# Supplementary material for: Characteristics of phosgene aspiration lung injury analyzed based on transcriptomics and proteomics
Source: Front Genet. 2024 May 17;15:1393665. doi: 10.3389/fgene.2024.1393665 (PMC11140124; doi:10.3389/fgene.2024.1393665)
Supplement: Supplementary file 1 [file Presentation1.zip]

Archive with 266 entries (191 files):
- Data/CircRNA/
- Data/CircRNA/circ_expression/
- Data/CircRNA/circ_expression/all.circ_expression.xls
- Data/CircRNA/circ_expression/merge_circRNA.xls
- Data/CircRNA/circ_expression/sample_density.pdf
- Data/CircRNA/circRNA_coding_potential/
- Data/CircRNA/circRNA_disease/
- Data/CircRNA/circRNA_disease/circRNA_disease_annotation.xls
- Data/CircRNA/differential_expression/
- Data/CircRNA/differential_expression/Control--Treatment/
- Data/CircRNA/differential_expression/Control--Treatment/Control--Treatment.all.circRNA.xls
- Data/CircRNA/differential_expression/Control--Treatment/Control--Treatment.circRNA.heatmap.pdf
- Data/CircRNA/differential_expression/Control--Treatment/Control--Treatment.circRNA.volcano.pdf
- Data/CircRNA/differential_expression/Control--Treatment/Control--Treatment.different.circRNA.xls
- Data/CircRNA/differential_expression/differentialStat.xls
- Data/CircRNA/GO/
- Data/CircRNA/GO/Control--Treatment/
- Data/CircRNA/GO/Control--Treatment/go.pdf
- Data/CircRNA/GO/Control--Treatment/go.point.pdf
- Data/CircRNA/GO/Control--Treatment/GO-Biological_Process.pdf
- Data/CircRNA/GO/Control--Treatment/GO-Biological_Process.xls
- Data/CircRNA/GO/Control--Treatment/GO-Cellular_Component.pdf
- Data/CircRNA/GO/Control--Treatment/GO-Cellular_Component.xls
- Data/CircRNA/GO/Control--Treatment/GO-Molecular_Function.pdf
- Data/CircRNA/GO/Control--Treatment/GO-Molecular_Function.xls
- Data/CircRNA/KEGG/
- Data/CircRNA/KEGG/Control--Treatment/
- Data/CircRNA/KEGG/Control--Treatment/kegg.pdf
- Data/CircRNA/KEGG/Control--Treatment/kegg.point.pdf
- Data/CircRNA/KEGG/Control--Treatment/kegg.xls
- Data/lncRNA/
- Data/lncRNA/Gene_differential_expression/
- Data/lncRNA/Gene_differential_expression/Control--Treatment/
- Data/lncRNA/Gene_differential_expression/Control--Treatment/Control--Treatment.all.gene.xls
- Data/lncRNA/Gene_differential_expression/Control--Treatment/Control--Treatment.different.gene.xls
- Data/lncRNA/Gene_differential_expression/Control--Treatment/Control--Treatment.heatmap.gene.pdf
- Data/lncRNA/Gene_differential_expression/Control--Treatment/Control--Treatment.volcano.gene.pdf
- Data/lncRNA/Gene_differential_expression/differentialStat.gene.xls
- Data/lncRNA/Gene_expression/
- Data/lncRNA/Gene_expression/gene_density.pdf
- Data/lncRNA/Gene_expression/gene_exp.xls
- Data/lncRNA/Gene_expression/gene_stat.xls
- Data/lncRNA/GO/
- Data/lncRNA/GO/Control--Treatment/
- Data/lncRNA/GO/Control--Treatment/go.pdf
- Data/lncRNA/GO/Control--Treatment/go.point.pdf
- Data/lncRNA/GO/Control--Treatment/GO-Biological_Process.pdf
- Data/lncRNA/GO/Control--Treatment/GO-Biological_Process.xls
- Data/lncRNA/GO/Control--Treatment/GO-Cellular_Component.pdf
- Data/lncRNA/GO/Control--Treatment/GO-Cellular_Component.xls
- Data/lncRNA/GO/Control--Treatment/GO-Molecular_Function.pdf
- Data/lncRNA/GO/Control--Treatment/GO-Molecular_Function.xls
- Data/lncRNA/KEGG/
- Data/lncRNA/KEGG/Control--Treatment/
- Data/lncRNA/KEGG/Control--Treatment/kegg.pdf
- Data/lncRNA/KEGG/Control--Treatment/kegg.point.pdf
- Data/lncRNA/KEGG/Control--Treatment/kegg.xls
- Data/lncRNA/lncRNA_differential_expression/
- Data/lncRNA/lncRNA_differential_expression/Control--Treatment/
- Data/lncRNA/lncRNA_differential_expression/Control--Treatment/Control--Treatment.all.lncRNA.xls
- Data/lncRNA/lncRNA_differential_expression/Control--Treatment/Control--Treatment.different.lncRNA.xls
- Data/lncRNA/lncRNA_differential_expression/Control--Treatment/Control--Treatment.heatmap.lncRNA.pdf
- Data/lncRNA/lncRNA_differential_expression/Control--Treatment/Control--Treatment.volcano.lncRNA.pdf
- Data/lncRNA/lncRNA_differential_expression/differentialStat.lncRNA.xls
- Data/lncRNA/lncRNA_target/
- Data/lncRNA/lncRNA_target/Control--Treatment/
- Data/lncRNA/lncRNA_target/Control--Treatment/cis.relation.xls
- Data/lncRNA/lncRNA_target/Control--Treatment/network.pdf
- Data/lncRNA/lncRNA_target/Control--Treatment/stat.xls
- Data/lncRNA/lncRNA_target/Control--Treatment/trans.relation.xls
- Data/lncRNA/lncRNA_target_GO/
- Data/lncRNA/lncRNA_target_GO/Control--Treatment/
- Data/lncRNA/lncRNA_target_GO/Control--Treatment/go.input
- Data/lncRNA/lncRNA_target_GO/Control--Treatment/go.pdf
- Data/lncRNA/lncRNA_target_GO/Control--Treatment/go.point.pdf
- Data/lncRNA/lncRNA_target_GO/Control--Treatment/GO-Biological_Process.pdf
- Data/lncRNA/lncRNA_target_GO/Control--Treatment/GO-Biological_Process.xls
- Data/lncRNA/lncRNA_target_GO/Control--Treatment/GO-Cellular_Component.pdf
- Data/lncRNA/lncRNA_target_GO/Control--Treatment/GO-Cellular_Component.xls
- Data/lncRNA/lncRNA_target_GO/Control--Treatment/GO-Molecular_Function.pdf
- Data/lncRNA/lncRNA_target_GO/Control--Treatment/GO-Molecular_Function.xls
- Data/lncRNA/lncRNA_target_KEGG/
- Data/lncRNA/lncRNA_target_KEGG/Control--Treatment/
- Data/lncRNA/lncRNA_target_KEGG/Control--Treatment/kegg.pdf
- Data/lncRNA/lncRNA_target_KEGG/Control--Treatment/kegg.point.pdf
- Data/lncRNA/lncRNA_target_KEGG/Control--Treatment/kegg.xls
- Data/lncRNA/mRNA_differential_expression/
- Data/lncRNA/mRNA_differential_expression/Control--Treatment/
- Data/lncRNA/mRNA_differential_expression/Control--Treatment/Control--Treatment.all.mRNA.xls
- Data/lncRNA/mRNA_differential_expression/Control--Treatment/Control--Treatment.different.mRNA.xls
- Data/lncRNA/mRNA_differential_expression/Control--Treatment/Control--Treatment.heatmap.mRNA.pdf
- Data/lncRNA/mRNA_differential_expression/Control--Treatment/Control--Treatment.volcano.mRNA.pdf
- Data/lncRNA/mRNA_differential_expression/differentialStat.mRNA.xls
- Data/lncRNA/ncRNA_differential_expression/
- Data/lncRNA/ncRNA_differential_expression/Control--Treatment/
- Data/lncRNA/ncRNA_differential_expression/Control--Treatment/Control--Treatment.all.ncRNA.xls
- Data/lncRNA/ncRNA_differential_expression/Control--Treatment/Control--Treatment.different.ncRNA.xls
- Data/lncRNA/ncRNA_differential_expression/Control--Treatment/Control--Treatment.heatmap.ncRNA.pdf
- Data/lncRNA/ncRNA_differential_expression/Control--Treatment/Control--Treatment.volcano.ncRNA.pdf
- Data/lncRNA/ncRNA_differential_expression/differentialStat.ncRNA.xls
- Data/lncRNA/Transcript_expression/
- Data/lncRNA/Transcript_expression/trans_exp.xls
- Data/lncRNA/Transcript_expression/trans_stat.xls
- Data/microRN/
- Data/microRN/differential_expression/
- Data/microRN/differential_expression/Control--Treatment/
- Data/microRN/differential_expression/Control--Treatment/Control--Treatment.all.miRNA.xls
- Data/microRN/differential_expression/Control--Treatment/Control--Treatment.different.miRNA.xls
- Data/microRN/differential_expression/Control--Treatment/Control--Treatment.heatmap.miRNA.pdf
- Data/microRN/differential_expression/Control--Treatment/Control--Treatment.miRNA.point.pdf
- Data/microRN/differential_expression/Control--Treatment/Control--Treatment.miRNA.volcano.pdf
- Data/microRN/differential_expression/differentialStat.miRNA.xls
- Data/microRN/GO/
- Data/microRN/GO/Control--Treatment/
- Data/microRN/GO/Control--Treatment/go.pdf
- Data/microRN/GO/Control--Treatment/go.point.pdf
- Data/microRN/GO/Control--Treatment/GO-Biological_Process.pdf
- Data/microRN/GO/Control--Treatment/GO-Biological_Process.xls
- Data/microRN/GO/Control--Treatment/GO-Cellular_Component.pdf
- Data/microRN/GO/Control--Treatment/GO-Cellular_Component.xls
- Data/microRN/GO/Control--Treatment/GO-Molecular_Function.pdf
- Data/microRN/GO/Control--Treatment/GO-Molecular_Function.xls
- Data/microRN/KEGG/
- Data/microRN/KEGG/Control--Treatment/
- Data/microRN/KEGG/Control--Treatment/kegg.pdf
- Data/microRN/KEGG/Control--Treatment/kegg.point.pdf
- Data/microRN/KEGG/Control--Treatment/kegg.xls
- Data/microRN/miR_target/
- Data/microRN/miR_target/Control--Treatment/
- Data/microRN/miR_target/Control--Treatment/miRNA_basic_information.xls
- Data/microRN/miR_target/Control--Treatment/result/
- Data/microRN/miR_target/Control--Treatment/result/rno-miR-133b-3p/
- Data/microRN/miR_target/Control--Treatment/result/rno-miR-133b-3p/rno-miR-133b-3p.candidategene.xls
- Data/microRN/miR_target/Control--Treatment/result/rno-miR-133b-3p/rno-miR-133b-3p.pdf
- Data/microRN/miR_target/Control--Treatment/result/rno-miR-133b-3p/rno-miR-133b-3p.xls
- Data/microRN/miR_target/Control--Treatment/result/rno-miR-155-3p/
- Data/microRN/miR_target/Control--Treatment/result/rno-miR-155-3p/rno-miR-155-3p.candidategene.xls
- Data/microRN/miR_target/Control--Treatment/result/rno-miR-155-3p/rno-miR-155-3p.pdf
- Data/microRN/miR_target/Control--Treatment/result/rno-miR-155-3p/rno-miR-155-3p.xls
- Data/microRN/miR_target/Control--Treatment/result/rno-miR-21-3p/
- Data/microRN/miR_target/Control--Treatment/result/rno-miR-21-3p/rno-miR-21-3p.candidategene.xls
- Data/microRN/miR_target/Control--Treatment/result/rno-miR-21-3p/rno-miR-21-3p.pdf
- Data/microRN/miR_target/Control--Treatment/result/rno-miR-21-3p/rno-miR-21-3p.xls
- Data/microRN/miR_target/Control--Treatment/result/rno-miR-3084a-1-5p/
- Data/microRN/miR_target/Control--Treatment/result/rno-miR-3084a-1-5p/rno-miR-3084a-1-5p.candidategene.xls
- Data/microRN/miR_target/Control--Treatment/result/rno-miR-3084a-1-5p/rno-miR-3084a-1-5p.pdf
- Data/microRN/miR_target/Control--Treatment/result/rno-miR-3084a-1-5p/rno-miR-3084a-1-5p.xls
- Data/microRN/miR_target/Control--Treatment/result/rno-miR-380-3p/
- Data/microRN/miR_target/Control--Treatment/result/rno-miR-380-3p/rno-miR-380-3p.candidategene.xls
- Data/microRN/miR_target/Control--Treatment/result/rno-miR-380-3p/rno-miR-380-3p.pdf
- Data/microRN/miR_target/Control--Treatment/result/rno-miR-380-3p/rno-miR-380-3p.xls
- Data/microRN/miR_target/Control--Treatment/result/rno-miR-490-5p/
- Data/microRN/miR_target/Control--Treatment/result/rno-miR-490-5p/rno-miR-490-5p.candidategene.xls
- Data/microRN/miR_target/Control--Treatment/result/rno-miR-490-5p/rno-miR-490-5p.pdf
- Data/microRN/miR_target/Control--Treatment/result/rno-miR-490-5p/rno-miR-490-5p.xls
- Data/microRN/miR_target/Control--Treatment/result/rno-miR-539-5p/
- Data/microRN/miR_target/Control--Treatment/result/rno-miR-539-5p/rno-miR-539-5p.candidategene.xls
- Data/microRN/miR_target/Control--Treatment/result/rno-miR-539-5p/rno-miR-539-5p.pdf
- Data/microRN/miR_target/Control--Treatment/result/rno-miR-539-5p/rno-miR-539-5p.xls
- Data/microRN/miR_target/Control--Treatment/result/rno-miR-667-3p/
- Data/microRN/miR_target/Control--Treatment/result/rno-miR-667-3p/rno-miR-667-3p.candidategene.xls
- Data/microRN/miR_target/Control--Treatment/result/rno-miR-667-3p/rno-miR-667-3p.pdf
- Data/microRN/miR_target/Control--Treatment/result/rno-miR-667-3p/rno-miR-667-3p.xls
- Data/microRN/miR_target/Control--Treatment/result/rno-miR-879-5p/
- Data/microRN/miR_target/Control--Treatment/result/rno-miR-879-5p/rno-miR-879-5p.candidategene.xls
- Data/microRN/miR_target/Control--Treatment/result/rno-miR-879-5p/rno-miR-879-5p.pdf
- Data/microRN/miR_target/Control--Treatment/result/rno-miR-879-5p/rno-miR-879-5p.xls
- Data/microRN/miR_target/Control--Treatment/result/rno-miR-9a-5p/
- Data/microRN/miR_target/Control--Treatment/result/rno-miR-9a-5p/rno-miR-9a-5p.candidategene.xls
- Data/microRN/miR_target/Control--Treatment/result/rno-miR-9a-5p/rno-miR-9a-5p.pdf
- Data/microRN/miR_target/Control--Treatment/result/rno-miR-9a-5p/rno-miR-9a-5p.xls
- Data/microRN/miR_target/Control--Treatment/stat/
- Data/microRN/miR_target/Control--Treatment/stat/candidategene_stat.xls
- Data/microRN/miR_target/Control--Treatment/stat/total_stat.xls
- Data/miRNA/
- Data/miRNA/GO/
- Data/miRNA/GO/Control--Treatment/
- Data/miRNA/GO/Control--Treatment/go.pdf
- Data/miRNA/GO/Control--Treatment/go.point.pdf
- Data/miRNA/GO/Control--Treatment/GO-Biological_Process.pdf
- Data/miRNA/GO/Control--Treatment/GO-Biological_Process.xls
- Data/miRNA/GO/Control--Treatment/GO-Cellular_Component.pdf
- Data/miRNA/GO/Control--Treatment/GO-Cellular_Component.xls
- Data/miRNA/GO/Control--Treatment/GO-Molecular_Function.pdf
- Data/miRNA/GO/Control--Treatment/GO-Molecular_Function.xls
- Data/miRNA/KEGG/
- Data/miRNA/KEGG/Control--Treatment/
- Data/miRNA/KEGG/Control--Treatment/kegg.pdf
- Data/miRNA/KEGG/Control--Treatment/kegg.point.pdf
- Data/miRNA/KEGG/Control--Treatment/kegg.xls
- Data/miRNA/know_miRNA_expression/
- Data/miRNA/know_miRNA_expression/1/
- Data/miRNA/know_miRNA_expression/1/1.base.bias.xls
- Data/miRNA/know_miRNA_expression/1/1.miR.expre.xls
- Data/miRNA/know_miRNA_expression/1/1.miRNA.length.xls
- Data/miRNA/know_miRNA_expression/1/1_base_preference.pdf
- Data/miRNA/know_miRNA_expression/1/1_miRNA_length.pdf
- Data/miRNA/know_miRNA_expression/2/
- Data/miRNA/know_miRNA_expression/2/2.base.bias.xls
- Data/miRNA/know_miRNA_expression/2/2.miR.expre.xls
- Data/miRNA/know_miRNA_expression/2/2.miRNA.length.xls
- Data/miRNA/know_miRNA_expression/2/2_base_preference.pdf
- Data/miRNA/know_miRNA_expression/2/2_miRNA_length.pdf
- Data/miRNA/know_miRNA_expression/3/
- Data/miRNA/know_miRNA_expression/3/3.base.bias.xls
- Data/miRNA/know_miRNA_expression/3/3.miR.expre.xls
- Data/miRNA/know_miRNA_expression/3/3.miRNA.length.xls
- Data/miRNA/know_miRNA_expression/3/3_base_preference.pdf
- Data/miRNA/know_miRNA_expression/3/3_miRNA_length.pdf
- Data/miRNA/know_miRNA_expression/4/
- Data/miRNA/know_miRNA_expression/4/4.base.bias.xls
- Data/miRNA/know_miRNA_expression/4/4.miR.expre.xls
- Data/miRNA/know_miRNA_expression/4/4.miRNA.length.xls
- Data/miRNA/know_miRNA_expression/4/4_base_preference.pdf
- Data/miRNA/know_miRNA_expression/4/4_miRNA_length.pdf
- Data/miRNA/know_miRNA_expression/5/
- Data/miRNA/know_miRNA_expression/5/5.base.bias.xls
- Data/miRNA/know_miRNA_expression/5/5.miR.expre.xls
- Data/miRNA/know_miRNA_expression/5/5.miRNA.length.xls
- Data/miRNA/know_miRNA_expression/5/5_base_preference.pdf
- Data/miRNA/know_miRNA_expression/5/5_miRNA_length.pdf
- Data/miRNA/know_miRNA_expression/6/
- Data/miRNA/know_miRNA_expression/6/6.base.bias.xls
- Data/miRNA/know_miRNA_expression/6/6.miR.expre.xls
- Data/miRNA/know_miRNA_expression/6/6.miRNA.length.xls
- Data/miRNA/know_miRNA_expression/6/6_base_preference.pdf
- Data/miRNA/know_miRNA_expression/6/6_miRNA_length.pdf
- Data/miRNA/know_miRNA_expression/density.pdf
- Data/miRNA/know_miRNA_expression/known.miR.NO.xls
- Data/miRNA/know_miRNA_expression/sampleRPM.xls
- Data/miRNA/miR_target/
- Data/miRNA/miR_target/Control--Treatment/
- Data/miRNA/miR_target/Control--Treatment/miRNA_basic_information.xls
- Data/miRNA/miR_target/Control--Treatment/result/
- Data/miRNA/miR_target/Control--Treatment/result/rno-miR-155-3p/
- Data/miRNA/miR_target/Control--Treatment/result/rno-miR-155-3p/rno-miR-155-3p.candidategene.xls
- Data/miRNA/miR_target/Control--Treatment/result/rno-miR-155-3p/rno-miR-155-3p.pdf
- Data/miRNA/miR_target/Control--Treatment/result/rno-miR-155-3p/rno-miR-155-3p.xls
- Data/miRNA/miR_target/Control--Treatment/result/rno-miR-21-3p/
- Data/miRNA/miR_target/Control--Treatment/result/rno-miR-21-3p/rno-miR-21-3p.candidategene.xls
- Data/miRNA/miR_target/Control--Treatment/result/rno-miR-21-3p/rno-miR-21-3p.pdf
- Data/miRNA/miR_target/Control--Treatment/result/rno-miR-21-3p/rno-miR-21-3p.xls
- Data/miRNA/miR_target/Control--Treatment/result/rno-miR-3084a-1-5p/
- Data/miRNA/miR_target/Control--Treatment/result/rno-miR-3084a-1-5p/rno-miR-3084a-1-5p.candidategene.xls
- Data/miRNA/miR_target/Control--Treatment/result/rno-miR-3084a-1-5p/rno-miR-3084a-1-5p.pdf
- Data/miRNA/miR_target/Control--Treatment/result/rno-miR-3084a-1-5p/rno-miR-3084a-1-5p.xls
- Data/miRNA/miR_target/Control--Treatment/result/rno-miR-380-3p/
- Data/miRNA/miR_target/Control--Treatment/result/rno-miR-380-3p/rno-miR-380-3p.candidategene.xls
- Data/miRNA/miR_target/Control--Treatment/result/rno-miR-380-3p/rno-miR-380-3p.pdf
- Data/miRNA/miR_target/Control--Treatment/result/rno-miR-380-3p/rno-miR-380-3p.xls
- Data/miRNA/miR_target/Control--Treatment/result/rno-miR-539-5p/
- Data/miRNA/miR_target/Control--Treatment/result/rno-miR-539-5p/rno-miR-539-5p.candidategene.xls
- Data/miRNA/miR_target/Control--Treatment/result/rno-miR-539-5p/rno-miR-539-5p.pdf
- Data/miRNA/miR_target/Control--Treatment/result/rno-miR-539-5p/rno-miR-539-5p.xls
- Data/miRNA/miR_target/Control--Treatment/result/rno-miR-667-3p/
- Data/miRNA/miR_target/Control--Treatment/result/rno-miR-667-3p/rno-miR-667-3p.candidategene.xls
- Data/miRNA/miR_target/Control--Treatment/result/rno-miR-667-3p/rno-miR-667-3p.pdf
- Data/miRNA/miR_target/Control--Treatment/result/rno-miR-667-3p/rno-miR-667-3p.xls
- Data/miRNA/miR_target/Control--Treatment/result/rno-miR-879-5p/
- Data/miRNA/miR_target/Control--Treatment/result/rno-miR-879-5p/rno-miR-879-5p.candidategene.xls
- Data/miRNA/miR_target/Control--Treatment/result/rno-miR-879-5p/rno-miR-879-5p.pdf
- Data/miRNA/miR_target/Control--Treatment/result/rno-miR-879-5p/rno-miR-879-5p.xls
- Data/miRNA/miR_target/Control--Treatment/stat/
- Data/miRNA/miR_target/Control--Treatment/stat/candidategene_stat.xls
- Data/miRNA/miR_target/Control--Treatment/stat/total_stat.xls
- Data/protein.xlsx
