# Supplementary material for: Characteristics of phosgene aspiration lung injury analyzed based on transcriptomics and proteomics
Source: Front Genet. 2024 May 17;15:1393665. doi: 10.3389/fgene.2024.1393665 (PMC11140124; doi:10.3389/fgene.2024.1393665)
Supplement: Supplementary file 1 [file Presentation1.zip › Data/CircRNA/circ_expression/all.circ_expression.xls]

circRNA	Gene	1_COUNT	2_COUNT	3_COUNT	4_COUNT	5_COUNT	6_COUNT	1_RPM	2_RPM	3_RPM	4_RPM	5_RPM	6_RPM	circAtlas	circAtlas_Web
rno_circ:chr7:127178724-127182545	Tbc1d22a	0	2	0	0	0	4	0	247.127146917089	0	0	0	252.924438823901	rno-Tbc1d22a_0010	http://159.226.67.237:8080/new/circ_detail.php?ID=rno-Tbc1d22a_0010
rno_circ:chr18:60572935-60578301	Nedd4l	0	2	0	0	0	0	0	247.127146917089	0	0	0	0	rno-Nedd4l_0001	http://159.226.67.237:8080/new/circ_detail.php?ID=rno-Nedd4l_0001
rno_circ:chr13:44971113-44975133	Ubxn4	0	2	0	2	0	3	0	247.127146917089	0	315.01023783273	0	189.693329117926	rno-Ubxn4_0010	http://159.226.67.237:8080/new/circ_detail.php?ID=rno-Ubxn4_0010
rno_circ:chr3:63960921-63975816	Ccdc141	0	0	0	0	1	0	0	0	0	0	132.310134956338	0	-	-
rno_circ:chr2:241433397-241460616	Bank1	0	0	0	2	0	0	0	0	0	315.01023783273	0	0	rno-Bank1_0002	http://159.226.67.237:8080/new/circ_detail.php?ID=rno-Bank1_0002
rno_circ:chr5:167547693-167558250	Rere	0	0	0	0	0	2	0	0	0	0	0	126.462219411951	rno-Rere_0030	http://159.226.67.237:8080/new/circ_detail.php?ID=rno-Rere_0030
rno_circ:chr5:157708068-157712883	Capzb	0	2	3	0	0	0	0	247.127146917089	536.097212294496	0	0	0	rno-Capzb_0002	http://159.226.67.237:8080/new/circ_detail.php?ID=rno-Capzb_0002
rno_circ:chr3:93608514-93613246	Abtb2	3	2	0	0	0	0	404.1492657955	247.127146917089	0	0	0	0	rno-Abtb2_0001	http://159.226.67.237:8080/new/circ_detail.php?ID=rno-Abtb2_0001
rno_circ:chr3:21888304-21904269	Strbp	1	0	0	2	0	3	134.716421931833	0	0	315.01023783273	0	189.693329117926	rno-Strbp_0014	http://159.226.67.237:8080/new/circ_detail.php?ID=rno-Strbp_0014
rno_circ:chrX:159023994-159035906	Slc9a6	1	0	0	2	1	8	134.716421931833	0	0	315.01023783273	132.310134956338	505.848877647803	rno-Slc9a6_0001	http://159.226.67.237:8080/new/circ_detail.php?ID=rno-Slc9a6_0001
rno_circ:chr10:94758719-94760369	Tex2	0	0	0	1	0	2	0	0	0	157.505118916365	0	126.462219411951	rno-Tex2_0003	http://159.226.67.237:8080/new/circ_detail.php?ID=rno-Tex2_0003
rno_circ:chr7:47885038-47889037	Mettl25	0	0	0	2	0	0	0	0	0	315.01023783273	0	0	rno-Mettl25_0002	http://159.226.67.237:8080/new/circ_detail.php?ID=rno-Mettl25_0002
rno_circ:chr9:69867956-69878708	Ino80d	1	0	2	3	1	0	134.716421931833	0	357.398141529664	472.515356749094	132.310134956338	0	rno-Ino80d_0012	http://159.226.67.237:8080/new/circ_detail.php?ID=rno-Ino80d_0012
rno_circ:chr16:19805426-19805902	Ankle1	4	1	0	13	6	6	538.865687727334	123.563573458544	0	2047.56654591274	793.860809738026	379.386658235852	-	-
rno_circ:chr10:48418262-48438287	Specc1	0	0	0	12	0	1	0	0	0	1890.06142699638	0	63.2311097059753	rno-Specc1_0007	http://159.226.67.237:8080/new/circ_detail.php?ID=rno-Specc1_0007
rno_circ:chr1:256255356-256258733	Exoc6	0	0	0	0	0	14	0	0	0	0	0	885.235535883655	rno-Exoc6_0019	http://159.226.67.237:8080/new/circ_detail.php?ID=rno-Exoc6_0019
rno_circ:chr11:73747153-73759575	Tmem44	0	0	0	1	0	1	0	0	0	157.505118916365	0	63.2311097059753	rno-Tmem44_0001	http://159.226.67.237:8080/new/circ_detail.php?ID=rno-Tmem44_0001
rno_circ:chr10:52604686-52647390	Dnah9	0	0	0	0	1	0	0	0	0	0	132.310134956338	0	-	-
rno_circ:chr17:83567831-83589045	Plxdc2	3	1	1	5	0	5	404.1492657955	123.563573458544	178.699070764832	787.525594581824	0	316.155548529877	rno-Plxdc2_0012	http://159.226.67.237:8080/new/circ_detail.php?ID=rno-Plxdc2_0012
rno_circ:chr7:114083150-114090704	Trappc9	0	0	0	0	0	2	0	0	0	0	0	126.462219411951	rno-Trappc9_0002	http://159.226.67.237:8080/new/circ_detail.php?ID=rno-Trappc9_0002
rno_circ:chr9:50898458-50906966	Bivm	0	0	0	0	0	2	0	0	0	0	0	126.462219411951	rno-Bivm_0001	http://159.226.67.237:8080/new/circ_detail.php?ID=rno-Bivm_0001
rno_circ:chr6:101751208-101795153	Gphn	0	2	0	0	0	0	0	247.127146917089	0	0	0	0	rno-Gphn_0002	http://159.226.67.237:8080/new/circ_detail.php?ID=rno-Gphn_0002
rno_circ:chr1:137173179-137179777	Akap13	0	5	0	6	3	9	0	617.817867292722	0	945.030713498189	396.930404869013	569.079987353778	rno-Akap13_0016	http://159.226.67.237:8080/new/circ_detail.php?ID=rno-Akap13_0016
rno_circ:chr6:100511413-100513239	Fut8	1	2	2	0	0	0	134.716421931833	247.127146917089	357.398141529664	0	0	0	rno-Fut8_0004	http://159.226.67.237:8080/new/circ_detail.php?ID=rno-Fut8_0004
rno_circ:chr1:48792572-48792829	Agpat4	1	0	1	2	2	0	134.716421931833	0	178.699070764832	315.01023783273	264.620269912675	0	rno-Agpat4_0001	http://159.226.67.237:8080/new/circ_detail.php?ID=rno-Agpat4_0001
rno_circ:chr16:54046072-54058972	Pcm1	0	0	2	0	7	0	0	0	357.398141529664	0	926.170944694364	0	rno-Pcm1_0022	http://159.226.67.237:8080/new/circ_detail.php?ID=rno-Pcm1_0022
rno_circ:chr6:108315758-108318663	Abcd4	0	0	0	0	0	3	0	0	0	0	0	189.693329117926	-	-
rno_circ:chr12:37438628-37440339	Gtf2h3	0	0	0	0	0	3	0	0	0	0	0	189.693329117926	rno-Gtf2h3_0001	http://159.226.67.237:8080/new/circ_detail.php?ID=rno-Gtf2h3_0001
rno_circ:chr3:154964663-154978556	Ralgapb	3	0	0	0	2	3	404.1492657955	0	0	0	264.620269912675	189.693329117926	rno-Ralgapb_0019	http://159.226.67.237:8080/new/circ_detail.php?ID=rno-Ralgapb_0019
rno_circ:chrX:10554554-10557682	Usp9x	4	0	0	0	0	0	538.865687727334	0	0	0	0	0	rno-Usp9x_0016	http://159.226.67.237:8080/new/circ_detail.php?ID=rno-Usp9x_0016
rno_circ:chr4:49207203-49220556	Cped1	8	7	5	3	3	11	1077.73137545467	864.945014209811	893.49535382416	472.515356749094	396.930404869013	695.542206765729	rno-Cped1_0006	http://159.226.67.237:8080/new/circ_detail.php?ID=rno-Cped1_0006
rno_circ:chr15:109120332-109141568	Pcca	3	2	4	0	3	1	404.1492657955	247.127146917089	714.796283059328	0	396.930404869013	63.2311097059753	rno-Pcca_0004	http://159.226.67.237:8080/new/circ_detail.php?ID=rno-Pcca_0004
rno_circ:chr18:6047215-6079539	Ss18	0	2	0	0	0	0	0	247.127146917089	0	0	0	0	rno-Ss18_0004	http://159.226.67.237:8080/new/circ_detail.php?ID=rno-Ss18_0004
rno_circ:chr16:3060713-3096966	Fam208a	0	0	4	2	0	0	0	0	714.796283059328	315.01023783273	0	0	rno-Fam208a_0009	http://159.226.67.237:8080/new/circ_detail.php?ID=rno-Fam208a_0009
rno_circ:chr20:8247936-8251825	Tbc1d22b	4	2	2	0	0	1	538.865687727334	247.127146917089	357.398141529664	0	0	63.2311097059753	rno-Tbc1d22b_0001	http://159.226.67.237:8080/new/circ_detail.php?ID=rno-Tbc1d22b_0001
rno_circ:chr13:68797859-68801914	Trmt1l	0	0	0	3	0	1	0	0	0	472.515356749094	0	63.2311097059753	rno-Trmt1l_0003	http://159.226.67.237:8080/new/circ_detail.php?ID=rno-Trmt1l_0003
rno_circ:chr19:57471129-57475866	Ttc13	2	1	0	0	0	0	269.432843863667	123.563573458544	0	0	0	0	rno-Ttc13_0003	http://159.226.67.237:8080/new/circ_detail.php?ID=rno-Ttc13_0003
rno_circ:chr19:37135068-37156867	Cbfb	4	1	3	6	2	4	538.865687727334	123.563573458544	536.097212294496	945.030713498189	264.620269912675	252.924438823901	rno-Cbfb_0002	http://159.226.67.237:8080/new/circ_detail.php?ID=rno-Cbfb_0002
rno_circ:chr7:125753311-125758635	Arhgap8	0	2	0	0	0	0	0	247.127146917089	0	0	0	0	rno-Arhgap8_0001	http://159.226.67.237:8080/new/circ_detail.php?ID=rno-Arhgap8_0001
rno_circ:chr9:27630284-27703653	Kcnq5	0	0	2	1	0	0	0	0	357.398141529664	157.505118916365	0	0	rno-Kcnq5_0006	http://159.226.67.237:8080/new/circ_detail.php?ID=rno-Kcnq5_0006
rno_circ:chr5:73937165-73976112	Tmem245	0	4	0	0	1	0	0	494.254293834178	0	0	132.310134956338	0	rno-Tmem245_0001	http://159.226.67.237:8080/new/circ_detail.php?ID=rno-Tmem245_0001
rno_circ:chr4:158242270-158420230	Ano2	4	2	7	0	0	0	538.865687727334	247.127146917089	1250.89349535382	0	0	0	rno-Ano2_0009	http://159.226.67.237:8080/new/circ_detail.php?ID=rno-Ano2_0009
rno_circ:chr19:49723727-49727634	Gan	0	1	0	0	0	0	0	123.563573458544	0	0	0	0	-	-
rno_circ:chr5:15196312-15244849	LOC102552996	0	0	0	0	2	0	0	0	0	0	264.620269912675	0	rno-intergenic_000790	http://159.226.67.237:8080/new/circ_detail.php?ID=rno-intergenic_000790
rno_circ:chr6:125523808-125524984	Tc2n	7	2	6	3	6	8	943.014953522834	247.127146917089	1072.19442458899	472.515356749094	793.860809738026	505.848877647803	rno-Tc2n_0009	http://159.226.67.237:8080/new/circ_detail.php?ID=rno-Tc2n_0009
rno_circ:chr2:238543065-238577394	Ppa2	8	5	4	3	5	13	1077.73137545467	617.817867292722	714.796283059328	472.515356749094	661.550674781688	822.004426177679	rno-Ppa2_0002	http://159.226.67.237:8080/new/circ_detail.php?ID=rno-Ppa2_0002
rno_circ:chr4:7211891-7222177	Agap3	0	0	0	0	0	1	0	0	0	0	0	63.2311097059753	rno-Agap3_0002	http://159.226.67.237:8080/new/circ_detail.php?ID=rno-Agap3_0002
rno_circ:chr14:37238505-37254001	Dcun1d4	1	1	1	1	0	3	134.716421931833	123.563573458544	178.699070764832	157.505118916365	0	189.693329117926	rno-Dcun1d4_0005	http://159.226.67.237:8080/new/circ_detail.php?ID=rno-Dcun1d4_0005
rno_circ:chr14:88786305-88792540	Tns3	0	0	0	0	4	0	0	0	0	0	529.240539825351	0	rno-Tns3_0002	http://159.226.67.237:8080/new/circ_detail.php?ID=rno-Tns3_0002
rno_circ:chr20:45551508-45553536	Cdk19	0	0	0	1	0	0	0	0	0	157.505118916365	0	0	rno-Cdk19_0002	http://159.226.67.237:8080/new/circ_detail.php?ID=rno-Cdk19_0002
rno_circ:chr1:251455609-251463748	Pten	0	0	0	0	0	16	0	0	0	0	0	1011.69775529561	rno-Pten_0001	http://159.226.67.237:8080/new/circ_detail.php?ID=rno-Pten_0001
rno_circ:chr2:173977730-173991228	Pdcd10	0	0	0	0	0	6	0	0	0	0	0	379.386658235852	rno-Pdcd10_0001	http://159.226.67.237:8080/new/circ_detail.php?ID=rno-Pdcd10_0001
rno_circ:chr4:161558059-161568012	Tead4	3	1	3	4	0	13	404.1492657955	123.563573458544	536.097212294496	630.020475665459	0	822.004426177679	rno-Tead4_0001	http://159.226.67.237:8080/new/circ_detail.php?ID=rno-Tead4_0001
rno_circ:chr1:201442093-201462814	Plekha1	0	2	1	1	0	2	0	247.127146917089	178.699070764832	157.505118916365	0	126.462219411951	rno-Plekha1_0001	http://159.226.67.237:8080/new/circ_detail.php?ID=rno-Plekha1_0001
rno_circ:chr8:67400041-67445997	Coro2b	0	2	0	0	0	0	0	247.127146917089	0	0	0	0	rno-Coro2b_0002	http://159.226.67.237:8080/new/circ_detail.php?ID=rno-Coro2b_0002
rno_circ:chr13:95193009-95208329	Akt3	0	2	2	1	0	1	0	247.127146917089	357.398141529664	157.505118916365	0	63.2311097059753	rno-Akt3_0009	http://159.226.67.237:8080/new/circ_detail.php?ID=rno-Akt3_0009
rno_circ:chr2:226999743-227032961	Pde5a	0	0	0	4	0	1	0	0	0	630.020475665459	0	63.2311097059753	rno-Pde5a_0016	http://159.226.67.237:8080/new/circ_detail.php?ID=rno-Pde5a_0016
rno_circ:chr2:3856002-3860857	Mctp1	3	0	6	0	0	0	404.1492657955	0	1072.19442458899	0	0	0	rno-Mctp1_0002	http://159.226.67.237:8080/new/circ_detail.php?ID=rno-Mctp1_0002
rno_circ:chr1:167233890-167254701	Nup98	0	1	0	0	0	2	0	123.563573458544	0	0	0	126.462219411951	rno-Nup98_0033	http://159.226.67.237:8080/new/circ_detail.php?ID=rno-Nup98_0033
rno_circ:chr13:44907813-44937796	R3hdm1	4	4	4	2	3	0	538.865687727334	494.254293834178	714.796283059328	315.01023783273	396.930404869013	0	rno-R3hdm1_0027	http://159.226.67.237:8080/new/circ_detail.php?ID=rno-R3hdm1_0027
rno_circ:chr7:137822102-137836440	Scaf11	1	1	0	0	0	3	134.716421931833	123.563573458544	0	0	0	189.693329117926	-	-
rno_circ:chr1:126871963-126875675	Pcsk6	0	0	0	0	0	2	0	0	0	0	0	126.462219411951	rno-Pcsk6_0003	http://159.226.67.237:8080/new/circ_detail.php?ID=rno-Pcsk6_0003
rno_circ:chr10:48084987-48110883	Ulk2	1	0	0	0	0	0	134.716421931833	0	0	0	0	0	rno-Ulk2_0008	http://159.226.67.237:8080/new/circ_detail.php?ID=rno-Ulk2_0008
rno_circ:chr5:47908801-47913618	Mdn1	0	0	0	0	1	2	0	0	0	0	132.310134956338	126.462219411951	rno-AABR07047789_0011	http://159.226.67.237:8080/new/circ_detail.php?ID=rno-AABR07047789_0011
rno_circ:chr6:129864989-129871224	Vrk1	4	2	0	0	2	3	538.865687727334	247.127146917089	0	0	264.620269912675	189.693329117926	rno-Vrk1_0001	http://159.226.67.237:8080/new/circ_detail.php?ID=rno-Vrk1_0001
rno_circ:chr17:29682954-29731094	Cdyl	0	0	0	1	0	0	0	0	0	157.505118916365	0	0	rno-Cdyl_0003	http://159.226.67.237:8080/new/circ_detail.php?ID=rno-Cdyl_0003
rno_circ:chr6:9405093-9434931	Srbd1	6	5	4	6	4	17	808.298531591001	617.817867292722	714.796283059328	945.030713498189	529.240539825351	1074.92886500158	rno-Srbd1_0003	http://159.226.67.237:8080/new/circ_detail.php?ID=rno-Srbd1_0003
rno_circ:chr5:139438595-139440842	Scmh1	1	1	2	2	4	6	134.716421931833	123.563573458544	357.398141529664	315.01023783273	529.240539825351	379.386658235852	rno-Scmh1_0001	http://159.226.67.237:8080/new/circ_detail.php?ID=rno-Scmh1_0001
rno_circ:chr8:109533414-109556128	Ppp2r3a	0	0	0	2	0	0	0	0	0	315.01023783273	0	0	rno-Ppp2r3a_0007	http://159.226.67.237:8080/new/circ_detail.php?ID=rno-Ppp2r3a_0007
rno_circ:chr5:29848473-29865341	Ripk2	0	0	0	0	0	3	0	0	0	0	0	189.693329117926	-	-
rno_circ:chr10:92356282-92374255	Mapt	0	0	3	0	0	1	0	0	536.097212294496	0	0	63.2311097059753	rno-Mapt_0002	http://159.226.67.237:8080/new/circ_detail.php?ID=rno-Mapt_0002
rno_circ:chr15:82231869-82331705	Dach1	1	1	0	0	2	2	134.716421931833	123.563573458544	0	0	264.620269912675	126.462219411951	rno-Dach1_0005	http://159.226.67.237:8080/new/circ_detail.php?ID=rno-Dach1_0005
rno_circ:chr5:69951194-69956147	Abca1	2	13	5	3	0	3	269.432843863667	1606.32645496108	893.49535382416	472.515356749094	0	189.693329117926	rno-Abca1_0001	http://159.226.67.237:8080/new/circ_detail.php?ID=rno-Abca1_0001
rno_circ:chr1:217659560-217664986	Ppfia1	0	1	0	0	0	0	0	123.563573458544	0	0	0	0	rno-Ppfia1_0003	http://159.226.67.237:8080/new/circ_detail.php?ID=rno-Ppfia1_0003
rno_circ:chr16:10788946-10802548	Bmpr1a	0	0	0	0	0	1	0	0	0	0	0	63.2311097059753	rno-Bmpr1a_0003	http://159.226.67.237:8080/new/circ_detail.php?ID=rno-Bmpr1a_0003
rno_circ:chr4:82682367-82685493	Hibadh	13	9	1	3	16	15	1751.31348511384	1112.0721611269	178.699070764832	472.515356749094	2116.9621593014	948.46664558963	rno-Hibadh_0002	http://159.226.67.237:8080/new/circ_detail.php?ID=rno-Hibadh_0002
rno_circ:chr4:151416424-151428896	Adipor2	0	2	0	1	1	2	0	247.127146917089	0	157.505118916365	132.310134956338	126.462219411951	rno-Adipor2_0001	http://159.226.67.237:8080/new/circ_detail.php?ID=rno-Adipor2_0001
rno_circ:chr1:20945434-20962540	Epb41l2	2	0	4	0	3	4	269.432843863667	0	714.796283059328	0	396.930404869013	252.924438823901	rno-Epb41l2_0006	http://159.226.67.237:8080/new/circ_detail.php?ID=rno-Epb41l2_0006
rno_circ:chr6:111709226-111724523	Adck1	0	2	0	0	0	0	0	247.127146917089	0	0	0	0	rno-Adck1_0001	http://159.226.67.237:8080/new/circ_detail.php?ID=rno-Adck1_0001
rno_circ:chr13:106507146-106507561	Esrrg	2	3	3	0	0	0	269.432843863667	370.690720375633	536.097212294496	0	0	0	rno-Esrrg_0001	http://159.226.67.237:8080/new/circ_detail.php?ID=rno-Esrrg_0001
rno_circ:chr18:15195622-15201331	Rnf125	2	0	3	0	4	1	269.432843863667	0	536.097212294496	0	529.240539825351	63.2311097059753	rno-Rnf125_0004	http://159.226.67.237:8080/new/circ_detail.php?ID=rno-Rnf125_0004
rno_circ:chr7:64024698-64033477	Srgap1	0	10	0	0	2	9	0	1235.63573458544	0	0	264.620269912675	569.079987353778	rno-Srgap1_0002	http://159.226.67.237:8080/new/circ_detail.php?ID=rno-Srgap1_0002
rno_circ:chr14:44296202-44305861	Ube2k	0	1	0	0	0	1	0	123.563573458544	0	0	0	63.2311097059753	rno-Ube2k_0004	http://159.226.67.237:8080/new/circ_detail.php?ID=rno-Ube2k_0004
rno_circ:chr14:34480673-34486759	Clock	0	0	0	0	2	2	0	0	0	0	264.620269912675	126.462219411951	rno-Clock_0005	http://159.226.67.237:8080/new/circ_detail.php?ID=rno-Clock_0005
rno_circ:chr1:37607345-37621662	Adcy2	6	2	0	0	2	4	808.298531591001	247.127146917089	0	0	264.620269912675	252.924438823901	rno-Adcy2_0001	http://159.226.67.237:8080/new/circ_detail.php?ID=rno-Adcy2_0001
rno_circ:chr17:16128983-16143144	Fam120a	0	0	0	2	0	0	0	0	0	315.01023783273	0	0	rno-Fam120a_0006	http://159.226.67.237:8080/new/circ_detail.php?ID=rno-Fam120a_0006
rno_circ:chr3:21878521-21904269	Strbp	6	9	2	4	8	15	808.298531591001	1112.0721611269	357.398141529664	630.020475665459	1058.4810796507	948.46664558963	rno-Strbp_0020	http://159.226.67.237:8080/new/circ_detail.php?ID=rno-Strbp_0020
rno_circ:chr18:59067798-59076998	Txnl1	0	0	0	2	2	0	0	0	0	315.01023783273	264.620269912675	0	rno-Txnl1_0001	http://159.226.67.237:8080/new/circ_detail.php?ID=rno-Txnl1_0001
rno_circ:chr16:71097098-71107647	Ddhd2	0	0	1	0	0	8	0	0	178.699070764832	0	0	505.848877647803	rno-Ddhd2_0009	http://159.226.67.237:8080/new/circ_detail.php?ID=rno-Ddhd2_0009
rno_circ:chr3:123829471-123833222	Pank2	0	0	3	0	0	5	0	0	536.097212294496	0	0	316.155548529877	rno-Pank2_0008	http://159.226.67.237:8080/new/circ_detail.php?ID=rno-Pank2_0008
rno_circ:chr1:200671013-200672411	Fgfr2	0	0	0	0	17	6	0	0	0	0	2249.27229425774	379.386658235852	rno-Fgfr2_0003	http://159.226.67.237:8080/new/circ_detail.php?ID=rno-Fgfr2_0003
rno_circ:chr5:59623120-59632668	Rnf38	0	0	1	0	1	0	0	0	178.699070764832	0	132.310134956338	0	rno-Rnf38_0001	http://159.226.67.237:8080/new/circ_detail.php?ID=rno-Rnf38_0001
rno_circ:chr18:59321161-59337759	Wdr7	0	0	0	0	0	2	0	0	0	0	0	126.462219411951	rno-Wdr7_0017	http://159.226.67.237:8080/new/circ_detail.php?ID=rno-Wdr7_0017
rno_circ:chr11:10020678-10022991	Robo1	0	1	0	0	2	2	0	123.563573458544	0	0	264.620269912675	126.462219411951	rno-Robo1_0006	http://159.226.67.237:8080/new/circ_detail.php?ID=rno-Robo1_0006
rno_circ:chr8:53346029-53349286	Usp28	0	0	0	0	3	0	0	0	0	0	396.930404869013	0	rno-Usp28_0007	http://159.226.67.237:8080/new/circ_detail.php?ID=rno-Usp28_0007
rno_circ:chr6:137865872-137867607	Pacs2	2	4	1	0	1	0	269.432843863667	494.254293834178	178.699070764832	0	132.310134956338	0	rno-Pacs2_0001	http://159.226.67.237:8080/new/circ_detail.php?ID=rno-Pacs2_0001
rno_circ:chr8:69780138-69780985	Dis3l	4	0	1	0	2	3	538.865687727334	0	178.699070764832	0	264.620269912675	189.693329117926	rno-Dis3l_0002	http://159.226.67.237:8080/new/circ_detail.php?ID=rno-Dis3l_0002
rno_circ:chr12:41465578-41466994	Cfap73	3	0	0	0	0	0	404.1492657955	0	0	0	0	0	rno-Cfap73_0002	http://159.226.67.237:8080/new/circ_detail.php?ID=rno-Cfap73_0002
rno_circ:chr9:38582634-38584696	Prim2	0	1	1	7	0	0	0	123.563573458544	178.699070764832	1102.53583241455	0	0	rno-Prim2_0005	http://159.226.67.237:8080/new/circ_detail.php?ID=rno-Prim2_0005
rno_circ:chr2:25770099-25771957	Arhgef28	0	0	0	2	0	0	0	0	0	315.01023783273	0	0	rno-Arhgef28_0009	http://159.226.67.237:8080/new/circ_detail.php?ID=rno-Arhgef28_0009
rno_circ:chr16:47896917-47910476	Trappc11	0	0	0	0	0	2	0	0	0	0	0	126.462219411951	rno-Trappc11_0002	http://159.226.67.237:8080/new/circ_detail.php?ID=rno-Trappc11_0002
rno_circ:chr15:61664226-61683055	Mtrf1	2	0	0	2	0	2	269.432843863667	0	0	315.01023783273	0	126.462219411951	rno-Mtrf1_0003	http://159.226.67.237:8080/new/circ_detail.php?ID=rno-Mtrf1_0003
rno_circ:chr3:150002101-150005862	Cbfa2t2	0	0	2	0	0	5	0	0	357.398141529664	0	0	316.155548529877	rno-Cbfa2t2_0012	http://159.226.67.237:8080/new/circ_detail.php?ID=rno-Cbfa2t2_0012
rno_circ:chr10:30980709-30984601	Clint1	3	5	0	3	0	0	404.1492657955	617.817867292722	0	472.515356749094	0	0	rno-Clint1_0001	http://159.226.67.237:8080/new/circ_detail.php?ID=rno-Clint1_0001
rno_circ:chr3:2571153-2571724	Dpp7	3	0	0	0	0	0	404.1492657955	0	0	0	0	0	rno-Dpp7_0002	http://159.226.67.237:8080/new/circ_detail.php?ID=rno-Dpp7_0002
rno_circ:chr10:10698623-10721210	Ubn1	0	0	0	0	0	2	0	0	0	0	0	126.462219411951	-	-
rno_circ:chr8:64644238-64648503	Myo9a	0	0	0	0	0	2	0	0	0	0	0	126.462219411951	-	-
rno_circ:chr15:54430708-54444565	Fndc3a	0	0	4	0	0	0	0	0	714.796283059328	0	0	0	rno-Fndc3a_0002	http://159.226.67.237:8080/new/circ_detail.php?ID=rno-Fndc3a_0002
rno_circ:chr12:37641425-37641929	Sbno1	1	0	0	0	0	4	134.716421931833	0	0	0	0	252.924438823901	rno-Sbno1_0016	http://159.226.67.237:8080/new/circ_detail.php?ID=rno-Sbno1_0016
rno_circ:chr3:12306722-12330607	Ralgps1	3	0	0	6	0	2	404.1492657955	0	0	945.030713498189	0	126.462219411951	rno-Ralgps1_0001	http://159.226.67.237:8080/new/circ_detail.php?ID=rno-Ralgps1_0001
rno_circ:chr9:73766839-73773659	Kansl1l	1	8	7	8	16	16	134.716421931833	988.508587668355	1250.89349535382	1260.04095133092	2116.9621593014	1011.69775529561	rno-Kansl1l_0003	http://159.226.67.237:8080/new/circ_detail.php?ID=rno-Kansl1l_0003
rno_circ:chr1:189560181-189572134	Exnef	0	0	0	0	2	0	0	0	0	0	264.620269912675	0	rno-Rexo5_0004	http://159.226.67.237:8080/new/circ_detail.php?ID=rno-Rexo5_0004
rno_circ:chr3:51187491-51198927	Cobll1	3	6	0	2	0	11	404.1492657955	741.381440751266	0	315.01023783273	0	695.542206765729	rno-Cobll1_0003	http://159.226.67.237:8080/new/circ_detail.php?ID=rno-Cobll1_0003
rno_circ:chr4:67285725-67301045	Dennd2a	0	3	0	0	0	0	0	370.690720375633	0	0	0	0	rno-Dennd2a_0002	http://159.226.67.237:8080/new/circ_detail.php?ID=rno-Dennd2a_0002
rno_circ:chr1:198994747-198995342	Srcap	8	3	4	9	3	8	1077.73137545467	370.690720375633	714.796283059328	1417.54607024728	396.930404869013	505.848877647803	rno-Srcap_0001	http://159.226.67.237:8080/new/circ_detail.php?ID=rno-Srcap_0001
rno_circ:chrX:63177769-63195572	Zfx	0	0	0	1	20	0	0	0	0	157.505118916365	2646.20269912675	0	rno-Zfx_0003	http://159.226.67.237:8080/new/circ_detail.php?ID=rno-Zfx_0003
rno_circ:chrX:77040916-77045508	Magt1	0	1	3	0	0	1	0	123.563573458544	536.097212294496	0	0	63.2311097059753	rno-Magt1_0002	http://159.226.67.237:8080/new/circ_detail.php?ID=rno-Magt1_0002
rno_circ:chr1:65850468-65852263	Zscan18	0	0	0	0	7	1	0	0	0	0	926.170944694364	63.2311097059753	rno-AABR07002068_0001	http://159.226.67.237:8080/new/circ_detail.php?ID=rno-AABR07002068_0001
rno_circ:chr4:152282030-152298116	Erc1	0	0	0	1	0	0	0	0	0	157.505118916365	0	0	rno-Erc1_0009	http://159.226.67.237:8080/new/circ_detail.php?ID=rno-Erc1_0009
rno_circ:chr1:245955041-246010590	Rfx3	0	0	0	0	0	4	0	0	0	0	0	252.924438823901	rno-Rfx3_0001	http://159.226.67.237:8080/new/circ_detail.php?ID=rno-Rfx3_0001
rno_circ:chr7:71803602-71804055	Cpq	1	0	0	0	0	0	134.716421931833	0	0	0	0	0	rno-Cpq_0006	http://159.226.67.237:8080/new/circ_detail.php?ID=rno-Cpq_0006
rno_circ:chr1:178953396-178955232	Rras2	0	0	1	2	0	1	0	0	178.699070764832	315.01023783273	0	63.2311097059753	rno-Rras2_0001	http://159.226.67.237:8080/new/circ_detail.php?ID=rno-Rras2_0001
rno_circ:chr12:41578850-41582014	Slc8b1	0	0	0	0	0	1	0	0	0	0	0	63.2311097059753	rno-Slc8b1_0003	http://159.226.67.237:8080/new/circ_detail.php?ID=rno-Slc8b1_0003
rno_circ:chr17:62358469-62375850	Ccny	1	0	0	0	0	6	134.716421931833	0	0	0	0	379.386658235852	rno-Ccny_0003	http://159.226.67.237:8080/new/circ_detail.php?ID=rno-Ccny_0003
rno_circ:chr8:64635064-64648503	Myo9a	0	2	3	3	2	0	0	247.127146917089	536.097212294496	472.515356749094	264.620269912675	0	rno-Myo9a_0026	http://159.226.67.237:8080/new/circ_detail.php?ID=rno-Myo9a_0026
rno_circ:chr3:54547246-54566332	Stk39	0	1	0	4	0	0	0	123.563573458544	0	630.020475665459	0	0	rno-Stk39_0002	http://159.226.67.237:8080/new/circ_detail.php?ID=rno-Stk39_0002
rno_circ:chr10:67741790-67742140	RGD1310429	0	0	0	0	0	1	0	0	0	0	0	63.2311097059753	rno-RGD1310429_0001	http://159.226.67.237:8080/new/circ_detail.php?ID=rno-RGD1310429_0001
rno_circ:chr3:94720462-94745177	Qser1	0	0	0	0	0	2	0	0	0	0	0	126.462219411951	rno-Qser1_0009	http://159.226.67.237:8080/new/circ_detail.php?ID=rno-Qser1_0009
rno_circ:chr5:36566782-36596726	Fbxl4	0	0	0	0	0	7	0	0	0	0	0	442.617767941827	rno-Fbxl4_0003	http://159.226.67.237:8080/new/circ_detail.php?ID=rno-Fbxl4_0003
rno_circ:chr14:115183821-115195697	Psme4	0	0	0	2	0	2	0	0	0	315.01023783273	0	126.462219411951	rno-Psme4_0022	http://159.226.67.237:8080/new/circ_detail.php?ID=rno-Psme4_0022
rno_circ:chr3:94736244-94739909	Qser1	1	0	0	0	1	0	134.716421931833	0	0	0	132.310134956338	0	rno-Qser1_0002	http://159.226.67.237:8080/new/circ_detail.php?ID=rno-Qser1_0002
rno_circ:chr5:60390691-60393196	Zcchc7	6	0	6	0	2	0	808.298531591001	0	1072.19442458899	0	264.620269912675	0	rno-Zcchc7_0003	http://159.226.67.237:8080/new/circ_detail.php?ID=rno-Zcchc7_0003
rno_circ:chr10:89490010-89490298	Tmem106a	0	2	0	0	0	0	0	247.127146917089	0	0	0	0	rno-Tmem106a_0001	http://159.226.67.237:8080/new/circ_detail.php?ID=rno-Tmem106a_0001
rno_circ:chr1:17740072-17740365	Ptprk	0	0	0	0	1	5	0	0	0	0	132.310134956338	316.155548529877	rno-Ptprk_0010	http://159.226.67.237:8080/new/circ_detail.php?ID=rno-Ptprk_0010
rno_circ:chr11:46926229-46930035	Senp7	0	0	0	1	0	2	0	0	0	157.505118916365	0	126.462219411951	rno-Senp7_0006	http://159.226.67.237:8080/new/circ_detail.php?ID=rno-Senp7_0006
rno_circ:chr8:60814789-60817064	Tspan3	0	2	0	0	0	0	0	247.127146917089	0	0	0	0	rno-Tspan3_0001	http://159.226.67.237:8080/new/circ_detail.php?ID=rno-Tspan3_0001
rno_circ:chr4:158103902-158108668	Vwf	0	1	4	0	7	1	0	123.563573458544	714.796283059328	0	926.170944694364	63.2311097059753	rno-Vwf_0001	http://159.226.67.237:8080/new/circ_detail.php?ID=rno-Vwf_0001
rno_circ:chr6:43254770-43284828	Asap2	0	0	0	0	3	0	0	0	0	0	396.930404869013	0	rno-Asap2_0005	http://159.226.67.237:8080/new/circ_detail.php?ID=rno-Asap2_0005
rno_circ:chr9:73798311-73805835	Kansl1l	0	0	0	0	0	1	0	0	0	0	0	63.2311097059753	rno-Kansl1l_0019	http://159.226.67.237:8080/new/circ_detail.php?ID=rno-Kansl1l_0019
rno_circ:chr10:61882916-61885796	Smg6_1	8	12	9	7	3	26	1077.73137545467	1482.76288150253	1608.29163688349	1102.53583241455	396.930404869013	1644.00885235536	rno-Smg6_0004	http://159.226.67.237:8080/new/circ_detail.php?ID=rno-Smg6_0004
rno_circ:chr14:82239645-82240095	Letm1	4	0	0	2	6	4	538.865687727334	0	0	315.01023783273	793.860809738026	252.924438823901	rno-Letm1_0001	http://159.226.67.237:8080/new/circ_detail.php?ID=rno-Letm1_0001
rno_circ:chr17:76382346-76383098	Sec61a2	0	0	0	0	0	2	0	0	0	0	0	126.462219411951	rno-Sec61a2_0006	http://159.226.67.237:8080/new/circ_detail.php?ID=rno-Sec61a2_0006
rno_circ:chr6:828602-872927	Crim1	2	11	16	1	6	23	269.432843863667	1359.19930804399	2859.18513223731	157.505118916365	793.860809738026	1454.31552323743	rno-Crim1_0013	http://159.226.67.237:8080/new/circ_detail.php?ID=rno-Crim1_0013
rno_circ:chr19:11495098-11499663	Amfr	4	1	0	0	0	1	538.865687727334	123.563573458544	0	0	0	63.2311097059753	rno-Amfr_0006	http://159.226.67.237:8080/new/circ_detail.php?ID=rno-Amfr_0006
rno_circ:chr3:7315046-7341764	Ak8	0	0	0	0	0	2	0	0	0	0	0	126.462219411951	rno-Ak8_0001	http://159.226.67.237:8080/new/circ_detail.php?ID=rno-Ak8_0001
rno_circ:chr1:281825348-281828694	Cacul1	5	0	1	0	0	1	673.582109659167	0	178.699070764832	0	0	63.2311097059753	rno-Cacul1_0005	http://159.226.67.237:8080/new/circ_detail.php?ID=rno-Cacul1_0005
rno_circ:chr10:82378184-82378735	Mrpl27	0	1	0	0	0	0	0	123.563573458544	0	0	0	0	rno-Mrpl27_0001	http://159.226.67.237:8080/new/circ_detail.php?ID=rno-Mrpl27_0001
rno_circ:chr14:2924636-2991160	Evi5	3	0	0	2	0	0	404.1492657955	0	0	315.01023783273	0	0	rno-Evi5_0010	http://159.226.67.237:8080/new/circ_detail.php?ID=rno-Evi5_0010
rno_circ:chr4:8223840-8239403	Kmt2e	3	4	4	6	2	13	404.1492657955	494.254293834178	714.796283059328	945.030713498189	264.620269912675	822.004426177679	rno-Kmt2e_0001	http://159.226.67.237:8080/new/circ_detail.php?ID=rno-Kmt2e_0001
rno_circ:chr2:52336844-52337477	RGD1306227	1	0	0	0	0	4	134.716421931833	0	0	0	0	252.924438823901	rno-RGD1306227_0001	http://159.226.67.237:8080/new/circ_detail.php?ID=rno-RGD1306227_0001
rno_circ:chr6:1613963-1614878	Prkd3	60	32	31	36	58	67	8082.98531591001	3954.03435067342	5539.67119370979	5670.18428098913	7673.98782746758	4236.48435030035	rno-Prkd3_0003	http://159.226.67.237:8080/new/circ_detail.php?ID=rno-Prkd3_0003
rno_circ:chr5:144931944-144932532	Zmym4	1	2	1	0	5	7	134.716421931833	247.127146917089	178.699070764832	0	661.550674781688	442.617767941827	rno-Zmym4_0014	http://159.226.67.237:8080/new/circ_detail.php?ID=rno-Zmym4_0014
rno_circ:chr8:64635064-64644354	Myo9a	6	0	0	0	0	2	808.298531591001	0	0	0	0	126.462219411951	rno-Myo9a_0027	http://159.226.67.237:8080/new/circ_detail.php?ID=rno-Myo9a_0027
rno_circ:chr11:61171814-61183195	Cfap44	3	0	0	0	0	0	404.1492657955	0	0	0	0	0	-	-
rno_circ:chr3:104980955-104984877	Fmn1	0	3	0	2	0	7	0	370.690720375633	0	315.01023783273	0	442.617767941827	rno-Fmn1_0007	http://159.226.67.237:8080/new/circ_detail.php?ID=rno-Fmn1_0007
rno_circ:chr5:148546311-148548649	Zcchc17	0	2	0	0	0	0	0	247.127146917089	0	0	0	0	rno-Zcchc17_0002	http://159.226.67.237:8080/new/circ_detail.php?ID=rno-Zcchc17_0002
rno_circ:chr6:2942211-2947832	Dhx57	0	2	0	0	0	0	0	247.127146917089	0	0	0	0	rno-Dhx57_0001	http://159.226.67.237:8080/new/circ_detail.php?ID=rno-Dhx57_0001
rno_circ:chr12:51960260-51961629	Ep400	1	1	0	0	0	1	134.716421931833	123.563573458544	0	0	0	63.2311097059753	rno-Ep400_0005	http://159.226.67.237:8080/new/circ_detail.php?ID=rno-Ep400_0005
rno_circ:chr8:116609560-116622275	Rbm6	0	3	0	0	0	0	0	370.690720375633	0	0	0	0	rno-Rbm6_0022	http://159.226.67.237:8080/new/circ_detail.php?ID=rno-Rbm6_0022
rno_circ:chr11:71177439-71179993	Rubcn	0	3	2	0	0	0	0	370.690720375633	357.398141529664	0	0	0	rno-Rubcn_0002	http://159.226.67.237:8080/new/circ_detail.php?ID=rno-Rubcn_0002
rno_circ:chr12:36740089-36741992	Scarb1	0	0	0	0	3	0	0	0	0	0	396.930404869013	0	rno-Scarb1_0002	http://159.226.67.237:8080/new/circ_detail.php?ID=rno-Scarb1_0002
rno_circ:chr14:92042294-92077028	Grb10	0	0	0	0	0	5	0	0	0	0	0	316.155548529877	rno-Grb10_0001	http://159.226.67.237:8080/new/circ_detail.php?ID=rno-Grb10_0001
rno_circ:chr2:55956578-55962855	Fyb	0	0	0	1	0	0	0	0	0	157.505118916365	0	0	rno-Fyb1_0001	http://159.226.67.237:8080/new/circ_detail.php?ID=rno-Fyb1_0001
rno_circ:chr17:5524117-5548199	Agtpbp1	0	0	0	0	0	2	0	0	0	0	0	126.462219411951	rno-Agtpbp1_0018	http://159.226.67.237:8080/new/circ_detail.php?ID=rno-Agtpbp1_0018
rno_circ:chr1:77872644-77874388	Gltscr1	0	5	0	1	9	4	0	617.817867292722	0	157.505118916365	1190.79121460704	252.924438823901	rno-Bicra_0001	http://159.226.67.237:8080/new/circ_detail.php?ID=rno-Bicra_0001
rno_circ:chr16:46839592-46850408	Tenm3	6	0	0	0	0	0	808.298531591001	0	0	0	0	0	rno-Tenm3_0009	http://159.226.67.237:8080/new/circ_detail.php?ID=rno-Tenm3_0009
rno_circ:chr12:25060207-25062198	Limk1	0	0	0	0	3	0	0	0	0	0	396.930404869013	0	rno-Limk1_0002	http://159.226.67.237:8080/new/circ_detail.php?ID=rno-Limk1_0002
rno_circ:chr8:26267895-26271172	Herpud2	5	11	0	4	7	4	673.582109659167	1359.19930804399	0	630.020475665459	926.170944694364	252.924438823901	rno-Herpud2_0004	http://159.226.67.237:8080/new/circ_detail.php?ID=rno-Herpud2_0004
rno_circ:chr1:175005900-175019571	Sbf2	0	3	0	0	2	0	0	370.690720375633	0	0	264.620269912675	0	-	-
rno_circ:chr9:73752937-73799430	Kansl1l	3	0	10	0	5	10	404.1492657955	0	1786.99070764832	0	661.550674781688	632.311097059753	rno-Kansl1l_0004	http://159.226.67.237:8080/new/circ_detail.php?ID=rno-Kansl1l_0004
rno_circ:chr7:76871323-76873445	Ubr5_1	0	0	0	0	0	1	0	0	0	0	0	63.2311097059753	rno-intergenic_000001	http://159.226.67.237:8080/new/circ_detail.php?ID=rno-intergenic_000001
rno_circ:chr6:871525-894714	Crim1	14	12	13	10	10	11	1886.02990704567	1482.76288150253	2323.08791994282	1575.05118916365	1323.10134956338	695.542206765729	rno-Crim1_0001	http://159.226.67.237:8080/new/circ_detail.php?ID=rno-Crim1_0001
rno_circ:chr1:259434763-259459540	Sorbs1	1	0	0	1	0	1	134.716421931833	0	0	157.505118916365	0	63.2311097059753	rno-Sorbs1_0024	http://159.226.67.237:8080/new/circ_detail.php?ID=rno-Sorbs1_0024
rno_circ:chr10:58762060-58771849	RGD1304728	2	0	0	0	0	0	269.432843863667	0	0	0	0	0	rno-RGD1304728_0002	http://159.226.67.237:8080/new/circ_detail.php?ID=rno-RGD1304728_0002
rno_circ:chr8:100006687-100026871	Plod2	0	0	0	0	0	2	0	0	0	0	0	126.462219411951	rno-Plod2_0002	http://159.226.67.237:8080/new/circ_detail.php?ID=rno-Plod2_0002
rno_circ:chr18:71141382-71149287	Dym	5	0	0	0	0	5	673.582109659167	0	0	0	0	316.155548529877	rno-Dym_0013	http://159.226.67.237:8080/new/circ_detail.php?ID=rno-Dym_0013
rno_circ:chr4:182811463-182826795	Tmtc1	6	7	0	5	0	3	808.298531591001	864.945014209811	0	787.525594581824	0	189.693329117926	rno-Tmtc1_0003	http://159.226.67.237:8080/new/circ_detail.php?ID=rno-Tmtc1_0003
rno_circ:chr5:107727450-107733570	Mtap	0	0	0	3	0	0	0	0	0	472.515356749094	0	0	rno-Mtap_0002	http://159.226.67.237:8080/new/circ_detail.php?ID=rno-Mtap_0002
rno_circ:chr4:174810962-174816343	Aebp2	2	0	3	3	0	0	269.432843863667	0	536.097212294496	472.515356749094	0	0	rno-Aebp2_0001	http://159.226.67.237:8080/new/circ_detail.php?ID=rno-Aebp2_0001
rno_circ:chr15:86418043-86435486	Lmo7	0	0	1	0	0	1	0	0	178.699070764832	0	0	63.2311097059753	rno-Lmo7_0022	http://159.226.67.237:8080/new/circ_detail.php?ID=rno-Lmo7_0022
rno_circ:chr4:66463926-66473208	Hipk2	12	6	1	6	16	14	1616.597063182	741.381440751266	178.699070764832	945.030713498189	2116.9621593014	885.235535883655	rno-Hipk2_0005	http://159.226.67.237:8080/new/circ_detail.php?ID=rno-Hipk2_0005
rno_circ:chr2:212471565-212487554	Vav3	0	4	0	0	0	0	0	494.254293834178	0	0	0	0	rno-Vav3_0001	http://159.226.67.237:8080/new/circ_detail.php?ID=rno-Vav3_0001
rno_circ:chr18:65466415-65481249	Tcf4	0	0	0	0	2	0	0	0	0	0	264.620269912675	0	rno-Tcf4_0008	http://159.226.67.237:8080/new/circ_detail.php?ID=rno-Tcf4_0008
rno_circ:chr12:36930749-36931726	Ncor2	4	0	3	3	3	1	538.865687727334	0	536.097212294496	472.515356749094	396.930404869013	63.2311097059753	rno-Ncor2_0011	http://159.226.67.237:8080/new/circ_detail.php?ID=rno-Ncor2_0011
rno_circ:chr20:13032443-13033377	Pcnt	0	0	0	1	4	2	0	0	0	157.505118916365	529.240539825351	126.462219411951	rno-Pcnt_0002	http://159.226.67.237:8080/new/circ_detail.php?ID=rno-Pcnt_0002
rno_circ:chr18:60671477-60685515	Nedd4l	0	6	0	0	0	0	0	741.381440751266	0	0	0	0	rno-Nedd4l_0003	http://159.226.67.237:8080/new/circ_detail.php?ID=rno-Nedd4l_0003
rno_circ:chr2:205814398-205815848	Trim33	0	0	0	0	0	2	0	0	0	0	0	126.462219411951	rno-Trim33_0001	http://159.226.67.237:8080/new/circ_detail.php?ID=rno-Trim33_0001
rno_circ:chr6:38745004-38751610	Nbas	0	0	0	2	0	0	0	0	0	315.01023783273	0	0	-	-
rno_circ:chr19:30869716-30870010	Gab1	11	19	16	8	11	43	1481.88064125017	2347.70789571234	2859.18513223731	1260.04095133092	1455.41148451971	2718.93771735694	rno-Gab1_0001	http://159.226.67.237:8080/new/circ_detail.php?ID=rno-Gab1_0001
rno_circ:chr5:144916446-144918979	Zmym4	0	4	1	0	3	1	0	494.254293834178	178.699070764832	0	396.930404869013	63.2311097059753	rno-Zmym4_0020	http://159.226.67.237:8080/new/circ_detail.php?ID=rno-Zmym4_0020
rno_circ:chr8:65528263-65580300	Lrrc49	1	0	1	0	2	0	134.716421931833	0	178.699070764832	0	264.620269912675	0	rno-Lrrc49_0013	http://159.226.67.237:8080/new/circ_detail.php?ID=rno-Lrrc49_0013
rno_circ:chr4:116549035-116559757	Exoc6b	0	0	0	0	0	1	0	0	0	0	0	63.2311097059753	rno-Exoc6b_0005	http://159.226.67.237:8080/new/circ_detail.php?ID=rno-Exoc6b_0005
rno_circ:chr1:282151347-282155817	Eif3a	0	0	5	0	0	1	0	0	893.49535382416	0	0	63.2311097059753	rno-Eif3a_0008	http://159.226.67.237:8080/new/circ_detail.php?ID=rno-Eif3a_0008
rno_circ:chr4:180928263-180929730	Tm7sf3	2	0	0	0	0	2	269.432843863667	0	0	0	0	126.462219411951	rno-Tm7sf3_0001	http://159.226.67.237:8080/new/circ_detail.php?ID=rno-Tm7sf3_0001
rno_circ:chr13:68752167-68763048	Swt1	4	0	1	0	0	5	538.865687727334	0	178.699070764832	0	0	316.155548529877	rno-Swt1_0013	http://159.226.67.237:8080/new/circ_detail.php?ID=rno-Swt1_0013
rno_circ:chr16:71094508-71107647	Ddhd2	0	1	1	0	1	0	0	123.563573458544	178.699070764832	0	132.310134956338	0	rno-Ddhd2_0011	http://159.226.67.237:8080/new/circ_detail.php?ID=rno-Ddhd2_0011
rno_circ:chr13:75177963-75192743	Sec16b	1	0	0	0	0	4	134.716421931833	0	0	0	0	252.924438823901	rno-Sec16b_0001	http://159.226.67.237:8080/new/circ_detail.php?ID=rno-Sec16b_0001
rno_circ:chr7:98849305-98853891	Mtss1	0	1	0	0	1	2	0	123.563573458544	0	0	132.310134956338	126.462219411951	rno-Mtss1_0001	http://159.226.67.237:8080/new/circ_detail.php?ID=rno-Mtss1_0001
rno_circ:chr1:128239552-128242835	Mef2a	0	7	0	0	0	0	0	864.945014209811	0	0	0	0	rno-Mef2a_0002	http://159.226.67.237:8080/new/circ_detail.php?ID=rno-Mef2a_0002
rno_circ:chr2:199001328-199002930	Gpr89b	0	0	0	0	0	4	0	0	0	0	0	252.924438823901	rno-Gpr89b_0001	http://159.226.67.237:8080/new/circ_detail.php?ID=rno-Gpr89b_0001
rno_circ:chr5:117716189-117725823	Dock7	6	1	0	0	2	7	808.298531591001	123.563573458544	0	0	264.620269912675	442.617767941827	rno-Dock7_0006	http://159.226.67.237:8080/new/circ_detail.php?ID=rno-Dock7_0006
rno_circ:chr14:91797457-91804795	Ikzf1	0	0	4	8	0	9	0	0	714.796283059328	1260.04095133092	0	569.079987353778	rno-Ikzf1_0001	http://159.226.67.237:8080/new/circ_detail.php?ID=rno-Ikzf1_0001
rno_circ:chr14:3633660-3639776	Tgfbr3	0	0	2	0	0	0	0	0	357.398141529664	0	0	0	-	-
rno_circ:chr1:169534353-169534828	Trim30	1	0	0	0	0	1	134.716421931833	0	0	0	0	63.2311097059753	-	-
rno_circ:chr1:45923228-46014665	Arid1b	0	2	3	5	0	11	0	247.127146917089	536.097212294496	787.525594581824	0	695.542206765729	rno-Arid1b_0001	http://159.226.67.237:8080/new/circ_detail.php?ID=rno-Arid1b_0001
rno_circ:chr9:67248567-67257543	Abi2	0	0	0	3	0	0	0	0	0	472.515356749094	0	0	rno-Abi2_0006	http://159.226.67.237:8080/new/circ_detail.php?ID=rno-Abi2_0006
rno_circ:chr2:231895410-231923069	Zgrf1	0	2	0	0	0	0	0	247.127146917089	0	0	0	0	-	-
rno_circ:chr2:27181772-27193137	Arhgef26	0	0	0	0	0	1	0	0	0	0	0	63.2311097059753	rno-Arhgef26_0001	http://159.226.67.237:8080/new/circ_detail.php?ID=rno-Arhgef26_0001
rno_circ:chr14:92417430-92474733	Cobl	0	1	0	0	0	0	0	123.563573458544	0	0	0	0	rno-Cobl_0004	http://159.226.67.237:8080/new/circ_detail.php?ID=rno-Cobl_0004
rno_circ:chr8:70531108-70532815	Dpp8	0	0	0	1	0	2	0	0	0	157.505118916365	0	126.462219411951	rno-Dpp8_0017	http://159.226.67.237:8080/new/circ_detail.php?ID=rno-Dpp8_0017
rno_circ:chr10:62566642-62581037	Taok1	0	4	1	0	0	8	0	494.254293834178	178.699070764832	0	0	505.848877647803	rno-Taok1_0002	http://159.226.67.237:8080/new/circ_detail.php?ID=rno-Taok1_0002
rno_circ:chr10:43512009-43512284	Faxdc2	0	0	0	1	0	0	0	0	0	157.505118916365	0	0	rno-AABR07029661_0001	http://159.226.67.237:8080/new/circ_detail.php?ID=rno-AABR07029661_0001
rno_circ:chr7:71326796-71331115	Ptdss1	0	0	2	0	0	0	0	0	357.398141529664	0	0	0	rno-Ptdss1_0002	http://159.226.67.237:8080/new/circ_detail.php?ID=rno-Ptdss1_0002
rno_circ:chr1:6601452-6613874	Utrn	0	3	3	5	0	6	0	370.690720375633	536.097212294496	787.525594581824	0	379.386658235852	rno-Utrn_0002	http://159.226.67.237:8080/new/circ_detail.php?ID=rno-Utrn_0002
rno_circ:chr6:2256052-2275502	Rmdn2	0	0	0	0	0	2	0	0	0	0	0	126.462219411951	rno-Rmdn2_0005	http://159.226.67.237:8080/new/circ_detail.php?ID=rno-Rmdn2_0005
rno_circ:chr17:76245627-76265943	Upf2	72	64	46	60	73	74	9699.58237909201	7908.06870134684	8220.15725518227	9450.30713498189	9658.63985181265	4679.10211824218	rno-Upf2_0009	http://159.226.67.237:8080/new/circ_detail.php?ID=rno-Upf2_0009
rno_circ:chrX:46642589-46666265	Cfap47	0	0	0	2	0	0	0	0	0	315.01023783273	0	0	-	-
rno_circ:chr3:60026746-60032771	Scrn3	0	0	0	1	0	0	0	0	0	157.505118916365	0	0	rno-Scrn3_0004	http://159.226.67.237:8080/new/circ_detail.php?ID=rno-Scrn3_0004
rno_circ:chr9:71915420-71936649	Pikfyve	0	0	0	1	3	0	0	0	0	157.505118916365	396.930404869013	0	rno-Pikfyve_0016	http://159.226.67.237:8080/new/circ_detail.php?ID=rno-Pikfyve_0016
rno_circ:chr13:100347405-100353039	Enah	0	0	0	1	2	0	0	0	0	157.505118916365	264.620269912675	0	rno-Enah_0001	http://159.226.67.237:8080/new/circ_detail.php?ID=rno-Enah_0001
rno_circ:chr5:90916008-90957243	Kdm4c	2	0	1	0	0	0	269.432843863667	0	178.699070764832	0	0	0	rno-Kdm4c_0018	http://159.226.67.237:8080/new/circ_detail.php?ID=rno-Kdm4c_0018
rno_circ:chr7:122852256-122853033	Ep300	0	0	0	3	0	0	0	0	0	472.515356749094	0	0	rno-AABR07058539_0008	http://159.226.67.237:8080/new/circ_detail.php?ID=rno-AABR07058539_0008
rno_circ:chr3:111742458-111753698	Mga	0	0	4	0	0	0	0	0	714.796283059328	0	0	0	-	-
rno_circ:chr13:107733302-107749528	Kcnk2	4	1	0	2	6	8	538.865687727334	123.563573458544	0	315.01023783273	793.860809738026	505.848877647803	rno-Kcnk2_0001	http://159.226.67.237:8080/new/circ_detail.php?ID=rno-Kcnk2_0001
rno_circ:chr5:128678699-128681202	Nrdc	21	0	0	0	11	36	2829.0448605685	0	0	0	1455.41148451971	2276.31994941511	rno-Nrdc_0009	http://159.226.67.237:8080/new/circ_detail.php?ID=rno-Nrdc_0009
rno_circ:chr9:84367943-84370769	Farsb	4	4	3	1	6	3	538.865687727334	494.254293834178	536.097212294496	157.505118916365	793.860809738026	189.693329117926	rno-Farsb_0005	http://159.226.67.237:8080/new/circ_detail.php?ID=rno-Farsb_0005
rno_circ:chr10:48659695-48684279	Ncor1	0	0	1	0	0	0	0	0	178.699070764832	0	0	0	rno-Ncor1_0023	http://159.226.67.237:8080/new/circ_detail.php?ID=rno-Ncor1_0023
rno_circ:chr10:104730488-104732216	Acox1	0	0	0	0	4	0	0	0	0	0	529.240539825351	0	rno-Acox1_0001	http://159.226.67.237:8080/new/circ_detail.php?ID=rno-Acox1_0001
rno_circ:chr4:127663314-127682607	Suclg2	2	0	0	0	1	0	269.432843863667	0	0	0	132.310134956338	0	rno-Suclg2_0008	http://159.226.67.237:8080/new/circ_detail.php?ID=rno-Suclg2_0008
rno_circ:chr15:8911071-8914495	Thrb	0	1	0	1	0	0	0	123.563573458544	0	157.505118916365	0	0	-	-
rno_circ:chr11:61121301-61122547	Boc	0	7	3	4	4	5	0	864.945014209811	536.097212294496	630.020475665459	529.240539825351	316.155548529877	rno-Boc_0001	http://159.226.67.237:8080/new/circ_detail.php?ID=rno-Boc_0001
rno_circ:chr12:12884434-12892828	Cyth3	0	0	0	0	0	1	0	0	0	0	0	63.2311097059753	rno-Cyth3_0004	http://159.226.67.237:8080/new/circ_detail.php?ID=rno-Cyth3_0004
rno_circ:chr11:84571220-84575616	Yeats2	0	0	1	1	0	7	0	0	178.699070764832	157.505118916365	0	442.617767941827	rno-Yeats2_0006	http://159.226.67.237:8080/new/circ_detail.php?ID=rno-Yeats2_0006
rno_circ:chr1:87283593-87298503	Sipa1l3	0	0	0	1	3	0	0	0	0	157.505118916365	396.930404869013	0	rno-Sipa1l3_0002	http://159.226.67.237:8080/new/circ_detail.php?ID=rno-Sipa1l3_0002
rno_circ:chr19:17493068-17494680	Chd9	0	3	0	3	1	7	0	370.690720375633	0	472.515356749094	132.310134956338	442.617767941827	rno-Chd9_0011	http://159.226.67.237:8080/new/circ_detail.php?ID=rno-Chd9_0011
rno_circ:chr19:43055209-43066842	Glg1	0	2	0	1	3	0	0	247.127146917089	0	157.505118916365	396.930404869013	0	rno-Glg1_0007	http://159.226.67.237:8080/new/circ_detail.php?ID=rno-Glg1_0007
rno_circ:chr8:87521066-87531662	Senp6	0	0	0	2	0	3	0	0	0	315.01023783273	0	189.693329117926	rno-Senp6_0012	http://159.226.67.237:8080/new/circ_detail.php?ID=rno-Senp6_0012
rno_circ:chr10:66889960-66891353	Nf1	2	0	0	0	0	4	269.432843863667	0	0	0	0	252.924438823901	rno-Nf1_0013	http://159.226.67.237:8080/new/circ_detail.php?ID=rno-Nf1_0013
rno_circ:chr8:61148561-61150823	Hmg20a	0	2	0	1	0	0	0	247.127146917089	0	157.505118916365	0	0	rno-Hmg20a_0004	http://159.226.67.237:8080/new/circ_detail.php?ID=rno-Hmg20a_0004
rno_circ:chr4:77700069-77706994	Zfp777	0	0	0	0	0	2	0	0	0	0	0	126.462219411951	rno-Zfp777_0001	http://159.226.67.237:8080/new/circ_detail.php?ID=rno-Zfp777_0001
rno_circ:chr9:10704605-10710650	Kdm4b	3	0	1	8	1	8	404.1492657955	0	178.699070764832	1260.04095133092	132.310134956338	505.848877647803	rno-Kdm4b_0002	http://159.226.67.237:8080/new/circ_detail.php?ID=rno-Kdm4b_0002
rno_circ:chr4:49207203-49287862	Cped1	0	2	0	3	4	9	0	247.127146917089	0	472.515356749094	529.240539825351	569.079987353778	rno-Cped1_0011	http://159.226.67.237:8080/new/circ_detail.php?ID=rno-Cped1_0011
rno_circ:chr9:9635596-9639500	Vav1	0	0	0	1	0	0	0	0	0	157.505118916365	0	0	-	-
rno_circ:chr5:122569106-122593611	Wdr78	7	2	0	4	2	6	943.014953522834	247.127146917089	0	630.020475665459	264.620269912675	379.386658235852	rno-Wdr78_0001	http://159.226.67.237:8080/new/circ_detail.php?ID=rno-Wdr78_0001
rno_circ:chr18:81418662-81428974	Zfp407	2	1	0	2	1	0	269.432843863667	123.563573458544	0	315.01023783273	132.310134956338	0	rno-Zfp407_0006	http://159.226.67.237:8080/new/circ_detail.php?ID=rno-Zfp407_0006
rno_circ:chr12:25431710-25435591	Gtf2i	3	17	4	6	6	11	404.1492657955	2100.58074879526	714.796283059328	945.030713498189	793.860809738026	695.542206765729	rno-Gtf2i_0002	http://159.226.67.237:8080/new/circ_detail.php?ID=rno-Gtf2i_0002
rno_circ:chr1:219570015-219571238	Kdm2a	0	0	0	4	1	2	0	0	0	630.020475665459	132.310134956338	126.462219411951	rno-Kdm2a_0011	http://159.226.67.237:8080/new/circ_detail.php?ID=rno-Kdm2a_0011
rno_circ:chr17:26968192-26969252	Bmp6	0	1	1	5	1	1	0	123.563573458544	178.699070764832	787.525594581824	132.310134956338	63.2311097059753	rno-Bmp6_0002	http://159.226.67.237:8080/new/circ_detail.php?ID=rno-Bmp6_0002
rno_circ:chr5:105131745-105134708	Dennd4c	0	0	0	2	0	1	0	0	0	315.01023783273	0	63.2311097059753	rno-Dennd4c_0003	http://159.226.67.237:8080/new/circ_detail.php?ID=rno-Dennd4c_0003
rno_circ:chr18:26639288-26660117	Epb41l4a	1	0	1	1	2	0	134.716421931833	0	178.699070764832	157.505118916365	264.620269912675	0	rno-Epb41l4a_0002	http://159.226.67.237:8080/new/circ_detail.php?ID=rno-Epb41l4a_0002
rno_circ:chr10:5100271-5130612	Clec16a	0	2	0	1	2	2	0	247.127146917089	0	157.505118916365	264.620269912675	126.462219411951	rno-Clec16a_0005	http://159.226.67.237:8080/new/circ_detail.php?ID=rno-Clec16a_0005
rno_circ:chr14:10786399-10787114	Lin54	3	0	0	0	0	3	404.1492657955	0	0	0	0	189.693329117926	rno-Lin54_0003	http://159.226.67.237:8080/new/circ_detail.php?ID=rno-Lin54_0003
rno_circ:chr15:51822314-51823271	Ccar2	0	2	4	0	4	6	0	247.127146917089	714.796283059328	0	529.240539825351	379.386658235852	rno-Ccar2_0002	http://159.226.67.237:8080/new/circ_detail.php?ID=rno-Ccar2_0002
rno_circ:chr3:23488872-23493868	Ppp6c	0	1	0	0	0	6	0	123.563573458544	0	0	0	379.386658235852	rno-Ppp6c_0003	http://159.226.67.237:8080/new/circ_detail.php?ID=rno-Ppp6c_0003
rno_circ:chr3:140220436-140230678	Cfap61	3	4	0	0	0	0	404.1492657955	494.254293834178	0	0	0	0	rno-AABR07054096_0002	http://159.226.67.237:8080/new/circ_detail.php?ID=rno-AABR07054096_0002
rno_circ:chr1:282225916-282231487	Sfxn4	3	0	0	2	0	0	404.1492657955	0	0	315.01023783273	0	0	rno-Sfxn4_0001	http://159.226.67.237:8080/new/circ_detail.php?ID=rno-Sfxn4_0001
rno_circ:chr13:41898165-41907307	Slc35f5	0	0	8	0	5	19	0	0	1429.59256611866	0	661.550674781688	1201.39108441353	rno-Slc35f5_0005	http://159.226.67.237:8080/new/circ_detail.php?ID=rno-Slc35f5_0005
rno_circ:chr4:147527096-147528435	Mkrn2	5	6	8	1	0	16	673.582109659167	741.381440751266	1429.59256611866	157.505118916365	0	1011.69775529561	rno-Mkrn2_0001	http://159.226.67.237:8080/new/circ_detail.php?ID=rno-Mkrn2_0001
rno_circ:chr18:65285320-65288857	Tcf4	0	0	0	0	0	3	0	0	0	0	0	189.693329117926	rno-Tcf4_0001	http://159.226.67.237:8080/new/circ_detail.php?ID=rno-Tcf4_0001
rno_circ:chr1:251262192-251269854	Atad1	3	3	0	0	0	1	404.1492657955	370.690720375633	0	0	0	63.2311097059753	rno-Atad1_0005	http://159.226.67.237:8080/new/circ_detail.php?ID=rno-Atad1_0005
rno_circ:chr2:29005942-29006321	Fcho2	5	4	0	1	0	0	673.582109659167	494.254293834178	0	157.505118916365	0	0	rno-Fcho2_0020	http://159.226.67.237:8080/new/circ_detail.php?ID=rno-Fcho2_0020
rno_circ:chr17:49867756-49889309	Cdk13	0	0	0	0	0	4	0	0	0	0	0	252.924438823901	rno-Cdk13_0002	http://159.226.67.237:8080/new/circ_detail.php?ID=rno-Cdk13_0002
rno_circ:chr14:84739856-84751768	Mtmr3	1	2	0	1	0	2	134.716421931833	247.127146917089	0	157.505118916365	0	126.462219411951	rno-Mtmr3_0006	http://159.226.67.237:8080/new/circ_detail.php?ID=rno-Mtmr3_0006
rno_circ:chr5:63949359-63986963	Erp44	0	0	0	0	0	2	0	0	0	0	0	126.462219411951	-	-
rno_circ:chr14:82168512-82171569	Whsc1	14	13	13	17	15	41	1886.02990704567	1606.32645496108	2323.08791994282	2677.5870215782	1984.65202434506	2592.47549794499	rno-Nsd2_0003	http://159.226.67.237:8080/new/circ_detail.php?ID=rno-Nsd2_0003
rno_circ:chr6:109710612-109745287	Ttll5	0	0	0	0	1	0	0	0	0	0	132.310134956338	0	rno-Ttll5_0010	http://159.226.67.237:8080/new/circ_detail.php?ID=rno-Ttll5_0010
rno_circ:chr15:48139363-48140687	Kif13b	0	0	0	1	0	3	0	0	0	157.505118916365	0	189.693329117926	rno-Kif13b_0002	http://159.226.67.237:8080/new/circ_detail.php?ID=rno-Kif13b_0002
rno_circ:chr3:21782079-21792112	Rabgap1	0	0	2	0	0	0	0	0	357.398141529664	0	0	0	rno-Rabgap1_0004	http://159.226.67.237:8080/new/circ_detail.php?ID=rno-Rabgap1_0004
rno_circ:chr7:81386433-81448715	Angpt1	0	0	3	0	0	0	0	0	536.097212294496	0	0	0	rno-Angpt1_0003	http://159.226.67.237:8080/new/circ_detail.php?ID=rno-Angpt1_0003
rno_circ:chr10:92575022-92578520	Cdc27	0	2	0	0	0	3	0	247.127146917089	0	0	0	189.693329117926	rno-Cdc27_0003	http://159.226.67.237:8080/new/circ_detail.php?ID=rno-Cdc27_0003
rno_circ:chr19:22158621-22179584	Phkb	1	4	0	2	0	12	134.716421931833	494.254293834178	0	315.01023783273	0	758.773316471704	rno-Phkb_0001	http://159.226.67.237:8080/new/circ_detail.php?ID=rno-Phkb_0001
rno_circ:chr2:128599095-128626488	Sclt1	0	1	0	3	0	7	0	123.563573458544	0	472.515356749094	0	442.617767941827	rno-Sclt1_0027	http://159.226.67.237:8080/new/circ_detail.php?ID=rno-Sclt1_0027
rno_circ:chr2:231895410-231911316	Zgrf1	0	0	0	0	0	5	0	0	0	0	0	316.155548529877	rno-Zgrf1_0001	http://159.226.67.237:8080/new/circ_detail.php?ID=rno-Zgrf1_0001
rno_circ:chr14:28786814-28836518	Adgrl3	4	4	4	1	7	10	538.865687727334	494.254293834178	714.796283059328	157.505118916365	926.170944694364	632.311097059753	rno-Adgrl3_0004	http://159.226.67.237:8080/new/circ_detail.php?ID=rno-Adgrl3_0004
rno_circ:chr20:14319170-14326640	Specc1l	36	28	27	20	25	51	4849.79118954601	3459.78005683924	4824.87491065046	3150.1023783273	3307.75337390844	3224.78659500474	rno-Specc1l_0002	http://159.226.67.237:8080/new/circ_detail.php?ID=rno-Specc1l_0002
rno_circ:chr5:127852669-127857017	Zyg11b	0	6	0	0	0	0	0	741.381440751266	0	0	0	0	rno-Zyg11b_0003	http://159.226.67.237:8080/new/circ_detail.php?ID=rno-Zyg11b_0003
rno_circ:chr4:171770056-171787877	Dera	12	4	3	1	5	6	1616.597063182	494.254293834178	536.097212294496	157.505118916365	661.550674781688	379.386658235852	rno-Dera_0001	http://159.226.67.237:8080/new/circ_detail.php?ID=rno-Dera_0001
rno_circ:chr6:4298605-4315062	Slc8a1	0	0	0	0	1	5	0	0	0	0	132.310134956338	316.155548529877	rno-Slc8a1_0001	http://159.226.67.237:8080/new/circ_detail.php?ID=rno-Slc8a1_0001
rno_circ:chr8:46728894-46730691	Tbcel	4	4	0	2	2	0	538.865687727334	494.254293834178	0	315.01023783273	264.620269912675	0	rno-Tbcel_0006	http://159.226.67.237:8080/new/circ_detail.php?ID=rno-Tbcel_0006
rno_circ:chr5:156439764-156463365	Eif4g3	0	0	1	1	6	8	0	0	178.699070764832	157.505118916365	793.860809738026	505.848877647803	rno-Eif4g3_0002	http://159.226.67.237:8080/new/circ_detail.php?ID=rno-Eif4g3_0002
rno_circ:chr17:46675533-46684802	Elmo1	0	0	1	0	0	1	0	0	178.699070764832	0	0	63.2311097059753	rno-Elmo1_0003	http://159.226.67.237:8080/new/circ_detail.php?ID=rno-Elmo1_0003
rno_circ:chr14:28609568-28660108	Adgrl3	1	0	1	1	0	0	134.716421931833	0	178.699070764832	157.505118916365	0	0	-	-
rno_circ:chr10:83101669-83114195	Kat7	2	0	3	0	2	0	269.432843863667	0	536.097212294496	0	264.620269912675	0	rno-Kat7_0003	http://159.226.67.237:8080/new/circ_detail.php?ID=rno-Kat7_0003
rno_circ:chr4:161652798-161658514	Tulp3	0	0	0	0	0	4	0	0	0	0	0	252.924438823901	rno-Tulp3_0001	http://159.226.67.237:8080/new/circ_detail.php?ID=rno-Tulp3_0001
rno_circ:chr11:71069746-71074618	Lrch3	0	3	0	0	0	0	0	370.690720375633	0	0	0	0	rno-Lrch3_0011	http://159.226.67.237:8080/new/circ_detail.php?ID=rno-Lrch3_0011
rno_circ:chr19:54786578-54803673	Banp	0	0	0	1	2	5	0	0	0	157.505118916365	264.620269912675	316.155548529877	rno-Banp_0014	http://159.226.67.237:8080/new/circ_detail.php?ID=rno-Banp_0014
rno_circ:chr3:153224130-153226143	Samhd1	1	0	0	0	0	2	134.716421931833	0	0	0	0	126.462219411951	rno-Samhd1_0002	http://159.226.67.237:8080/new/circ_detail.php?ID=rno-Samhd1_0002
rno_circ:chr9:18653895-18660843	Runx2	0	4	0	7	3	3	0	494.254293834178	0	1102.53583241455	396.930404869013	189.693329117926	rno-Runx2_0005	http://159.226.67.237:8080/new/circ_detail.php?ID=rno-Runx2_0005
rno_circ:chr11:36389378-36391491	Brwd1	0	0	3	0	0	0	0	0	536.097212294496	0	0	0	rno-Brwd1_0005	http://159.226.67.237:8080/new/circ_detail.php?ID=rno-Brwd1_0005
rno_circ:chr6:21796913-21827554	Ttc27	1	1	1	0	4	3	134.716421931833	123.563573458544	178.699070764832	0	529.240539825351	189.693329117926	rno-Ttc27_0001	http://159.226.67.237:8080/new/circ_detail.php?ID=rno-Ttc27_0001
rno_circ:chr5:7854963-7872679	Prex2	0	0	1	1	1	0	0	0	178.699070764832	157.505118916365	132.310134956338	0	-	-
rno_circ:chr2:238557671-238577394	Ppa2	0	2	0	1	1	0	0	247.127146917089	0	157.505118916365	132.310134956338	0	rno-Ppa2_0006	http://159.226.67.237:8080/new/circ_detail.php?ID=rno-Ppa2_0006
rno_circ:chr5:129621176-129647021	Faf1	1	0	0	0	0	2	134.716421931833	0	0	0	0	126.462219411951	rno-Faf1_0003	http://159.226.67.237:8080/new/circ_detail.php?ID=rno-Faf1_0003
rno_circ:chr10:93451477-93471445	Tlk2	1	2	1	4	1	1	134.716421931833	247.127146917089	178.699070764832	630.020475665459	132.310134956338	63.2311097059753	rno-Tlk2_0001	http://159.226.67.237:8080/new/circ_detail.php?ID=rno-Tlk2_0001
rno_circ:chr5:139394727-139440842	Scmh1	0	2	0	0	1	0	0	247.127146917089	0	0	132.310134956338	0	rno-Scmh1_0002	http://159.226.67.237:8080/new/circ_detail.php?ID=rno-Scmh1_0002
rno_circ:chr9:20811699-20817197	Cd2ap	0	0	0	0	0	4	0	0	0	0	0	252.924438823901	rno-Cd2ap_0007	http://159.226.67.237:8080/new/circ_detail.php?ID=rno-Cd2ap_0007
rno_circ:chr7:127100247-127104943	Tbc1d22a	1	0	1	2	8	10	134.716421931833	0	178.699070764832	315.01023783273	1058.4810796507	632.311097059753	rno-Tbc1d22a_0004	http://159.226.67.237:8080/new/circ_detail.php?ID=rno-Tbc1d22a_0004
rno_circ:chr12:29936709-29942757	Tmem248	0	0	0	0	0	3	0	0	0	0	0	189.693329117926	rno-Tmem248_0004	http://159.226.67.237:8080/new/circ_detail.php?ID=rno-Tmem248_0004
rno_circ:chr2:185422689-185423336	Sh3d19	0	2	0	0	0	0	0	247.127146917089	0	0	0	0	rno-Sh3d19_0006	http://159.226.67.237:8080/new/circ_detail.php?ID=rno-Sh3d19_0006
rno_circ:chr1:198965547-198968419	Srcap	0	0	0	2	0	6	0	0	0	315.01023783273	0	379.386658235852	rno-Srcap_0004	http://159.226.67.237:8080/new/circ_detail.php?ID=rno-Srcap_0004
rno_circ:chr17:83375370-83440038	Plxdc2	0	1	6	0	2	0	0	123.563573458544	1072.19442458899	0	264.620269912675	0	rno-Plxdc2_0009	http://159.226.67.237:8080/new/circ_detail.php?ID=rno-Plxdc2_0009
rno_circ:chr19:56187917-56188816	Tcf25	0	0	2	0	0	0	0	0	357.398141529664	0	0	0	rno-Tcf25_0003	http://159.226.67.237:8080/new/circ_detail.php?ID=rno-Tcf25_0003
rno_circ:chr3:147780064-147785568	Tbc1d20	0	1	0	0	2	8	0	123.563573458544	0	0	264.620269912675	505.848877647803	rno-Tbc1d20_0001	http://159.226.67.237:8080/new/circ_detail.php?ID=rno-Tbc1d20_0001
rno_circ:chr16:26628565-26633439	Tmem192	8	9	6	4	3	21	1077.73137545467	1112.0721611269	1072.19442458899	630.020475665459	396.930404869013	1327.85330382548	rno-Tmem192_0002	http://159.226.67.237:8080/new/circ_detail.php?ID=rno-Tmem192_0002
rno_circ:chr10:92474821-92476192	Kansl1	29	33	19	34	37	46	3906.77623602317	4077.59792413197	3395.28234453181	5355.1740431564	4895.47499338449	2908.63104647487	rno-AABR07030529_0001	http://159.226.67.237:8080/new/circ_detail.php?ID=rno-AABR07030529_0001
rno_circ:chr8:48587341-48588794	Nlrx1	0	2	0	0	1	0	0	247.127146917089	0	0	132.310134956338	0	rno-Nlrx1_0002	http://159.226.67.237:8080/new/circ_detail.php?ID=rno-Nlrx1_0002
rno_circ:chr3:8587701-8589420	Sptan1	0	0	1	3	0	4	0	0	178.699070764832	472.515356749094	0	252.924438823901	rno-Sptan1_0003	http://159.226.67.237:8080/new/circ_detail.php?ID=rno-Sptan1_0003
rno_circ:chr10:88292731-88293379	Jup	0	3	1	7	0	1	0	370.690720375633	178.699070764832	1102.53583241455	0	63.2311097059753	rno-Jup_0001	http://159.226.67.237:8080/new/circ_detail.php?ID=rno-Jup_0001
rno_circ:chr1:21149313-21164430	Akap7	0	0	0	1	0	2	0	0	0	157.505118916365	0	126.462219411951	rno-Akap7_0003	http://159.226.67.237:8080/new/circ_detail.php?ID=rno-Akap7_0003
rno_circ:chr16:60951549-60972504	Tnks	0	0	0	0	1	1	0	0	0	0	132.310134956338	63.2311097059753	rno-Tnks_0001	http://159.226.67.237:8080/new/circ_detail.php?ID=rno-Tnks_0001
rno_circ:chr8:48933025-48934398	Ddx6	0	0	0	2	0	0	0	0	0	315.01023783273	0	0	-	-
rno_circ:chr15:61764375-61768342	Wbp4	0	0	1	0	0	0	0	0	178.699070764832	0	0	0	rno-Wbp4_0001	http://159.226.67.237:8080/new/circ_detail.php?ID=rno-Wbp4_0001
rno_circ:chr13:105699059-105701842	Gpatch2	0	0	0	0	0	4	0	0	0	0	0	252.924438823901	rno-Gpatch2_0002	http://159.226.67.237:8080/new/circ_detail.php?ID=rno-Gpatch2_0002
rno_circ:chr17:79367996-79373256	Itga8	0	0	0	0	0	1	0	0	0	0	0	63.2311097059753	rno-Itga8_0005	http://159.226.67.237:8080/new/circ_detail.php?ID=rno-Itga8_0005
rno_circ:chr18:72571325-72597936	Smad2	0	0	0	0	0	2	0	0	0	0	0	126.462219411951	rno-Smad2_0004	http://159.226.67.237:8080/new/circ_detail.php?ID=rno-Smad2_0004
rno_circ:chr6:126355957-126358132	Golga5	0	0	0	0	0	3	0	0	0	0	0	189.693329117926	rno-Golga5_0004	http://159.226.67.237:8080/new/circ_detail.php?ID=rno-Golga5_0004
rno_circ:chr2:185622722-185680222	Lrba	0	0	0	0	0	2	0	0	0	0	0	126.462219411951	rno-Lrba_0051	http://159.226.67.237:8080/new/circ_detail.php?ID=rno-Lrba_0051
rno_circ:chr6:125538240-125553497	Tc2n	8	0	2	0	1	7	1077.73137545467	0	357.398141529664	0	132.310134956338	442.617767941827	rno-Tc2n_0007	http://159.226.67.237:8080/new/circ_detail.php?ID=rno-Tc2n_0007
rno_circ:chr18:59192337-59209831	Wdr7	0	0	1	4	1	0	0	0	178.699070764832	630.020475665459	132.310134956338	0	rno-Wdr7_0007	http://159.226.67.237:8080/new/circ_detail.php?ID=rno-Wdr7_0007
rno_circ:chr3:119519052-119534473	Ap4e1	0	0	0	1	0	0	0	0	0	157.505118916365	0	0	-	-
rno_circ:chr5:167516581-167615430	Rere	0	1	1	1	3	2	0	123.563573458544	178.699070764832	157.505118916365	396.930404869013	126.462219411951	rno-Rere_0011	http://159.226.67.237:8080/new/circ_detail.php?ID=rno-Rere_0011
rno_circ:chr9:112023471-112027242	Pja2	0	0	0	0	0	3	0	0	0	0	0	189.693329117926	rno-Pja2_0006	http://159.226.67.237:8080/new/circ_detail.php?ID=rno-Pja2_0006
rno_circ:chr2:4989263-4991265	Fam172a	0	0	0	0	0	1	0	0	0	0	0	63.2311097059753	rno-Fam172a_0006	http://159.226.67.237:8080/new/circ_detail.php?ID=rno-Fam172a_0006
rno_circ:chr8:72138878-72148728	Herc1	19	32	32	16	37	36	2559.61201670484	3954.03435067342	5718.37026447462	2520.08190266184	4895.47499338449	2276.31994941511	rno-Herc1_0030	http://159.226.67.237:8080/new/circ_detail.php?ID=rno-Herc1_0030
rno_circ:chr20:27373757-27374099	LOC100910945	0	0	0	0	0	2	0	0	0	0	0	126.462219411951	rno-Tet1_0003	http://159.226.67.237:8080/new/circ_detail.php?ID=rno-Tet1_0003
rno_circ:chr1:142562934-142565170	Iqgap1	0	3	0	0	0	0	0	370.690720375633	0	0	0	0	rno-Iqgap1_0008	http://159.226.67.237:8080/new/circ_detail.php?ID=rno-Iqgap1_0008
rno_circ:chr18:44529812-44532874	Dmxl1	0	2	0	0	0	0	0	247.127146917089	0	0	0	0	rno-Dmxl1_0006	http://159.226.67.237:8080/new/circ_detail.php?ID=rno-Dmxl1_0006
rno_circ:chr3:112885985-112899649	Ubr1	0	0	0	0	0	4	0	0	0	0	0	252.924438823901	rno-intergenic_000163	http://159.226.67.237:8080/new/circ_detail.php?ID=rno-intergenic_000163
rno_circ:chr9:69512967-69542809	Nrp2	0	2	0	0	0	0	0	247.127146917089	0	0	0	0	-	-
rno_circ:chr5:157858036-157860686	Ubr4	0	0	0	3	1	0	0	0	0	472.515356749094	132.310134956338	0	rno-Ubr4_0002	http://159.226.67.237:8080/new/circ_detail.php?ID=rno-Ubr4_0002
rno_circ:chr19:41745234-41758837	Phlpp2	1	0	0	2	0	0	134.716421931833	0	0	315.01023783273	0	0	rno-Phlpp2_0007	http://159.226.67.237:8080/new/circ_detail.php?ID=rno-Phlpp2_0007
rno_circ:chr11:34612627-34614139	Ttc3	78	72	25	62	60	90	10507.880910683	8896.5772890152	4467.4767691208	9765.31737281462	7938.60809738026	5690.79987353778	rno-Ttc3_0001	http://159.226.67.237:8080/new/circ_detail.php?ID=rno-Ttc3_0001
rno_circ:chr14:15086543-15091475	Cnot6l	23	48	18	24	37	70	3098.47770443217	5931.05152601013	3216.58327376698	3780.12285399275	4895.47499338449	4426.17767941827	rno-Cnot6l_0002	http://159.226.67.237:8080/new/circ_detail.php?ID=rno-Cnot6l_0002
rno_circ:chr5:144910322-144915213	Zmym4	3	2	0	0	1	0	404.1492657955	247.127146917089	0	0	132.310134956338	0	rno-Zmym4_0039	http://159.226.67.237:8080/new/circ_detail.php?ID=rno-Zmym4_0039
rno_circ:chr6:126883895-126894194	Unc79	1	0	0	0	0	1	134.716421931833	0	0	0	0	63.2311097059753	rno-Unc79_0005	http://159.226.67.237:8080/new/circ_detail.php?ID=rno-Unc79_0005
rno_circ:chr15:52562742-52638595	Gfra2	0	4	0	0	0	0	0	494.254293834178	0	0	0	0	rno-Gfra2_0006	http://159.226.67.237:8080/new/circ_detail.php?ID=rno-Gfra2_0006
rno_circ:chr2:189723524-189726207	Gatad2b	0	0	0	0	0	1	0	0	0	0	0	63.2311097059753	rno-Gatad2b_0004	http://159.226.67.237:8080/new/circ_detail.php?ID=rno-Gatad2b_0004
rno_circ:chr17:9912158-9929565	Nsd1	0	3	1	4	2	5	0	370.690720375633	178.699070764832	630.020475665459	264.620269912675	316.155548529877	rno-Nsd1_0001	http://159.226.67.237:8080/new/circ_detail.php?ID=rno-Nsd1_0001
rno_circ:chr3:104375097-104394775	Ryr3	1	1	0	3	0	1	134.716421931833	123.563573458544	0	472.515356749094	0	63.2311097059753	rno-Ryr3_0011	http://159.226.67.237:8080/new/circ_detail.php?ID=rno-Ryr3_0011
rno_circ:chr4:635804-662533	Rbm33	2	1	0	0	0	0	269.432843863667	123.563573458544	0	0	0	0	rno-Rbm33_0018	http://159.226.67.237:8080/new/circ_detail.php?ID=rno-Rbm33_0018
rno_circ:chr2:188337238-188348762	Ash1l	0	1	0	0	0	2	0	123.563573458544	0	0	0	126.462219411951	rno-Ash1l_0001	http://159.226.67.237:8080/new/circ_detail.php?ID=rno-Ash1l_0001
rno_circ:chr2:22264781-22278155	Serinc5	0	0	0	0	0	1	0	0	0	0	0	63.2311097059753	rno-Serinc5_0002	http://159.226.67.237:8080/new/circ_detail.php?ID=rno-Serinc5_0002
rno_circ:chr5:75983961-75996811	RGD1306148	0	0	0	0	0	2	0	0	0	0	0	126.462219411951	rno-RGD1306148_0027	http://159.226.67.237:8080/new/circ_detail.php?ID=rno-RGD1306148_0027
rno_circ:chr1:281825348-281857037	Cacul1	0	3	0	0	0	0	0	370.690720375633	0	0	0	0	rno-Cacul1_0002	http://159.226.67.237:8080/new/circ_detail.php?ID=rno-Cacul1_0002
rno_circ:chr5:128997614-128998323	Eps15	5	5	6	1	1	10	673.582109659167	617.817867292722	1072.19442458899	157.505118916365	132.310134956338	632.311097059753	rno-Eps15_0013	http://159.226.67.237:8080/new/circ_detail.php?ID=rno-Eps15_0013
rno_circ:chr19:54786578-54815443	Banp	0	0	0	0	0	2	0	0	0	0	0	126.462219411951	rno-Banp_0012	http://159.226.67.237:8080/new/circ_detail.php?ID=rno-Banp_0012
rno_circ:chr10:109310593-109311350	Slc38a10	0	0	0	0	0	4	0	0	0	0	0	252.924438823901	rno-Slc38a10_0001	http://159.226.67.237:8080/new/circ_detail.php?ID=rno-Slc38a10_0001
rno_circ:chr2:41261840-41286354	Pde4d	0	0	0	0	1	4	0	0	0	0	132.310134956338	252.924438823901	rno-Pde4d_0001	http://159.226.67.237:8080/new/circ_detail.php?ID=rno-Pde4d_0001
rno_circ:chr11:66082755-66083227	Gtf2e1	1	0	0	0	0	0	134.716421931833	0	0	0	0	0	rno-Gtf2e1_0001	http://159.226.67.237:8080/new/circ_detail.php?ID=rno-Gtf2e1_0001
rno_circ:chr15:59233127-59250976	Ccdc122	0	0	0	0	0	4	0	0	0	0	0	252.924438823901	rno-Ccdc122_0001	http://159.226.67.237:8080/new/circ_detail.php?ID=rno-Ccdc122_0001
rno_circ:chr6:986403-990831	Fez2	0	0	0	0	0	2	0	0	0	0	0	126.462219411951	rno-Fez2_0001	http://159.226.67.237:8080/new/circ_detail.php?ID=rno-Fez2_0001
rno_circ:chr6:124386601-124420161	Ttc7b	6	0	0	0	0	0	808.298531591001	0	0	0	0	0	rno-Ttc7b_0002	http://159.226.67.237:8080/new/circ_detail.php?ID=rno-Ttc7b_0002
rno_circ:chr13:60462943-60473062	Cdc73	0	0	0	2	0	0	0	0	0	315.01023783273	0	0	rno-Cdc73_0003	http://159.226.67.237:8080/new/circ_detail.php?ID=rno-Cdc73_0003
rno_circ:chr1:101028250-101029473	Prr12	0	1	0	0	0	4	0	123.563573458544	0	0	0	252.924438823901	rno-Prr12_0001	http://159.226.67.237:8080/new/circ_detail.php?ID=rno-Prr12_0001
rno_circ:chr14:14620910-14624933	Fras1	3	8	1	3	6	8	404.1492657955	988.508587668355	178.699070764832	472.515356749094	793.860809738026	505.848877647803	rno-Fras1_0001	http://159.226.67.237:8080/new/circ_detail.php?ID=rno-Fras1_0001
rno_circ:chr9:71616769-71617701	Plekhm3	0	0	0	0	0	3	0	0	0	0	0	189.693329117926	rno-Plekhm3_0001	http://159.226.67.237:8080/new/circ_detail.php?ID=rno-Plekhm3_0001
rno_circ:chr17:87758882-87760775	Arhgap21	4	5	1	1	1	10	538.865687727334	617.817867292722	178.699070764832	157.505118916365	132.310134956338	632.311097059753	rno-Arhgap21_0004	http://159.226.67.237:8080/new/circ_detail.php?ID=rno-Arhgap21_0004
rno_circ:chr3:163397320-163411447	Prex1	0	1	0	0	0	0	0	123.563573458544	0	0	0	0	rno-Prex1_0005	http://159.226.67.237:8080/new/circ_detail.php?ID=rno-Prex1_0005
rno_circ:chr3:152322366-152324968	Phf20	2	1	2	1	1	3	269.432843863667	123.563573458544	357.398141529664	157.505118916365	132.310134956338	189.693329117926	rno-Phf20_0001	http://159.226.67.237:8080/new/circ_detail.php?ID=rno-Phf20_0001
rno_circ:chr17:62365921-62375850	Ccny	2	0	0	0	1	5	269.432843863667	0	0	0	132.310134956338	316.155548529877	rno-Ccny_0004	http://159.226.67.237:8080/new/circ_detail.php?ID=rno-Ccny_0004
rno_circ:chr5:172936581-172965700	Gnb1	0	0	1	0	0	3	0	0	178.699070764832	0	0	189.693329117926	rno-Gnb1_0002	http://159.226.67.237:8080/new/circ_detail.php?ID=rno-Gnb1_0002
rno_circ:chr2:177872745-177878302	Rapgef2	0	0	0	0	0	1	0	0	0	0	0	63.2311097059753	rno-Rapgef2_0008	http://159.226.67.237:8080/new/circ_detail.php?ID=rno-Rapgef2_0008
rno_circ:chr5:167516581-167547741	Rere	7	0	3	0	0	0	943.014953522834	0	536.097212294496	0	0	0	rno-Rere_0001	http://159.226.67.237:8080/new/circ_detail.php?ID=rno-Rere_0001
rno_circ:chr2:202902838-202905658	Man1a2	0	0	0	0	0	2	0	0	0	0	0	126.462219411951	rno-Man1a2_0009	http://159.226.67.237:8080/new/circ_detail.php?ID=rno-Man1a2_0009
rno_circ:chr10:11626519-11627228	Crebbp	5	3	1	6	4	8	673.582109659167	370.690720375633	178.699070764832	945.030713498189	529.240539825351	505.848877647803	rno-Crebbp_0001	http://159.226.67.237:8080/new/circ_detail.php?ID=rno-Crebbp_0001
rno_circ:chr2:196623629-196628987	Arnt	0	2	1	0	0	1	0	247.127146917089	178.699070764832	0	0	63.2311097059753	rno-Arnt_0008	http://159.226.67.237:8080/new/circ_detail.php?ID=rno-Arnt_0008
rno_circ:chr3:151440246-151465972	Uqcc1	3	0	0	0	0	0	404.1492657955	0	0	0	0	0	rno-Uqcc1_0001	http://159.226.67.237:8080/new/circ_detail.php?ID=rno-Uqcc1_0001
rno_circ:chr8:103807285-103818262	Xrn1	0	2	0	0	2	2	0	247.127146917089	0	0	264.620269912675	126.462219411951	rno-Xrn1_0004	http://159.226.67.237:8080/new/circ_detail.php?ID=rno-Xrn1_0004
rno_circ:chr18:1803205-1821146	Esco1	3	0	2	0	3	9	404.1492657955	0	357.398141529664	0	396.930404869013	569.079987353778	-	-
rno_circ:chr8:22600830-22606721	Carm1	0	1	4	4	0	2	0	123.563573458544	714.796283059328	630.020475665459	0	126.462219411951	rno-Carm1_0001	http://159.226.67.237:8080/new/circ_detail.php?ID=rno-Carm1_0001
rno_circ:chr14:43545088-43559238	Nsun7	0	0	2	2	0	0	0	0	357.398141529664	315.01023783273	0	0	rno-Nsun7_0002	http://159.226.67.237:8080/new/circ_detail.php?ID=rno-Nsun7_0002
rno_circ:chr2:29095988-29114770	Tnpo1	0	0	2	0	0	1	0	0	357.398141529664	0	0	63.2311097059753	rno-Tnpo1_0004	http://159.226.67.237:8080/new/circ_detail.php?ID=rno-Tnpo1_0004
rno_circ:chrX:99728011-99852337	Diaph2	0	0	0	0	2	1	0	0	0	0	264.620269912675	63.2311097059753	rno-AABR07040412_0006	http://159.226.67.237:8080/new/circ_detail.php?ID=rno-AABR07040412_0006
rno_circ:chr10:48178920-48194542	Akap10	2	3	1	0	3	0	269.432843863667	370.690720375633	178.699070764832	0	396.930404869013	0	rno-Akap10_0002	http://159.226.67.237:8080/new/circ_detail.php?ID=rno-Akap10_0002
rno_circ:chr9:67242046-67257543	Abi2	1	4	0	5	1	2	134.716421931833	494.254293834178	0	787.525594581824	132.310134956338	126.462219411951	rno-Abi2_0001	http://159.226.67.237:8080/new/circ_detail.php?ID=rno-Abi2_0001
rno_circ:chr13:50065201-50066266	LOC103690089	1	0	0	0	0	0	134.716421931833	0	0	0	0	0	rno-intergenic_000337	http://159.226.67.237:8080/new/circ_detail.php?ID=rno-intergenic_000337
rno_circ:chr1:278698312-278749829	Atrnl1	6	2	0	3	6	7	808.298531591001	247.127146917089	0	472.515356749094	793.860809738026	442.617767941827	rno-Atrnl1_0033	http://159.226.67.237:8080/new/circ_detail.php?ID=rno-Atrnl1_0033
rno_circ:chr5:171478610-171483617	LOC100911486	0	0	0	0	0	2	0	0	0	0	0	126.462219411951	rno-LOC100911486_0002	http://159.226.67.237:8080/new/circ_detail.php?ID=rno-LOC100911486_0002
rno_circ:chrX:4885740-4898806	NEWGENE_1565481	0	0	0	0	0	1	0	0	0	0	0	63.2311097059753	rno-Kdm6a_0002	http://159.226.67.237:8080/new/circ_detail.php?ID=rno-Kdm6a_0002
rno_circ:chr8:64712695-64761597	Myo9a	0	0	0	2	0	0	0	0	0	315.01023783273	0	0	rno-Myo9a_0053	http://159.226.67.237:8080/new/circ_detail.php?ID=rno-Myo9a_0053
rno_circ:chr2:11780889-11790870	Mef2c	0	0	0	1	0	0	0	0	0	157.505118916365	0	0	rno-Mef2c_0001	http://159.226.67.237:8080/new/circ_detail.php?ID=rno-Mef2c_0001
rno_circ:chr15:67588477-67588841	Pcdh17	0	0	1	5	0	0	0	0	178.699070764832	787.525594581824	0	0	rno-Pcdh17_0001	http://159.226.67.237:8080/new/circ_detail.php?ID=rno-Pcdh17_0001
rno_circ:chr18:79472711-79474725	Zfp236	0	1	0	2	0	2	0	123.563573458544	0	315.01023783273	0	126.462219411951	-	-
rno_circ:chr1:43823612-43831931	Cnksr3	2	1	2	1	2	5	269.432843863667	123.563573458544	357.398141529664	157.505118916365	264.620269912675	316.155548529877	rno-Cnksr3_0002	http://159.226.67.237:8080/new/circ_detail.php?ID=rno-Cnksr3_0002
rno_circ:chr2:154615331-154619566	Vom2r44	0	0	0	1	0	2	0	0	0	157.505118916365	0	126.462219411951	rno-Vom2r44_0001	http://159.226.67.237:8080/new/circ_detail.php?ID=rno-Vom2r44_0001
rno_circ:chr5:36596513-36621841	Fbxl4	0	0	0	0	0	3	0	0	0	0	0	189.693329117926	rno-Fbxl4_0002	http://159.226.67.237:8080/new/circ_detail.php?ID=rno-Fbxl4_0002
rno_circ:chr6:105664810-105676672	Pcnx1	3	0	2	2	0	2	404.1492657955	0	357.398141529664	315.01023783273	0	126.462219411951	rno-Pcnx1_0011	http://159.226.67.237:8080/new/circ_detail.php?ID=rno-Pcnx1_0011
rno_circ:chr1:191971118-191975867	Gga2	2	0	0	0	2	0	269.432843863667	0	0	0	264.620269912675	0	-	-
rno_circ:chrX:128202172-128205259	Thoc2	6	5	4	3	5	3	808.298531591001	617.817867292722	714.796283059328	472.515356749094	661.550674781688	189.693329117926	rno-Thoc2_0001	http://159.226.67.237:8080/new/circ_detail.php?ID=rno-Thoc2_0001
rno_circ:chr16:54083122-54100069	Pcm1	0	0	1	2	0	0	0	0	178.699070764832	315.01023783273	0	0	rno-Pcm1_0013	http://159.226.67.237:8080/new/circ_detail.php?ID=rno-Pcm1_0013
rno_circ:chr13:44905019-44937796	R3hdm1	0	0	1	0	0	0	0	0	178.699070764832	0	0	0	rno-R3hdm1_0022	http://159.226.67.237:8080/new/circ_detail.php?ID=rno-R3hdm1_0022
rno_circ:chr19:18180589-18182537	Tox3	0	0	0	0	0	4	0	0	0	0	0	252.924438823901	rno-Tox3_0002	http://159.226.67.237:8080/new/circ_detail.php?ID=rno-Tox3_0002
rno_circ:chr13:110049191-110052621	Ppp2r5a	14	8	7	4	5	15	1886.02990704567	988.508587668355	1250.89349535382	630.020475665459	661.550674781688	948.46664558963	rno-Ppp2r5a_0001	http://159.226.67.237:8080/new/circ_detail.php?ID=rno-Ppp2r5a_0001
rno_circ:chr15:2641379-2645981	Vdac2	0	0	0	0	2	0	0	0	0	0	264.620269912675	0	rno-Vdac2_0003	http://159.226.67.237:8080/new/circ_detail.php?ID=rno-Vdac2_0003
rno_circ:chr8:79639632-79648500	Dyx1c1	1	4	1	1	1	6	134.716421931833	494.254293834178	178.699070764832	157.505118916365	132.310134956338	379.386658235852	rno-Dnaaf4_0001	http://159.226.67.237:8080/new/circ_detail.php?ID=rno-Dnaaf4_0001
rno_circ:chr2:236645209-236662955	Papss1	0	0	4	0	0	1	0	0	714.796283059328	0	0	63.2311097059753	rno-Papss1_0006	http://159.226.67.237:8080/new/circ_detail.php?ID=rno-Papss1_0006
rno_circ:chrX:75164417-75167581	Abcb7	1	0	0	1	0	0	134.716421931833	0	0	157.505118916365	0	0	rno-Abcb7_0006	http://159.226.67.237:8080/new/circ_detail.php?ID=rno-Abcb7_0006
rno_circ:chr3:21875093-21878612	Strbp	0	0	0	0	0	2	0	0	0	0	0	126.462219411951	rno-Strbp_0024	http://159.226.67.237:8080/new/circ_detail.php?ID=rno-Strbp_0024
rno_circ:chr2:241452005-241473849	Bank1	4	0	1	0	0	1	538.865687727334	0	178.699070764832	0	0	63.2311097059753	rno-Bank1_0003	http://159.226.67.237:8080/new/circ_detail.php?ID=rno-Bank1_0003
rno_circ:chr10:63213864-63220396	Blmh	0	1	0	0	0	0	0	123.563573458544	0	0	0	0	rno-Blmh_0001	http://159.226.67.237:8080/new/circ_detail.php?ID=rno-Blmh_0001
rno_circ:chr16:48948541-48952496	Acsl1	0	1	0	0	0	0	0	123.563573458544	0	0	0	0	rno-Acsl1_0004	http://159.226.67.237:8080/new/circ_detail.php?ID=rno-Acsl1_0004
rno_circ:chr3:164252539-164256737	Rnf114	0	0	0	0	0	4	0	0	0	0	0	252.924438823901	rno-Rnf114_0001	http://159.226.67.237:8080/new/circ_detail.php?ID=rno-Rnf114_0001
rno_circ:chr1:219356188-219357260	Pitpnm1	0	0	0	0	0	5	0	0	0	0	0	316.155548529877	rno-Pitpnm1_0002	http://159.226.67.237:8080/new/circ_detail.php?ID=rno-Pitpnm1_0002
rno_circ:chr5:21277740-21297927	Car8	1	0	2	1	2	2	134.716421931833	0	357.398141529664	157.505118916365	264.620269912675	126.462219411951	rno-Car8_0005	http://159.226.67.237:8080/new/circ_detail.php?ID=rno-Car8_0005
rno_circ:chr1:37512286-37535617	Adcy2	1	2	0	1	1	0	134.716421931833	247.127146917089	0	157.505118916365	132.310134956338	0	rno-Adcy2_0007	http://159.226.67.237:8080/new/circ_detail.php?ID=rno-Adcy2_0007
rno_circ:chr12:40736442-40741345	Hectd4	0	0	0	0	3	0	0	0	0	0	396.930404869013	0	-	-
rno_circ:chr3:10669090-10670675	Gpr107	0	0	0	1	0	0	0	0	0	157.505118916365	0	0	rno-Gpr107_0011	http://159.226.67.237:8080/new/circ_detail.php?ID=rno-Gpr107_0011
rno_circ:chr18:69642130-69647714	Smad4	0	1	0	2	9	0	0	123.563573458544	0	315.01023783273	1190.79121460704	0	rno-Smad4_0003	http://159.226.67.237:8080/new/circ_detail.php?ID=rno-Smad4_0003
rno_circ:chr10:67842214-67846913	Psmd11	1	0	0	0	0	0	134.716421931833	0	0	0	0	0	rno-Psmd11_0008	http://159.226.67.237:8080/new/circ_detail.php?ID=rno-Psmd11_0008
rno_circ:chr5:156461278-156463365	Eif4g3	2	5	0	6	3	3	269.432843863667	617.817867292722	0	945.030713498189	396.930404869013	189.693329117926	rno-Eif4g3_0016	http://159.226.67.237:8080/new/circ_detail.php?ID=rno-Eif4g3_0016
rno_circ:chr1:277379257-277383623	Nhlrc2	4	9	0	2	2	4	538.865687727334	1112.0721611269	0	315.01023783273	264.620269912675	252.924438823901	rno-Nhlrc2_0001	http://159.226.67.237:8080/new/circ_detail.php?ID=rno-Nhlrc2_0001
rno_circ:chrX:46874646-46888973	RGD1560207	3	0	0	0	0	0	404.1492657955	0	0	0	0	0	-	-
rno_circ:chr18:1796721-1821146	Esco1	0	0	1	0	0	1	0	0	178.699070764832	0	0	63.2311097059753	rno-Esco1_0001	http://159.226.67.237:8080/new/circ_detail.php?ID=rno-Esco1_0001
rno_circ:chr1:141877382-141880461	Idh2	3	0	0	0	0	2	404.1492657955	0	0	0	0	126.462219411951	rno-Idh2_0003	http://159.226.67.237:8080/new/circ_detail.php?ID=rno-Idh2_0003
rno_circ:chr14:88761036-88775039	Tns3	0	3	3	0	0	3	0	370.690720375633	536.097212294496	0	0	189.693329117926	rno-Tns3_0006	http://159.226.67.237:8080/new/circ_detail.php?ID=rno-Tns3_0006
rno_circ:chr8:70317585-70318406	Dennd4a	0	3	0	0	0	0	0	370.690720375633	0	0	0	0	rno-Dennd4a_0032	http://159.226.67.237:8080/new/circ_detail.php?ID=rno-Dennd4a_0032
rno_circ:chr11:57442466-57454443	Phldb2	41	24	8	27	26	52	5523.37329920517	2965.52576300507	1429.59256611866	4252.63821074185	3440.06350886478	3288.01770471072	rno-Phldb2_0002	http://159.226.67.237:8080/new/circ_detail.php?ID=rno-Phldb2_0002
rno_circ:chr8:127971477-127991861	Oxsr1	4	0	4	1	0	0	538.865687727334	0	714.796283059328	157.505118916365	0	0	rno-Oxsr1_0004	http://159.226.67.237:8080/new/circ_detail.php?ID=rno-Oxsr1_0004
rno_circ:chr10:81798931-81799587	Spag9	0	2	0	2	0	2	0	247.127146917089	0	315.01023783273	0	126.462219411951	rno-Spag9_0001	http://159.226.67.237:8080/new/circ_detail.php?ID=rno-Spag9_0001
rno_circ:chr7:42328501-42339634	Kitlg	0	0	0	0	5	0	0	0	0	0	661.550674781688	0	rno-Kitlg_0002	http://159.226.67.237:8080/new/circ_detail.php?ID=rno-Kitlg_0002
rno_circ:chr11:89499074-89505391	Prkdc	0	0	0	0	0	5	0	0	0	0	0	316.155548529877	rno-Prkdc_0003	http://159.226.67.237:8080/new/circ_detail.php?ID=rno-Prkdc_0003
rno_circ:chr3:111239106-111244182	Ino80	0	0	0	0	0	5	0	0	0	0	0	316.155548529877	-	-
rno_circ:chr18:36846365-36853510	Tcerg1	0	3	2	3	0	1	0	370.690720375633	357.398141529664	472.515356749094	0	63.2311097059753	rno-Tcerg1_0004	http://159.226.67.237:8080/new/circ_detail.php?ID=rno-Tcerg1_0004
rno_circ:chr4:131745059-131871332	Foxp1	0	0	0	0	2	0	0	0	0	0	264.620269912675	0	rno-intergenic_000357	http://159.226.67.237:8080/new/circ_detail.php?ID=rno-intergenic_000357
rno_circ:chr18:36637823-36639900	Rbm27	1	5	4	4	2	6	134.716421931833	617.817867292722	714.796283059328	630.020475665459	264.620269912675	379.386658235852	rno-Rbm27_0006	http://159.226.67.237:8080/new/circ_detail.php?ID=rno-Rbm27_0006
rno_circ:chr2:237830424-237851960	Tbck	0	7	0	0	0	0	0	864.945014209811	0	0	0	0	rno-Tbck_0001	http://159.226.67.237:8080/new/circ_detail.php?ID=rno-Tbck_0001
rno_circ:chr19:34249087-34312530	Arhgap10	0	0	0	0	3	1	0	0	0	0	396.930404869013	63.2311097059753	rno-Arhgap10_0038	http://159.226.67.237:8080/new/circ_detail.php?ID=rno-Arhgap10_0038
rno_circ:chr10:51724607-51734014	Myocd	4	1	0	0	0	2	538.865687727334	123.563573458544	0	0	0	126.462219411951	rno-Myocd_0001	http://159.226.67.237:8080/new/circ_detail.php?ID=rno-Myocd_0001
rno_circ:chr2:187525295-187529234	Mef2d	0	0	2	1	0	7	0	0	357.398141529664	157.505118916365	0	442.617767941827	rno-Mef2d_0004	http://159.226.67.237:8080/new/circ_detail.php?ID=rno-Mef2d_0004
rno_circ:chrX:29458001-29468304	Egfl6	1	0	0	2	2	1	134.716421931833	0	0	315.01023783273	264.620269912675	63.2311097059753	rno-Egfl6_0001	http://159.226.67.237:8080/new/circ_detail.php?ID=rno-Egfl6_0001
rno_circ:chr1:264674065-264689905	Slf2	1	0	0	4	4	3	134.716421931833	0	0	630.020475665459	529.240539825351	189.693329117926	rno-Slf2_0010	http://159.226.67.237:8080/new/circ_detail.php?ID=rno-Slf2_0010
rno_circ:chr2:189361951-189364938	Atp8b2	0	0	0	0	0	1	0	0	0	0	0	63.2311097059753	rno-Ubap2l_0009	http://159.226.67.237:8080/new/circ_detail.php?ID=rno-Ubap2l_0009
rno_circ:chr6:828602-894714	Crim1	0	2	1	3	3	10	0	247.127146917089	178.699070764832	472.515356749094	396.930404869013	632.311097059753	rno-Crim1_0003	http://159.226.67.237:8080/new/circ_detail.php?ID=rno-Crim1_0003
rno_circ:chr19:43207756-43209301	Aars	0	0	0	0	3	0	0	0	0	0	396.930404869013	0	rno-Aars_0006	http://159.226.67.237:8080/new/circ_detail.php?ID=rno-Aars_0006
rno_circ:chr12:9229552-9297852	Pan3	0	0	0	0	0	2	0	0	0	0	0	126.462219411951	rno-Pan3_0009	http://159.226.67.237:8080/new/circ_detail.php?ID=rno-Pan3_0009
rno_circ:chr12:9229552-9240810	Pan3	9	3	3	1	0	10	1212.4477973865	370.690720375633	536.097212294496	157.505118916365	0	632.311097059753	rno-Pan3_0006	http://159.226.67.237:8080/new/circ_detail.php?ID=rno-Pan3_0006
rno_circ:chr8:102350320-102351960	Slc9a9	0	0	0	0	0	5	0	0	0	0	0	316.155548529877	rno-Slc9a9_0004	http://159.226.67.237:8080/new/circ_detail.php?ID=rno-Slc9a9_0004
rno_circ:chr10:11687346-11687759	Crebbp	5	3	1	0	7	0	673.582109659167	370.690720375633	178.699070764832	0	926.170944694364	0	rno-Crebbp_0011	http://159.226.67.237:8080/new/circ_detail.php?ID=rno-Crebbp_0011
rno_circ:chr17:77176705-77178100	Optn	5	6	0	0	4	0	673.582109659167	741.381440751266	0	0	529.240539825351	0	rno-Optn_0001	http://159.226.67.237:8080/new/circ_detail.php?ID=rno-Optn_0001
rno_circ:chr2:226999743-227021305	Pde5a	0	0	5	3	0	20	0	0	893.49535382416	472.515356749094	0	1264.62219411951	rno-Pde5a_0015	http://159.226.67.237:8080/new/circ_detail.php?ID=rno-Pde5a_0015
rno_circ:chr1:80443035-80446422	Ppp1r37	0	0	0	0	0	5	0	0	0	0	0	316.155548529877	rno-Ppp1r37_0001	http://159.226.67.237:8080/new/circ_detail.php?ID=rno-Ppp1r37_0001
rno_circ:chr17:80831975-80848105	Trdmt1	4	0	0	0	0	0	538.865687727334	0	0	0	0	0	rno-Trdmt1_0002	http://159.226.67.237:8080/new/circ_detail.php?ID=rno-Trdmt1_0002
rno_circ:chr10:13464532-13472788	Pdpk1	0	0	0	0	0	1	0	0	0	0	0	63.2311097059753	rno-Pdpk1_0005	http://159.226.67.237:8080/new/circ_detail.php?ID=rno-Pdpk1_0005
rno_circ:chr3:107229486-107246956	RGD1563680	0	1	1	0	0	4	0	123.563573458544	178.699070764832	0	0	252.924438823901	rno-RGD1563680_0002	http://159.226.67.237:8080/new/circ_detail.php?ID=rno-RGD1563680_0002
rno_circ:chr14:88761036-88762419	Tns3	0	0	0	0	0	3	0	0	0	0	0	189.693329117926	rno-Tns3_0001	http://159.226.67.237:8080/new/circ_detail.php?ID=rno-Tns3_0001
rno_circ:chr2:150846527-150846727	Mbnl1	0	2	0	2	0	0	0	247.127146917089	0	315.01023783273	0	0	rno-Mbnl1_0014	http://159.226.67.237:8080/new/circ_detail.php?ID=rno-Mbnl1_0014
rno_circ:chr3:33465220-33473724	Mbd5	5	0	0	0	1	0	673.582109659167	0	0	0	132.310134956338	0	-	-
rno_circ:chr15:10416533-10434205	Ngly1	0	2	0	1	0	0	0	247.127146917089	0	157.505118916365	0	0	rno-Ngly1_0001	http://159.226.67.237:8080/new/circ_detail.php?ID=rno-Ngly1_0001
rno_circ:chr14:2924636-2960581	Evi5	1	0	0	0	0	3	134.716421931833	0	0	0	0	189.693329117926	rno-Evi5_0019	http://159.226.67.237:8080/new/circ_detail.php?ID=rno-Evi5_0019
rno_circ:chr9:77320725-77372385	Spag16	0	0	0	0	0	2	0	0	0	0	0	126.462219411951	rno-Spag16_0001	http://159.226.67.237:8080/new/circ_detail.php?ID=rno-Spag16_0001
rno_circ:chr19:22103121-22116616	Phkb	6	0	0	4	0	0	808.298531591001	0	0	630.020475665459	0	0	rno-Phkb_0005	http://159.226.67.237:8080/new/circ_detail.php?ID=rno-Phkb_0005
rno_circ:chr15:103739497-103766307	Abcc4	2	0	0	0	0	0	269.432843863667	0	0	0	0	0	rno-Abcc4_0014	http://159.226.67.237:8080/new/circ_detail.php?ID=rno-Abcc4_0014
rno_circ:chr5:78495231-78516521	Rgs3	3	2	0	0	0	12	404.1492657955	247.127146917089	0	0	0	758.773316471704	rno-Rgs3_0005	http://159.226.67.237:8080/new/circ_detail.php?ID=rno-Rgs3_0005
rno_circ:chr16:9650675-9658531	Mapk8	1	0	0	0	0	7	134.716421931833	0	0	0	0	442.617767941827	rno-Mapk8_0001	http://159.226.67.237:8080/new/circ_detail.php?ID=rno-Mapk8_0001
rno_circ:chr6:125550201-125553497	Tc2n	0	0	0	5	5	0	0	0	0	787.525594581824	661.550674781688	0	rno-Tc2n_0010	http://159.226.67.237:8080/new/circ_detail.php?ID=rno-Tc2n_0010
rno_circ:chr7:94895697-94929294	Deptor	0	0	0	0	0	2	0	0	0	0	0	126.462219411951	-	-
rno_circ:chr13:68040600-68059676	Hmcn1	0	0	0	0	2	0	0	0	0	0	264.620269912675	0	-	-
rno_circ:chr13:78934090-78934663	Klhl20	0	0	0	0	0	4	0	0	0	0	0	252.924438823901	rno-Klhl20_0001	http://159.226.67.237:8080/new/circ_detail.php?ID=rno-Klhl20_0001
rno_circ:chr18:26633551-26640882	Epb41l4a	0	0	0	0	0	4	0	0	0	0	0	252.924438823901	-	-
rno_circ:chrX:99852198-99892283	Diaph2	0	0	0	1	0	0	0	0	0	157.505118916365	0	0	rno-AABR07040412_0002	http://159.226.67.237:8080/new/circ_detail.php?ID=rno-AABR07040412_0002
rno_circ:chr12:9309987-9313769	Pan3	9	11	9	12	14	23	1212.4477973865	1359.19930804399	1608.29163688349	1890.06142699638	1852.34188938873	1454.31552323743	rno-Pan3_0022	http://159.226.67.237:8080/new/circ_detail.php?ID=rno-Pan3_0022
rno_circ:chr10:4586519-4605111	Txndc11	0	0	2	0	0	0	0	0	357.398141529664	0	0	0	rno-Txndc11_0004	http://159.226.67.237:8080/new/circ_detail.php?ID=rno-Txndc11_0004
rno_circ:chr10:37167400-37185721	Sec24a	0	0	2	0	0	0	0	0	357.398141529664	0	0	0	-	-
rno_circ:chr1:80560365-80561322	Clptm1	0	0	0	2	0	0	0	0	0	315.01023783273	0	0	rno-Clptm1_0002	http://159.226.67.237:8080/new/circ_detail.php?ID=rno-Clptm1_0002
rno_circ:chr5:139394727-139421497	Scmh1	1	0	0	0	0	0	134.716421931833	0	0	0	0	0	rno-Scmh1_0018	http://159.226.67.237:8080/new/circ_detail.php?ID=rno-Scmh1_0018
rno_circ:chr3:94710549-94724521	Qser1	1	0	0	0	4	0	134.716421931833	0	0	0	529.240539825351	0	rno-Qser1_0005	http://159.226.67.237:8080/new/circ_detail.php?ID=rno-Qser1_0005
rno_circ:chr16:62023411-62026513	Rbpms	0	0	1	0	0	0	0	0	178.699070764832	0	0	0	rno-Rbpms_0002	http://159.226.67.237:8080/new/circ_detail.php?ID=rno-Rbpms_0002
rno_circ:chr7:29284390-29288495	Arl1	2	0	6	7	0	6	269.432843863667	0	1072.19442458899	1102.53583241455	0	379.386658235852	rno-Arl1_0001	http://159.226.67.237:8080/new/circ_detail.php?ID=rno-Arl1_0001
rno_circ:chr10:29318809-29319752	Pwwp2a	24	27	16	37	28	68	3233.194126364	3336.2164833807	2859.18513223731	5827.6893999055	3704.68377877745	4299.71546000632	rno-Pwwp2a_0002	http://159.226.67.237:8080/new/circ_detail.php?ID=rno-Pwwp2a_0002
rno_circ:chr2:26170218-26172617	Iqgap2	0	0	0	0	0	2	0	0	0	0	0	126.462219411951	-	-
rno_circ:chr8:131890854-131899165	Zfp445	9	0	0	0	1	4	1212.4477973865	0	0	0	132.310134956338	252.924438823901	rno-RF00026_0016	http://159.226.67.237:8080/new/circ_detail.php?ID=rno-RF00026_0016
rno_circ:chr10:51724607-51739115	Myocd	0	0	0	0	0	3	0	0	0	0	0	189.693329117926	rno-Myocd_0003	http://159.226.67.237:8080/new/circ_detail.php?ID=rno-Myocd_0003
rno_circ:chr2:165562568-165569325	Ift80	2	0	0	1	1	0	269.432843863667	0	0	157.505118916365	132.310134956338	0	rno-Ift80_0002	http://159.226.67.237:8080/new/circ_detail.php?ID=rno-Ift80_0002
rno_circ:chr1:263864667-263879968	Chuk	0	0	0	1	0	0	0	0	0	157.505118916365	0	0	-	-
rno_circ:chr13:35658619-35669017	Epb4.1l5	1	5	0	0	4	3	134.716421931833	617.817867292722	0	0	529.240539825351	189.693329117926	rno-Epb41l5_0010	http://159.226.67.237:8080/new/circ_detail.php?ID=rno-Epb41l5_0010
rno_circ:chr6:78285568-78298091	Mipol1	3	2	1	0	0	0	404.1492657955	247.127146917089	178.699070764832	0	0	0	rno-Mipol1_0001	http://159.226.67.237:8080/new/circ_detail.php?ID=rno-Mipol1_0001
rno_circ:chr10:58641524-58646171	Pitpnm3	0	0	0	1	8	0	0	0	0	157.505118916365	1058.4810796507	0	rno-Pitpnm3_0001	http://159.226.67.237:8080/new/circ_detail.php?ID=rno-Pitpnm3_0001
rno_circ:chr8:111824709-111825198	Topbp1	3	0	0	0	0	0	404.1492657955	0	0	0	0	0	rno-Topbp1_0001	http://159.226.67.237:8080/new/circ_detail.php?ID=rno-Topbp1_0001
rno_circ:chr2:247423411-247446708	Bmpr1b	0	0	0	1	1	2	0	0	0	157.505118916365	132.310134956338	126.462219411951	rno-Bmpr1b_0002	http://159.226.67.237:8080/new/circ_detail.php?ID=rno-Bmpr1b_0002
rno_circ:chr10:14108382-14108999	Msrb1	1	0	0	0	0	2	134.716421931833	0	0	0	0	126.462219411951	rno-Msrb1_0001	http://159.226.67.237:8080/new/circ_detail.php?ID=rno-Msrb1_0001
rno_circ:chr7:126282121-126283984	Atxn10	2	1	0	5	0	0	269.432843863667	123.563573458544	0	787.525594581824	0	0	rno-Atxn10_0007	http://159.226.67.237:8080/new/circ_detail.php?ID=rno-Atxn10_0007
rno_circ:chr3:72094531-72099250	Zdhhc5	1	0	0	0	0	0	134.716421931833	0	0	0	0	0	-	-
rno_circ:chr1:177129021-177154088	Mical2	0	0	0	0	0	2	0	0	0	0	0	126.462219411951	-	-
rno_circ:chr3:62681497-62688363	Agps	0	0	0	0	0	1	0	0	0	0	0	63.2311097059753	rno-Agps_0013	http://159.226.67.237:8080/new/circ_detail.php?ID=rno-Agps_0013
rno_circ:chr1:206956299-206969242	Dock1	5	3	5	2	4	13	673.582109659167	370.690720375633	893.49535382416	315.01023783273	529.240539825351	822.004426177679	rno-Dock1_0002	http://159.226.67.237:8080/new/circ_detail.php?ID=rno-Dock1_0002
rno_circ:chr3:119203744-119214667	Usp8	0	0	0	0	1	0	0	0	0	0	132.310134956338	0	-	-
rno_circ:chr6:124416560-124420161	Ttc7b	0	2	0	0	0	1	0	247.127146917089	0	0	0	63.2311097059753	rno-Ttc7b_0006	http://159.226.67.237:8080/new/circ_detail.php?ID=rno-Ttc7b_0006
rno_circ:chr10:110505762-110508344	Foxk2	4	0	0	0	0	2	538.865687727334	0	0	0	0	126.462219411951	rno-Foxk2_0006	http://159.226.67.237:8080/new/circ_detail.php?ID=rno-Foxk2_0006
rno_circ:chr2:202941208-202998292	Man1a2	0	0	0	0	0	4	0	0	0	0	0	252.924438823901	rno-Man1a2_0001	http://159.226.67.237:8080/new/circ_detail.php?ID=rno-Man1a2_0001
rno_circ:chr17:6794838-6802277	Gkap1	0	3	4	1	1	6	0	370.690720375633	714.796283059328	157.505118916365	132.310134956338	379.386658235852	rno-Gkap1_0006	http://159.226.67.237:8080/new/circ_detail.php?ID=rno-Gkap1_0006
rno_circ:chr13:69936554-69944404	Rgl1	0	2	0	0	2	4	0	247.127146917089	0	0	264.620269912675	252.924438823901	rno-Rgl1_0002	http://159.226.67.237:8080/new/circ_detail.php?ID=rno-Rgl1_0002
rno_circ:chr16:71202872-71203611	Whsc1l1	2	1	0	0	0	1	269.432843863667	123.563573458544	0	0	0	63.2311097059753	rno-Nsd3_0003	http://159.226.67.237:8080/new/circ_detail.php?ID=rno-Nsd3_0003
rno_circ:chr7:126836676-126840649	Celsr1	0	0	0	0	0	7	0	0	0	0	0	442.617767941827	rno-Celsr1_0001	http://159.226.67.237:8080/new/circ_detail.php?ID=rno-Celsr1_0001
rno_circ:chr8:127289436-127301219	Itga9	0	0	1	0	0	1	0	0	178.699070764832	0	0	63.2311097059753	rno-Itga9_0001	http://159.226.67.237:8080/new/circ_detail.php?ID=rno-Itga9_0001
rno_circ:chr13:68707597-68710136	Ivns1abp	5	0	0	0	0	0	673.582109659167	0	0	0	0	0	rno-Ivns1abp_0003	http://159.226.67.237:8080/new/circ_detail.php?ID=rno-Ivns1abp_0003
rno_circ:chr1:131552706-131577776	LOC102553329	1	0	0	0	5	0	134.716421931833	0	0	0	661.550674781688	0	rno-intergenic_001398	http://159.226.67.237:8080/new/circ_detail.php?ID=rno-intergenic_001398
rno_circ:chr4:96739878-96767151	Prdm5	4	0	7	0	0	10	538.865687727334	0	1250.89349535382	0	0	632.311097059753	rno-Prdm5_0001	http://159.226.67.237:8080/new/circ_detail.php?ID=rno-Prdm5_0001
rno_circ:chr14:37251286-37262083	Dcun1d4	0	0	2	0	0	4	0	0	357.398141529664	0	0	252.924438823901	rno-Dcun1d4_0001	http://159.226.67.237:8080/new/circ_detail.php?ID=rno-Dcun1d4_0001
rno_circ:chr13:49261708-49262687	Rbbp5	0	0	0	0	0	1	0	0	0	0	0	63.2311097059753	rno-Rbbp5_0001	http://159.226.67.237:8080/new/circ_detail.php?ID=rno-Rbbp5_0001
rno_circ:chr3:79991515-79992568	Madd	0	0	1	0	1	3	0	0	178.699070764832	0	132.310134956338	189.693329117926	rno-Madd_0001	http://159.226.67.237:8080/new/circ_detail.php?ID=rno-Madd_0001
rno_circ:chr1:242268874-242290669	Pip5k1b	0	0	0	3	0	0	0	0	0	472.515356749094	0	0	rno-Pip5k1b_0001	http://159.226.67.237:8080/new/circ_detail.php?ID=rno-Pip5k1b_0001
rno_circ:chr14:84876764-84893363	Ascc2	3	1	3	0	1	0	404.1492657955	123.563573458544	536.097212294496	0	132.310134956338	0	rno-Ascc2_0005	http://159.226.67.237:8080/new/circ_detail.php?ID=rno-Ascc2_0005
rno_circ:chr7:140415833-140417547	Arf3	1	4	1	4	1	1	134.716421931833	494.254293834178	178.699070764832	630.020475665459	132.310134956338	63.2311097059753	-	-
rno_circ:chr19:24850985-24851556	Ddx39a	0	0	0	0	0	1	0	0	0	0	0	63.2311097059753	-	-
rno_circ:chr7:62929510-62931338	Msrb3	1	0	0	0	1	5	134.716421931833	0	0	0	132.310134956338	316.155548529877	rno-Msrb3_0002	http://159.226.67.237:8080/new/circ_detail.php?ID=rno-Msrb3_0002
rno_circ:chr10:72814267-72832830	Bcas3	0	0	3	0	0	0	0	0	536.097212294496	0	0	0	-	-
rno_circ:chr4:31608269-31651720	Slc25a13	2	3	0	5	0	0	269.432843863667	370.690720375633	0	787.525594581824	0	0	rno-Slc25a13_0013	http://159.226.67.237:8080/new/circ_detail.php?ID=rno-Slc25a13_0013
rno_circ:chr6:22255280-22255740	Spast	0	0	0	2	0	0	0	0	0	315.01023783273	0	0	rno-Spast_0022	http://159.226.67.237:8080/new/circ_detail.php?ID=rno-Spast_0022
rno_circ:chr1:16875650-16879498	Hbs1l	0	1	0	0	0	0	0	123.563573458544	0	0	0	0	rno-Hbs1l_0012	http://159.226.67.237:8080/new/circ_detail.php?ID=rno-Hbs1l_0012
rno_circ:chr2:28994922-29006321	Fcho2	2	0	0	0	0	0	269.432843863667	0	0	0	0	0	-	-
rno_circ:chr19:57064910-57073804	Galnt2	0	1	0	0	0	0	0	123.563573458544	0	0	0	0	rno-Galnt2_0001	http://159.226.67.237:8080/new/circ_detail.php?ID=rno-Galnt2_0001
rno_circ:chrX:32255113-32270183	Ca5b	0	0	0	0	1	3	0	0	0	0	132.310134956338	189.693329117926	rno-Ca5b_0002	http://159.226.67.237:8080/new/circ_detail.php?ID=rno-Ca5b_0002
rno_circ:chr4:152921913-152925673	Kdm5a	10	9	4	7	12	22	1347.16421931833	1112.0721611269	714.796283059328	1102.53583241455	1587.72161947605	1391.08441353146	rno-Kdm5a_0004	http://159.226.67.237:8080/new/circ_detail.php?ID=rno-Kdm5a_0004
rno_circ:chr2:21854839-21915631	Msh3	0	0	5	0	4	0	0	0	893.49535382416	0	529.240539825351	0	rno-Msh3_0017	http://159.226.67.237:8080/new/circ_detail.php?ID=rno-Msh3_0017
rno_circ:chr3:33465220-33491389	Mbd5	0	0	0	0	3	5	0	0	0	0	396.930404869013	316.155548529877	rno-Mbd5_0006	http://159.226.67.237:8080/new/circ_detail.php?ID=rno-Mbd5_0006
rno_circ:chr8:23508992-23524947	Bbs9	2	0	0	3	0	5	269.432843863667	0	0	472.515356749094	0	316.155548529877	rno-AABR07069473_0002	http://159.226.67.237:8080/new/circ_detail.php?ID=rno-AABR07069473_0002
rno_circ:chr20:48249296-48250002	Bend3	0	0	3	0	0	1	0	0	536.097212294496	0	0	63.2311097059753	rno-Bend3_0001	http://159.226.67.237:8080/new/circ_detail.php?ID=rno-Bend3_0001
rno_circ:chr12:14689166-14703546	Sdk1	6	2	6	3	11	16	808.298531591001	247.127146917089	1072.19442458899	472.515356749094	1455.41148451971	1011.69775529561	rno-AABR07035437_0001	http://159.226.67.237:8080/new/circ_detail.php?ID=rno-AABR07035437_0001
rno_circ:chr3:38559912-38585725	RGD1560248	0	0	0	0	2	0	0	0	0	0	264.620269912675	0	rno-Fmnl2_0007	http://159.226.67.237:8080/new/circ_detail.php?ID=rno-Fmnl2_0007
rno_circ:chr1:175200414-175218889	Sbf2	5	3	8	2	0	4	673.582109659167	370.690720375633	1429.59256611866	315.01023783273	0	252.924438823901	rno-Sbf2_0008	http://159.226.67.237:8080/new/circ_detail.php?ID=rno-Sbf2_0008
rno_circ:chr18:71102026-71104420	Dym	1	1	1	1	0	0	134.716421931833	123.563573458544	178.699070764832	157.505118916365	0	0	rno-Dym_0005	http://159.226.67.237:8080/new/circ_detail.php?ID=rno-Dym_0005
rno_circ:chr5:70292288-70326250	Slc44a1	0	0	0	0	6	0	0	0	0	0	793.860809738026	0	rno-Slc44a1_0001	http://159.226.67.237:8080/new/circ_detail.php?ID=rno-Slc44a1_0001
rno_circ:chr11:72245130-72264219	Dlg1	1	0	0	0	0	2	134.716421931833	0	0	0	0	126.462219411951	rno-Dlg1_0028	http://159.226.67.237:8080/new/circ_detail.php?ID=rno-Dlg1_0028
rno_circ:chr13:57308610-57315386	Kcnt2	0	0	0	4	7	0	0	0	0	630.020475665459	926.170944694364	0	rno-Kcnt2_0002	http://159.226.67.237:8080/new/circ_detail.php?ID=rno-Kcnt2_0002
rno_circ:chr11:38369393-38371042	C2cd2	3	1	2	0	0	3	404.1492657955	123.563573458544	357.398141529664	0	0	189.693329117926	rno-C2cd2_0004	http://159.226.67.237:8080/new/circ_detail.php?ID=rno-C2cd2_0004
rno_circ:chr11:86824053-86831108	Tango2	0	1	0	0	0	0	0	123.563573458544	0	0	0	0	rno-Tango2_0003	http://159.226.67.237:8080/new/circ_detail.php?ID=rno-Tango2_0003
rno_circ:chr18:71221090-71251553	Dym	5	0	0	0	0	0	673.582109659167	0	0	0	0	0	-	-
rno_circ:chr14:33083680-33089673	Polr2b	0	0	0	1	0	0	0	0	0	157.505118916365	0	0	rno-Polr2b_0002	http://159.226.67.237:8080/new/circ_detail.php?ID=rno-Polr2b_0002
rno_circ:chr7:70624610-70625468	Gli1	1	1	0	0	0	3	134.716421931833	123.563573458544	0	0	0	189.693329117926	rno-Gli1_0001	http://159.226.67.237:8080/new/circ_detail.php?ID=rno-Gli1_0001
rno_circ:chr3:12319999-12330607	Ralgps1	0	0	0	5	0	0	0	0	0	787.525594581824	0	0	rno-Ralgps1_0003	http://159.226.67.237:8080/new/circ_detail.php?ID=rno-Ralgps1_0003
rno_circ:chr7:82362311-82368737	Emc2	1	0	0	0	1	6	134.716421931833	0	0	0	132.310134956338	379.386658235852	rno-Emc2_0001	http://159.226.67.237:8080/new/circ_detail.php?ID=rno-Emc2_0001
rno_circ:chr9:1545230-1564857	Tbc1d5	0	0	0	0	2	0	0	0	0	0	264.620269912675	0	rno-Tbc1d5_0027	http://159.226.67.237:8080/new/circ_detail.php?ID=rno-Tbc1d5_0027
rno_circ:chr18:5059054-5061806	Zfp521	0	2	3	8	3	0	0	247.127146917089	536.097212294496	1260.04095133092	396.930404869013	0	rno-Zfp521_0001	http://159.226.67.237:8080/new/circ_detail.php?ID=rno-Zfp521_0001
rno_circ:chr9:65361368-65366621	Orc2	0	4	0	0	0	2	0	494.254293834178	0	0	0	126.462219411951	rno-Orc2_0006	http://159.226.67.237:8080/new/circ_detail.php?ID=rno-Orc2_0006
rno_circ:chr13:89163767-89176307	Atf6	0	0	0	7	1	5	0	0	0	1102.53583241455	132.310134956338	316.155548529877	rno-Atf6_0007	http://159.226.67.237:8080/new/circ_detail.php?ID=rno-Atf6_0007
rno_circ:chr1:90118871-90126552	RGD1308428	0	0	0	0	0	5	0	0	0	0	0	316.155548529877	rno-RGD1308428_0004	http://159.226.67.237:8080/new/circ_detail.php?ID=rno-RGD1308428_0004
rno_circ:chr14:86457978-86459218	Ogdh	0	2	0	0	0	1	0	247.127146917089	0	0	0	63.2311097059753	rno-LOC103693780_0003	http://159.226.67.237:8080/new/circ_detail.php?ID=rno-LOC103693780_0003
rno_circ:chr3:110880294-110894139	Knl1	1	1	1	1	1	0	134.716421931833	123.563573458544	178.699070764832	157.505118916365	132.310134956338	0	rno-Knl1_0009	http://159.226.67.237:8080/new/circ_detail.php?ID=rno-Knl1_0009
rno_circ:chr8:70387427-70390893	Dennd4a	0	0	2	0	2	0	0	0	357.398141529664	0	264.620269912675	0	rno-Dennd4a_0007	http://159.226.67.237:8080/new/circ_detail.php?ID=rno-Dennd4a_0007
rno_circ:chr17:5238037-5241140	Zcchc6	0	0	0	1	0	0	0	0	0	157.505118916365	0	0	rno-Zcchc6_0004	http://159.226.67.237:8080/new/circ_detail.php?ID=rno-Zcchc6_0004
rno_circ:chr10:4624614-4629886	Txndc11	39	48	35	42	26	64	5253.94045534151	5931.05152601013	6254.46747676912	6615.21499448732	3440.06350886478	4046.79102118242	rno-Txndc11_0002	http://159.226.67.237:8080/new/circ_detail.php?ID=rno-Txndc11_0002
rno_circ:chr6:7623900-7698590	Thada	0	0	0	3	2	0	0	0	0	472.515356749094	264.620269912675	0	rno-Thada_0022	http://159.226.67.237:8080/new/circ_detail.php?ID=rno-Thada_0022
rno_circ:chr1:91560398-91562180	Gpatch1	2	0	0	3	0	3	269.432843863667	0	0	472.515356749094	0	189.693329117926	rno-Gpatch1_0008	http://159.226.67.237:8080/new/circ_detail.php?ID=rno-Gpatch1_0008
rno_circ:chr6:21942755-21944809	Birc6	0	1	2	0	0	6	0	123.563573458544	357.398141529664	0	0	379.386658235852	rno-intergenic_000325	http://159.226.67.237:8080/new/circ_detail.php?ID=rno-intergenic_000325
rno_circ:chr19:25886356-25886887	Nf1x	140	149	88	118	137	259	18860.2990704567	18410.9724453231	15725.5182273052	18585.604032131	18126.4884890183	16376.8574138476	rno-Nf1x_0003	http://159.226.67.237:8080/new/circ_detail.php?ID=rno-Nf1x_0003
rno_circ:chr2:183464286-183464562	Fhdc1	0	4	0	2	6	3	0	494.254293834178	0	315.01023783273	793.860809738026	189.693329117926	rno-Fhdc1_0004	http://159.226.67.237:8080/new/circ_detail.php?ID=rno-Fhdc1_0004
rno_circ:chr8:33252442-33335423	Arhgap32	1	0	0	0	3	5	134.716421931833	0	0	0	396.930404869013	316.155548529877	rno-Arhgap32_0006	http://159.226.67.237:8080/new/circ_detail.php?ID=rno-Arhgap32_0006
rno_circ:chr1:265605456-265653628	C1H10orf76	9	1	1	7	1	2	1212.4477973865	123.563573458544	178.699070764832	1102.53583241455	132.310134956338	126.462219411951	rno-C1H10orf76_0016	http://159.226.67.237:8080/new/circ_detail.php?ID=rno-C1H10orf76_0016
rno_circ:chr16:23317853-23318732	Psd3	0	0	1	2	0	0	0	0	178.699070764832	315.01023783273	0	0	rno-AABR07024972_0001	http://159.226.67.237:8080/new/circ_detail.php?ID=rno-AABR07024972_0001
rno_circ:chr3:119394452-119398084	Sppl2a	1	1	0	0	0	2	134.716421931833	123.563573458544	0	0	0	126.462219411951	rno-Sppl2a_0001	http://159.226.67.237:8080/new/circ_detail.php?ID=rno-Sppl2a_0001
rno_circ:chr13:45081379-45086416	Dars	1	0	0	0	4	0	134.716421931833	0	0	0	529.240539825351	0	rno-Dars_0004	http://159.226.67.237:8080/new/circ_detail.php?ID=rno-Dars_0004
rno_circ:chr9:60520783-60579931	Hecw2	0	2	0	0	0	0	0	247.127146917089	0	0	0	0	rno-Hecw2_0016	http://159.226.67.237:8080/new/circ_detail.php?ID=rno-Hecw2_0016
rno_circ:chr8:104740177-104741206	Pxylp1	0	0	0	0	0	1	0	0	0	0	0	63.2311097059753	rno-Pxylp1_0002	http://159.226.67.237:8080/new/circ_detail.php?ID=rno-Pxylp1_0002
rno_circ:chr1:141053114-141055207	Abhd2	0	1	4	1	0	14	0	123.563573458544	714.796283059328	157.505118916365	0	885.235535883655	rno-Abhd2_0003	http://159.226.67.237:8080/new/circ_detail.php?ID=rno-Abhd2_0003
rno_circ:chr20:27409750-27415954	Tet1	0	0	0	2	0	4	0	0	0	315.01023783273	0	252.924438823901	rno-Tet1_0002	http://159.226.67.237:8080/new/circ_detail.php?ID=rno-Tet1_0002
rno_circ:chr2:206248111-206261917	Hipk1	1	0	0	4	5	0	134.716421931833	0	0	630.020475665459	661.550674781688	0	rno-Hipk1_0010	http://159.226.67.237:8080/new/circ_detail.php?ID=rno-Hipk1_0010
rno_circ:chr4:8162130-8172355	Srpk2	0	0	2	0	0	0	0	0	357.398141529664	0	0	0	rno-Srpk2_0008	http://159.226.67.237:8080/new/circ_detail.php?ID=rno-Srpk2_0008
rno_circ:chr5:154915631-154919491	Kdm1a	0	0	0	0	0	2	0	0	0	0	0	126.462219411951	-	-
rno_circ:chr2:240685748-240701716	Manba	0	0	0	0	1	1	0	0	0	0	132.310134956338	63.2311097059753	rno-Manba_0002	http://159.226.67.237:8080/new/circ_detail.php?ID=rno-Manba_0002
rno_circ:chr5:122580014-122593611	Wdr78	12	6	3	4	7	7	1616.597063182	741.381440751266	536.097212294496	630.020475665459	926.170944694364	442.617767941827	rno-Wdr78_0006	http://159.226.67.237:8080/new/circ_detail.php?ID=rno-Wdr78_0006
rno_circ:chr18:71136036-71149287	Dym	12	20	0	10	22	13	1616.597063182	2471.27146917089	0	1575.05118916365	2910.82296903943	822.004426177679	rno-Dym_0002	http://159.226.67.237:8080/new/circ_detail.php?ID=rno-Dym_0002
rno_circ:chr10:106108767-106109018	Sec14l1	2	0	3	0	0	0	269.432843863667	0	536.097212294496	0	0	0	rno-Sec14l1_0002	http://159.226.67.237:8080/new/circ_detail.php?ID=rno-Sec14l1_0002
rno_circ:chr8:39422101-39455865	Pknox2	0	0	0	0	0	3	0	0	0	0	0	189.693329117926	-	-
rno_circ:chr5:15162734-15205267	LOC102552996	0	0	1	1	0	3	0	0	178.699070764832	157.505118916365	0	189.693329117926	rno-intergenic_001178	http://159.226.67.237:8080/new/circ_detail.php?ID=rno-intergenic_001178
rno_circ:chr5:76711755-76728269	Ptbp3	1	5	0	0	0	0	134.716421931833	617.817867292722	0	0	0	0	rno-Ptbp3_0007	http://159.226.67.237:8080/new/circ_detail.php?ID=rno-Ptbp3_0007
rno_circ:chr1:197545742-197549861	Xpo6	0	3	0	1	0	0	0	370.690720375633	0	157.505118916365	0	0	rno-Xpo6_0003	http://159.226.67.237:8080/new/circ_detail.php?ID=rno-Xpo6_0003
rno_circ:chr19:39590376-39598557	Wwp2	0	0	0	0	0	1	0	0	0	0	0	63.2311097059753	-	-
rno_circ:chr18:27047417-27066919	Apc	0	0	0	0	0	2	0	0	0	0	0	126.462219411951	rno-Apc_0002	http://159.226.67.237:8080/new/circ_detail.php?ID=rno-Apc_0002
rno_circ:chr10:66897863-66898928	Nf1	5	2	1	2	4	5	673.582109659167	247.127146917089	178.699070764832	315.01023783273	529.240539825351	316.155548529877	rno-Nf1_0030	http://159.226.67.237:8080/new/circ_detail.php?ID=rno-Nf1_0030
rno_circ:chr9:119750465-119765191	Smchd1	0	1	0	0	0	3	0	123.563573458544	0	0	0	189.693329117926	rno-Smchd1_0020	http://159.226.67.237:8080/new/circ_detail.php?ID=rno-Smchd1_0020
rno_circ:chr1:235759864-235764346	Vps13a	1	0	0	2	0	0	134.716421931833	0	0	315.01023783273	0	0	rno-Vps13a_0030	http://159.226.67.237:8080/new/circ_detail.php?ID=rno-Vps13a_0030
rno_circ:chrX:63177769-63182385	Zfx	0	1	0	2	0	0	0	123.563573458544	0	315.01023783273	0	0	rno-Zfx_0001	http://159.226.67.237:8080/new/circ_detail.php?ID=rno-Zfx_0001
rno_circ:chr9:114606313-114608937	Mtcl1	0	0	0	0	1	4	0	0	0	0	132.310134956338	252.924438823901	rno-Mtcl1_0005	http://159.226.67.237:8080/new/circ_detail.php?ID=rno-Mtcl1_0005
rno_circ:chr8:70321284-70324895	Dennd4a	1	2	1	0	1	0	134.716421931833	247.127146917089	178.699070764832	0	132.310134956338	0	rno-Dennd4a_0014	http://159.226.67.237:8080/new/circ_detail.php?ID=rno-Dennd4a_0014
rno_circ:chr2:258836959-258843908	Adgrl2	1	0	0	0	1	1	134.716421931833	0	0	0	132.310134956338	63.2311097059753	rno-Adgrl2_0001	http://159.226.67.237:8080/new/circ_detail.php?ID=rno-Adgrl2_0001
rno_circ:chr9:17719013-17719705	Tmem63b	0	0	0	0	2	0	0	0	0	0	264.620269912675	0	rno-Tmem63b_0001	http://159.226.67.237:8080/new/circ_detail.php?ID=rno-Tmem63b_0001
rno_circ:chr4:49413414-49426775	Fam3c	0	2	0	0	0	4	0	247.127146917089	0	0	0	252.924438823901	rno-Fam3c_0002	http://159.226.67.237:8080/new/circ_detail.php?ID=rno-Fam3c_0002
rno_circ:chr9:60086702-60112738	Dnah7_1	0	1	0	0	0	4	0	123.563573458544	0	0	0	252.924438823901	rno-Dnah7_0002	http://159.226.67.237:8080/new/circ_detail.php?ID=rno-Dnah7_0002
rno_circ:chr7:137274286-137281978	Ano6	2	3	7	2	0	0	269.432843863667	370.690720375633	1250.89349535382	315.01023783273	0	0	rno-Ano6_0008	http://159.226.67.237:8080/new/circ_detail.php?ID=rno-Ano6_0008
rno_circ:chr19:32470120-32472456	Zfp827	2	0	1	2	0	3	269.432843863667	0	178.699070764832	315.01023783273	0	189.693329117926	rno-Zfp827_0002	http://159.226.67.237:8080/new/circ_detail.php?ID=rno-Zfp827_0002
rno_circ:chr18:16472884-16475633	Rprd1a	0	0	0	0	0	2	0	0	0	0	0	126.462219411951	rno-Rprd1a_0001	http://159.226.67.237:8080/new/circ_detail.php?ID=rno-Rprd1a_0001
rno_circ:chr4:31055983-31066896	Dync1i1	0	0	0	1	0	0	0	0	0	157.505118916365	0	0	rno-Dync1i1_0011	http://159.226.67.237:8080/new/circ_detail.php?ID=rno-Dync1i1_0011
rno_circ:chr9:60516204-60542093	Hecw2	2	2	0	0	0	4	269.432843863667	247.127146917089	0	0	0	252.924438823901	rno-Hecw2_0018	http://159.226.67.237:8080/new/circ_detail.php?ID=rno-Hecw2_0018
rno_circ:chr5:116593430-116658945	Nfia	1	0	0	0	0	10	134.716421931833	0	0	0	0	632.311097059753	rno-Nfia_0003	http://159.226.67.237:8080/new/circ_detail.php?ID=rno-Nfia_0003
rno_circ:chr3:166992554-166994289	Zfp217	1	5	0	3	1	1	134.716421931833	617.817867292722	0	472.515356749094	132.310134956338	63.2311097059753	rno-Zfp217_0004	http://159.226.67.237:8080/new/circ_detail.php?ID=rno-Zfp217_0004
rno_circ:chr3:14304560-14306688	Cntrl	0	0	0	1	2	5	0	0	0	157.505118916365	264.620269912675	316.155548529877	rno-Cntrl_0001	http://159.226.67.237:8080/new/circ_detail.php?ID=rno-Cntrl_0001
rno_circ:chr2:187243578-187246451	Prcc	2	4	0	0	0	10	269.432843863667	494.254293834178	0	0	0	632.311097059753	rno-Prcc_0001	http://159.226.67.237:8080/new/circ_detail.php?ID=rno-Prcc_0001
rno_circ:chr14:106492370-106500203	Wdpcp	0	8	0	0	0	0	0	988.508587668355	0	0	0	0	rno-Wdpcp_0001	http://159.226.67.237:8080/new/circ_detail.php?ID=rno-Wdpcp_0001
rno_circ:chr8:78385816-78388200	Tcf12	0	0	2	0	0	0	0	0	357.398141529664	0	0	0	rno-Tcf12_0005	http://159.226.67.237:8080/new/circ_detail.php?ID=rno-Tcf12_0005
rno_circ:chr1:165646261-165654319	Rab6a	0	0	5	1	0	5	0	0	893.49535382416	157.505118916365	0	316.155548529877	rno-Rab6a_0001	http://159.226.67.237:8080/new/circ_detail.php?ID=rno-Rab6a_0001
rno_circ:chr6:19003638-19012898	Cwf19l2	29	30	17	19	22	55	3906.77623602317	3706.90720375633	3037.88420300214	2992.59725941093	2910.82296903943	3477.71103382864	rno-Cwf19l2_0001	http://159.226.67.237:8080/new/circ_detail.php?ID=rno-Cwf19l2_0001
rno_circ:chr6:76620895-76626199	Ralgapa1	4	0	0	0	1	13	538.865687727334	0	0	0	132.310134956338	822.004426177679	rno-intergenic_000021	http://159.226.67.237:8080/new/circ_detail.php?ID=rno-intergenic_000021
rno_circ:chr5:7830490-7845298	Prex2	0	0	0	0	0	3	0	0	0	0	0	189.693329117926	-	-
rno_circ:chr9:1875552-1880538	Plcl2	0	0	0	0	3	2	0	0	0	0	396.930404869013	126.462219411951	rno-Plcl2_0002	http://159.226.67.237:8080/new/circ_detail.php?ID=rno-Plcl2_0002
rno_circ:chr2:123582304-123600232	RGD1307100	3	0	6	0	0	6	404.1492657955	0	1072.19442458899	0	0	379.386658235852	rno-RGD1307100_0004	http://159.226.67.237:8080/new/circ_detail.php?ID=rno-RGD1307100_0004
rno_circ:chr7:114550936-114562987	Ptk2	1	0	0	5	2	8	134.716421931833	0	0	787.525594581824	264.620269912675	505.848877647803	rno-Ptk2_0016	http://159.226.67.237:8080/new/circ_detail.php?ID=rno-Ptk2_0016
rno_circ:chr6:93404013-93407172	Actr10	0	2	0	0	0	0	0	247.127146917089	0	0	0	0	rno-Actr10_0004	http://159.226.67.237:8080/new/circ_detail.php?ID=rno-Actr10_0004
rno_circ:chr18:27956412-27984766	Ctnna1	0	0	0	0	1	0	0	0	0	0	132.310134956338	0	-	-
rno_circ:chr13:107745993-107749528	Kcnk2	0	0	2	0	0	7	0	0	357.398141529664	0	0	442.617767941827	rno-Kcnk2_0003	http://159.226.67.237:8080/new/circ_detail.php?ID=rno-Kcnk2_0003
rno_circ:chr14:91468957-91510219	Zpbp	0	1	0	0	4	2	0	123.563573458544	0	0	529.240539825351	126.462219411951	rno-Zpbp_0003	http://159.226.67.237:8080/new/circ_detail.php?ID=rno-Zpbp_0003
rno_circ:chr6:44055353-44107579	Mboat2	0	1	4	0	0	2	0	123.563573458544	714.796283059328	0	0	126.462219411951	rno-Mboat2_0002	http://159.226.67.237:8080/new/circ_detail.php?ID=rno-Mboat2_0002
rno_circ:chr3:11394659-11396393	Ciz1	1	5	9	7	1	15	134.716421931833	617.817867292722	1608.29163688349	1102.53583241455	132.310134956338	948.46664558963	rno-Ciz1_0001	http://159.226.67.237:8080/new/circ_detail.php?ID=rno-Ciz1_0001
rno_circ:chr12:24672112-24672703	Wbscr22	0	0	0	0	2	0	0	0	0	0	264.620269912675	0	rno-Bud23_0001	http://159.226.67.237:8080/new/circ_detail.php?ID=rno-Bud23_0001
rno_circ:chr10:48683733-48684279	Ncor1	0	0	0	0	0	2	0	0	0	0	0	126.462219411951	rno-Ncor1_0038	http://159.226.67.237:8080/new/circ_detail.php?ID=rno-Ncor1_0038
rno_circ:chr8:104504801-104514522	Rasa2	5	5	3	4	5	17	673.582109659167	617.817867292722	536.097212294496	630.020475665459	661.550674781688	1074.92886500158	rno-Rasa2_0002	http://159.226.67.237:8080/new/circ_detail.php?ID=rno-Rasa2_0002
rno_circ:chr3:79585184-79589415	Fnbp4	1	0	0	0	0	0	134.716421931833	0	0	0	0	0	rno-Fnbp4_0003	http://159.226.67.237:8080/new/circ_detail.php?ID=rno-Fnbp4_0003
rno_circ:chr12:51960260-51963245	Ep400	0	1	1	0	0	3	0	123.563573458544	178.699070764832	0	0	189.693329117926	rno-Ep400_0002	http://159.226.67.237:8080/new/circ_detail.php?ID=rno-Ep400_0002
rno_circ:chr20:28782922-28783589	Sept10	0	0	0	3	0	0	0	0	0	472.515356749094	0	0	rno-Sept10_0001	http://159.226.67.237:8080/new/circ_detail.php?ID=rno-Sept10_0001
rno_circ:chr1:79945447-79946090	Sympk	2	0	0	0	0	4	269.432843863667	0	0	0	0	252.924438823901	rno-Sympk_0003	http://159.226.67.237:8080/new/circ_detail.php?ID=rno-Sympk_0003
rno_circ:chr12:13353725-13355604	Zfp316	1	0	0	0	0	0	134.716421931833	0	0	0	0	0	-	-
rno_circ:chr5:105243242-105244207	Acer2	0	0	1	0	1	0	0	0	178.699070764832	0	132.310134956338	0	rno-Acer2_0002	http://159.226.67.237:8080/new/circ_detail.php?ID=rno-Acer2_0002
rno_circ:chr4:10770203-10777395	Rsbn1l	0	0	0	0	3	0	0	0	0	0	396.930404869013	0	rno-Rsbn1l_0002	http://159.226.67.237:8080/new/circ_detail.php?ID=rno-Rsbn1l_0002
rno_circ:chr8:23508992-23534941	Bbs9	13	0	0	0	0	0	1751.31348511384	0	0	0	0	0	rno-AABR07069473_0001	http://159.226.67.237:8080/new/circ_detail.php?ID=rno-AABR07069473_0001
rno_circ:chr20:7549783-7552021	Anks1a	0	0	1	0	0	3	0	0	178.699070764832	0	0	189.693329117926	rno-Anks1a_0001	http://159.226.67.237:8080/new/circ_detail.php?ID=rno-Anks1a_0001
rno_circ:chr6:110112756-110119733	Gpatch2l	2	0	0	0	0	0	269.432843863667	0	0	0	0	0	rno-Gpatch2l_0009	http://159.226.67.237:8080/new/circ_detail.php?ID=rno-Gpatch2l_0009
rno_circ:chr2:56451097-56456188	Lifr	36	22	25	27	41	86	4849.79118954601	2718.39861608798	4467.4767691208	4252.63821074185	5424.71553320984	5437.87543471388	rno-Lifr_0001	http://159.226.67.237:8080/new/circ_detail.php?ID=rno-Lifr_0001
rno_circ:chr1:192952650-192953216	Rbbp6	12	3	3	2	1	11	1616.597063182	370.690720375633	536.097212294496	315.01023783273	132.310134956338	695.542206765729	rno-Rbbp6_0001	http://159.226.67.237:8080/new/circ_detail.php?ID=rno-Rbbp6_0001
rno_circ:chr14:106551725-106621252	Wdpcp	0	3	0	0	0	1	0	370.690720375633	0	0	0	63.2311097059753	rno-Wdpcp_0005	http://159.226.67.237:8080/new/circ_detail.php?ID=rno-Wdpcp_0005
rno_circ:chr3:8548854-8553003	Sptan1	2	2	0	0	0	0	269.432843863667	247.127146917089	0	0	0	0	rno-Sptan1_0008	http://159.226.67.237:8080/new/circ_detail.php?ID=rno-Sptan1_0008
rno_circ:chr16:26623728-26633439	Tmem192	0	0	2	3	0	5	0	0	357.398141529664	472.515356749094	0	316.155548529877	rno-Tmem192_0004	http://159.226.67.237:8080/new/circ_detail.php?ID=rno-Tmem192_0004
rno_circ:chr1:124508122-124543680	Otud7a	0	1	1	5	11	2	0	123.563573458544	178.699070764832	787.525594581824	1455.41148451971	126.462219411951	rno-intergenic_001355	http://159.226.67.237:8080/new/circ_detail.php?ID=rno-intergenic_001355
rno_circ:chr2:26196837-26217057	Iqgap2	0	0	0	2	0	0	0	0	0	315.01023783273	0	0	rno-Iqgap2_0014	http://159.226.67.237:8080/new/circ_detail.php?ID=rno-Iqgap2_0014
rno_circ:chr3:121214807-121219672	Anapc1	0	2	0	0	0	0	0	247.127146917089	0	0	0	0	rno-Anapc1_0014	http://159.226.67.237:8080/new/circ_detail.php?ID=rno-Anapc1_0014
rno_circ:chr1:247148261-247159557	Ak3	0	0	0	0	2	0	0	0	0	0	264.620269912675	0	rno-Ak3_0001	http://159.226.67.237:8080/new/circ_detail.php?ID=rno-Ak3_0001
rno_circ:chr1:57709952-57712920	Chd1	4	5	3	0	1	0	538.865687727334	617.817867292722	536.097212294496	0	132.310134956338	0	rno-Chd1_0002	http://159.226.67.237:8080/new/circ_detail.php?ID=rno-Chd1_0002
rno_circ:chr8:78370998-78379482	Tcf12	2	1	1	0	1	0	269.432843863667	123.563573458544	178.699070764832	0	132.310134956338	0	rno-Tcf12_0006	http://159.226.67.237:8080/new/circ_detail.php?ID=rno-Tcf12_0006
rno_circ:chr7:138739114-138820528	LOC102551484	2	0	0	0	0	0	269.432843863667	0	0	0	0	0	rno-Pced1b_0001	http://159.226.67.237:8080/new/circ_detail.php?ID=rno-Pced1b_0001
rno_circ:chr19:29642344-29691609	Inpp4b	0	0	0	0	2	0	0	0	0	0	264.620269912675	0	rno-Inpp4b_0021	http://159.226.67.237:8080/new/circ_detail.php?ID=rno-Inpp4b_0021
rno_circ:chr1:257412719-257423864	Plce1	0	0	0	0	0	2	0	0	0	0	0	126.462219411951	-	-
rno_circ:chr16:83019455-83022338	Arhgef7	0	0	0	1	0	0	0	0	0	157.505118916365	0	0	rno-Arhgef7_0009	http://159.226.67.237:8080/new/circ_detail.php?ID=rno-Arhgef7_0009
rno_circ:chr9:43968846-43977575	Inpp4a	0	0	0	0	1	0	0	0	0	0	132.310134956338	0	rno-Inpp4a_0005	http://159.226.67.237:8080/new/circ_detail.php?ID=rno-Inpp4a_0005
rno_circ:chr20:14335985-14342412	Specc1l	1	2	0	2	8	6	134.716421931833	247.127146917089	0	315.01023783273	1058.4810796507	379.386658235852	rno-Specc1l_0018	http://159.226.67.237:8080/new/circ_detail.php?ID=rno-Specc1l_0018
rno_circ:chr2:24134222-24161334	Ap3b1	3	9	0	30	8	45	404.1492657955	1112.0721611269	0	4725.15356749094	1058.4810796507	2845.39993676889	rno-Ap3b1_0003	http://159.226.67.237:8080/new/circ_detail.php?ID=rno-Ap3b1_0003
rno_circ:chr16:6806169-6818519	Sfmbt1	0	0	0	0	2	0	0	0	0	0	264.620269912675	0	rno-Sfmbt1_0015	http://159.226.67.237:8080/new/circ_detail.php?ID=rno-Sfmbt1_0015
rno_circ:chr20:26798833-26823720	Herc4	0	0	2	0	0	0	0	0	357.398141529664	0	0	0	rno-Herc4_0010	http://159.226.67.237:8080/new/circ_detail.php?ID=rno-Herc4_0010
rno_circ:chr9:60536090-60542093	Hecw2	0	0	0	0	1	0	0	0	0	0	132.310134956338	0	rno-Hecw2_0002	http://159.226.67.237:8080/new/circ_detail.php?ID=rno-Hecw2_0002
rno_circ:chr10:94615617-94617077	Ern1	2	0	1	0	1	4	269.432843863667	0	178.699070764832	0	132.310134956338	252.924438823901	rno-Ern1_0001	http://159.226.67.237:8080/new/circ_detail.php?ID=rno-Ern1_0001
rno_circ:chr9:27493545-27511176	LOC501110	0	0	0	2	0	0	0	0	0	315.01023783273	0	0	-	-
rno_circ:chr12:38375308-38385322	Clip1	0	2	0	0	0	3	0	247.127146917089	0	0	0	189.693329117926	rno-Clip1_0017	http://159.226.67.237:8080/new/circ_detail.php?ID=rno-Clip1_0017
rno_circ:chr18:63784568-63786264	Ldlrad4	0	2	2	0	11	0	0	247.127146917089	357.398141529664	0	1455.41148451971	0	rno-intergenic_000293	http://159.226.67.237:8080/new/circ_detail.php?ID=rno-intergenic_000293
rno_circ:chr4:182687871-182699884	Tmtc1	0	0	0	0	0	3	0	0	0	0	0	189.693329117926	rno-Tmtc1_0001	http://159.226.67.237:8080/new/circ_detail.php?ID=rno-Tmtc1_0001
rno_circ:chr8:70339051-70351933	Dennd4a	3	0	0	1	0	1	404.1492657955	0	0	157.505118916365	0	63.2311097059753	rno-Dennd4a_0005	http://159.226.67.237:8080/new/circ_detail.php?ID=rno-Dennd4a_0005
rno_circ:chr5:71790897-71800599	Zfp462	0	0	1	0	0	0	0	0	178.699070764832	0	0	0	rno-Zfp462_0004	http://159.226.67.237:8080/new/circ_detail.php?ID=rno-Zfp462_0004
rno_circ:chr18:59334915-59345667	Wdr7	5	3	0	2	0	0	673.582109659167	370.690720375633	0	315.01023783273	0	0	rno-Wdr7_0002	http://159.226.67.237:8080/new/circ_detail.php?ID=rno-Wdr7_0002
rno_circ:chr16:83037947-83063511	Arhgef7	0	0	0	0	0	1	0	0	0	0	0	63.2311097059753	rno-Arhgef7_0004	http://159.226.67.237:8080/new/circ_detail.php?ID=rno-Arhgef7_0004
rno_circ:chr9:19159640-19323988	Clic5	0	2	0	0	0	0	0	247.127146917089	0	0	0	0	rno-Clic5_0001	http://159.226.67.237:8080/new/circ_detail.php?ID=rno-Clic5_0001
rno_circ:chr9:71954951-71960153	Pikfyve	0	0	0	1	0	0	0	0	0	157.505118916365	0	0	rno-Pikfyve_0002	http://159.226.67.237:8080/new/circ_detail.php?ID=rno-Pikfyve_0002
rno_circ:chr1:235750193-235761819	Vps13a	3	3	0	0	0	8	404.1492657955	370.690720375633	0	0	0	505.848877647803	rno-Vps13a_0016	http://159.226.67.237:8080/new/circ_detail.php?ID=rno-Vps13a_0016
rno_circ:chr9:10347615-10349027	Ranbp3	0	4	0	4	1	4	0	494.254293834178	0	630.020475665459	132.310134956338	252.924438823901	rno-Ranbp3_0001	http://159.226.67.237:8080/new/circ_detail.php?ID=rno-Ranbp3_0001
rno_circ:chr14:44296202-44323368	Ube2k	1	0	0	3	0	0	134.716421931833	0	0	472.515356749094	0	0	rno-Ube2k_0001	http://159.226.67.237:8080/new/circ_detail.php?ID=rno-Ube2k_0001
rno_circ:chr5:7830490-7872679	Prex2	0	4	5	4	1	8	0	494.254293834178	893.49535382416	630.020475665459	132.310134956338	505.848877647803	rno-Prex2_0002	http://159.226.67.237:8080/new/circ_detail.php?ID=rno-Prex2_0002
rno_circ:chr13:74041875-74045441	Soat1	0	5	0	0	0	0	0	617.817867292722	0	0	0	0	-	-
rno_circ:chr3:119522066-119522401	Ap4e1	0	0	0	5	0	0	0	0	0	787.525594581824	0	0	rno-Ap4e1_0001	http://159.226.67.237:8080/new/circ_detail.php?ID=rno-Ap4e1_0001
rno_circ:chrY:1126684-1128138	Kdm6a	1	3	0	0	0	6	134.716421931833	370.690720375633	0	0	0	379.386658235852	rno-AC241873_0001	http://159.226.67.237:8080/new/circ_detail.php?ID=rno-AC241873_0001
rno_circ:chr9:61312543-61331978	Ankrd44	1	5	3	0	3	3	134.716421931833	617.817867292722	536.097212294496	0	396.930404869013	189.693329117926	rno-Ankrd44_0005	http://159.226.67.237:8080/new/circ_detail.php?ID=rno-Ankrd44_0005
rno_circ:chr19:43413899-43415573	Sf3b3	3	0	1	1	0	0	404.1492657955	0	178.699070764832	157.505118916365	0	0	rno-Sf3b3_0008	http://159.226.67.237:8080/new/circ_detail.php?ID=rno-Sf3b3_0008
rno_circ:chr7:74318804-74358584	Vps13b	0	3	0	2	0	0	0	370.690720375633	0	315.01023783273	0	0	rno-AABR07057495_0007	http://159.226.67.237:8080/new/circ_detail.php?ID=rno-AABR07057495_0007
rno_circ:chr13:105534039-105617006	Spata17	0	0	0	0	0	1	0	0	0	0	0	63.2311097059753	rno-Spata17_0001	http://159.226.67.237:8080/new/circ_detail.php?ID=rno-Spata17_0001
rno_circ:chr1:246437856-246476440	Glis3	2	0	0	0	0	0	269.432843863667	0	0	0	0	0	rno-Glis3_0008	http://159.226.67.237:8080/new/circ_detail.php?ID=rno-Glis3_0008
rno_circ:chr13:98386342-98394653	Cdc42bpa	0	0	0	1	3	2	0	0	0	157.505118916365	396.930404869013	126.462219411951	rno-Cdc42bpa_0026	http://159.226.67.237:8080/new/circ_detail.php?ID=rno-Cdc42bpa_0026
rno_circ:chr8:129123864-129133074	Myrip	0	4	4	5	0	5	0	494.254293834178	714.796283059328	787.525594581824	0	316.155548529877	rno-Myrip_0002	http://159.226.67.237:8080/new/circ_detail.php?ID=rno-Myrip_0002
rno_circ:chr15:70098761-70139170	Diaph3	0	0	0	0	0	3	0	0	0	0	0	189.693329117926	rno-Diaph3_0003	http://159.226.67.237:8080/new/circ_detail.php?ID=rno-Diaph3_0003
rno_circ:chr4:147948449-147949383	Tmcc1	0	0	0	1	0	1	0	0	0	157.505118916365	0	63.2311097059753	rno-Tmcc1_0001	http://159.226.67.237:8080/new/circ_detail.php?ID=rno-Tmcc1_0001
rno_circ:chr11:14700873-14721315	Nrip1	3	2	5	0	5	12	404.1492657955	247.127146917089	893.49535382416	0	661.550674781688	758.773316471704	rno-Nrip1_0001	http://159.226.67.237:8080/new/circ_detail.php?ID=rno-Nrip1_0001
rno_circ:chr7:97782665-97792648	Tbc1d31	0	3	0	0	0	0	0	370.690720375633	0	0	0	0	-	-
rno_circ:chr7:51410270-51416139	Ppp1r12a	0	0	1	0	0	5	0	0	178.699070764832	0	0	316.155548529877	rno-Ppp1r12a_0013	http://159.226.67.237:8080/new/circ_detail.php?ID=rno-Ppp1r12a_0013
rno_circ:chr17:79335091-79373256	Itga8	0	0	0	0	2	0	0	0	0	0	264.620269912675	0	-	-
rno_circ:chr7:28987514-28992637	Gnptab	0	0	0	5	0	0	0	0	0	787.525594581824	0	0	rno-Gnptab_0001	http://159.226.67.237:8080/new/circ_detail.php?ID=rno-Gnptab_0001
rno_circ:chr5:138433397-138436136	Ccdc30	2	2	0	0	0	0	269.432843863667	247.127146917089	0	0	0	0	rno-AABR07049790_0002	http://159.226.67.237:8080/new/circ_detail.php?ID=rno-AABR07049790_0002
rno_circ:chr6:109800721-109867192	Ttll5	2	0	0	0	0	2	269.432843863667	0	0	0	0	126.462219411951	rno-Ttll5_0059	http://159.226.67.237:8080/new/circ_detail.php?ID=rno-Ttll5_0059
rno_circ:chr1:46967272-46968866	Serac1	0	0	0	0	1	0	0	0	0	0	132.310134956338	0	-	-
rno_circ:chr14:43364598-43375507	Apbb2	0	2	0	0	2	0	0	247.127146917089	0	0	264.620269912675	0	rno-intergenic_000211	http://159.226.67.237:8080/new/circ_detail.php?ID=rno-intergenic_000211
rno_circ:chr15:37820442-37825213	Eef1akmt1	0	4	0	3	3	2	0	494.254293834178	0	472.515356749094	396.930404869013	126.462219411951	rno-Eef1akmt1_0001	http://159.226.67.237:8080/new/circ_detail.php?ID=rno-Eef1akmt1_0001
rno_circ:chr17:87758882-87771508	Arhgap21	1	0	3	2	5	5	134.716421931833	0	536.097212294496	315.01023783273	661.550674781688	316.155548529877	rno-Arhgap21_0005	http://159.226.67.237:8080/new/circ_detail.php?ID=rno-Arhgap21_0005
rno_circ:chr5:167486001-167526275	Rere	37	32	22	10	34	44	4984.50761147784	3954.03435067342	3931.3795568263	1575.05118916365	4498.54458851548	2782.16882706292	rno-Rere_0006	http://159.226.67.237:8080/new/circ_detail.php?ID=rno-Rere_0006
rno_circ:chr2:171170990-171172517	Bche	1	1	0	4	3	3	134.716421931833	123.563573458544	0	630.020475665459	396.930404869013	189.693329117926	rno-Bche_0001	http://159.226.67.237:8080/new/circ_detail.php?ID=rno-Bche_0001
rno_circ:chr18:77477060-77520779	Atp9b	0	3	0	3	0	0	0	370.690720375633	0	472.515356749094	0	0	rno-Atp9b_0021	http://159.226.67.237:8080/new/circ_detail.php?ID=rno-Atp9b_0021
rno_circ:chr17:29730437-29731094	Cdyl	79	97	65	63	106	218	10642.5973326148	11985.6666254788	11615.4395997141	9922.82249173098	14024.8743053718	13784.3819159026	rno-Cdyl_0004	http://159.226.67.237:8080/new/circ_detail.php?ID=rno-Cdyl_0004
rno_circ:chr5:117024727-117030956	Tm2d1	2	0	5	0	0	0	269.432843863667	0	893.49535382416	0	0	0	rno-Tm2d1_0004	http://159.226.67.237:8080/new/circ_detail.php?ID=rno-Tm2d1_0004
rno_circ:chr8:87543960-87544267	Senp6	0	0	1	0	0	2	0	0	178.699070764832	0	0	126.462219411951	rno-Senp6_0015	http://159.226.67.237:8080/new/circ_detail.php?ID=rno-Senp6_0015
rno_circ:chr3:2025861-2032401	Ehmt1	0	0	0	0	0	3	0	0	0	0	0	189.693329117926	rno-Ehmt1_0019	http://159.226.67.237:8080/new/circ_detail.php?ID=rno-Ehmt1_0019
rno_circ:chr17:84166941-84230293	Nebl	0	0	0	0	0	2	0	0	0	0	0	126.462219411951	rno-Nebl_0021	http://159.226.67.237:8080/new/circ_detail.php?ID=rno-Nebl_0021
rno_circ:chr14:35102267-35117990	Kit	0	3	0	0	0	0	0	370.690720375633	0	0	0	0	rno-Kit_0001	http://159.226.67.237:8080/new/circ_detail.php?ID=rno-Kit_0001
rno_circ:chr6:80306621-80307306	Fbxo33	1	1	0	0	4	7	134.716421931833	123.563573458544	0	0	529.240539825351	442.617767941827	rno-Fbxo33_0003	http://159.226.67.237:8080/new/circ_detail.php?ID=rno-Fbxo33_0003
rno_circ:chr10:54552998-54564596	Stx8	0	0	0	0	8	3	0	0	0	0	1058.4810796507	189.693329117926	rno-Stx8_0001	http://159.226.67.237:8080/new/circ_detail.php?ID=rno-Stx8_0001
rno_circ:chr9:52156965-52157189	Col5a2	0	1	0	0	0	0	0	123.563573458544	0	0	0	0	rno-Col5a2_0003	http://159.226.67.237:8080/new/circ_detail.php?ID=rno-Col5a2_0003
rno_circ:chr6:894593-907083	Crim1	1	4	2	0	2	3	134.716421931833	494.254293834178	357.398141529664	0	264.620269912675	189.693329117926	rno-Crim1_0008	http://159.226.67.237:8080/new/circ_detail.php?ID=rno-Crim1_0008
rno_circ:chr3:123825681-123833222	Pank2	0	1	0	0	0	2	0	123.563573458544	0	0	0	126.462219411951	rno-Pank2_0005	http://159.226.67.237:8080/new/circ_detail.php?ID=rno-Pank2_0005
rno_circ:chr4:28494651-28514174	Vps50	0	0	2	0	0	0	0	0	357.398141529664	0	0	0	rno-Vps50_0013	http://159.226.67.237:8080/new/circ_detail.php?ID=rno-Vps50_0013
rno_circ:chr1:164367968-164380890	Gdpd5	0	7	3	0	0	0	0	864.945014209811	536.097212294496	0	0	0	rno-Gdpd5_0002	http://159.226.67.237:8080/new/circ_detail.php?ID=rno-Gdpd5_0002
rno_circ:chr19:29691444-29744346	Inpp4b	0	0	0	1	0	1	0	0	0	157.505118916365	0	63.2311097059753	rno-Inpp4b_0039	http://159.226.67.237:8080/new/circ_detail.php?ID=rno-Inpp4b_0039
rno_circ:chr3:111513948-111523935	Rtf1	0	0	0	1	0	0	0	0	0	157.505118916365	0	0	rno-Rtf1_0004	http://159.226.67.237:8080/new/circ_detail.php?ID=rno-Rtf1_0004
rno_circ:chr1:20022792-20047889	L3mbtl3	4	0	0	0	0	0	538.865687727334	0	0	0	0	0	rno-L3mbtl3_0001	http://159.226.67.237:8080/new/circ_detail.php?ID=rno-L3mbtl3_0001
rno_circ:chr8:64712695-64734479	Myo9a	5	16	0	0	0	31	673.582109659167	1977.01717533671	0	0	0	1960.16440088524	rno-Myo9a_0049	http://159.226.67.237:8080/new/circ_detail.php?ID=rno-Myo9a_0049
rno_circ:chr18:79525398-79532387	Zfp236	1	0	0	4	0	1	134.716421931833	0	0	630.020475665459	0	63.2311097059753	rno-Zfp236_0011	http://159.226.67.237:8080/new/circ_detail.php?ID=rno-Zfp236_0011
rno_circ:chr3:22198808-22259630	Dennd1a	0	3	0	0	8	4	0	370.690720375633	0	0	1058.4810796507	252.924438823901	rno-Dennd1a_0017	http://159.226.67.237:8080/new/circ_detail.php?ID=rno-Dennd1a_0017
rno_circ:chr2:116051315-116074780	Phc3	0	0	0	0	0	1	0	0	0	0	0	63.2311097059753	-	-
rno_circ:chr18:77512807-77520779	Atp9b	7	4	6	3	15	15	943.014953522834	494.254293834178	1072.19442458899	472.515356749094	1984.65202434506	948.46664558963	rno-Atp9b_0022	http://159.226.67.237:8080/new/circ_detail.php?ID=rno-Atp9b_0022
rno_circ:chr8:116550008-116555206	Rbm6	0	0	0	0	0	4	0	0	0	0	0	252.924438823901	rno-Rbm6_0006	http://159.226.67.237:8080/new/circ_detail.php?ID=rno-Rbm6_0006
rno_circ:chr11:51049296-51060564	Cblb	2	1	0	0	0	0	269.432843863667	123.563573458544	0	0	0	0	rno-Cblb_0010	http://159.226.67.237:8080/new/circ_detail.php?ID=rno-Cblb_0010
rno_circ:chr1:123959921-123970510	Chrna7	2	3	0	1	0	0	269.432843863667	370.690720375633	0	157.505118916365	0	0	rno-Chrna7_0001	http://159.226.67.237:8080/new/circ_detail.php?ID=rno-Chrna7_0001
rno_circ:chr8:70339051-70347005	Dennd4a	0	3	3	1	0	0	0	370.690720375633	536.097212294496	157.505118916365	0	0	rno-Dennd4a_0006	http://159.226.67.237:8080/new/circ_detail.php?ID=rno-Dennd4a_0006
rno_circ:chr1:82532232-82543222	Hnrnpul1	0	2	0	0	1	0	0	247.127146917089	0	0	132.310134956338	0	rno-Hnrnpul1_0001	http://159.226.67.237:8080/new/circ_detail.php?ID=rno-Hnrnpul1_0001
rno_circ:chr3:81121255-81143240	Phf21a	0	3	0	10	3	11	0	370.690720375633	0	1575.05118916365	396.930404869013	695.542206765729	rno-Phf21a_0012	http://159.226.67.237:8080/new/circ_detail.php?ID=rno-Phf21a_0012
rno_circ:chr6:58514071-58523814	Etv1	0	2	2	0	0	2	0	247.127146917089	357.398141529664	0	0	126.462219411951	rno-Etv1_0001	http://159.226.67.237:8080/new/circ_detail.php?ID=rno-Etv1_0001
rno_circ:chr10:92406311-92432295	Kansl1	0	0	0	0	2	1	0	0	0	0	264.620269912675	63.2311097059753	rno-Kansl1_0001	http://159.226.67.237:8080/new/circ_detail.php?ID=rno-Kansl1_0001
rno_circ:chr8:64724416-64763815	Myo9a	0	3	2	0	4	5	0	370.690720375633	357.398141529664	0	529.240539825351	316.155548529877	rno-Myo9a_0004	http://159.226.67.237:8080/new/circ_detail.php?ID=rno-Myo9a_0004
rno_circ:chr4:158160946-158166045	Vwf	4	1	2	4	3	0	538.865687727334	123.563573458544	357.398141529664	630.020475665459	396.930404869013	0	rno-Vwf_0002	http://159.226.67.237:8080/new/circ_detail.php?ID=rno-Vwf_0002
rno_circ:chr10:57508985-57520192	Rabep1	0	0	0	0	0	3	0	0	0	0	0	189.693329117926	rno-Rabep1_0001	http://159.226.67.237:8080/new/circ_detail.php?ID=rno-Rabep1_0001
rno_circ:chr18:43901231-43905202	Dtwd2	0	0	0	0	1	9	0	0	0	0	132.310134956338	569.079987353778	rno-Dtwd2_0001	http://159.226.67.237:8080/new/circ_detail.php?ID=rno-Dtwd2_0001
rno_circ:chr8:33849850-33859733	Ets1	1	0	0	0	0	2	134.716421931833	0	0	0	0	126.462219411951	rno-Ets1_0001	http://159.226.67.237:8080/new/circ_detail.php?ID=rno-Ets1_0001
rno_circ:chr10:61498389-61498597	Pafah1b1	0	0	0	1	0	1	0	0	0	157.505118916365	0	63.2311097059753	rno-Pafah1b1_0003	http://159.226.67.237:8080/new/circ_detail.php?ID=rno-Pafah1b1_0003
rno_circ:chr1:281825348-281836557	Cacul1	2	0	0	0	0	2	269.432843863667	0	0	0	0	126.462219411951	rno-Cacul1_0004	http://159.226.67.237:8080/new/circ_detail.php?ID=rno-Cacul1_0004
rno_circ:chr10:85169572-85172858	Npepps	9	5	0	10	8	10	1212.4477973865	617.817867292722	0	1575.05118916365	1058.4810796507	632.311097059753	rno-Npepps_0001	http://159.226.67.237:8080/new/circ_detail.php?ID=rno-Npepps_0001
rno_circ:chr16:3060713-3064512	Fam208a	13	23	11	10	23	43	1751.31348511384	2841.96218954652	1965.68977841315	1575.05118916365	3043.13310399577	2718.93771735694	rno-Fam208a_0001	http://159.226.67.237:8080/new/circ_detail.php?ID=rno-Fam208a_0001
rno_circ:chr1:278580846-278594581	Atrnl1	18	10	0	5	19	26	2424.895594773	1235.63573458544	0	787.525594581824	2513.89256417042	1644.00885235536	rno-Atrnl1_0001	http://159.226.67.237:8080/new/circ_detail.php?ID=rno-Atrnl1_0001
rno_circ:chr1:143143055-143143524	Pde8a	11	12	9	14	8	3	1481.88064125017	1482.76288150253	1608.29163688349	2205.07166482911	1058.4810796507	189.693329117926	rno-Pde8a_0005	http://159.226.67.237:8080/new/circ_detail.php?ID=rno-Pde8a_0005
rno_circ:chr3:163714585-163719102	Stau1	0	7	0	1	0	4	0	864.945014209811	0	157.505118916365	0	252.924438823901	rno-Stau1_0001	http://159.226.67.237:8080/new/circ_detail.php?ID=rno-Stau1_0001
rno_circ:chr5:113794314-113797122	Tek	2	0	0	1	2	0	269.432843863667	0	0	157.505118916365	264.620269912675	0	rno-Tek_0005	http://159.226.67.237:8080/new/circ_detail.php?ID=rno-Tek_0005
rno_circ:chr13:68736732-68756721	Swt1	0	1	1	1	0	4	0	123.563573458544	178.699070764832	157.505118916365	0	252.924438823901	rno-Swt1_0001	http://159.226.67.237:8080/new/circ_detail.php?ID=rno-Swt1_0001
rno_circ:chr9:94463647-94504892	Gigyf2	0	0	5	2	1	7	0	0	893.49535382416	315.01023783273	132.310134956338	442.617767941827	rno-AABR07068272_0007	http://159.226.67.237:8080/new/circ_detail.php?ID=rno-AABR07068272_0007
rno_circ:chr4:155716221-155718729	Necap1	0	0	0	0	0	3	0	0	0	0	0	189.693329117926	rno-Necap1_0001	http://159.226.67.237:8080/new/circ_detail.php?ID=rno-Necap1_0001
rno_circ:chr3:113854562-113855407	Casc4	0	1	0	0	0	2	0	123.563573458544	0	0	0	126.462219411951	rno-Casc4_0007	http://159.226.67.237:8080/new/circ_detail.php?ID=rno-Casc4_0007
rno_circ:chr4:168499186-168517342	Dusp16	11	9	8	8	12	10	1481.88064125017	1112.0721611269	1429.59256611866	1260.04095133092	1587.72161947605	632.311097059753	rno-Dusp16_0002	http://159.226.67.237:8080/new/circ_detail.php?ID=rno-Dusp16_0002
rno_circ:chrX:156439080-156439632	Rpl10	0	0	3	0	0	0	0	0	536.097212294496	0	0	0	-	-
rno_circ:chr3:136874645-136896550	Kif16b	0	0	0	1	0	0	0	0	0	157.505118916365	0	0	rno-Kif16b_0001	http://159.226.67.237:8080/new/circ_detail.php?ID=rno-Kif16b_0001
rno_circ:chr2:29105950-29114770	Tnpo1	10	2	0	8	0	10	1347.16421931833	247.127146917089	0	1260.04095133092	0	632.311097059753	rno-Tnpo1_0011	http://159.226.67.237:8080/new/circ_detail.php?ID=rno-Tnpo1_0011
rno_circ:chr3:163592872-163595055	Arfgef2	5	3	7	2	2	6	673.582109659167	370.690720375633	1250.89349535382	315.01023783273	264.620269912675	379.386658235852	rno-Arfgef2_0007	http://159.226.67.237:8080/new/circ_detail.php?ID=rno-Arfgef2_0007
rno_circ:chr10:92575022-92577776	Cdc27	0	2	0	2	0	0	0	247.127146917089	0	315.01023783273	0	0	rno-Cdc27_0007	http://159.226.67.237:8080/new/circ_detail.php?ID=rno-Cdc27_0007
rno_circ:chr7:42305437-42339634	Kitlg	0	0	1	0	0	0	0	0	178.699070764832	0	0	0	-	-
rno_circ:chrX:139673761-139737195	Gpc3	0	2	0	0	0	3	0	247.127146917089	0	0	0	189.693329117926	rno-Gpc3_0003	http://159.226.67.237:8080/new/circ_detail.php?ID=rno-Gpc3_0003
rno_circ:chr5:57335882-57336829	Nfx1	0	5	2	0	0	0	0	617.817867292722	357.398141529664	0	0	0	rno-Nfx1_0002	http://159.226.67.237:8080/new/circ_detail.php?ID=rno-Nfx1_0002
rno_circ:chr19:22172781-22179584	Phkb	0	3	0	0	0	2	0	370.690720375633	0	0	0	126.462219411951	rno-Phkb_0002	http://159.226.67.237:8080/new/circ_detail.php?ID=rno-Phkb_0002
rno_circ:chr20:10199185-10201872	Pde9a	0	0	1	0	0	1	0	0	178.699070764832	0	0	63.2311097059753	rno-Pde9a_0002	http://159.226.67.237:8080/new/circ_detail.php?ID=rno-Pde9a_0002
rno_circ:chr9:98515089-98524834	Ilkap	0	0	0	0	0	2	0	0	0	0	0	126.462219411951	rno-Ilkap_0001	http://159.226.67.237:8080/new/circ_detail.php?ID=rno-Ilkap_0001
rno_circ:chr9:20121006-20125455	Adgrf5	0	0	0	0	0	1	0	0	0	0	0	63.2311097059753	rno-Adgrf5_0001	http://159.226.67.237:8080/new/circ_detail.php?ID=rno-Adgrf5_0001
rno_circ:chr9:65736762-65737548	Trak2	0	0	1	0	0	0	0	0	178.699070764832	0	0	0	-	-
rno_circ:chr8:60403447-60482747	Scaper	0	0	0	0	0	1	0	0	0	0	0	63.2311097059753	rno-Scaper_0018	http://159.226.67.237:8080/new/circ_detail.php?ID=rno-Scaper_0018
rno_circ:chr5:167455211-167455676	Rere	1	3	2	0	0	1	134.716421931833	370.690720375633	357.398141529664	0	0	63.2311097059753	rno-Rere_0023	http://159.226.67.237:8080/new/circ_detail.php?ID=rno-Rere_0023
rno_circ:chr5:149062724-149065190	Laptm5	0	1	0	0	0	0	0	123.563573458544	0	0	0	0	rno-Laptm5_0001	http://159.226.67.237:8080/new/circ_detail.php?ID=rno-Laptm5_0001
rno_circ:chr2:195768840-195795666	Snx27	4	0	1	3	0	0	538.865687727334	0	178.699070764832	472.515356749094	0	0	rno-Snx27_0010	http://159.226.67.237:8080/new/circ_detail.php?ID=rno-Snx27_0010
rno_circ:chr16:71103627-71104753	Ddhd2	0	0	0	0	0	4	0	0	0	0	0	252.924438823901	rno-Ddhd2_0007	http://159.226.67.237:8080/new/circ_detail.php?ID=rno-Ddhd2_0007
rno_circ:chr13:83495918-83496846	Tiprl	0	0	2	3	1	14	0	0	357.398141529664	472.515356749094	132.310134956338	885.235535883655	-	-
rno_circ:chr3:56199666-56213623	Ubr3	0	4	0	0	0	1	0	494.254293834178	0	0	0	63.2311097059753	rno-Ubr3_0037	http://159.226.67.237:8080/new/circ_detail.php?ID=rno-Ubr3_0037
rno_circ:chr1:175252582-175284224	Sbf2	0	0	1	3	4	7	0	0	178.699070764832	472.515356749094	529.240539825351	442.617767941827	rno-Sbf2_0023	http://159.226.67.237:8080/new/circ_detail.php?ID=rno-Sbf2_0023
rno_circ:chr20:20259263-20276110	Ank3	0	1	0	0	0	4	0	123.563573458544	0	0	0	252.924438823901	rno-Ank3_0002	http://159.226.67.237:8080/new/circ_detail.php?ID=rno-Ank3_0002
rno_circ:chr16:3060713-3068143	Fam208a	0	1	0	0	2	1	0	123.563573458544	0	0	264.620269912675	63.2311097059753	rno-Fam208a_0003	http://159.226.67.237:8080/new/circ_detail.php?ID=rno-Fam208a_0003
rno_circ:chr3:46304888-46308203	March7	0	0	0	0	0	8	0	0	0	0	0	505.848877647803	rno-March7_0005	http://159.226.67.237:8080/new/circ_detail.php?ID=rno-March7_0005
rno_circ:chr12:6404013-6419916	B3glct	4	1	0	0	0	3	538.865687727334	123.563573458544	0	0	0	189.693329117926	rno-B3glct_0001	http://159.226.67.237:8080/new/circ_detail.php?ID=rno-B3glct_0001
rno_circ:chr19:2506536-2521388	Cdh11	2	0	0	0	1	0	269.432843863667	0	0	0	132.310134956338	0	rno-Cdh11_0001	http://159.226.67.237:8080/new/circ_detail.php?ID=rno-Cdh11_0001
rno_circ:chr2:187525295-187532740	Mef2d	4	0	0	1	0	3	538.865687727334	0	0	157.505118916365	0	189.693329117926	rno-Mef2d_0001	http://159.226.67.237:8080/new/circ_detail.php?ID=rno-Mef2d_0001
rno_circ:chr6:28022406-28084649	Dtnb	3	0	0	0	0	2	404.1492657955	0	0	0	0	126.462219411951	rno-Dtnb_0002	http://159.226.67.237:8080/new/circ_detail.php?ID=rno-Dtnb_0002
rno_circ:chrX:71572700-71575322	Ogt	0	0	1	1	0	0	0	0	178.699070764832	157.505118916365	0	0	rno-Ogt_0002	http://159.226.67.237:8080/new/circ_detail.php?ID=rno-Ogt_0002
rno_circ:chr6:21420730-21448218	Ltbp1	0	0	0	2	0	2	0	0	0	315.01023783273	0	126.462219411951	-	-
rno_circ:chr10:11856924-11874610	Cluap1	0	3	0	0	0	0	0	370.690720375633	0	0	0	0	-	-
rno_circ:chr19:56720223-56721427	Nup133	4	0	1	1	0	3	538.865687727334	0	178.699070764832	157.505118916365	0	189.693329117926	rno-Nup133_0007	http://159.226.67.237:8080/new/circ_detail.php?ID=rno-Nup133_0007
rno_circ:chr10:95038675-95044344	Smurf2	0	2	0	0	0	0	0	247.127146917089	0	0	0	0	rno-Smurf2_0006	http://159.226.67.237:8080/new/circ_detail.php?ID=rno-Smurf2_0006
rno_circ:chr15:24302102-24308087	Fbxo34	4	7	4	0	8	3	538.865687727334	864.945014209811	714.796283059328	0	1058.4810796507	189.693329117926	rno-Fbxo34_0001	http://159.226.67.237:8080/new/circ_detail.php?ID=rno-Fbxo34_0001
rno_circ:chr18:15480332-15511498	B4galt6	0	1	3	0	0	4	0	123.563573458544	536.097212294496	0	0	252.924438823901	rno-B4galt6_0001	http://159.226.67.237:8080/new/circ_detail.php?ID=rno-B4galt6_0001
rno_circ:chr6:28698503-28698905	Ncoa1	2	11	6	7	5	4	269.432843863667	1359.19930804399	1072.19442458899	1102.53583241455	661.550674781688	252.924438823901	rno-Ncoa1_0016	http://159.226.67.237:8080/new/circ_detail.php?ID=rno-Ncoa1_0016
rno_circ:chr10:110535457-110536927	Wdr45b	5	0	0	0	0	3	673.582109659167	0	0	0	0	189.693329117926	rno-Wdr45b_0004	http://159.226.67.237:8080/new/circ_detail.php?ID=rno-Wdr45b_0004
rno_circ:chr7:34048909-34052662	Cdk17	0	0	1	0	0	0	0	0	178.699070764832	0	0	0	-	-
rno_circ:chr3:2225103-2229016	Pnpla7	0	1	0	0	0	0	0	123.563573458544	0	0	0	0	rno-Pnpla7_0003	http://159.226.67.237:8080/new/circ_detail.php?ID=rno-Pnpla7_0003
rno_circ:chr1:261347528-261350203	Pi4k2a	1	7	4	1	7	3	134.716421931833	864.945014209811	714.796283059328	157.505118916365	926.170944694364	189.693329117926	rno-Pi4k2a_0001	http://159.226.67.237:8080/new/circ_detail.php?ID=rno-Pi4k2a_0001
rno_circ:chr10:86175962-86184480	Cdk12	0	0	1	0	0	2	0	0	178.699070764832	0	0	126.462219411951	rno-Cdk12_0001	http://159.226.67.237:8080/new/circ_detail.php?ID=rno-Cdk12_0001
rno_circ:chr3:118608358-118613806	Atp8b4	2	0	0	0	0	0	269.432843863667	0	0	0	0	0	-	-
rno_circ:chr4:64894605-64899587	Creb3l2	4	5	7	5	0	12	538.865687727334	617.817867292722	1250.89349535382	787.525594581824	0	758.773316471704	rno-Creb3l2_0004	http://159.226.67.237:8080/new/circ_detail.php?ID=rno-Creb3l2_0004
rno_circ:chr9:11187797-11219449	Uxs1	0	0	0	0	0	1	0	0	0	0	0	63.2311097059753	rno-Uxs1_0003	http://159.226.67.237:8080/new/circ_detail.php?ID=rno-Uxs1_0003
rno_circ:chr17:83525682-83539887	Plxdc2	6	2	2	3	1	0	808.298531591001	247.127146917089	357.398141529664	472.515356749094	132.310134956338	0	rno-Plxdc2_0006	http://159.226.67.237:8080/new/circ_detail.php?ID=rno-Plxdc2_0006
rno_circ:chr11:70994310-70995605	Iqcg	2	0	0	0	0	0	269.432843863667	0	0	0	0	0	rno-Iqcg_0002	http://159.226.67.237:8080/new/circ_detail.php?ID=rno-Iqcg_0002
rno_circ:chr16:31192623-31193324	LOC100911190	2	0	0	0	0	0	269.432843863667	0	0	0	0	0	rno-intergenic_000560	http://159.226.67.237:8080/new/circ_detail.php?ID=rno-intergenic_000560
rno_circ:chr2:38074255-38110573	Ipo11	0	1	0	0	1	0	0	123.563573458544	0	0	132.310134956338	0	rno-Ipo11_0010	http://159.226.67.237:8080/new/circ_detail.php?ID=rno-Ipo11_0010
rno_circ:chr1:228419202-228420614	Osbp	1	0	2	0	0	1	134.716421931833	0	357.398141529664	0	0	63.2311097059753	rno-Osbp_0006	http://159.226.67.237:8080/new/circ_detail.php?ID=rno-Osbp_0006
rno_circ:chr5:101035800-101066344	Frem1	0	0	0	1	0	0	0	0	0	157.505118916365	0	0	-	-
rno_circ:chr15:55485728-55488198	Sucla2	1	0	4	0	2	0	134.716421931833	0	714.796283059328	0	264.620269912675	0	rno-Sucla2_0004	http://159.226.67.237:8080/new/circ_detail.php?ID=rno-Sucla2_0004
rno_circ:chr5:59614317-59620038	Rnf38	0	2	3	0	2	4	0	247.127146917089	536.097212294496	0	264.620269912675	252.924438823901	rno-Rnf38_0003	http://159.226.67.237:8080/new/circ_detail.php?ID=rno-Rnf38_0003
rno_circ:chr13:69862463-69873381	Colgalt2	0	0	0	0	0	2	0	0	0	0	0	126.462219411951	-	-
rno_circ:chr3:112713524-112752649	Ttbk2	3	3	0	2	0	2	404.1492657955	370.690720375633	0	315.01023783273	0	126.462219411951	rno-Ttbk2_0005	http://159.226.67.237:8080/new/circ_detail.php?ID=rno-Ttbk2_0005
rno_circ:chr7:59556898-59587384	Cnot2	4	15	5	0	0	10	538.865687727334	1853.45360187817	893.49535382416	0	0	632.311097059753	rno-Cnot2_0008	http://159.226.67.237:8080/new/circ_detail.php?ID=rno-Cnot2_0008
rno_circ:chr9:30996391-31009155	Lmbrd1	0	2	0	0	8	0	0	247.127146917089	0	0	1058.4810796507	0	rno-Lmbrd1_0001	http://159.226.67.237:8080/new/circ_detail.php?ID=rno-Lmbrd1_0001
rno_circ:chr1:266020777-266021582	Gbf1	0	3	0	0	0	0	0	370.690720375633	0	0	0	0	rno-Gbf1_0004	http://159.226.67.237:8080/new/circ_detail.php?ID=rno-Gbf1_0004
rno_circ:chr2:257653769-257660835	Zzz3	0	0	0	0	2	0	0	0	0	0	264.620269912675	0	-	-
rno_circ:chr9:114989920-114998842	Ptprm	0	3	1	0	0	0	0	370.690720375633	178.699070764832	0	0	0	rno-Ptprm_0004	http://159.226.67.237:8080/new/circ_detail.php?ID=rno-Ptprm_0004
rno_circ:chr5:169192181-169192717	Zbtb48	0	2	0	0	0	0	0	247.127146917089	0	0	0	0	rno-Zbtb48_0001	http://159.226.67.237:8080/new/circ_detail.php?ID=rno-Zbtb48_0001
rno_circ:chr13:113908903-113915568	Cr2	0	2	0	0	2	0	0	247.127146917089	0	0	264.620269912675	0	rno-Cr2_0001	http://159.226.67.237:8080/new/circ_detail.php?ID=rno-Cr2_0001
rno_circ:chr6:108106617-108120581	Entpd5	0	0	0	0	2	0	0	0	0	0	264.620269912675	0	rno-Entpd5_0004	http://159.226.67.237:8080/new/circ_detail.php?ID=rno-Entpd5_0004
rno_circ:chr10:89653117-89657127	Dhx8	0	0	1	0	0	2	0	0	178.699070764832	0	0	126.462219411951	rno-Dhx8_0008	http://159.226.67.237:8080/new/circ_detail.php?ID=rno-Dhx8_0008
rno_circ:chr18:77272004-77275861	Nfatc1	0	1	2	0	0	5	0	123.563573458544	357.398141529664	0	0	316.155548529877	rno-Nfatc1_0002	http://159.226.67.237:8080/new/circ_detail.php?ID=rno-Nfatc1_0002
rno_circ:chr16:71274390-71283048	Fgfr1	0	1	0	0	0	1	0	123.563573458544	0	0	0	63.2311097059753	rno-Fgfr1_0002	http://159.226.67.237:8080/new/circ_detail.php?ID=rno-Fgfr1_0002
rno_circ:chr20:30354254-30356395	Unc5b	0	0	0	0	0	3	0	0	0	0	0	189.693329117926	-	-
rno_circ:chr17:83502435-83589045	Plxdc2	1	0	0	0	1	0	134.716421931833	0	0	0	132.310134956338	0	-	-
rno_circ:chr17:57031709-57051014	Crem	0	0	2	0	0	7	0	0	357.398141529664	0	0	442.617767941827	rno-Crem_0005	http://159.226.67.237:8080/new/circ_detail.php?ID=rno-Crem_0005
rno_circ:chr3:2057181-2060164	Ehmt1	0	0	4	1	0	0	0	0	714.796283059328	157.505118916365	0	0	rno-Ehmt1_0004	http://159.226.67.237:8080/new/circ_detail.php?ID=rno-Ehmt1_0004
rno_circ:chr16:20606480-20606895	Ell	0	0	0	4	1	2	0	0	0	630.020475665459	132.310134956338	126.462219411951	rno-Ell_0001	http://159.226.67.237:8080/new/circ_detail.php?ID=rno-Ell_0001
rno_circ:chr9:2205172-2210996	Satb1	0	0	0	0	0	8	0	0	0	0	0	505.848877647803	rno-Satb1_0007	http://159.226.67.237:8080/new/circ_detail.php?ID=rno-Satb1_0007
rno_circ:chr5:144931944-144942704	Zmym4	0	0	0	0	0	1	0	0	0	0	0	63.2311097059753	rno-Zmym4_0001	http://159.226.67.237:8080/new/circ_detail.php?ID=rno-Zmym4_0001
rno_circ:chr2:11788446-11790870	Mef2c	0	1	0	0	0	0	0	123.563573458544	0	0	0	0	rno-Mef2c_0009	http://159.226.67.237:8080/new/circ_detail.php?ID=rno-Mef2c_0009
rno_circ:chr3:2021173-2025998	Ehmt1	0	0	0	1	0	0	0	0	0	157.505118916365	0	0	rno-Ehmt1_0020	http://159.226.67.237:8080/new/circ_detail.php?ID=rno-Ehmt1_0020
rno_circ:chr5:21830878-21867924	Chd7	0	1	1	0	1	0	0	123.563573458544	178.699070764832	0	132.310134956338	0	rno-Chd7_0004	http://159.226.67.237:8080/new/circ_detail.php?ID=rno-Chd7_0004
rno_circ:chr2:34491467-34503654	Adamts6	0	0	0	0	0	11	0	0	0	0	0	695.542206765729	rno-Adamts6_0011	http://159.226.67.237:8080/new/circ_detail.php?ID=rno-Adamts6_0011
rno_circ:chr16:71849834-71853546	Adam9	2	0	0	0	0	0	269.432843863667	0	0	0	0	0	rno-Adam9_0001	http://159.226.67.237:8080/new/circ_detail.php?ID=rno-Adam9_0001
rno_circ:chr9:119309035-119311107	Myl12b	0	2	0	1	2	3	0	247.127146917089	0	157.505118916365	264.620269912675	189.693329117926	rno-Myl12b_0001	http://159.226.67.237:8080/new/circ_detail.php?ID=rno-Myl12b_0001
rno_circ:chr5:129413066-129457884	Faf1	0	3	0	1	0	10	0	370.690720375633	0	157.505118916365	0	632.311097059753	rno-Faf1_0011	http://159.226.67.237:8080/new/circ_detail.php?ID=rno-Faf1_0011
rno_circ:chr7:124178915-124182706	Arfgap3	0	0	0	4	0	2	0	0	0	630.020475665459	0	126.462219411951	rno-Arfgap3_0001	http://159.226.67.237:8080/new/circ_detail.php?ID=rno-Arfgap3_0001
rno_circ:chr2:154300069-154314641	Plch1	0	0	1	0	0	3	0	0	178.699070764832	0	0	189.693329117926	rno-Plch1_0006	http://159.226.67.237:8080/new/circ_detail.php?ID=rno-Plch1_0006
rno_circ:chr6:42271180-42278784	Rock2	3	0	0	0	0	0	404.1492657955	0	0	0	0	0	rno-Rock2_0011	http://159.226.67.237:8080/new/circ_detail.php?ID=rno-Rock2_0011
rno_circ:chr6:80085774-80092480	Sec23a	0	0	1	1	0	8	0	0	178.699070764832	157.505118916365	0	505.848877647803	rno-Sec23a_0003	http://159.226.67.237:8080/new/circ_detail.php?ID=rno-Sec23a_0003
rno_circ:chr11:15457479-15474826	Usp25	0	0	0	0	3	0	0	0	0	0	396.930404869013	0	rno-Usp25_0001	http://159.226.67.237:8080/new/circ_detail.php?ID=rno-Usp25_0001
rno_circ:chr2:237814781-237851960	Tbck	0	6	0	0	0	0	0	741.381440751266	0	0	0	0	rno-Tbck_0003	http://159.226.67.237:8080/new/circ_detail.php?ID=rno-Tbck_0003
rno_circ:chr1:15488392-15526167	Map3k5	0	1	0	0	1	0	0	123.563573458544	0	0	132.310134956338	0	rno-Map3k5_0009	http://159.226.67.237:8080/new/circ_detail.php?ID=rno-Map3k5_0009
rno_circ:chr14:16345395-16358572	Ccni	2	1	0	0	0	0	269.432843863667	123.563573458544	0	0	0	0	rno-Ccni_0002	http://159.226.67.237:8080/new/circ_detail.php?ID=rno-Ccni_0002
rno_circ:chr18:15195622-15198991	Rnf125	4	10	2	3	5	5	538.865687727334	1235.63573458544	357.398141529664	472.515356749094	661.550674781688	316.155548529877	rno-Rnf125_0002	http://159.226.67.237:8080/new/circ_detail.php?ID=rno-Rnf125_0002
rno_circ:chr4:117383090-117384615	Alms1	0	8	1	0	5	4	0	988.508587668355	178.699070764832	0	661.550674781688	252.924438823901	rno-Alms1_0010	http://159.226.67.237:8080/new/circ_detail.php?ID=rno-Alms1_0010
rno_circ:chr12:2166320-2167373	Xab2	0	1	0	0	0	0	0	123.563573458544	0	0	0	0	-	-
rno_circ:chr9:88135059-88137531	Rhbdd1	4	4	2	0	1	1	538.865687727334	494.254293834178	357.398141529664	0	132.310134956338	63.2311097059753	rno-Rhbdd1_0002	http://159.226.67.237:8080/new/circ_detail.php?ID=rno-Rhbdd1_0002
rno_circ:chrX:128439264-128446947	Xiap	0	2	0	0	2	1	0	247.127146917089	0	0	264.620269912675	63.2311097059753	rno-Xiap_0001	http://159.226.67.237:8080/new/circ_detail.php?ID=rno-Xiap_0001
rno_circ:chr9:121831708-121862897	Yes1	1	2	1	1	5	10	134.716421931833	247.127146917089	178.699070764832	157.505118916365	661.550674781688	632.311097059753	rno-Yes1_0002	http://159.226.67.237:8080/new/circ_detail.php?ID=rno-Yes1_0002
rno_circ:chr20:28067776-28072115	Ranbp2	0	2	0	0	0	5	0	247.127146917089	0	0	0	316.155548529877	rno-Ranbp2_0007	http://159.226.67.237:8080/new/circ_detail.php?ID=rno-Ranbp2_0007
rno_circ:chr8:33252442-33279218	Arhgap32	4	6	2	7	9	14	538.865687727334	741.381440751266	357.398141529664	1102.53583241455	1190.79121460704	885.235535883655	rno-Arhgap32_0002	http://159.226.67.237:8080/new/circ_detail.php?ID=rno-Arhgap32_0002
rno_circ:chr2:140366057-140387503	Elf2	0	2	5	12	5	12	0	247.127146917089	893.49535382416	1890.06142699638	661.550674781688	758.773316471704	rno-Elf2_0008	http://159.226.67.237:8080/new/circ_detail.php?ID=rno-Elf2_0008
rno_circ:chr2:188055409-188059148	RGD1565775	0	3	0	2	0	0	0	370.690720375633	0	315.01023783273	0	0	rno-Khdc4_0003	http://159.226.67.237:8080/new/circ_detail.php?ID=rno-Khdc4_0003
rno_circ:chr11:11153343-11157841	Robo2	0	3	0	0	0	0	0	370.690720375633	0	0	0	0	-	-
rno_circ:chr4:115191293-115197150	Dguok	0	0	0	2	2	1	0	0	0	315.01023783273	264.620269912675	63.2311097059753	rno-Dguok_0001	http://159.226.67.237:8080/new/circ_detail.php?ID=rno-Dguok_0001
rno_circ:chr20:7363740-7372069	LOC294154	5	2	5	4	4	6	673.582109659167	247.127146917089	893.49535382416	630.020475665459	529.240539825351	379.386658235852	rno-LOC294154_0001	http://159.226.67.237:8080/new/circ_detail.php?ID=rno-LOC294154_0001
rno_circ:chr4:29740458-29745262	Sgce	2	1	0	0	4	7	269.432843863667	123.563573458544	0	0	529.240539825351	442.617767941827	rno-Sgce_0004	http://159.226.67.237:8080/new/circ_detail.php?ID=rno-Sgce_0004
rno_circ:chr4:58714647-58721163	Mkln1	0	0	0	3	0	0	0	0	0	472.515356749094	0	0	rno-Mkln1_0007	http://159.226.67.237:8080/new/circ_detail.php?ID=rno-Mkln1_0007
rno_circ:chr3:55888291-55898385	Bbs5	8	7	3	0	2	1	1077.73137545467	864.945014209811	536.097212294496	0	264.620269912675	63.2311097059753	rno-Bbs5_0001	http://159.226.67.237:8080/new/circ_detail.php?ID=rno-Bbs5_0001
rno_circ:chr8:55398022-55402713	Sik2	6	0	0	6	3	13	808.298531591001	0	0	945.030713498189	396.930404869013	822.004426177679	rno-Sik2_0003	http://159.226.67.237:8080/new/circ_detail.php?ID=rno-Sik2_0003
rno_circ:chr9:96970457-96979167	Agap1	0	1	6	1	0	1	0	123.563573458544	1072.19442458899	157.505118916365	0	63.2311097059753	rno-Agap1_0005	http://159.226.67.237:8080/new/circ_detail.php?ID=rno-Agap1_0005
rno_circ:chr9:79694161-79710127	Xrcc5	0	0	0	2	0	0	0	0	0	315.01023783273	0	0	-	-
rno_circ:chr16:2565991-2579084	Appl1	0	0	0	0	0	3	0	0	0	0	0	189.693329117926	rno-Appl1_0011	http://159.226.67.237:8080/new/circ_detail.php?ID=rno-Appl1_0011
rno_circ:chr4:7695555-7707693	Fam126a	0	0	1	1	1	3	0	0	178.699070764832	157.505118916365	132.310134956338	189.693329117926	rno-Fam126a_0001	http://159.226.67.237:8080/new/circ_detail.php?ID=rno-Fam126a_0001
rno_circ:chr1:21142145-21149467	Akap7	0	0	0	0	4	0	0	0	0	0	529.240539825351	0	rno-Akap7_0001	http://159.226.67.237:8080/new/circ_detail.php?ID=rno-Akap7_0001
rno_circ:chr1:164647412-164656574	Slco2b1	0	0	0	5	0	0	0	0	0	787.525594581824	0	0	rno-Slco2b1_0001	http://159.226.67.237:8080/new/circ_detail.php?ID=rno-Slco2b1_0001
rno_circ:chr19:41314476-41349686	Hydin	0	0	0	0	0	3	0	0	0	0	0	189.693329117926	rno-Hydin_0003	http://159.226.67.237:8080/new/circ_detail.php?ID=rno-Hydin_0003
rno_circ:chr2:206549585-206570833	Magi3	5	6	5	3	6	10	673.582109659167	741.381440751266	893.49535382416	472.515356749094	793.860809738026	632.311097059753	rno-Magi3_0012	http://159.226.67.237:8080/new/circ_detail.php?ID=rno-Magi3_0012
rno_circ:chr14:28448337-28495950	Adgrl3	1	0	0	0	0	1	134.716421931833	0	0	0	0	63.2311097059753	rno-Adgrl3_0003	http://159.226.67.237:8080/new/circ_detail.php?ID=rno-Adgrl3_0003
rno_circ:chr3:163800842-163804569	Znfx1	0	0	0	0	0	3	0	0	0	0	0	189.693329117926	rno-Znfx1_0001	http://159.226.67.237:8080/new/circ_detail.php?ID=rno-Znfx1_0001
rno_circ:chr6:125538240-125569718	Tc2n	7	6	2	3	1	22	943.014953522834	741.381440751266	357.398141529664	472.515356749094	132.310134956338	1391.08441353146	rno-Tc2n_0002	http://159.226.67.237:8080/new/circ_detail.php?ID=rno-Tc2n_0002
rno_circ:chr4:180894948-180897823	Fgfr1op2	1	0	0	1	0	0	134.716421931833	0	0	157.505118916365	0	0	rno-Fgfr1op2_0001	http://159.226.67.237:8080/new/circ_detail.php?ID=rno-Fgfr1op2_0001
rno_circ:chr2:33886335-33897032	Erbin	0	0	4	0	0	0	0	0	714.796283059328	0	0	0	rno-Erbin_0009	http://159.226.67.237:8080/new/circ_detail.php?ID=rno-Erbin_0009
rno_circ:chr8:33252442-33296545	Arhgap32	0	0	0	5	0	4	0	0	0	787.525594581824	0	252.924438823901	rno-Arhgap32_0005	http://159.226.67.237:8080/new/circ_detail.php?ID=rno-Arhgap32_0005
rno_circ:chr3:118014889-118016435	Secisbp2l	0	0	0	0	1	2	0	0	0	0	132.310134956338	126.462219411951	rno-Secisbp2l_0013	http://159.226.67.237:8080/new/circ_detail.php?ID=rno-Secisbp2l_0013
rno_circ:chr18:26604913-26613097	Epb41l4a	0	1	0	0	0	2	0	123.563573458544	0	0	0	126.462219411951	rno-Epb41l4a_0003	http://159.226.67.237:8080/new/circ_detail.php?ID=rno-Epb41l4a_0003
rno_circ:chr1:251262192-251373619	Atad1	0	0	0	0	1	0	0	0	0	0	132.310134956338	0	rno-Atad1_0002	http://159.226.67.237:8080/new/circ_detail.php?ID=rno-Atad1_0002
rno_circ:chr1:234589830-234596439	Trpm6	10	19	5	0	8	14	1347.16421931833	2347.70789571234	893.49535382416	0	1058.4810796507	885.235535883655	rno-Trpm6_0004	http://159.226.67.237:8080/new/circ_detail.php?ID=rno-Trpm6_0004
rno_circ:chr14:106916021-106930939	Ehbp1	0	0	0	0	0	5	0	0	0	0	0	316.155548529877	rno-Ehbp1_0007	http://159.226.67.237:8080/new/circ_detail.php?ID=rno-Ehbp1_0007
rno_circ:chr1:281834156-281857037	Cacul1	3	4	2	1	9	10	404.1492657955	494.254293834178	357.398141529664	157.505118916365	1190.79121460704	632.311097059753	rno-Cacul1_0001	http://159.226.67.237:8080/new/circ_detail.php?ID=rno-Cacul1_0001
rno_circ:chr10:48460656-48470732	Specc1	6	3	3	0	8	6	808.298531591001	370.690720375633	536.097212294496	0	1058.4810796507	379.386658235852	rno-Specc1_0005	http://159.226.67.237:8080/new/circ_detail.php?ID=rno-Specc1_0005
rno_circ:chr5:73923649-73927531	Tmem245	0	0	0	0	0	4	0	0	0	0	0	252.924438823901	rno-Tmem245_0010	http://159.226.67.237:8080/new/circ_detail.php?ID=rno-Tmem245_0010
rno_circ:chr7:106585489-106589533	Efr3a	0	2	0	0	0	0	0	247.127146917089	0	0	0	0	rno-Efr3a_0005	http://159.226.67.237:8080/new/circ_detail.php?ID=rno-Efr3a_0005
rno_circ:chr5:75999930-76011558	RGD1306148	2	2	2	0	3	3	269.432843863667	247.127146917089	357.398141529664	0	396.930404869013	189.693329117926	rno-RGD1306148_0005	http://159.226.67.237:8080/new/circ_detail.php?ID=rno-RGD1306148_0005
rno_circ:chr6:86729142-86748180	Fam179b	1	0	0	1	0	1	134.716421931833	0	0	157.505118916365	0	63.2311097059753	rno-Togaram1_0003	http://159.226.67.237:8080/new/circ_detail.php?ID=rno-Togaram1_0003
rno_circ:chr1:174666652-174668450	Ipo7	0	2	0	0	1	0	0	247.127146917089	0	0	132.310134956338	0	rno-Ipo7_0004	http://159.226.67.237:8080/new/circ_detail.php?ID=rno-Ipo7_0004
rno_circ:chr1:84050500-84050833	Adck4	0	0	0	0	3	0	0	0	0	0	396.930404869013	0	rno-Coq8b_0002	http://159.226.67.237:8080/new/circ_detail.php?ID=rno-Coq8b_0002
rno_circ:chr14:28489431-28495950	Adgrl3	5	7	1	2	1	10	673.582109659167	864.945014209811	178.699070764832	315.01023783273	132.310134956338	632.311097059753	rno-Adgrl3_0009	http://159.226.67.237:8080/new/circ_detail.php?ID=rno-Adgrl3_0009
rno_circ:chr16:23487935-23492639	Psd3	3	2	0	0	0	0	404.1492657955	247.127146917089	0	0	0	0	rno-Psd3_0001	http://159.226.67.237:8080/new/circ_detail.php?ID=rno-Psd3_0001
rno_circ:chr5:144539229-144547479	Ago4	0	0	3	0	2	0	0	0	536.097212294496	0	264.620269912675	0	rno-Ago4_0001	http://159.226.67.237:8080/new/circ_detail.php?ID=rno-Ago4_0001
rno_circ:chr5:113776672-113787217	Tek	0	2	2	0	0	5	0	247.127146917089	357.398141529664	0	0	316.155548529877	rno-Tek_0004	http://159.226.67.237:8080/new/circ_detail.php?ID=rno-Tek_0004
rno_circ:chr2:25786589-25787923	Arhgef28	1	3	1	0	0	3	134.716421931833	370.690720375633	178.699070764832	0	0	189.693329117926	rno-Arhgef28_0012	http://159.226.67.237:8080/new/circ_detail.php?ID=rno-Arhgef28_0012
rno_circ:chr9:11058583-11059019	Mpnd	0	0	1	0	0	0	0	0	178.699070764832	0	0	0	rno-Mpnd_0003	http://159.226.67.237:8080/new/circ_detail.php?ID=rno-Mpnd_0003
rno_circ:chr20:33422012-33435370	Dcbld1	0	1	0	0	0	0	0	123.563573458544	0	0	0	0	rno-Dcbld1_0005	http://159.226.67.237:8080/new/circ_detail.php?ID=rno-Dcbld1_0005
rno_circ:chr13:101732743-101738842	Mia3	0	0	0	0	0	8	0	0	0	0	0	505.848877647803	rno-AABR07021988_0003	http://159.226.67.237:8080/new/circ_detail.php?ID=rno-AABR07021988_0003
rno_circ:chr3:13510410-13522529	Mapkap1	23	14	16	16	19	52	3098.47770443217	1729.89002841962	2859.18513223731	2520.08190266184	2513.89256417042	3288.01770471072	rno-Mapkap1_0001	http://159.226.67.237:8080/new/circ_detail.php?ID=rno-Mapkap1_0001
rno_circ:chr14:108326632-108360012	RGD1305110	0	0	0	0	0	3	0	0	0	0	0	189.693329117926	-	-
rno_circ:chr11:82221161-82222456	Etv5	1	0	0	0	1	0	134.716421931833	0	0	0	132.310134956338	0	rno-Etv5_0001	http://159.226.67.237:8080/new/circ_detail.php?ID=rno-Etv5_0001
rno_circ:chr15:44536655-44539992	Dock5	0	0	2	0	0	0	0	0	357.398141529664	0	0	0	rno-Dock5_0009	http://159.226.67.237:8080/new/circ_detail.php?ID=rno-Dock5_0009
rno_circ:chr10:5049168-5130612	Clec16a	0	0	2	0	2	2	0	0	357.398141529664	0	264.620269912675	126.462219411951	rno-Clec16a_0001	http://159.226.67.237:8080/new/circ_detail.php?ID=rno-Clec16a_0001
rno_circ:chr5:146484208-146526210	Csmd2	8	0	0	0	0	0	1077.73137545467	0	0	0	0	0	rno-Csmd2_0003	http://159.226.67.237:8080/new/circ_detail.php?ID=rno-Csmd2_0003
rno_circ:chr11:34612627-34631134	Ttc3	6	6	1	5	0	5	808.298531591001	741.381440751266	178.699070764832	787.525594581824	0	316.155548529877	rno-Ttc3_0024	http://159.226.67.237:8080/new/circ_detail.php?ID=rno-Ttc3_0024
rno_circ:chr5:106171074-106171781	Mllt3	0	0	0	0	0	1	0	0	0	0	0	63.2311097059753	rno-Mllt3_0002	http://159.226.67.237:8080/new/circ_detail.php?ID=rno-Mllt3_0002
rno_circ:chr4:96732982-96745521	Prdm5	0	0	3	0	0	0	0	0	536.097212294496	0	0	0	rno-Prdm5_0009	http://159.226.67.237:8080/new/circ_detail.php?ID=rno-Prdm5_0009
rno_circ:chr9:119105074-119110137	Dlgap1	2	1	0	0	0	0	269.432843863667	123.563573458544	0	0	0	0	rno-Dlgap1_0001	http://159.226.67.237:8080/new/circ_detail.php?ID=rno-Dlgap1_0001
rno_circ:chr6:109800721-109875835	Ttll5	0	0	1	0	3	0	0	0	178.699070764832	0	396.930404869013	0	rno-Ttll5_0031	http://159.226.67.237:8080/new/circ_detail.php?ID=rno-Ttll5_0031
rno_circ:chr10:59229921-59248353	Ube2g1	8	0	0	0	0	0	1077.73137545467	0	0	0	0	0	rno-Ube2g1_0001	http://159.226.67.237:8080/new/circ_detail.php?ID=rno-Ube2g1_0001
rno_circ:chr8:22379925-22380659	Slc44a2	0	0	0	0	0	3	0	0	0	0	0	189.693329117926	rno-Slc44a2_0011	http://159.226.67.237:8080/new/circ_detail.php?ID=rno-Slc44a2_0011
rno_circ:chr17:24036947-24045965	Ranbp9	0	0	0	0	1	1	0	0	0	0	132.310134956338	63.2311097059753	rno-Ranbp9_0013	http://159.226.67.237:8080/new/circ_detail.php?ID=rno-Ranbp9_0013
rno_circ:chr3:54509941-54519757	Stk39	13	8	8	0	3	20	1751.31348511384	988.508587668355	1429.59256611866	0	396.930404869013	1264.62219411951	rno-Stk39_0003	http://159.226.67.237:8080/new/circ_detail.php?ID=rno-Stk39_0003
rno_circ:chr4:152265847-152274059	Erc1	0	2	0	0	4	8	0	247.127146917089	0	0	529.240539825351	505.848877647803	rno-Erc1_0001	http://159.226.67.237:8080/new/circ_detail.php?ID=rno-Erc1_0001
rno_circ:chr20:18465901-18471939	Ipmk	0	2	2	0	0	0	0	247.127146917089	357.398141529664	0	0	0	rno-Ipmk_0001	http://159.226.67.237:8080/new/circ_detail.php?ID=rno-Ipmk_0001
rno_circ:chr17:46771465-46794918	Elmo1	0	3	0	0	0	0	0	370.690720375633	0	0	0	0	rno-Elmo1_0012	http://159.226.67.237:8080/new/circ_detail.php?ID=rno-Elmo1_0012
rno_circ:chr10:1484236-1485251	Bfar	7	5	0	3	0	5	943.014953522834	617.817867292722	0	472.515356749094	0	316.155548529877	rno-Bfar_0001	http://159.226.67.237:8080/new/circ_detail.php?ID=rno-Bfar_0001
rno_circ:chr3:172526113-172526617	Nelfcd	1	1	0	3	3	0	134.716421931833	123.563573458544	0	472.515356749094	396.930404869013	0	rno-Nelfcd_0001	http://159.226.67.237:8080/new/circ_detail.php?ID=rno-Nelfcd_0001
rno_circ:chr9:53196880-53198516	Pms1	0	0	0	0	0	3	0	0	0	0	0	189.693329117926	-	-
rno_circ:chr2:189723524-189729005	Gatad2b	3	1	1	1	0	6	404.1492657955	123.563573458544	178.699070764832	157.505118916365	0	379.386658235852	rno-Gatad2b_0003	http://159.226.67.237:8080/new/circ_detail.php?ID=rno-Gatad2b_0003
rno_circ:chr15:34308708-34310423	Ipo4	0	0	0	3	0	1	0	0	0	472.515356749094	0	63.2311097059753	rno-Ipo4_0001	http://159.226.67.237:8080/new/circ_detail.php?ID=rno-Ipo4_0001
rno_circ:chr10:97966924-97967647	Fam20a	0	0	2	5	0	0	0	0	357.398141529664	787.525594581824	0	0	rno-Fam20a_0001	http://159.226.67.237:8080/new/circ_detail.php?ID=rno-Fam20a_0001
rno_circ:chr6:110112756-110121778	Gpatch2l	7	1	0	0	0	0	943.014953522834	123.563573458544	0	0	0	0	rno-Gpatch2l_0005	http://159.226.67.237:8080/new/circ_detail.php?ID=rno-Gpatch2l_0005
rno_circ:chr5:168985430-168991261	Camta1	10	16	2	8	9	13	1347.16421931833	1977.01717533671	357.398141529664	1260.04095133092	1190.79121460704	822.004426177679	rno-Camta1_0003	http://159.226.67.237:8080/new/circ_detail.php?ID=rno-Camta1_0003
rno_circ:chr6:26074557-26082873	Rbks	0	0	4	0	0	0	0	0	714.796283059328	0	0	0	rno-Rbks_0003	http://159.226.67.237:8080/new/circ_detail.php?ID=rno-Rbks_0003
rno_circ:chr1:235763930-235764346	Vps13a	2	0	0	0	0	0	269.432843863667	0	0	0	0	0	rno-Vps13a_0041	http://159.226.67.237:8080/new/circ_detail.php?ID=rno-Vps13a_0041
rno_circ:chr7:76229137-76229533	Ncald	0	0	0	2	0	1	0	0	0	315.01023783273	0	63.2311097059753	rno-Ncald_0001	http://159.226.67.237:8080/new/circ_detail.php?ID=rno-Ncald_0001
rno_circ:chr18:59321161-59345667	Wdr7	1	0	0	0	0	2	134.716421931833	0	0	0	0	126.462219411951	rno-Wdr7_0001	http://159.226.67.237:8080/new/circ_detail.php?ID=rno-Wdr7_0001
rno_circ:chr17:1395222-1416266	Ercc6l2	2	2	0	0	0	1	269.432843863667	247.127146917089	0	0	0	63.2311097059753	rno-Ercc6l2_0003	http://159.226.67.237:8080/new/circ_detail.php?ID=rno-Ercc6l2_0003
rno_circ:chr7:29286904-29288495	Arl1	6	4	2	1	0	5	808.298531591001	494.254293834178	357.398141529664	157.505118916365	0	316.155548529877	rno-Arl1_0002	http://159.226.67.237:8080/new/circ_detail.php?ID=rno-Arl1_0002
rno_circ:chr9:73798311-73799430	Kansl1l	24	25	23	21	17	48	3233.194126364	3089.08933646361	4110.07862759114	3307.60749724366	2249.27229425774	3035.09326588682	rno-Kansl1l_0001	http://159.226.67.237:8080/new/circ_detail.php?ID=rno-Kansl1l_0001
rno_circ:chrX:1729687-1730287	Uba1	5	0	4	5	2	0	673.582109659167	0	714.796283059328	787.525594581824	264.620269912675	0	rno-Uba1_0001	http://159.226.67.237:8080/new/circ_detail.php?ID=rno-Uba1_0001
rno_circ:chrX:21716950-21717342	Smc1a	0	2	0	0	0	1	0	247.127146917089	0	0	0	63.2311097059753	rno-Smc1a_0002	http://159.226.67.237:8080/new/circ_detail.php?ID=rno-Smc1a_0002
rno_circ:chr14:110683107-110691731	Fancl	0	0	0	0	0	1	0	0	0	0	0	63.2311097059753	rno-Fancl_0003	http://159.226.67.237:8080/new/circ_detail.php?ID=rno-Fancl_0003
rno_circ:chr1:91446111-91447923	Slc7a10	0	3	0	0	2	0	0	370.690720375633	0	0	264.620269912675	0	-	-
rno_circ:chr4:130390407-130403303	Mitf	1	0	4	9	5	4	134.716421931833	0	714.796283059328	1417.54607024728	661.550674781688	252.924438823901	rno-Mitf_0001	http://159.226.67.237:8080/new/circ_detail.php?ID=rno-Mitf_0001
rno_circ:chr2:185599195-185617434	Lrba	4	4	6	0	3	3	538.865687727334	494.254293834178	1072.19442458899	0	396.930404869013	189.693329117926	rno-Lrba_0022	http://159.226.67.237:8080/new/circ_detail.php?ID=rno-Lrba_0022
rno_circ:chr8:508994-509712	Gucy1a2	22	33	22	21	17	50	2963.76128250034	4077.59792413197	3931.3795568263	3307.60749724366	2249.27229425774	3161.55548529877	rno-Gucy1a2_0008	http://159.226.67.237:8080/new/circ_detail.php?ID=rno-Gucy1a2_0008
rno_circ:chr8:29944044-29945357	Opcml	0	4	0	0	0	0	0	494.254293834178	0	0	0	0	rno-Opcml_0003	http://159.226.67.237:8080/new/circ_detail.php?ID=rno-Opcml_0003
rno_circ:chr15:48208344-48211294	Hmbox1	0	0	2	0	0	0	0	0	357.398141529664	0	0	0	rno-Hmbox1_0003	http://159.226.67.237:8080/new/circ_detail.php?ID=rno-Hmbox1_0003
rno_circ:chr6:24409224-24459158	Lclat1	0	0	0	0	2	0	0	0	0	0	264.620269912675	0	rno-Lclat1_0007	http://159.226.67.237:8080/new/circ_detail.php?ID=rno-Lclat1_0007
rno_circ:chr7:18434705-18435878	Adamts10	2	0	0	3	2	2	269.432843863667	0	0	472.515356749094	264.620269912675	126.462219411951	rno-Adamts10_0005	http://159.226.67.237:8080/new/circ_detail.php?ID=rno-Adamts10_0005
rno_circ:chr1:163182618-163216364	Acer3	0	0	2	1	0	0	0	0	357.398141529664	157.505118916365	0	0	rno-Acer3_0004	http://159.226.67.237:8080/new/circ_detail.php?ID=rno-Acer3_0004
rno_circ:chr1:209792071-209795897	Glrx3	0	0	0	3	0	2	0	0	0	472.515356749094	0	126.462219411951	rno-Glrx3_0003	http://159.226.67.237:8080/new/circ_detail.php?ID=rno-Glrx3_0003
rno_circ:chr6:125523808-125538431	Tc2n	0	0	2	0	0	3	0	0	357.398141529664	0	0	189.693329117926	rno-Tc2n_0019	http://159.226.67.237:8080/new/circ_detail.php?ID=rno-Tc2n_0019
rno_circ:chr16:82041332-82046152	Atp11a	0	2	0	0	0	0	0	247.127146917089	0	0	0	0	rno-Atp11a_0002	http://159.226.67.237:8080/new/circ_detail.php?ID=rno-Atp11a_0002
rno_circ:chr4:58714647-58739890	Mkln1	9	5	7	3	8	0	1212.4477973865	617.817867292722	1250.89349535382	472.515356749094	1058.4810796507	0	rno-Mkln1_0001	http://159.226.67.237:8080/new/circ_detail.php?ID=rno-Mkln1_0001
rno_circ:chr8:21663861-21664122	Ubl5	0	2	5	2	3	8	0	247.127146917089	893.49535382416	315.01023783273	396.930404869013	505.848877647803	rno-Ubl5_0001	http://159.226.67.237:8080/new/circ_detail.php?ID=rno-Ubl5_0001
rno_circ:chr20:12339749-12342262	Slc19a1	0	1	0	1	0	9	0	123.563573458544	0	157.505118916365	0	569.079987353778	rno-Slc19a1_0002	http://159.226.67.237:8080/new/circ_detail.php?ID=rno-Slc19a1_0002
rno_circ:chr20:32513668-32537033	Kpna5	6	2	1	1	3	0	808.298531591001	247.127146917089	178.699070764832	157.505118916365	396.930404869013	0	rno-Kpna5_0001	http://159.226.67.237:8080/new/circ_detail.php?ID=rno-Kpna5_0001
rno_circ:chr9:16069766-16071540	Ubr2	0	0	0	3	0	6	0	0	0	472.515356749094	0	379.386658235852	rno-Ubr2_0010	http://159.226.67.237:8080/new/circ_detail.php?ID=rno-Ubr2_0010
rno_circ:chr1:127858310-127887913	Adamts17	0	2	0	0	2	0	0	247.127146917089	0	0	264.620269912675	0	rno-Adamts17_0008	http://159.226.67.237:8080/new/circ_detail.php?ID=rno-Adamts17_0008
rno_circ:chr14:81598328-81598570	Fam193a	8	0	0	1	3	7	1077.73137545467	0	0	157.505118916365	396.930404869013	442.617767941827	rno-Fam193a_0018	http://159.226.67.237:8080/new/circ_detail.php?ID=rno-Fam193a_0018
rno_circ:chr10:67497682-67503048	Adap2	0	2	0	1	4	7	0	247.127146917089	0	157.505118916365	529.240539825351	442.617767941827	rno-Adap2_0002	http://159.226.67.237:8080/new/circ_detail.php?ID=rno-Adap2_0002
rno_circ:chr15:38130856-38137897	Zdhhc20	0	0	0	0	0	2	0	0	0	0	0	126.462219411951	rno-Zdhhc20_0001	http://159.226.67.237:8080/new/circ_detail.php?ID=rno-Zdhhc20_0001
rno_circ:chrX:11149062-11149453	Atp6ap2	0	0	0	0	0	5	0	0	0	0	0	316.155548529877	rno-Atp6ap2_0001	http://159.226.67.237:8080/new/circ_detail.php?ID=rno-Atp6ap2_0001
rno_circ:chr5:128964319-128973060	Eps15	0	0	0	0	0	4	0	0	0	0	0	252.924438823901	rno-Eps15_0003	http://159.226.67.237:8080/new/circ_detail.php?ID=rno-Eps15_0003
rno_circ:chr16:58956807-58962366	Dlc1	0	0	0	0	2	0	0	0	0	0	264.620269912675	0	rno-AABR07026012_0001	http://159.226.67.237:8080/new/circ_detail.php?ID=rno-AABR07026012_0001
rno_circ:chr18:24448523-24449151	Sap130	0	1	0	0	0	0	0	123.563573458544	0	0	0	0	rno-Sap130_0001	http://159.226.67.237:8080/new/circ_detail.php?ID=rno-Sap130_0001
rno_circ:chr10:48418262-48433603	Specc1	0	0	0	3	0	0	0	0	0	472.515356749094	0	0	rno-Specc1_0003	http://159.226.67.237:8080/new/circ_detail.php?ID=rno-Specc1_0003
rno_circ:chr18:24611733-24620738	Wdr33	3	0	0	2	0	0	404.1492657955	0	0	315.01023783273	0	0	rno-Wdr33_0002	http://159.226.67.237:8080/new/circ_detail.php?ID=rno-Wdr33_0002
rno_circ:chr20:43092420-43093954	Hdac2	8	2	2	9	2	8	1077.73137545467	247.127146917089	357.398141529664	1417.54607024728	264.620269912675	505.848877647803	rno-Hdac2_0004	http://159.226.67.237:8080/new/circ_detail.php?ID=rno-Hdac2_0004
rno_circ:chr5:135824950-135828119	Zswim5	0	0	0	0	0	3	0	0	0	0	0	189.693329117926	rno-Zswim5_0001	http://159.226.67.237:8080/new/circ_detail.php?ID=rno-Zswim5_0001
rno_circ:chr3:45033238-45133351	Ccdc148	0	0	0	0	3	0	0	0	0	0	396.930404869013	0	rno-Ccdc148_0010	http://159.226.67.237:8080/new/circ_detail.php?ID=rno-Ccdc148_0010
rno_circ:chr20:50755699-50771244	Hace1	0	0	0	0	0	3	0	0	0	0	0	189.693329117926	rno-Hace1_0002	http://159.226.67.237:8080/new/circ_detail.php?ID=rno-Hace1_0002
rno_circ:chrX:104429943-104487794	Pcdh19	3	1	1	0	5	0	404.1492657955	123.563573458544	178.699070764832	0	661.550674781688	0	rno-Pcdh19_0001	http://159.226.67.237:8080/new/circ_detail.php?ID=rno-Pcdh19_0001
rno_circ:chr7:130522030-130524289	Shank3	11	4	9	4	2	31	1481.88064125017	494.254293834178	1608.29163688349	630.020475665459	264.620269912675	1960.16440088524	rno-Shank3_0001	http://159.226.67.237:8080/new/circ_detail.php?ID=rno-Shank3_0001
rno_circ:chr14:44305779-44323368	Ube2k	1	3	8	3	6	18	134.716421931833	370.690720375633	1429.59256611866	472.515356749094	793.860809738026	1138.15997470756	rno-Ube2k_0006	http://159.226.67.237:8080/new/circ_detail.php?ID=rno-Ube2k_0006
rno_circ:chr9:20114156-20124782	Adgrf5	0	0	0	0	0	1	0	0	0	0	0	63.2311097059753	-	-
rno_circ:chr4:155661796-155662142	Foxj2	2	2	1	0	0	4	269.432843863667	247.127146917089	178.699070764832	0	0	252.924438823901	rno-Foxj2_0004	http://159.226.67.237:8080/new/circ_detail.php?ID=rno-Foxj2_0004
rno_circ:chr16:7146272-7158894	Pbrm1	0	0	0	1	0	2	0	0	0	157.505118916365	0	126.462219411951	rno-Pbrm1_0039	http://159.226.67.237:8080/new/circ_detail.php?ID=rno-Pbrm1_0039
rno_circ:chr4:140901076-140905153	Edem1	4	0	0	0	3	0	538.865687727334	0	0	0	396.930404869013	0	rno-Edem1_0002	http://159.226.67.237:8080/new/circ_detail.php?ID=rno-Edem1_0002
rno_circ:chr12:9061581-9062262	Flt1	13	14	16	7	9	53	1751.31348511384	1729.89002841962	2859.18513223731	1102.53583241455	1190.79121460704	3351.24881441669	rno-Flt1_0001	http://159.226.67.237:8080/new/circ_detail.php?ID=rno-Flt1_0001
rno_circ:chr2:219352904-219359862	Cdc14a	1	0	0	0	2	1	134.716421931833	0	0	0	264.620269912675	63.2311097059753	-	-
rno_circ:chrX:13905156-13913131	Sytl5	0	0	0	0	0	1	0	0	0	0	0	63.2311097059753	rno-intergenic_000484	http://159.226.67.237:8080/new/circ_detail.php?ID=rno-intergenic_000484
rno_circ:chr5:117716189-117754533	Dock7	0	0	4	0	2	2	0	0	714.796283059328	0	264.620269912675	126.462219411951	rno-Dock7_0014	http://159.226.67.237:8080/new/circ_detail.php?ID=rno-Dock7_0014
rno_circ:chr3:166987001-166994289	Zfp217	0	0	0	0	1	5	0	0	0	0	132.310134956338	316.155548529877	rno-Zfp217_0005	http://159.226.67.237:8080/new/circ_detail.php?ID=rno-Zfp217_0005
rno_circ:chr1:6810305-6819230	Utrn	0	0	0	0	0	1	0	0	0	0	0	63.2311097059753	rno-Utrn_0023	http://159.226.67.237:8080/new/circ_detail.php?ID=rno-Utrn_0023
rno_circ:chr4:7700000-7706702	Fam126a	0	4	0	0	1	0	0	494.254293834178	0	0	132.310134956338	0	rno-Fam126a_0005	http://159.226.67.237:8080/new/circ_detail.php?ID=rno-Fam126a_0005
rno_circ:chr5:144939820-144942704	Zmym4	0	0	0	0	1	0	0	0	0	0	132.310134956338	0	rno-Zmym4_0002	http://159.226.67.237:8080/new/circ_detail.php?ID=rno-Zmym4_0002
rno_circ:chr3:38609106-38614592	RGD1560248	0	0	1	6	5	4	0	0	178.699070764832	945.030713498189	661.550674781688	252.924438823901	rno-Fmnl2_0001	http://159.226.67.237:8080/new/circ_detail.php?ID=rno-Fmnl2_0001
rno_circ:chr5:59497085-59498228	Clta	0	1	1	0	0	0	0	123.563573458544	178.699070764832	0	0	0	rno-Clta_0002	http://159.226.67.237:8080/new/circ_detail.php?ID=rno-Clta_0002
rno_circ:chr7:34057078-34058440	Cdk17	0	0	0	2	2	0	0	0	0	315.01023783273	264.620269912675	0	rno-Cdk17_0004	http://159.226.67.237:8080/new/circ_detail.php?ID=rno-Cdk17_0004
rno_circ:chr14:37828700-37838037	Slain2	0	0	1	0	0	4	0	0	178.699070764832	0	0	252.924438823901	rno-Slain2_0001	http://159.226.67.237:8080/new/circ_detail.php?ID=rno-Slain2_0001
rno_circ:chr17:79076701-79085075	Fam171a1	0	0	1	0	3	7	0	0	178.699070764832	0	396.930404869013	442.617767941827	rno-Fam171a1_0001	http://159.226.67.237:8080/new/circ_detail.php?ID=rno-Fam171a1_0001
rno_circ:chr9:96866448-96884476	Agap1	0	0	0	0	3	0	0	0	0	0	396.930404869013	0	rno-Agap1_0001	http://159.226.67.237:8080/new/circ_detail.php?ID=rno-Agap1_0001
rno_circ:chr8:130762665-130768360	Snrk	58	26	16	23	32	102	7813.55247204634	3212.65290992215	2859.18513223731	3622.61773507639	4233.92431860281	6449.57319000948	rno-Snrk_0003	http://159.226.67.237:8080/new/circ_detail.php?ID=rno-Snrk_0003
rno_circ:chr1:259396273-259421082	Sorbs1	0	2	0	0	3	0	0	247.127146917089	0	0	396.930404869013	0	rno-Sorbs1_0010	http://159.226.67.237:8080/new/circ_detail.php?ID=rno-Sorbs1_0010
rno_circ:chr3:113149412-113149914	Tubgcp4	0	0	0	0	0	1	0	0	0	0	0	63.2311097059753	rno-Tubgcp4_0002	http://159.226.67.237:8080/new/circ_detail.php?ID=rno-Tubgcp4_0002
rno_circ:chr14:81163989-81182711	Htt	0	0	0	2	0	3	0	0	0	315.01023783273	0	189.693329117926	rno-Htt_0006	http://159.226.67.237:8080/new/circ_detail.php?ID=rno-Htt_0006
rno_circ:chr17:63635093-63679093	Dip2c	0	0	0	1	0	0	0	0	0	157.505118916365	0	0	rno-Dip2c_0001	http://159.226.67.237:8080/new/circ_detail.php?ID=rno-Dip2c_0001
rno_circ:chr18:81289815-81428974	Zfp407	0	3	0	9	0	13	0	370.690720375633	0	1417.54607024728	0	822.004426177679	rno-Zfp407_0005	http://159.226.67.237:8080/new/circ_detail.php?ID=rno-Zfp407_0005
rno_circ:chr4:64889575-64899587	Creb3l2	0	0	1	0	0	0	0	0	178.699070764832	0	0	0	rno-Creb3l2_0001	http://159.226.67.237:8080/new/circ_detail.php?ID=rno-Creb3l2_0001
rno_circ:chr1:255636891-255637533	Btaf1	13	11	3	9	8	20	1751.31348511384	1359.19930804399	536.097212294496	1417.54607024728	1058.4810796507	1264.62219411951	rno-Btaf1_0004	http://159.226.67.237:8080/new/circ_detail.php?ID=rno-Btaf1_0004
rno_circ:chr7:74258330-74318913	Vps13b	0	0	1	0	0	0	0	0	178.699070764832	0	0	0	rno-intergenic_000146	http://159.226.67.237:8080/new/circ_detail.php?ID=rno-intergenic_000146
rno_circ:chr12:51975366-51998899	Ep400	0	0	0	0	0	1	0	0	0	0	0	63.2311097059753	rno-Ep400_0027	http://159.226.67.237:8080/new/circ_detail.php?ID=rno-Ep400_0027
rno_circ:chr1:255200465-255217403	Hectd2	0	0	1	0	0	0	0	0	178.699070764832	0	0	0	rno-Hectd2_0003	http://159.226.67.237:8080/new/circ_detail.php?ID=rno-Hectd2_0003
rno_circ:chr12:38080067-38084011	Ccdc62	0	1	1	1	3	2	0	123.563573458544	178.699070764832	157.505118916365	396.930404869013	126.462219411951	rno-Ccdc62_0001	http://159.226.67.237:8080/new/circ_detail.php?ID=rno-Ccdc62_0001
rno_circ:chr5:135257429-135266178	Mast2	0	0	0	1	0	1	0	0	0	157.505118916365	0	63.2311097059753	rno-Mast2_0001	http://159.226.67.237:8080/new/circ_detail.php?ID=rno-Mast2_0001
rno_circ:chr17:33632046-33659382	Gmds	0	1	0	0	0	0	0	123.563573458544	0	0	0	0	rno-Gmds_0001	http://159.226.67.237:8080/new/circ_detail.php?ID=rno-Gmds_0001
rno_circ:chr10:95327724-95328546	Bptf	2	1	1	1	6	3	269.432843863667	123.563573458544	178.699070764832	157.505118916365	793.860809738026	189.693329117926	rno-Bptf_0002	http://159.226.67.237:8080/new/circ_detail.php?ID=rno-Bptf_0002
rno_circ:chr10:67965487-67982051	Myo1d	5	1	0	5	7	3	673.582109659167	123.563573458544	0	787.525594581824	926.170944694364	189.693329117926	rno-Myo1d_0001	http://159.226.67.237:8080/new/circ_detail.php?ID=rno-Myo1d_0001
rno_circ:chr4:86125295-86156040	Ccdc129	0	0	0	1	0	0	0	0	0	157.505118916365	0	0	-	-
rno_circ:chr12:51981500-51998899	Ep400	0	1	0	0	0	0	0	123.563573458544	0	0	0	0	rno-Ep400_0035	http://159.226.67.237:8080/new/circ_detail.php?ID=rno-Ep400_0035
rno_circ:chr14:108013275-108020828	Xpo1	3	4	1	2	4	9	404.1492657955	494.254293834178	178.699070764832	315.01023783273	529.240539825351	569.079987353778	rno-Xpo1_0001	http://159.226.67.237:8080/new/circ_detail.php?ID=rno-Xpo1_0001
rno_circ:chr4:133073964-133112238	Shq1	0	0	0	0	1	0	0	0	0	0	132.310134956338	0	rno-Shq1_0006	http://159.226.67.237:8080/new/circ_detail.php?ID=rno-Shq1_0006
rno_circ:chr17:85036937-85057912	Dnajc1	0	1	1	1	1	4	0	123.563573458544	178.699070764832	157.505118916365	132.310134956338	252.924438823901	rno-Dnajc1_0004	http://159.226.67.237:8080/new/circ_detail.php?ID=rno-Dnajc1_0004
rno_circ:chr2:177878125-177885499	Rapgef2	0	0	0	0	1	0	0	0	0	0	132.310134956338	0	rno-Rapgef2_0011	http://159.226.67.237:8080/new/circ_detail.php?ID=rno-Rapgef2_0011
rno_circ:chr5:7807677-7818087	Prex2	0	0	0	0	1	0	0	0	0	0	132.310134956338	0	rno-Prex2_0059	http://159.226.67.237:8080/new/circ_detail.php?ID=rno-Prex2_0059
rno_circ:chr5:144924321-144924818	Zmym4	0	1	0	0	0	0	0	123.563573458544	0	0	0	0	rno-Zmym4_0008	http://159.226.67.237:8080/new/circ_detail.php?ID=rno-Zmym4_0008
rno_circ:chr14:82168512-82184087	Whsc1	0	0	0	0	4	0	0	0	0	0	529.240539825351	0	rno-Nsd2_0007	http://159.226.67.237:8080/new/circ_detail.php?ID=rno-Nsd2_0007
rno_circ:chr2:113229566-113322789	Fndc3b	0	1	0	0	0	0	0	123.563573458544	0	0	0	0	-	-
rno_circ:chr16:7107281-7109395	Pbrm1	2	0	0	0	0	0	269.432843863667	0	0	0	0	0	-	-
rno_circ:chr9:17795708-17796133	Slc29a1	5	4	5	0	0	6	673.582109659167	494.254293834178	893.49535382416	0	0	379.386658235852	rno-Slc29a1_0003	http://159.226.67.237:8080/new/circ_detail.php?ID=rno-Slc29a1_0003
rno_circ:chr1:247711959-247745292	Ric1	4	0	1	0	0	0	538.865687727334	0	178.699070764832	0	0	0	rno-Ric1_0010	http://159.226.67.237:8080/new/circ_detail.php?ID=rno-Ric1_0010
rno_circ:chr19:31530957-31538853	Hhip	3	0	0	0	2	0	404.1492657955	0	0	0	264.620269912675	0	rno-Hhip_0001	http://159.226.67.237:8080/new/circ_detail.php?ID=rno-Hhip_0001
rno_circ:chr20:14319170-14342412	Specc1l	0	1	0	2	0	0	0	123.563573458544	0	315.01023783273	0	0	rno-Specc1l_0005	http://159.226.67.237:8080/new/circ_detail.php?ID=rno-Specc1l_0005
rno_circ:chr12:33015999-33016884	Tmem132c	0	2	2	0	0	2	0	247.127146917089	357.398141529664	0	0	126.462219411951	rno-Tmem132c_0001	http://159.226.67.237:8080/new/circ_detail.php?ID=rno-Tmem132c_0001
rno_circ:chr5:69929580-69966907	Abca1	0	1	0	3	0	0	0	123.563573458544	0	472.515356749094	0	0	rno-Abca1_0004	http://159.226.67.237:8080/new/circ_detail.php?ID=rno-Abca1_0004
rno_circ:chr1:78369712-78370333	Zc3h4	1	2	1	1	0	8	134.716421931833	247.127146917089	178.699070764832	157.505118916365	0	505.848877647803	rno-Zc3h4_0001	http://159.226.67.237:8080/new/circ_detail.php?ID=rno-Zc3h4_0001
rno_circ:chr14:14152748-14174918	Bmp2k	0	0	0	0	5	0	0	0	0	0	661.550674781688	0	rno-AABR07014392_0007	http://159.226.67.237:8080/new/circ_detail.php?ID=rno-AABR07014392_0007
rno_circ:chr8:85436186-85444178	Ick	2	4	0	1	0	0	269.432843863667	494.254293834178	0	157.505118916365	0	0	rno-Ick_0003	http://159.226.67.237:8080/new/circ_detail.php?ID=rno-Ick_0003
rno_circ:chr6:1252423-1259749	Strn	0	0	0	1	0	4	0	0	0	157.505118916365	0	252.924438823901	rno-Strn_0002	http://159.226.67.237:8080/new/circ_detail.php?ID=rno-Strn_0002
rno_circ:chr10:38622808-38633058	Hspa4	1	0	0	0	0	7	134.716421931833	0	0	0	0	442.617767941827	rno-Hspa4_0001	http://159.226.67.237:8080/new/circ_detail.php?ID=rno-Hspa4_0001
rno_circ:chr4:62617602-62619866	Cnot4	16	31	11	6	5	20	2155.46275090934	3830.47077721488	1965.68977841315	945.030713498189	661.550674781688	1264.62219411951	rno-Cnot4_0001	http://159.226.67.237:8080/new/circ_detail.php?ID=rno-Cnot4_0001
rno_circ:chr4:158151102-158153385	Vwf	0	0	0	4	0	0	0	0	0	630.020475665459	0	0	rno-Vwf_0006	http://159.226.67.237:8080/new/circ_detail.php?ID=rno-Vwf_0006
rno_circ:chr7:37171440-37174803	Eea1	5	0	0	0	0	0	673.582109659167	0	0	0	0	0	rno-Eea1_0008	http://159.226.67.237:8080/new/circ_detail.php?ID=rno-Eea1_0008
rno_circ:chr2:157456372-157521856	Lekr1	0	0	0	0	0	1	0	0	0	0	0	63.2311097059753	-	-
rno_circ:chr1:201442093-201451005	Plekha1	1	0	0	9	6	10	134.716421931833	0	0	1417.54607024728	793.860809738026	632.311097059753	rno-Plekha1_0005	http://159.226.67.237:8080/new/circ_detail.php?ID=rno-Plekha1_0005
rno_circ:chr15:55151603-55164938	Rb1	1	0	0	0	0	0	134.716421931833	0	0	0	0	0	rno-Rb1_0004	http://159.226.67.237:8080/new/circ_detail.php?ID=rno-Rb1_0004
rno_circ:chr1:186067922-186079314	Sox6	0	2	0	0	0	0	0	247.127146917089	0	0	0	0	rno-Sox6_0013	http://159.226.67.237:8080/new/circ_detail.php?ID=rno-Sox6_0013
rno_circ:chr1:278580846-278608643	Atrnl1	0	0	0	0	0	3	0	0	0	0	0	189.693329117926	rno-Atrnl1_0010	http://159.226.67.237:8080/new/circ_detail.php?ID=rno-Atrnl1_0010
rno_circ:chr15:70077466-70105489	Diaph3	0	0	0	0	4	0	0	0	0	0	529.240539825351	0	rno-Diaph3_0002	http://159.226.67.237:8080/new/circ_detail.php?ID=rno-Diaph3_0002
rno_circ:chr5:117620103-117623151	Dock7	0	4	0	2	0	1	0	494.254293834178	0	315.01023783273	0	63.2311097059753	rno-Dock7_0018	http://159.226.67.237:8080/new/circ_detail.php?ID=rno-Dock7_0018
rno_circ:chr5:21670848-21673034	Rab2a	0	0	0	0	0	3	0	0	0	0	0	189.693329117926	rno-Rab2a_0001	http://159.226.67.237:8080/new/circ_detail.php?ID=rno-Rab2a_0001
rno_circ:chr16:81365886-81382504	Rasa3	0	0	0	1	0	0	0	0	0	157.505118916365	0	0	-	-
rno_circ:chr17:84888802-84922765	Mllt10	2	1	2	3	1	2	269.432843863667	123.563573458544	357.398141529664	472.515356749094	132.310134956338	126.462219411951	rno-Mllt10_0008	http://159.226.67.237:8080/new/circ_detail.php?ID=rno-Mllt10_0008
rno_circ:chr1:162684057-162691242	Clns1a	0	0	0	0	1	4	0	0	0	0	132.310134956338	252.924438823901	rno-Clns1a_0001	http://159.226.67.237:8080/new/circ_detail.php?ID=rno-Clns1a_0001
rno_circ:chr3:9873376-9892277	Fnbp1	0	0	1	0	0	0	0	0	178.699070764832	0	0	0	rno-Fnbp1_0003	http://159.226.67.237:8080/new/circ_detail.php?ID=rno-Fnbp1_0003
rno_circ:chr10:35876013-35876397	Hnrnph1	1	5	4	6	11	11	134.716421931833	617.817867292722	714.796283059328	945.030713498189	1455.41148451971	695.542206765729	rno-Hnrnph1_0007	http://159.226.67.237:8080/new/circ_detail.php?ID=rno-Hnrnph1_0007
rno_circ:chr2:29005942-29019708	Fcho2	0	1	1	0	0	1	0	123.563573458544	178.699070764832	0	0	63.2311097059753	rno-Fcho2_0001	http://159.226.67.237:8080/new/circ_detail.php?ID=rno-Fcho2_0001
rno_circ:chr14:83236400-83236920	Prr14l	0	0	3	2	2	4	0	0	536.097212294496	315.01023783273	264.620269912675	252.924438823901	rno-Prr14l_0002	http://159.226.67.237:8080/new/circ_detail.php?ID=rno-Prr14l_0002
rno_circ:chr9:67242046-67277339	Abi2	0	0	1	0	0	0	0	0	178.699070764832	0	0	0	rno-Abi2_0003	http://159.226.67.237:8080/new/circ_detail.php?ID=rno-Abi2_0003
rno_circ:chr1:91671407-91673515	Cep89	2	0	0	1	0	6	269.432843863667	0	0	157.505118916365	0	379.386658235852	rno-Cep89_0003	http://159.226.67.237:8080/new/circ_detail.php?ID=rno-Cep89_0003
rno_circ:chr1:190980864-190985358	Mettl9	0	0	0	0	1	0	0	0	0	0	132.310134956338	0	rno-Mettl9_0003	http://159.226.67.237:8080/new/circ_detail.php?ID=rno-Mettl9_0003
rno_circ:chr4:174700910-174704764	Plekha5	0	1	0	0	0	0	0	123.563573458544	0	0	0	0	rno-Plekha5_0001	http://159.226.67.237:8080/new/circ_detail.php?ID=rno-Plekha5_0001
rno_circ:chr8:104199588-104202285	Atp1b3	4	4	3	9	8	4	538.865687727334	494.254293834178	536.097212294496	1417.54607024728	1058.4810796507	252.924438823901	rno-Atp1b3_0002	http://159.226.67.237:8080/new/circ_detail.php?ID=rno-Atp1b3_0002
rno_circ:chr1:87283593-87321016	Sipa1l3	0	3	0	0	0	0	0	370.690720375633	0	0	0	0	-	-
rno_circ:chr14:106930792-106963107	Ehbp1	0	1	0	0	0	0	0	123.563573458544	0	0	0	0	rno-Ehbp1_0003	http://159.226.67.237:8080/new/circ_detail.php?ID=rno-Ehbp1_0003
rno_circ:chr5:148835226-148836445	Pum1	0	0	0	2	0	1	0	0	0	315.01023783273	0	63.2311097059753	rno-Pum1_0022	http://159.226.67.237:8080/new/circ_detail.php?ID=rno-Pum1_0022
rno_circ:chr18:16536783-16538604	Slc39a6	3	5	1	0	2	0	404.1492657955	617.817867292722	178.699070764832	0	264.620269912675	0	rno-Slc39a6_0002	http://159.226.67.237:8080/new/circ_detail.php?ID=rno-Slc39a6_0002
rno_circ:chr1:28362167-28375861	Rnf217	0	2	1	0	0	2	0	247.127146917089	178.699070764832	0	0	126.462219411951	rno-Rnf217_0001	http://159.226.67.237:8080/new/circ_detail.php?ID=rno-Rnf217_0001
rno_circ:chr7:142779384-142783062	Acvrl1	1	0	0	0	0	0	134.716421931833	0	0	0	0	0	-	-
rno_circ:chr1:125145603-125154882	Mtmr10	0	0	0	0	0	3	0	0	0	0	0	189.693329117926	-	-
rno_circ:chr4:13468233-13470497	Gnai1	2	0	0	0	6	0	269.432843863667	0	0	0	793.860809738026	0	rno-Gnai1_0002	http://159.226.67.237:8080/new/circ_detail.php?ID=rno-Gnai1_0002
rno_circ:chr19:61438201-61441976	Nrp1	0	1	0	0	0	1	0	123.563573458544	0	0	0	63.2311097059753	rno-Nrp1_0003	http://159.226.67.237:8080/new/circ_detail.php?ID=rno-Nrp1_0003
rno_circ:chr3:1988750-1998592	Ehmt1	1	0	0	5	7	7	134.716421931833	0	0	787.525594581824	926.170944694364	442.617767941827	rno-Ehmt1_0001	http://159.226.67.237:8080/new/circ_detail.php?ID=rno-Ehmt1_0001
rno_circ:chr4:115761104-115762204	Dysf	1	0	0	0	3	0	134.716421931833	0	0	0	396.930404869013	0	rno-Dysf_0011	http://159.226.67.237:8080/new/circ_detail.php?ID=rno-Dysf_0011
rno_circ:chr5:150859073-150865550	Eya3	3	0	0	2	0	1	404.1492657955	0	0	315.01023783273	0	63.2311097059753	rno-Eya3_0009	http://159.226.67.237:8080/new/circ_detail.php?ID=rno-Eya3_0009
rno_circ:chr15:88651499-88659273	Rnf219	3	3	7	4	3	10	404.1492657955	370.690720375633	1250.89349535382	630.020475665459	396.930404869013	632.311097059753	rno-Rnf219_0003	http://159.226.67.237:8080/new/circ_detail.php?ID=rno-Rnf219_0003
rno_circ:chr10:37167400-37172772	Sec24a	0	1	0	0	0	0	0	123.563573458544	0	0	0	0	rno-Sec24a_0004	http://159.226.67.237:8080/new/circ_detail.php?ID=rno-Sec24a_0004
rno_circ:chr1:247711959-247742042	Ric1	0	0	0	0	0	4	0	0	0	0	0	252.924438823901	rno-Ric1_0007	http://159.226.67.237:8080/new/circ_detail.php?ID=rno-Ric1_0007
rno_circ:chr2:186232196-186232527	Dclk2	1	1	0	0	0	4	134.716421931833	123.563573458544	0	0	0	252.924438823901	rno-Dclk2_0009	http://159.226.67.237:8080/new/circ_detail.php?ID=rno-Dclk2_0009
rno_circ:chr17:46675533-46693522	Elmo1	5	0	2	1	0	7	673.582109659167	0	357.398141529664	157.505118916365	0	442.617767941827	rno-Elmo1_0001	http://159.226.67.237:8080/new/circ_detail.php?ID=rno-Elmo1_0001
rno_circ:chr1:209792071-209792497	Glrx3	0	0	3	0	0	2	0	0	536.097212294496	0	0	126.462219411951	rno-Glrx3_0002	http://159.226.67.237:8080/new/circ_detail.php?ID=rno-Glrx3_0002
rno_circ:chr10:57634023-57634588	Dhx33	0	7	2	4	0	11	0	864.945014209811	357.398141529664	630.020475665459	0	695.542206765729	rno-Dhx33_0001	http://159.226.67.237:8080/new/circ_detail.php?ID=rno-Dhx33_0001
rno_circ:chr5:69951194-69966907	Abca1	5	8	6	0	5	16	673.582109659167	988.508587668355	1072.19442458899	0	661.550674781688	1011.69775529561	rno-Abca1_0006	http://159.226.67.237:8080/new/circ_detail.php?ID=rno-Abca1_0006
rno_circ:chr10:19512171-19545184	Dock2	4	0	0	0	0	0	538.865687727334	0	0	0	0	0	rno-AABR07029272_0006	http://159.226.67.237:8080/new/circ_detail.php?ID=rno-AABR07029272_0006
rno_circ:chr1:7400275-7443859	Phactr2	0	1	1	1	0	0	0	123.563573458544	178.699070764832	157.505118916365	0	0	rno-Phactr2_0004	http://159.226.67.237:8080/new/circ_detail.php?ID=rno-Phactr2_0004
rno_circ:chr19:22143683-22179584	Phkb	18	5	9	8	5	15	2424.895594773	617.817867292722	1608.29163688349	1260.04095133092	661.550674781688	948.46664558963	rno-Phkb_0003	http://159.226.67.237:8080/new/circ_detail.php?ID=rno-Phkb_0003
rno_circ:chr18:36454962-36456588	Sh3rf2	0	0	0	2	0	0	0	0	0	315.01023783273	0	0	rno-Sh3rf2_0002	http://159.226.67.237:8080/new/circ_detail.php?ID=rno-Sh3rf2_0002
rno_circ:chr17:62365921-62397663	Ccny	0	0	2	1	1	3	0	0	357.398141529664	157.505118916365	132.310134956338	189.693329117926	rno-Ccny_0001	http://159.226.67.237:8080/new/circ_detail.php?ID=rno-Ccny_0001
rno_circ:chr2:43012575-43027794	Gpbp1	0	0	0	2	0	0	0	0	0	315.01023783273	0	0	rno-Gpbp1_0006	http://159.226.67.237:8080/new/circ_detail.php?ID=rno-Gpbp1_0006
rno_circ:chr9:93799182-93873401	Dis3l2	0	0	0	0	1	1	0	0	0	0	132.310134956338	63.2311097059753	rno-Dis3l2_0007	http://159.226.67.237:8080/new/circ_detail.php?ID=rno-Dis3l2_0007
rno_circ:chr18:61115537-61121540	Malt1	0	0	0	0	0	4	0	0	0	0	0	252.924438823901	rno-Malt1_0001	http://159.226.67.237:8080/new/circ_detail.php?ID=rno-Malt1_0001
rno_circ:chr1:241963278-241964424	Tjp2	0	0	0	0	0	1	0	0	0	0	0	63.2311097059753	rno-Tjp2_0001	http://159.226.67.237:8080/new/circ_detail.php?ID=rno-Tjp2_0001
rno_circ:chr4:118823672-118825393	Nfu1	0	2	1	0	2	2	0	247.127146917089	178.699070764832	0	264.620269912675	126.462219411951	rno-Nfu1_0006	http://159.226.67.237:8080/new/circ_detail.php?ID=rno-Nfu1_0006
rno_circ:chr17:5569747-5571375	Agtpbp1	1	0	0	0	2	0	134.716421931833	0	0	0	264.620269912675	0	rno-Agtpbp1_0037	http://159.226.67.237:8080/new/circ_detail.php?ID=rno-Agtpbp1_0037
rno_circ:chr4:17418848-17439867	Sema3e	2	1	2	2	1	4	269.432843863667	123.563573458544	357.398141529664	315.01023783273	132.310134956338	252.924438823901	rno-Sema3e_0001	http://159.226.67.237:8080/new/circ_detail.php?ID=rno-Sema3e_0001
rno_circ:chr17:79367996-79383074	Itga8	0	0	0	0	0	8	0	0	0	0	0	505.848877647803	-	-
rno_circ:chr5:7660223-7798747	Prex2	0	0	0	0	0	2	0	0	0	0	0	126.462219411951	rno-Prex2_0082	http://159.226.67.237:8080/new/circ_detail.php?ID=rno-Prex2_0082
rno_circ:chr3:13662240-13676306	Mapkap1	4	0	0	0	0	4	538.865687727334	0	0	0	0	252.924438823901	rno-Mapkap1_0007	http://159.226.67.237:8080/new/circ_detail.php?ID=rno-Mapkap1_0007
rno_circ:chr9:54227537-54235344	Gls	0	0	0	0	0	1	0	0	0	0	0	63.2311097059753	rno-Gls_0001	http://159.226.67.237:8080/new/circ_detail.php?ID=rno-Gls_0001
rno_circ:chr1:137239528-137239898	Akap13	0	2	0	0	0	4	0	247.127146917089	0	0	0	252.924438823901	rno-Akap13_0011	http://159.226.67.237:8080/new/circ_detail.php?ID=rno-Akap13_0011
rno_circ:chr5:157863697-157864867	Ubr4	0	0	1	0	6	3	0	0	178.699070764832	0	793.860809738026	189.693329117926	rno-Ubr4_0005	http://159.226.67.237:8080/new/circ_detail.php?ID=rno-Ubr4_0005
rno_circ:chr12:13894376-13895238	Tnrc18	0	0	3	0	0	0	0	0	536.097212294496	0	0	0	rno-Tnrc18_0011	http://159.226.67.237:8080/new/circ_detail.php?ID=rno-Tnrc18_0011
rno_circ:chr4:152265847-152282197	Erc1	0	0	0	0	0	1	0	0	0	0	0	63.2311097059753	rno-Erc1_0015	http://159.226.67.237:8080/new/circ_detail.php?ID=rno-Erc1_0015
rno_circ:chr11:34631080-34651236	Ttc3	0	0	0	2	0	2	0	0	0	315.01023783273	0	126.462219411951	rno-Ttc3_0015	http://159.226.67.237:8080/new/circ_detail.php?ID=rno-Ttc3_0015
rno_circ:chr15:19821859-19832507	Fermt2	3	0	0	0	2	7	404.1492657955	0	0	0	264.620269912675	442.617767941827	rno-Fermt2_0008	http://159.226.67.237:8080/new/circ_detail.php?ID=rno-Fermt2_0008
rno_circ:chr7:122852256-122856330	Ep300	0	2	0	3	0	0	0	247.127146917089	0	472.515356749094	0	0	rno-AABR07058539_0003	http://159.226.67.237:8080/new/circ_detail.php?ID=rno-AABR07058539_0003
rno_circ:chr6:78285568-78410880	Mipol1	0	1	0	0	0	0	0	123.563573458544	0	0	0	0	rno-Mipol1_0009	http://159.226.67.237:8080/new/circ_detail.php?ID=rno-Mipol1_0009
rno_circ:chr18:63784568-63844188	Ldlrad4	0	1	2	0	0	2	0	123.563573458544	357.398141529664	0	0	126.462219411951	rno-AABR07032393_0001	http://159.226.67.237:8080/new/circ_detail.php?ID=rno-AABR07032393_0001
rno_circ:chr2:62169254-62174499	Zfr	0	0	2	0	0	0	0	0	357.398141529664	0	0	0	rno-Zfr_0011	http://159.226.67.237:8080/new/circ_detail.php?ID=rno-Zfr_0011
rno_circ:chr1:134843160-134848903	Chd2	3	7	1	4	12	6	404.1492657955	864.945014209811	178.699070764832	630.020475665459	1587.72161947605	379.386658235852	rno-Chd2_0001	http://159.226.67.237:8080/new/circ_detail.php?ID=rno-Chd2_0001
rno_circ:chr5:167516581-167558250	Rere	6	17	9	6	8	11	808.298531591001	2100.58074879526	1608.29163688349	945.030713498189	1058.4810796507	695.542206765729	rno-Rere_0007	http://159.226.67.237:8080/new/circ_detail.php?ID=rno-Rere_0007
rno_circ:chr2:57593002-57596183	Nipbl	0	0	0	0	4	0	0	0	0	0	529.240539825351	0	rno-Nipbl_0003	http://159.226.67.237:8080/new/circ_detail.php?ID=rno-Nipbl_0003
rno_circ:chr12:11546509-11547751	Trrap	0	0	0	0	0	2	0	0	0	0	0	126.462219411951	-	-
rno_circ:chr1:217663306-217663860	Ppfia1	0	0	1	0	0	0	0	0	178.699070764832	0	0	0	rno-Ppfia1_0002	http://159.226.67.237:8080/new/circ_detail.php?ID=rno-Ppfia1_0002
rno_circ:chr17:75596939-75616081	Celf2	1	3	0	2	3	3	134.716421931833	370.690720375633	0	315.01023783273	396.930404869013	189.693329117926	rno-Celf2_0002	http://159.226.67.237:8080/new/circ_detail.php?ID=rno-Celf2_0002
rno_circ:chr5:105169591-105183059	Dennd4c	1	0	0	0	0	1	134.716421931833	0	0	0	0	63.2311097059753	rno-Dennd4c_0025	http://159.226.67.237:8080/new/circ_detail.php?ID=rno-Dennd4c_0025
rno_circ:chr5:77106304-77114667	Snx30	0	9	3	0	6	8	0	1112.0721611269	536.097212294496	0	793.860809738026	505.848877647803	rno-Snx30_0001	http://159.226.67.237:8080/new/circ_detail.php?ID=rno-Snx30_0001
rno_circ:chr17:84219927-84239309	Nebl	0	0	0	1	3	4	0	0	0	157.505118916365	396.930404869013	252.924438823901	rno-Nebl_0001	http://159.226.67.237:8080/new/circ_detail.php?ID=rno-Nebl_0001
rno_circ:chr15:45437783-45445017	Rnaseh2b	0	0	0	2	9	19	0	0	0	315.01023783273	1190.79121460704	1201.39108441353	-	-
rno_circ:chr9:13162903-13232980	Kif6	0	0	0	2	0	1	0	0	0	315.01023783273	0	63.2311097059753	rno-Kif6_0002	http://159.226.67.237:8080/new/circ_detail.php?ID=rno-Kif6_0002
rno_circ:chr17:9490018-9496416	Ddx46	0	0	1	0	0	1	0	0	178.699070764832	0	0	63.2311097059753	rno-Ddx46_0008	http://159.226.67.237:8080/new/circ_detail.php?ID=rno-Ddx46_0008
rno_circ:chr2:128562842-128636580	Sclt1	1	0	0	0	3	6	134.716421931833	0	0	0	396.930404869013	379.386658235852	rno-Sclt1_0026	http://159.226.67.237:8080/new/circ_detail.php?ID=rno-Sclt1_0026
rno_circ:chr5:131781284-131787748	Spata6	0	0	0	0	0	2	0	0	0	0	0	126.462219411951	rno-Spata6_0002	http://159.226.67.237:8080/new/circ_detail.php?ID=rno-Spata6_0002
rno_circ:chr2:104855965-104862480	Hltf	0	0	1	0	0	0	0	0	178.699070764832	0	0	0	rno-Hltf_0030	http://159.226.67.237:8080/new/circ_detail.php?ID=rno-Hltf_0030
rno_circ:chr6:906886-907083	Crim1	2	6	0	4	5	5	269.432843863667	741.381440751266	0	630.020475665459	661.550674781688	316.155548529877	rno-Crim1_0014	http://159.226.67.237:8080/new/circ_detail.php?ID=rno-Crim1_0014
rno_circ:chr5:43659900-43661144	Epha7	0	0	0	0	1	3	0	0	0	0	132.310134956338	189.693329117926	rno-Epha7_0001	http://159.226.67.237:8080/new/circ_detail.php?ID=rno-Epha7_0001
rno_circ:chr20:44915140-44925198	Rev3l	0	0	0	0	0	2	0	0	0	0	0	126.462219411951	rno-Rev3l_0007	http://159.226.67.237:8080/new/circ_detail.php?ID=rno-Rev3l_0007
rno_circ:chr9:20839755-20846767	Cd2ap	0	0	0	2	0	0	0	0	0	315.01023783273	0	0	rno-Cd2ap_0027	http://159.226.67.237:8080/new/circ_detail.php?ID=rno-Cd2ap_0027
rno_circ:chr5:136437825-136447778	Eri3	27	27	11	17	14	37	3637.3433921595	3336.2164833807	1965.68977841315	2677.5870215782	1852.34188938873	2339.55105912109	rno-Eri3_0003	http://159.226.67.237:8080/new/circ_detail.php?ID=rno-Eri3_0003
rno_circ:chr20:46846484-46854378	Armc2	0	0	2	0	0	0	0	0	357.398141529664	0	0	0	rno-Armc2_0005	http://159.226.67.237:8080/new/circ_detail.php?ID=rno-Armc2_0005
rno_circ:chr14:48873174-48891769	Arap2	0	0	0	0	2	0	0	0	0	0	264.620269912675	0	rno-Arap2_0014	http://159.226.67.237:8080/new/circ_detail.php?ID=rno-Arap2_0014
rno_circ:chr11:87902732-87908586	Pi4ka	2	0	0	1	4	1	269.432843863667	0	0	157.505118916365	529.240539825351	63.2311097059753	rno-Pi4ka_0013	http://159.226.67.237:8080/new/circ_detail.php?ID=rno-Pi4ka_0013
rno_circ:chr17:6862839-6864981	Ubqln1	1	4	0	2	0	1	134.716421931833	494.254293834178	0	315.01023783273	0	63.2311097059753	rno-Ubqln1_0004	http://159.226.67.237:8080/new/circ_detail.php?ID=rno-Ubqln1_0004
rno_circ:chr10:35815476-35819778	Canx	0	3	3	2	2	3	0	370.690720375633	536.097212294496	315.01023783273	264.620269912675	189.693329117926	rno-Canx_0004	http://159.226.67.237:8080/new/circ_detail.php?ID=rno-Canx_0004
rno_circ:chr3:64738294-64770147	Cwc22	0	0	0	0	1	0	0	0	0	0	132.310134956338	0	-	-
rno_circ:chr7:2563911-2592082	Rbms2	2	0	0	0	3	0	269.432843863667	0	0	0	396.930404869013	0	rno-Rbms2_0006	http://159.226.67.237:8080/new/circ_detail.php?ID=rno-Rbms2_0006
rno_circ:chr9:112360400-112377503	Man2a1	0	0	0	2	0	0	0	0	0	315.01023783273	0	0	rno-Man2a1_0014	http://159.226.67.237:8080/new/circ_detail.php?ID=rno-Man2a1_0014
rno_circ:chr8:131848802-131872872	Tcaim	0	0	1	0	0	0	0	0	178.699070764832	0	0	0	rno-Tcaim_0006	http://159.226.67.237:8080/new/circ_detail.php?ID=rno-Tcaim_0006
rno_circ:chr4:127663314-127673795	Suclg2	0	0	1	0	0	0	0	0	178.699070764832	0	0	0	rno-Suclg2_0004	http://159.226.67.237:8080/new/circ_detail.php?ID=rno-Suclg2_0004
rno_circ:chr19:38057557-38062193	Nfatc3	15	1	5	1	2	0	2020.7463289775	123.563573458544	893.49535382416	157.505118916365	264.620269912675	0	rno-Nfatc3_0001	http://159.226.67.237:8080/new/circ_detail.php?ID=rno-Nfatc3_0001
rno_circ:chr2:80226167-80234308	Ankh	0	0	0	0	0	6	0	0	0	0	0	379.386658235852	rno-Ankh_0001	http://159.226.67.237:8080/new/circ_detail.php?ID=rno-Ankh_0001
rno_circ:chr3:82716131-82725485	Ext2	4	2	0	0	4	10	538.865687727334	247.127146917089	0	0	529.240539825351	632.311097059753	rno-Ext2_0004	http://159.226.67.237:8080/new/circ_detail.php?ID=rno-Ext2_0004
rno_circ:chr4:145629759-145635715	Irak2	2	0	0	0	0	3	269.432843863667	0	0	0	0	189.693329117926	rno-Irak2_0003	http://159.226.67.237:8080/new/circ_detail.php?ID=rno-Irak2_0003
rno_circ:chr18:6249297-6279570	Taf4b	0	0	0	1	0	3	0	0	0	157.505118916365	0	189.693329117926	rno-Taf4b_0005	http://159.226.67.237:8080/new/circ_detail.php?ID=rno-Taf4b_0005
rno_circ:chr1:37532728-37596556	Adcy2	0	2	0	0	0	0	0	247.127146917089	0	0	0	0	-	-
rno_circ:chr12:29985632-29988732	Rabgef1	1	1	0	0	0	1	134.716421931833	123.563573458544	0	0	0	63.2311097059753	rno-Rabgef1_0002	http://159.226.67.237:8080/new/circ_detail.php?ID=rno-Rabgef1_0002
rno_circ:chr1:197510685-197527009	Xpo6	1	0	0	0	0	0	134.716421931833	0	0	0	0	0	rno-Xpo6_0014	http://159.226.67.237:8080/new/circ_detail.php?ID=rno-Xpo6_0014
rno_circ:chr3:81909221-81910484	Prdm11	1	1	1	1	0	0	134.716421931833	123.563573458544	178.699070764832	157.505118916365	0	0	rno-Prdm11_0001	http://159.226.67.237:8080/new/circ_detail.php?ID=rno-Prdm11_0001
rno_circ:chr20:14319170-14324124	Specc1l	0	1	0	4	0	3	0	123.563573458544	0	630.020475665459	0	189.693329117926	rno-Specc1l_0007	http://159.226.67.237:8080/new/circ_detail.php?ID=rno-Specc1l_0007
rno_circ:chr9:61355085-61359768	Ankrd44	0	0	2	2	0	1	0	0	357.398141529664	315.01023783273	0	63.2311097059753	rno-Ankrd44_0019	http://159.226.67.237:8080/new/circ_detail.php?ID=rno-Ankrd44_0019
rno_circ:chr15:60816746-60821766	Dgkh	0	1	0	0	0	0	0	123.563573458544	0	0	0	0	rno-Dgkh_0003	http://159.226.67.237:8080/new/circ_detail.php?ID=rno-Dgkh_0003
rno_circ:chr10:55419844-55436069	Ndel1	1	0	2	2	0	2	134.716421931833	0	357.398141529664	315.01023783273	0	126.462219411951	rno-Ndel1_0001	http://159.226.67.237:8080/new/circ_detail.php?ID=rno-Ndel1_0001
rno_circ:chr2:197903224-197913548	Rprd2	3	0	0	0	0	2	404.1492657955	0	0	0	0	126.462219411951	rno-Rprd2_0002	http://159.226.67.237:8080/new/circ_detail.php?ID=rno-Rprd2_0002
rno_circ:chr9:66618610-66620541	Bmpr2	26	9	21	9	14	23	3502.62697022767	1112.0721611269	3752.68048606147	1417.54607024728	1852.34188938873	1454.31552323743	rno-Bmpr2_0001	http://159.226.67.237:8080/new/circ_detail.php?ID=rno-Bmpr2_0001
rno_circ:chrX:123233419-123234187	Akap17b	0	2	0	4	0	0	0	247.127146917089	0	630.020475665459	0	0	rno-Akap17b_0001	http://159.226.67.237:8080/new/circ_detail.php?ID=rno-Akap17b_0001
rno_circ:chr1:150830996-150846872	Nox4	0	0	3	0	0	0	0	0	536.097212294496	0	0	0	rno-Nox4_0013	http://159.226.67.237:8080/new/circ_detail.php?ID=rno-Nox4_0013
rno_circ:chr15:55043607-55047080	Rcbtb2	0	4	0	0	0	3	0	494.254293834178	0	0	0	189.693329117926	rno-Rcbtb2_0002	http://159.226.67.237:8080/new/circ_detail.php?ID=rno-Rcbtb2_0002
rno_circ:chr10:29318809-29330456	Pwwp2a	4	5	3	0	2	13	538.865687727334	617.817867292722	536.097212294496	0	264.620269912675	822.004426177679	rno-Pwwp2a_0003	http://159.226.67.237:8080/new/circ_detail.php?ID=rno-Pwwp2a_0003
rno_circ:chr3:94068323-94072386	LOC100362814	0	0	0	0	0	2	0	0	0	0	0	126.462219411951	-	-
rno_circ:chr3:161474539-161487731	Ncoa5	0	5	9	1	1	8	0	617.817867292722	1608.29163688349	157.505118916365	132.310134956338	505.848877647803	rno-Ncoa5_0001	http://159.226.67.237:8080/new/circ_detail.php?ID=rno-Ncoa5_0001
rno_circ:chr1:7392046-7443859	Phactr2	2	11	4	7	7	14	269.432843863667	1359.19930804399	714.796283059328	1102.53583241455	926.170944694364	885.235535883655	rno-Phactr2_0007	http://159.226.67.237:8080/new/circ_detail.php?ID=rno-Phactr2_0007
rno_circ:chr15:23792824-23793342	Samd4a	96	113	91	88	115	133	12932.776505456	13962.6838008155	16261.6154395997	13860.4504646401	15215.6655199788	8409.73759089472	rno-Samd4a_0001	http://159.226.67.237:8080/new/circ_detail.php?ID=rno-Samd4a_0001
rno_circ:chr5:157901413-157903058	Ubr4	0	0	0	0	0	3	0	0	0	0	0	189.693329117926	rno-Ubr4_0004	http://159.226.67.237:8080/new/circ_detail.php?ID=rno-Ubr4_0004
rno_circ:chr4:26336094-26341599	Cdk14	4	2	8	1	3	8	538.865687727334	247.127146917089	1429.59256611866	157.505118916365	396.930404869013	505.848877647803	rno-Cdk14_0013	http://159.226.67.237:8080/new/circ_detail.php?ID=rno-Cdk14_0013
rno_circ:chr10:72852742-73038307	Bcas3	0	2	0	0	0	0	0	247.127146917089	0	0	0	0	rno-Ppm1d_0003	http://159.226.67.237:8080/new/circ_detail.php?ID=rno-Ppm1d_0003
rno_circ:chr6:129621583-129635560	Papola	0	0	0	0	1	2	0	0	0	0	132.310134956338	126.462219411951	rno-Papola_0023	http://159.226.67.237:8080/new/circ_detail.php?ID=rno-Papola_0023
rno_circ:chr4:27463818-27464682	Krit1	0	0	0	0	3	0	0	0	0	0	396.930404869013	0	rno-Krit1_0004	http://159.226.67.237:8080/new/circ_detail.php?ID=rno-Krit1_0004
rno_circ:chr6:44055353-44060029	Mboat2	1	6	8	5	7	2	134.716421931833	741.381440751266	1429.59256611866	787.525594581824	926.170944694364	126.462219411951	rno-Mboat2_0001	http://159.226.67.237:8080/new/circ_detail.php?ID=rno-Mboat2_0001
rno_circ:chr6:104032720-104037682	Exd2	0	3	0	0	0	0	0	370.690720375633	0	0	0	0	rno-Exd2_0001	http://159.226.67.237:8080/new/circ_detail.php?ID=rno-Exd2_0001
rno_circ:chr3:64554659-64556084	Zfp385b;LOC102553814	1	3	2	6	6	8	134.716421931833	370.690720375633	357.398141529664	945.030713498189	793.860809738026	505.848877647803	rno-AABR07052588_0001	http://159.226.67.237:8080/new/circ_detail.php?ID=rno-AABR07052588_0001
rno_circ:chr17:10617594-10618503	Simc1	0	0	2	0	0	0	0	0	357.398141529664	0	0	0	rno-Simc1_0004	http://159.226.67.237:8080/new/circ_detail.php?ID=rno-Simc1_0004
rno_circ:chr10:94172444-94173418	Ace	1	2	5	1	2	1	134.716421931833	247.127146917089	893.49535382416	157.505118916365	264.620269912675	63.2311097059753	-	-
rno_circ:chr15:3467313-3470194	Vcl	1	0	0	0	0	0	134.716421931833	0	0	0	0	0	-	-
rno_circ:chr4:99275917-99277560	Rmnd5a	1	1	2	1	8	3	134.716421931833	123.563573458544	357.398141529664	157.505118916365	1058.4810796507	189.693329117926	rno-Rmnd5a_0001	http://159.226.67.237:8080/new/circ_detail.php?ID=rno-Rmnd5a_0001
rno_circ:chr6:21539861-21540152	Ltbp1	0	2	8	1	6	12	0	247.127146917089	1429.59256611866	157.505118916365	793.860809738026	758.773316471704	rno-Ltbp1_0001	http://159.226.67.237:8080/new/circ_detail.php?ID=rno-Ltbp1_0001
rno_circ:chr4:165621036-165626346	Ybx3	1	0	0	0	0	0	134.716421931833	0	0	0	0	0	rno-Ybx3_0002	http://159.226.67.237:8080/new/circ_detail.php?ID=rno-Ybx3_0002
rno_circ:chr2:207356978-207360278	St7l	3	3	2	0	2	1	404.1492657955	370.690720375633	357.398141529664	0	264.620269912675	63.2311097059753	rno-St7l_0006	http://159.226.67.237:8080/new/circ_detail.php?ID=rno-St7l_0006
rno_circ:chr4:158187665-158191739	Vwf	2	0	0	0	0	2	269.432843863667	0	0	0	0	126.462219411951	rno-Vwf_0003	http://159.226.67.237:8080/new/circ_detail.php?ID=rno-Vwf_0003
rno_circ:chr5:15162734-15244849	LOC102552996	0	0	0	0	1	5	0	0	0	0	132.310134956338	316.155548529877	rno-intergenic_000516	http://159.226.67.237:8080/new/circ_detail.php?ID=rno-intergenic_000516
rno_circ:chr6:129629703-129632684	Papola	4	1	5	0	3	2	538.865687727334	123.563573458544	893.49535382416	0	396.930404869013	126.462219411951	rno-Papola_0022	http://159.226.67.237:8080/new/circ_detail.php?ID=rno-Papola_0022
rno_circ:chr9:66604896-66620541	Bmpr2	0	2	0	4	1	6	0	247.127146917089	0	630.020475665459	132.310134956338	379.386658235852	rno-Bmpr2_0013	http://159.226.67.237:8080/new/circ_detail.php?ID=rno-Bmpr2_0013
rno_circ:chrX:75174388-75174831	Abcb7	17	21	11	13	6	28	2290.17917284117	2594.83504262943	1965.68977841315	2047.56654591274	793.860809738026	1770.47107176731	rno-Abcb7_0009	http://159.226.67.237:8080/new/circ_detail.php?ID=rno-Abcb7_0009
rno_circ:chr6:44055353-44097830	Mboat2	10	5	3	0	0	6	1347.16421931833	617.817867292722	536.097212294496	0	0	379.386658235852	rno-Mboat2_0004	http://159.226.67.237:8080/new/circ_detail.php?ID=rno-Mboat2_0004
rno_circ:chr10:30980709-30993573	Clint1	0	5	11	0	0	9	0	617.817867292722	1965.68977841315	0	0	569.079987353778	rno-Clint1_0002	http://159.226.67.237:8080/new/circ_detail.php?ID=rno-Clint1_0002
rno_circ:chr6:96062485-96073243	Mnat1	2	0	0	0	0	0	269.432843863667	0	0	0	0	0	rno-Mnat1_0006	http://159.226.67.237:8080/new/circ_detail.php?ID=rno-Mnat1_0006
rno_circ:chr5:101051645-101066344	Frem1	1	0	2	0	0	1	134.716421931833	0	357.398141529664	0	0	63.2311097059753	rno-Frem1_0006	http://159.226.67.237:8080/new/circ_detail.php?ID=rno-Frem1_0006
rno_circ:chr5:36043415-36046665	Coq3	0	0	0	1	1	7	0	0	0	157.505118916365	132.310134956338	442.617767941827	rno-Coq3_0003	http://159.226.67.237:8080/new/circ_detail.php?ID=rno-Coq3_0003
rno_circ:chr3:79595563-79598304	Fnbp4	0	0	0	2	0	3	0	0	0	315.01023783273	0	189.693329117926	rno-Fnbp4_0001	http://159.226.67.237:8080/new/circ_detail.php?ID=rno-Fnbp4_0001
rno_circ:chr3:45832486-45845123	Tanc1	0	1	4	0	0	6	0	123.563573458544	714.796283059328	0	0	379.386658235852	rno-Tanc1_0002	http://159.226.67.237:8080/new/circ_detail.php?ID=rno-Tanc1_0002
rno_circ:chr6:125523808-125594377	Tc2n	12	12	10	6	5	15	1616.597063182	1482.76288150253	1786.99070764832	945.030713498189	661.550674781688	948.46664558963	rno-RF00026_0022	http://159.226.67.237:8080/new/circ_detail.php?ID=rno-RF00026_0022
rno_circ:chr10:6991635-6992636	Usp7	4	0	0	0	0	3	538.865687727334	0	0	0	0	189.693329117926	rno-Usp7_0004	http://159.226.67.237:8080/new/circ_detail.php?ID=rno-Usp7_0004
rno_circ:chr2:2857571-2865574	Arsk	0	2	1	2	1	2	0	247.127146917089	178.699070764832	315.01023783273	132.310134956338	126.462219411951	rno-Arsk_0001	http://159.226.67.237:8080/new/circ_detail.php?ID=rno-Arsk_0001
rno_circ:chr6:33830536-33835469	Pum2	2	0	0	0	1	0	269.432843863667	0	0	0	132.310134956338	0	rno-Pum2_0006	http://159.226.67.237:8080/new/circ_detail.php?ID=rno-Pum2_0006
rno_circ:chrX:112050505-112092937	Mid2	2	0	0	0	2	0	269.432843863667	0	0	0	264.620269912675	0	-	-
rno_circ:chr10:91742806-91748081	Gosr2	0	0	6	0	3	1	0	0	1072.19442458899	0	396.930404869013	63.2311097059753	rno-Gosr2_0002	http://159.226.67.237:8080/new/circ_detail.php?ID=rno-Gosr2_0002
rno_circ:chr12:40270365-40279580	Atxn2	0	0	0	0	0	1	0	0	0	0	0	63.2311097059753	-	-
rno_circ:chr4:6164583-6169550	Kmt2c_1	0	0	2	0	0	0	0	0	357.398141529664	0	0	0	rno-AABR07059168_0001	http://159.226.67.237:8080/new/circ_detail.php?ID=rno-AABR07059168_0001
rno_circ:chr1:266201079-266206952	Sufu	2	4	0	0	0	4	269.432843863667	494.254293834178	0	0	0	252.924438823901	rno-Sufu_0001	http://159.226.67.237:8080/new/circ_detail.php?ID=rno-Sufu_0001
rno_circ:chr4:133205267-133215619	Gxylt2	0	0	1	0	0	1	0	0	178.699070764832	0	0	63.2311097059753	-	-
rno_circ:chr8:32487066-32489431	Prdm10	1	3	0	0	2	0	134.716421931833	370.690720375633	0	0	264.620269912675	0	rno-Prdm10_0002	http://159.226.67.237:8080/new/circ_detail.php?ID=rno-Prdm10_0002
rno_circ:chr1:104730614-104750940	Nav2	4	0	0	0	0	1	538.865687727334	0	0	0	0	63.2311097059753	rno-Nav2_0007	http://159.226.67.237:8080/new/circ_detail.php?ID=rno-Nav2_0007
rno_circ:chr14:113906516-113922713	Ccdc88a	3	0	0	0	0	3	404.1492657955	0	0	0	0	189.693329117926	rno-Ccdc88a_0008	http://159.226.67.237:8080/new/circ_detail.php?ID=rno-Ccdc88a_0008
rno_circ:chr7:31858707-31865698	Tmpo	0	0	4	5	0	0	0	0	714.796283059328	787.525594581824	0	0	rno-Tmpo_0002	http://159.226.67.237:8080/new/circ_detail.php?ID=rno-Tmpo_0002
rno_circ:chr17:18238234-18276793	Kif13a	0	0	1	0	0	0	0	0	178.699070764832	0	0	0	rno-Kif13a_0007	http://159.226.67.237:8080/new/circ_detail.php?ID=rno-Kif13a_0007
rno_circ:chr1:198089445-198092734	Sgf29	0	0	0	1	0	0	0	0	0	157.505118916365	0	0	rno-Sgf29_0001	http://159.226.67.237:8080/new/circ_detail.php?ID=rno-Sgf29_0001
rno_circ:chr4:17032161-17033623	Pclo	0	0	0	3	2	1	0	0	0	472.515356749094	264.620269912675	63.2311097059753	rno-Pclo_0001	http://159.226.67.237:8080/new/circ_detail.php?ID=rno-Pclo_0001
rno_circ:chr14:9347790-9358699	Wdfy3	0	0	0	0	0	1	0	0	0	0	0	63.2311097059753	rno-Wdfy3_0005	http://159.226.67.237:8080/new/circ_detail.php?ID=rno-Wdfy3_0005
rno_circ:chr16:49676737-49693580	Sorbs2	0	0	0	3	0	0	0	0	0	472.515356749094	0	0	rno-Sorbs2_0004	http://159.226.67.237:8080/new/circ_detail.php?ID=rno-Sorbs2_0004
rno_circ:chr10:106264856-106265494	Sept9	4	2	1	0	5	3	538.865687727334	247.127146917089	178.699070764832	0	661.550674781688	189.693329117926	rno-Sept9_0001	http://159.226.67.237:8080/new/circ_detail.php?ID=rno-Sept9_0001
rno_circ:chr6:22365537-22376735	Memo1	0	1	0	0	2	5	0	123.563573458544	0	0	264.620269912675	316.155548529877	rno-Memo1_0010	http://159.226.67.237:8080/new/circ_detail.php?ID=rno-Memo1_0010
rno_circ:chr7:66761911-66763153	Mon2	3	3	1	0	4	9	404.1492657955	370.690720375633	178.699070764832	0	529.240539825351	569.079987353778	rno-Mon2_0003	http://159.226.67.237:8080/new/circ_detail.php?ID=rno-Mon2_0003
rno_circ:chr11:24479964-24498116	App	10	23	3	8	8	15	1347.16421931833	2841.96218954652	536.097212294496	1260.04095133092	1058.4810796507	948.46664558963	rno-App_0003	http://159.226.67.237:8080/new/circ_detail.php?ID=rno-App_0003
rno_circ:chr11:89155750-89180448	Spidr	7	3	5	0	4	6	943.014953522834	370.690720375633	893.49535382416	0	529.240539825351	379.386658235852	rno-Spidr_0001	http://159.226.67.237:8080/new/circ_detail.php?ID=rno-Spidr_0001
rno_circ:chr3:2008341-2037656	Ehmt1	0	0	0	1	0	2	0	0	0	157.505118916365	0	126.462219411951	rno-Ehmt1_0012	http://159.226.67.237:8080/new/circ_detail.php?ID=rno-Ehmt1_0012
rno_circ:chr3:56148805-56152705	Ubr3	5	4	2	0	4	11	673.582109659167	494.254293834178	357.398141529664	0	529.240539825351	695.542206765729	rno-Ubr3_0003	http://159.226.67.237:8080/new/circ_detail.php?ID=rno-Ubr3_0003
rno_circ:chrX:34034666-34037071	Reps2	0	0	2	0	0	3	0	0	357.398141529664	0	0	189.693329117926	rno-Reps2_0014	http://159.226.67.237:8080/new/circ_detail.php?ID=rno-Reps2_0014
rno_circ:chr9:2205172-2246426	Satb1	0	2	2	1	4	6	0	247.127146917089	357.398141529664	157.505118916365	529.240539825351	379.386658235852	rno-Satb1_0006	http://159.226.67.237:8080/new/circ_detail.php?ID=rno-Satb1_0006
rno_circ:chr1:143712491-143723739	Hdgfrp3	7	4	3	0	4	2	943.014953522834	494.254293834178	536.097212294496	0	529.240539825351	126.462219411951	rno-Hdgfl3_0001	http://159.226.67.237:8080/new/circ_detail.php?ID=rno-Hdgfl3_0001
rno_circ:chrX:52581092-52679268	Dmd	0	0	0	0	0	2	0	0	0	0	0	126.462219411951	rno-Dmd_0009	http://159.226.67.237:8080/new/circ_detail.php?ID=rno-Dmd_0009
rno_circ:chr16:23555919-23600154	Psd3	3	2	5	5	9	11	404.1492657955	247.127146917089	893.49535382416	787.525594581824	1190.79121460704	695.542206765729	rno-Psd3_0010	http://159.226.67.237:8080/new/circ_detail.php?ID=rno-Psd3_0010
rno_circ:chr17:5559657-5571375	Agtpbp1	3	2	0	3	5	6	404.1492657955	247.127146917089	0	472.515356749094	661.550674781688	379.386658235852	rno-Agtpbp1_0030	http://159.226.67.237:8080/new/circ_detail.php?ID=rno-Agtpbp1_0030
rno_circ:chr10:7229937-7231476	Mettl22	0	0	5	0	0	0	0	0	893.49535382416	0	0	0	rno-Mettl22_0002	http://159.226.67.237:8080/new/circ_detail.php?ID=rno-Mettl22_0002
rno_circ:chr6:14457691-14490352	Nrxn1	0	0	1	0	0	2	0	0	178.699070764832	0	0	126.462219411951	rno-Nrxn1_0006	http://159.226.67.237:8080/new/circ_detail.php?ID=rno-Nrxn1_0006
rno_circ:chr1:273721648-273723172	Xpnpep1	0	5	0	0	2	0	0	617.817867292722	0	0	264.620269912675	0	rno-Xpnpep1_0002	http://159.226.67.237:8080/new/circ_detail.php?ID=rno-Xpnpep1_0002
rno_circ:chr3:3399474-3414759	Camsap1	4	0	3	1	5	2	538.865687727334	0	536.097212294496	157.505118916365	661.550674781688	126.462219411951	rno-Camsap1_0002	http://159.226.67.237:8080/new/circ_detail.php?ID=rno-Camsap1_0002
rno_circ:chr5:128121137-128126014	Zcchc11	0	4	0	0	0	0	0	494.254293834178	0	0	0	0	rno-Zcchc11_0005	http://159.226.67.237:8080/new/circ_detail.php?ID=rno-Zcchc11_0005
rno_circ:chr1:274628955-274647456	Pdcd4	0	0	3	0	1	0	0	0	536.097212294496	0	132.310134956338	0	rno-Pdcd4_0006	http://159.226.67.237:8080/new/circ_detail.php?ID=rno-Pdcd4_0006
rno_circ:chr8:47303909-47306590	Arhgef12	0	1	2	1	4	0	0	123.563573458544	357.398141529664	157.505118916365	529.240539825351	0	rno-Arhgef12_0009	http://159.226.67.237:8080/new/circ_detail.php?ID=rno-Arhgef12_0009
rno_circ:chr3:13513288-13522529	Mapkap1	0	0	0	3	0	0	0	0	0	472.515356749094	0	0	rno-Mapkap1_0004	http://159.226.67.237:8080/new/circ_detail.php?ID=rno-Mapkap1_0004
rno_circ:chr5:153161836-153167117	Tmem57	2	0	3	0	0	5	269.432843863667	0	536.097212294496	0	0	316.155548529877	rno-Maco1_0004	http://159.226.67.237:8080/new/circ_detail.php?ID=rno-Maco1_0004
rno_circ:chr1:15488392-15494771	Map3k5	0	1	3	0	3	0	0	123.563573458544	536.097212294496	0	396.930404869013	0	rno-Map3k5_0002	http://159.226.67.237:8080/new/circ_detail.php?ID=rno-Map3k5_0002
rno_circ:chr3:45110841-45133351	Ccdc148	0	1	0	0	0	4	0	123.563573458544	0	0	0	252.924438823901	rno-Ccdc148_0002	http://159.226.67.237:8080/new/circ_detail.php?ID=rno-Ccdc148_0002
rno_circ:chr6:76593297-76599536	Ralgapa1	1	0	3	1	0	0	134.716421931833	0	536.097212294496	157.505118916365	0	0	rno-Ralgapa1_0038	http://159.226.67.237:8080/new/circ_detail.php?ID=rno-Ralgapa1_0038
rno_circ:chr10:86876147-86877951	Rara	0	0	0	2	0	0	0	0	0	315.01023783273	0	0	-	-
rno_circ:chr12:51937846-51945222	Pus1	0	0	0	0	0	4	0	0	0	0	0	252.924438823901	rno-Pus1_0001	http://159.226.67.237:8080/new/circ_detail.php?ID=rno-Pus1_0001
rno_circ:chr6:14450092-14490352	Nrxn1	2	8	2	0	0	11	269.432843863667	988.508587668355	357.398141529664	0	0	695.542206765729	rno-Nrxn1_0002	http://159.226.67.237:8080/new/circ_detail.php?ID=rno-Nrxn1_0002
rno_circ:chr1:282151800-282156982	Eif3a	0	0	0	0	0	3	0	0	0	0	0	189.693329117926	-	-
rno_circ:chr6:125538240-125590030	Tc2n	0	0	0	2	0	5	0	0	0	315.01023783273	0	316.155548529877	rno-Tc2n_0008	http://159.226.67.237:8080/new/circ_detail.php?ID=rno-Tc2n_0008
rno_circ:chr2:209143856-209152642	Cept1	1	1	4	6	10	12	134.716421931833	123.563573458544	714.796283059328	945.030713498189	1323.10134956338	758.773316471704	rno-Cept1_0003	http://159.226.67.237:8080/new/circ_detail.php?ID=rno-Cept1_0003
rno_circ:chr18:27242909-27250440	Fam13b	1	0	0	0	0	0	134.716421931833	0	0	0	0	0	rno-Fam13b_0026	http://159.226.67.237:8080/new/circ_detail.php?ID=rno-Fam13b_0026
rno_circ:chr8:103856404-103864294	Xrn1	1	0	0	0	1	0	134.716421931833	0	0	0	132.310134956338	0	-	-
rno_circ:chr1:150887401-150961642	Nox4	0	0	3	0	0	1	0	0	536.097212294496	0	0	63.2311097059753	rno-Nox4_0003	http://159.226.67.237:8080/new/circ_detail.php?ID=rno-Nox4_0003
rno_circ:chr4:152526403-152536014	Wnk1	2	3	1	0	1	3	269.432843863667	370.690720375633	178.699070764832	0	132.310134956338	189.693329117926	rno-Wnk1_0001	http://159.226.67.237:8080/new/circ_detail.php?ID=rno-Wnk1_0001
rno_circ:chr3:94396940-94398038	Hipk3	24	36	21	21	40	72	3233.194126364	4448.2886445076	3752.68048606147	3307.60749724366	5292.40539825351	4552.63989883022	rno-Hipk3_0001	http://159.226.67.237:8080/new/circ_detail.php?ID=rno-Hipk3_0001
rno_circ:chr10:58961407-58965487	Smtnl2	1	0	2	1	1	2	134.716421931833	0	357.398141529664	157.505118916365	132.310134956338	126.462219411951	rno-Smtnl2_0001	http://159.226.67.237:8080/new/circ_detail.php?ID=rno-Smtnl2_0001
rno_circ:chr5:152380712-152381406	Cep85	0	7	0	0	0	0	0	864.945014209811	0	0	0	0	-	-
rno_circ:chr19:43207756-43212388	Aars	0	0	0	0	0	2	0	0	0	0	0	126.462219411951	-	-
rno_circ:chr15:25331703-25333342	Tmem260	0	0	1	0	2	0	0	0	178.699070764832	0	264.620269912675	0	rno-Tmem260_0011	http://159.226.67.237:8080/new/circ_detail.php?ID=rno-Tmem260_0011
rno_circ:chr2:185392280-185394131	Sh3d19	0	0	0	0	0	2	0	0	0	0	0	126.462219411951	-	-
rno_circ:chr8:70374146-70375242	Dennd4a	1	2	0	0	0	1	134.716421931833	247.127146917089	0	0	0	63.2311097059753	rno-Dennd4a_0017	http://159.226.67.237:8080/new/circ_detail.php?ID=rno-Dennd4a_0017
rno_circ:chr6:7830292-7838356	Plekhh2	2	0	0	0	0	1	269.432843863667	0	0	0	0	63.2311097059753	rno-Plekhh2_0002	http://159.226.67.237:8080/new/circ_detail.php?ID=rno-Plekhh2_0002
rno_circ:chr4:2546232-2574144	Ube3c	0	4	0	0	0	0	0	494.254293834178	0	0	0	0	rno-Ube3c_0005	http://159.226.67.237:8080/new/circ_detail.php?ID=rno-Ube3c_0005
rno_circ:chr8:69793755-69795155	Dis3l	1	0	0	4	0	0	134.716421931833	0	0	630.020475665459	0	0	rno-Dis3l_0001	http://159.226.67.237:8080/new/circ_detail.php?ID=rno-Dis3l_0001
rno_circ:chr14:108046534-108047412	Xpo1	0	3	0	0	0	0	0	370.690720375633	0	0	0	0	rno-Xpo1_0008	http://159.226.67.237:8080/new/circ_detail.php?ID=rno-Xpo1_0008
rno_circ:chr12:10499000-10534434	Cdk8	0	0	0	0	0	1	0	0	0	0	0	63.2311097059753	rno-AABR07035338_0005	http://159.226.67.237:8080/new/circ_detail.php?ID=rno-AABR07035338_0005
rno_circ:chr18:61335536-61340634	Zfp532	0	6	0	0	0	0	0	741.381440751266	0	0	0	0	rno-Zfp532_0005	http://159.226.67.237:8080/new/circ_detail.php?ID=rno-Zfp532_0005
rno_circ:chr5:106603692-106632351	Focad	0	1	1	0	5	0	0	123.563573458544	178.699070764832	0	661.550674781688	0	rno-Focad_0003	http://159.226.67.237:8080/new/circ_detail.php?ID=rno-Focad_0003
rno_circ:chr1:8846801-8860029	Vta1	0	1	0	0	0	9	0	123.563573458544	0	0	0	569.079987353778	rno-Vta1_0001	http://159.226.67.237:8080/new/circ_detail.php?ID=rno-Vta1_0001
rno_circ:chr8:22804233-22805257	Kank2	1	0	0	2	3	0	134.716421931833	0	0	315.01023783273	396.930404869013	0	rno-Kank2_0003	http://159.226.67.237:8080/new/circ_detail.php?ID=rno-Kank2_0003
rno_circ:chr15:19534432-19541895	Txndc16	2	0	0	3	0	3	269.432843863667	0	0	472.515356749094	0	189.693329117926	rno-Txndc16_0002	http://159.226.67.237:8080/new/circ_detail.php?ID=rno-Txndc16_0002
rno_circ:chr1:79848478-79856028	Nova2	0	0	2	0	0	0	0	0	357.398141529664	0	0	0	rno-Nova2_0001	http://159.226.67.237:8080/new/circ_detail.php?ID=rno-Nova2_0001
rno_circ:chr2:238742934-238746181	Tet2	6	4	1	1	0	0	808.298531591001	494.254293834178	178.699070764832	157.505118916365	0	0	rno-Tet2_0001	http://159.226.67.237:8080/new/circ_detail.php?ID=rno-Tet2_0001
rno_circ:chr5:7660223-7703890	Prex2	0	0	0	0	3	1	0	0	0	0	396.930404869013	63.2311097059753	rno-Prex2_0008	http://159.226.67.237:8080/new/circ_detail.php?ID=rno-Prex2_0008
rno_circ:chr2:107346868-107347207	Tbl1xr1	0	0	1	0	0	0	0	0	178.699070764832	0	0	0	rno-Tbl1xr1_0006	http://159.226.67.237:8080/new/circ_detail.php?ID=rno-Tbl1xr1_0006
rno_circ:chr17:57316565-57323036	Epc1	0	3	0	0	0	2	0	370.690720375633	0	0	0	126.462219411951	rno-Epc1_0001	http://159.226.67.237:8080/new/circ_detail.php?ID=rno-Epc1_0001
rno_circ:chr3:60744743-60756038	Atf2	2	0	3	1	1	8	269.432843863667	0	536.097212294496	157.505118916365	132.310134956338	505.848877647803	rno-Atf2_0004	http://159.226.67.237:8080/new/circ_detail.php?ID=rno-Atf2_0004
rno_circ:chr7:134656908-134667817	Pphln1	0	0	5	4	2	0	0	0	893.49535382416	630.020475665459	264.620269912675	0	rno-Pphln1_0006	http://159.226.67.237:8080/new/circ_detail.php?ID=rno-Pphln1_0006
rno_circ:chr16:40469880-40483041	Vegfc	1	2	1	0	0	0	134.716421931833	247.127146917089	178.699070764832	0	0	0	rno-Vegfc_0001	http://159.226.67.237:8080/new/circ_detail.php?ID=rno-Vegfc_0001
rno_circ:chr4:117422680-117442928	Alms1	5	2	4	3	0	9	673.582109659167	247.127146917089	714.796283059328	472.515356749094	0	569.079987353778	rno-Alms1_0004	http://159.226.67.237:8080/new/circ_detail.php?ID=rno-Alms1_0004
rno_circ:chr11:64795077-64800821	Timmdc1	0	0	0	0	0	3	0	0	0	0	0	189.693329117926	rno-Timmdc1_0003	http://159.226.67.237:8080/new/circ_detail.php?ID=rno-Timmdc1_0003
rno_circ:chr19:43140752-43142667	Pdpr	0	6	0	3	2	5	0	741.381440751266	0	472.515356749094	264.620269912675	316.155548529877	rno-Pdpr_0006	http://159.226.67.237:8080/new/circ_detail.php?ID=rno-Pdpr_0006
rno_circ:chr17:34787652-34799549	Exoc2	8	3	3	3	5	0	1077.73137545467	370.690720375633	536.097212294496	472.515356749094	661.550674781688	0	rno-LOC103689971_0002	http://159.226.67.237:8080/new/circ_detail.php?ID=rno-LOC103689971_0002
rno_circ:chr10:61476849-61483913	Pafah1b1	0	1	0	4	0	0	0	123.563573458544	0	630.020475665459	0	0	rno-Pafah1b1_0002	http://159.226.67.237:8080/new/circ_detail.php?ID=rno-Pafah1b1_0002
rno_circ:chr12:40278630-40286279	Atxn2	0	2	0	0	0	0	0	247.127146917089	0	0	0	0	rno-Atxn2_0008	http://159.226.67.237:8080/new/circ_detail.php?ID=rno-Atxn2_0008
rno_circ:chr13:89107668-89211609	Atf6	0	6	0	0	0	0	0	741.381440751266	0	0	0	0	-	-
rno_circ:chr10:13466171-13483091	Pdpk1	0	3	1	0	0	2	0	370.690720375633	178.699070764832	0	0	126.462219411951	-	-
rno_circ:chr5:173599666-173600333	Agrn	0	0	0	0	0	5	0	0	0	0	0	316.155548529877	rno-Agrn_0001	http://159.226.67.237:8080/new/circ_detail.php?ID=rno-Agrn_0001
rno_circ:chr8:94742077-94745637	Cyb5r4	0	0	0	3	0	0	0	0	0	472.515356749094	0	0	rno-Cyb5r4_0004	http://159.226.67.237:8080/new/circ_detail.php?ID=rno-Cyb5r4_0004
rno_circ:chr2:189373840-189392862	Atp8b2	0	0	0	0	0	5	0	0	0	0	0	316.155548529877	rno-Ubap2l_0015	http://159.226.67.237:8080/new/circ_detail.php?ID=rno-Ubap2l_0015
rno_circ:chr17:83502435-83525781	Plxdc2	0	7	1	0	0	5	0	864.945014209811	178.699070764832	0	0	316.155548529877	rno-Plxdc2_0007	http://159.226.67.237:8080/new/circ_detail.php?ID=rno-Plxdc2_0007
rno_circ:chr1:261198164-261200060	Mms19	0	1	0	0	0	8	0	123.563573458544	0	0	0	505.848877647803	rno-Mms19_0002	http://159.226.67.237:8080/new/circ_detail.php?ID=rno-Mms19_0002
rno_circ:chr2:186154270-186164906	Dclk2	0	3	0	0	1	0	0	370.690720375633	0	0	132.310134956338	0	rno-Dclk2_0001	http://159.226.67.237:8080/new/circ_detail.php?ID=rno-Dclk2_0001
rno_circ:chr17:16002402-16003404	Wnk2	4	2	2	4	0	13	538.865687727334	247.127146917089	357.398141529664	630.020475665459	0	822.004426177679	rno-Wnk2_0003	http://159.226.67.237:8080/new/circ_detail.php?ID=rno-Wnk2_0003
rno_circ:chr3:172526113-172526253	Nelfcd	0	0	0	1	0	0	0	0	0	157.505118916365	0	0	rno-Nelfcd_0004	http://159.226.67.237:8080/new/circ_detail.php?ID=rno-Nelfcd_0004
rno_circ:chr20:55473767-55474180	Ascc3	0	0	1	0	0	0	0	0	178.699070764832	0	0	0	rno-Ascc3_0011	http://159.226.67.237:8080/new/circ_detail.php?ID=rno-Ascc3_0011
rno_circ:chr6:136059672-136091144	Mark3	0	0	1	0	3	2	0	0	178.699070764832	0	396.930404869013	126.462219411951	rno-Mark3_0002	http://159.226.67.237:8080/new/circ_detail.php?ID=rno-Mark3_0002
rno_circ:chr8:117332211-117333100	Qrich1	0	0	0	0	1	2	0	0	0	0	132.310134956338	126.462219411951	rno-Qrich1_0004	http://159.226.67.237:8080/new/circ_detail.php?ID=rno-Qrich1_0004
rno_circ:chr4:8162130-8166216	Srpk2	0	0	0	1	0	2	0	0	0	157.505118916365	0	126.462219411951	rno-Srpk2_0009	http://159.226.67.237:8080/new/circ_detail.php?ID=rno-Srpk2_0009
rno_circ:chr3:94720462-94724521	Qser1	0	0	0	0	0	2	0	0	0	0	0	126.462219411951	rno-Qser1_0010	http://159.226.67.237:8080/new/circ_detail.php?ID=rno-Qser1_0010
rno_circ:chr19:56720223-56722271	Nup133	0	0	3	0	0	0	0	0	536.097212294496	0	0	0	rno-Nup133_0004	http://159.226.67.237:8080/new/circ_detail.php?ID=rno-Nup133_0004
rno_circ:chr3:150686708-150696569	Itch	9	0	0	0	3	4	1212.4477973865	0	0	0	396.930404869013	252.924438823901	rno-Itch_0026	http://159.226.67.237:8080/new/circ_detail.php?ID=rno-Itch_0026
rno_circ:chrX:71568020-71568934	Ogt	0	0	0	2	0	1	0	0	0	315.01023783273	0	63.2311097059753	rno-Ogt_0005	http://159.226.67.237:8080/new/circ_detail.php?ID=rno-Ogt_0005
rno_circ:chr13:42372251-42382928	Nckap5	0	1	0	2	8	0	0	123.563573458544	0	315.01023783273	1058.4810796507	0	rno-Nckap5_0006	http://159.226.67.237:8080/new/circ_detail.php?ID=rno-Nckap5_0006
rno_circ:chr5:167486001-167581074	Rere	0	9	0	0	4	0	0	1112.0721611269	0	0	529.240539825351	0	rno-Rere_0010	http://159.226.67.237:8080/new/circ_detail.php?ID=rno-Rere_0010
rno_circ:chr3:176174397-176175366	Dido1	0	0	0	0	0	4	0	0	0	0	0	252.924438823901	-	-
rno_circ:chr6:135672583-135696475	Traf3	1	6	1	0	0	1	134.716421931833	741.381440751266	178.699070764832	0	0	63.2311097059753	rno-Traf3_0002	http://159.226.67.237:8080/new/circ_detail.php?ID=rno-Traf3_0002
rno_circ:chr5:131738939-131740535	Spata6	0	1	0	0	1	5	0	123.563573458544	0	0	132.310134956338	316.155548529877	rno-Spata6_0001	http://159.226.67.237:8080/new/circ_detail.php?ID=rno-Spata6_0001
rno_circ:chr17:5429865-5436758	Naa35	2	2	7	1	1	6	269.432843863667	247.127146917089	1250.89349535382	157.505118916365	132.310134956338	379.386658235852	rno-Naa35_0007	http://159.226.67.237:8080/new/circ_detail.php?ID=rno-Naa35_0007
rno_circ:chr6:10961830-10979314	Ttc7a	0	3	3	3	10	9	0	370.690720375633	536.097212294496	472.515356749094	1323.10134956338	569.079987353778	rno-Ttc7a_0003	http://159.226.67.237:8080/new/circ_detail.php?ID=rno-Ttc7a_0003
rno_circ:chr15:48231960-48284550	Hmbox1	1	0	1	2	0	9	134.716421931833	0	178.699070764832	315.01023783273	0	569.079987353778	rno-Hmbox1_0006	http://159.226.67.237:8080/new/circ_detail.php?ID=rno-Hmbox1_0006
rno_circ:chr1:124542325-124543680	Otud7a	3	0	0	0	0	2	404.1492657955	0	0	0	0	126.462219411951	rno-intergenic_000170	http://159.226.67.237:8080/new/circ_detail.php?ID=rno-intergenic_000170
rno_circ:chr1:204773090-204780713	Fam53b	0	0	0	0	1	0	0	0	0	0	132.310134956338	0	rno-Fam53b_0004	http://159.226.67.237:8080/new/circ_detail.php?ID=rno-Fam53b_0004
rno_circ:chr5:102432516-102434485	Bnc2	4	1	0	0	0	5	538.865687727334	123.563573458544	0	0	0	316.155548529877	rno-Bnc2_0001	http://159.226.67.237:8080/new/circ_detail.php?ID=rno-Bnc2_0001
rno_circ:chr5:136420692-136510629	Eri3	0	1	2	0	1	7	0	123.563573458544	357.398141529664	0	132.310134956338	442.617767941827	rno-Eri3_0005	http://159.226.67.237:8080/new/circ_detail.php?ID=rno-Eri3_0005
rno_circ:chr4:131415405-131453028	Foxp1	0	1	4	2	0	0	0	123.563573458544	714.796283059328	315.01023783273	0	0	rno-Foxp1_0004	http://159.226.67.237:8080/new/circ_detail.php?ID=rno-Foxp1_0004
rno_circ:chr6:871525-907083	Crim1	2	2	3	8	5	7	269.432843863667	247.127146917089	536.097212294496	1260.04095133092	661.550674781688	442.617767941827	rno-Crim1_0005	http://159.226.67.237:8080/new/circ_detail.php?ID=rno-Crim1_0005
rno_circ:chr20:34581918-34585746	Cep85l	0	2	0	2	0	0	0	247.127146917089	0	315.01023783273	0	0	rno-Cep85l_0005	http://159.226.67.237:8080/new/circ_detail.php?ID=rno-Cep85l_0005
rno_circ:chr5:156532339-156534352	Eif4g3	0	0	0	0	0	1	0	0	0	0	0	63.2311097059753	rno-Eif4g3_0007	http://159.226.67.237:8080/new/circ_detail.php?ID=rno-Eif4g3_0007
rno_circ:chr6:871525-872927	Crim1	5	1	4	15	3	7	673.582109659167	123.563573458544	714.796283059328	2362.57678374547	396.930404869013	442.617767941827	rno-Crim1_0002	http://159.226.67.237:8080/new/circ_detail.php?ID=rno-Crim1_0002
rno_circ:chr7:58192736-58196882	Tbc1d15	0	0	0	0	0	2	0	0	0	0	0	126.462219411951	rno-Tbc1d15_0006	http://159.226.67.237:8080/new/circ_detail.php?ID=rno-Tbc1d15_0006
rno_circ:chr11:72245130-72274521	Dlg1	0	0	0	2	0	2	0	0	0	315.01023783273	0	126.462219411951	rno-Dlg1_0002	http://159.226.67.237:8080/new/circ_detail.php?ID=rno-Dlg1_0002
rno_circ:chr3:81296053-81296851	Mapk8ip1	0	0	0	0	0	2	0	0	0	0	0	126.462219411951	-	-
rno_circ:chr6:28041574-28084649	Dtnb	0	5	6	5	3	0	0	617.817867292722	1072.19442458899	787.525594581824	396.930404869013	0	rno-Dtnb_0001	http://159.226.67.237:8080/new/circ_detail.php?ID=rno-Dtnb_0001
rno_circ:chr4:98687714-98697350	Eif2ak3	0	0	0	0	4	0	0	0	0	0	529.240539825351	0	-	-
rno_circ:chr4:66567829-66568912	Hipk2	5	2	2	4	2	10	673.582109659167	247.127146917089	357.398141529664	630.020475665459	264.620269912675	632.311097059753	rno-Hipk2_0003	http://159.226.67.237:8080/new/circ_detail.php?ID=rno-Hipk2_0003
rno_circ:chr6:136102013-136107031	Mark3	3	5	0	5	4	6	404.1492657955	617.817867292722	0	787.525594581824	529.240539825351	379.386658235852	rno-Mark3_0009	http://159.226.67.237:8080/new/circ_detail.php?ID=rno-Mark3_0009
rno_circ:chr6:72537858-72538290	Hectd1	7	7	0	5	5	9	943.014953522834	864.945014209811	0	787.525594581824	661.550674781688	569.079987353778	rno-Hectd1_0001	http://159.226.67.237:8080/new/circ_detail.php?ID=rno-Hectd1_0001
rno_circ:chr14:9226094-9247429	Wdfy3	0	0	2	0	2	1	0	0	357.398141529664	0	264.620269912675	63.2311097059753	rno-Wdfy3_0004	http://159.226.67.237:8080/new/circ_detail.php?ID=rno-Wdfy3_0004
rno_circ:chr17:83375370-83420919	Plxdc2	1	1	3	3	2	9	134.716421931833	123.563573458544	536.097212294496	472.515356749094	264.620269912675	569.079987353778	rno-Plxdc2_0010	http://159.226.67.237:8080/new/circ_detail.php?ID=rno-Plxdc2_0010
rno_circ:chr5:171277663-171281241	Cep104	3	0	0	2	0	4	404.1492657955	0	0	315.01023783273	0	252.924438823901	rno-Cep104_0001	http://159.226.67.237:8080/new/circ_detail.php?ID=rno-Cep104_0001
rno_circ:chr5:148546311-148556027	Zcchc17	2	2	2	0	3	0	269.432843863667	247.127146917089	357.398141529664	0	396.930404869013	0	rno-Zcchc17_0001	http://159.226.67.237:8080/new/circ_detail.php?ID=rno-Zcchc17_0001
rno_circ:chr3:108833170-108851078	Spred1	0	2	0	0	0	5	0	247.127146917089	0	0	0	316.155548529877	rno-Spred1_0001	http://159.226.67.237:8080/new/circ_detail.php?ID=rno-Spred1_0001
rno_circ:chr1:165366392-165367044	Ppme1	0	4	0	0	0	3	0	494.254293834178	0	0	0	189.693329117926	rno-Ppme1_0001	http://159.226.67.237:8080/new/circ_detail.php?ID=rno-Ppme1_0001
rno_circ:chr8:70317585-70324895	Dennd4a	2	9	8	10	0	16	269.432843863667	1112.0721611269	1429.59256611866	1575.05118916365	0	1011.69775529561	rno-Dennd4a_0013	http://159.226.67.237:8080/new/circ_detail.php?ID=rno-Dennd4a_0013
rno_circ:chr7:24877376-24885721	Tcp11l2	0	0	0	0	0	6	0	0	0	0	0	379.386658235852	rno-Tcp11l2_0002	http://159.226.67.237:8080/new/circ_detail.php?ID=rno-Tcp11l2_0002
rno_circ:chr1:235789223-235800597	Vps13a	0	0	2	0	0	3	0	0	357.398141529664	0	0	189.693329117926	rno-Vps13a_0042	http://159.226.67.237:8080/new/circ_detail.php?ID=rno-Vps13a_0042
rno_circ:chr6:28019769-28084649	Dtnb	0	1	0	0	0	4	0	123.563573458544	0	0	0	252.924438823901	rno-Dtnb_0032	http://159.226.67.237:8080/new/circ_detail.php?ID=rno-Dtnb_0032
rno_circ:chr2:45801786-45813991	Arl15	17	6	17	11	16	27	2290.17917284117	741.381440751266	3037.88420300214	1732.55630808001	2116.9621593014	1707.23996206133	rno-Arl15_0001	http://159.226.67.237:8080/new/circ_detail.php?ID=rno-Arl15_0001
rno_circ:chr2:18544063-18546960	Vcan	0	0	0	2	0	0	0	0	0	315.01023783273	0	0	rno-Vcan_0005	http://159.226.67.237:8080/new/circ_detail.php?ID=rno-Vcan_0005
rno_circ:chr5:141066190-141067811	Macf1	1	0	0	2	0	2	134.716421931833	0	0	315.01023783273	0	126.462219411951	rno-Macf1_0005	http://159.226.67.237:8080/new/circ_detail.php?ID=rno-Macf1_0005
rno_circ:chr10:57508985-57527668	Rabep1	0	1	0	0	0	4	0	123.563573458544	0	0	0	252.924438823901	rno-Rabep1_0005	http://159.226.67.237:8080/new/circ_detail.php?ID=rno-Rabep1_0005
rno_circ:chr15:103737778-103747183	Abcc4	0	0	0	0	0	2	0	0	0	0	0	126.462219411951	rno-Abcc4_0012	http://159.226.67.237:8080/new/circ_detail.php?ID=rno-Abcc4_0012
rno_circ:chr12:40294014-40294628	Atxn2	0	0	1	1	2	0	0	0	178.699070764832	157.505118916365	264.620269912675	0	rno-Atxn2_0013	http://159.226.67.237:8080/new/circ_detail.php?ID=rno-Atxn2_0013
rno_circ:chr2:57212775-57217628	Nup155	0	0	0	2	0	3	0	0	0	315.01023783273	0	189.693329117926	rno-Nup155_0001	http://159.226.67.237:8080/new/circ_detail.php?ID=rno-Nup155_0001
rno_circ:chr8:70339051-70367391	Dennd4a	0	0	0	2	4	5	0	0	0	315.01023783273	529.240539825351	316.155548529877	rno-Dennd4a_0015	http://159.226.67.237:8080/new/circ_detail.php?ID=rno-Dennd4a_0015
rno_circ:chr11:89434192-89447041	Prkdc	3	1	0	1	1	7	404.1492657955	123.563573458544	0	157.505118916365	132.310134956338	442.617767941827	rno-Prkdc_0006	http://159.226.67.237:8080/new/circ_detail.php?ID=rno-Prkdc_0006
rno_circ:chr18:14633913-14643454	Dtna	0	0	0	0	1	0	0	0	0	0	132.310134956338	0	-	-
rno_circ:chr1:244630341-244641499	Smarca2	1	0	2	0	2	2	134.716421931833	0	357.398141529664	0	264.620269912675	126.462219411951	rno-Smarca2_0022	http://159.226.67.237:8080/new/circ_detail.php?ID=rno-Smarca2_0022
rno_circ:chr1:244630341-244693344	Smarca2	0	0	0	0	4	0	0	0	0	0	529.240539825351	0	-	-
rno_circ:chr14:2595787-2607696	Ccdc18_1	1	0	0	0	2	0	134.716421931833	0	0	0	264.620269912675	0	rno-Ccdc18_0013	http://159.226.67.237:8080/new/circ_detail.php?ID=rno-Ccdc18_0013
rno_circ:chr14:15091390-15121067	Cnot6l	6	0	0	1	0	0	808.298531591001	0	0	157.505118916365	0	0	rno-Cnot6l_0010	http://159.226.67.237:8080/new/circ_detail.php?ID=rno-Cnot6l_0010
rno_circ:chr8:123326946-123344508	Stt3b	0	0	5	0	0	3	0	0	893.49535382416	0	0	189.693329117926	rno-Stt3b_0001	http://159.226.67.237:8080/new/circ_detail.php?ID=rno-Stt3b_0001
rno_circ:chr7:73684650-73748233	Stk3	0	2	0	1	0	5	0	247.127146917089	0	157.505118916365	0	316.155548529877	rno-Stk3_0005	http://159.226.67.237:8080/new/circ_detail.php?ID=rno-Stk3_0005
rno_circ:chr6:22242071-22250518	Spast	0	0	0	0	0	7	0	0	0	0	0	442.617767941827	rno-Spast_0015	http://159.226.67.237:8080/new/circ_detail.php?ID=rno-Spast_0015
rno_circ:chr15:36823412-36828644	Parp4	2	0	0	0	7	0	269.432843863667	0	0	0	926.170944694364	0	rno-AABR07018038_0002	http://159.226.67.237:8080/new/circ_detail.php?ID=rno-AABR07018038_0002
rno_circ:chr8:130006477-130031678	Trak1	2	4	0	0	5	3	269.432843863667	494.254293834178	0	0	661.550674781688	189.693329117926	rno-Trak1_0003	http://159.226.67.237:8080/new/circ_detail.php?ID=rno-Trak1_0003
rno_circ:chr12:29936709-29937622	Tmem248	7	0	0	0	4	0	943.014953522834	0	0	0	529.240539825351	0	rno-Tmem248_0006	http://159.226.67.237:8080/new/circ_detail.php?ID=rno-Tmem248_0006
rno_circ:chr20:10334307-10342178	Pknox1	0	0	0	3	0	0	0	0	0	472.515356749094	0	0	rno-Pknox1_0001	http://159.226.67.237:8080/new/circ_detail.php?ID=rno-Pknox1_0001
rno_circ:chr8:33859473-33859733	Ets1	0	3	0	0	0	1	0	370.690720375633	0	0	0	63.2311097059753	rno-Ets1_0003	http://159.226.67.237:8080/new/circ_detail.php?ID=rno-Ets1_0003
rno_circ:chr2:62955690-62956953	Drosha	0	0	0	2	7	0	0	0	0	315.01023783273	926.170944694364	0	rno-Drosha_0003	http://159.226.67.237:8080/new/circ_detail.php?ID=rno-Drosha_0003
rno_circ:chr12:51582921-51584301	Ttc28	1	3	0	1	3	9	134.716421931833	370.690720375633	0	157.505118916365	396.930404869013	569.079987353778	rno-Ttc28_0002	http://159.226.67.237:8080/new/circ_detail.php?ID=rno-Ttc28_0002
rno_circ:chr18:32477669-32519197	Arhgap26	0	0	0	1	0	0	0	0	0	157.505118916365	0	0	rno-intergenic_000597	http://159.226.67.237:8080/new/circ_detail.php?ID=rno-intergenic_000597
rno_circ:chr6:21314475-21323737	Ltbp1	4	0	0	0	0	0	538.865687727334	0	0	0	0	0	-	-
rno_circ:chr13:101685969-101688371	Brox	0	0	0	0	1	0	0	0	0	0	132.310134956338	0	rno-Brox_0001	http://159.226.67.237:8080/new/circ_detail.php?ID=rno-Brox_0001
rno_circ:chr1:150830996-150887461	Nox4	0	3	3	0	0	12	0	370.690720375633	536.097212294496	0	0	758.773316471704	rno-Nox4_0006	http://159.226.67.237:8080/new/circ_detail.php?ID=rno-Nox4_0006
rno_circ:chr6:24430679-24459158	Lclat1	4	3	1	3	1	5	538.865687727334	370.690720375633	178.699070764832	472.515356749094	132.310134956338	316.155548529877	rno-Lclat1_0001	http://159.226.67.237:8080/new/circ_detail.php?ID=rno-Lclat1_0001
rno_circ:chr2:34574151-34576926	Adamts6	0	1	0	0	0	1	0	123.563573458544	0	0	0	63.2311097059753	rno-Adamts6_0012	http://159.226.67.237:8080/new/circ_detail.php?ID=rno-Adamts6_0012
rno_circ:chr11:34879058-34940932	Dyrk1a	0	3	0	0	0	4	0	370.690720375633	0	0	0	252.924438823901	rno-Dyrk1a_0003	http://159.226.67.237:8080/new/circ_detail.php?ID=rno-Dyrk1a_0003
rno_circ:chr4:33929479-33934304	C1galt1	3	4	0	1	0	11	404.1492657955	494.254293834178	0	157.505118916365	0	695.542206765729	rno-C1galt1_0001	http://159.226.67.237:8080/new/circ_detail.php?ID=rno-C1galt1_0001
rno_circ:chr13:109457218-109471561	Rps6kc1	1	5	3	3	0	2	134.716421931833	617.817867292722	536.097212294496	472.515356749094	0	126.462219411951	rno-Rps6kc1_0013	http://159.226.67.237:8080/new/circ_detail.php?ID=rno-Rps6kc1_0013
rno_circ:chr14:84403045-84407189	Sf3a1	1	2	0	2	0	1	134.716421931833	247.127146917089	0	315.01023783273	0	63.2311097059753	rno-Sf3a1_0001	http://159.226.67.237:8080/new/circ_detail.php?ID=rno-Sf3a1_0001
rno_circ:chr14:113271542-113282291	Efemp1	3	0	0	0	2	4	404.1492657955	0	0	0	264.620269912675	252.924438823901	rno-Efemp1_0001	http://159.226.67.237:8080/new/circ_detail.php?ID=rno-Efemp1_0001
rno_circ:chr6:125550201-125569718	Tc2n	11	7	4	8	7	24	1481.88064125017	864.945014209811	714.796283059328	1260.04095133092	926.170944694364	1517.54663294341	rno-Tc2n_0001	http://159.226.67.237:8080/new/circ_detail.php?ID=rno-Tc2n_0001
rno_circ:chr5:75293219-75297323	Svep1	11	14	5	7	7	13	1481.88064125017	1729.89002841962	893.49535382416	1102.53583241455	926.170944694364	822.004426177679	rno-Svep1_0001	http://159.226.67.237:8080/new/circ_detail.php?ID=rno-Svep1_0001
rno_circ:chr18:1337228-1354828	Rock1	0	0	0	0	1	0	0	0	0	0	132.310134956338	0	rno-Rock1_0004	http://159.226.67.237:8080/new/circ_detail.php?ID=rno-Rock1_0004
rno_circ:chr14:4154610-4182331	Zfp644	0	0	2	2	0	1	0	0	357.398141529664	315.01023783273	0	63.2311097059753	rno-Zfp644_0001	http://159.226.67.237:8080/new/circ_detail.php?ID=rno-Zfp644_0001
rno_circ:chr5:69929580-69931905	Abca1	0	0	0	4	0	0	0	0	0	630.020475665459	0	0	rno-Abca1_0003	http://159.226.67.237:8080/new/circ_detail.php?ID=rno-Abca1_0003
rno_circ:chr2:47203786-47209416	Itga1	0	2	0	0	0	5	0	247.127146917089	0	0	0	316.155548529877	rno-Itga1_0004	http://159.226.67.237:8080/new/circ_detail.php?ID=rno-Itga1_0004
rno_circ:chr1:174165890-174174250	St5	1	4	5	0	2	2	134.716421931833	494.254293834178	893.49535382416	0	264.620269912675	126.462219411951	rno-St5_0001	http://159.226.67.237:8080/new/circ_detail.php?ID=rno-St5_0001
rno_circ:chr3:152370838-152373419	Phf20	0	0	1	0	0	0	0	0	178.699070764832	0	0	0	rno-Phf20_0006	http://159.226.67.237:8080/new/circ_detail.php?ID=rno-Phf20_0006
rno_circ:chr8:87543960-87550389	Senp6	0	2	1	1	0	1	0	247.127146917089	178.699070764832	157.505118916365	0	63.2311097059753	rno-Senp6_0011	http://159.226.67.237:8080/new/circ_detail.php?ID=rno-Senp6_0011
rno_circ:chr4:6306138-6317357	Galnt11	2	0	3	0	4	4	269.432843863667	0	536.097212294496	0	529.240539825351	252.924438823901	rno-Galnt11_0001	http://159.226.67.237:8080/new/circ_detail.php?ID=rno-Galnt11_0001
rno_circ:chr14:84739856-84812597	Mtmr3	0	1	0	0	0	0	0	123.563573458544	0	0	0	0	rno-Mtmr3_0014	http://159.226.67.237:8080/new/circ_detail.php?ID=rno-Mtmr3_0014
rno_circ:chr12:13290417-13292864	Zdhhc4	0	0	0	2	0	0	0	0	0	315.01023783273	0	0	-	-
rno_circ:chr6:76576170-76608864	Ralgapa1	0	0	0	0	2	6	0	0	0	0	264.620269912675	379.386658235852	rno-Ralgapa1_0036	http://159.226.67.237:8080/new/circ_detail.php?ID=rno-Ralgapa1_0036
rno_circ:chr16:11098189-11102301	Wapl	0	0	0	0	0	3	0	0	0	0	0	189.693329117926	rno-Wapl_0011	http://159.226.67.237:8080/new/circ_detail.php?ID=rno-Wapl_0011
rno_circ:chr5:7830490-7865541	Prex2	4	0	0	0	0	0	538.865687727334	0	0	0	0	0	rno-Prex2_0005	http://159.226.67.237:8080/new/circ_detail.php?ID=rno-Prex2_0005
rno_circ:chr14:81667646-81672500	Rnf4	1	0	3	0	3	4	134.716421931833	0	536.097212294496	0	396.930404869013	252.924438823901	rno-Rnf4_0002	http://159.226.67.237:8080/new/circ_detail.php?ID=rno-Rnf4_0002
rno_circ:chr5:70459516-70473811	Fsd1l	0	0	0	1	2	1	0	0	0	157.505118916365	264.620269912675	63.2311097059753	rno-Fsd1l_0002	http://159.226.67.237:8080/new/circ_detail.php?ID=rno-Fsd1l_0002
rno_circ:chr8:56241900-56249478	Arhgap20	6	1	2	0	2	4	808.298531591001	123.563573458544	357.398141529664	0	264.620269912675	252.924438823901	rno-Arhgap20_0002	http://159.226.67.237:8080/new/circ_detail.php?ID=rno-Arhgap20_0002
rno_circ:chr4:150781208-150803194	Cacna1c	6	0	0	0	3	1	808.298531591001	0	0	0	396.930404869013	63.2311097059753	rno-Cacna1c_0003	http://159.226.67.237:8080/new/circ_detail.php?ID=rno-Cacna1c_0003
rno_circ:chr1:204979934-204984723	Zranb1	0	0	1	0	0	0	0	0	178.699070764832	0	0	0	rno-Zranb1_0016	http://159.226.67.237:8080/new/circ_detail.php?ID=rno-Zranb1_0016
rno_circ:chr20:47893649-47896656	Sobp	2	0	0	0	0	4	269.432843863667	0	0	0	0	252.924438823901	rno-Sobp_0002	http://159.226.67.237:8080/new/circ_detail.php?ID=rno-Sobp_0002
rno_circ:chr7:94743529-94746740	Taf2	0	0	2	2	3	0	0	0	357.398141529664	315.01023783273	396.930404869013	0	rno-Taf2_0007	http://159.226.67.237:8080/new/circ_detail.php?ID=rno-Taf2_0007
rno_circ:chr17:5532157-5571375	Agtpbp1	0	2	0	0	0	0	0	247.127146917089	0	0	0	0	rno-Agtpbp1_0042	http://159.226.67.237:8080/new/circ_detail.php?ID=rno-Agtpbp1_0042
rno_circ:chr1:242229811-242333370	Pip5k1b	0	0	0	0	0	2	0	0	0	0	0	126.462219411951	rno-Pip5k1b_0017	http://159.226.67.237:8080/new/circ_detail.php?ID=rno-Pip5k1b_0017
rno_circ:chr8:104740177-104757600	Pxylp1	1	0	0	2	0	0	134.716421931833	0	0	315.01023783273	0	0	rno-Pxylp1_0001	http://159.226.67.237:8080/new/circ_detail.php?ID=rno-Pxylp1_0001
rno_circ:chr17:5563519-5571375	Agtpbp1	0	0	3	0	2	0	0	0	536.097212294496	0	264.620269912675	0	rno-Agtpbp1_0033	http://159.226.67.237:8080/new/circ_detail.php?ID=rno-Agtpbp1_0033
rno_circ:chr8:33312321-33317709	Arhgap32	12	10	5	1	0	9	1616.597063182	1235.63573458544	893.49535382416	157.505118916365	0	569.079987353778	rno-Arhgap32_0001	http://159.226.67.237:8080/new/circ_detail.php?ID=rno-Arhgap32_0001
rno_circ:chr13:99457983-99462113	Nvl	0	0	0	0	0	1	0	0	0	0	0	63.2311097059753	rno-Nvl_0007	http://159.226.67.237:8080/new/circ_detail.php?ID=rno-Nvl_0007
rno_circ:chr3:157039863-157040380	Chd6	5	0	0	1	1	0	673.582109659167	0	0	157.505118916365	132.310134956338	0	rno-Chd6_0006	http://159.226.67.237:8080/new/circ_detail.php?ID=rno-Chd6_0006
rno_circ:chr8:117106575-117109692	Rhoa	3	1	2	3	3	2	404.1492657955	123.563573458544	357.398141529664	472.515356749094	396.930404869013	126.462219411951	rno-Rhoa_0001	http://159.226.67.237:8080/new/circ_detail.php?ID=rno-Rhoa_0001
rno_circ:chr4:152355108-152355930	Erc1	0	0	2	0	1	12	0	0	357.398141529664	0	132.310134956338	758.773316471704	rno-Erc1_0026	http://159.226.67.237:8080/new/circ_detail.php?ID=rno-Erc1_0026
rno_circ:chr16:7272104-7273199	Nisch	0	0	0	2	0	1	0	0	0	315.01023783273	0	63.2311097059753	rno-Nisch_0003	http://159.226.67.237:8080/new/circ_detail.php?ID=rno-Nisch_0003
rno_circ:chr11:24435335-24498116	App	0	0	0	1	0	0	0	0	0	157.505118916365	0	0	-	-
rno_circ:chr8:111353572-111367041	Ryk	2	0	0	0	3	0	269.432843863667	0	0	0	396.930404869013	0	rno-Ryk_0001	http://159.226.67.237:8080/new/circ_detail.php?ID=rno-Ryk_0001
rno_circ:chr12:9221435-9240810	Pan3	0	2	0	0	0	0	0	247.127146917089	0	0	0	0	rno-Pan3_0011	http://159.226.67.237:8080/new/circ_detail.php?ID=rno-Pan3_0011
rno_circ:chr13:110848237-110851583	Rcor3	2	0	0	0	0	0	269.432843863667	0	0	0	0	0	rno-Rcor3_0008	http://159.226.67.237:8080/new/circ_detail.php?ID=rno-Rcor3_0008
rno_circ:chr2:202941208-202970894	Man1a2	0	0	3	0	3	0	0	0	536.097212294496	0	396.930404869013	0	rno-Man1a2_0004	http://159.226.67.237:8080/new/circ_detail.php?ID=rno-Man1a2_0004
rno_circ:chr1:176334639-176346651	Galnt18	3	0	3	0	9	2	404.1492657955	0	536.097212294496	0	1190.79121460704	126.462219411951	rno-Galnt18_0003	http://159.226.67.237:8080/new/circ_detail.php?ID=rno-Galnt18_0003
rno_circ:chr19:54803498-54822499	Banp	0	0	3	0	2	4	0	0	536.097212294496	0	264.620269912675	252.924438823901	rno-Banp_0013	http://159.226.67.237:8080/new/circ_detail.php?ID=rno-Banp_0013
rno_circ:chr3:112891473-112899649	Ubr1	0	0	3	0	0	2	0	0	536.097212294496	0	0	126.462219411951	rno-intergenic_000067	http://159.226.67.237:8080/new/circ_detail.php?ID=rno-intergenic_000067
rno_circ:chr12:16236763-16238436	LOC679924	0	3	0	0	0	0	0	370.690720375633	0	0	0	0	-	-
rno_circ:chr3:104254490-104277280	Ryr3	0	2	0	0	1	0	0	247.127146917089	0	0	132.310134956338	0	rno-Ryr3_0003	http://159.226.67.237:8080/new/circ_detail.php?ID=rno-Ryr3_0003
rno_circ:chr10:59294314-59298784	Ankfy1	11	15	6	4	14	21	1481.88064125017	1853.45360187817	1072.19442458899	630.020475665459	1852.34188938873	1327.85330382548	rno-Ankfy1_0003	http://159.226.67.237:8080/new/circ_detail.php?ID=rno-Ankfy1_0003
rno_circ:chr1:100977936-100978286	Prmt1	0	3	0	0	0	0	0	370.690720375633	0	0	0	0	rno-Prmt1_0002	http://159.226.67.237:8080/new/circ_detail.php?ID=rno-Prmt1_0002
rno_circ:chr6:107055966-107056470	Zfyve1	1	2	3	3	0	1	134.716421931833	247.127146917089	536.097212294496	472.515356749094	0	63.2311097059753	rno-Zfyve1_0002	http://159.226.67.237:8080/new/circ_detail.php?ID=rno-Zfyve1_0002
rno_circ:chr20:21978047-21997312	Rtkn2	6	10	0	4	0	12	808.298531591001	1235.63573458544	0	630.020475665459	0	758.773316471704	rno-Rtkn2_0005	http://159.226.67.237:8080/new/circ_detail.php?ID=rno-Rtkn2_0005
rno_circ:chr3:128336240-128338080	Plcb1	5	0	0	0	0	0	673.582109659167	0	0	0	0	0	rno-Plcb1_0001	http://159.226.67.237:8080/new/circ_detail.php?ID=rno-Plcb1_0001
rno_circ:chr2:116586880-116591616	Egfem1	6	2	0	3	2	15	808.298531591001	247.127146917089	0	472.515356749094	264.620269912675	948.46664558963	rno-intergenic_000515	http://159.226.67.237:8080/new/circ_detail.php?ID=rno-intergenic_000515
rno_circ:chr4:129502916-129503897	Eogt	2	0	0	0	0	1	269.432843863667	0	0	0	0	63.2311097059753	rno-Eogt_0001	http://159.226.67.237:8080/new/circ_detail.php?ID=rno-Eogt_0001
rno_circ:chr8:56673337-56674088	Zc3h12c	0	0	0	0	0	1	0	0	0	0	0	63.2311097059753	rno-Zc3h12c_0002	http://159.226.67.237:8080/new/circ_detail.php?ID=rno-Zc3h12c_0002
rno_circ:chr10:48188215-48194542	Akap10	0	6	0	0	0	0	0	741.381440751266	0	0	0	0	rno-Akap10_0005	http://159.226.67.237:8080/new/circ_detail.php?ID=rno-Akap10_0005
rno_circ:chr11:69064518-69068514	Mylk	1	0	0	0	0	3	134.716421931833	0	0	0	0	189.693329117926	rno-Mylk_0001	http://159.226.67.237:8080/new/circ_detail.php?ID=rno-Mylk_0001
rno_circ:chr5:6036276-6074132	Sulf1	1	0	0	0	0	3	134.716421931833	0	0	0	0	189.693329117926	rno-Sulf1_0002	http://159.226.67.237:8080/new/circ_detail.php?ID=rno-Sulf1_0002
rno_circ:chr6:2599223-2605598	Atl2	4	2	0	1	6	0	538.865687727334	247.127146917089	0	157.505118916365	793.860809738026	0	rno-Atl2_0003	http://159.226.67.237:8080/new/circ_detail.php?ID=rno-Atl2_0003
rno_circ:chr4:183491269-183506067	Dennd5b	0	0	0	2	0	0	0	0	0	315.01023783273	0	0	rno-AABR07062583_0035	http://159.226.67.237:8080/new/circ_detail.php?ID=rno-AABR07062583_0035
rno_circ:chr8:58968390-58970397	Dmxl2	0	0	0	0	2	2	0	0	0	0	264.620269912675	126.462219411951	rno-Dmxl2_0013	http://159.226.67.237:8080/new/circ_detail.php?ID=rno-Dmxl2_0013
rno_circ:chr18:69654505-69657373	Smad4	24	9	0	0	21	0	3233.194126364	1112.0721611269	0	0	2778.51283408309	0	rno-Smad4_0006	http://159.226.67.237:8080/new/circ_detail.php?ID=rno-Smad4_0006
rno_circ:chr1:175005900-175011736	Sbf2	0	1	0	0	1	3	0	123.563573458544	0	0	132.310134956338	189.693329117926	rno-Sbf2_0010	http://159.226.67.237:8080/new/circ_detail.php?ID=rno-Sbf2_0010
rno_circ:chr8:104192886-104202285	Atp1b3	14	12	2	14	16	22	1886.02990704567	1482.76288150253	357.398141529664	2205.07166482911	2116.9621593014	1391.08441353146	rno-Atp1b3_0001	http://159.226.67.237:8080/new/circ_detail.php?ID=rno-Atp1b3_0001
rno_circ:chr20:13906484-13921285	Cabin1	1	2	2	11	3	10	134.716421931833	247.127146917089	357.398141529664	1732.55630808001	396.930404869013	632.311097059753	rno-Cabin1_0005	http://159.226.67.237:8080/new/circ_detail.php?ID=rno-Cabin1_0005
rno_circ:chr5:146738842-146739474	Csmd2	0	0	5	0	8	2	0	0	893.49535382416	0	1058.4810796507	126.462219411951	rno-Csmd2_0026	http://159.226.67.237:8080/new/circ_detail.php?ID=rno-Csmd2_0026
rno_circ:chr4:168260038-168267184	Lrp6	0	0	0	0	1	0	0	0	0	0	132.310134956338	0	rno-Lrp6_0001	http://159.226.67.237:8080/new/circ_detail.php?ID=rno-Lrp6_0001
rno_circ:chr16:21223068-21238306	Gatad2a	9	2	10	4	3	6	1212.4477973865	247.127146917089	1786.99070764832	630.020475665459	396.930404869013	379.386658235852	rno-Gatad2a_0002	http://159.226.67.237:8080/new/circ_detail.php?ID=rno-Gatad2a_0002
rno_circ:chr8:130329001-130338352	Sec22c	0	1	0	0	2	0	0	123.563573458544	0	0	264.620269912675	0	rno-Sec22c_0002	http://159.226.67.237:8080/new/circ_detail.php?ID=rno-Sec22c_0002
rno_circ:chr6:60609626-60633969	Dock4	3	2	2	0	0	3	404.1492657955	247.127146917089	357.398141529664	0	0	189.693329117926	rno-Dock4_0003	http://159.226.67.237:8080/new/circ_detail.php?ID=rno-Dock4_0003
rno_circ:chr2:189851149-189853353	Npr1	7	1	1	4	2	2	943.014953522834	123.563573458544	178.699070764832	630.020475665459	264.620269912675	126.462219411951	rno-Npr1_0001	http://159.226.67.237:8080/new/circ_detail.php?ID=rno-Npr1_0001
rno_circ:chrX:10406997-10407453	Ddx3x	2	0	0	0	0	8	269.432843863667	0	0	0	0	505.848877647803	-	-
rno_circ:chr20:8006289-8019015	Fkbp5	4	0	2	1	4	5	538.865687727334	0	357.398141529664	157.505118916365	529.240539825351	316.155548529877	rno-Fkbp5_0003	http://159.226.67.237:8080/new/circ_detail.php?ID=rno-Fkbp5_0003
rno_circ:chr13:80192590-80213362	Dnm3	0	0	0	0	3	3	0	0	0	0	396.930404869013	189.693329117926	rno-Dnm3_0012	http://159.226.67.237:8080/new/circ_detail.php?ID=rno-Dnm3_0012
rno_circ:chr1:191866865-191867132	Scnn1b	0	0	0	0	0	2	0	0	0	0	0	126.462219411951	rno-Scnn1b_0001	http://159.226.67.237:8080/new/circ_detail.php?ID=rno-Scnn1b_0001
rno_circ:chr2:122362837-122370256	Atp11b	0	0	0	0	0	2	0	0	0	0	0	126.462219411951	rno-Atp11b_0002	http://159.226.67.237:8080/new/circ_detail.php?ID=rno-Atp11b_0002
rno_circ:chr6:137165980-137166329	Inf2	0	0	0	0	0	3	0	0	0	0	0	189.693329117926	-	-
rno_circ:chr18:63618420-63621400	Seh1l	0	5	0	0	0	0	0	617.817867292722	0	0	0	0	rno-Cep192_0004	http://159.226.67.237:8080/new/circ_detail.php?ID=rno-Cep192_0004
rno_circ:chr9:112406660-112412113	Man2a1	7	5	4	3	6	19	943.014953522834	617.817867292722	714.796283059328	472.515356749094	793.860809738026	1201.39108441353	rno-Man2a1_0013	http://159.226.67.237:8080/new/circ_detail.php?ID=rno-Man2a1_0013
rno_circ:chr12:37605184-37621226	Sbno1	0	0	0	0	0	2	0	0	0	0	0	126.462219411951	rno-Sbno1_0018	http://159.226.67.237:8080/new/circ_detail.php?ID=rno-Sbno1_0018
rno_circ:chr20:20259263-20358810	Ank3	0	0	0	0	1	1	0	0	0	0	132.310134956338	63.2311097059753	-	-
rno_circ:chr17:16141478-16143144	Fam120a	0	5	3	3	5	9	0	617.817867292722	536.097212294496	472.515356749094	661.550674781688	569.079987353778	rno-Fam120a_0005	http://159.226.67.237:8080/new/circ_detail.php?ID=rno-Fam120a_0005
rno_circ:chr13:89211389-89229970	Atf6	0	0	0	0	0	1	0	0	0	0	0	63.2311097059753	rno-Atf6_0004	http://159.226.67.237:8080/new/circ_detail.php?ID=rno-Atf6_0004
rno_circ:chr17:77333381-77338090	Sephs1	0	3	0	1	0	0	0	370.690720375633	0	157.505118916365	0	0	rno-Sephs1_0001	http://159.226.67.237:8080/new/circ_detail.php?ID=rno-Sephs1_0001
rno_circ:chr16:7438795-7463395	Capn7	3	2	3	0	0	12	404.1492657955	247.127146917089	536.097212294496	0	0	758.773316471704	rno-Capn7_0005	http://159.226.67.237:8080/new/circ_detail.php?ID=rno-Capn7_0005
rno_circ:chr10:71292795-71298197	Synrg	5	0	0	1	0	5	673.582109659167	0	0	157.505118916365	0	316.155548529877	rno-AC105531_0002	http://159.226.67.237:8080/new/circ_detail.php?ID=rno-AC105531_0002
rno_circ:chr6:125550201-125594377	Tc2n	8	5	1	1	10	0	1077.73137545467	617.817867292722	178.699070764832	157.505118916365	1323.10134956338	0	-	-
rno_circ:chr15:52383307-52387851	Xpo7	2	3	4	0	1	3	269.432843863667	370.690720375633	714.796283059328	0	132.310134956338	189.693329117926	rno-Xpo7_0015	http://159.226.67.237:8080/new/circ_detail.php?ID=rno-Xpo7_0015
rno_circ:chr14:84742438-84766181	Mtmr3	0	0	0	0	0	1	0	0	0	0	0	63.2311097059753	rno-Mtmr3_0025	http://159.226.67.237:8080/new/circ_detail.php?ID=rno-Mtmr3_0025
rno_circ:chr9:73752937-73773659	Kansl1l	0	6	0	0	0	2	0	741.381440751266	0	0	0	126.462219411951	rno-Kansl1l_0005	http://159.226.67.237:8080/new/circ_detail.php?ID=rno-Kansl1l_0005
rno_circ:chr10:13482822-13483091	Pdpk1	0	3	0	0	0	0	0	370.690720375633	0	0	0	0	-	-
rno_circ:chr5:7763385-7764306	Prex2	9	8	1	5	2	14	1212.4477973865	988.508587668355	178.699070764832	787.525594581824	264.620269912675	885.235535883655	rno-Prex2_0022	http://159.226.67.237:8080/new/circ_detail.php?ID=rno-Prex2_0022
rno_circ:chrX:10563367-10565134	Usp9x	0	1	0	0	0	0	0	123.563573458544	0	0	0	0	rno-Usp9x_0013	http://159.226.67.237:8080/new/circ_detail.php?ID=rno-Usp9x_0013
rno_circ:chr5:127620259-127629649	LOC102552895	0	0	0	0	1	1	0	0	0	0	132.310134956338	63.2311097059753	rno-Scp2_0005	http://159.226.67.237:8080/new/circ_detail.php?ID=rno-Scp2_0005
rno_circ:chr1:259396273-259437470	Sorbs1	0	0	0	0	4	0	0	0	0	0	529.240539825351	0	rno-Sorbs1_0004	http://159.226.67.237:8080/new/circ_detail.php?ID=rno-Sorbs1_0004
rno_circ:chr10:16836540-16843574	Ergic1	0	0	0	0	0	1	0	0	0	0	0	63.2311097059753	-	-
rno_circ:chr1:247944245-247960553	RGD1311595	2	4	4	1	3	21	269.432843863667	494.254293834178	714.796283059328	157.505118916365	396.930404869013	1327.85330382548	rno-RGD1311595_0003	http://159.226.67.237:8080/new/circ_detail.php?ID=rno-RGD1311595_0003
rno_circ:chr8:65550999-65580300	Lrrc49	2	0	0	0	0	0	269.432843863667	0	0	0	0	0	rno-Lrrc49_0010	http://159.226.67.237:8080/new/circ_detail.php?ID=rno-Lrrc49_0010
rno_circ:chr9:53646697-53648288	Mfsd6	0	2	0	0	7	9	0	247.127146917089	0	0	926.170944694364	569.079987353778	rno-Mfsd6_0001	http://159.226.67.237:8080/new/circ_detail.php?ID=rno-Mfsd6_0001
rno_circ:chr15:52562742-52592087	Gfra2	17	7	5	1	6	10	2290.17917284117	864.945014209811	893.49535382416	157.505118916365	793.860809738026	632.311097059753	rno-Gfra2_0002	http://159.226.67.237:8080/new/circ_detail.php?ID=rno-Gfra2_0002
rno_circ:chr20:5004765-5005239	Vars	0	0	0	0	1	0	0	0	0	0	132.310134956338	0	rno-Vars_0001	http://159.226.67.237:8080/new/circ_detail.php?ID=rno-Vars_0001
rno_circ:chr2:150755405-150756431	Mbnl1	4	5	1	7	9	7	538.865687727334	617.817867292722	178.699070764832	1102.53583241455	1190.79121460704	442.617767941827	rno-Mbnl1_0004	http://159.226.67.237:8080/new/circ_detail.php?ID=rno-Mbnl1_0004
rno_circ:chr5:141215063-141229777	Macf1	3	0	3	0	9	5	404.1492657955	0	536.097212294496	0	1190.79121460704	316.155548529877	rno-Macf1_0016	http://159.226.67.237:8080/new/circ_detail.php?ID=rno-Macf1_0016
rno_circ:chr5:73937165-73955766	Tmem245	1	3	0	0	0	0	134.716421931833	370.690720375633	0	0	0	0	rno-Tmem245_0002	http://159.226.67.237:8080/new/circ_detail.php?ID=rno-Tmem245_0002
rno_circ:chr18:44514909-44532874	Dmxl1	0	2	0	0	0	0	0	247.127146917089	0	0	0	0	rno-Dmxl1_0040	http://159.226.67.237:8080/new/circ_detail.php?ID=rno-Dmxl1_0040
rno_circ:chr2:56061126-56069928	Rictor	0	2	1	3	1	17	0	247.127146917089	178.699070764832	472.515356749094	132.310134956338	1074.92886500158	rno-Rictor_0003	http://159.226.67.237:8080/new/circ_detail.php?ID=rno-Rictor_0003
rno_circ:chr19:43511976-43513259	Mlkl	0	0	0	0	0	3	0	0	0	0	0	189.693329117926	rno-Mlkl_0002	http://159.226.67.237:8080/new/circ_detail.php?ID=rno-Mlkl_0002
rno_circ:chr4:117422680-117436312	Alms1	10	7	2	2	4	5	1347.16421931833	864.945014209811	357.398141529664	315.01023783273	529.240539825351	316.155548529877	rno-Alms1_0003	http://159.226.67.237:8080/new/circ_detail.php?ID=rno-Alms1_0003
rno_circ:chr2:113739689-113745181	Pld1	0	0	0	3	0	0	0	0	0	472.515356749094	0	0	rno-Pld1_0008	http://159.226.67.237:8080/new/circ_detail.php?ID=rno-Pld1_0008
rno_circ:chr5:141149663-141162457	Macf1	0	0	0	2	0	2	0	0	0	315.01023783273	0	126.462219411951	rno-Macf1_0018	http://159.226.67.237:8080/new/circ_detail.php?ID=rno-Macf1_0018
rno_circ:chr1:100601333-100603986	Kcnc3	3	4	0	0	1	0	404.1492657955	494.254293834178	0	0	132.310134956338	0	-	-
rno_circ:chr5:81963969-81964353	Astn2	0	7	0	2	0	1	0	864.945014209811	0	315.01023783273	0	63.2311097059753	rno-Astn2_0007	http://159.226.67.237:8080/new/circ_detail.php?ID=rno-Astn2_0007
rno_circ:chr7:123412065-123415773	Srebf2	0	3	0	0	0	0	0	370.690720375633	0	0	0	0	rno-Srebf2_0005	http://159.226.67.237:8080/new/circ_detail.php?ID=rno-Srebf2_0005
rno_circ:chr9:17789839-17790380	Slc29a1	0	0	0	0	0	1	0	0	0	0	0	63.2311097059753	rno-Slc29a1_0004	http://159.226.67.237:8080/new/circ_detail.php?ID=rno-Slc29a1_0004
rno_circ:chr2:195761079-195776017	Snx27	0	0	2	0	0	3	0	0	357.398141529664	0	0	189.693329117926	rno-Snx27_0005	http://159.226.67.237:8080/new/circ_detail.php?ID=rno-Snx27_0005
rno_circ:chr18:4257944-4265124	Osbpl1a	0	1	1	0	0	0	0	123.563573458544	178.699070764832	0	0	0	rno-Osbpl1a_0037	http://159.226.67.237:8080/new/circ_detail.php?ID=rno-Osbpl1a_0037
rno_circ:chr13:34860981-34885484	Gli2	0	0	0	0	5	6	0	0	0	0	661.550674781688	379.386658235852	rno-Gli2_0001	http://159.226.67.237:8080/new/circ_detail.php?ID=rno-Gli2_0001
rno_circ:chr17:16124900-16143144	Fam120a	4	1	6	2	2	5	538.865687727334	123.563573458544	1072.19442458899	315.01023783273	264.620269912675	316.155548529877	rno-Fam120a_0008	http://159.226.67.237:8080/new/circ_detail.php?ID=rno-Fam120a_0008
rno_circ:chr6:54570723-54585265	Snx13	0	0	0	0	0	1	0	0	0	0	0	63.2311097059753	rno-Snx13_0021	http://159.226.67.237:8080/new/circ_detail.php?ID=rno-Snx13_0021
rno_circ:chr10:74096939-74106784	Dhx40	0	0	0	3	0	3	0	0	0	472.515356749094	0	189.693329117926	rno-Dhx40_0002	http://159.226.67.237:8080/new/circ_detail.php?ID=rno-Dhx40_0002
rno_circ:chr2:45801786-45859187	Arl15	13	23	16	14	19	13	1751.31348511384	2841.96218954652	2859.18513223731	2205.07166482911	2513.89256417042	822.004426177679	rno-Arl15_0002	http://159.226.67.237:8080/new/circ_detail.php?ID=rno-Arl15_0002
rno_circ:chr17:76250434-76265943	Upf2	3	6	1	11	9	14	404.1492657955	741.381440751266	178.699070764832	1732.55630808001	1190.79121460704	885.235535883655	rno-Upf2_0014	http://159.226.67.237:8080/new/circ_detail.php?ID=rno-Upf2_0014
rno_circ:chr6:828602-907083	Crim1	2	0	0	0	0	3	269.432843863667	0	0	0	0	189.693329117926	rno-Crim1_0012	http://159.226.67.237:8080/new/circ_detail.php?ID=rno-Crim1_0012
rno_circ:chr8:103840058-103844522	Xrn1	0	0	2	0	0	0	0	0	357.398141529664	0	0	0	rno-Xrn1_0002	http://159.226.67.237:8080/new/circ_detail.php?ID=rno-Xrn1_0002
rno_circ:chr15:4146307-4165613	Usp54	1	3	0	0	0	0	134.716421931833	370.690720375633	0	0	0	0	rno-Usp54_0021	http://159.226.67.237:8080/new/circ_detail.php?ID=rno-Usp54_0021
rno_circ:chr14:36722318-36725463	Usp46	0	0	0	2	0	0	0	0	0	315.01023783273	0	0	rno-Usp46_0005	http://159.226.67.237:8080/new/circ_detail.php?ID=rno-Usp46_0005
rno_circ:chr7:66743103-66747728	Mon2	4	0	0	0	0	4	538.865687727334	0	0	0	0	252.924438823901	rno-Mon2_0006	http://159.226.67.237:8080/new/circ_detail.php?ID=rno-Mon2_0006
rno_circ:chr14:114649026-114649217	Sptbn1	1	1	3	1	1	10	134.716421931833	123.563573458544	536.097212294496	157.505118916365	132.310134956338	632.311097059753	rno-Sptbn1_0002	http://159.226.67.237:8080/new/circ_detail.php?ID=rno-Sptbn1_0002
rno_circ:chr2:199880862-199882743	Pde4dip	0	0	0	4	0	2	0	0	0	630.020475665459	0	126.462219411951	rno-Pde4dip_0003	http://159.226.67.237:8080/new/circ_detail.php?ID=rno-Pde4dip_0003
rno_circ:chr14:71861197-71877488	Fbxl5	1	0	0	2	0	4	134.716421931833	0	0	315.01023783273	0	252.924438823901	rno-Fbxl5_0001	http://159.226.67.237:8080/new/circ_detail.php?ID=rno-Fbxl5_0001
rno_circ:chr1:6575079-6613874	Utrn	0	0	0	0	0	3	0	0	0	0	0	189.693329117926	rno-Utrn_0001	http://159.226.67.237:8080/new/circ_detail.php?ID=rno-Utrn_0001
rno_circ:chr17:29311092-29326218	Fars2	0	0	0	0	0	1	0	0	0	0	0	63.2311097059753	rno-Fars2_0001	http://159.226.67.237:8080/new/circ_detail.php?ID=rno-Fars2_0001
rno_circ:chr14:37228632-37262083	Dcun1d4	8	1	3	5	7	7	1077.73137545467	123.563573458544	536.097212294496	787.525594581824	926.170944694364	442.617767941827	rno-Dcun1d4_0004	http://159.226.67.237:8080/new/circ_detail.php?ID=rno-Dcun1d4_0004
rno_circ:chr2:248789347-248811031	Pkn2	0	0	2	0	0	0	0	0	357.398141529664	0	0	0	rno-Pkn2_0003	http://159.226.67.237:8080/new/circ_detail.php?ID=rno-Pkn2_0003
rno_circ:chr1:265515390-265524404	Mgea5	0	0	0	0	0	2	0	0	0	0	0	126.462219411951	rno-Mgea5_0008	http://159.226.67.237:8080/new/circ_detail.php?ID=rno-Mgea5_0008
rno_circ:chr12:1975318-1977031	Arhgef18	4	1	2	0	1	2	538.865687727334	123.563573458544	357.398141529664	0	132.310134956338	126.462219411951	rno-Arhgef18_0001	http://159.226.67.237:8080/new/circ_detail.php?ID=rno-Arhgef18_0001
rno_circ:chr7:18434485-18435878	Adamts10	0	10	0	1	0	4	0	1235.63573458544	0	157.505118916365	0	252.924438823901	rno-Adamts10_0003	http://159.226.67.237:8080/new/circ_detail.php?ID=rno-Adamts10_0003
rno_circ:chr2:153830590-153850518	Mme	0	1	0	0	0	0	0	123.563573458544	0	0	0	0	-	-
rno_circ:chr14:113951426-113958155	Mtif2	2	0	0	2	0	0	269.432843863667	0	0	315.01023783273	0	0	rno-Mtif2_0003	http://159.226.67.237:8080/new/circ_detail.php?ID=rno-Mtif2_0003
rno_circ:chr7:81386433-81437431	Angpt1	0	3	1	0	10	4	0	370.690720375633	178.699070764832	0	1323.10134956338	252.924438823901	rno-Angpt1_0001	http://159.226.67.237:8080/new/circ_detail.php?ID=rno-Angpt1_0001
rno_circ:chr10:57610281-57611309	Rpain	0	1	2	0	0	3	0	123.563573458544	357.398141529664	0	0	189.693329117926	rno-Rpain_0001	http://159.226.67.237:8080/new/circ_detail.php?ID=rno-Rpain_0001
rno_circ:chr10:64075044-64079509	Rph3al	0	1	0	0	0	3	0	123.563573458544	0	0	0	189.693329117926	rno-Rph3al_0002	http://159.226.67.237:8080/new/circ_detail.php?ID=rno-Rph3al_0002
rno_circ:chr4:129536250-129538089	Tmf1	0	0	0	1	0	0	0	0	0	157.505118916365	0	0	rno-Tmf1_0007	http://159.226.67.237:8080/new/circ_detail.php?ID=rno-Tmf1_0007
rno_circ:chr7:51465047-51479896	Ppp1r12a	0	4	0	0	1	2	0	494.254293834178	0	0	132.310134956338	126.462219411951	rno-Ppp1r12a_0002	http://159.226.67.237:8080/new/circ_detail.php?ID=rno-Ppp1r12a_0002
rno_circ:chr10:48695851-48705799	Ncor1	0	5	0	0	0	0	0	617.817867292722	0	0	0	0	rno-Ncor1_0020	http://159.226.67.237:8080/new/circ_detail.php?ID=rno-Ncor1_0020
rno_circ:chr3:112870249-112878538	Ubr1	0	0	0	0	2	0	0	0	0	0	264.620269912675	0	rno-Ubr1_0001	http://159.226.67.237:8080/new/circ_detail.php?ID=rno-Ubr1_0001
rno_circ:chr5:113794314-113803150	Tek	13	12	26	11	18	20	1751.31348511384	1482.76288150253	4646.17583988563	1732.55630808001	2381.58242921408	1264.62219411951	rno-Tek_0002	http://159.226.67.237:8080/new/circ_detail.php?ID=rno-Tek_0002
rno_circ:chr8:82337204-82340165	Mapk6	3	0	0	1	0	3	404.1492657955	0	0	157.505118916365	0	189.693329117926	rno-Mapk6_0001	http://159.226.67.237:8080/new/circ_detail.php?ID=rno-Mapk6_0001
rno_circ:chr5:7763385-7780390	Prex2	4	5	5	4	5	12	538.865687727334	617.817867292722	893.49535382416	630.020475665459	661.550674781688	758.773316471704	rno-Prex2_0029	http://159.226.67.237:8080/new/circ_detail.php?ID=rno-Prex2_0029
rno_circ:chr14:82160730-82161967	Whsc1	0	1	0	0	0	0	0	123.563573458544	0	0	0	0	rno-Nsd2_0016	http://159.226.67.237:8080/new/circ_detail.php?ID=rno-Nsd2_0016
rno_circ:chr2:157958041-157962376	Veph1	0	0	1	0	0	0	0	0	178.699070764832	0	0	0	rno-Veph1_0002	http://159.226.67.237:8080/new/circ_detail.php?ID=rno-Veph1_0002
rno_circ:chr14:86434307-86438230	Ogdh	0	0	1	0	0	2	0	0	178.699070764832	0	0	126.462219411951	rno-LOC103693780_0001	http://159.226.67.237:8080/new/circ_detail.php?ID=rno-LOC103693780_0001
rno_circ:chr18:56848012-56853785	Arhgef37	3	4	4	2	0	2	404.1492657955	494.254293834178	714.796283059328	315.01023783273	0	126.462219411951	rno-Arhgef37_0001	http://159.226.67.237:8080/new/circ_detail.php?ID=rno-Arhgef37_0001
rno_circ:chr4:151118221-151123637	Cacna1c	9	11	17	22	17	13	1212.4477973865	1359.19930804399	3037.88420300214	3465.11261616003	2249.27229425774	822.004426177679	rno-intergenic_000286	http://159.226.67.237:8080/new/circ_detail.php?ID=rno-intergenic_000286
rno_circ:chr15:19972055-19975401	Ddhd1	0	0	0	0	0	4	0	0	0	0	0	252.924438823901	rno-Ddhd1_0001	http://159.226.67.237:8080/new/circ_detail.php?ID=rno-Ddhd1_0001
rno_circ:chr1:128621052-128637195	Ttc23	1	3	0	0	0	0	134.716421931833	370.690720375633	0	0	0	0	rno-Ttc23_0004	http://159.226.67.237:8080/new/circ_detail.php?ID=rno-Ttc23_0004
rno_circ:chr2:28949970-28969941	Fcho2	0	1	0	0	0	0	0	123.563573458544	0	0	0	0	rno-Fcho2_0014	http://159.226.67.237:8080/new/circ_detail.php?ID=rno-Fcho2_0014
rno_circ:chr8:32188561-32189634	Zbtb44	0	0	1	0	0	0	0	0	178.699070764832	0	0	0	rno-Zbtb44_0001	http://159.226.67.237:8080/new/circ_detail.php?ID=rno-Zbtb44_0001
rno_circ:chr3:120469340-120575537	Acoxl	1	0	0	2	1	2	134.716421931833	0	0	315.01023783273	132.310134956338	126.462219411951	rno-Acoxl_0005	http://159.226.67.237:8080/new/circ_detail.php?ID=rno-Acoxl_0005
rno_circ:chr18:6218154-6233603	Taf4b	2	1	0	0	1	0	269.432843863667	123.563573458544	0	0	132.310134956338	0	rno-Taf4b_0004	http://159.226.67.237:8080/new/circ_detail.php?ID=rno-Taf4b_0004
rno_circ:chr14:2171704-2172362	Gak	0	2	2	0	6	2	0	247.127146917089	357.398141529664	0	793.860809738026	126.462219411951	rno-Gak_0009	http://159.226.67.237:8080/new/circ_detail.php?ID=rno-Gak_0009
rno_circ:chr8:78908446-78910847	Zfp280d	19	8	2	3	5	16	2559.61201670484	988.508587668355	357.398141529664	472.515356749094	661.550674781688	1011.69775529561	rno-Zfp280d_0005	http://159.226.67.237:8080/new/circ_detail.php?ID=rno-Zfp280d_0005
rno_circ:chr12:47286246-47292049	Sppl3	40	49	49	70	39	68	5388.65687727334	6054.61509946868	8756.25446747677	11025.3583241455	5160.09526329717	4299.71546000632	rno-Sppl3_0003	http://159.226.67.237:8080/new/circ_detail.php?ID=rno-Sppl3_0003
rno_circ:chr8:85259981-85263858	Elovl5	1	1	0	1	5	4	134.716421931833	123.563573458544	0	157.505118916365	661.550674781688	252.924438823901	rno-Elovl5_0001	http://159.226.67.237:8080/new/circ_detail.php?ID=rno-Elovl5_0001
rno_circ:chr8:73720946-73729461	Vps13c	4	2	1	0	1	5	538.865687727334	247.127146917089	178.699070764832	0	132.310134956338	316.155548529877	rno-Vps13c_0008	http://159.226.67.237:8080/new/circ_detail.php?ID=rno-Vps13c_0008
rno_circ:chr6:25737821-25750093	Bre	0	0	0	1	0	0	0	0	0	157.505118916365	0	0	rno-Babam2_0001	http://159.226.67.237:8080/new/circ_detail.php?ID=rno-Babam2_0001
rno_circ:chr10:96672236-96722491	Cep112	6	0	0	2	0	0	808.298531591001	0	0	315.01023783273	0	0	rno-Cep112_0003	http://159.226.67.237:8080/new/circ_detail.php?ID=rno-Cep112_0003
rno_circ:chr14:81037649-81053908	Rgs12	0	3	0	0	0	0	0	370.690720375633	0	0	0	0	rno-AC114393_0001	http://159.226.67.237:8080/new/circ_detail.php?ID=rno-AC114393_0001
rno_circ:chr3:111250424-111251407	Ino80	2	1	4	2	9	6	269.432843863667	123.563573458544	714.796283059328	315.01023783273	1190.79121460704	379.386658235852	rno-Ino80_0025	http://159.226.67.237:8080/new/circ_detail.php?ID=rno-Ino80_0025
rno_circ:chr8:23878265-23884848	Bbs9	3	0	0	1	0	6	404.1492657955	0	0	157.505118916365	0	379.386658235852	rno-Bbs9_0001	http://159.226.67.237:8080/new/circ_detail.php?ID=rno-Bbs9_0001
rno_circ:chr10:48452001-48460737	Specc1	0	2	0	0	0	0	0	247.127146917089	0	0	0	0	rno-Specc1_0016	http://159.226.67.237:8080/new/circ_detail.php?ID=rno-Specc1_0016
rno_circ:chr6:21268305-21288551	Ltbp1	0	0	0	0	1	0	0	0	0	0	132.310134956338	0	-	-
rno_circ:chr2:140322465-140387503	Elf2	0	0	0	0	0	1	0	0	0	0	0	63.2311097059753	rno-Elf2_0014	http://159.226.67.237:8080/new/circ_detail.php?ID=rno-Elf2_0014
rno_circ:chr10:86175962-86195240	Cdk12	5	4	7	3	11	11	673.582109659167	494.254293834178	1250.89349535382	472.515356749094	1455.41148451971	695.542206765729	rno-Cdk12_0013	http://159.226.67.237:8080/new/circ_detail.php?ID=rno-Cdk12_0013
rno_circ:chr16:60310912-60317529	Eri1	6	0	0	0	0	0	808.298531591001	0	0	0	0	0	rno-Eri1_0001	http://159.226.67.237:8080/new/circ_detail.php?ID=rno-Eri1_0001
rno_circ:chr3:112871181-112878538	Ubr1	0	2	0	0	0	1	0	247.127146917089	0	0	0	63.2311097059753	rno-Ubr1_0018	http://159.226.67.237:8080/new/circ_detail.php?ID=rno-Ubr1_0018
rno_circ:chr15:82285370-82331705	Dach1	0	0	0	0	0	1	0	0	0	0	0	63.2311097059753	rno-Dach1_0001	http://159.226.67.237:8080/new/circ_detail.php?ID=rno-Dach1_0001
rno_circ:chr16:62023411-62056753	Rbpms	0	0	0	0	0	1	0	0	0	0	0	63.2311097059753	rno-Rbpms_0001	http://159.226.67.237:8080/new/circ_detail.php?ID=rno-Rbpms_0001
rno_circ:chr2:257626382-257629063	Zzz3	0	1	0	1	2	0	0	123.563573458544	0	157.505118916365	264.620269912675	0	rno-Zzz3_0002	http://159.226.67.237:8080/new/circ_detail.php?ID=rno-Zzz3_0002
rno_circ:chr12:1903166-1930969	Arhgef18	0	0	0	0	1	1	0	0	0	0	132.310134956338	63.2311097059753	rno-Arhgef18_0004	http://159.226.67.237:8080/new/circ_detail.php?ID=rno-Arhgef18_0004
rno_circ:chr8:104493052-104514522	Rasa2	17	18	25	19	35	70	2290.17917284117	2224.1443222538	4467.4767691208	2992.59725941093	4630.85472347182	4426.17767941827	rno-Rasa2_0001	http://159.226.67.237:8080/new/circ_detail.php?ID=rno-Rasa2_0001
rno_circ:chr2:196015818-196020143	Pogz	0	4	0	1	0	0	0	494.254293834178	0	157.505118916365	0	0	rno-Pogz_0003	http://159.226.67.237:8080/new/circ_detail.php?ID=rno-Pogz_0003
rno_circ:chr18:61308852-61311205	Zfp532	4	4	0	7	2	4	538.865687727334	494.254293834178	0	1102.53583241455	264.620269912675	252.924438823901	rno-Zfp532_0007	http://159.226.67.237:8080/new/circ_detail.php?ID=rno-Zfp532_0007
rno_circ:chr3:33049733-33065432	Orc4	0	0	0	0	1	2	0	0	0	0	132.310134956338	126.462219411951	rno-Orc4_0004	http://159.226.67.237:8080/new/circ_detail.php?ID=rno-Orc4_0004
rno_circ:chr17:84900262-84922765	Mllt10	0	2	0	2	0	2	0	247.127146917089	0	315.01023783273	0	126.462219411951	rno-Mllt10_0007	http://159.226.67.237:8080/new/circ_detail.php?ID=rno-Mllt10_0007
rno_circ:chr4:96732982-96787475	Prdm5	1	1	0	0	1	2	134.716421931833	123.563573458544	0	0	132.310134956338	126.462219411951	rno-Prdm5_0008	http://159.226.67.237:8080/new/circ_detail.php?ID=rno-Prdm5_0008
rno_circ:chr6:54522274-54530157	Snx13	15	38	19	28	22	80	2020.7463289775	4695.41579142469	3395.28234453181	4410.14332965821	2910.82296903943	5058.48877647803	rno-Snx13_0003	http://159.226.67.237:8080/new/circ_detail.php?ID=rno-Snx13_0003
rno_circ:chr12:39226463-39238808	Anapc5	0	0	0	0	0	2	0	0	0	0	0	126.462219411951	rno-Anapc5_0006	http://159.226.67.237:8080/new/circ_detail.php?ID=rno-Anapc5_0006
rno_circ:chr6:92173587-92181774	Map4k5	0	4	0	0	0	0	0	494.254293834178	0	0	0	0	rno-Map4k5_0003	http://159.226.67.237:8080/new/circ_detail.php?ID=rno-Map4k5_0003
rno_circ:chr9:113544061-113545068	Ppp4r1	0	0	0	0	0	4	0	0	0	0	0	252.924438823901	rno-Ppp4r1_0012	http://159.226.67.237:8080/new/circ_detail.php?ID=rno-Ppp4r1_0012
rno_circ:chr6:129621583-129632684	Papola	0	1	0	0	0	0	0	123.563573458544	0	0	0	0	rno-Papola_0012	http://159.226.67.237:8080/new/circ_detail.php?ID=rno-Papola_0012
rno_circ:chr15:49142976-49143650	Scara5	5	0	0	1	0	0	673.582109659167	0	0	157.505118916365	0	0	rno-Scara5_0001	http://159.226.67.237:8080/new/circ_detail.php?ID=rno-Scara5_0001
rno_circ:chr4:66470390-66473208	Hipk2	0	2	6	4	1	5	0	247.127146917089	1072.19442458899	630.020475665459	132.310134956338	316.155548529877	rno-Hipk2_0009	http://159.226.67.237:8080/new/circ_detail.php?ID=rno-Hipk2_0009
rno_circ:chr12:9165634-9177290	Flt1	0	0	1	0	4	9	0	0	178.699070764832	0	529.240539825351	569.079987353778	rno-Flt1_0002	http://159.226.67.237:8080/new/circ_detail.php?ID=rno-Flt1_0002
rno_circ:chr9:110798323-110908742	Fbxl17	0	0	0	0	2	0	0	0	0	0	264.620269912675	0	rno-Fbxl17_0003	http://159.226.67.237:8080/new/circ_detail.php?ID=rno-Fbxl17_0003
rno_circ:chr15:25905491-25913420	Exoc5	0	0	0	0	0	4	0	0	0	0	0	252.924438823901	rno-Exoc5_0001	http://159.226.67.237:8080/new/circ_detail.php?ID=rno-Exoc5_0001
rno_circ:chr6:76613549-76626199	Ralgapa1	0	0	5	0	4	5	0	0	893.49535382416	0	529.240539825351	316.155548529877	rno-intergenic_000068	http://159.226.67.237:8080/new/circ_detail.php?ID=rno-intergenic_000068
rno_circ:chr16:9124152-9150149	Vstm4	0	0	6	0	0	0	0	0	1072.19442458899	0	0	0	rno-Vstm4_0003	http://159.226.67.237:8080/new/circ_detail.php?ID=rno-Vstm4_0003
rno_circ:chr19:52162391-52163525	Mbtps1	0	0	0	3	0	9	0	0	0	472.515356749094	0	569.079987353778	rno-Mbtps1_0004	http://159.226.67.237:8080/new/circ_detail.php?ID=rno-Mbtps1_0004
rno_circ:chr6:72429638-72430205	Strn3	0	1	0	0	1	0	0	123.563573458544	0	0	132.310134956338	0	rno-Strn3_0011	http://159.226.67.237:8080/new/circ_detail.php?ID=rno-Strn3_0011
rno_circ:chr7:28987514-28990116	Gnptab	0	4	0	0	0	8	0	494.254293834178	0	0	0	505.848877647803	rno-Gnptab_0003	http://159.226.67.237:8080/new/circ_detail.php?ID=rno-Gnptab_0003
rno_circ:chr18:44563388-44570134	Dmxl1	2	0	0	0	0	0	269.432843863667	0	0	0	0	0	rno-Dmxl1_0019	http://159.226.67.237:8080/new/circ_detail.php?ID=rno-Dmxl1_0019
rno_circ:chr11:34612627-34616155	Ttc3	0	4	2	4	2	0	0	494.254293834178	357.398141529664	630.020475665459	264.620269912675	0	rno-Ttc3_0025	http://159.226.67.237:8080/new/circ_detail.php?ID=rno-Ttc3_0025
rno_circ:chr1:256277197-256299276	Exoc6	0	0	3	0	0	0	0	0	536.097212294496	0	0	0	rno-Exoc6_0011	http://159.226.67.237:8080/new/circ_detail.php?ID=rno-Exoc6_0011
rno_circ:chr6:60585349-60633969	Dock4	0	3	0	0	0	1	0	370.690720375633	0	0	0	63.2311097059753	rno-Dock4_0022	http://159.226.67.237:8080/new/circ_detail.php?ID=rno-Dock4_0022
rno_circ:chr18:56499873-56500941	Hmgxb3	1	0	2	0	0	0	134.716421931833	0	357.398141529664	0	0	0	rno-Hmgxb3_0001	http://159.226.67.237:8080/new/circ_detail.php?ID=rno-Hmgxb3_0001
rno_circ:chr13:56096834-56098861	Dennd1b	0	2	0	0	0	0	0	247.127146917089	0	0	0	0	rno-Dennd1b_0020	http://159.226.67.237:8080/new/circ_detail.php?ID=rno-Dennd1b_0020
rno_circ:chr10:48749746-48753281	Ncor1	9	0	4	1	7	5	1212.4477973865	0	714.796283059328	157.505118916365	926.170944694364	316.155548529877	rno-Ncor1_0001	http://159.226.67.237:8080/new/circ_detail.php?ID=rno-Ncor1_0001
rno_circ:chr7:18427969-18430356	Adamts10	0	0	1	2	0	5	0	0	178.699070764832	315.01023783273	0	316.155548529877	rno-Adamts10_0002	http://159.226.67.237:8080/new/circ_detail.php?ID=rno-Adamts10_0002
rno_circ:chr18:69634006-69647714	Smad4	3	3	2	5	7	8	404.1492657955	370.690720375633	357.398141529664	787.525594581824	926.170944694364	505.848877647803	rno-Smad4_0001	http://159.226.67.237:8080/new/circ_detail.php?ID=rno-Smad4_0001
rno_circ:chr4:28510903-28520904	Vps50	0	1	0	0	0	6	0	123.563573458544	0	0	0	379.386658235852	rno-Vps50_0004	http://159.226.67.237:8080/new/circ_detail.php?ID=rno-Vps50_0004
rno_circ:chr7:14539567-14541384	Cyp4f17	0	0	0	0	0	5	0	0	0	0	0	316.155548529877	rno-Cyp4f17_0001	http://159.226.67.237:8080/new/circ_detail.php?ID=rno-Cyp4f17_0001
rno_circ:chr11:70570466-70585055	Zfp148	0	0	0	0	1	3	0	0	0	0	132.310134956338	189.693329117926	rno-Zfp148_0008	http://159.226.67.237:8080/new/circ_detail.php?ID=rno-Zfp148_0008
rno_circ:chr2:113739689-113747247	Pld1	0	1	0	4	0	6	0	123.563573458544	0	630.020475665459	0	379.386658235852	rno-Pld1_0005	http://159.226.67.237:8080/new/circ_detail.php?ID=rno-Pld1_0005
rno_circ:chr15:51936366-51954838	Ppp3cc	0	0	1	0	0	5	0	0	178.699070764832	0	0	316.155548529877	rno-Ppp3cc_0013	http://159.226.67.237:8080/new/circ_detail.php?ID=rno-Ppp3cc_0013
rno_circ:chr10:93464374-93483645	Tlk2	0	0	0	2	0	0	0	0	0	315.01023783273	0	0	rno-Tlk2_0009	http://159.226.67.237:8080/new/circ_detail.php?ID=rno-Tlk2_0009
rno_circ:chr17:77486263-77504782	Bend7	1	1	0	0	2	2	134.716421931833	123.563573458544	0	0	264.620269912675	126.462219411951	rno-Bend7_0001	http://159.226.67.237:8080/new/circ_detail.php?ID=rno-Bend7_0001
rno_circ:chr4:183483025-183487172	Dennd5b	0	2	0	3	1	7	0	247.127146917089	0	472.515356749094	132.310134956338	442.617767941827	rno-AABR07062583_0025	http://159.226.67.237:8080/new/circ_detail.php?ID=rno-AABR07062583_0025
rno_circ:chr17:9613030-9614622	Fam193b	0	0	0	0	0	1	0	0	0	0	0	63.2311097059753	rno-Fam193b_0004	http://159.226.67.237:8080/new/circ_detail.php?ID=rno-Fam193b_0004
rno_circ:chr1:247743814-247766953	Ric1	0	0	0	0	0	4	0	0	0	0	0	252.924438823901	rno-Ric1_0002	http://159.226.67.237:8080/new/circ_detail.php?ID=rno-Ric1_0002
rno_circ:chr13:98386342-98399944	Cdc42bpa	0	0	0	4	0	0	0	0	0	630.020475665459	0	0	rno-Cdc42bpa_0002	http://159.226.67.237:8080/new/circ_detail.php?ID=rno-Cdc42bpa_0002
rno_circ:chr3:111257259-111260762	Ino80	2	0	0	7	0	6	269.432843863667	0	0	1102.53583241455	0	379.386658235852	rno-Ino80_0006	http://159.226.67.237:8080/new/circ_detail.php?ID=rno-Ino80_0006
rno_circ:chr15:70790038-70803614	Tdrd3	1	2	0	3	0	0	134.716421931833	247.127146917089	0	472.515356749094	0	0	rno-Tdrd3_0004	http://159.226.67.237:8080/new/circ_detail.php?ID=rno-Tdrd3_0004
rno_circ:chr4:84052309-84087942	Cpvl	1	4	0	0	0	0	134.716421931833	494.254293834178	0	0	0	0	rno-Cpvl_0002	http://159.226.67.237:8080/new/circ_detail.php?ID=rno-Cpvl_0002
rno_circ:chr3:119264196-119265879	Trpm7	0	10	15	17	3	0	0	1235.63573458544	2680.48606147248	2677.5870215782	396.930404869013	0	rno-Trpm7_0008	http://159.226.67.237:8080/new/circ_detail.php?ID=rno-Trpm7_0008
rno_circ:chr10:48699810-48705799	Ncor1	0	0	0	0	0	3	0	0	0	0	0	189.693329117926	rno-Ncor1_0012	http://159.226.67.237:8080/new/circ_detail.php?ID=rno-Ncor1_0012
rno_circ:chr7:119987740-119990307	Mfng	0	0	8	3	5	4	0	0	1429.59256611866	472.515356749094	661.550674781688	252.924438823901	rno-Mfng_0002	http://159.226.67.237:8080/new/circ_detail.php?ID=rno-Mfng_0002
rno_circ:chr1:243014234-243047294	Dock8	1	0	1	0	0	1	134.716421931833	0	178.699070764832	0	0	63.2311097059753	rno-Dock8_0011	http://159.226.67.237:8080/new/circ_detail.php?ID=rno-Dock8_0011
rno_circ:chr1:104696204-104750940	Nav2	2	2	3	0	5	4	269.432843863667	247.127146917089	536.097212294496	0	661.550674781688	252.924438823901	rno-Nav2_0002	http://159.226.67.237:8080/new/circ_detail.php?ID=rno-Nav2_0002
rno_circ:chr12:16052505-16056091	Iqce	0	4	3	0	0	0	0	494.254293834178	536.097212294496	0	0	0	rno-Iqce_0001	http://159.226.67.237:8080/new/circ_detail.php?ID=rno-Iqce_0001
rno_circ:chr9:66751637-66758584	Fam117b	0	0	2	0	0	2	0	0	357.398141529664	0	0	126.462219411951	rno-Fam117b_0002	http://159.226.67.237:8080/new/circ_detail.php?ID=rno-Fam117b_0002
rno_circ:chr10:90148828-90149364	Hdac5	0	3	0	0	0	0	0	370.690720375633	0	0	0	0	-	-
rno_circ:chr15:108315938-108318732	Ubac2	21	19	22	11	16	29	2829.0448605685	2347.70789571234	3931.3795568263	1732.55630808001	2116.9621593014	1833.70218147328	rno-Ubac2_0001	http://159.226.67.237:8080/new/circ_detail.php?ID=rno-Ubac2_0001
rno_circ:chr5:150156336-150162922	Epb41	0	0	0	0	0	1	0	0	0	0	0	63.2311097059753	rno-Epb41_0001	http://159.226.67.237:8080/new/circ_detail.php?ID=rno-Epb41_0001
rno_circ:chr9:67076236-67094901	Nbeal1	0	1	2	0	0	0	0	123.563573458544	357.398141529664	0	0	0	rno-Nbeal1_0019	http://159.226.67.237:8080/new/circ_detail.php?ID=rno-Nbeal1_0019
rno_circ:chr15:41008529-41011344	Spata13	19	37	23	30	30	21	2559.61201670484	4571.85221796614	4110.07862759114	4725.15356749094	3969.30404869013	1327.85330382548	rno-Spata13_0002	http://159.226.67.237:8080/new/circ_detail.php?ID=rno-Spata13_0002
rno_circ:chr8:130767665-130768360	Snrk	0	2	0	3	0	3	0	247.127146917089	0	472.515356749094	0	189.693329117926	rno-Snrk_0004	http://159.226.67.237:8080/new/circ_detail.php?ID=rno-Snrk_0004
rno_circ:chr3:119519052-119525837	Ap4e1	0	0	2	0	0	0	0	0	357.398141529664	0	0	0	-	-
rno_circ:chr4:38304781-38311775	Phf14	0	0	0	0	1	0	0	0	0	0	132.310134956338	0	rno-Phf14_0015	http://159.226.67.237:8080/new/circ_detail.php?ID=rno-Phf14_0015
rno_circ:chr17:16124900-16129065	Fam120a	14	9	7	8	8	30	1886.02990704567	1112.0721611269	1250.89349535382	1260.04095133092	1058.4810796507	1896.93329117926	rno-Fam120a_0002	http://159.226.67.237:8080/new/circ_detail.php?ID=rno-Fam120a_0002
rno_circ:chr12:48509737-48531389	Coro1c	0	0	0	0	0	3	0	0	0	0	0	189.693329117926	rno-Coro1c_0003	http://159.226.67.237:8080/new/circ_detail.php?ID=rno-Coro1c_0003
rno_circ:chr13:78758126-78760471	Rc3h1	0	0	0	0	0	1	0	0	0	0	0	63.2311097059753	-	-
rno_circ:chr14:71043281-71052446	Ldb2	0	0	0	0	0	2	0	0	0	0	0	126.462219411951	rno-Ldb2_0001	http://159.226.67.237:8080/new/circ_detail.php?ID=rno-Ldb2_0001
rno_circ:chr1:1795668-1807003	Lats1	0	0	0	0	0	1	0	0	0	0	0	63.2311097059753	-	-
rno_circ:chr10:67579952-67594751	Rhot1	0	2	0	0	0	1	0	247.127146917089	0	0	0	63.2311097059753	rno-Rhot1_0003	http://159.226.67.237:8080/new/circ_detail.php?ID=rno-Rhot1_0003
rno_circ:chr20:21941617-21959614	Rtkn2	0	2	3	0	8	0	0	247.127146917089	536.097212294496	0	1058.4810796507	0	rno-Rtkn2_0006	http://159.226.67.237:8080/new/circ_detail.php?ID=rno-Rtkn2_0006
rno_circ:chr17:20098292-20109613	Dtnbp1	0	2	0	0	3	11	0	247.127146917089	0	0	396.930404869013	695.542206765729	rno-Dtnbp1_0003	http://159.226.67.237:8080/new/circ_detail.php?ID=rno-Dtnbp1_0003
rno_circ:chr2:188301023-188309036	Ash1l	18	17	14	20	19	42	2424.895594773	2100.58074879526	2501.78699070765	3150.1023783273	2513.89256417042	2655.70660765096	rno-Ash1l_0028	http://159.226.67.237:8080/new/circ_detail.php?ID=rno-Ash1l_0028
rno_circ:chr4:114879427-114880228	Dctn1	4	0	0	3	3	0	538.865687727334	0	0	472.515356749094	396.930404869013	0	rno-Dctn1_0001	http://159.226.67.237:8080/new/circ_detail.php?ID=rno-Dctn1_0001
rno_circ:chr17:6794838-6799409	Gkap1	0	0	0	0	0	5	0	0	0	0	0	316.155548529877	rno-Gkap1_0008	http://159.226.67.237:8080/new/circ_detail.php?ID=rno-Gkap1_0008
rno_circ:chr5:100957656-100966706	Zdhhc21	1	3	0	0	3	0	134.716421931833	370.690720375633	0	0	396.930404869013	0	rno-Zdhhc21_0001	http://159.226.67.237:8080/new/circ_detail.php?ID=rno-Zdhhc21_0001
rno_circ:chr5:144905681-144907761	Zmym4	0	0	2	0	0	5	0	0	357.398141529664	0	0	316.155548529877	rno-Zmym4_0035	http://159.226.67.237:8080/new/circ_detail.php?ID=rno-Zmym4_0035
rno_circ:chr13:80845074-80847562	Fmo3	0	0	0	0	1	1	0	0	0	0	132.310134956338	63.2311097059753	rno-Fmo3_0001	http://159.226.67.237:8080/new/circ_detail.php?ID=rno-Fmo3_0001
rno_circ:chr4:152911854-152914808	Kdm5a	0	0	1	0	0	1	0	0	178.699070764832	0	0	63.2311097059753	rno-Kdm5a_0013	http://159.226.67.237:8080/new/circ_detail.php?ID=rno-Kdm5a_0013
rno_circ:chr9:94518042-94529615	Gigyf2	0	0	0	0	0	1	0	0	0	0	0	63.2311097059753	rno-AABR07068272_0008	http://159.226.67.237:8080/new/circ_detail.php?ID=rno-AABR07068272_0008
rno_circ:chr19:43205060-43206857	Aars	0	0	0	0	5	2	0	0	0	0	661.550674781688	126.462219411951	rno-Aars_0005	http://159.226.67.237:8080/new/circ_detail.php?ID=rno-Aars_0005
rno_circ:chr8:65282796-65283243	Thsd4	4	10	1	4	1	7	538.865687727334	1235.63573458544	178.699070764832	630.020475665459	132.310134956338	442.617767941827	rno-AABR07070312_0001	http://159.226.67.237:8080/new/circ_detail.php?ID=rno-AABR07070312_0001
rno_circ:chr1:238998947-239014340	Gda	5	1	3	1	7	5	673.582109659167	123.563573458544	536.097212294496	157.505118916365	926.170944694364	316.155548529877	rno-Gda_0003	http://159.226.67.237:8080/new/circ_detail.php?ID=rno-Gda_0003
rno_circ:chr5:157690578-157712883	Capzb	2	0	0	0	0	0	269.432843863667	0	0	0	0	0	rno-Capzb_0001	http://159.226.67.237:8080/new/circ_detail.php?ID=rno-Capzb_0001
rno_circ:chr12:36930749-36952448	Ncor2	0	0	0	1	3	0	0	0	0	157.505118916365	396.930404869013	0	rno-Ncor2_0005	http://159.226.67.237:8080/new/circ_detail.php?ID=rno-Ncor2_0005
rno_circ:chr4:174810962-174820808	Aebp2	0	0	0	0	0	1	0	0	0	0	0	63.2311097059753	rno-Aebp2_0004	http://159.226.67.237:8080/new/circ_detail.php?ID=rno-Aebp2_0004
rno_circ:chr14:9421418-9422999	Cds1	0	0	0	0	1	0	0	0	0	0	132.310134956338	0	rno-Cds1_0003	http://159.226.67.237:8080/new/circ_detail.php?ID=rno-Cds1_0003
rno_circ:chr8:79330088-79347376	Nedd4	0	0	0	2	0	0	0	0	0	315.01023783273	0	0	rno-Nedd4_0005	http://159.226.67.237:8080/new/circ_detail.php?ID=rno-Nedd4_0005
rno_circ:chr3:62666948-62675261	Agps	0	0	0	0	1	2	0	0	0	0	132.310134956338	126.462219411951	rno-Agps_0008	http://159.226.67.237:8080/new/circ_detail.php?ID=rno-Agps_0008
rno_circ:chr7:109055032-109071915	Zfat	1	0	3	0	2	0	134.716421931833	0	536.097212294496	0	264.620269912675	0	rno-Zfat_0001	http://159.226.67.237:8080/new/circ_detail.php?ID=rno-Zfat_0001
rno_circ:chr12:589609-591296	LOC100909860	0	0	0	2	0	1	0	0	0	315.01023783273	0	63.2311097059753	rno-intergenic_000202	http://159.226.67.237:8080/new/circ_detail.php?ID=rno-intergenic_000202
rno_circ:chr8:23851919-23884848	Bbs9	7	4	2	9	22	13	943.014953522834	494.254293834178	357.398141529664	1417.54607024728	2910.82296903943	822.004426177679	rno-Bbs9_0006	http://159.226.67.237:8080/new/circ_detail.php?ID=rno-Bbs9_0006
rno_circ:chr10:46771409-46776306	Atpaf2	0	0	0	10	0	0	0	0	0	1575.05118916365	0	0	rno-Atpaf2_0001	http://159.226.67.237:8080/new/circ_detail.php?ID=rno-Atpaf2_0001
rno_circ:chr15:55100386-55104181	Rb1	0	2	2	0	4	2	0	247.127146917089	357.398141529664	0	529.240539825351	126.462219411951	rno-Rb1_0016	http://159.226.67.237:8080/new/circ_detail.php?ID=rno-Rb1_0016
rno_circ:chr5:102528780-102689769	Bnc2	0	0	0	0	3	0	0	0	0	0	396.930404869013	0	rno-Bnc2_0009	http://159.226.67.237:8080/new/circ_detail.php?ID=rno-Bnc2_0009
rno_circ:chr10:1491891-1493208	Bfar	1	3	0	0	0	3	134.716421931833	370.690720375633	0	0	0	189.693329117926	rno-Bfar_0002	http://159.226.67.237:8080/new/circ_detail.php?ID=rno-Bfar_0002
rno_circ:chr3:175422379-175423144	Psma7	0	0	0	0	1	2	0	0	0	0	132.310134956338	126.462219411951	rno-Psma7_0001	http://159.226.67.237:8080/new/circ_detail.php?ID=rno-Psma7_0001
rno_circ:chr9:71262302-71271908	Creb1	0	0	0	3	0	0	0	0	0	472.515356749094	0	0	-	-
rno_circ:chr4:145061557-145063825	Setd5	3	0	10	8	1	18	404.1492657955	0	1786.99070764832	1260.04095133092	132.310134956338	1138.15997470756	rno-Setd5_0010	http://159.226.67.237:8080/new/circ_detail.php?ID=rno-Setd5_0010
rno_circ:chr2:44557917-44583671	Slc38a9	0	0	0	2	0	0	0	0	0	315.01023783273	0	0	rno-Slc38a9_0003	http://159.226.67.237:8080/new/circ_detail.php?ID=rno-Slc38a9_0003
rno_circ:chr3:52841974-52845184	Scn7a	0	0	3	0	0	0	0	0	536.097212294496	0	0	0	-	-
rno_circ:chr11:24547990-24550752	App	0	9	2	0	3	6	0	1112.0721611269	357.398141529664	0	396.930404869013	379.386658235852	rno-App_0001	http://159.226.67.237:8080/new/circ_detail.php?ID=rno-App_0001
rno_circ:chr15:2641379-2642184	Vdac2	0	0	0	2	0	4	0	0	0	315.01023783273	0	252.924438823901	rno-Vdac2_0001	http://159.226.67.237:8080/new/circ_detail.php?ID=rno-Vdac2_0001
rno_circ:chr5:138445481-138449955	Ccdc30	6	0	0	0	0	0	808.298531591001	0	0	0	0	0	rno-AABR07049790_0008	http://159.226.67.237:8080/new/circ_detail.php?ID=rno-AABR07049790_0008
rno_circ:chr15:18543453-18544522	Pdhb	1	0	1	1	0	4	134.716421931833	0	178.699070764832	157.505118916365	0	252.924438823901	rno-Pdhb_0001	http://159.226.67.237:8080/new/circ_detail.php?ID=rno-Pdhb_0001
rno_circ:chr6:122738862-122739995	Zc3h14	0	0	0	1	0	0	0	0	0	157.505118916365	0	0	rno-Zc3h14_0009	http://159.226.67.237:8080/new/circ_detail.php?ID=rno-Zc3h14_0009
rno_circ:chr10:37188089-37194876	Sec24a	0	0	0	1	0	0	0	0	0	157.505118916365	0	0	rno-Sec24a_0020	http://159.226.67.237:8080/new/circ_detail.php?ID=rno-Sec24a_0020
rno_circ:chr17:70309152-70310609	Gdi2	7	13	5	13	7	22	943.014953522834	1606.32645496108	893.49535382416	2047.56654591274	926.170944694364	1391.08441353146	rno-Gdi2_0004	http://159.226.67.237:8080/new/circ_detail.php?ID=rno-Gdi2_0004
rno_circ:chr18:1812898-1819028	Esco1	0	4	0	2	1	0	0	494.254293834178	0	315.01023783273	132.310134956338	0	rno-Esco1_0006	http://159.226.67.237:8080/new/circ_detail.php?ID=rno-Esco1_0006
rno_circ:chr1:8654486-8656474	Adgrg6	0	0	1	0	0	1	0	0	178.699070764832	0	0	63.2311097059753	-	-
rno_circ:chr14:7782502-7783047	Ptpn13	2	0	0	2	2	4	269.432843863667	0	0	315.01023783273	264.620269912675	252.924438823901	rno-Ptpn13_0001	http://159.226.67.237:8080/new/circ_detail.php?ID=rno-Ptpn13_0001
rno_circ:chr4:68546174-68550572	Agk	0	1	2	0	0	0	0	123.563573458544	357.398141529664	0	0	0	rno-Agk_0006	http://159.226.67.237:8080/new/circ_detail.php?ID=rno-Agk_0006
rno_circ:chr6:10359693-10364260	Epas1	2	2	0	0	0	5	269.432843863667	247.127146917089	0	0	0	316.155548529877	rno-Epas1_0001	http://159.226.67.237:8080/new/circ_detail.php?ID=rno-Epas1_0001
rno_circ:chr20:49332282-49374883	Atg5	3	0	0	0	0	0	404.1492657955	0	0	0	0	0	rno-Atg5_0003	http://159.226.67.237:8080/new/circ_detail.php?ID=rno-Atg5_0003
rno_circ:chr20:18467660-18474832	Ipmk	2	0	0	0	0	0	269.432843863667	0	0	0	0	0	rno-Ipmk_0003	http://159.226.67.237:8080/new/circ_detail.php?ID=rno-Ipmk_0003
rno_circ:chr13:95193009-95230772	Akt3	0	1	1	0	0	3	0	123.563573458544	178.699070764832	0	0	189.693329117926	rno-Akt3_0010	http://159.226.67.237:8080/new/circ_detail.php?ID=rno-Akt3_0010
rno_circ:chr14:42803980-42809348	Limch1	0	5	1	0	1	4	0	617.817867292722	178.699070764832	0	132.310134956338	252.924438823901	rno-Limch1_0001	http://159.226.67.237:8080/new/circ_detail.php?ID=rno-Limch1_0001
rno_circ:chr10:98339552-98360556	Abca8a	3	0	0	4	0	0	404.1492657955	0	0	630.020475665459	0	0	-	-
rno_circ:chr1:128621052-128628362	Ttc23	5	0	0	0	0	0	673.582109659167	0	0	0	0	0	-	-
rno_circ:chr15:54413814-54415206	Fndc3a	0	2	2	1	3	0	0	247.127146917089	357.398141529664	157.505118916365	396.930404869013	0	rno-Fndc3a_0009	http://159.226.67.237:8080/new/circ_detail.php?ID=rno-Fndc3a_0009
rno_circ:chr10:14560970-14577329	Unkl	5	0	0	0	0	0	673.582109659167	0	0	0	0	0	rno-Unkl_0004	http://159.226.67.237:8080/new/circ_detail.php?ID=rno-Unkl_0004
rno_circ:chr8:128807474-128808790	Rpsa	0	0	1	2	0	0	0	0	178.699070764832	315.01023783273	0	0	-	-
rno_circ:chr3:67751613-67755221	Nckap1	0	0	0	4	0	0	0	0	0	630.020475665459	0	0	rno-Nckap1_0010	http://159.226.67.237:8080/new/circ_detail.php?ID=rno-Nckap1_0010
rno_circ:chr3:112713524-112728973	Ttbk2	0	0	0	0	0	1	0	0	0	0	0	63.2311097059753	rno-Ttbk2_0001	http://159.226.67.237:8080/new/circ_detail.php?ID=rno-Ttbk2_0001
rno_circ:chr12:5603316-5604016	Fry	0	7	0	0	2	3	0	864.945014209811	0	0	264.620269912675	189.693329117926	rno-Fry_0012	http://159.226.67.237:8080/new/circ_detail.php?ID=rno-Fry_0012
rno_circ:chr1:6837861-6841171	Utrn	0	0	0	1	1	2	0	0	0	157.505118916365	132.310134956338	126.462219411951	rno-Utrn_0033	http://159.226.67.237:8080/new/circ_detail.php?ID=rno-Utrn_0033
rno_circ:chr6:136059672-136071884	Mark3	0	11	4	1	7	23	0	1359.19930804399	714.796283059328	157.505118916365	926.170944694364	1454.31552323743	rno-Mark3_0001	http://159.226.67.237:8080/new/circ_detail.php?ID=rno-Mark3_0001
rno_circ:chr6:22253283-22257363	Spast	0	2	0	0	5	9	0	247.127146917089	0	0	661.550674781688	569.079987353778	rno-Spast_0002	http://159.226.67.237:8080/new/circ_detail.php?ID=rno-Spast_0002
rno_circ:chr4:27509136-27563899	Ankib1	0	1	0	0	0	4	0	123.563573458544	0	0	0	252.924438823901	rno-Ankib1_0013	http://159.226.67.237:8080/new/circ_detail.php?ID=rno-Ankib1_0013
rno_circ:chr1:197974979-197979643	Eif3c	2	2	0	0	2	0	269.432843863667	247.127146917089	0	0	264.620269912675	0	rno-Eif3c_0001	http://159.226.67.237:8080/new/circ_detail.php?ID=rno-Eif3c_0001
rno_circ:chr2:28986099-29006321	Fcho2	0	0	1	1	0	0	0	0	178.699070764832	157.505118916365	0	0	rno-Fcho2_0019	http://159.226.67.237:8080/new/circ_detail.php?ID=rno-Fcho2_0019
rno_circ:chr17:63265406-63279012	Larp4b	5	1	1	10	6	4	673.582109659167	123.563573458544	178.699070764832	1575.05118916365	793.860809738026	252.924438823901	rno-Larp4b_0002	http://159.226.67.237:8080/new/circ_detail.php?ID=rno-Larp4b_0002
rno_circ:chr13:113832448-113840267	Cr1l	1	6	2	2	5	3	134.716421931833	741.381440751266	357.398141529664	315.01023783273	661.550674781688	189.693329117926	rno-Cr1l_0002	http://159.226.67.237:8080/new/circ_detail.php?ID=rno-Cr1l_0002
rno_circ:chr3:118033138-118034108	Secisbp2l	0	3	2	0	5	1	0	370.690720375633	357.398141529664	0	661.550674781688	63.2311097059753	rno-Secisbp2l_0001	http://159.226.67.237:8080/new/circ_detail.php?ID=rno-Secisbp2l_0001
rno_circ:chr4:82682367-82692626	Hibadh	3	7	3	0	3	12	404.1492657955	864.945014209811	536.097212294496	0	396.930404869013	758.773316471704	rno-Hibadh_0001	http://159.226.67.237:8080/new/circ_detail.php?ID=rno-Hibadh_0001
rno_circ:chr1:46959021-46968866	Serac1	2	0	2	0	1	4	269.432843863667	0	357.398141529664	0	132.310134956338	252.924438823901	rno-Serac1_0001	http://159.226.67.237:8080/new/circ_detail.php?ID=rno-Serac1_0001
rno_circ:chr8:102783998-102817593	Slc9a9	0	2	0	0	0	0	0	247.127146917089	0	0	0	0	rno-Slc9a9_0003	http://159.226.67.237:8080/new/circ_detail.php?ID=rno-Slc9a9_0003
rno_circ:chr1:219130380-219130942	Tcirg1	0	5	0	0	0	0	0	617.817867292722	0	0	0	0	-	-
rno_circ:chr1:89576859-89577371	Gramd1a	0	0	0	0	0	2	0	0	0	0	0	126.462219411951	rno-Gramd1a_0001	http://159.226.67.237:8080/new/circ_detail.php?ID=rno-Gramd1a_0001
rno_circ:chr7:36583537-36592939	Mrpl42	0	0	0	0	2	0	0	0	0	0	264.620269912675	0	-	-
rno_circ:chr5:156454276-156484234	Eif4g3	0	0	0	2	0	0	0	0	0	315.01023783273	0	0	rno-Eif4g3_0026	http://159.226.67.237:8080/new/circ_detail.php?ID=rno-Eif4g3_0026
rno_circ:chr5:156396700-156416316	Eif4g3	0	4	0	2	1	4	0	494.254293834178	0	315.01023783273	132.310134956338	252.924438823901	rno-Eif4g3_0015	http://159.226.67.237:8080/new/circ_detail.php?ID=rno-Eif4g3_0015
rno_circ:chr9:66964853-66976610	Nbeal1	0	3	0	0	1	0	0	370.690720375633	0	0	132.310134956338	0	rno-Nbeal1_0001	http://159.226.67.237:8080/new/circ_detail.php?ID=rno-Nbeal1_0001
rno_circ:chr9:18718032-18737731	Runx2	0	0	0	0	0	1	0	0	0	0	0	63.2311097059753	rno-Runx2_0001	http://159.226.67.237:8080/new/circ_detail.php?ID=rno-Runx2_0001
rno_circ:chr3:33003598-33006797	Acvr2a	0	1	0	3	0	3	0	123.563573458544	0	472.515356749094	0	189.693329117926	rno-Acvr2a_0001	http://159.226.67.237:8080/new/circ_detail.php?ID=rno-Acvr2a_0001
rno_circ:chr3:63894627-63930615	Ccdc141	0	0	0	0	1	4	0	0	0	0	132.310134956338	252.924438823901	-	-
rno_circ:chr8:123340909-123344508	Stt3b	0	9	4	5	5	7	0	1112.0721611269	714.796283059328	787.525594581824	661.550674781688	442.617767941827	rno-Stt3b_0002	http://159.226.67.237:8080/new/circ_detail.php?ID=rno-Stt3b_0002
rno_circ:chr9:61620631-61623019	Sf3b1	5	0	0	0	0	0	673.582109659167	0	0	0	0	0	-	-
rno_circ:chr14:81180966-81182711	Htt	0	0	2	0	0	0	0	0	357.398141529664	0	0	0	rno-Htt_0003	http://159.226.67.237:8080/new/circ_detail.php?ID=rno-Htt_0003
rno_circ:chr12:39627016-39635912	Anapc7	5	5	1	6	1	6	673.582109659167	617.817867292722	178.699070764832	945.030713498189	132.310134956338	379.386658235852	rno-Anapc7_0003	http://159.226.67.237:8080/new/circ_detail.php?ID=rno-Anapc7_0003
rno_circ:chr1:154405931-154406882	Picalm	0	0	0	2	5	1	0	0	0	315.01023783273	661.550674781688	63.2311097059753	rno-Picalm_0015	http://159.226.67.237:8080/new/circ_detail.php?ID=rno-Picalm_0015
rno_circ:chr6:72418120-72421935	Strn3	0	0	2	1	0	2	0	0	357.398141529664	157.505118916365	0	126.462219411951	rno-Strn3_0005	http://159.226.67.237:8080/new/circ_detail.php?ID=rno-Strn3_0005
rno_circ:chr2:205850281-205852231	Trim33	2	0	0	0	0	0	269.432843863667	0	0	0	0	0	-	-
rno_circ:chr18:27261576-27278436	Fam13b	0	0	1	0	0	1	0	0	178.699070764832	0	0	63.2311097059753	rno-Fam13b_0001	http://159.226.67.237:8080/new/circ_detail.php?ID=rno-Fam13b_0001
rno_circ:chr12:40652886-40665373	Naa25	2	0	0	2	0	0	269.432843863667	0	0	315.01023783273	0	0	rno-Naa25_0002	http://159.226.67.237:8080/new/circ_detail.php?ID=rno-Naa25_0002
rno_circ:chr5:160031839-160043135	Spen	0	0	0	2	0	1	0	0	0	315.01023783273	0	63.2311097059753	rno-Spen_0014	http://159.226.67.237:8080/new/circ_detail.php?ID=rno-Spen_0014
rno_circ:chr19:12796717-12796904	Large1	0	0	0	2	0	0	0	0	0	315.01023783273	0	0	rno-Large1_0008	http://159.226.67.237:8080/new/circ_detail.php?ID=rno-Large1_0008
rno_circ:chr10:776697-783836	Myh11	0	0	0	1	0	2	0	0	0	157.505118916365	0	126.462219411951	rno-Myh11_0005	http://159.226.67.237:8080/new/circ_detail.php?ID=rno-Myh11_0005
rno_circ:chr14:114582964-114649217	Sptbn1	0	0	3	2	0	1	0	0	536.097212294496	315.01023783273	0	63.2311097059753	rno-Sptbn1_0001	http://159.226.67.237:8080/new/circ_detail.php?ID=rno-Sptbn1_0001
rno_circ:chr8:107773073-107779074	Armc8	0	0	0	0	0	1	0	0	0	0	0	63.2311097059753	rno-Armc8_0004	http://159.226.67.237:8080/new/circ_detail.php?ID=rno-Armc8_0004
rno_circ:chr16:32100487-32121085	Sh3rf1	1	4	0	0	0	1	134.716421931833	494.254293834178	0	0	0	63.2311097059753	rno-Sh3rf1_0002	http://159.226.67.237:8080/new/circ_detail.php?ID=rno-Sh3rf1_0002
rno_circ:chr3:8236382-8241630	Rapgef1	0	0	0	0	0	4	0	0	0	0	0	252.924438823901	rno-Rapgef1_0002	http://159.226.67.237:8080/new/circ_detail.php?ID=rno-Rapgef1_0002
rno_circ:chr7:137216397-137256074	Ano6	1	2	0	1	3	6	134.716421931833	247.127146917089	0	157.505118916365	396.930404869013	379.386658235852	rno-Ano6_0007	http://159.226.67.237:8080/new/circ_detail.php?ID=rno-Ano6_0007
rno_circ:chrX:51692026-51794841	Dmd	0	0	0	0	3	0	0	0	0	0	396.930404869013	0	rno-Dmd_0005	http://159.226.67.237:8080/new/circ_detail.php?ID=rno-Dmd_0005
rno_circ:chr8:7260242-7262225	Arhgap42	0	0	2	0	0	0	0	0	357.398141529664	0	0	0	rno-Arhgap42_0005	http://159.226.67.237:8080/new/circ_detail.php?ID=rno-Arhgap42_0005
rno_circ:chr15:57348405-57351717	Zc3h13	0	1	1	0	1	2	0	123.563573458544	178.699070764832	0	132.310134956338	126.462219411951	rno-Zc3h13_0001	http://159.226.67.237:8080/new/circ_detail.php?ID=rno-Zc3h13_0001
rno_circ:chr4:168296980-168297373	Lrp6	1	1	3	3	13	17	134.716421931833	123.563573458544	536.097212294496	472.515356749094	1720.03175443239	1074.92886500158	rno-Lrp6_0002	http://159.226.67.237:8080/new/circ_detail.php?ID=rno-Lrp6_0002
rno_circ:chr18:6047215-6051719	Ss18	17	18	9	16	16	19	2290.17917284117	2224.1443222538	1608.29163688349	2520.08190266184	2116.9621593014	1201.39108441353	rno-Ss18_0001	http://159.226.67.237:8080/new/circ_detail.php?ID=rno-Ss18_0001
rno_circ:chr18:28595005-28597803	Ube2d2	0	0	0	1	0	1	0	0	0	157.505118916365	0	63.2311097059753	rno-Ube2d2_0003	http://159.226.67.237:8080/new/circ_detail.php?ID=rno-Ube2d2_0003
rno_circ:chr5:106445433-106477676	Focad	0	1	0	0	0	0	0	123.563573458544	0	0	0	0	rno-Focad_0027	http://159.226.67.237:8080/new/circ_detail.php?ID=rno-Focad_0027
rno_circ:chr9:93936072-93936319	Dis3l2	4	0	0	0	0	0	538.865687727334	0	0	0	0	0	rno-Dis3l2_0005	http://159.226.67.237:8080/new/circ_detail.php?ID=rno-Dis3l2_0005
rno_circ:chr1:282194100-282198076	Fam45a	0	1	0	0	0	1	0	123.563573458544	0	0	0	63.2311097059753	rno-Fam45a_0004	http://159.226.67.237:8080/new/circ_detail.php?ID=rno-Fam45a_0004
rno_circ:chr20:6211401-6214755	Kctd20	0	0	2	0	0	0	0	0	357.398141529664	0	0	0	-	-
rno_circ:chr1:192952650-192955267	Rbbp6	26	34	29	9	20	35	3502.62697022767	4201.16149759051	5182.27305218013	1417.54607024728	2646.20269912675	2213.08883970914	rno-Rbbp6_0006	http://159.226.67.237:8080/new/circ_detail.php?ID=rno-Rbbp6_0006
rno_circ:chr6:22373412-22376735	Memo1	4	2	0	0	4	1	538.865687727334	247.127146917089	0	0	529.240539825351	63.2311097059753	rno-Memo1_0005	http://159.226.67.237:8080/new/circ_detail.php?ID=rno-Memo1_0005
rno_circ:chr6:91933750-91961861	Sos2	4	0	0	0	0	5	538.865687727334	0	0	0	0	316.155548529877	rno-Sos2_0012	http://159.226.67.237:8080/new/circ_detail.php?ID=rno-Sos2_0012
rno_circ:chr2:117666300-117666646	Mecom;LOC103691544	14	21	20	14	25	24	1886.02990704567	2594.83504262943	3573.98141529664	2205.07166482911	3307.75337390844	1517.54663294341	rno-AABR07009931_0001	http://159.226.67.237:8080/new/circ_detail.php?ID=rno-AABR07009931_0001
rno_circ:chr2:206243131-206261917	Hipk1	0	2	0	0	0	0	0	247.127146917089	0	0	0	0	rno-Hipk1_0004	http://159.226.67.237:8080/new/circ_detail.php?ID=rno-Hipk1_0004
rno_circ:chr9:41309609-41311450	Fam168b	4	15	10	8	3	15	538.865687727334	1853.45360187817	1786.99070764832	1260.04095133092	396.930404869013	948.46664558963	rno-Fam168b_0001	http://159.226.67.237:8080/new/circ_detail.php?ID=rno-Fam168b_0001
rno_circ:chr2:264871216-264885562	Lrrc40	0	2	3	0	0	3	0	247.127146917089	536.097212294496	0	0	189.693329117926	rno-Lrrc40_0001	http://159.226.67.237:8080/new/circ_detail.php?ID=rno-Lrrc40_0001
rno_circ:chr6:129864989-129878486	Vrk1	0	0	0	0	3	2	0	0	0	0	396.930404869013	126.462219411951	rno-Vrk1_0011	http://159.226.67.237:8080/new/circ_detail.php?ID=rno-Vrk1_0011
rno_circ:chr13:44721334-44737434	Zranb3	0	0	0	0	0	1	0	0	0	0	0	63.2311097059753	rno-Zranb3_0002	http://159.226.67.237:8080/new/circ_detail.php?ID=rno-Zranb3_0002
rno_circ:chr15:52636357-52638595	Gfra2	8	13	2	0	6	6	1077.73137545467	1606.32645496108	357.398141529664	0	793.860809738026	379.386658235852	rno-Gfra2_0004	http://159.226.67.237:8080/new/circ_detail.php?ID=rno-Gfra2_0004
rno_circ:chr1:154439745-154447475	Picalm	6	4	2	0	3	4	808.298531591001	494.254293834178	357.398141529664	0	396.930404869013	252.924438823901	rno-Picalm_0001	http://159.226.67.237:8080/new/circ_detail.php?ID=rno-Picalm_0001
rno_circ:chr12:37341438-37344214	Dnah10	0	0	0	2	0	0	0	0	0	315.01023783273	0	0	-	-
rno_circ:chr1:114304821-114311513	Cyfip1	0	0	0	2	0	8	0	0	0	315.01023783273	0	505.848877647803	rno-Cyfip1_0001	http://159.226.67.237:8080/new/circ_detail.php?ID=rno-Cyfip1_0001
rno_circ:chr8:116554093-116555206	Rbm6	0	0	3	0	2	3	0	0	536.097212294496	0	264.620269912675	189.693329117926	rno-Rbm6_0021	http://159.226.67.237:8080/new/circ_detail.php?ID=rno-Rbm6_0021
rno_circ:chr5:128714471-128733959	Osbpl9	1	0	3	5	3	2	134.716421931833	0	536.097212294496	787.525594581824	396.930404869013	126.462219411951	rno-Osbpl9_0002	http://159.226.67.237:8080/new/circ_detail.php?ID=rno-Osbpl9_0002
rno_circ:chr12:5612049-5619907	Fry	0	0	0	1	0	1	0	0	0	157.505118916365	0	63.2311097059753	rno-Fry_0014	http://159.226.67.237:8080/new/circ_detail.php?ID=rno-Fry_0014
rno_circ:chr8:50264432-50269847	Pafah1b2	2	8	1	0	1	1	269.432843863667	988.508587668355	178.699070764832	0	132.310134956338	63.2311097059753	rno-Pafah1b2_0004	http://159.226.67.237:8080/new/circ_detail.php?ID=rno-Pafah1b2_0004
rno_circ:chr15:3233141-3239097	Adk	0	3	0	3	4	1	0	370.690720375633	0	472.515356749094	529.240539825351	63.2311097059753	rno-Adk_0009	http://159.226.67.237:8080/new/circ_detail.php?ID=rno-Adk_0009
rno_circ:chr4:168219620-168221653	Lrp6	39	35	35	35	40	91	5253.94045534151	4324.72507104905	6254.46747676912	5512.67916207277	5292.40539825351	5754.03098324376	rno-Lrp6_0009	http://159.226.67.237:8080/new/circ_detail.php?ID=rno-Lrp6_0009
rno_circ:chr11:72274423-72314401	Dlg1	0	0	0	0	1	0	0	0	0	0	132.310134956338	0	rno-Dlg1_0011	http://159.226.67.237:8080/new/circ_detail.php?ID=rno-Dlg1_0011
rno_circ:chr5:101031746-101066344	Frem1	1	2	0	3	0	0	134.716421931833	247.127146917089	0	472.515356749094	0	0	rno-Frem1_0012	http://159.226.67.237:8080/new/circ_detail.php?ID=rno-Frem1_0012
rno_circ:chr1:114536004-114538474	Herc2	0	0	0	0	0	1	0	0	0	0	0	63.2311097059753	rno-Herc2_0006	http://159.226.67.237:8080/new/circ_detail.php?ID=rno-Herc2_0006
rno_circ:chr5:120609027-120616745	Lepr	1	0	1	0	0	0	134.716421931833	0	178.699070764832	0	0	0	rno-Lepr_0001	http://159.226.67.237:8080/new/circ_detail.php?ID=rno-Lepr_0001
rno_circ:chr13:109442255-109471561	Rps6kc1	1	2	3	0	1	4	134.716421931833	247.127146917089	536.097212294496	0	132.310134956338	252.924438823901	rno-Rps6kc1_0012	http://159.226.67.237:8080/new/circ_detail.php?ID=rno-Rps6kc1_0012
rno_circ:chr17:9602248-9614622	Fam193b	0	3	0	0	0	0	0	370.690720375633	0	0	0	0	rno-Fam193b_0001	http://159.226.67.237:8080/new/circ_detail.php?ID=rno-Fam193b_0001
rno_circ:chr8:60901981-60920949	Peak1	4	1	0	0	4	5	538.865687727334	123.563573458544	0	0	529.240539825351	316.155548529877	rno-Peak1_0004	http://159.226.67.237:8080/new/circ_detail.php?ID=rno-Peak1_0004
rno_circ:chr5:93160495-93244204	Ptprd	0	0	0	5	0	3	0	0	0	787.525594581824	0	189.693329117926	rno-Ptprd_0034	http://159.226.67.237:8080/new/circ_detail.php?ID=rno-Ptprd_0034
rno_circ:chr16:32100487-32105589	Sh3rf1	1	1	0	2	0	0	134.716421931833	123.563573458544	0	315.01023783273	0	0	rno-Sh3rf1_0003	http://159.226.67.237:8080/new/circ_detail.php?ID=rno-Sh3rf1_0003
rno_circ:chr13:83601157-83607039	Dcaf6	0	6	0	0	4	4	0	741.381440751266	0	0	529.240539825351	252.924438823901	rno-Dcaf6_0005	http://159.226.67.237:8080/new/circ_detail.php?ID=rno-Dcaf6_0005
rno_circ:chr12:39656039-39657095	Arpc3	0	0	0	0	0	3	0	0	0	0	0	189.693329117926	rno-Arpc3_0001	http://159.226.67.237:8080/new/circ_detail.php?ID=rno-Arpc3_0001
rno_circ:chr6:125568127-125569718	Tc2n	3	3	5	2	2	11	404.1492657955	370.690720375633	893.49535382416	315.01023783273	264.620269912675	695.542206765729	rno-Tc2n_0004	http://159.226.67.237:8080/new/circ_detail.php?ID=rno-Tc2n_0004
rno_circ:chr3:114040227-114044171	Spg11	0	0	0	0	0	1	0	0	0	0	0	63.2311097059753	-	-
rno_circ:chr5:122580014-122627055	Wdr78	1	0	0	0	0	0	134.716421931833	0	0	0	0	0	rno-Wdr78_0009	http://159.226.67.237:8080/new/circ_detail.php?ID=rno-Wdr78_0009
rno_circ:chr11:74759325-74786639	Opa1	0	3	1	0	0	0	0	370.690720375633	178.699070764832	0	0	0	rno-Opa1_0003	http://159.226.67.237:8080/new/circ_detail.php?ID=rno-Opa1_0003
rno_circ:chr1:204761727-204762505	Fam53b	1	0	0	0	0	4	134.716421931833	0	0	0	0	252.924438823901	rno-Fam53b_0001	http://159.226.67.237:8080/new/circ_detail.php?ID=rno-Fam53b_0001
rno_circ:chr4:140470174-140472474	Itpr1	0	0	0	2	0	0	0	0	0	315.01023783273	0	0	rno-Itpr1_0007	http://159.226.67.237:8080/new/circ_detail.php?ID=rno-Itpr1_0007
rno_circ:chr5:36040325-36046665	Coq3	2	8	5	8	4	22	269.432843863667	988.508587668355	893.49535382416	1260.04095133092	529.240539825351	1391.08441353146	rno-Coq3_0001	http://159.226.67.237:8080/new/circ_detail.php?ID=rno-Coq3_0001
rno_circ:chr15:51925689-51954838	Ppp3cc	0	1	0	0	0	0	0	123.563573458544	0	0	0	0	rno-Ppp3cc_0015	http://159.226.67.237:8080/new/circ_detail.php?ID=rno-Ppp3cc_0015
rno_circ:chr4:120295643-120298656	Eefsec	4	2	0	0	0	1	538.865687727334	247.127146917089	0	0	0	63.2311097059753	rno-Eefsec_0001	http://159.226.67.237:8080/new/circ_detail.php?ID=rno-Eefsec_0001
rno_circ:chr1:278698312-278701866	Atrnl1	1	3	0	4	2	0	134.716421931833	370.690720375633	0	630.020475665459	264.620269912675	0	rno-Atrnl1_0009	http://159.226.67.237:8080/new/circ_detail.php?ID=rno-Atrnl1_0009
rno_circ:chr15:70831996-70859193	Tdrd3	0	0	1	0	0	3	0	0	178.699070764832	0	0	189.693329117926	rno-Tdrd3_0016	http://159.226.67.237:8080/new/circ_detail.php?ID=rno-Tdrd3_0016
rno_circ:chr9:67010379-67028795	Nbeal1	0	0	0	0	0	2	0	0	0	0	0	126.462219411951	rno-Nbeal1_0018	http://159.226.67.237:8080/new/circ_detail.php?ID=rno-Nbeal1_0018
rno_circ:chr12:40827651-40828168	Hectd4	0	0	0	0	2	0	0	0	0	0	264.620269912675	0	rno-intergenic_000020	http://159.226.67.237:8080/new/circ_detail.php?ID=rno-intergenic_000020
rno_circ:chr4:51682846-51683363	Wasl	1	0	0	0	0	0	134.716421931833	0	0	0	0	0	-	-
rno_circ:chr6:132439038-132439743	Eml1	0	0	0	1	0	2	0	0	0	157.505118916365	0	126.462219411951	rno-Eml1_0003	http://159.226.67.237:8080/new/circ_detail.php?ID=rno-Eml1_0003
rno_circ:chr4:151428638-151428896	Adipor2	0	0	0	0	0	3	0	0	0	0	0	189.693329117926	rno-Adipor2_0008	http://159.226.67.237:8080/new/circ_detail.php?ID=rno-Adipor2_0008
rno_circ:chr12:10527308-10534434	Cdk8	22	22	13	24	7	50	2963.76128250034	2718.39861608798	2323.08791994282	3780.12285399275	926.170944694364	3161.55548529877	rno-AABR07035338_0001	http://159.226.67.237:8080/new/circ_detail.php?ID=rno-AABR07035338_0001
rno_circ:chr2:116040707-116053646	Phc3	4	0	0	0	0	0	538.865687727334	0	0	0	0	0	rno-Phc3_0015	http://159.226.67.237:8080/new/circ_detail.php?ID=rno-Phc3_0015
rno_circ:chr6:106053312-106055105	Sipa1l1	0	0	0	0	0	2	0	0	0	0	0	126.462219411951	rno-Sipa1l1_0001	http://159.226.67.237:8080/new/circ_detail.php?ID=rno-Sipa1l1_0001
rno_circ:chr5:167486001-167615430	Rere	8	1	0	5	0	17	1077.73137545467	123.563573458544	0	787.525594581824	0	1074.92886500158	rno-Rere_0024	http://159.226.67.237:8080/new/circ_detail.php?ID=rno-Rere_0024
rno_circ:chr5:144904225-144907761	Zmym4	2	9	9	3	6	13	269.432843863667	1112.0721611269	1608.29163688349	472.515356749094	793.860809738026	822.004426177679	rno-Zmym4_0029	http://159.226.67.237:8080/new/circ_detail.php?ID=rno-Zmym4_0029
rno_circ:chr5:7703776-7780390	Prex2	9	4	6	1	20	15	1212.4477973865	494.254293834178	1072.19442458899	157.505118916365	2646.20269912675	948.46664558963	rno-Prex2_0020	http://159.226.67.237:8080/new/circ_detail.php?ID=rno-Prex2_0020
rno_circ:chr8:119447348-119465058	Lrrfip2	0	0	7	6	0	0	0	0	1250.89349535382	945.030713498189	0	0	rno-Lrrfip2_0001	http://159.226.67.237:8080/new/circ_detail.php?ID=rno-Lrrfip2_0001
rno_circ:chrX:39860825-39885483	Cnksr2	0	0	0	0	1	0	0	0	0	0	132.310134956338	0	rno-Cnksr2_0002	http://159.226.67.237:8080/new/circ_detail.php?ID=rno-Cnksr2_0002
rno_circ:chr3:91713775-91725977	Ldlrad3	1	2	0	0	1	0	134.716421931833	247.127146917089	0	0	132.310134956338	0	rno-Ldlrad3_0001	http://159.226.67.237:8080/new/circ_detail.php?ID=rno-Ldlrad3_0001
rno_circ:chr16:11046372-11051389	Wapl	0	2	2	1	0	6	0	247.127146917089	357.398141529664	157.505118916365	0	379.386658235852	rno-Wapl_0002	http://159.226.67.237:8080/new/circ_detail.php?ID=rno-Wapl_0002
rno_circ:chr11:70130510-70156430	Itgb5	2	0	0	0	0	3	269.432843863667	0	0	0	0	189.693329117926	rno-Itgb5_0002	http://159.226.67.237:8080/new/circ_detail.php?ID=rno-Itgb5_0002
rno_circ:chr11:89328437-89332868	Prkdc	5	0	5	4	9	12	673.582109659167	0	893.49535382416	630.020475665459	1190.79121460704	758.773316471704	rno-Prkdc_0009	http://159.226.67.237:8080/new/circ_detail.php?ID=rno-Prkdc_0009
rno_circ:chr2:226570541-226570867	Bcar3	0	0	0	4	0	0	0	0	0	630.020475665459	0	0	rno-Bcar3_0003	http://159.226.67.237:8080/new/circ_detail.php?ID=rno-Bcar3_0003
rno_circ:chr3:128863086-128865813	Plcb4	4	8	4	2	3	11	538.865687727334	988.508587668355	714.796283059328	315.01023783273	396.930404869013	695.542206765729	rno-Plcb4_0001	http://159.226.67.237:8080/new/circ_detail.php?ID=rno-Plcb4_0001
rno_circ:chr13:74923279-74933949	Rasal2	3	1	1	0	2	5	404.1492657955	123.563573458544	178.699070764832	0	264.620269912675	316.155548529877	rno-Rasal2_0001	http://159.226.67.237:8080/new/circ_detail.php?ID=rno-Rasal2_0001
rno_circ:chr9:119615345-119617261	Emilin2	5	0	0	4	0	2	673.582109659167	0	0	630.020475665459	0	126.462219411951	rno-Emilin2_0001	http://159.226.67.237:8080/new/circ_detail.php?ID=rno-Emilin2_0001
rno_circ:chr10:91140959-91159440	Nmt1	0	0	0	1	0	0	0	0	0	157.505118916365	0	0	rno-Nmt1_0003	http://159.226.67.237:8080/new/circ_detail.php?ID=rno-Nmt1_0003
rno_circ:chr6:109742370-109745287	Ttll5	3	6	0	4	3	4	404.1492657955	741.381440751266	0	630.020475665459	396.930404869013	252.924438823901	rno-Ttll5_0001	http://159.226.67.237:8080/new/circ_detail.php?ID=rno-Ttll5_0001
rno_circ:chr4:180721313-180722357	Itpr2	0	1	1	0	0	3	0	123.563573458544	178.699070764832	0	0	189.693329117926	rno-Itpr2_0007	http://159.226.67.237:8080/new/circ_detail.php?ID=rno-Itpr2_0007
rno_circ:chr14:10864457-10868293	Sec31a	0	0	0	0	0	2	0	0	0	0	0	126.462219411951	rno-Sec31a_0004	http://159.226.67.237:8080/new/circ_detail.php?ID=rno-Sec31a_0004
rno_circ:chr13:85397122-85399509	Uck2	0	5	3	5	11	2	0	617.817867292722	536.097212294496	787.525594581824	1455.41148451971	126.462219411951	rno-Uck2_0001	http://159.226.67.237:8080/new/circ_detail.php?ID=rno-Uck2_0001
rno_circ:chr18:36266437-36271261	Prelid2	0	0	0	0	2	0	0	0	0	0	264.620269912675	0	rno-Prelid2_0002	http://159.226.67.237:8080/new/circ_detail.php?ID=rno-Prelid2_0002
rno_circ:chr5:147859728-147861952	Kpna6	0	0	0	0	1	0	0	0	0	0	132.310134956338	0	rno-Kpna6_0003	http://159.226.67.237:8080/new/circ_detail.php?ID=rno-Kpna6_0003
rno_circ:chr3:51187491-51187918	Cobll1	0	0	2	1	0	3	0	0	357.398141529664	157.505118916365	0	189.693329117926	rno-Cobll1_0006	http://159.226.67.237:8080/new/circ_detail.php?ID=rno-Cobll1_0006
rno_circ:chr5:167486001-167547741	Rere	0	0	0	0	0	4	0	0	0	0	0	252.924438823901	rno-Rere_0012	http://159.226.67.237:8080/new/circ_detail.php?ID=rno-Rere_0012
rno_circ:chr13:76952080-77004245	Rfwd2	2	1	0	0	0	3	269.432843863667	123.563573458544	0	0	0	189.693329117926	rno-Rfwd2_0003	http://159.226.67.237:8080/new/circ_detail.php?ID=rno-Rfwd2_0003
rno_circ:chr7:72800253-72809773	Mtdh	0	0	0	0	0	1	0	0	0	0	0	63.2311097059753	rno-Mtdh_0002	http://159.226.67.237:8080/new/circ_detail.php?ID=rno-Mtdh_0002
rno_circ:chr2:198276002-198284858	Otud7b	4	4	0	3	0	1	538.865687727334	494.254293834178	0	472.515356749094	0	63.2311097059753	rno-Otud7b_0001	http://159.226.67.237:8080/new/circ_detail.php?ID=rno-Otud7b_0001
rno_circ:chr2:62922831-62931839	Drosha	0	1	0	0	0	0	0	123.563573458544	0	0	0	0	-	-
rno_circ:chr2:185946140-185967904	Lrba	0	0	1	0	0	0	0	0	178.699070764832	0	0	0	rno-Lrba_0002	http://159.226.67.237:8080/new/circ_detail.php?ID=rno-Lrba_0002
rno_circ:chr13:56114438-56129496	Dennd1b	12	3	10	6	8	20	1616.597063182	370.690720375633	1786.99070764832	945.030713498189	1058.4810796507	1264.62219411951	rno-Dennd1b_0001	http://159.226.67.237:8080/new/circ_detail.php?ID=rno-Dennd1b_0001
rno_circ:chr14:17408415-17423798	Uso1	0	0	0	0	1	2	0	0	0	0	132.310134956338	126.462219411951	rno-Uso1_0009	http://159.226.67.237:8080/new/circ_detail.php?ID=rno-Uso1_0009
rno_circ:chr8:13085939-13090209	Amotl1	0	10	10	4	5	19	0	1235.63573458544	1786.99070764832	630.020475665459	661.550674781688	1201.39108441353	rno-Amotl1_0001	http://159.226.67.237:8080/new/circ_detail.php?ID=rno-Amotl1_0001
rno_circ:chr2:220435620-220441299	Frrs1	0	0	0	0	5	0	0	0	0	0	661.550674781688	0	-	-
rno_circ:chr10:71297308-71306105	Synrg	0	0	0	0	0	2	0	0	0	0	0	126.462219411951	rno-AC105531_0003	http://159.226.67.237:8080/new/circ_detail.php?ID=rno-AC105531_0003
rno_circ:chr9:113311763-113313484	Vapa	3	7	3	0	3	7	404.1492657955	864.945014209811	536.097212294496	0	396.930404869013	442.617767941827	rno-Vapa_0001	http://159.226.67.237:8080/new/circ_detail.php?ID=rno-Vapa_0001
rno_circ:chr2:240695729-240701716	Manba	0	0	2	2	1	0	0	0	357.398141529664	315.01023783273	132.310134956338	0	rno-Manba_0006	http://159.226.67.237:8080/new/circ_detail.php?ID=rno-Manba_0006
rno_circ:chr10:73980841-73985026	Vmp1	0	3	0	0	0	0	0	370.690720375633	0	0	0	0	rno-Vmp1_0001	http://159.226.67.237:8080/new/circ_detail.php?ID=rno-Vmp1_0001
rno_circ:chr13:34399886-34400364	Clasp1	0	4	0	7	4	2	0	494.254293834178	0	1102.53583241455	529.240539825351	126.462219411951	rno-Clasp1_0003	http://159.226.67.237:8080/new/circ_detail.php?ID=rno-Clasp1_0003
rno_circ:chr2:264714470-264725343	Depdc1	0	1	0	0	1	2	0	123.563573458544	0	0	132.310134956338	126.462219411951	rno-Depdc1_0001	http://159.226.67.237:8080/new/circ_detail.php?ID=rno-Depdc1_0001
rno_circ:chr5:105243242-105253190	Acer2	11	10	3	1	5	18	1481.88064125017	1235.63573458544	536.097212294496	157.505118916365	661.550674781688	1138.15997470756	rno-Acer2_0001	http://159.226.67.237:8080/new/circ_detail.php?ID=rno-Acer2_0001
rno_circ:chr8:122210001-122223446	Ubp1	0	2	0	0	0	3	0	247.127146917089	0	0	0	189.693329117926	rno-Ubp1_0002	http://159.226.67.237:8080/new/circ_detail.php?ID=rno-Ubp1_0002
rno_circ:chr15:34277381-34277914	Rnf31	0	5	4	3	4	0	0	617.817867292722	714.796283059328	472.515356749094	529.240539825351	0	rno-Rnf31_0001	http://159.226.67.237:8080/new/circ_detail.php?ID=rno-Rnf31_0001
rno_circ:chr2:34244477-34247402	Trappc13	0	0	0	2	0	0	0	0	0	315.01023783273	0	0	rno-Trappc13_0001	http://159.226.67.237:8080/new/circ_detail.php?ID=rno-Trappc13_0001
rno_circ:chr9:37099083-37117919	Phf3	0	0	2	0	0	0	0	0	357.398141529664	0	0	0	rno-Phf3_0012	http://159.226.67.237:8080/new/circ_detail.php?ID=rno-Phf3_0012
rno_circ:chr10:37180938-37185721	Sec24a	0	2	0	1	0	1	0	247.127146917089	0	157.505118916365	0	63.2311097059753	rno-Sec24a_0003	http://159.226.67.237:8080/new/circ_detail.php?ID=rno-Sec24a_0003
rno_circ:chr14:83433178-83434207	Eif4enif1	0	0	0	0	4	3	0	0	0	0	529.240539825351	189.693329117926	rno-Eif4enif1_0002	http://159.226.67.237:8080/new/circ_detail.php?ID=rno-Eif4enif1_0002
rno_circ:chr12:9229552-9234071	Pan3	0	4	1	0	0	0	0	494.254293834178	178.699070764832	0	0	0	rno-Pan3_0014	http://159.226.67.237:8080/new/circ_detail.php?ID=rno-Pan3_0014
rno_circ:chr8:50468661-50469347	Sik3	0	0	0	2	0	0	0	0	0	315.01023783273	0	0	rno-Sik3_0005	http://159.226.67.237:8080/new/circ_detail.php?ID=rno-Sik3_0005
rno_circ:chr2:128619074-128636642	Sclt1	0	0	0	0	0	1	0	0	0	0	0	63.2311097059753	-	-
rno_circ:chr13:42364465-42377278	Nckap5	0	0	0	1	0	0	0	0	0	157.505118916365	0	0	-	-
rno_circ:chr9:10683822-10690477	Kdm4b	4	0	0	0	0	0	538.865687727334	0	0	0	0	0	rno-Kdm4b_0001	http://159.226.67.237:8080/new/circ_detail.php?ID=rno-Kdm4b_0001
rno_circ:chr2:28986099-29019708	Fcho2	0	0	0	2	0	0	0	0	0	315.01023783273	0	0	rno-Fcho2_0002	http://159.226.67.237:8080/new/circ_detail.php?ID=rno-Fcho2_0002
rno_circ:chr15:17816933-17882722	LOC361016	1	1	0	0	0	0	134.716421931833	123.563573458544	0	0	0	0	rno-LOC361016_0003	http://159.226.67.237:8080/new/circ_detail.php?ID=rno-LOC361016_0003
rno_circ:chr15:70819101-70859193	Tdrd3	0	0	2	0	0	1	0	0	357.398141529664	0	0	63.2311097059753	rno-Tdrd3_0017	http://159.226.67.237:8080/new/circ_detail.php?ID=rno-Tdrd3_0017
rno_circ:chr11:69045322-69056070	Mylk	1	0	0	0	0	0	134.716421931833	0	0	0	0	0	rno-Mylk_0028	http://159.226.67.237:8080/new/circ_detail.php?ID=rno-Mylk_0028
rno_circ:chr10:90433263-90444110	Gpatch8	1	1	4	0	0	4	134.716421931833	123.563573458544	714.796283059328	0	0	252.924438823901	rno-Gpatch8_0002	http://159.226.67.237:8080/new/circ_detail.php?ID=rno-Gpatch8_0002
rno_circ:chr4:170591233-170592324	Plbd1	2	0	2	0	0	1	269.432843863667	0	357.398141529664	0	0	63.2311097059753	rno-Plbd1_0002	http://159.226.67.237:8080/new/circ_detail.php?ID=rno-Plbd1_0002
rno_circ:chr11:34495233-34500943	Hlcs	17	7	2	7	3	18	2290.17917284117	864.945014209811	357.398141529664	1102.53583241455	396.930404869013	1138.15997470756	rno-Hlcs_0001	http://159.226.67.237:8080/new/circ_detail.php?ID=rno-Hlcs_0001
rno_circ:chr18:2005294-2032491	Mib1	1	0	1	4	3	1	134.716421931833	0	178.699070764832	630.020475665459	396.930404869013	63.2311097059753	rno-Mib1_0003	http://159.226.67.237:8080/new/circ_detail.php?ID=rno-Mib1_0003
rno_circ:chr2:150728419-150756431	Mbnl1	0	0	2	0	5	1	0	0	357.398141529664	0	661.550674781688	63.2311097059753	rno-Mbnl1_0016	http://159.226.67.237:8080/new/circ_detail.php?ID=rno-Mbnl1_0016
rno_circ:chr6:76491315-76492176	Ralgapa1	7	1	1	3	0	3	943.014953522834	123.563573458544	178.699070764832	472.515356749094	0	189.693329117926	rno-Ralgapa1_0012	http://159.226.67.237:8080/new/circ_detail.php?ID=rno-Ralgapa1_0012
rno_circ:chr10:76253114-76254031	Scpep1	2	3	0	0	0	0	269.432843863667	370.690720375633	0	0	0	0	-	-
rno_circ:chr2:123597469-123600232	RGD1307100	10	5	2	1	3	9	1347.16421931833	617.817867292722	357.398141529664	157.505118916365	396.930404869013	569.079987353778	rno-RGD1307100_0012	http://159.226.67.237:8080/new/circ_detail.php?ID=rno-RGD1307100_0012
rno_circ:chr19:29642344-29645344	Inpp4b	6	4	6	4	11	13	808.298531591001	494.254293834178	1072.19442458899	630.020475665459	1455.41148451971	822.004426177679	rno-Inpp4b_0016	http://159.226.67.237:8080/new/circ_detail.php?ID=rno-Inpp4b_0016
rno_circ:chr1:243014234-243018525	Dock8	0	1	0	1	4	0	0	123.563573458544	0	157.505118916365	529.240539825351	0	rno-Dock8_0002	http://159.226.67.237:8080/new/circ_detail.php?ID=rno-Dock8_0002
rno_circ:chr2:29478974-29484443	Zfp366	0	0	0	0	0	2	0	0	0	0	0	126.462219411951	rno-Zfp366_0001	http://159.226.67.237:8080/new/circ_detail.php?ID=rno-Zfp366_0001
rno_circ:chr3:157001108-157002682	Chd6	0	0	1	0	0	8	0	0	178.699070764832	0	0	505.848877647803	rno-Chd6_0005	http://159.226.67.237:8080/new/circ_detail.php?ID=rno-Chd6_0005
rno_circ:chr18:4217010-4246828	Osbpl1a	0	0	1	5	4	0	0	0	178.699070764832	787.525594581824	529.240539825351	0	rno-Osbpl1a_0003	http://159.226.67.237:8080/new/circ_detail.php?ID=rno-Osbpl1a_0003
rno_circ:chr5:129003129-129009597	Eps15	0	0	0	0	0	4	0	0	0	0	0	252.924438823901	rno-Eps15_0027	http://159.226.67.237:8080/new/circ_detail.php?ID=rno-Eps15_0027
rno_circ:chr16:7577726-7586144	Mettl6	10	3	7	6	6	10	1347.16421931833	370.690720375633	1250.89349535382	945.030713498189	793.860809738026	632.311097059753	rno-Mettl6_0001	http://159.226.67.237:8080/new/circ_detail.php?ID=rno-Mettl6_0001
rno_circ:chr18:29457228-29458435	Ankhd1	4	1	0	0	0	0	538.865687727334	123.563573458544	0	0	0	0	rno-Eif4ebp3_0022	http://159.226.67.237:8080/new/circ_detail.php?ID=rno-Eif4ebp3_0022
rno_circ:chr15:70790038-70792497	Tdrd3	1	0	1	0	5	0	134.716421931833	0	178.699070764832	0	661.550674781688	0	rno-Tdrd3_0005	http://159.226.67.237:8080/new/circ_detail.php?ID=rno-Tdrd3_0005
rno_circ:chrX:21104017-21112341	Phf8	2	0	0	0	6	7	269.432843863667	0	0	0	793.860809738026	442.617767941827	rno-Phf8_0003	http://159.226.67.237:8080/new/circ_detail.php?ID=rno-Phf8_0003
rno_circ:chr1:41065990-41075117	Ccdc170	0	0	0	2	0	0	0	0	0	315.01023783273	0	0	rno-Ccdc170_0002	http://159.226.67.237:8080/new/circ_detail.php?ID=rno-Ccdc170_0002
rno_circ:chr10:71269298-71272085	Ddx52	0	0	0	0	0	1	0	0	0	0	0	63.2311097059753	rno-Ddx52_0001	http://159.226.67.237:8080/new/circ_detail.php?ID=rno-Ddx52_0001
rno_circ:chr2:188266536-188309036	Ash1l	6	0	0	0	0	0	808.298531591001	0	0	0	0	0	rno-Ash1l_0052	http://159.226.67.237:8080/new/circ_detail.php?ID=rno-Ash1l_0052
rno_circ:chr10:13944932-13945211	Pkd1	0	0	1	0	0	4	0	0	178.699070764832	0	0	252.924438823901	rno-Pkd1_0002	http://159.226.67.237:8080/new/circ_detail.php?ID=rno-Pkd1_0002
rno_circ:chr3:164177153-164186212	Slc9a8	0	0	0	0	0	2	0	0	0	0	0	126.462219411951	rno-Slc9a8_0006	http://159.226.67.237:8080/new/circ_detail.php?ID=rno-Slc9a8_0006
rno_circ:chr2:195761079-195795666	Snx27	0	0	2	2	0	1	0	0	357.398141529664	315.01023783273	0	63.2311097059753	rno-Snx27_0002	http://159.226.67.237:8080/new/circ_detail.php?ID=rno-Snx27_0002
rno_circ:chr2:113229566-113345579	Fndc3b	5	0	1	3	2	0	673.582109659167	0	178.699070764832	472.515356749094	264.620269912675	0	rno-Fndc3b_0002	http://159.226.67.237:8080/new/circ_detail.php?ID=rno-Fndc3b_0002
rno_circ:chr4:158334034-158360021	Ano2	0	0	0	0	2	0	0	0	0	0	264.620269912675	0	rno-Ano2_0002	http://159.226.67.237:8080/new/circ_detail.php?ID=rno-Ano2_0002
rno_circ:chr10:74892407-74894828	Mtmr4	0	7	3	0	0	6	0	864.945014209811	536.097212294496	0	0	379.386658235852	rno-Mtmr4_0002	http://159.226.67.237:8080/new/circ_detail.php?ID=rno-Mtmr4_0002
rno_circ:chr8:21481642-21490337	Zfp426	7	7	3	2	3	6	943.014953522834	864.945014209811	536.097212294496	315.01023783273	396.930404869013	379.386658235852	rno-Zfp426_0001	http://159.226.67.237:8080/new/circ_detail.php?ID=rno-Zfp426_0001
rno_circ:chr16:22715018-22787198	Csgalnact1	0	0	0	0	6	0	0	0	0	0	793.860809738026	0	rno-intergenic_000290	http://159.226.67.237:8080/new/circ_detail.php?ID=rno-intergenic_000290
rno_circ:chr7:114772434-114777128	Dennd3	2	0	0	0	2	0	269.432843863667	0	0	0	264.620269912675	0	rno-Dennd3_0001	http://159.226.67.237:8080/new/circ_detail.php?ID=rno-Dennd3_0001
rno_circ:chr5:56464202-56465739	Aco1	3	0	0	0	0	0	404.1492657955	0	0	0	0	0	rno-Aco1_0002	http://159.226.67.237:8080/new/circ_detail.php?ID=rno-Aco1_0002
rno_circ:chr1:209778386-209786671	Glrx3	0	0	1	0	0	0	0	0	178.699070764832	0	0	0	rno-Glrx3_0001	http://159.226.67.237:8080/new/circ_detail.php?ID=rno-Glrx3_0001
rno_circ:chr5:36040325-36054615	Coq3	3	0	2	0	2	3	404.1492657955	0	357.398141529664	0	264.620269912675	189.693329117926	rno-Coq3_0002	http://159.226.67.237:8080/new/circ_detail.php?ID=rno-Coq3_0002
rno_circ:chr7:64959567-64961215	Irak3	3	3	2	5	7	10	404.1492657955	370.690720375633	357.398141529664	787.525594581824	926.170944694364	632.311097059753	rno-Irak3_0005	http://159.226.67.237:8080/new/circ_detail.php?ID=rno-Irak3_0005
rno_circ:chr13:95167819-95230772	Akt3	1	0	1	0	0	2	134.716421931833	0	178.699070764832	0	0	126.462219411951	rno-Akt3_0003	http://159.226.67.237:8080/new/circ_detail.php?ID=rno-Akt3_0003
rno_circ:chr4:6315385-6317357	Galnt11	0	0	0	0	0	4	0	0	0	0	0	252.924438823901	rno-Galnt11_0005	http://159.226.67.237:8080/new/circ_detail.php?ID=rno-Galnt11_0005
rno_circ:chr1:45983794-46014665	Arid1b	1	0	0	1	0	0	134.716421931833	0	0	157.505118916365	0	0	rno-Arid1b_0004	http://159.226.67.237:8080/new/circ_detail.php?ID=rno-Arid1b_0004
rno_circ:chr11:3130982-3142832	Vgll3	1	2	2	0	0	1	134.716421931833	247.127146917089	357.398141529664	0	0	63.2311097059753	rno-Vgll3_0002	http://159.226.67.237:8080/new/circ_detail.php?ID=rno-Vgll3_0002
rno_circ:chr8:13066201-13069542	Amotl1	20	7	3	5	14	12	2694.32843863667	864.945014209811	536.097212294496	787.525594581824	1852.34188938873	758.773316471704	rno-Amotl1_0002	http://159.226.67.237:8080/new/circ_detail.php?ID=rno-Amotl1_0002
rno_circ:chr7:76114791-76119201	Grhl2	2	0	0	0	0	1	269.432843863667	0	0	0	0	63.2311097059753	rno-Grhl2_0002	http://159.226.67.237:8080/new/circ_detail.php?ID=rno-Grhl2_0002
rno_circ:chr3:118038292-118043500	Secisbp2l	1	0	0	1	0	7	134.716421931833	0	0	157.505118916365	0	442.617767941827	rno-Secisbp2l_0004	http://159.226.67.237:8080/new/circ_detail.php?ID=rno-Secisbp2l_0004
rno_circ:chr11:24527899-24550752	App	2	3	0	0	0	9	269.432843863667	370.690720375633	0	0	0	569.079987353778	rno-App_0015	http://159.226.67.237:8080/new/circ_detail.php?ID=rno-App_0015
rno_circ:chr5:113802863-113803150	Tek	0	7	0	0	0	0	0	864.945014209811	0	0	0	0	-	-
rno_circ:chr19:49158646-49159228	Cdyl2	0	0	0	2	6	1	0	0	0	315.01023783273	793.860809738026	63.2311097059753	rno-Cdyl2_0001	http://159.226.67.237:8080/new/circ_detail.php?ID=rno-Cdyl2_0001
rno_circ:chr14:9421418-9440942	Cds1	0	2	0	0	1	2	0	247.127146917089	0	0	132.310134956338	126.462219411951	rno-Cds1_0001	http://159.226.67.237:8080/new/circ_detail.php?ID=rno-Cds1_0001
rno_circ:chr4:91373941-91377186	Ccser1	2	2	0	3	1	7	269.432843863667	247.127146917089	0	472.515356749094	132.310134956338	442.617767941827	rno-Ccser1_0002	http://159.226.67.237:8080/new/circ_detail.php?ID=rno-Ccser1_0002
rno_circ:chr14:82104814-82106025	Nelfa	1	0	0	0	0	0	134.716421931833	0	0	0	0	0	rno-Nelfa_0001	http://159.226.67.237:8080/new/circ_detail.php?ID=rno-Nelfa_0001
rno_circ:chr8:64214853-64233082	Arih1	0	2	0	0	0	0	0	247.127146917089	0	0	0	0	rno-Arih1_0015	http://159.226.67.237:8080/new/circ_detail.php?ID=rno-Arih1_0015
rno_circ:chr11:70296513-70300006	Heg1	0	0	1	1	0	0	0	0	178.699070764832	157.505118916365	0	0	rno-Heg1_0002	http://159.226.67.237:8080/new/circ_detail.php?ID=rno-Heg1_0002
rno_circ:chr5:128699500-128705550	Osbpl9	0	0	0	0	1	0	0	0	0	0	132.310134956338	0	rno-Osbpl9_0006	http://159.226.67.237:8080/new/circ_detail.php?ID=rno-Osbpl9_0006
rno_circ:chr6:108797786-108802113	Fcf1	0	6	0	0	0	0	0	741.381440751266	0	0	0	0	rno-Fcf1_0001	http://159.226.67.237:8080/new/circ_detail.php?ID=rno-Fcf1_0001
rno_circ:chr6:124651885-124652103	Rps6ka5	0	0	0	0	0	1	0	0	0	0	0	63.2311097059753	rno-Rps6ka5_0006	http://159.226.67.237:8080/new/circ_detail.php?ID=rno-Rps6ka5_0006
rno_circ:chrX:99852198-99912170	Diaph2	0	0	0	0	1	0	0	0	0	0	132.310134956338	0	-	-
rno_circ:chr17:1059417-1065593	Ptch1	0	1	1	0	0	6	0	123.563573458544	178.699070764832	0	0	379.386658235852	rno-Ptch1_0001	http://159.226.67.237:8080/new/circ_detail.php?ID=rno-Ptch1_0001
rno_circ:chr6:18919493-18939027	Alkbh8	0	0	3	0	0	5	0	0	536.097212294496	0	0	316.155548529877	rno-Alkbh8_0002	http://159.226.67.237:8080/new/circ_detail.php?ID=rno-Alkbh8_0002
rno_circ:chr18:4217010-4254866	Osbpl1a	0	0	0	0	3	0	0	0	0	0	396.930404869013	0	rno-Osbpl1a_0004	http://159.226.67.237:8080/new/circ_detail.php?ID=rno-Osbpl1a_0004
rno_circ:chr10:98427912-98438568	Abca9	0	0	0	0	1	0	0	0	0	0	132.310134956338	0	-	-
rno_circ:chr12:43501060-43510832	Med13l	0	6	4	7	6	0	0	741.381440751266	714.796283059328	1102.53583241455	793.860809738026	0	rno-Med13l_0003	http://159.226.67.237:8080/new/circ_detail.php?ID=rno-Med13l_0003
rno_circ:chr12:23962947-23968609	Styxl1	3	0	0	0	0	2	404.1492657955	0	0	0	0	126.462219411951	rno-Styxl1_0001	http://159.226.67.237:8080/new/circ_detail.php?ID=rno-Styxl1_0001
rno_circ:chr8:79330088-79373378	Nedd4	0	0	0	1	0	1	0	0	0	157.505118916365	0	63.2311097059753	rno-Nedd4_0009	http://159.226.67.237:8080/new/circ_detail.php?ID=rno-Nedd4_0009
rno_circ:chr2:84576447-84586078	March6	1	4	0	0	0	3	134.716421931833	494.254293834178	0	0	0	189.693329117926	rno-March6_0003	http://159.226.67.237:8080/new/circ_detail.php?ID=rno-March6_0003
rno_circ:chr3:14521157-14526491	Stom	0	0	0	2	0	0	0	0	0	315.01023783273	0	0	-	-
rno_circ:chr12:12300565-12306363	Baiap2l1	3	3	2	2	0	0	404.1492657955	370.690720375633	357.398141529664	315.01023783273	0	0	rno-Baiap2l1_0002	http://159.226.67.237:8080/new/circ_detail.php?ID=rno-Baiap2l1_0002
rno_circ:chr1:129274807-129297274	Fam169b	0	0	1	0	0	0	0	0	178.699070764832	0	0	0	rno-Fam169b_0004	http://159.226.67.237:8080/new/circ_detail.php?ID=rno-Fam169b_0004
rno_circ:chr1:174687557-174689784	Ipo7	0	0	0	1	0	0	0	0	0	157.505118916365	0	0	rno-Ipo7_0008	http://159.226.67.237:8080/new/circ_detail.php?ID=rno-Ipo7_0008
rno_circ:chr5:5917978-5920978	Slco5a1	0	0	0	0	0	3	0	0	0	0	0	189.693329117926	rno-Slco5a1_0007	http://159.226.67.237:8080/new/circ_detail.php?ID=rno-Slco5a1_0007
rno_circ:chr1:246472167-246476440	Glis3	2	0	0	0	0	5	269.432843863667	0	0	0	0	316.155548529877	rno-Glis3_0002	http://159.226.67.237:8080/new/circ_detail.php?ID=rno-Glis3_0002
rno_circ:chr10:64239048-64265637	Vps53	0	0	0	0	0	6	0	0	0	0	0	379.386658235852	rno-Vps53_0018	http://159.226.67.237:8080/new/circ_detail.php?ID=rno-Vps53_0018
rno_circ:chr10:43504523-43509133	Faxdc2	22	17	10	13	7	8	2963.76128250034	2100.58074879526	1786.99070764832	2047.56654591274	926.170944694364	505.848877647803	rno-AABR07029661_0002	http://159.226.67.237:8080/new/circ_detail.php?ID=rno-AABR07029661_0002
rno_circ:chr10:65025196-65026738	Myo18a	0	1	0	0	0	2	0	123.563573458544	0	0	0	126.462219411951	rno-Myo18a_0001	http://159.226.67.237:8080/new/circ_detail.php?ID=rno-Myo18a_0001
rno_circ:chr19:55232360-55235927	Zc3h18	2	0	0	3	0	3	269.432843863667	0	0	472.515356749094	0	189.693329117926	rno-Zc3h18_0009	http://159.226.67.237:8080/new/circ_detail.php?ID=rno-Zc3h18_0009
rno_circ:chr1:2843547-2910994	Sash1	0	3	0	0	0	0	0	370.690720375633	0	0	0	0	rno-RF00340_0002	http://159.226.67.237:8080/new/circ_detail.php?ID=rno-RF00340_0002
rno_circ:chr9:69859846-69878708	Ino80d	2	0	0	1	2	1	269.432843863667	0	0	157.505118916365	264.620269912675	63.2311097059753	rno-Ino80d_0015	http://159.226.67.237:8080/new/circ_detail.php?ID=rno-Ino80d_0015
rno_circ:chr14:83260146-83262412	Prr14l	0	0	1	0	2	0	0	0	178.699070764832	0	264.620269912675	0	rno-Prr14l_0001	http://159.226.67.237:8080/new/circ_detail.php?ID=rno-Prr14l_0001
rno_circ:chr3:13270114-13277601	Pbx3	0	4	0	9	2	1	0	494.254293834178	0	1417.54607024728	264.620269912675	63.2311097059753	rno-Pbx3_0002	http://159.226.67.237:8080/new/circ_detail.php?ID=rno-Pbx3_0002
rno_circ:chr10:48671385-48684279	Ncor1	0	1	0	1	0	0	0	123.563573458544	0	157.505118916365	0	0	rno-Ncor1_0004	http://159.226.67.237:8080/new/circ_detail.php?ID=rno-Ncor1_0004
rno_circ:chr1:189637159-189640278	Exnef	0	0	0	0	0	5	0	0	0	0	0	316.155548529877	-	-
rno_circ:chr2:150838385-150858459	Mbnl1	2	2	5	0	0	2	269.432843863667	247.127146917089	893.49535382416	0	0	126.462219411951	rno-Mbnl1_0002	http://159.226.67.237:8080/new/circ_detail.php?ID=rno-Mbnl1_0002
rno_circ:chr10:85164768-85172858	Npepps	0	0	0	0	2	2	0	0	0	0	264.620269912675	126.462219411951	rno-Npepps_0002	http://159.226.67.237:8080/new/circ_detail.php?ID=rno-Npepps_0002
rno_circ:chr1:31954814-31956591	Brd9	0	1	0	0	0	0	0	123.563573458544	0	0	0	0	rno-Brd9_0001	http://159.226.67.237:8080/new/circ_detail.php?ID=rno-Brd9_0001
rno_circ:chr3:162368275-162373261	Eya2	0	2	0	0	0	0	0	247.127146917089	0	0	0	0	-	-
rno_circ:chr1:184041764-184055555	Pde3b	0	4	0	0	1	7	0	494.254293834178	0	0	132.310134956338	442.617767941827	rno-Pde3b_0015	http://159.226.67.237:8080/new/circ_detail.php?ID=rno-Pde3b_0015
rno_circ:chr2:30504867-30508276	Gtf2h2	0	1	0	0	0	0	0	123.563573458544	0	0	0	0	rno-Gtf2h2_0001	http://159.226.67.237:8080/new/circ_detail.php?ID=rno-Gtf2h2_0001
rno_circ:chr4:48874189-48908633	Tspan12	0	0	0	1	0	1	0	0	0	157.505118916365	0	63.2311097059753	rno-Tspan12_0002	http://159.226.67.237:8080/new/circ_detail.php?ID=rno-Tspan12_0002
rno_circ:chr9:81258380-81264832	Tns1	1	0	1	1	0	4	134.716421931833	0	178.699070764832	157.505118916365	0	252.924438823901	-	-
rno_circ:chr6:27673701-27686187	Rab10	0	0	0	0	3	2	0	0	0	0	396.930404869013	126.462219411951	rno-Rab10_0001	http://159.226.67.237:8080/new/circ_detail.php?ID=rno-Rab10_0001
rno_circ:chr3:10659684-10663946	Gpr107	12	4	4	6	6	10	1616.597063182	494.254293834178	714.796283059328	945.030713498189	793.860809738026	632.311097059753	rno-Gpr107_0002	http://159.226.67.237:8080/new/circ_detail.php?ID=rno-Gpr107_0002
rno_circ:chr3:54509941-54566332	Stk39	0	0	0	0	2	0	0	0	0	0	264.620269912675	0	rno-Stk39_0004	http://159.226.67.237:8080/new/circ_detail.php?ID=rno-Stk39_0004
rno_circ:chr10:48452001-48470732	Specc1	4	0	0	2	2	1	538.865687727334	0	0	315.01023783273	264.620269912675	63.2311097059753	rno-Specc1_0009	http://159.226.67.237:8080/new/circ_detail.php?ID=rno-Specc1_0009
rno_circ:chr2:113744312-113745181	Pld1	4	1	1	0	2	4	538.865687727334	123.563573458544	178.699070764832	0	264.620269912675	252.924438823901	rno-Pld1_0013	http://159.226.67.237:8080/new/circ_detail.php?ID=rno-Pld1_0013
rno_circ:chr5:135354650-135359472	Ipp	1	0	6	0	2	0	134.716421931833	0	1072.19442458899	0	264.620269912675	0	rno-Ipp_0008	http://159.226.67.237:8080/new/circ_detail.php?ID=rno-Ipp_0008
rno_circ:chrX:119208336-119208618	LOC100911253	6	4	2	4	6	2	808.298531591001	494.254293834178	357.398141529664	630.020475665459	793.860809738026	126.462219411951	rno-intergenic_001068	http://159.226.67.237:8080/new/circ_detail.php?ID=rno-intergenic_001068
rno_circ:chr6:21981543-21984543	Birc6	2	0	0	0	0	0	269.432843863667	0	0	0	0	0	rno-Birc6_0012	http://159.226.67.237:8080/new/circ_detail.php?ID=rno-Birc6_0012
rno_circ:chr18:59190041-59192425	Wdr7	2	13	5	6	6	6	269.432843863667	1606.32645496108	893.49535382416	945.030713498189	793.860809738026	379.386658235852	rno-Wdr7_0006	http://159.226.67.237:8080/new/circ_detail.php?ID=rno-Wdr7_0006
rno_circ:chr4:26087341-26192504	Cdk14	2	2	0	0	0	3	269.432843863667	247.127146917089	0	0	0	189.693329117926	-	-
rno_circ:chr6:28022406-28051704	Dtnb	9	5	1	3	5	14	1212.4477973865	617.817867292722	178.699070764832	472.515356749094	661.550674781688	885.235535883655	rno-Dtnb_0003	http://159.226.67.237:8080/new/circ_detail.php?ID=rno-Dtnb_0003
rno_circ:chr5:8794167-8816937	Cspp1	0	0	0	0	1	3	0	0	0	0	132.310134956338	189.693329117926	rno-Cspp1_0001	http://159.226.67.237:8080/new/circ_detail.php?ID=rno-Cspp1_0001
rno_circ:chr1:235720725-235737635	Vps13a	0	2	0	0	0	0	0	247.127146917089	0	0	0	0	rno-Vps13a_0002	http://159.226.67.237:8080/new/circ_detail.php?ID=rno-Vps13a_0002
rno_circ:chr18:59190041-59209831	Wdr7	5	5	0	2	1	1	673.582109659167	617.817867292722	0	315.01023783273	132.310134956338	63.2311097059753	rno-Wdr7_0005	http://159.226.67.237:8080/new/circ_detail.php?ID=rno-Wdr7_0005
rno_circ:chr5:117742776-117743766	Dock7	2	0	0	0	2	1	269.432843863667	0	0	0	264.620269912675	63.2311097059753	rno-Dock7_0013	http://159.226.67.237:8080/new/circ_detail.php?ID=rno-Dock7_0013
rno_circ:chr19:17320280-17323330	Rbl2	6	0	0	2	0	0	808.298531591001	0	0	315.01023783273	0	0	rno-Rbl2_0006	http://159.226.67.237:8080/new/circ_detail.php?ID=rno-Rbl2_0006
rno_circ:chr2:183520240-183542215	Arfip1	0	0	0	2	1	3	0	0	0	315.01023783273	132.310134956338	189.693329117926	rno-Arfip1_0002	http://159.226.67.237:8080/new/circ_detail.php?ID=rno-Arfip1_0002
rno_circ:chr12:25581517-25583744	Rcc1l	0	0	0	0	4	0	0	0	0	0	529.240539825351	0	rno-Rcc1l_0003	http://159.226.67.237:8080/new/circ_detail.php?ID=rno-Rcc1l_0003
rno_circ:chr10:61476849-61498597	Pafah1b1	0	5	1	4	6	7	0	617.817867292722	178.699070764832	630.020475665459	793.860809738026	442.617767941827	rno-Pafah1b1_0008	http://159.226.67.237:8080/new/circ_detail.php?ID=rno-Pafah1b1_0008
rno_circ:chr10:95841063-95842303	Helz	0	0	0	0	0	4	0	0	0	0	0	252.924438823901	rno-Helz_0006	http://159.226.67.237:8080/new/circ_detail.php?ID=rno-Helz_0006
rno_circ:chr6:136059672-136093254	Mark3	0	0	0	5	0	2	0	0	0	787.525594581824	0	126.462219411951	rno-Mark3_0018	http://159.226.67.237:8080/new/circ_detail.php?ID=rno-Mark3_0018
rno_circ:chr14:2944122-2946057	Evi5	6	7	1	1	1	4	808.298531591001	864.945014209811	178.699070764832	157.505118916365	132.310134956338	252.924438823901	rno-Evi5_0024	http://159.226.67.237:8080/new/circ_detail.php?ID=rno-Evi5_0024
rno_circ:chr16:8368597-8400882	Parg	0	0	0	0	0	2	0	0	0	0	0	126.462219411951	rno-Parg_0009	http://159.226.67.237:8080/new/circ_detail.php?ID=rno-Parg_0009
rno_circ:chr17:75775333-75791010	Usp6nl	0	1	1	3	0	1	0	123.563573458544	178.699070764832	472.515356749094	0	63.2311097059753	rno-Usp6nl_0008	http://159.226.67.237:8080/new/circ_detail.php?ID=rno-Usp6nl_0008
rno_circ:chr10:46641975-46646542	Tom1l2	0	0	0	2	0	0	0	0	0	315.01023783273	0	0	rno-Tom1l2_0006	http://159.226.67.237:8080/new/circ_detail.php?ID=rno-Tom1l2_0006
rno_circ:chr6:76616895-76626199	Ralgapa1	3	4	0	0	1	4	404.1492657955	494.254293834178	0	0	132.310134956338	252.924438823901	rno-intergenic_000065	http://159.226.67.237:8080/new/circ_detail.php?ID=rno-intergenic_000065
rno_circ:chr4:77260461-77261417	Cul1	0	4	0	1	0	0	0	494.254293834178	0	157.505118916365	0	0	rno-Cul1_0006	http://159.226.67.237:8080/new/circ_detail.php?ID=rno-Cul1_0006
rno_circ:chr2:251887045-251889238	Syde2	6	0	1	0	3	4	808.298531591001	0	178.699070764832	0	396.930404869013	252.924438823901	rno-Syde2_0002	http://159.226.67.237:8080/new/circ_detail.php?ID=rno-Syde2_0002
rno_circ:chr3:44500847-44522988	Acvr1	0	3	0	0	1	1	0	370.690720375633	0	0	132.310134956338	63.2311097059753	rno-Acvr1_0004	http://159.226.67.237:8080/new/circ_detail.php?ID=rno-Acvr1_0004
rno_circ:chr3:157028112-157040380	Chd6	0	1	1	0	1	7	0	123.563573458544	178.699070764832	0	132.310134956338	442.617767941827	rno-Chd6_0001	http://159.226.67.237:8080/new/circ_detail.php?ID=rno-Chd6_0001
rno_circ:chr8:64610881-64644354	Myo9a	0	0	0	0	0	1	0	0	0	0	0	63.2311097059753	rno-Myo9a_0007	http://159.226.67.237:8080/new/circ_detail.php?ID=rno-Myo9a_0007
rno_circ:chr10:17619518-17632113	Fbxw11	0	0	0	2	0	0	0	0	0	315.01023783273	0	0	rno-Fbxw11_0009	http://159.226.67.237:8080/new/circ_detail.php?ID=rno-Fbxw11_0009
rno_circ:chr8:70364652-70367391	Dennd4a	1	0	0	0	0	1	134.716421931833	0	0	0	0	63.2311097059753	rno-Dennd4a_0009	http://159.226.67.237:8080/new/circ_detail.php?ID=rno-Dennd4a_0009
rno_circ:chr8:55345176-55402713	Sik2	0	3	0	3	1	3	0	370.690720375633	0	472.515356749094	132.310134956338	189.693329117926	rno-Sik2_0004	http://159.226.67.237:8080/new/circ_detail.php?ID=rno-Sik2_0004
rno_circ:chr12:39277061-39277948	Camkk2	4	0	0	0	0	0	538.865687727334	0	0	0	0	0	-	-
rno_circ:chr10:59486724-59488077	Zzef1	3	0	0	0	7	1	404.1492657955	0	0	0	926.170944694364	63.2311097059753	rno-Zzef1_0012	http://159.226.67.237:8080/new/circ_detail.php?ID=rno-Zzef1_0012
rno_circ:chr17:54298407-54301447	Arhgap12	15	30	14	14	26	54	2020.7463289775	3706.90720375633	2501.78699070765	2205.07166482911	3440.06350886478	3414.47992412267	rno-Arhgap12_0009	http://159.226.67.237:8080/new/circ_detail.php?ID=rno-Arhgap12_0009
rno_circ:chr11:89024278-89036388	Spidr	0	1	0	0	0	0	0	123.563573458544	0	0	0	0	-	-
rno_circ:chr7:122650072-122663136	Xpnpep3	0	0	0	0	0	2	0	0	0	0	0	126.462219411951	rno-Xpnpep3_0001	http://159.226.67.237:8080/new/circ_detail.php?ID=rno-Xpnpep3_0001
rno_circ:chr3:2228947-2250673	Pnpla7	0	0	0	0	2	0	0	0	0	0	264.620269912675	0	-	-
rno_circ:chr12:13526520-13528791	Rnf216	0	0	0	0	0	1	0	0	0	0	0	63.2311097059753	rno-Rnf216_0003	http://159.226.67.237:8080/new/circ_detail.php?ID=rno-Rnf216_0003
rno_circ:chr9:54898-56181	Efhb	0	1	0	0	0	0	0	123.563573458544	0	0	0	0	rno-Efhb_0001	http://159.226.67.237:8080/new/circ_detail.php?ID=rno-Efhb_0001
rno_circ:chr17:90393751-90399200	Lyst	2	2	1	0	0	1	269.432843863667	247.127146917089	178.699070764832	0	0	63.2311097059753	rno-AABR07028902_0002	http://159.226.67.237:8080/new/circ_detail.php?ID=rno-AABR07028902_0002
rno_circ:chr8:122655363-122659754	Cnot10	0	0	0	0	0	4	0	0	0	0	0	252.924438823901	rno-Cnot10_0001	http://159.226.67.237:8080/new/circ_detail.php?ID=rno-Cnot10_0001
rno_circ:chr9:121831708-121843361	Yes1	10	17	9	17	21	32	1347.16421931833	2100.58074879526	1608.29163688349	2677.5870215782	2778.51283408309	2023.39551059121	rno-Yes1_0001	http://159.226.67.237:8080/new/circ_detail.php?ID=rno-Yes1_0001
rno_circ:chr6:76487880-76492176	Ralgapa1	23	8	11	6	13	13	3098.47770443217	988.508587668355	1965.68977841315	945.030713498189	1720.03175443239	822.004426177679	rno-Ralgapa1_0003	http://159.226.67.237:8080/new/circ_detail.php?ID=rno-Ralgapa1_0003
rno_circ:chr15:109127707-109168413	Pcca	0	0	1	0	0	0	0	0	178.699070764832	0	0	0	rno-Pcca_0020	http://159.226.67.237:8080/new/circ_detail.php?ID=rno-Pcca_0020
rno_circ:chr16:83037947-83058847	Arhgef7	0	0	0	0	4	0	0	0	0	0	529.240539825351	0	rno-Arhgef7_0013	http://159.226.67.237:8080/new/circ_detail.php?ID=rno-Arhgef7_0013
rno_circ:chr6:109866978-109879607	Ttll5	1	4	0	0	0	0	134.716421931833	494.254293834178	0	0	0	0	rno-Ttll5_0007	http://159.226.67.237:8080/new/circ_detail.php?ID=rno-Ttll5_0007
rno_circ:chr5:127160496-127165240	Glis1	0	5	0	5	7	2	0	617.817867292722	0	787.525594581824	926.170944694364	126.462219411951	rno-Glis1_0001	http://159.226.67.237:8080/new/circ_detail.php?ID=rno-Glis1_0001
rno_circ:chr5:150855162-150865550	Eya3	2	0	0	0	0	2	269.432843863667	0	0	0	0	126.462219411951	rno-Eya3_0001	http://159.226.67.237:8080/new/circ_detail.php?ID=rno-Eya3_0001
rno_circ:chr14:19414461-19418653	Ankrd17	0	2	0	0	0	0	0	247.127146917089	0	0	0	0	rno-Ankrd17_0003	http://159.226.67.237:8080/new/circ_detail.php?ID=rno-Ankrd17_0003
rno_circ:chr4:167945189-167956164	Etv6	0	0	1	4	0	0	0	0	178.699070764832	630.020475665459	0	0	rno-Etv6_0001	http://159.226.67.237:8080/new/circ_detail.php?ID=rno-Etv6_0001
rno_circ:chr9:113544061-113546234	Ppp4r1	0	0	0	0	0	4	0	0	0	0	0	252.924438823901	rno-Ppp4r1_0023	http://159.226.67.237:8080/new/circ_detail.php?ID=rno-Ppp4r1_0023
rno_circ:chr4:115104274-115106428	Tet3	15	21	11	14	26	42	2020.7463289775	2594.83504262943	1965.68977841315	2205.07166482911	3440.06350886478	2655.70660765096	rno-Tet3_0001	http://159.226.67.237:8080/new/circ_detail.php?ID=rno-Tet3_0001
rno_circ:chr6:28019769-28051704	Dtnb	0	0	2	0	11	4	0	0	357.398141529664	0	1455.41148451971	252.924438823901	rno-Dtnb_0033	http://159.226.67.237:8080/new/circ_detail.php?ID=rno-Dtnb_0033
rno_circ:chr13:73219583-73255342	Acbd6	0	0	0	2	0	6	0	0	0	315.01023783273	0	379.386658235852	-	-
rno_circ:chr17:27440591-27442626	Riok1	0	0	1	1	1	3	0	0	178.699070764832	157.505118916365	132.310134956338	189.693329117926	rno-Riok1_0002	http://159.226.67.237:8080/new/circ_detail.php?ID=rno-Riok1_0002
rno_circ:chr14:85057352-85061960	Nf2	0	0	2	3	8	9	0	0	357.398141529664	472.515356749094	1058.4810796507	569.079987353778	rno-Nf2_0001	http://159.226.67.237:8080/new/circ_detail.php?ID=rno-Nf2_0001
rno_circ:chr11:73126466-73144093	Acap2	0	0	0	0	0	2	0	0	0	0	0	126.462219411951	rno-Acap2_0010	http://159.226.67.237:8080/new/circ_detail.php?ID=rno-Acap2_0010
rno_circ:chr13:83584095-83602303	Dcaf6	5	0	0	0	0	0	673.582109659167	0	0	0	0	0	rno-Dcaf6_0018	http://159.226.67.237:8080/new/circ_detail.php?ID=rno-Dcaf6_0018
rno_circ:chr11:64301158-64305268	Igsf11	0	1	0	3	0	0	0	123.563573458544	0	472.515356749094	0	0	rno-Igsf11_0001	http://159.226.67.237:8080/new/circ_detail.php?ID=rno-Igsf11_0001
rno_circ:chr9:71926164-71927987	Pikfyve	1	0	0	0	0	0	134.716421931833	0	0	0	0	0	rno-Pikfyve_0009	http://159.226.67.237:8080/new/circ_detail.php?ID=rno-Pikfyve_0009
rno_circ:chr20:14319170-14348042	Specc1l	0	0	0	2	0	0	0	0	0	315.01023783273	0	0	rno-Specc1l_0016	http://159.226.67.237:8080/new/circ_detail.php?ID=rno-Specc1l_0016
rno_circ:chr5:20023664-20042872	Tox	2	0	0	0	2	0	269.432843863667	0	0	0	264.620269912675	0	rno-Tox_0001	http://159.226.67.237:8080/new/circ_detail.php?ID=rno-Tox_0001
rno_circ:chr1:204960841-204980121	Zranb1	0	1	0	0	3	1	0	123.563573458544	0	0	396.930404869013	63.2311097059753	rno-Zranb1_0004	http://159.226.67.237:8080/new/circ_detail.php?ID=rno-Zranb1_0004
rno_circ:chr14:2924636-2955913	Evi5	0	0	0	2	0	1	0	0	0	315.01023783273	0	63.2311097059753	rno-Evi5_0011	http://159.226.67.237:8080/new/circ_detail.php?ID=rno-Evi5_0011
rno_circ:chr1:134817263-134823065	Chd2	0	0	0	0	0	2	0	0	0	0	0	126.462219411951	rno-Chd2_0011	http://159.226.67.237:8080/new/circ_detail.php?ID=rno-Chd2_0011
rno_circ:chr10:110680099-110690679	Tbcd	0	0	4	0	0	0	0	0	714.796283059328	0	0	0	rno-Tbcd_0002	http://159.226.67.237:8080/new/circ_detail.php?ID=rno-Tbcd_0002
rno_circ:chr3:3413579-3414759	Camsap1	8	8	12	11	5	31	1077.73137545467	988.508587668355	2144.38884917798	1732.55630808001	661.550674781688	1960.16440088524	rno-Camsap1_0001	http://159.226.67.237:8080/new/circ_detail.php?ID=rno-Camsap1_0001
rno_circ:chr14:7291691-7365490	Aff1	0	0	0	2	0	0	0	0	0	315.01023783273	0	0	rno-Aff1_0006	http://159.226.67.237:8080/new/circ_detail.php?ID=rno-Aff1_0006
rno_circ:chr10:71332822-71338855	Synrg	1	1	2	0	2	1	134.716421931833	123.563573458544	357.398141529664	0	264.620269912675	63.2311097059753	rno-AC105531_0004	http://159.226.67.237:8080/new/circ_detail.php?ID=rno-AC105531_0004
rno_circ:chr6:27578464-27582987	Hadhb	0	3	0	0	0	0	0	370.690720375633	0	0	0	0	rno-Hadhb_0006	http://159.226.67.237:8080/new/circ_detail.php?ID=rno-Hadhb_0006
rno_circ:chr1:253147925-253148277	Pank1	10	4	4	16	6	12	1347.16421931833	494.254293834178	714.796283059328	2520.08190266184	793.860809738026	758.773316471704	rno-Pank1_0001	http://159.226.67.237:8080/new/circ_detail.php?ID=rno-Pank1_0001
rno_circ:chr15:51936366-51944899	Ppp3cc	0	8	0	0	0	19	0	988.508587668355	0	0	0	1201.39108441353	rno-Ppp3cc_0001	http://159.226.67.237:8080/new/circ_detail.php?ID=rno-Ppp3cc_0001
rno_circ:chr11:42955822-42963327	Crybg3	3	0	2	1	0	0	404.1492657955	0	357.398141529664	157.505118916365	0	0	rno-Crybg3_0008	http://159.226.67.237:8080/new/circ_detail.php?ID=rno-Crybg3_0008
rno_circ:chr7:25075293-25093708	Nuak1	6	1	5	0	0	4	808.298531591001	123.563573458544	893.49535382416	0	0	252.924438823901	rno-Nuak1_0001	http://159.226.67.237:8080/new/circ_detail.php?ID=rno-Nuak1_0001
rno_circ:chr6:78285568-78353348	Mipol1	0	0	1	0	2	3	0	0	178.699070764832	0	264.620269912675	189.693329117926	rno-Mipol1_0002	http://159.226.67.237:8080/new/circ_detail.php?ID=rno-Mipol1_0002
rno_circ:chr14:19377677-19378504	Ankrd17	0	0	3	0	0	0	0	0	536.097212294496	0	0	0	rno-Ankrd17_0001	http://159.226.67.237:8080/new/circ_detail.php?ID=rno-Ankrd17_0001
rno_circ:chr3:123299120-123308032	RGD1565616	2	3	4	4	3	8	269.432843863667	370.690720375633	714.796283059328	630.020475665459	396.930404869013	505.848877647803	rno-RGD1565616_0029	http://159.226.67.237:8080/new/circ_detail.php?ID=rno-RGD1565616_0029
rno_circ:chr20:34646376-34656748	Cep85l	1	0	5	2	6	6	134.716421931833	0	893.49535382416	315.01023783273	793.860809738026	379.386658235852	rno-Cep85l_0002	http://159.226.67.237:8080/new/circ_detail.php?ID=rno-Cep85l_0002
rno_circ:chr3:38598427-38614592	RGD1560248	0	2	0	0	0	0	0	247.127146917089	0	0	0	0	rno-Fmnl2_0003	http://159.226.67.237:8080/new/circ_detail.php?ID=rno-Fmnl2_0003
rno_circ:chr7:64125692-64131186	Srgap1	3	4	10	2	1	10	404.1492657955	494.254293834178	1786.99070764832	315.01023783273	132.310134956338	632.311097059753	rno-Srgap1_0001	http://159.226.67.237:8080/new/circ_detail.php?ID=rno-Srgap1_0001
rno_circ:chr14:43558568-43581074	Nsun7	1	1	0	0	0	0	134.716421931833	123.563573458544	0	0	0	0	rno-Nsun7_0003	http://159.226.67.237:8080/new/circ_detail.php?ID=rno-Nsun7_0003
rno_circ:chr19:712472-716350	Terb1	1	0	0	1	0	2	134.716421931833	0	0	157.505118916365	0	126.462219411951	rno-Terb1_0002	http://159.226.67.237:8080/new/circ_detail.php?ID=rno-Terb1_0002
rno_circ:chr18:56899279-56900193	Csnk1a1	0	0	0	1	0	0	0	0	0	157.505118916365	0	0	rno-Csnk1a1_0006	http://159.226.67.237:8080/new/circ_detail.php?ID=rno-Csnk1a1_0006
rno_circ:chr8:456819-509712	Gucy1a2	0	2	1	0	3	0	0	247.127146917089	178.699070764832	0	396.930404869013	0	rno-Gucy1a2_0003	http://159.226.67.237:8080/new/circ_detail.php?ID=rno-Gucy1a2_0003
rno_circ:chr11:51068884-51088607	Cblb	0	0	0	1	0	2	0	0	0	157.505118916365	0	126.462219411951	rno-Cblb_0009	http://159.226.67.237:8080/new/circ_detail.php?ID=rno-Cblb_0009
rno_circ:chr11:34085524-34089430	Morc3	6	0	0	0	0	1	808.298531591001	0	0	0	0	63.2311097059753	rno-Morc3_0022	http://159.226.67.237:8080/new/circ_detail.php?ID=rno-Morc3_0022
rno_circ:chr9:12761408-12853702	Rftn1	0	6	0	5	1	3	0	741.381440751266	0	787.525594581824	132.310134956338	189.693329117926	rno-Rftn1_0004	http://159.226.67.237:8080/new/circ_detail.php?ID=rno-Rftn1_0004
rno_circ:chr4:120295643-120314987	Eefsec	2	2	0	0	0	0	269.432843863667	247.127146917089	0	0	0	0	rno-Eefsec_0004	http://159.226.67.237:8080/new/circ_detail.php?ID=rno-Eefsec_0004
rno_circ:chr3:145092634-145098350	Syndig1	0	0	0	2	0	0	0	0	0	315.01023783273	0	0	rno-Syndig1_0003	http://159.226.67.237:8080/new/circ_detail.php?ID=rno-Syndig1_0003
rno_circ:chr2:62170402-62174499	Zfr	5	8	5	3	1	8	673.582109659167	988.508587668355	893.49535382416	472.515356749094	132.310134956338	505.848877647803	rno-Zfr_0001	http://159.226.67.237:8080/new/circ_detail.php?ID=rno-Zfr_0001
rno_circ:chr2:209146114-209152642	Cept1	4	1	1	1	0	3	538.865687727334	123.563573458544	178.699070764832	157.505118916365	0	189.693329117926	rno-Cept1_0004	http://159.226.67.237:8080/new/circ_detail.php?ID=rno-Cept1_0004
rno_circ:chr2:206964921-206973974	Lrig2	0	0	1	0	0	3	0	0	178.699070764832	0	0	189.693329117926	rno-Lrig2_0007	http://159.226.67.237:8080/new/circ_detail.php?ID=rno-Lrig2_0007
rno_circ:chr1:266851021-266852430	Taf5	4	0	2	3	2	1	538.865687727334	0	357.398141529664	472.515356749094	264.620269912675	63.2311097059753	rno-Taf5_0002	http://159.226.67.237:8080/new/circ_detail.php?ID=rno-Taf5_0002
rno_circ:chr7:58392076-58392617	Zfc3h1	0	0	3	0	0	1	0	0	536.097212294496	0	0	63.2311097059753	rno-Zfc3h1_0010	http://159.226.67.237:8080/new/circ_detail.php?ID=rno-Zfc3h1_0010
rno_circ:chr10:71301231-71337617	Synrg	0	5	0	0	0	0	0	617.817867292722	0	0	0	0	-	-
rno_circ:chr3:162774819-162786495	Ncoa3	0	1	0	0	0	0	0	123.563573458544	0	0	0	0	-	-
rno_circ:chr10:4624614-4625498	Txndc11	0	2	0	2	3	4	0	247.127146917089	0	315.01023783273	396.930404869013	252.924438823901	rno-Txndc11_0006	http://159.226.67.237:8080/new/circ_detail.php?ID=rno-Txndc11_0006
rno_circ:chr9:112342327-112363432	Man2a1	0	0	0	0	1	0	0	0	0	0	132.310134956338	0	-	-
rno_circ:chrX:139673761-139702885	Gpc3	0	0	0	0	2	1	0	0	0	0	264.620269912675	63.2311097059753	-	-
rno_circ:chr4:34740521-34761519	Ica1	0	0	0	0	0	3	0	0	0	0	0	189.693329117926	rno-Ica1_0001	http://159.226.67.237:8080/new/circ_detail.php?ID=rno-Ica1_0001
rno_circ:chr11:76771291-76783665	Ccdc50	0	0	0	0	0	1	0	0	0	0	0	63.2311097059753	rno-Ccdc50_0004	http://159.226.67.237:8080/new/circ_detail.php?ID=rno-Ccdc50_0004
rno_circ:chr2:264868080-264883953	Lrrc40	0	0	0	0	1	0	0	0	0	0	132.310134956338	0	rno-Lrrc40_0002	http://159.226.67.237:8080/new/circ_detail.php?ID=rno-Lrrc40_0002
rno_circ:chr14:2944122-2955913	Evi5	0	2	0	0	1	0	0	247.127146917089	0	0	132.310134956338	0	rno-Evi5_0005	http://159.226.67.237:8080/new/circ_detail.php?ID=rno-Evi5_0005
rno_circ:chr1:242229811-242250100	Pip5k1b	0	1	1	3	1	0	0	123.563573458544	178.699070764832	472.515356749094	132.310134956338	0	rno-Pip5k1b_0004	http://159.226.67.237:8080/new/circ_detail.php?ID=rno-Pip5k1b_0004
rno_circ:chr1:23418770-23430444	Eya4	0	0	0	0	3	2	0	0	0	0	396.930404869013	126.462219411951	rno-Eya4_0002	http://159.226.67.237:8080/new/circ_detail.php?ID=rno-Eya4_0002
rno_circ:chr14:86104151-86104632	Aebp1	0	0	0	0	0	4	0	0	0	0	0	252.924438823901	rno-Aebp1_0001	http://159.226.67.237:8080/new/circ_detail.php?ID=rno-Aebp1_0001
rno_circ:chr12:11508976-11511960	Smurf1	3	3	0	0	0	0	404.1492657955	370.690720375633	0	0	0	0	rno-Smurf1_0005	http://159.226.67.237:8080/new/circ_detail.php?ID=rno-Smurf1_0005
rno_circ:chr4:168260038-168264774	Lrp6	2	0	0	0	0	3	269.432843863667	0	0	0	0	189.693329117926	rno-Lrp6_0016	http://159.226.67.237:8080/new/circ_detail.php?ID=rno-Lrp6_0016
rno_circ:chr12:14624870-14627813	Sdk1	0	3	0	0	0	0	0	370.690720375633	0	0	0	0	-	-
rno_circ:chr18:14595550-14610978	Dtna	1	0	0	0	0	1	134.716421931833	0	0	0	0	63.2311097059753	rno-Dtna_0002	http://159.226.67.237:8080/new/circ_detail.php?ID=rno-Dtna_0002
rno_circ:chr19:21448162-21457761	Lonp2	2	0	1	0	0	0	269.432843863667	0	178.699070764832	0	0	0	rno-Lonp2_0001	http://159.226.67.237:8080/new/circ_detail.php?ID=rno-Lonp2_0001
rno_circ:chr4:50451125-50459347	Cadps2	0	0	0	0	0	3	0	0	0	0	0	189.693329117926	rno-Cadps2_0005	http://159.226.67.237:8080/new/circ_detail.php?ID=rno-Cadps2_0005
rno_circ:chr19:32214551-32215127	Smad1	6	0	0	1	0	2	808.298531591001	0	0	157.505118916365	0	126.462219411951	rno-Smad1_0001	http://159.226.67.237:8080/new/circ_detail.php?ID=rno-Smad1_0001
rno_circ:chr2:206534104-206536360	Magi3	0	8	2	0	2	4	0	988.508587668355	357.398141529664	0	264.620269912675	252.924438823901	rno-Magi3_0017	http://159.226.67.237:8080/new/circ_detail.php?ID=rno-Magi3_0017
rno_circ:chr10:89471731-89472021	Nbr1	0	0	0	0	4	0	0	0	0	0	529.240539825351	0	rno-Nbr1_0002	http://159.226.67.237:8080/new/circ_detail.php?ID=rno-Nbr1_0002
rno_circ:chr6:78260959-78298091	Mipol1	0	0	3	3	0	2	0	0	536.097212294496	472.515356749094	0	126.462219411951	rno-Mipol1_0013	http://159.226.67.237:8080/new/circ_detail.php?ID=rno-Mipol1_0013
rno_circ:chr2:258932028-258932200	Adgrl2	2	0	0	0	0	0	269.432843863667	0	0	0	0	0	rno-Adgrl2_0005	http://159.226.67.237:8080/new/circ_detail.php?ID=rno-Adgrl2_0005
rno_circ:chr6:72418120-72430205	Strn3	1	0	0	0	0	7	134.716421931833	0	0	0	0	442.617767941827	rno-Strn3_0010	http://159.226.67.237:8080/new/circ_detail.php?ID=rno-Strn3_0010
rno_circ:chr3:64338461-64362882	Zfp385b	5	2	0	0	0	0	673.582109659167	247.127146917089	0	0	0	0	rno-Zfp385b_0001	http://159.226.67.237:8080/new/circ_detail.php?ID=rno-Zfp385b_0001
rno_circ:chr4:67449579-67450836	Braf	0	0	0	0	2	2	0	0	0	0	264.620269912675	126.462219411951	rno-Braf_0016	http://159.226.67.237:8080/new/circ_detail.php?ID=rno-Braf_0016
rno_circ:chr1:255764633-255774681	Cpeb3	0	2	0	0	0	0	0	247.127146917089	0	0	0	0	rno-Cpeb3_0001	http://159.226.67.237:8080/new/circ_detail.php?ID=rno-Cpeb3_0001
rno_circ:chr13:76979427-77004245	Rfwd2	12	12	6	5	4	11	1616.597063182	1482.76288150253	1072.19442458899	787.525594581824	529.240539825351	695.542206765729	rno-Rfwd2_0002	http://159.226.67.237:8080/new/circ_detail.php?ID=rno-Rfwd2_0002
rno_circ:chr13:49210804-49211192	Dstyk	6	6	0	1	4	0	808.298531591001	741.381440751266	0	157.505118916365	529.240539825351	0	rno-Dstyk_0001	http://159.226.67.237:8080/new/circ_detail.php?ID=rno-Dstyk_0001
rno_circ:chr1:204267319-204275972	Chst15	4	13	6	4	6	2	538.865687727334	1606.32645496108	1072.19442458899	630.020475665459	793.860809738026	126.462219411951	rno-Chst15_0002	http://159.226.67.237:8080/new/circ_detail.php?ID=rno-Chst15_0002
rno_circ:chr5:151944769-151947717	Arid1a	57	44	29	34	45	103	7678.83605011451	5436.79723217595	5182.27305218013	5355.1740431564	5953.95607303519	6512.80429971546	rno-Arid1a_0001	http://159.226.67.237:8080/new/circ_detail.php?ID=rno-Arid1a_0001
rno_circ:chr2:206965258-206976810	Lrig2	2	0	0	0	0	1	269.432843863667	0	0	0	0	63.2311097059753	rno-Lrig2_0009	http://159.226.67.237:8080/new/circ_detail.php?ID=rno-Lrig2_0009
rno_circ:chr4:96736381-96787475	Prdm5	0	0	0	0	1	0	0	0	0	0	132.310134956338	0	rno-Prdm5_0010	http://159.226.67.237:8080/new/circ_detail.php?ID=rno-Prdm5_0010
rno_circ:chr5:152619586-152621233	Pafah2	3	6	0	0	0	3	404.1492657955	741.381440751266	0	0	0	189.693329117926	rno-Pafah2_0001	http://159.226.67.237:8080/new/circ_detail.php?ID=rno-Pafah2_0001
rno_circ:chr5:62081720-62093458	Anp32b	1	3	3	0	0	6	134.716421931833	370.690720375633	536.097212294496	0	0	379.386658235852	rno-Anp32b_0003	http://159.226.67.237:8080/new/circ_detail.php?ID=rno-Anp32b_0003
rno_circ:chr2:28986099-28995026	Fcho2	0	0	0	1	0	2	0	0	0	157.505118916365	0	126.462219411951	rno-Fcho2_0003	http://159.226.67.237:8080/new/circ_detail.php?ID=rno-Fcho2_0003
rno_circ:chr2:45858979-45859187	Arl15	0	0	1	0	0	0	0	0	178.699070764832	0	0	0	rno-Arl15_0003	http://159.226.67.237:8080/new/circ_detail.php?ID=rno-Arl15_0003
rno_circ:chr2:80215799-80234308	Ankh	0	3	0	0	3	5	0	370.690720375633	0	0	396.930404869013	316.155548529877	rno-Ankh_0004	http://159.226.67.237:8080/new/circ_detail.php?ID=rno-Ankh_0004
rno_circ:chr6:125524870-125594377	Tc2n	0	0	2	0	0	2	0	0	357.398141529664	0	0	126.462219411951	rno-RF00026_0054	http://159.226.67.237:8080/new/circ_detail.php?ID=rno-RF00026_0054
rno_circ:chr11:46972479-46998740	Senp7	0	1	0	1	1	4	0	123.563573458544	0	157.505118916365	132.310134956338	252.924438823901	rno-Senp7_0003	http://159.226.67.237:8080/new/circ_detail.php?ID=rno-Senp7_0003
rno_circ:chr10:14736613-14737895	Cacna1h	0	0	4	0	0	0	0	0	714.796283059328	0	0	0	-	-
rno_circ:chr12:14624870-14703546	Sdk1	0	0	0	0	0	2	0	0	0	0	0	126.462219411951	rno-AABR07035437_0006	http://159.226.67.237:8080/new/circ_detail.php?ID=rno-AABR07035437_0006
rno_circ:chr5:7865440-7872679	Prex2	0	2	0	0	0	5	0	247.127146917089	0	0	0	316.155548529877	rno-Prex2_0025	http://159.226.67.237:8080/new/circ_detail.php?ID=rno-Prex2_0025
rno_circ:chr7:140828965-140840656	Spats2	0	0	2	0	0	0	0	0	357.398141529664	0	0	0	rno-Kcnh3_0002	http://159.226.67.237:8080/new/circ_detail.php?ID=rno-Kcnh3_0002
rno_circ:chr13:78765413-78771748	Rc3h1	1	5	1	0	0	13	134.716421931833	617.817867292722	178.699070764832	0	0	822.004426177679	rno-Rc3h1_0006	http://159.226.67.237:8080/new/circ_detail.php?ID=rno-Rc3h1_0006
rno_circ:chr18:49891333-49891588	Zfp608	1	0	0	1	0	4	134.716421931833	0	0	157.505118916365	0	252.924438823901	rno-Zfp608_0001	http://159.226.67.237:8080/new/circ_detail.php?ID=rno-Zfp608_0001
rno_circ:chr10:64829256-64831635	Phf12	3	1	0	2	0	5	404.1492657955	123.563573458544	0	315.01023783273	0	316.155548529877	rno-Phf12_0005	http://159.226.67.237:8080/new/circ_detail.php?ID=rno-Phf12_0005
rno_circ:chr4:151425362-151428896	Adipor2	0	0	3	0	0	0	0	0	536.097212294496	0	0	0	rno-Adipor2_0003	http://159.226.67.237:8080/new/circ_detail.php?ID=rno-Adipor2_0003
rno_circ:chr6:21334766-21354603	Ltbp1	1	3	2	11	2	6	134.716421931833	370.690720375633	357.398141529664	1732.55630808001	264.620269912675	379.386658235852	rno-Ltbp1_0012	http://159.226.67.237:8080/new/circ_detail.php?ID=rno-Ltbp1_0012
rno_circ:chr9:1442054-1446134	Tbc1d5	0	2	0	4	0	13	0	247.127146917089	0	630.020475665459	0	822.004426177679	rno-Tbc1d5_0019	http://159.226.67.237:8080/new/circ_detail.php?ID=rno-Tbc1d5_0019
rno_circ:chr8:39218756-39235362	Stt3a	0	0	0	1	0	4	0	0	0	157.505118916365	0	252.924438823901	rno-Chek1_0006	http://159.226.67.237:8080/new/circ_detail.php?ID=rno-Chek1_0006
rno_circ:chr18:59127738-59129266	Wdr7	4	0	0	0	0	0	538.865687727334	0	0	0	0	0	rno-Wdr7_0025	http://159.226.67.237:8080/new/circ_detail.php?ID=rno-Wdr7_0025
rno_circ:chr7:107180492-107198103	Lrrc6	5	0	0	0	0	0	673.582109659167	0	0	0	0	0	rno-Lrrc6_0002	http://159.226.67.237:8080/new/circ_detail.php?ID=rno-Lrrc6_0002
rno_circ:chr5:173598835-173599409	Agrn	0	2	0	0	0	0	0	247.127146917089	0	0	0	0	-	-
rno_circ:chr10:78063351-78073611	Stxbp4	2	0	0	0	0	0	269.432843863667	0	0	0	0	0	rno-Stxbp4_0005	http://159.226.67.237:8080/new/circ_detail.php?ID=rno-Stxbp4_0005
rno_circ:chr12:37628207-37628640	Sbno1	1	0	2	0	5	1	134.716421931833	0	357.398141529664	0	661.550674781688	63.2311097059753	rno-Sbno1_0015	http://159.226.67.237:8080/new/circ_detail.php?ID=rno-Sbno1_0015
rno_circ:chr5:76403738-76415437	Ugcg	0	0	0	0	0	2	0	0	0	0	0	126.462219411951	rno-Ugcg_0002	http://159.226.67.237:8080/new/circ_detail.php?ID=rno-Ugcg_0002
rno_circ:chr11:38379650-38410172	C2cd2	0	0	0	0	0	2	0	0	0	0	0	126.462219411951	rno-C2cd2_0005	http://159.226.67.237:8080/new/circ_detail.php?ID=rno-C2cd2_0005
rno_circ:chr20:21951779-21959614	Rtkn2	0	6	5	3	5	11	0	741.381440751266	893.49535382416	472.515356749094	661.550674781688	695.542206765729	rno-Rtkn2_0003	http://159.226.67.237:8080/new/circ_detail.php?ID=rno-Rtkn2_0003
rno_circ:chr12:52009790-52015778	Ep400	1	2	0	0	0	0	134.716421931833	247.127146917089	0	0	0	0	rno-Ep400_0016	http://159.226.67.237:8080/new/circ_detail.php?ID=rno-Ep400_0016
rno_circ:chr8:63433246-63436674	Nptn	0	3	0	0	0	1	0	370.690720375633	0	0	0	63.2311097059753	rno-Nptn_0001	http://159.226.67.237:8080/new/circ_detail.php?ID=rno-Nptn_0001
[truncated: 1,863 more rows]
