# Supplementary material for: Characteristics of phosgene aspiration lung injury analyzed based on transcriptomics and proteomics
Source: Front Genet. 2024 May 17;15:1393665. doi: 10.3389/fgene.2024.1393665 (PMC11140124; doi:10.3389/fgene.2024.1393665)
Supplement: Supplementary file 1 [file Presentation1.zip › Data/CircRNA/circ_expression/merge_circRNA.xls]

circRNA	1_CIRI	1_CIRCexplorer	2_CIRI	2_CIRCexplorer	3_CIRI	3_CIRCexplorer	4_CIRI	4_CIRCexplorer	5_CIRI	5_CIRCexplorer	6_CIRI	6_CIRCexplorer
rno_circ:chr10:94083626-94187819	2427	NA	3120	NA	2188	NA	2215	NA	2615	NA	3988	NA
rno_circ:chr19:25886356-25886887	322	140	465	149	267	88	305	118	502	137	471	259
rno_circ:chr6:76591791-76599536	469	NA	346	NA	328	NA	482	NA	411	NA	686	NA
rno_circ:chr16:75599426-75634822	1637	NA	NA	NA	NA	NA	NA	NA	NA	NA	NA	NA
rno_circ:chr15:23792824-23793342	NA	96	196	113	171	91	170	88	200	115	194	133
rno_circ:chr17:29730437-29731094	111	79	147	97	115	65	105	63	168	106	280	218
rno_circ:chr6:144211592-144275272	NA	NA	306	NA	246	NA	211	NA	301	NA	462	NA
rno_circ:chr14:113271542-113314869	259	NA	194	NA	156	NA	206	NA	305	NA	282	NA
rno_circ:chr1:204959173-204961691	85	66	148	93	95	62	118	67	175	97	169	146
rno_circ:chr10:62623758-62664462	174	NA	252	NA	174	NA	153	NA	198	NA	263	NA
rno_circ:chr11:89175425-89180448	131	90	90	58	79	50	100	67	71	40	228	190
rno_circ:chr4:58714647-58725647	132	59	140	34	109	40	122	35	158	54	189	95
rno_circ:chr9:94463647-94481167	89	38	134	61	97	39	112	52	133	61	201	129
rno_circ:chr11:34612627-34614139	130	78	141	72	NA	25	102	62	115	60	141	90
rno_circ:chr8:130762665-130768360	149	58	61	26	66	16	70	23	92	32	167	102
rno_circ:chr5:151944769-151947717	92	57	110	44	56	29	64	34	73	45	143	103
rno_circ:chr17:76245627-76265943	79	72	75	64	55	46	78	60	86	73	85	74
rno_circ:chr2:224794357-224803455	64	26	101	54	49	22	98	48	91	35	117	71
rno_circ:chr4:131439626-131453028	NA	39	109	32	69	30	79	35	127	51	119	84
rno_circ:chr6:1613963-1614878	89	60	85	32	51	31	63	36	91	58	97	67
rno_circ:chr3:81127393-81143240	98	NA	128	NA	85	NA	132	NA	117	NA	183	NA
rno_circ:chr4:168219620-168221653	56	39	68	35	70	35	58	35	85	40	118	91
rno_circ:chr3:172518176-172524861	103	NA	104	NA	78	NA	120	NA	105	NA	184	NA
rno_circ:chr12:47286246-47292049	49	40	59	49	55	49	84	70	50	39	79	68
rno_circ:chr6:125538240-125594377	73	69	42	26	39	27	42	33	99	76	83	76
rno_circ:chrX:144328480-144330480	85	NA	126	NA	80	NA	111	NA	73	NA	173	NA
rno_circ:chr6:54522274-54530157	60	15	90	38	45	19	59	28	75	22	111	80
rno_circ:chr10:4624614-4629886	56	39	75	48	53	35	59	42	66	26	79	64
rno_circ:chr7:119987740-119990759	57	45	80	49	74	42	51	23	57	33	72	48
rno_circ:chr18:75429814-75430443	89	NA	95	NA	56	NA	89	NA	91	NA	208	NA
rno_circ:chr11:57442466-57454443	80	41	67	24	56	8	82	27	65	26	86	52
rno_circ:chr2:56451097-56456188	50	36	45	22	50	25	46	27	53	41	113	86
rno_circ:chr8:104493052-104514522	48	17	53	18	54	25	52	19	86	35	114	70
rno_circ:chr3:94396940-94398038	49	24	71	36	42	21	44	21	72	40	94	72
rno_circ:chr20:4095936-4118506	61	NA	95	NA	27	NA	161	NA	NA	NA	238	NA
rno_circ:chr1:275999821-276141673	109	NA	NA	NA	113	NA	112	NA	139	NA	107	NA
rno_circ:chr20:45189472-45193661	43	26	52	39	47	29	50	28	86	54	62	56
rno_circ:chr14:15086543-15091475	32	23	80	48	35	18	34	24	55	37	110	70
rno_circ:chr2:224802843-224803455	43	32	110	40	NA	9	60	27	89	20	71	41
rno_circ:chr2:33950934-33955969	102	NA	101	NA	56	NA	93	NA	66	NA	118	NA
rno_circ:chr10:29318809-29319752	35	24	42	27	39	16	60	37	54	28	87	68
rno_circ:chr3:13510410-13522529	40	23	58	14	56	16	55	16	57	19	97	52
rno_circ:chr6:19003638-19012898	40	29	59	30	33	17	45	19	72	22	76	55
rno_circ:chr14:108446849-108456923	85	NA	86	NA	61	20	53	NA	90	NA	101	NA
rno_circ:chr10:16724062-16730140	37	28	39	47	29	38	22	24	47	47	63	68
rno_circ:chr10:92474821-92476192	43	29	51	33	NA	19	51	34	54	37	76	46
rno_circ:chr5:105185997-105187360	50	30	55	24	36	20	43	9	52	23	75	51
rno_circ:chr8:72138878-72148728	41	19	54	32	63	32	55	16	73	37	NA	36
rno_circ:chr11:34611539-34614139	79	NA	85	NA	47	NA	72	NA	75	NA	85	NA
rno_circ:chr5:167486001-167526275	52	37	58	32	31	22	NA	10	65	34	57	44
rno_circ:chr7:2558105-2558739	NA	30	65	30	48	15	52	14	42	23	72	51
rno_circ:chr17:54298407-54301447	41	15	61	30	28	14	27	14	53	26	69	54
rno_circ:chr20:14319170-14326640	44	36	34	28	38	27	25	20	40	25	58	51
rno_circ:chr16:3060713-3064512	47	13	59	23	28	11	34	10	65	23	69	43
rno_circ:chr17:16124900-16129065	52	14	56	9	35	7	55	8	56	8	92	30
rno_circ:chr1:192952650-192955267	37	26	60	34	39	29	42	9	31	20	53	35
rno_circ:chr5:136437825-136447778	45	27	72	27	25	11	34	17	33	14	69	37
rno_circ:chr5:128678699-128681202	61	21	57	NA	67	NA	77	NA	NA	11	78	36
rno_circ:chr1:220047471-220049075	51	NA	83	NA	46	NA	80	NA	96	NA	49	NA
rno_circ:chr1:190980864-190991049	40	16	49	25	26	12	42	21	34	15	78	46
rno_circ:chr7:73834044-73848871	27	18	47	24	29	9	43	19	45	27	69	43
rno_circ:chr12:9273125-9313769	17	16	41	32	20	15	45	34	37	19	57	50
rno_circ:chr15:41008529-41011344	34	19	47	37	28	23	31	30	36	30	27	21
rno_circ:chr9:73798311-73799430	40	24	35	25	NA	23	37	21	30	17	62	48
rno_circ:chr8:508994-509712	25	22	35	33	30	22	28	21	23	17	53	50
rno_circ:chr6:72548978-72550668	33	14	27	7	39	15	29	9	50	10	85	40
rno_circ:chr17:19160994-19321551	56	NA	72	NA	48	NA	55	NA	44	NA	80	NA
rno_circ:chr14:7186515-7190518	23	4	69	14	52	4	53	6	42	7	61	15
rno_circ:chr1:255636891-255637533	50	13	38	11	38	3	55	9	43	8	52	20
rno_circ:chr18:69647502-69657373	28	19	42	30	21	16	47	30	NA	12	50	45
rno_circ:chr9:99266783-99267021	NA	11	50	11	39	6	45	10	49	26	67	23
rno_circ:chr20:4772233-4940017	NA	NA	68	NA	52	NA	42	NA	82	NA	92	NA
rno_circ:chr2:45801786-45813991	NA	17	66	6	50	17	53	11	NA	16	70	27
rno_circ:chr4:115104274-115106428	20	15	35	21	19	11	29	14	39	26	61	42
rno_circ:chr12:10527308-10534434	29	22	36	22	19	13	38	24	13	7	55	50
rno_circ:chr9:73766839-73799430	39	29	49	14	29	15	37	17	NA	18	41	35
rno_circ:chr12:15075273-15098764	22	15	26	20	21	18	39	27	33	19	43	39
rno_circ:chrX:75174388-75174831	29	17	54	21	29	11	38	13	28	6	48	28
rno_circ:chr6:125550201-125569718	53	11	40	7	36	4	NA	8	59	7	70	24
rno_circ:chr2:188301023-188309036	26	18	25	17	18	14	25	20	29	19	51	42
rno_circ:chr12:9061581-9062262	20	13	31	14	18	16	26	7	28	9	69	53
rno_circ:chr15:108315938-108318732	34	21	NA	19	34	22	40	11	42	16	35	29
rno_circ:chr12:41157218-41200958	68	NA	16	NA	34	NA	36	NA	48	NA	97	NA
rno_circ:chr9:121831708-121843361	24	10	33	17	18	9	28	17	46	21	41	32
rno_circ:chr14:82168512-82171569	21	14	21	13	26	13	26	17	31	15	57	41
rno_circ:chr2:20507150-20531444	16	8	41	19	22	NA	38	11	33	18	43	35
rno_circ:chr2:22950023-22964734	6	6	49	18	13	9	31	9	44	10	51	37
rno_circ:chr9:113918918-113927885	30	NA	NA	NA	57	NA	57	NA	72	NA	65	NA
rno_circ:chr2:248222990-248253593	52	NA	50	NA	35	NA	17	NA	NA	NA	126	NA
rno_circ:chr2:45801786-45859187	27	13	43	23	26	16	28	14	28	19	30	13
rno_circ:chr18:6047215-6051719	27	17	41	18	15	9	29	16	35	16	37	19
rno_circ:chr9:66618610-66620541	38	26	18	9	34	21	22	9	25	14	39	23
rno_circ:chr8:19886208-19890764	14	10	25	19	19	14	36	29	24	19	36	29
rno_circ:chr4:168514863-168517342	32	11	34	17	27	8	10	2	30	12	54	34
rno_circ:chr2:226925637-226926225	11	NA	54	20	15	7	40	9	28	10	48	25
rno_circ:chr3:119264196-119265879	28	NA	38	10	33	15	40	17	37	3	44	NA
rno_circ:chr18:71136036-71149287	40	12	43	20	23	NA	NA	10	45	22	32	13
rno_circ:chr4:183498456-183537970	78	NA	63	NA	38	NA	NA	NA	81	NA	NA	NA
rno_circ:chr18:17404077-17496916	21	9	41	17	23	3	22	7	22	9	56	27
rno_circ:chr2:117666300-117666646	15	14	25	21	22	20	20	14	32	25	25	24
rno_circ:chr10:35876013-35876397	16	1	38	5	34	4	20	6	51	11	59	11
rno_circ:chr20:4306154-4496884	23	NA	51	NA	NA	NA	NA	NA	77	NA	103	NA
rno_circ:chr6:125538240-125569718	25	7	35	6	20	2	29	3	28	1	75	22
rno_circ:chr1:198932174-198934500	46	NA	35	16	26	NA	36	22	27	NA	43	NA
rno_circ:chr2:24134222-24161334	4	3	37	9	NA	NA	40	30	16	8	59	45
rno_circ:chr5:156454276-156463365	19	12	25	11	14	3	16	9	38	12	54	35
rno_circ:chr1:251455609-251463748	18	NA	48	NA	34	NA	27	NA	31	NA	73	16
rno_circ:chr10:96672236-96679543	28	12	44	20	34	8	NA	5	28	4	38	24
rno_circ:chr4:152921913-152925673	26	10	33	9	16	4	28	7	28	12	49	22
rno_circ:chr6:125568127-125569718	35	3	34	3	41	5	35	2	24	2	47	11
rno_circ:chr4:62617602-62619866	17	16	48	31	19	11	19	6	14	5	35	20
rno_circ:chr4:117422680-117446827	14	9	27	24	16	11	24	19	13	13	37	33
rno_circ:chr4:151118221-151123637	15	9	20	11	24	17	29	22	33	17	28	13
rno_circ:chr8:46716191-46730691	29	18	34	15	12	8	25	9	24	9	33	21
rno_circ:chr19:30869716-30870010	10	11	20	19	16	16	15	8	14	11	54	43
rno_circ:chr6:136430192-136436620	22	12	39	15	18	6	NA	10	24	11	52	27
rno_circ:chr2:157066595-157082251	22	NA	46	NA	26	NA	37	NA	41	NA	63	NA
rno_circ:chr1:128239552-128243030	23	14	23	11	13	6	15	5	29	5	50	35
rno_circ:chr9:1473647-1485363	25	20	22	7	25	16	22	17	28	13	18	15
rno_circ:chr17:27592203-27602936	24	18	17	8	9	3	26	18	17	10	42	33
rno_circ:chr5:142152201-142154418	35	NA	64	NA	36	NA	23	NA	36	NA	31	NA
rno_circ:chr16:74219791-74228826	41	19	32	8	15	3	21	1	22	5	32	17
rno_circ:chr13:56114438-56129496	20	12	23	3	30	10	20	6	27	8	37	20
rno_circ:chr13:35597462-35608096	32	NA	44	NA	17	NA	41	NA	41	NA	40	NA
rno_circ:chr6:136059672-136084622	15	4	27	13	8	3	22	4	34	18	39	27
rno_circ:chr19:22143683-22179584	25	18	23	5	24	9	15	8	33	5	34	15
rno_circ:chr6:76487880-76492176	33	23	29	8	15	11	19	6	22	13	22	13
rno_circ:chr5:7777226-7780390	22	16	21	13	20	19	12	NA	21	14	31	24
rno_circ:chr8:124353233-124355370	14	12	18	14	20	15	20	17	7	5	37	33
rno_circ:chr5:113794314-113803150	13	13	17	12	27	26	12	11	18	18	23	20
rno_circ:chr10:72369079-72371838	23	21	12	8	8	8	9	8	14	10	47	42
rno_circ:chr18:75203861-75207308	26	18	22	9	7	3	31	11	35	7	23	17
rno_circ:chr5:167516581-167526275	26	23	NA	10	17	12	13	6	23	15	35	29
rno_circ:chr4:72054491-72089003	18	NA	54	NA	29	NA	26	NA	44	NA	36	NA
rno_circ:chr10:43504523-43509133	27	22	26	17	26	10	22	13	14	7	11	8
rno_circ:chr4:147869323-147869704	25	8	22	6	23	4	33	14	21	11	24	10
rno_circ:chr4:168499186-168517342	17	11	41	9	18	8	27	8	NA	12	39	10
rno_circ:chr7:140415139-140417547	26	NA	26	NA	14	NA	40	NA	31	NA	63	NA
rno_circ:chr1:234383455-234538951	27	NA	19	NA	23	NA	29	NA	44	NA	58	NA
rno_circ:chr5:7703776-7780390	16	9	22	4	24	6	7	1	37	20	35	15
rno_circ:chr10:59294314-59298784	28	11	19	15	23	6	7	4	19	14	27	21
rno_circ:chr20:4896892-4921063	NA	NA	NA	NA	54	NA	NA	NA	NA	NA	139	NA
rno_circ:chr20:5377360-5416741	64	NA	5	NA	82	NA	NA	NA	NA	NA	41	NA
rno_circ:chr10:71546978-71557193	41	NA	NA	NA	27	NA	63	NA	61	NA	NA	NA
rno_circ:chr2:242664755-242678481	24	7	16	3	27	4	27	12	28	7	24	12
rno_circ:chr10:35876034-35876397	25	NA	36	NA	19	NA	30	NA	33	NA	47	NA
rno_circ:chr12:9309987-9313769	13	9	16	11	10	9	23	12	22	14	28	23
rno_circ:chr8:23508992-23560371	11	5	22	15	14	11	8	7	21	9	35	28
rno_circ:chr4:85481108-85484856	14	6	27	12	11	8	17	8	7	6	47	22
rno_circ:chr12:9297691-9313769	18	8	16	12	10	5	28	17	NA	15	33	23
rno_circ:chr1:278580846-278594581	25	18	11	10	13	NA	8	5	19	19	31	26
rno_circ:chr2:188485333-188486213	13	4	19	6	10	1	22	14	32	19	26	17
rno_circ:chr10:61882916-61885796	14	8	21	12	18	9	26	7	6	3	33	26
rno_circ:chr8:13066201-13069542	35	20	19	7	10	3	16	5	26	14	15	12
rno_circ:chr3:3413579-3414759	15	8	13	8	15	12	19	11	14	5	31	31
rno_circ:chr16:26628565-26633439	28	8	NA	9	20	6	30	4	8	3	43	21
rno_circ:chr4:158242270-158244493	25	15	25	10	26	13	8	7	19	13	11	7
rno_circ:chr6:136059672-136071884	NA	NA	30	11	15	4	14	1	26	7	47	23
rno_circ:chr8:104192886-104202285	17	14	17	12	3	2	18	14	19	16	23	22
rno_circ:chr13:101502509-101503027	20	7	32	8	11	6	12	3	31	11	20	15
rno_circ:chr8:104504801-104514522	23	5	17	5	26	3	19	4	21	5	31	17
rno_circ:chr1:234589830-234596439	17	10	29	19	14	5	10	NA	24	8	25	14
rno_circ:chr11:87898055-87899561	17	6	32	18	20	13	NA	14	23	10	15	7
rno_circ:chr5:136437825-136471341	28	16	32	10	3	1	11	3	15	13	24	19
rno_circ:chr6:871525-894714	16	14	20	12	17	13	15	10	24	10	13	11
rno_circ:chr11:24479964-24498116	16	10	30	23	8	3	15	8	13	8	25	15
rno_circ:chr2:150838385-150846727	21	13	11	6	9	6	18	10	15	10	33	21
rno_circ:chr5:168985430-168991261	20	10	36	16	19	2	21	8	NA	9	19	13
rno_circ:chr9:65361368-65364133	27	11	24	9	24	7	17	12	7	NA	22	13
rno_circ:chr6:60609626-60618957	17	8	11	2	18	10	23	4	12	3	37	27
rno_circ:chr18:77512807-77520779	17	7	12	4	19	6	14	3	24	15	33	15
rno_circ:chr15:48268665-48284550	6	NA	39	4	17	5	24	4	35	NA	35	NA
rno_circ:chr17:70309152-70310609	9	7	21	13	10	5	19	13	12	7	29	22
rno_circ:chr6:125568127-125594377	9	7	10	10	11	8	25	11	17	13	25	20
rno_circ:chr8:26290097-26294259	10	7	19	11	14	NA	14	10	14	11	29	27
rno_circ:chr4:58714647-58748928	12	3	NA	12	28	10	22	6	14	3	36	20
rno_circ:chr10:86175962-86195240	19	5	5	4	19	7	20	3	29	11	32	11
rno_circ:chr18:69654505-69657373	NA	24	17	9	14	NA	20	NA	27	21	32	NA
rno_circ:chr6:904491-907083	25	22	11	8	12	12	7	6	15	10	20	16
rno_circ:chr2:27326041-27333634	4	2	19	11	NA	7	15	11	12	6	44	32
rno_circ:chr16:29808351-29965081	49	NA	19	NA	NA	NA	26	NA	22	NA	47	NA
rno_circ:chr7:130522030-130524289	17	11	7	4	12	9	8	4	22	2	35	31
rno_circ:chr3:111250424-111251407	18	2	22	1	8	4	24	2	28	9	37	6
rno_circ:chr4:58714647-58739890	22	9	21	5	20	7	13	3	32	8	19	NA
rno_circ:chr2:44554761-44564131	23	12	26	10	16	NA	4	2	12	6	29	19
rno_circ:chr17:29730437-29757605	11	8	18	9	10	5	17	8	17	12	22	19
rno_circ:chr4:22280005-22380316	34	NA	NA	NA	85	NA	NA	NA	37	NA	NA	NA
rno_circ:chr1:174609600-174613577	9	8	11	9	7	7	5	5	17	9	38	30
rno_circ:chr8:33312321-33335423	12	5	10	7	13	10	8	5	11	9	34	30
rno_circ:chr9:73766839-73773659	11	1	17	8	9	7	13	8	27	16	21	16
rno_circ:chr9:11209034-11219449	17	9	16	NA	9	NA	19	NA	13	NA	51	20
rno_circ:chrX:99728011-99758593	44	NA	22	NA	28	NA	NA	NA	NA	NA	59	NA
rno_circ:chrX:139736501-139737195	17	17	6	2	8	6	19	6	18	12	28	14
rno_circ:chr8:28018432-28026404	28	NA	16	NA	30	NA	16	NA	32	NA	30	NA
rno_circ:chr15:86418043-86424043	10	6	24	17	13	6	8	4	20	9	21	14
rno_circ:chr11:89108654-89110961	18	5	16	7	11	3	12	2	24	6	29	18
rno_circ:chr4:10124291-10138522	23	18	15	9	9	7	11	8	NA	8	24	19
rno_circ:chr2:188301023-188330330	5	NA	21	NA	12	10	13	11	20	15	23	21
rno_circ:chrX:119208336-119208618	14	6	45	4	15	2	18	4	25	6	10	2
rno_circ:chr13:98386342-98403224	19	9	18	15	9	9	9	NA	19	11	18	14
rno_circ:chr5:105114416-105114740	16	10	24	12	NA	NA	14	10	10	2	29	23
rno_circ:chr6:828602-872927	9	2	15	11	25	16	6	1	NA	6	36	23
rno_circ:chr4:182811463-182817396	12	6	21	4	12	1	29	5	19	3	26	12
rno_circ:chr9:92325183-92327598	20	13	16	6	12	5	15	4	11	5	22	19
rno_circ:chr4:145061557-145063825	17	3	20	NA	14	10	15	8	12	1	30	18
rno_circ:chr7:28987514-28992637	17	NA	16	NA	16	NA	17	5	25	NA	52	NA
rno_circ:chr10:66595570-66597359	9	5	12	6	8	8	8	4	13	9	38	27
rno_circ:chr12:25431710-25435591	19	3	23	17	6	4	16	6	15	6	20	11
rno_circ:chr19:29642344-29645344	16	6	12	4	13	6	14	4	27	11	19	13
rno_circ:chr2:240854068-240867796	17	NA	19	NA	14	NA	25	NA	35	NA	34	NA
rno_circ:chr8:68539308-68542150	2	2	27	15	14	10	8	4	14	15	14	19
rno_circ:chr14:91797457-91804795	8	NA	NA	NA	31	4	31	8	20	NA	33	9
rno_circ:chr5:167486001-167558250	26	14	15	13	11	7	13	10	10	NA	12	12
rno_circ:chr13:101729059-101732557	19	14	49	31	7	3	NA	NA	8	NA	12	NA
rno_circ:chr4:99970321-99980034	6	6	25	6	13	7	10	4	28	12	21	5
rno_circ:chr8:23851919-23884848	11	7	8	4	11	2	11	9	28	22	17	13
rno_circ:chr20:50659751-50687868	15	9	12	10	4	3	17	11	6	6	29	20
rno_circ:chr5:36040325-36046665	9	2	11	8	11	5	16	8	12	4	34	22
rno_circ:chr19:37135068-37156898	14	4	23	7	18	1	19	NA	10	6	27	12
rno_circ:chr2:20488617-20531444	15	4	30	1	24	3	18	4	NA	5	23	13
rno_circ:chr14:84892097-84893363	8	5	19	10	9	5	16	7	19	13	21	8
rno_circ:chr20:5347661-5414567	62	NA	NA	NA	57	NA	4	NA	NA	NA	16	NA
rno_circ:chr7:74258330-74259380	10	7	23	19	5	3	11	6	13	7	20	15
rno_circ:chr2:128562842-128636642	13	9	16	5	5	2	8	6	12	9	31	23
rno_circ:chr5:7763385-7764306	13	9	13	8	10	1	16	5	19	2	27	14
rno_circ:chr5:136420692-136471341	26	7	25	7	10	4	11	5	13	6	16	6
rno_circ:chr13:110049191-110052621	20	14	14	8	10	7	6	4	15	5	18	15
rno_circ:chr17:63849305-63879166	6	4	14	10	12	8	8	5	13	12	23	21
rno_circ:chr4:82682367-82685493	19	13	12	9	5	1	5	3	19	16	19	15
rno_circ:chr3:33465220-33467909	3	NA	18	5	7	5	16	9	17	12	24	19
rno_circ:chr9:41309609-41311450	9	4	27	15	15	10	NA	8	10	3	19	15
rno_circ:chr5:138433397-138449955	7	6	8	6	6	6	12	12	22	15	18	17
rno_circ:chr18:61323689-61340634	17	6	25	7	8	5	NA	NA	16	8	30	12
rno_circ:chr6:125523808-125594377	18	12	14	12	11	10	9	6	6	5	16	15
rno_circ:chr1:276011500-276141673	31	NA	49	NA	NA	NA	54	NA	NA	NA	NA	NA
rno_circ:chr13:76979427-77004245	15	12	18	12	10	6	12	5	12	4	16	11
rno_circ:chr15:19972055-19973319	23	8	12	4	14	4	12	3	16	2	24	11
rno_circ:chr4:27509136-27524886	11	6	12	4	13	8	13	7	17	11	19	12
rno_circ:chr1:143143055-143143524	12	11	13	12	NA	9	19	14	20	8	12	3
rno_circ:chr19:34249087-34272145	10	8	23	11	10	5	9	6	15	8	18	10
rno_circ:chr5:75293219-75297323	15	11	17	14	7	5	7	7	12	7	17	13
rno_circ:chr10:20741182-20746474	4	1	26	13	16	5	13	1	8	5	25	15
rno_circ:chr2:150755405-150756431	10	4	23	5	7	1	20	7	22	9	17	7
rno_circ:chr12:47290206-47292049	12	5	18	15	4	2	3	NA	17	15	20	20
rno_circ:chr4:66463926-66473208	10	12	11	6	9	1	3	6	21	16	22	14
rno_circ:chr2:22790074-22792220	14	6	20	6	17	7	10	3	13	7	21	7
rno_circ:chr5:103106261-103172127	17	NA	29	NA	19	NA	25	NA	13	NA	26	NA
rno_circ:chr12:628708-632694	21	NA	20	NA	22	NA	16	NA	18	NA	32	NA
rno_circ:chr17:23684383-23701761	24	5	8	4	14	1	11	1	25	11	18	7
rno_circ:chr7:70790920-70792642	20	7	20	5	10	7	15	8	6	4	16	11
rno_circ:chr11:34495233-34500943	21	17	12	7	8	2	7	7	3	3	24	18
rno_circ:chr14:44305779-44323368	6	1	11	3	13	8	16	3	24	6	19	18
rno_circ:chr3:45843760-45845123	11	6	10	4	10	7	6	4	21	19	18	12
rno_circ:chrX:33952483-33991867	3	NA	16	NA	17	13	28	17	17	NA	16	NA
rno_circ:chr20:3196267-3282058	NA	NA	26	NA	21	NA	NA	NA	79	NA	NA	NA
rno_circ:chr6:125438435-125594377	16	NA	16	NA	19	NA	17	NA	32	NA	26	NA
rno_circ:chr5:105243242-105253190	15	11	24	10	8	3	3	1	5	5	22	18
rno_circ:chr1:253147925-253148277	16	10	7	4	5	4	20	16	10	6	15	12
rno_circ:chr1:7392046-7443859	8	2	19	11	6	4	16	7	12	7	19	14
rno_circ:chr8:22862817-22863273	11	6	18	3	17	9	11	NA	26	8	NA	15
rno_circ:chr3:10659684-10663946	18	12	7	4	15	4	12	6	14	6	16	10
rno_circ:chr5:167516581-167558250	8	6	18	17	13	9	7	6	8	8	13	11
rno_circ:chr3:71788186-71800225	6	NA	10	9	3	3	26	18	12	9	13	15
rno_circ:chr13:113832448-113847832	14	5	10	3	18	10	14	7	17	8	12	5
rno_circ:chr4:49207203-49220556	14	8	18	7	13	5	9	3	9	3	23	11
rno_circ:chr13:113735261-113748416	17	NA	27	NA	18	NA	18	NA	16	NA	26	NA
rno_circ:chr3:54509941-54519757	14	13	12	8	8	8	7	NA	5	3	24	20
rno_circ:chr12:25442325-25447480	5	NA	19	NA	29	NA	14	NA	29	NA	25	NA
rno_circ:chr17:80521386-80529452	14	NA	18	NA	16	NA	28	NA	13	NA	32	NA
rno_circ:chrX:119208336-119213196	7	15	35	4	5	4	10	4	13	7	10	7
rno_circ:chr8:104199588-104202285	19	4	17	4	13	3	17	9	15	8	8	4
rno_circ:chr15:88651499-88659273	10	3	15	3	11	7	18	4	20	3	17	10
rno_circ:chr8:78908446-78910847	23	19	8	8	5	2	4	3	9	5	18	16
rno_circ:chr19:37135068-37156867	12	4	18	1	15	3	20	6	11	2	23	4
rno_circ:chr18:69642130-69657373	8	8	5	3	NA	NA	23	15	21	13	12	11
rno_circ:chr2:238023879-238038227	16	14	24	16	9	5	10	8	3	NA	11	3
rno_circ:chr3:11394659-11396393	2	1	14	5	15	9	20	7	4	1	25	15
rno_circ:chr3:150348098-150382703	8	6	10	5	4	3	14	3	17	9	26	13
rno_circ:chr8:87268950-87273285	8	4	16	4	11	9	17	10	10	5	19	4
rno_circ:chr1:81437928-81438850	16	4	9	1	11	2	13	1	12	3	28	17
rno_circ:chr1:200648164-200672411	3	2	8	8	8	3	9	3	25	15	18	15
rno_circ:chr10:85169572-85172858	10	9	11	5	8	NA	17	10	15	8	14	10
rno_circ:chr20:7363740-7372069	15	5	15	2	13	5	14	4	19	4	15	6
rno_circ:chr14:106153575-106161579	13	NA	18	NA	18	NA	17	NA	14	NA	36	NA
rno_circ:chr17:16141478-16143144	4	NA	30	5	12	3	16	3	11	5	18	9
rno_circ:chr20:5129033-5131408	11	5	17	3	NA	5	11	7	26	8	14	8
rno_circ:chr20:7549783-7568587	NA	NA	NA	NA	NA	NA	NA	NA	NA	NA	115	NA
rno_circ:chr1:265518157-265524404	8	7	7	4	4	2	13	9	12	8	30	10
rno_circ:chr5:136420692-136447778	NA	5	NA	15	10	2	20	11	6	1	24	20
rno_circ:chr9:50892486-50906966	9	3	13	11	9	6	9	5	9	7	18	15
rno_circ:chr3:112896028-112899649	3	2	20	11	9	4	4	NA	9	6	30	15
rno_circ:chr10:37764317-37764822	9	6	17	3	16	7	9	1	10	3	17	15
rno_circ:chr10:86222510-86227004	17	NA	26	NA	18	NA	14	NA	10	NA	28	NA
rno_circ:chr8:64712695-64734479	5	5	17	16	3	NA	5	NA	NA	NA	31	31
rno_circ:chr2:23399715-23410608	NA	10	8	2	16	7	NA	6	19	4	30	10
rno_circ:chr3:71788186-71826755	4	NA	9	5	14	10	15	8	13	6	15	13
rno_circ:chr6:3324175-3334117	6	6	NA	NA	17	15	2	NA	11	8	24	22
rno_circ:chr5:168944838-168947498	17	NA	NA	NA	17	NA	15	NA	30	NA	32	NA
rno_circ:chr8:13085939-13090209	4	NA	28	10	15	10	9	4	7	5	NA	19
rno_circ:chr18:301858-306376	21	15	5	4	13	5	5	3	8	6	18	8
rno_circ:chr14:69800154-69819258	9	8	9	1	10	5	14	2	13	8	20	12
rno_circ:chr4:82682367-82692626	14	3	11	7	16	3	NA	NA	17	3	24	12
rno_circ:chr8:52127636-52158205	NA	NA	33	NA	23	NA	NA	NA	NA	NA	54	NA
rno_circ:chr16:7577726-7586144	11	10	5	3	8	7	8	6	19	6	17	10
rno_circ:chr20:21951779-21959614	4	NA	22	6	10	5	10	3	13	5	21	11
rno_circ:chr2:86868285-86964272	9	NA	17	NA	12	NA	12	NA	10	NA	49	NA
rno_circ:chr3:64554659-64556084	6	1	15	3	3	2	13	6	28	6	18	8
rno_circ:chr8:70317585-70324895	6	2	11	9	14	8	15	10	NA	NA	18	16
rno_circ:chr2:123597469-123600232	14	10	10	5	13	2	11	1	19	3	12	9
rno_circ:chr9:45203455-45207736	13	13	13	4	5	2	12	7	9	4	17	9
rno_circ:chr13:95193009-95196402	10	3	15	3	7	2	16	3	10	6	20	13
rno_circ:chr3:140058428-140061239	12	4	11	5	7	6	7	6	13	5	18	14
rno_circ:chr3:60744743-60748589	4	4	8	5	7	6	10	10	18	17	11	8
rno_circ:chr1:278698312-278731755	11	3	22	7	9	5	16	8	12	2	13	NA
rno_circ:chr12:14689166-14703546	9	6	8	2	6	6	6	3	12	11	23	16
rno_circ:chr8:119447348-119465058	3	NA	25	NA	15	7	15	6	18	NA	19	NA
rno_circ:chr11:89328437-89332868	16	5	6	NA	8	5	6	4	15	9	22	12
rno_circ:chr13:97022518-97023051	11	8	21	13	8	7	5	1	5	4	14	10
rno_circ:chr5:167486001-167615430	13	8	13	1	5	NA	13	5	13	NA	19	17
rno_circ:chr3:21878521-21904269	9	6	15	9	5	2	4	4	9	8	20	15
rno_circ:chr6:9405093-9434931	7	6	8	5	4	4	11	6	15	4	19	17
rno_circ:chr6:44055353-44060029	5	1	17	6	16	8	9	5	11	7	19	2
rno_circ:chr2:120518124-120520396	NA	28	NA	11	NA	14	NA	8	NA	17	NA	27
rno_circ:chr8:33252442-33279218	15	4	NA	6	5	2	11	7	13	9	19	14
rno_circ:chr9:38014670-38022569	5	NA	12	12	10	NA	7	6	9	5	20	19
rno_circ:chr4:8223840-8242710	17	NA	21	NA	12	NA	11	NA	19	NA	25	NA
rno_circ:chr17:63860368-63879166	9	7	10	7	7	3	12	8	20	12	5	4
rno_circ:chr18:81724770-81726644	13	NA	15	NA	15	NA	17	NA	14	NA	29	NA
rno_circ:chr18:29457228-29457626	9	2	16	7	8	3	15	6	8	1	16	12
rno_circ:chr1:201442093-201451005	8	1	11	NA	4	NA	25	9	13	6	16	10
rno_circ:chr2:206549585-206570833	8	5	10	6	14	5	11	3	13	6	12	10
rno_circ:chr13:41898165-41907307	19	NA	6	NA	10	8	10	NA	6	5	20	19
rno_circ:chr3:161474539-161487731	5	NA	22	5	23	9	13	1	6	1	10	8
rno_circ:chr2:35086861-35104742	13	9	5	3	4	NA	23	13	7	3	12	11
rno_circ:chr17:76250434-76265943	NA	3	7	6	4	1	16	11	15	9	17	14
rno_circ:chr14:37228632-37262083	13	8	9	1	7	3	15	5	15	7	13	7
rno_circ:chr6:906886-907083	6	2	21	6	6	NA	12	4	12	5	23	5
rno_circ:chr5:105182877-105187360	4	2	20	12	6	5	9	6	9	6	14	9
rno_circ:chr10:63332239-63332486	15	NA	17	5	13	5	12	1	13	NA	16	4
rno_circ:chr15:23605382-23606634	25	NA	NA	NA	6	NA	20	6	12	NA	24	8
rno_circ:chr6:96487054-96541680	18	NA	28	NA	8	NA	15	NA	NA	NA	32	NA
rno_circ:chr9:17795244-17796133	7	2	18	12	6	2	7	7	5	1	20	14
rno_circ:chr7:64125692-64131186	5	3	14	4	13	10	10	2	13	1	16	10
rno_circ:chr6:871525-872927	13	5	4	1	7	4	17	15	12	3	13	7
rno_circ:chr15:52636357-52638595	12	8	23	13	9	2	5	NA	9	6	7	6
rno_circ:chr7:120608346-120610489	7	2	11	7	7	1	11	3	16	8	17	10
rno_circ:chr2:197906758-197913548	12	9	9	4	12	6	7	6	6	5	12	12
rno_circ:chr15:61826710-61827008	7	1	8	5	13	3	20	16	8	5	9	5
rno_circ:chr5:144904225-144907761	3	2	11	9	16	9	6	3	7	6	14	13
rno_circ:chr17:16124900-16143144	13	4	17	1	9	6	13	2	9	2	18	5
rno_circ:chr11:14700873-14721315	11	3	11	2	7	5	9	NA	15	5	18	12
rno_circ:chr10:104622040-104624774	19	5	NA	2	17	1	14	1	11	4	15	9
rno_circ:chr10:110495072-110500097	8	5	11	9	7	4	10	4	5	3	16	16
rno_circ:chr9:112406660-112412113	11	7	9	5	10	4	4	3	NA	6	20	19
rno_circ:chr6:125523808-125524984	NA	7	9	2	22	6	10	3	12	6	13	8
rno_circ:chr9:94463647-94474809	17	13	11	8	14	6	3	1	5	2	13	5
rno_circ:chr7:29286904-29288495	14	6	16	4	12	2	8	1	13	NA	17	5
rno_circ:chr1:247944245-247960553	5	2	10	4	4	4	7	1	5	3	31	21
rno_circ:chr15:48165423-48172696	NA	7	18	11	14	3	14	9	6	3	8	4
rno_circ:chr2:2903491-2918203	10	5	26	3	NA	NA	15	1	9	1	18	9
rno_circ:chr10:46824807-46826650	12	8	8	5	3	2	8	NA	13	11	13	13
rno_circ:chr15:52562742-52592087	18	17	10	7	6	5	NA	1	6	6	10	10
rno_circ:chr7:29284390-29288495	10	2	13	NA	16	6	14	7	12	NA	10	6
rno_circ:chr20:27278618-27279990	26	NA	16	NA	8	NA	11	NA	8	NA	27	NA
rno_circ:chr2:5636554-5640909	4	NA	17	NA	20	NA	21	NA	15	NA	19	NA
rno_circ:chr18:31461554-31463598	3	3	9	9	NA	NA	6	2	11	8	24	20
rno_circ:chr3:33465220-33473531	6	2	15	11	3	1	9	7	9	5	14	13
rno_circ:chr17:83502435-83539887	5	4	18	1	6	2	7	4	13	8	17	10
rno_circ:chr4:88610656-88627387	13	7	4	1	4	NA	17	7	10	2	21	9
rno_circ:chr9:10773884-10775310	17	15	3	NA	3	5	10	7	3	NA	15	17
rno_circ:chr14:37238505-37262083	3	NA	12	6	14	11	13	4	15	NA	16	NA
rno_circ:chr18:17549971-17556889	8	5	14	4	6	1	11	9	NA	10	14	12
rno_circ:chr6:28022406-28051704	13	9	5	5	NA	1	6	3	18	5	15	14
rno_circ:chr1:265605456-265653628	19	9	11	1	9	1	24	7	10	1	NA	2
rno_circ:chr17:5555491-5571375	8	2	16	4	11	4	5	2	6	2	20	14
rno_circ:chr12:39627016-39635912	11	5	10	5	10	1	17	6	14	1	8	6
rno_circ:chr1:216560642-216566201	8	NA	11	NA	12	NA	12	NA	11	NA	35	5
rno_circ:chr5:69951194-69966907	6	5	13	8	8	6	NA	NA	10	5	16	16
rno_circ:chr14:84739856-84766181	9	5	13	7	NA	NA	5	NA	19	3	18	14
rno_circ:chr6:72537858-72538290	NA	7	NA	7	10	NA	20	5	9	5	21	9
rno_circ:chr19:22172781-22179584	18	NA	12	3	9	NA	15	NA	12	NA	22	2
rno_circ:chr8:21481642-21490337	13	7	19	7	8	3	6	2	10	3	9	6
rno_circ:chr4:115840469-115843272	13	11	8	1	6	1	10	8	3	NA	17	14
rno_circ:chr19:54786578-54790907	NA	8	NA	NA	7	5	3	2	10	7	25	24
rno_circ:chrX:128202172-128205259	12	6	8	5	10	4	10	3	10	5	15	3
rno_circ:chr6:22033342-22038870	10	7	14	3	12	4	7	4	10	5	10	5
rno_circ:chr8:33312321-33317709	16	12	16	10	10	5	NA	1	2	NA	10	9
rno_circ:chr9:94463647-94464799	6	1	4	NA	5	4	12	7	12	4	24	12
rno_circ:chr4:64894605-64899587	7	4	10	5	13	7	10	5	5	NA	12	12
rno_circ:chr5:7763385-7780390	7	4	6	5	6	5	5	4	19	5	12	12
rno_circ:chr2:157066595-157105004	10	NA	8	NA	15	NA	34	NA	13	NA	10	NA
rno_circ:chr19:22158621-22179584	NA	1	10	4	9	NA	10	2	13	NA	29	12
rno_circ:chr10:57634023-57634588	3	NA	13	7	8	2	16	4	6	NA	20	11
rno_circ:chr3:38609106-38614592	26	NA	NA	NA	12	1	16	6	6	5	13	4
rno_circ:chr5:7660223-7780390	19	14	4	1	3	2	6	6	10	7	9	8
rno_circ:chr8:94725468-94730732	16	2	13	3	9	3	8	3	4	1	16	11
rno_circ:chr8:69105017-69107012	10	1	17	NA	20	3	8	2	11	4	10	3
rno_circ:chr4:96739878-96745521	2	2	9	7	NA	NA	3	1	18	16	16	15
rno_circ:chr5:122580014-122593611	12	12	9	6	3	3	6	4	13	7	7	7
rno_circ:chr18:59190041-59192425	3	2	13	13	7	5	7	6	11	6	10	6
rno_circ:chr1:150830996-150846872	5	NA	16	NA	11	3	12	NA	24	NA	18	NA
rno_circ:chrY:562326-562757	NA	1	5	4	9	8	12	7	6	6	15	15
rno_circ:chr1:17280654-17281705	5	5	6	3	10	7	3	1	13	10	15	10
rno_circ:chr1:20961258-20962540	NA	NA	9	7	3	2	3	3	9	8	24	20
rno_circ:chr3:58839909-58846822	NA	NA	15	NA	13	NA	13	NA	30	NA	17	NA
rno_circ:chr9:17795708-17796133	23	5	16	4	9	5	4	NA	4	NA	12	6
rno_circ:chr15:109125713-109141568	20	NA	13	NA	11	NA	7	NA	13	NA	23	NA
rno_circ:chr7:59556898-59587384	8	4	16	15	6	5	3	NA	8	NA	12	10
rno_circ:chr2:127855809-127866380	5	NA	17	NA	19	NA	12	NA	13	NA	21	NA
rno_circ:chr5:78495231-78516521	8	3	18	2	6	NA	3	NA	15	NA	20	12
rno_circ:chr16:21223068-21238306	9	9	7	2	10	10	11	4	9	3	7	6
rno_circ:chr1:45923228-46014665	8	NA	11	2	7	3	15	5	9	NA	15	11
rno_circ:chr6:7547050-7572651	14	7	4	2	6	2	3	3	6	3	24	12
rno_circ:chr16:23555919-23600154	5	3	4	2	7	5	7	5	13	9	15	11
rno_circ:chr6:28698503-28698905	9	2	11	11	9	6	10	7	7	5	5	4
rno_circ:chr2:238543065-238577394	9	8	8	5	8	4	NA	3	8	5	15	13
rno_circ:chr8:439822-456940	16	NA	20	NA	16	NA	3	NA	7	NA	24	NA
rno_circ:chr2:29105950-29114770	10	10	4	2	NA	NA	15	8	8	NA	19	10
rno_circ:chr15:48231960-48284550	9	1	3	NA	12	1	15	2	14	NA	20	9
rno_circ:chr14:7258926-7265066	11	NA	23	NA	10	NA	14	NA	18	NA	9	NA
rno_circ:chr7:64959567-64961215	3	3	11	3	10	2	7	5	10	7	14	10
rno_circ:chr2:62170402-62174499	14	5	12	8	6	5	5	3	7	1	11	8
rno_circ:chr9:66768774-66774536	3	1	34	25	6	4	NA	NA	NA	NA	7	5
rno_circ:chr4:147527096-147528435	6	5	8	6	10	8	6	1	2	NA	17	16
rno_circ:chr20:21978047-21986948	15	9	11	3	7	3	8	4	7	NA	11	7
rno_circ:chr4:3972586-3976284	13	NA	14	2	6	NA	6	1	20	9	10	4
rno_circ:chr1:134843160-134848903	5	3	8	7	6	1	6	4	14	12	13	6
rno_circ:chr2:259591896-259592305	17	17	14	13	3	3	NA	NA	NA	1	8	8
rno_circ:chr1:204267319-204275972	8	4	18	13	6	6	8	4	6	6	3	2
rno_circ:chr4:130390407-130403303	6	1	6	NA	15	4	14	9	14	5	6	4
rno_circ:chr7:140828965-140829261	13	1	9	NA	8	1	20	5	11	1	14	NA
rno_circ:chr6:77394027-77399169	13	11	8	6	10	7	9	5	3	1	7	3
rno_circ:chr19:22373973-22382073	6	3	16	3	8	1	NA	11	6	5	14	10
rno_circ:chr8:64205386-64233082	13	NA	15	NA	16	NA	6	NA	8	NA	25	NA
rno_circ:chr9:20838965-20849380	2	2	7	3	5	3	2	NA	15	8	21	15
rno_circ:chr1:128978104-128978649	13	12	4	3	11	7	5	1	9	1	9	8
rno_circ:chr1:278698312-278749829	11	6	10	2	3	NA	10	3	13	6	12	7
rno_circ:chr18:61308852-61311205	5	4	12	4	12	NA	10	7	10	2	13	4
rno_circ:chr6:136102013-136107031	14	3	11	5	6	NA	11	5	6	4	12	6
rno_circ:chr3:128863086-128865813	4	4	13	8	5	4	6	2	8	3	14	11
rno_circ:chr10:48188215-48200848	14	NA	18	NA	12	NA	9	NA	20	NA	9	NA
rno_circ:chr2:206534104-206536360	3	NA	11	8	13	2	11	NA	8	2	20	4
rno_circ:chr11:34060062-34073206	3	2	9	3	3	2	7	6	14	5	14	14
rno_circ:chr5:128997614-128998323	7	5	12	5	6	6	9	1	8	1	12	10
rno_circ:chr13:42372251-42377278	12	8	8	5	8	2	11	4	6	NA	14	4
rno_circ:chr19:18157944-18162383	14	NA	9	NA	13	NA	9	NA	14	NA	23	NA
rno_circ:chr17:77176705-77178100	7	5	11	6	11	NA	NA	NA	8	4	30	NA
rno_circ:chr1:36417425-36419485	NA	1	4	4	12	9	13	11	4	4	11	9
rno_circ:chr2:197722898-197836197	6	NA	14	NA	12	NA	15	NA	15	NA	20	NA
rno_circ:chr8:26290097-26303578	4	NA	9	NA	17	NA	8	NA	15	NA	29	NA
rno_circ:chr5:58467569-58467992	14	8	11	4	4	3	4	NA	7	2	16	9
rno_circ:chr12:40269634-40279580	7	1	29	8	NA	NA	9	2	9	3	11	2
rno_circ:chr7:127100247-127104943	3	1	12	NA	5	1	9	2	15	8	15	10
rno_circ:chr6:4518806-4520635	6	4	7	2	9	5	9	5	8	4	12	10
rno_circ:chr4:8223840-8239403	6	3	4	4	6	4	11	6	5	2	17	13
rno_circ:chr17:87758882-87760775	11	4	12	5	5	1	9	1	10	1	12	10
rno_circ:chr4:131391541-131453028	7	4	5	2	9	1	11	7	7	3	13	12
rno_circ:chr14:2924636-2924865	5	2	13	1	8	2	19	4	7	1	14	5
rno_circ:chr11:69018396-69064671	17	15	4	4	4	2	2	1	12	7	7	5
rno_circ:chr8:117318623-117325025	6	5	8	4	2	2	10	7	9	1	14	12
rno_circ:chr14:14620910-14624933	7	3	17	8	NA	1	9	3	10	6	8	8
rno_circ:chr2:206956638-206976810	7	NA	15	NA	15	NA	10	NA	NA	NA	33	NA
rno_circ:chr1:192952650-192953216	14	12	4	3	8	3	5	2	4	1	13	11
rno_circ:chr13:34399886-34400364	9	NA	10	4	NA	NA	18	7	18	4	8	2
rno_circ:chr2:140366057-140387503	NA	NA	2	2	5	5	14	12	9	5	14	12
rno_circ:chr10:61476849-61498597	5	NA	18	5	4	1	5	4	11	6	14	7
rno_circ:chr17:9912158-9929565	6	NA	13	3	7	1	12	4	9	2	18	5
rno_circ:chr16:19805426-19805902	6	4	10	1	NA	NA	15	13	8	6	11	6
rno_circ:chr4:66172555-66180964	4	1	5	1	6	3	3	1	9	3	26	17
rno_circ:chr6:10961830-10979314	NA	NA	11	3	4	3	7	3	20	10	9	9
rno_circ:chr4:6219912-6222632	8	3	8	2	8	2	14	3	6	NA	19	6
rno_circ:chr3:8887351-8892631	12	12	13	4	4	3	2	NA	6	1	13	9
rno_circ:chr6:10349057-10364260	7	6	7	1	NA	NA	10	7	14	12	10	5
rno_circ:chr12:40388299-40397763	12	NA	7	NA	16	NA	14	NA	NA	NA	30	NA
rno_circ:chr2:226999743-227021305	4	NA	10	NA	9	5	6	3	NA	NA	22	20
rno_circ:chr15:51936366-51944899	8	NA	17	8	3	NA	NA	NA	NA	NA	24	19
rno_circ:chr2:56061126-56069928	6	NA	NA	2	10	1	5	3	3	1	31	17
rno_circ:chr9:73752937-73799430	8	3	4	NA	12	10	NA	NA	11	5	15	10
rno_circ:chr1:206956299-206969242	6	5	8	3	8	5	5	2	6	4	13	13
rno_circ:chr7:47425324-47425894	5	NA	6	1	4	4	11	10	9	1	17	10
rno_circ:chr10:66897863-66898928	6	5	18	2	2	1	6	2	5	4	22	5
rno_circ:chr5:7777226-7798747	5	3	14	NA	18	NA	4	NA	7	4	13	10
rno_circ:chr13:109457218-109588736	16	NA	17	NA	6	NA	13	NA	17	NA	9	NA
rno_circ:chr9:96804834-96812078	4	NA	16	NA	3	2	2	1	8	5	20	16
rno_circ:chr6:871525-907083	10	2	3	2	3	3	12	8	10	5	12	7
rno_circ:chr14:28786814-28836518	3	4	8	4	7	4	5	1	13	7	11	10
rno_circ:chr1:233464787-233469856	4	NA	11	NA	8	NA	16	NA	18	NA	19	NA
rno_circ:chr8:55398022-55402713	15	6	NA	NA	6	NA	7	6	6	3	14	13
rno_circ:chr3:81121255-81143240	4	NA	7	3	3	NA	13	10	6	3	16	11
rno_circ:chr18:36640589-36645658	11	8	4	3	7	NA	9	4	6	2	13	9
rno_circ:chr3:123299120-123308032	10	2	9	3	5	4	6	4	9	3	13	8
rno_circ:chr10:30980709-30993573	NA	NA	12	5	11	11	6	NA	16	NA	6	9
rno_circ:chr5:166485517-166492515	4	3	18	11	4	NA	5	1	20	NA	10	NA
rno_circ:chr19:38057557-38062193	18	15	5	1	7	5	5	1	12	2	5	NA
rno_circ:chr5:115076424-115199307	NA	NA	19	NA	33	NA	16	NA	NA	NA	7	NA
rno_circ:chr11:74447691-74450802	29	NA	7	NA	5	NA	8	NA	11	NA	15	NA
rno_circ:chr2:116586880-116591616	7	6	6	2	3	NA	5	3	6	2	20	15
rno_circ:chr4:171770056-171787877	13	12	5	4	4	3	6	1	6	5	10	6
rno_circ:chr5:100493404-100640984	10	5	12	5	2	2	NA	NA	16	7	10	6
rno_circ:chr18:29633808-29634585	8	NA	10	NA	10	NA	6	NA	15	5	13	8
rno_circ:chr15:13212908-13228603	4	4	NA	4	11	9	6	3	5	2	16	11
rno_circ:chr11:34861207-34879143	15	NA	3	NA	5	NA	7	NA	20	NA	24	NA
rno_circ:chr16:3060713-3072642	8	1	18	7	12	2	NA	1	NA	NA	15	10
rno_circ:chr5:160066006-160070914	14	NA	18	NA	5	NA	4	NA	19	NA	14	NA
rno_circ:chr1:177569617-177569872	6	4	11	8	NA	NA	3	NA	13	10	13	6
rno_circ:chr3:13270114-13277601	NA	NA	9	4	3	NA	24	9	12	2	10	1
rno_circ:chr13:73239822-73265813	7	4	6	NA	10	4	9	2	12	1	12	7
rno_circ:chr12:9229552-9240810	11	9	5	3	3	3	8	1	6	NA	15	10
rno_circ:chr20:19306226-19398970	29	NA	NA	NA	45	NA	NA	NA	NA	NA	NA	NA
rno_circ:chr1:243079518-243080161	8	3	2	NA	7	6	3	3	13	5	15	9
rno_circ:chr17:24032670-24045965	10	6	9	6	NA	1	3	3	14	13	NA	9
rno_circ:chr1:200671013-200672411	8	NA	10	NA	2	NA	4	NA	19	17	8	6
rno_circ:chr17:19160994-19225009	NA	NA	24	NA	26	NA	24	NA	NA	NA	NA	NA
rno_circ:chr14:108013275-108020828	5	3	12	4	NA	1	9	2	12	4	13	9
rno_circ:chr4:31220330-31320090	5	NA	24	NA	3	NA	NA	NA	17	NA	25	NA
rno_circ:chr7:59955208-59957230	3	4	7	5	9	4	NA	1	5	8	12	16
rno_circ:chr12:24285582-24285875	9	NA	7	1	6	1	21	NA	13	4	7	4
rno_circ:chr8:123340909-123344508	NA	NA	10	9	7	4	8	5	9	5	9	7
rno_circ:chr12:40329454-40332371	8	NA	12	NA	12	NA	8	NA	9	NA	24	NA
rno_circ:chr1:281834156-281857037	3	3	12	4	4	2	3	1	13	9	9	10
rno_circ:chr3:112818732-112820089	7	3	9	8	9	8	4	NA	4	3	9	9
rno_circ:chr3:55888291-55898385	9	8	11	7	6	3	4	NA	10	2	12	1
rno_circ:chr5:7660223-7660665	18	8	8	1	NA	NA	3	2	13	NA	15	5
rno_circ:chr5:167516581-167547741	9	7	8	NA	3	3	7	NA	15	NA	21	NA
rno_circ:chr17:75295083-75352500	7	NA	11	NA	11	NA	19	NA	12	NA	13	NA
rno_circ:chr6:2599223-2605598	10	4	5	2	9	NA	5	1	15	6	15	NA
rno_circ:chr4:66193731-66214585	6	4	6	1	17	NA	6	NA	7	4	12	9
rno_circ:chr10:48749746-48753281	11	9	NA	NA	7	4	7	1	14	7	7	5
rno_circ:chr1:163203870-163216364	7	NA	8	NA	15	NA	16	NA	10	NA	16	NA
rno_circ:chr2:247883196-247894081	18	NA	12	NA	NA	NA	17	NA	9	NA	16	NA
rno_circ:chr11:83939845-83940879	10	4	16	7	5	1	3	3	6	3	7	7
rno_circ:chr1:198994747-198995342	8	8	4	3	4	4	9	9	4	3	8	8
rno_circ:chr13:35579757-35608096	6	NA	9	NA	7	NA	4	NA	28	NA	18	NA
rno_circ:chr10:108486117-108494849	NA	NA	NA	NA	34	NA	38	NA	NA	NA	NA	NA
rno_circ:chr4:26336094-26341599	NA	4	7	2	10	8	10	1	10	3	9	8
rno_circ:chr2:21915465-21921128	16	11	NA	NA	3	3	6	6	4	4	10	9
rno_circ:chr1:92039556-92043956	5	3	14	5	NA	1	10	6	8	2	10	7
rno_circ:chr2:209143856-209152642	NA	1	NA	1	4	4	8	6	11	10	14	12
rno_circ:chr20:43092420-43093954	7	8	5	2	9	2	10	9	3	2	6	8
rno_circ:chr17:16002402-16003404	4	4	3	2	2	2	11	4	6	NA	20	13
rno_circ:chr9:66604896-66620541	4	NA	5	2	17	NA	14	4	10	1	8	6
rno_circ:chr14:114649026-114649217	3	1	12	1	11	3	9	1	6	1	13	10
rno_circ:chr2:188269009-188286112	6	5	4	5	5	5	12	6	3	3	9	8
rno_circ:chr18:15480332-15494701	11	2	4	NA	11	5	12	5	7	5	6	3
rno_circ:chr1:127881908-127887913	7	NA	15	NA	13	NA	NA	NA	15	NA	21	NA
rno_circ:chr7:30382502-30388657	6	NA	8	7	3	1	10	5	3	NA	17	11
rno_circ:chr5:21884147-21895382	8	3	5	1	14	2	5	2	17	4	7	3
rno_circ:chr5:7830490-7872679	4	NA	15	4	NA	5	10	4	9	1	10	8
rno_circ:chr14:10786399-10794860	12	11	6	4	5	3	7	5	3	NA	8	6
rno_circ:chrX:63177769-63195572	NA	NA	8	NA	NA	NA	5	1	24	20	12	NA
rno_circ:chr3:56148805-56152705	7	5	10	4	2	2	4	NA	5	4	16	11
rno_circ:chr13:85397122-85399509	3	NA	10	5	4	3	6	5	17	11	4	2
rno_circ:chr14:28519958-28536253	NA	2	NA	4	19	NA	2	1	6	NA	19	17
rno_circ:chr10:35898838-35901897	5	3	9	7	11	4	NA	NA	14	8	6	3
rno_circ:chr5:144367260-144380803	4	4	NA	3	8	2	13	5	7	2	13	9
rno_circ:chr11:89316354-89332868	NA	NA	5	4	6	5	7	1	10	9	11	12
rno_circ:chr20:21978047-21997312	6	6	16	10	NA	NA	7	4	NA	NA	9	12
rno_circ:chr16:29875983-29886801	18	NA	NA	NA	NA	NA	14	NA	17	NA	16	5
rno_circ:chr9:46104677-46105695	2	1	10	10	4	2	7	7	10	8	7	1
rno_circ:chr8:78370998-78388200	8	6	4	NA	9	7	4	NA	11	10	5	5
rno_circ:chrX:119208336-119223573	9	NA	27	NA	8	NA	6	NA	13	NA	6	NA
rno_circ:chr7:64024698-64033477	5	NA	16	10	NA	NA	3	NA	5	2	19	9
rno_circ:chr3:72096699-72097123	8	2	7	1	4	2	6	3	11	5	13	7
rno_circ:chr6:44055353-44097830	11	10	12	5	7	3	5	NA	NA	NA	10	6
rno_circ:chr5:150850432-150865550	9	8	7	5	2	NA	8	6	2	1	13	8
rno_circ:chr2:257626382-257634977	9	5	4	3	7	4	NA	4	NA	NA	16	16
rno_circ:chr8:61029889-61034811	7	NA	16	NA	10	NA	8	NA	8	NA	19	NA
rno_circ:chr7:140415223-140417547	8	NA	11	NA	6	NA	7	NA	22	NA	14	NA
rno_circ:chr7:18416266-18417952	7	6	12	2	NA	NA	8	4	6	3	11	9
rno_circ:chr16:2578902-2581762	NA	NA	8	1	2	NA	5	NA	12	11	18	11
rno_circ:chr7:66761911-66763153	7	3	10	3	7	1	NA	NA	7	4	17	9
rno_circ:chr13:73615097-73622224	8	2	8	5	2	1	4	4	5	3	17	9
rno_circ:chr14:66955240-66977993	NA	NA	11	11	10	10	5	2	7	NA	7	5
rno_circ:chr13:100885656-100893577	13	NA	14	NA	17	NA	9	NA	15	NA	NA	NA
rno_circ:chr10:29318809-29330456	12	4	8	5	4	3	NA	NA	2	2	15	13
rno_circ:chr5:141215063-141229777	9	3	5	NA	8	3	6	NA	12	9	8	5
rno_circ:chr7:18533478-18535599	6	6	13	9	NA	4	NA	NA	NA	NA	16	13
rno_circ:chr8:33572918-33597389	9	5	7	6	3	3	7	1	10	2	8	6
rno_circ:chr5:8808346-8810643	8	8	NA	NA	8	4	8	4	4	3	10	10
rno_circ:chr4:117422680-117436312	13	10	10	7	3	2	NA	2	5	4	6	5
rno_circ:chr14:28489431-28495950	9	5	7	7	5	1	8	2	NA	1	12	10
rno_circ:chr10:103586432-103677527	NA	NA	33	NA	NA	NA	NA	NA	NA	NA	34	NA
rno_circ:chr15:24302102-24308087	8	4	11	7	4	4	NA	NA	13	8	5	3
rno_circ:chr10:11626519-11627228	6	5	6	3	NA	1	8	6	7	4	13	8
rno_circ:chr6:21334766-21354603	2	1	9	3	2	2	15	11	5	2	9	6
rno_circ:chr7:25947789-25948397	5	NA	9	4	3	1	11	5	5	5	13	6
rno_circ:chr4:168296980-168297373	NA	1	NA	1	4	3	5	3	NA	13	20	17
rno_circ:chrX:13262784-13279026	14	NA	14	NA	7	NA	9	NA	6	NA	17	NA
rno_circ:chr7:119987740-119990307	5	NA	3	NA	11	8	7	3	14	5	7	4
rno_circ:chr2:141024600-141026192	5	5	8	8	4	4	6	6	NA	NA	10	10
rno_circ:chr4:57539277-57561542	NA	NA	NA	NA	12	NA	11	NA	20	NA	23	NA
rno_circ:chr18:69634006-69647714	6	3	6	3	3	2	6	5	9	7	8	8
rno_circ:chr8:65282796-65283243	5	4	10	10	10	1	5	4	2	1	7	7
rno_circ:chr4:161558059-161568012	NA	3	10	1	10	3	5	4	3	NA	14	13
rno_circ:chr5:172962840-172965700	2	NA	8	5	10	4	5	3	15	6	8	NA
rno_circ:chr1:154439745-154447475	11	6	9	4	7	2	6	NA	10	3	4	4
rno_circ:chr13:100885656-100893629	2	NA	24	NA	2	NA	11	NA	12	NA	15	NA
rno_circ:chr4:140870957-140876764	10	NA	10	NA	6	NA	12	6	5	2	10	5
rno_circ:chr19:43119868-43124021	6	2	6	3	4	NA	8	4	9	5	12	6
rno_circ:chr12:24271680-24273857	15	NA	9	2	10	2	2	NA	8	NA	16	1
rno_circ:chr1:265646932-265653628	5	NA	16	2	5	1	NA	NA	18	NA	11	7
rno_circ:chr14:85057352-85061960	5	NA	4	NA	NA	2	6	3	10	8	18	9
rno_circ:chr6:129621583-129636485	8	1	6	2	6	4	8	3	8	2	9	8
rno_circ:chr7:35041630-35048464	15	NA	9	NA	6	NA	9	NA	6	NA	20	NA
rno_circ:chr4:2546232-2564215	2	2	2	2	7	7	4	3	5	5	13	13
rno_circ:chr1:165414771-165415667	8	5	6	3	14	5	7	NA	NA	NA	13	4
rno_circ:chr1:143712491-143723739	11	7	9	4	10	3	3	NA	9	4	3	2
rno_circ:chr14:106492370-106500203	5	NA	10	8	12	NA	5	NA	6	NA	19	NA
rno_circ:chr19:54125781-54125999	11	7	13	NA	9	8	4	2	7	NA	2	2
rno_circ:chrX:20517911-20536573	7	2	14	5	2	NA	6	5	3	NA	16	5
rno_circ:chr18:36637823-36639900	3	1	12	5	8	4	4	4	5	2	10	6
rno_circ:chr14:2944122-2946057	13	6	12	7	2	1	6	1	3	1	8	4
rno_circ:chr6:132068857-132075882	11	NA	NA	1	8	NA	11	NA	24	NA	8	1
rno_circ:chr8:68953235-68957609	18	1	4	NA	6	NA	5	NA	17	3	10	NA
rno_circ:chr3:51187491-51198927	9	3	9	6	4	NA	7	2	NA	NA	13	11
rno_circ:chr6:76620895-76626199	5	4	10	NA	8	NA	5	NA	4	1	14	13
rno_circ:chr5:160042151-160043135	NA	1	9	6	9	2	3	1	15	4	8	6
rno_circ:chr1:165646261-165654319	NA	NA	7	NA	15	5	8	1	4	NA	19	5
rno_circ:chr2:28968525-28969941	NA	NA	26	NA	6	NA	18	NA	NA	NA	14	NA
rno_circ:chr14:10792005-10794860	14	5	4	NA	4	4	5	3	13	9	3	NA
rno_circ:chr3:7456433-7475230	4	NA	5	NA	6	1	10	2	10	7	12	7
rno_circ:chr8:26267895-26271172	NA	5	12	11	NA	NA	6	4	8	7	7	4
rno_circ:chr9:113311763-113313484	5	3	12	7	3	3	2	NA	7	3	11	7
rno_circ:chr11:34612627-34631134	6	6	13	6	2	1	9	5	3	NA	7	5
rno_circ:chr9:96769379-96775060	5	3	12	10	5	4	3	NA	3	3	9	6
rno_circ:chr10:1484236-1485251	8	7	16	5	NA	NA	11	3	NA	NA	7	5
rno_circ:chr11:24491881-24498116	4	2	10	8	8	4	3	3	7	5	5	3
rno_circ:chr17:63265406-63279012	6	5	4	1	3	1	10	10	8	6	4	4
rno_circ:chr13:44907813-44937796	8	4	14	4	9	4	6	2	8	3	NA	NA
rno_circ:chr11:84369373-84379343	4	NA	2	1	5	2	9	2	15	10	7	5
rno_circ:chr1:198429807-198432232	9	NA	9	NA	6	1	5	1	4	4	15	8
rno_circ:chr14:44440261-44456717	5	NA	13	NA	5	NA	10	NA	15	NA	14	NA
rno_circ:chr5:22717443-22738059	5	NA	14	NA	8	NA	12	NA	9	NA	14	NA
rno_circ:chr1:244630341-244641499	5	1	12	NA	11	2	6	NA	10	2	11	2
rno_circ:chr1:233578229-233581182	6	4	6	NA	14	11	3	NA	NA	2	13	3
rno_circ:chr4:96739878-96787475	5	NA	7	NA	5	4	15	10	8	NA	8	NA
rno_circ:chr4:152355108-152355930	6	NA	NA	NA	4	2	10	NA	6	1	21	12
rno_circ:chr2:224794357-224803008	12	4	5	3	NA	NA	4	1	6	1	13	13
rno_circ:chr5:69951194-69956147	6	2	15	13	5	5	6	3	NA	NA	4	3
rno_circ:chr5:19536900-19546064	7	NA	3	NA	8	NA	13	NA	19	NA	12	NA
rno_circ:chr3:33465220-33503687	6	NA	18	NA	8	NA	6	NA	9	NA	15	NA
rno_circ:chr9:20838965-20839897	3	1	7	4	8	4	7	5	NA	NA	11	11
rno_circ:chr6:91938501-91961861	6	NA	4	4	8	7	4	NA	7	4	9	8
rno_circ:chr2:38096882-38110573	10	5	3	NA	2	NA	9	4	6	6	10	6
rno_circ:chr6:21539861-21540152	NA	NA	3	2	9	8	NA	1	7	6	13	12
rno_circ:chr2:206563072-206570833	6	2	13	8	9	1	7	1	4	NA	NA	10
rno_circ:chr4:96739878-96767151	NA	4	7	NA	9	7	4	NA	6	NA	14	10
rno_circ:chr12:43501060-43510832	NA	NA	5	6	5	4	10	7	13	6	5	NA
rno_circ:chr1:204761727-204780713	4	NA	6	NA	9	4	7	NA	14	NA	11	5
rno_circ:chr12:24672112-24675150	10	4	7	4	4	NA	NA	NA	7	6	9	9
rno_circ:chr10:104956981-104999940	NA	NA	7	NA	16	NA	20	NA	NA	NA	17	NA
rno_circ:chr11:61121301-61122547	NA	NA	11	7	4	3	6	4	8	4	8	5
rno_circ:chr14:106153577-106161579	NA	NA	NA	5	NA	14	NA	13	NA	4	NA	24
rno_circ:chr5:103106261-103201011	4	NA	7	NA	9	NA	12	NA	14	NA	14	NA
rno_circ:chr3:163592872-163595055	5	5	6	3	9	7	5	2	2	2	7	6
rno_circ:chr18:61323689-61328704	2	1	6	3	2	2	14	6	6	2	10	5
rno_circ:chr6:125523808-125569718	9	1	8	4	9	NA	11	1	14	1	NA	1
rno_circ:chr3:59678949-59680308	NA	2	NA	NA	10	7	5	4	4	4	12	11
rno_circ:chr12:1793318-1793869	4	NA	9	NA	10	7	3	3	4	NA	10	8
rno_circ:chr9:67242046-67257543	6	1	12	4	6	NA	11	5	4	1	6	2
rno_circ:chr6:24430679-24459158	5	4	12	3	2	1	5	3	8	1	9	5
rno_circ:chr18:15195622-15198991	9	4	3	10	NA	2	6	3	7	5	4	5
rno_circ:chr13:109457218-109471561	3	1	10	5	5	3	11	3	5	NA	10	2
rno_circ:chr11:53545477-53563559	8	NA	11	NA	7	NA	4	1	11	3	11	2
rno_circ:chr3:149626916-149645104	NA	NA	NA	NA	NA	NA	NA	NA	58	NA	NA	NA
rno_circ:chr1:77872644-77874388	7	NA	5	5	5	NA	4	1	10	9	8	4
rno_circ:chr4:49207203-49287862	3	NA	12	2	NA	NA	5	3	7	4	12	9
rno_circ:chr5:62081720-62093458	9	1	3	3	7	3	7	NA	4	NA	14	6
rno_circ:chr10:71515700-71519615	6	NA	18	NA	5	NA	19	NA	NA	NA	9	NA
rno_circ:chr1:63778610-63886836	11	NA	6	NA	5	NA	14	NA	9	NA	12	NA
rno_circ:chr4:66567829-66568912	5	5	6	2	3	2	5	4	3	2	10	10
rno_circ:chr2:188298849-188309036	10	NA	5	NA	4	NA	5	NA	10	NA	23	NA
rno_circ:chr18:48853173-48874963	14	NA	11	NA	7	NA	4	NA	11	NA	10	NA
rno_circ:chr10:94292693-94314584	7	6	4	3	6	6	NA	NA	3	3	12	7
rno_circ:chr18:69634006-69657373	6	2	3	1	3	3	8	6	5	4	8	8
rno_circ:chr13:83495918-83496846	NA	NA	8	NA	5	2	4	3	4	1	16	14
rno_circ:chr1:164931730-164947123	3	NA	10	1	7	NA	5	2	8	5	11	4
rno_circ:chr8:109044546-109052504	2	1	7	1	8	2	12	2	5	3	10	3
rno_circ:chr18:2005294-2013322	6	1	5	3	10	1	5	1	6	NA	10	8
rno_circ:chr18:2445774-2446986	5	NA	5	NA	13	NA	5	NA	14	NA	14	NA
rno_circ:chr20:34646376-34656748	3	1	2	NA	9	5	5	2	10	6	7	6
rno_circ:chr1:261347528-261350203	4	1	10	7	5	4	NA	1	8	7	6	3
rno_circ:chr1:141053114-141055207	NA	NA	5	1	7	4	2	1	7	NA	15	14
rno_circ:chr15:103872241-103886205	5	NA	11	7	3	1	2	NA	6	NA	13	8
rno_circ:chr19:25886356-25903940	8	NA	5	NA	6	NA	8	NA	14	NA	15	NA
rno_circ:chr7:28987514-28990116	6	NA	9	4	6	NA	5	NA	9	NA	9	8
rno_circ:chr17:83375370-83420919	5	1	7	1	5	3	5	3	5	2	10	9
rno_circ:chr4:182811463-182826795	9	6	9	7	NA	NA	7	5	6	NA	4	3
rno_circ:chr7:73808151-73848871	7	6	3	1	NA	2	5	3	7	4	9	8
rno_circ:chr13:73577420-73579409	8	4	3	NA	9	4	5	2	5	4	10	1
rno_circ:chr9:121831708-121862897	NA	1	8	2	3	1	3	1	8	5	13	10
rno_circ:chr8:21663861-21664122	NA	NA	8	2	11	5	3	2	3	3	10	8
rno_circ:chr16:8396763-8421217	9	4	5	3	7	3	NA	NA	6	2	12	4
rno_circ:chr9:119805160-119807029	15	5	NA	NA	8	3	9	2	7	2	3	1
rno_circ:chr10:16769713-16774652	NA	NA	3	NA	6	NA	6	NA	19	NA	21	NA
rno_circ:chr17:84872804-84888911	4	NA	2	8	NA	NA	3	NA	6	7	13	12
rno_circ:chr2:21559370-21576446	11	7	7	4	3	2	8	1	NA	1	7	4
rno_circ:chr8:12160079-12161683	9	3	7	4	6	4	3	3	8	4	3	1
rno_circ:chr5:147363511-147368505	4	1	9	4	4	1	2	NA	6	3	14	7
rno_circ:chr10:106673704-106699402	3	NA	10	NA	3	NA	5	NA	20	NA	13	NA
rno_circ:chr5:167486001-167547741	5	NA	6	NA	3	NA	13	NA	13	NA	10	4
rno_circ:chr8:70203322-70206310	NA	NA	4	NA	5	4	11	7	8	6	6	3
rno_circ:chr6:14450092-14490352	2	2	11	8	2	2	NA	NA	NA	NA	16	11
rno_circ:chr8:45691134-45743143	17	NA	9	NA	6	NA	8	NA	9	NA	5	NA
rno_circ:chr14:81267948-81280976	NA	NA	13	NA	6	NA	4	NA	16	NA	15	NA
rno_circ:chr1:174165890-174174250	4	1	5	4	8	5	3	NA	11	2	9	2
rno_circ:chr1:91873487-91879026	4	2	7	5	6	6	5	1	11	5	2	NA
rno_circ:chr18:69642130-69647714	10	NA	9	1	NA	NA	6	2	10	9	7	NA
rno_circ:chr5:77106304-77114667	NA	NA	16	9	3	3	NA	NA	4	6	5	8
rno_circ:chr17:19160994-19250082	9	NA	9	NA	7	NA	9	NA	8	NA	12	NA
rno_circ:chr1:126573474-126583015	6	NA	15	NA	11	NA	8	NA	5	NA	9	NA
rno_circ:chr1:175200414-175218889	7	5	7	3	11	8	3	2	NA	NA	4	4
rno_circ:chr7:123600187-123634890	NA	NA	19	NA	15	NA	5	NA	12	NA	3	NA
rno_circ:chr12:13879069-13884323	10	2	9	3	2	NA	6	3	13	1	4	1
rno_circ:chr4:117422680-117442928	6	5	4	2	5	4	NA	3	6	NA	9	9
rno_circ:chr4:117383090-117384615	NA	NA	11	8	6	1	6	NA	5	5	7	4
rno_circ:chr6:125550201-125594377	11	8	NA	5	3	1	2	1	12	10	NA	NA
rno_circ:chr12:43576497-43576734	8	NA	12	NA	9	NA	9	NA	6	NA	9	NA
rno_circ:chr6:76491315-76492176	12	7	3	1	5	1	4	3	5	NA	9	3
rno_circ:chr2:25786589-25787923	6	1	5	3	2	1	8	NA	8	NA	16	3
rno_circ:chr8:94718121-94730732	2	NA	18	NA	5	NA	10	NA	8	NA	10	NA
rno_circ:chr5:156396700-156416316	3	NA	6	4	3	NA	12	2	7	1	11	4
rno_circ:chr1:62330221-62360073	6	1	6	2	5	1	8	1	14	NA	6	3
rno_circ:chr15:45437783-45445017	NA	NA	NA	NA	NA	NA	NA	2	9	9	14	19
rno_circ:chr5:156439764-156463365	10	NA	NA	NA	7	1	NA	1	10	6	9	8
rno_circ:chr3:165333441-165339326	3	2	5	1	9	7	2	NA	6	3	9	5
rno_circ:chr7:123709341-123715127	8	2	4	2	3	2	2	NA	5	3	11	10
rno_circ:chr6:828602-894714	NA	NA	5	2	3	1	5	3	9	3	11	10
rno_circ:chr14:42045528-42146960	9	5	6	6	NA	NA	4	NA	4	1	11	6
rno_circ:chrY:1126684-1128138	5	1	11	3	2	NA	5	NA	3	NA	16	6
rno_circ:chr8:72065616-72067595	6	6	6	3	5	2	4	NA	NA	2	12	6
rno_circ:chr17:1059417-1065593	10	NA	7	1	6	1	NA	NA	6	NA	15	6
rno_circ:chr14:28659308-28660108	7	4	9	3	2	NA	8	6	3	3	4	3
rno_circ:chr1:246648294-246657760	9	NA	6	NA	12	NA	6	NA	8	NA	11	NA
rno_circ:chr1:137173179-137179777	3	NA	7	5	NA	NA	8	6	NA	3	11	9
rno_circ:chr18:24611733-24614740	18	7	8	1	7	3	4	1	NA	NA	3	NA
rno_circ:chr20:31723610-31736111	4	NA	8	NA	9	NA	8	NA	12	NA	11	NA
rno_circ:chr18:3175483-3176344	11	NA	12	NA	2	NA	6	NA	6	NA	15	NA
rno_circ:chr3:6464953-6472752	4	NA	NA	NA	9	3	7	2	6	3	11	6
rno_circ:chr11:89155750-89180448	7	7	3	3	5	5	NA	NA	4	4	7	6
rno_circ:chr4:115636561-115643263	5	NA	NA	NA	4	4	5	NA	11	NA	13	9
rno_circ:chr14:43420839-43461320	NA	NA	18	NA	2	NA	11	NA	11	NA	9	NA
rno_circ:chr9:61312543-61331978	5	1	11	5	6	3	NA	NA	8	3	6	3
rno_circ:chr6:109742370-109745287	7	3	10	6	NA	NA	NA	4	8	3	6	4
rno_circ:chr17:34787652-34799549	8	8	4	3	7	3	3	3	7	5	NA	NA
rno_circ:chr13:83815852-83819669	NA	NA	NA	2	NA	3	8	4	7	5	14	8
rno_circ:chr17:10096739-10107746	NA	NA	7	4	9	7	4	4	NA	1	8	7
rno_circ:chr5:156461278-156463365	3	2	8	5	2	NA	8	6	6	3	5	3
rno_circ:chr2:224794357-224798932	5	NA	13	1	2	NA	5	NA	8	NA	14	3
rno_circ:chr5:131738939-131740535	2	NA	4	1	5	NA	10	NA	12	1	11	5
rno_circ:chr3:82716131-82725485	NA	4	5	2	3	NA	3	NA	6	4	14	10
rno_circ:chr14:2171704-2172362	3	NA	6	2	4	2	8	NA	13	6	5	2
rno_circ:chr7:140415833-140417547	2	1	8	4	5	1	9	4	6	1	8	1
rno_circ:chr6:122741264-122741693	5	5	6	4	3	3	6	6	NA	NA	6	6
rno_circ:chr1:235750193-235761819	8	3	5	3	2	NA	7	NA	3	NA	11	8
rno_circ:chr17:5559657-5571375	5	3	3	2	NA	NA	4	3	13	5	6	6
rno_circ:chr8:79234306-79249597	NA	NA	18	NA	6	3	5	1	4	NA	13	NA
rno_circ:chr1:204979934-204988430	8	3	8	2	9	3	3	1	5	3	5	NA
rno_circ:chr13:68116206-68126511	5	1	7	3	NA	NA	4	2	7	NA	13	8
rno_circ:chr20:8006289-8019015	10	4	NA	NA	9	2	NA	1	4	4	11	5
rno_circ:chr3:160491308-160495240	NA	4	6	5	4	1	2	1	6	6	8	7
rno_circ:chr1:236196243-236198026	5	NA	7	NA	8	NA	5	NA	4	NA	11	10
rno_circ:chr8:47337855-47339341	10	NA	14	NA	5	NA	10	NA	11	NA	NA	NA
rno_circ:chr16:2138232-2142317	3	NA	7	NA	9	NA	7	NA	6	NA	18	NA
rno_circ:chr8:93334030-93350656	NA	NA	29	NA	21	NA	NA	NA	NA	NA	NA	NA
rno_circ:chr1:277379257-277383623	4	4	10	9	NA	NA	5	2	4	2	6	4
rno_circ:chr17:5429865-5436758	3	2	6	2	7	7	2	1	3	1	10	6
rno_circ:chr15:34277381-34277914	5	NA	6	5	7	4	5	3	11	4	NA	NA
rno_circ:chr17:38026513-38080864	12	NA	17	NA	13	NA	8	NA	NA	NA	NA	NA
rno_circ:chr10:61464686-61498597	6	5	2	NA	3	NA	9	8	2	NA	9	6
rno_circ:chr1:197981834-197983786	5	NA	18	NA	6	NA	10	NA	NA	NA	11	NA
rno_circ:chr15:23792824-23801848	19	NA	5	NA	5	NA	10	NA	5	NA	6	NA
rno_circ:chr8:129123864-129133074	NA	NA	8	4	8	4	5	5	3	NA	8	5
rno_circ:chr5:141066190-141067811	11	1	4	NA	6	NA	6	2	6	NA	11	2
rno_circ:chr4:34569949-34602713	2	NA	8	2	NA	NA	14	4	2	1	13	3
rno_circ:chr16:26623728-26633439	NA	NA	6	NA	7	2	7	3	8	NA	11	5
rno_circ:chr3:63497187-63500729	5	NA	4	NA	4	NA	8	NA	10	3	10	5
rno_circ:chr3:72340285-72348726	NA	NA	6	NA	5	1	3	1	13	2	10	8
rno_circ:chr2:185599195-185617434	6	4	4	4	7	6	NA	NA	4	3	8	3
rno_circ:chr4:99275917-99277560	3	1	9	1	5	2	3	1	8	8	5	3
rno_circ:chr1:133407797-133451349	5	3	7	4	7	4	NA	NA	NA	NA	12	7
rno_circ:chr9:18653895-18660843	3	NA	6	4	NA	NA	8	7	9	3	6	3
rno_circ:chr3:80713738-80718585	2	2	8	6	3	1	2	NA	3	NA	12	10
rno_circ:chr2:147877035-147890274	NA	NA	4	3	6	4	4	3	5	3	10	7
rno_circ:chr6:28041574-28084649	NA	NA	5	5	10	6	6	5	5	3	4	NA
rno_circ:chr14:106232395-106233401	6	4	4	2	3	1	NA	NA	13	5	8	3
rno_circ:chr1:215934081-215939788	NA	NA	NA	NA	NA	NA	11	NA	4	NA	34	NA
rno_circ:chr5:128714471-128733959	NA	1	4	NA	3	3	12	5	10	3	6	2
rno_circ:chr1:251246098-251253724	NA	2	7	3	7	4	10	NA	10	NA	6	NA
rno_circ:chr8:71336875-71337745	6	NA	11	NA	5	NA	6	NA	7	NA	13	NA
rno_circ:chr9:84367943-84370769	4	4	5	4	4	3	4	1	7	6	3	3
rno_circ:chr9:45203455-45205627	NA	NA	5	NA	NA	NA	7	3	7	4	14	8
rno_circ:chr4:140176029-140185951	NA	NA	NA	NA	9	8	10	NA	2	3	10	6
rno_circ:chr9:88135059-88137531	4	4	13	4	5	2	3	NA	9	1	2	1
rno_circ:chr1:142849916-142852148	9	5	13	7	3	3	5	2	NA	NA	NA	1
rno_circ:chr6:44055353-44107579	3	NA	3	1	9	4	7	NA	4	NA	15	2
rno_circ:chr2:47139938-47143309	13	6	4	NA	6	NA	5	NA	4	NA	10	NA
rno_circ:chr20:4066948-4067229	8	NA	NA	NA	7	2	NA	NA	24	7	NA	NA
rno_circ:chr15:2849126-2867333	5	NA	NA	NA	5	2	4	2	9	1	11	9
rno_circ:chr7:134656908-134667817	NA	NA	NA	NA	12	5	7	4	6	2	12	NA
rno_circ:chr1:6804365-6816920	3	1	10	NA	2	NA	7	NA	9	4	8	4
rno_circ:chr12:9165634-9177290	NA	NA	4	NA	9	1	2	NA	10	4	9	9
rno_circ:chr20:14335985-14342412	7	1	4	2	NA	NA	NA	2	9	8	9	6
rno_circ:chr18:81289815-81428974	NA	NA	3	3	NA	NA	7	9	NA	NA	13	13
rno_circ:chr3:80476261-80478242	5	5	NA	1	3	NA	4	2	8	8	6	6
rno_circ:chr18:24381676-24395203	6	NA	6	NA	11	NA	5	NA	5	NA	15	NA
rno_circ:chr6:125538240-125553497	10	8	NA	NA	3	2	NA	NA	6	1	11	7
rno_circ:chr9:61618320-61623019	9	4	6	2	2	1	11	4	5	1	3	NA
rno_circ:chr1:238998947-239014340	6	5	6	1	6	3	2	1	NA	7	6	5
rno_circ:chr17:84246708-84249246	9	NA	7	NA	3	NA	6	NA	12	NA	11	NA
rno_circ:chr2:49109238-49112006	3	NA	2	1	4	3	2	NA	7	NA	15	10
rno_circ:chr6:22253283-22257363	6	NA	3	2	NA	NA	4	NA	9	5	9	9
rno_circ:chr1:169534353-169534828	3	1	14	NA	4	NA	8	NA	3	NA	13	1
rno_circ:chr3:123829471-123833222	2	NA	16	NA	10	3	NA	NA	3	NA	8	5
rno_circ:chr6:27573046-27582987	6	6	NA	NA	3	NA	10	2	3	1	11	5
rno_circ:chr13:101498614-101503027	12	NA	11	NA	NA	NA	5	NA	8	NA	11	NA
rno_circ:chr1:150830996-150887461	NA	NA	7	3	5	3	4	NA	NA	NA	13	12
rno_circ:chr11:34611539-34616155	14	NA	11	NA	5	NA	6	NA	6	NA	5	NA
rno_circ:chr2:38096882-38097500	4	NA	5	1	3	10	5	2	3	2	7	5
rno_circ:chr1:227673609-227809598	NA	NA	4	NA	19	NA	7	NA	17	NA	NA	NA
rno_circ:chr13:78765413-78771748	5	1	6	5	NA	1	2	NA	NA	NA	14	13
rno_circ:chr10:67965487-67982051	9	5	NA	1	NA	NA	8	5	NA	7	9	3
rno_circ:chr17:19160986-19321551	NA	9	NA	4	NA	11	NA	8	NA	3	NA	12
rno_circ:chr5:64346707-64358597	NA	NA	4	NA	10	4	NA	NA	9	2	11	7
rno_circ:chr10:48109533-48125139	6	NA	10	NA	5	NA	10	NA	10	NA	6	NA
rno_circ:chr16:50483768-50487053	3	2	3	NA	3	1	NA	NA	17	4	10	3
rno_circ:chr11:24547990-24550752	NA	NA	14	9	3	2	NA	NA	3	3	6	6
rno_circ:chr18:70254197-70255206	NA	NA	6	NA	5	NA	7	3	4	3	10	8
rno_circ:chr10:106264856-106265494	5	4	6	2	5	1	2	NA	5	5	8	3
rno_circ:chr18:36846365-36853510	3	NA	8	3	3	2	6	3	9	NA	8	1
rno_circ:chr17:76260636-76265943	12	NA	3	NA	4	NA	7	NA	10	NA	10	NA
rno_circ:chr2:55909976-55910317	6	NA	24	NA	7	NA	NA	NA	9	NA	NA	NA
rno_circ:chr4:180721313-180722357	4	NA	14	1	4	1	3	NA	6	NA	10	3
rno_circ:chr17:80521386-80529450	NA	7	NA	5	NA	4	NA	8	NA	8	NA	14
rno_circ:chr10:13737926-13747119	NA	NA	6	1	5	5	4	2	5	3	9	6
rno_circ:chr2:154520979-154532393	4	1	NA	1	NA	NA	11	7	10	3	6	3
rno_circ:chr3:2762162-2764477	7	2	3	NA	2	NA	6	5	5	1	7	7
rno_circ:chr15:55151603-55154467	NA	NA	NA	3	3	2	3	NA	7	4	15	8
rno_circ:chr13:93158565-93184258	4	NA	9	6	8	7	NA	NA	11	NA	NA	NA
rno_circ:chr8:94069184-94070462	NA	2	NA	NA	8	3	3	1	7	7	8	6
rno_circ:chr9:119615345-119617261	7	5	10	NA	2	NA	7	4	5	NA	3	2
rno_circ:chr5:152619586-152621233	5	3	NA	6	8	NA	5	NA	9	NA	6	3
rno_circ:chr18:79530861-79532387	NA	2	NA	1	3	1	4	2	NA	NA	21	11
rno_circ:chr4:131403367-131453028	2	NA	NA	NA	5	4	11	8	3	3	9	NA
rno_circ:chr9:1442054-1446134	4	NA	3	2	NA	NA	6	4	2	NA	11	13
rno_circ:chr2:43012575-43019867	7	6	NA	NA	NA	NA	5	1	11	6	6	3
rno_circ:chr4:22084945-22091386	11	4	9	7	14	NA	NA	NA	NA	NA	NA	NA
rno_circ:chr18:71141382-71149287	7	5	4	NA	5	NA	7	NA	7	NA	5	5
rno_circ:chr15:23792824-23793336	4	NA	7	NA	5	NA	NA	NA	16	NA	13	NA
rno_circ:chr5:69929580-69956147	NA	NA	3	1	8	6	2	1	4	1	11	8
rno_circ:chr9:10704605-10710650	4	3	4	NA	NA	1	8	8	NA	1	8	8
rno_circ:chr8:131890854-131899165	9	9	9	NA	5	NA	NA	NA	2	1	6	4
rno_circ:chr11:14717822-14721315	9	NA	14	NA	NA	NA	2	NA	8	NA	12	NA
rno_circ:chr18:77477060-77520779	5	NA	4	3	10	NA	NA	3	10	NA	10	NA
rno_circ:chr17:83525682-83539887	7	6	4	2	3	2	4	3	7	1	6	NA
rno_circ:chr5:167486001-167581074	2	NA	14	9	NA	NA	3	NA	9	4	4	NA
rno_circ:chr13:100885656-100893636	NA	1	NA	16	NA	1	NA	6	NA	7	3	11
rno_circ:chr3:1988750-1998592	2	1	NA	NA	NA	NA	5	5	7	7	11	7
rno_circ:chr2:128599095-128626488	NA	NA	6	1	8	NA	6	3	5	NA	9	7
rno_circ:chr3:8906803-8907042	5	5	3	NA	8	7	2	NA	5	4	4	2
rno_circ:chr9:94463647-94504892	NA	NA	2	NA	6	5	6	2	8	1	8	7
rno_circ:chr17:599906-610676	6	2	5	2	6	2	NA	NA	5	3	9	4
rno_circ:chr20:13906484-13921285	NA	1	NA	2	NA	2	NA	11	6	3	9	10
rno_circ:chr9:53646697-53648288	NA	NA	5	2	NA	NA	NA	NA	12	7	9	9
rno_circ:chr4:158103902-158108668	2	NA	3	1	8	4	5	NA	11	7	2	1
rno_circ:chr2:33252541-33258660	3	NA	5	NA	7	NA	4	NA	12	NA	13	NA
rno_circ:chr20:3149832-3170181	14	NA	NA	NA	15	NA	15	NA	NA	NA	NA	NA
rno_circ:chr4:174810962-174816343	3	2	8	NA	6	3	5	3	10	NA	4	NA
rno_circ:chr17:1057871-1065593	9	NA	10	NA	4	NA	7	NA	14	NA	NA	NA
rno_circ:chr5:122569106-122593611	7	7	2	2	NA	NA	4	4	3	2	7	6
rno_circ:chr3:157028112-157040380	NA	NA	3	1	2	1	9	NA	5	1	15	7
rno_circ:chr1:166378662-166385907	4	NA	6	1	3	NA	4	NA	5	2	11	8
rno_circ:chr1:176334639-176346651	4	3	NA	NA	6	3	NA	NA	12	9	5	2
rno_circ:chr2:93523236-93524443	8	3	3	1	3	2	NA	NA	9	NA	13	2
rno_circ:chr13:42327563-42332280	5	NA	4	2	6	1	8	2	7	2	5	2
rno_circ:chr5:76692539-76693893	8	3	3	2	8	6	5	1	5	NA	2	1
rno_circ:chr2:34491467-34503654	3	NA	13	NA	NA	NA	2	NA	3	NA	12	11
rno_circ:chr14:15091390-15121067	14	6	7	NA	4	NA	4	1	5	NA	3	NA
rno_circ:chr15:3233141-3239097	NA	NA	7	3	6	NA	7	3	10	4	2	1
rno_circ:chr4:49201155-49220556	2	2	7	1	5	1	NA	NA	2	1	14	8
rno_circ:chrX:23519933-23524468	3	2	13	10	NA	3	4	2	3	NA	2	1
rno_circ:chr1:261198164-261200060	NA	NA	12	1	NA	NA	3	NA	5	NA	14	8
rno_circ:chr1:139943398-139956356	5	NA	7	2	4	1	5	4	2	1	8	4
rno_circ:chr6:144189453-144275272	12	NA	NA	NA	NA	NA	9	NA	12	NA	10	NA
rno_circ:chr5:144931944-144932532	2	1	4	2	2	1	4	NA	8	5	7	7
rno_circ:chr17:84855705-84901793	14	NA	4	NA	NA	NA	6	NA	5	NA	14	NA
rno_circ:chr2:62169254-62174499	9	NA	3	NA	7	2	NA	NA	12	NA	10	NA
rno_circ:chr5:156454276-156455447	7	3	NA	NA	4	3	NA	NA	7	NA	10	9
rno_circ:chr11:34879058-34922336	6	2	NA	NA	2	2	4	4	7	4	6	6
rno_circ:chr20:26818517-26823720	7	2	3	NA	9	8	NA	NA	10	NA	4	NA
rno_circ:chr2:45778706-45813991	15	NA	7	NA	5	NA	2	NA	3	NA	11	NA
rno_circ:chr17:81177595-81187710	10	7	3	1	NA	NA	4	1	8	2	4	3
rno_circ:chr3:150686708-150696569	11	9	4	NA	NA	NA	NA	NA	7	3	5	4
rno_circ:chr3:130093308-130099815	NA	NA	9	2	8	8	NA	NA	4	4	5	3
rno_circ:chr6:22362488-22376735	12	NA	4	NA	7	NA	4	NA	8	NA	8	NA
rno_circ:chr4:180610928-180613165	NA	NA	10	NA	8	5	NA	1	2	NA	10	6
rno_circ:chr14:43511710-43517916	2	2	3	3	NA	NA	3	NA	10	9	6	4
rno_circ:chr15:12440027-12442724	4	1	9	3	4	NA	2	NA	2	1	11	5
rno_circ:chr6:894593-907083	3	1	7	4	4	2	6	NA	5	2	5	3
rno_circ:chr10:94172444-94173418	3	1	NA	2	10	5	6	1	4	2	7	1
rno_circ:chr6:28019769-28051704	NA	NA	NA	NA	2	2	NA	NA	13	11	10	4
rno_circ:chr14:81667646-81672500	3	1	2	NA	6	3	2	NA	11	3	7	4
rno_circ:chr1:175252582-175284224	4	NA	NA	NA	4	1	5	3	5	4	9	7
rno_circ:chr12:36930749-36931726	4	4	5	NA	7	3	5	3	3	3	4	1
rno_circ:chr7:137216397-137281978	6	7	4	1	NA	NA	NA	2	NA	7	NA	15
rno_circ:chr5:100493404-100523952	2	2	7	2	3	3	9	4	6	1	NA	3
rno_circ:chr3:142639448-142666933	7	NA	15	NA	2	NA	5	NA	13	NA	NA	NA
rno_circ:chr2:238742934-238746181	11	6	7	4	3	1	6	1	3	NA	NA	NA
rno_circ:chr1:6601452-6613874	2	NA	3	3	3	3	11	5	NA	NA	6	6
rno_circ:chr1:124508122-124543680	NA	NA	NA	1	2	1	5	5	15	11	NA	2
rno_circ:chr8:117106575-117109692	8	3	NA	1	4	2	6	3	4	3	6	2
rno_circ:chr1:209710668-209711353	10	NA	4	NA	5	NA	6	NA	8	NA	9	NA
rno_circ:chr3:60744743-60756038	4	2	6	NA	7	3	3	1	7	1	NA	8
rno_circ:chr5:127852669-127857017	8	NA	8	6	4	NA	6	NA	4	NA	6	NA
rno_circ:chr15:33015618-33017521	NA	NA	NA	3	3	2	8	4	6	2	9	5
rno_circ:chr1:186006551-186009525	6	3	10	1	8	2	2	NA	7	3	NA	NA
rno_circ:chr2:62481428-62490107	5	NA	2	NA	11	NA	10	NA	NA	NA	14	NA
rno_circ:chr19:34270069-34298610	4	NA	4	NA	6	NA	9	5	5	NA	9	NA
rno_circ:chr3:165333441-165338806	NA	NA	5	3	3	3	6	6	3	NA	7	6
rno_circ:chr5:60390691-60393196	8	6	NA	NA	9	6	6	NA	3	2	2	NA
rno_circ:chr14:60580466-60586776	3	NA	3	NA	NA	NA	6	4	4	NA	12	10
rno_circ:chr4:99275917-99291251	6	3	12	2	5	NA	3	NA	7	NA	3	1
rno_circ:chr19:54803498-54815443	NA	NA	6	4	NA	1	6	6	10	1	4	4
rno_circ:chr2:207356978-207360278	6	3	8	3	3	2	NA	NA	11	2	3	1
rno_circ:chr1:243052191-243058963	5	4	NA	1	9	7	4	4	3	NA	2	2
rno_circ:chr1:31950617-31954909	NA	NA	5	NA	9	3	11	NA	2	NA	10	1
rno_circ:chr4:58469325-58485447	5	NA	2	NA	8	NA	11	NA	8	NA	7	NA
rno_circ:chr16:7438795-7463395	3	3	3	2	3	3	NA	NA	NA	NA	12	12
rno_circ:chr12:1975318-1977031	6	4	10	1	6	2	NA	NA	5	1	4	2
rno_circ:chr5:58551128-58564765	5	NA	11	NA	10	NA	NA	NA	3	NA	12	NA
rno_circ:chr16:62023411-62026513	9	NA	6	NA	5	1	9	NA	7	NA	4	NA
rno_circ:chr7:29010905-29014665	NA	1	3	NA	14	1	5	1	8	3	3	2
rno_circ:chr13:109442255-109471561	2	1	10	2	7	3	NA	NA	3	1	8	4
rno_circ:chr8:85259981-85263858	4	1	3	1	3	NA	7	1	8	5	4	4
rno_circ:chr4:91373941-91377186	5	2	6	2	3	NA	3	3	NA	1	9	7
rno_circ:chr2:189851149-189853353	9	7	3	1	NA	1	4	4	2	2	6	2
rno_circ:chr5:47986680-47997290	10	NA	NA	NA	3	NA	7	NA	10	NA	11	NA
rno_circ:chr2:187048486-187051162	8	NA	4	NA	4	NA	6	NA	5	NA	14	NA
rno_circ:chr1:241126635-241139602	5	NA	6	NA	5	NA	3	NA	9	NA	13	NA
rno_circ:chr1:150887401-150961642	6	NA	NA	NA	11	3	7	NA	9	NA	4	1
rno_circ:chr10:95327724-95328546	3	2	2	1	3	1	7	1	8	6	4	3
rno_circ:chr8:70339051-70352964	NA	NA	3	NA	3	NA	9	1	15	3	5	2
rno_circ:chr10:30980709-30988908	2	9	NA	NA	7	5	4	4	NA	1	7	2
rno_circ:chr17:83567831-83589045	4	3	2	1	3	1	6	5	3	NA	8	5
rno_circ:chr3:157039863-157040380	9	5	5	NA	2	NA	9	1	2	1	7	NA
rno_circ:chrY:523566-532697	9	NA	NA	2	NA	2	4	1	NA	3	17	3
rno_circ:chr10:48460656-48470732	5	6	7	3	NA	3	NA	NA	NA	8	2	6
rno_circ:chrX:4876505-4898806	7	NA	NA	NA	8	1	4	3	5	NA	6	6
rno_circ:chr2:123582304-123600232	3	3	2	NA	6	6	NA	NA	7	NA	7	6
rno_circ:chr7:18434485-18435878	NA	NA	14	10	NA	NA	4	1	3	NA	4	4
rno_circ:chr5:129413066-129528945	10	4	4	NA	4	NA	6	NA	4	NA	8	NA
rno_circ:chr4:6306138-6317357	3	2	6	NA	5	3	4	NA	4	4	5	4
rno_circ:chr13:107745993-107749528	NA	NA	4	NA	9	2	NA	NA	11	NA	7	7
rno_circ:chr8:71336875-71337746	NA	5	NA	7	NA	5	NA	4	NA	7	NA	12
rno_circ:chr5:8808346-8816937	NA	NA	4	3	NA	NA	3	3	8	5	7	7
rno_circ:chr2:4143950-4174344	3	1	7	2	2	NA	NA	NA	2	1	13	9
rno_circ:chr16:49367616-49369496	4	3	5	3	NA	NA	NA	NA	9	5	6	5
rno_circ:chr6:135790445-135797661	NA	NA	NA	NA	NA	NA	NA	4	NA	NA	18	18
rno_circ:chr3:3399474-3414759	4	4	NA	NA	8	3	2	1	7	5	4	2
rno_circ:chr7:81386433-81437431	NA	NA	4	3	4	1	NA	NA	11	10	3	4
rno_circ:chr8:117318623-117334586	5	5	2	NA	7	6	5	2	5	NA	2	1
rno_circ:chr18:63784568-63786264	NA	NA	2	2	4	2	5	NA	14	11	NA	NA
rno_circ:chr2:33933956-33955969	3	NA	6	NA	7	NA	14	NA	NA	NA	10	NA
rno_circ:chr4:66214543-66219277	4	NA	6	3	6	NA	2	1	6	2	10	NA
rno_circ:chr1:116604549-116610544	5	NA	11	NA	NA	NA	6	NA	8	2	8	NA
rno_circ:chr5:117716189-117725823	NA	6	7	1	3	NA	2	NA	3	2	9	7
rno_circ:chr13:95167819-95208329	4	4	8	4	2	1	5	2	NA	1	6	3
rno_circ:chr9:2205172-2246426	NA	NA	7	2	2	2	NA	1	9	4	7	6
rno_circ:chr4:152265847-152274059	NA	NA	6	2	NA	NA	5	NA	7	4	8	8
rno_circ:chr17:84236499-84249246	2	NA	11	NA	5	NA	NA	NA	6	NA	16	NA
rno_circ:chr11:60383243-60388137	7	3	5	2	3	NA	NA	NA	3	NA	10	7
rno_circ:chr7:137274286-137281978	2	2	7	3	11	7	2	2	4	NA	NA	NA
rno_circ:chr2:189723524-189729005	4	3	7	1	2	1	5	1	3	NA	7	6
rno_circ:chr20:31723858-31736111	3	NA	9	NA	4	NA	8	NA	8	NA	8	NA
rno_circ:chr17:35907623-35909078	8	NA	8	NA	10	NA	8	NA	NA	NA	6	NA
rno_circ:chr4:17418848-17439867	3	2	NA	1	2	2	8	2	8	1	6	4
rno_circ:chr12:25442325-25454041	7	NA	5	NA	4	NA	4	NA	14	NA	5	NA
rno_circ:chr3:54547246-54566332	2	NA	3	1	4	NA	4	4	6	NA	15	NA
rno_circ:chr18:1803205-1819028	NA	NA	NA	NA	NA	2	4	NA	11	5	11	6
rno_circ:chr10:91742806-91748081	7	NA	NA	NA	7	6	5	NA	7	3	3	1
rno_circ:chr4:114879427-114880228	11	4	NA	NA	NA	NA	8	3	10	3	NA	NA
rno_circ:chr4:147875457-147880275	3	NA	8	9	3	NA	3	1	5	4	2	1
rno_circ:chr8:87510423-87525668	NA	NA	5	3	7	6	NA	NA	NA	NA	9	9
rno_circ:chr3:119184942-119187183	2	2	5	5	4	3	NA	NA	6	2	5	5
rno_circ:chr7:140533891-140536242	3	1	6	NA	NA	NA	6	5	4	NA	9	5
rno_circ:chr9:10252920-10276457	3	1	4	3	NA	NA	6	NA	15	1	4	2
rno_circ:chr4:66193731-66200637	NA	3	6	1	NA	NA	4	1	7	4	8	5
rno_circ:chr3:45832486-45845123	NA	NA	4	1	9	4	NA	NA	5	NA	10	6
rno_circ:chr2:202479064-202480189	8	6	2	2	NA	1	NA	NA	NA	NA	10	10
rno_circ:chr3:150692740-150696569	NA	NA	8	1	3	NA	5	1	10	4	5	2
rno_circ:chr8:78051192-78057674	NA	NA	3	3	9	7	4	4	2	1	3	3
rno_circ:chr15:52383307-52387851	5	2	4	3	5	4	4	NA	4	1	4	3
rno_circ:chr6:95500522-95531984	NA	NA	6	NA	NA	NA	6	NA	3	NA	23	NA
rno_circ:chr5:129413066-129457884	NA	NA	4	3	5	NA	3	1	NA	NA	12	10
rno_circ:chr13:107733302-107749528	NA	4	2	1	NA	NA	NA	2	6	6	9	8
rno_circ:chr1:12128638-12134025	8	NA	8	NA	5	NA	5	NA	5	NA	7	NA
rno_circ:chr2:62955690-62956953	3	NA	NA	NA	9	NA	6	2	9	7	2	NA
rno_circ:chr2:113744312-113745181	6	4	NA	1	5	1	NA	NA	6	2	9	4
rno_circ:chr8:79639632-79648500	2	1	7	4	3	1	NA	1	6	1	6	6
rno_circ:chr4:123873802-123876481	NA	NA	3	2	4	1	NA	NA	6	3	10	9
rno_circ:chr8:46728894-46730691	5	4	7	4	4	NA	5	2	5	2	NA	NA
rno_circ:chr1:63714184-63760774	19	NA	3	NA	3	NA	7	NA	NA	NA	6	NA
rno_circ:chr17:55367271-55374136	NA	NA	9	4	4	2	5	3	7	NA	2	2
rno_circ:chr1:204959155-204961691	NA	NA	8	NA	9	NA	6	NA	5	NA	10	NA
rno_circ:chr10:67497682-67503048	NA	NA	4	2	NA	NA	3	1	8	4	9	7
rno_circ:chr10:48418262-48419844	6	4	5	1	4	3	8	1	4	1	NA	1
rno_circ:chr11:51049296-51068978	4	2	2	NA	3	1	7	4	NA	NA	9	6
rno_circ:chr4:33929479-33934304	3	3	5	4	NA	NA	NA	1	NA	NA	11	11
rno_circ:chr8:94069184-94072587	6	4	NA	NA	NA	NA	6	6	8	8	NA	NA
rno_circ:chr1:259396273-259402838	NA	NA	NA	1	4	NA	6	NA	NA	NA	16	11
rno_circ:chr2:188298849-188330330	3	NA	NA	NA	6	NA	8	NA	7	NA	14	NA
rno_circ:chr6:29032002-29038377	5	4	7	1	NA	NA	3	2	3	2	6	5
rno_circ:chr7:114608925-114611317	10	NA	5	NA	6	NA	5	NA	NA	NA	12	NA
rno_circ:chr8:61031948-61034811	2	NA	4	NA	6	4	NA	NA	6	4	9	3
rno_circ:chr14:43420839-43430679	12	NA	6	NA	5	NA	NA	NA	3	NA	12	NA
rno_circ:chr3:152985421-153050014	NA	NA	38	NA	NA	NA	NA	NA	NA	NA	NA	NA
rno_circ:chr8:23508992-23534941	13	13	2	NA	NA	NA	6	NA	2	NA	2	NA
rno_circ:chrX:123718252-123720910	NA	3	NA	NA	NA	NA	11	8	NA	NA	9	7
rno_circ:chr8:127971477-127991861	6	4	8	NA	8	4	5	1	2	NA	NA	NA
rno_circ:chr10:11687346-11687759	5	5	4	3	6	1	NA	NA	7	7	NA	NA
rno_circ:chr18:81199039-81208554	7	5	2	1	2	1	NA	NA	7	5	5	3
rno_circ:chr5:76925720-76926914	4	1	4	2	NA	1	4	3	14	4	NA	1
rno_circ:chr14:71861197-71884876	NA	NA	11	6	5	2	NA	NA	NA	NA	7	6
rno_circ:chr15:5452113-5563569	12	NA	2	NA	4	NA	9	NA	10	NA	NA	NA
rno_circ:chr17:26968192-26969252	7	NA	4	1	NA	1	6	5	4	1	7	1
rno_circ:chr1:235777942-235780409	3	NA	9	3	3	NA	4	NA	3	NA	8	4
rno_circ:chr11:79763901-79778947	NA	1	7	6	5	1	NA	NA	5	2	8	2
rno_circ:chr6:22373412-22376735	NA	4	5	2	NA	NA	3	NA	12	4	6	1
rno_circ:chr18:25055044-25059278	3	2	8	2	NA	NA	3	2	3	1	8	5
rno_circ:chr8:87543960-87550389	8	NA	8	2	2	1	5	1	4	NA	5	1
rno_circ:chr8:90470886-90483077	5	4	6	3	NA	NA	6	2	4	3	3	1
rno_circ:chr17:46675533-46693522	6	5	4	NA	2	2	3	1	NA	NA	7	7
rno_circ:chr3:104980955-104984877	NA	NA	14	3	NA	NA	4	2	NA	NA	7	7
rno_circ:chr4:183483025-183487172	NA	NA	6	2	3	NA	6	3	2	1	7	7
rno_circ:chr1:184041764-184055555	NA	NA	7	4	NA	NA	NA	NA	8	1	10	7
rno_circ:chr18:5059054-5061806	NA	NA	NA	2	4	3	9	8	8	3	NA	NA
rno_circ:chr12:51582921-51584301	3	1	3	3	NA	NA	NA	1	5	3	9	9
rno_circ:chr1:204773090-204780713	5	NA	4	NA	NA	NA	7	NA	10	1	10	NA
rno_circ:chr7:98016383-98017381	NA	9	NA	3	NA	1	NA	5	NA	9	NA	10
rno_circ:chr8:76897417-76904745	3	3	3	3	2	2	7	6	2	NA	3	3
rno_circ:chr1:104696204-104750940	2	2	2	2	5	3	NA	NA	6	5	6	4
rno_circ:chr2:152807002-152807924	7	6	3	NA	7	7	NA	1	NA	NA	3	3
rno_circ:chr13:26277463-26280241	3	3	NA	NA	NA	NA	14	1	10	NA	6	NA
rno_circ:chr2:104882050-104908155	5	2	NA	NA	NA	NA	4	NA	7	3	10	6
rno_circ:chr11:87574249-87591013	4	3	3	NA	2	2	2	1	9	4	4	3
rno_circ:chr14:88724076-88725530	NA	NA	5	4	NA	NA	3	1	NA	NA	13	11
rno_circ:chr17:87758882-87771508	NA	1	4	NA	3	3	3	2	5	5	6	5
rno_circ:chr3:162499187-162501905	NA	NA	4	NA	2	2	5	NA	NA	NA	12	12
rno_circ:chr8:70339051-70367391	NA	NA	3	NA	4	NA	7	2	7	4	5	5
rno_circ:chr18:48853171-48874963	NA	13	NA	7	NA	4	NA	3	NA	5	NA	5
rno_circ:chr8:64724416-64763815	2	NA	4	3	4	2	NA	NA	5	4	8	5
rno_circ:chr5:12171585-12172003	5	2	4	2	NA	NA	NA	NA	6	6	6	6
rno_circ:chr7:144080542-144084759	3	1	2	NA	NA	2	8	2	3	NA	11	5
rno_circ:chr4:10687758-10694249	5	NA	5	NA	4	NA	4	3	5	NA	11	NA
rno_circ:chr1:143712491-143718900	5	3	5	1	2	1	8	1	NA	NA	6	4
rno_circ:chr10:74892407-74894828	NA	NA	6	7	5	3	2	NA	NA	NA	7	6
rno_circ:chr20:21941617-21959614	2	NA	7	2	5	3	NA	NA	9	8	NA	NA
rno_circ:chr16:54080267-54093004	NA	NA	8	NA	4	1	3	NA	4	NA	13	3
rno_circ:chr1:225019523-225021984	NA	4	10	4	4	3	NA	1	7	2	NA	1
rno_circ:chr17:87396008-87396291	4	NA	4	NA	7	2	NA	NA	8	NA	11	NA
rno_circ:chr7:25075293-25093708	6	6	NA	1	5	5	NA	NA	5	NA	4	4
rno_circ:chr8:60917720-60920949	6	3	NA	NA	3	3	NA	1	5	1	9	5
rno_circ:chr6:76613549-76626199	NA	NA	6	NA	6	5	NA	NA	4	4	6	5
rno_circ:chr2:238292621-238303314	6	NA	11	NA	7	NA	3	NA	3	NA	6	NA
rno_circ:chr6:73357940-73361828	NA	NA	NA	NA	5	5	8	4	5	5	2	2
rno_circ:chr5:150382262-150383814	NA	NA	9	3	6	NA	8	2	NA	NA	8	NA
rno_circ:chr15:34428289-34428656	3	3	5	4	NA	NA	NA	NA	NA	NA	11	10
rno_circ:chr2:183464286-183464562	2	NA	7	4	NA	NA	2	2	7	6	3	3
rno_circ:chr4:66470390-66473208	NA	NA	3	2	8	6	4	4	NA	1	3	5
rno_circ:chr2:95020979-95029068	4	NA	4	NA	4	2	4	2	2	NA	8	6
rno_circ:chr1:17854009-17854280	3	NA	8	8	NA	1	4	3	NA	2	4	3
rno_circ:chr10:43227922-43229953	NA	2	NA	NA	4	2	NA	1	3	2	13	9
rno_circ:chr13:83862000-83863692	15	9	3	NA	NA	NA	NA	NA	NA	NA	5	4
rno_circ:chr1:161988635-162006381	4	1	6	6	4	1	NA	2	NA	NA	6	6
rno_circ:chr19:43265984-43294685	3	NA	9	NA	NA	NA	6	NA	7	NA	11	NA
rno_circ:chr15:37820442-37825213	NA	NA	7	4	NA	NA	7	3	5	3	5	2
rno_circ:chr5:155702728-155709264	NA	NA	5	NA	4	NA	4	NA	NA	5	11	7
rno_circ:chr9:10347615-10349027	NA	NA	6	4	4	NA	5	4	3	1	5	4
rno_circ:chr8:129617811-129627374	10	NA	6	NA	5	NA	3	NA	8	NA	4	NA
rno_circ:chr4:8223840-8241220	7	NA	16	NA	3	NA	NA	NA	NA	NA	9	NA
rno_circ:chr17:37911319-37913118	3	NA	NA	NA	2	NA	6	NA	6	NA	18	NA
rno_circ:chr13:49210804-49211192	6	6	8	6	NA	NA	NA	1	4	4	NA	NA
rno_circ:chr9:71915420-71927987	8	7	7	5	2	NA	2	2	NA	2	NA	NA
rno_circ:chr1:15545013-15551204	13	NA	5	NA	NA	NA	NA	NA	10	NA	7	NA
rno_circ:chr7:97702398-97703700	4	NA	11	NA	5	NA	NA	NA	NA	NA	15	NA
rno_circ:chr10:61483520-61498597	5	3	NA	NA	5	5	NA	1	5	2	5	4
rno_circ:chr4:158160946-158166045	4	4	2	1	2	2	5	4	8	3	NA	NA
rno_circ:chr6:115474914-115513406	3	1	10	6	NA	NA	2	2	NA	NA	6	5
rno_circ:chr5:144539229-144547479	2	NA	6	NA	9	3	4	NA	4	2	5	NA
rno_circ:chr1:64133551-64133941	4	NA	7	1	NA	NA	NA	NA	5	1	10	7
rno_circ:chr1:220039308-220040146	6	NA	4	NA	5	NA	6	NA	9	NA	5	NA
rno_circ:chr10:4624614-4625498	3	NA	5	2	NA	NA	6	2	5	3	5	4
rno_circ:chr3:111257259-111260762	3	2	NA	NA	NA	NA	7	7	4	NA	6	6
rno_circ:chr2:195795435-195795666	3	NA	2	NA	7	2	11	2	6	1	NA	1
rno_circ:chr5:146738842-146739474	NA	NA	NA	NA	6	5	NA	NA	11	8	3	2
rno_circ:chr6:129864989-129871224	5	4	5	2	6	NA	NA	NA	NA	2	8	3
rno_circ:chr1:127238866-127255047	2	NA	4	NA	NA	NA	7	2	6	3	7	4
rno_circ:chr5:159113203-159119213	5	NA	8	NA	7	NA	10	NA	5	NA	NA	NA
rno_circ:chr10:58961407-58965487	NA	1	8	NA	4	2	8	1	NA	1	8	2
rno_circ:chr3:13662240-13676306	5	4	4	NA	NA	NA	5	NA	2	NA	11	4
rno_circ:chr9:12761408-12853702	NA	NA	6	6	NA	NA	5	5	3	1	6	3
rno_circ:chr10:66891013-66900528	3	3	4	4	NA	3	NA	NA	NA	1	9	8
rno_circ:chr6:109729890-109745287	NA	NA	5	NA	2	NA	NA	NA	10	5	11	2
rno_circ:chr2:187243578-187246451	NA	2	4	4	NA	NA	NA	NA	4	NA	10	10
rno_circ:chr1:265386052-265401005	NA	3	NA	3	NA	6	NA	5	NA	2	NA	15
rno_circ:chr5:75999930-76011558	2	2	4	2	3	2	NA	NA	9	3	4	3
rno_circ:chr8:64205386-64214997	NA	NA	5	NA	4	3	3	NA	6	NA	10	3
rno_circ:chr6:2269718-2280310	6	NA	2	NA	8	NA	5	NA	4	NA	9	NA
rno_circ:chr6:107055966-107056470	4	1	7	2	5	3	4	3	NA	NA	4	1
rno_circ:chr19:34249087-34253181	4	2	NA	NA	NA	1	NA	3	11	1	7	5
rno_circ:chr5:136420692-136510629	3	NA	5	1	5	2	3	NA	3	1	4	7
rno_circ:chr2:33906590-33907356	NA	3	NA	NA	9	8	5	4	2	1	NA	2
rno_circ:chr19:17493068-17494680	NA	NA	5	3	NA	NA	NA	3	7	1	8	7
rno_circ:chr10:110680099-110690679	3	NA	3	NA	12	4	4	NA	NA	NA	8	NA
rno_circ:chr17:84888802-84922765	3	2	2	1	7	2	5	3	2	1	4	2
rno_circ:chr1:278698312-278701866	3	1	4	3	4	NA	5	4	6	2	2	NA
rno_circ:chr11:89434192-89447041	3	3	6	1	NA	NA	2	1	2	1	8	7
rno_circ:chr3:94736244-94745177	NA	NA	10	2	6	2	3	2	2	NA	5	2
rno_circ:chr19:49158646-49159228	6	NA	5	NA	NA	NA	5	2	9	6	NA	1
rno_circ:chr11:15457479-15474826	NA	NA	8	NA	5	NA	5	NA	9	3	4	NA
rno_circ:chr19:9683854-9684128	NA	NA	4	1	2	2	3	NA	9	7	3	3
rno_circ:chr8:48933025-48934398	4	NA	5	NA	4	NA	2	2	10	NA	7	NA
rno_circ:chr4:115104274-115142108	9	NA	NA	NA	8	NA	6	3	5	1	2	NA
rno_circ:chr4:152937981-152938845	2	1	6	NA	NA	NA	NA	NA	2	NA	13	10
rno_circ:chr13:74923279-74933949	3	3	3	1	2	1	4	NA	5	2	5	5
rno_circ:chr13:68752167-68763048	6	4	5	NA	3	1	NA	NA	NA	NA	10	5
rno_circ:chr9:104311211-104326727	7	3	NA	NA	4	3	NA	NA	5	2	5	5
rno_circ:chr3:3403016-3414759	NA	NA	3	3	NA	NA	10	4	NA	NA	8	6
rno_circ:chr7:2888642-2889413	11	NA	5	NA	5	NA	2	NA	4	NA	7	NA
rno_circ:chr20:13906484-13912191	7	6	NA	NA	6	NA	5	2	NA	NA	5	3
rno_circ:chr5:59614317-59620038	3	NA	NA	2	4	3	4	NA	6	2	6	4
rno_circ:chrX:156882944-156884142	NA	NA	3	3	6	3	8	5	2	1	2	1
rno_circ:chr9:11217254-11219449	6	NA	4	NA	5	3	NA	NA	2	1	13	NA
rno_circ:chr8:55345176-55402713	NA	NA	6	3	2	NA	8	3	5	1	3	3
rno_circ:chr3:132787500-132797001	NA	NA	11	8	3	NA	3	1	NA	NA	5	3
rno_circ:chr4:10775672-10777395	NA	NA	5	NA	4	NA	13	NA	5	NA	7	NA
rno_circ:chr20:46316727-46341405	NA	NA	5	NA	4	NA	13	NA	6	NA	5	NA
rno_circ:chr19:32214551-32215127	8	6	2	NA	5	NA	4	1	3	NA	2	2
rno_circ:chr3:12306722-12330607	3	3	4	NA	NA	NA	8	6	3	NA	4	2
rno_circ:chr5:144891842-144907761	2	NA	4	3	NA	NA	2	2	7	3	5	5
rno_circ:chr11:24527899-24550752	NA	2	8	3	2	NA	NA	NA	NA	NA	9	9
rno_circ:chr3:80732031-80732927	2	NA	6	NA	6	NA	7	NA	3	2	6	1
rno_circ:chr8:73720946-73729461	5	4	5	2	NA	1	NA	NA	5	1	5	5
rno_circ:chr8:90958620-90962468	NA	NA	7	NA	NA	NA	NA	NA	NA	NA	15	11
rno_circ:chr1:78369712-78370333	NA	1	NA	2	4	1	5	1	NA	NA	11	8
rno_circ:chr18:59190041-59209831	6	5	6	5	NA	NA	4	2	3	1	NA	1
rno_circ:chr16:60310912-60317529	10	6	NA	NA	4	NA	4	NA	3	NA	6	NA
rno_circ:chr5:100523899-100640984	4	NA	8	NA	NA	NA	NA	NA	6	NA	7	8
rno_circ:chr10:35815476-35819778	NA	NA	6	3	4	3	5	2	2	2	3	3
rno_circ:chr2:113229566-113233581	3	1	4	4	5	2	NA	NA	3	3	4	4
rno_circ:chr8:22600830-22606721	NA	NA	2	1	4	4	6	4	8	NA	2	2
rno_circ:chr6:129629703-129632684	4	4	3	1	6	5	NA	NA	NA	3	5	2
rno_circ:chr15:55043607-55047080	2	NA	11	4	3	NA	5	NA	NA	NA	5	3
rno_circ:chr17:79761095-79789485	4	2	4	NA	2	NA	3	NA	5	NA	7	6
rno_circ:chr6:38745004-38762910	3	NA	4	2	NA	NA	NA	1	5	3	9	6
rno_circ:chr4:99489315-99494425	NA	NA	5	NA	8	NA	NA	NA	4	NA	16	NA
rno_circ:chr6:80306621-80307306	NA	1	3	1	NA	NA	6	NA	4	4	7	7
rno_circ:chr13:44971113-44975133	NA	NA	5	2	3	NA	7	2	NA	NA	11	3
rno_circ:chr13:83601157-83607039	4	NA	6	6	NA	NA	NA	NA	5	4	4	4
rno_circ:chr3:81127393-81159096	3	NA	4	NA	3	NA	3	NA	9	NA	11	NA
rno_circ:chr17:83502435-83525781	NA	NA	10	7	4	1	NA	NA	NA	NA	6	5
rno_circ:chr18:2005294-2032491	2	1	5	NA	4	1	6	4	6	3	NA	1
rno_circ:chr4:164053526-164206321	6	NA	NA	NA	6	NA	NA	NA	NA	NA	21	NA
rno_circ:chr5:144905681-144907761	4	NA	6	NA	6	2	2	NA	NA	NA	8	5
rno_circ:chr7:109055032-109071915	7	1	NA	NA	8	3	3	NA	7	2	2	NA
rno_circ:chr5:172559363-172563049	8	NA	6	NA	4	NA	NA	NA	9	NA	6	NA
rno_circ:chr9:54232163-54248877	6	NA	11	NA	NA	NA	4	NA	7	NA	5	NA
rno_circ:chr18:15319799-15325412	NA	3	NA	NA	3	NA	6	NA	4	4	7	5
rno_circ:chr18:59127738-59129266	12	4	NA	NA	NA	NA	NA	NA	7	NA	9	NA
rno_circ:chr6:60609626-60633969	NA	3	4	2	4	2	NA	NA	4	NA	10	3
rno_circ:chr5:106171074-106171781	9	NA	6	NA	4	NA	4	NA	NA	NA	8	1
rno_circ:chr8:23771919-23787900	2	NA	8	3	3	1	NA	NA	7	NA	5	3
rno_circ:chr2:206248111-206261917	7	1	3	NA	NA	NA	4	4	5	5	3	NA
rno_circ:chr1:157470071-157490006	2	NA	6	NA	2	NA	NA	NA	11	NA	11	NA
rno_circ:chr8:47303909-47306590	NA	NA	2	1	3	2	4	1	10	4	5	NA
rno_circ:chr17:83375370-83440038	3	NA	3	1	9	6	NA	NA	5	2	3	NA
rno_circ:chr11:34612627-34616155	NA	NA	5	4	2	2	7	4	NA	2	6	NA
rno_circ:chr14:82239645-82240095	4	4	NA	NA	NA	NA	2	2	6	6	4	4
rno_circ:chr9:119309035-119311107	NA	NA	7	2	NA	NA	2	1	6	2	9	3
rno_circ:chr10:72203091-72212356	18	14	NA	NA	NA	NA	NA	NA	NA	NA	NA	NA
rno_circ:chr1:61731938-61734052	3	NA	7	2	NA	NA	2	NA	5	4	6	3
rno_circ:chr5:74954384-74956829	NA	16	NA	NA	NA	NA	NA	NA	NA	16	NA	NA
rno_circ:chr15:18543453-18544522	9	1	NA	NA	7	1	2	1	NA	NA	7	4
rno_circ:chr12:51960260-51961629	7	1	2	1	8	NA	NA	NA	6	NA	6	1
rno_circ:chr2:183555214-183558410	5	NA	2	NA	2	1	4	NA	NA	NA	12	6
rno_circ:chr17:20098292-20109613	NA	NA	NA	2	NA	NA	NA	NA	3	3	13	11
rno_circ:chr1:243014234-243018525	NA	NA	4	1	2	NA	10	1	6	4	4	NA
rno_circ:chr6:7718824-7738462	NA	NA	4	3	NA	NA	NA	NA	6	6	7	6
rno_circ:chr17:6794838-6802277	NA	NA	3	3	5	4	NA	1	2	1	7	6
rno_circ:chr9:54232163-54235344	NA	NA	5	4	2	2	4	1	3	2	6	3
rno_circ:chr4:8120652-8149019	3	NA	3	NA	6	1	6	1	4	1	5	2
rno_circ:chr18:77466020-77520779	NA	NA	NA	NA	2	1	6	NA	NA	NA	13	10
rno_circ:chr3:112471147-112473521	8	1	8	NA	2	1	5	1	3	NA	3	NA
rno_circ:chr16:7126591-7138308	5	3	3	2	NA	NA	NA	NA	8	6	3	2
rno_circ:chr1:177651557-177654228	9	NA	5	NA	4	NA	6	3	NA	NA	5	NA
rno_circ:chr1:114304821-114311513	3	NA	NA	NA	NA	NA	2	2	5	NA	12	8
rno_circ:chr15:51822314-51823271	NA	NA	NA	2	4	4	NA	NA	4	4	8	6
rno_circ:chr5:128987230-128998323	6	2	NA	NA	5	3	2	1	NA	NA	8	5
rno_circ:chr20:27409750-27415954	NA	NA	6	NA	2	NA	5	2	8	NA	5	4
rno_circ:chr10:38622808-38633058	2	1	5	NA	4	NA	6	NA	NA	NA	7	7
rno_circ:chr18:77272004-77275861	NA	NA	7	1	3	2	2	NA	5	NA	7	5
rno_circ:chr12:41570063-41580219	NA	NA	10	10	NA	NA	3	1	3	2	2	1
rno_circ:chr1:225086648-225087197	5	NA	7	NA	4	NA	4	NA	5	NA	7	NA
rno_circ:chr5:139438595-139440842	NA	1	3	1	3	2	3	2	NA	4	6	6
rno_circ:chr3:172526113-172526617	3	1	2	1	3	NA	8	3	7	3	NA	NA
rno_circ:chr4:152526403-152536014	5	2	4	3	NA	1	NA	NA	7	1	5	3
rno_circ:chr1:250810170-250919167	6	NA	NA	NA	3	NA	NA	NA	11	NA	11	NA
rno_circ:chr15:51936366-51954838	4	NA	6	NA	NA	1	NA	NA	5	NA	10	5
rno_circ:chr9:70787138-70787910	5	NA	15	NA	3	NA	NA	NA	5	NA	3	NA
rno_circ:chr5:127160496-127165240	NA	NA	5	5	NA	NA	5	5	NA	7	2	2
rno_circ:chr1:57709952-57712920	5	4	6	5	4	3	NA	NA	NA	1	3	NA
rno_circ:chr5:57335882-57336829	NA	NA	10	5	4	2	NA	NA	8	NA	2	NA
rno_circ:chr3:63421092-63433816	NA	NA	3	NA	4	3	10	1	6	2	2	NA
rno_circ:chr11:71030000-71035942	4	NA	11	NA	NA	NA	NA	NA	9	NA	7	NA
rno_circ:chr1:15488392-15494771	NA	NA	8	1	3	3	5	NA	8	3	NA	NA
rno_circ:chr1:200121752-200124294	NA	NA	6	6	3	1	2	1	8	3	NA	1
rno_circ:chrX:1729687-1730287	5	5	NA	NA	5	4	5	5	NA	2	NA	NA
rno_circ:chr2:188378866-188380644	NA	NA	NA	NA	3	1	NA	NA	11	8	6	2
rno_circ:chr3:113149412-113149914	3	NA	3	NA	2	NA	7	NA	10	NA	5	1
rno_circ:chr8:22513983-22522815	NA	NA	NA	NA	NA	NA	NA	NA	11	NA	20	NA
rno_circ:chr8:50264432-50269847	3	2	11	8	NA	1	NA	NA	2	1	2	1
rno_circ:chr17:76228430-76265943	9	9	5	3	NA	NA	NA	NA	NA	1	2	2
rno_circ:chr13:56151434-56183125	5	NA	6	2	3	1	NA	NA	NA	1	9	4
rno_circ:chr12:9256476-9313769	5	NA	8	NA	NA	NA	NA	NA	8	NA	10	NA
rno_circ:chr2:33933956-33937260	7	NA	NA	NA	3	NA	10	NA	6	NA	5	NA
rno_circ:chr1:137247124-137264458	NA	NA	4	4	4	3	NA	NA	8	2	3	3
rno_circ:chr6:60566197-60575736	NA	NA	8	8	3	NA	NA	NA	NA	NA	6	6
rno_circ:chr16:31192623-31193324	10	2	11	NA	2	NA	3	NA	3	NA	NA	NA
rno_circ:chrX:4856245-4864966	7	6	5	NA	NA	NA	4	2	3	2	2	NA
rno_circ:chr2:226925637-226942478	2	NA	6	4	3	NA	6	3	NA	1	5	1
rno_circ:chr14:4178531-4182331	5	4	4	3	NA	NA	NA	NA	4	3	5	3
rno_circ:chr14:81598328-81598570	NA	8	NA	NA	NA	NA	NA	1	5	3	7	7
rno_circ:chr9:71920586-71960153	4	4	5	NA	2	1	4	2	3	NA	4	2
rno_circ:chr5:148050939-148054556	NA	NA	6	3	NA	NA	5	NA	8	2	5	2
rno_circ:chr14:83587262-83587903	NA	NA	NA	NA	NA	NA	NA	NA	9	8	7	7
rno_circ:chr2:231056605-231078948	4	NA	9	NA	4	NA	4	NA	3	NA	6	NA
rno_circ:chr5:75990187-76011558	2	2	5	2	4	2	3	3	NA	NA	4	3
rno_circ:chr7:114550936-114562987	NA	1	NA	NA	NA	NA	5	5	NA	2	9	8
rno_circ:chr7:73684650-73748233	3	NA	6	2	NA	NA	3	1	2	NA	8	5
rno_circ:chr2:171170990-171172517	NA	1	2	1	NA	NA	4	4	8	3	4	3
rno_circ:chr18:60572935-60578301	5	NA	3	2	6	NA	4	NA	5	NA	5	NA
rno_circ:chr4:87017858-87018775	5	NA	4	NA	9	NA	6	NA	NA	NA	6	NA
rno_circ:chr10:94307816-94320863	4	NA	3	2	5	NA	NA	NA	7	NA	5	4
rno_circ:chr14:36172931-36180879	5	NA	9	4	3	2	NA	NA	5	NA	2	NA
rno_circ:chr15:5547350-5563569	7	NA	4	NA	3	NA	10	NA	6	NA	NA	NA
rno_circ:chr17:75596939-75616081	NA	1	5	3	NA	NA	3	2	7	3	3	3
rno_circ:chr1:256255356-256258733	NA	NA	NA	NA	NA	NA	NA	NA	NA	NA	16	14
rno_circ:chr2:150838385-150858459	3	2	3	2	8	5	NA	NA	3	NA	2	2
rno_circ:chr12:51582921-51592889	6	4	NA	1	NA	NA	7	6	NA	NA	5	1
rno_circ:chr4:150781208-150803194	10	6	NA	NA	NA	NA	3	NA	4	3	3	1
rno_circ:chr1:220039308-220049075	8	NA	5	NA	5	NA	2	NA	NA	NA	10	NA
rno_circ:chr9:92704868-92715730	NA	5	NA	NA	NA	1	NA	NA	NA	3	NA	21
rno_circ:chr4:14177520-14226672	4	NA	7	NA	NA	NA	NA	NA	10	NA	9	NA
rno_circ:chr20:48249296-48250002	4	NA	4	NA	6	3	4	NA	NA	NA	8	1
rno_circ:chr6:122210479-122230095	NA	5	NA	5	NA	6	NA	2	NA	4	NA	8
rno_circ:chr2:140357774-140387503	7	NA	2	NA	NA	NA	3	NA	4	NA	14	NA
rno_circ:chr19:22103121-22116616	6	6	NA	NA	NA	NA	5	4	4	NA	5	NA
rno_circ:chr19:38861941-38868361	5	4	9	NA	NA	NA	NA	1	NA	NA	6	5
rno_circ:chr4:31220330-31283358	NA	NA	NA	NA	NA	NA	2	NA	25	NA	3	NA
rno_circ:chr3:22198808-22259630	NA	NA	3	3	NA	NA	NA	NA	8	8	4	4
rno_circ:chr1:264674065-264689905	NA	1	NA	NA	NA	NA	7	4	6	4	5	3
rno_circ:chr3:14973056-14990824	8	NA	NA	NA	8	NA	4	NA	6	NA	4	NA
rno_circ:chr10:62566642-62581037	NA	NA	4	4	5	1	NA	NA	NA	NA	8	8
rno_circ:chr20:32513668-32537033	6	6	3	2	5	1	NA	1	3	3	NA	NA
rno_circ:chr6:22242071-22250518	4	NA	7	NA	NA	NA	3	NA	NA	NA	9	7
rno_circ:chr4:29740458-29745262	2	2	3	1	NA	NA	NA	NA	4	4	7	7
rno_circ:chr2:80215799-80234308	NA	NA	5	3	3	NA	NA	NA	4	3	7	5
rno_circ:chr8:56241900-56249478	6	6	NA	1	2	2	NA	NA	2	2	4	4
rno_circ:chr4:170531953-170535223	NA	NA	7	NA	4	2	2	NA	NA	NA	13	1
rno_circ:chr13:78836820-78847234	7	NA	7	NA	3	NA	NA	NA	8	NA	4	NA
rno_circ:chr10:59486724-59488077	NA	3	6	NA	2	NA	NA	NA	7	7	3	1
rno_circ:chr6:25903936-25912817	NA	NA	3	2	NA	NA	9	1	3	NA	9	2
rno_circ:chr5:21333685-21338572	12	NA	4	NA	3	NA	NA	NA	3	NA	7	NA
rno_circ:chr3:2051009-2060164	NA	NA	4	NA	NA	NA	2	NA	9	9	3	2
rno_circ:chr3:163714585-163719102	NA	NA	9	7	NA	NA	NA	1	NA	NA	8	4
rno_circ:chr10:48165219-48200848	5	NA	NA	NA	NA	NA	NA	NA	8	NA	16	NA
rno_circ:chr5:7777226-7818087	NA	NA	8	NA	NA	NA	8	NA	8	NA	5	NA
rno_circ:chr15:55100386-55104181	3	NA	3	2	6	2	NA	NA	4	4	3	2
rno_circ:chr1:37607345-37621662	NA	6	4	2	NA	NA	NA	NA	2	2	9	4
rno_circ:chr5:154926879-154935913	4	3	NA	NA	NA	NA	4	2	5	3	5	3
rno_circ:chr10:64239048-64265637	5	NA	NA	NA	2	NA	NA	NA	8	NA	8	6
rno_circ:chr10:93451477-93483645	5	3	5	NA	5	5	NA	NA	NA	NA	4	2
rno_circ:chr7:82362311-82368737	NA	1	5	NA	2	NA	NA	NA	6	1	8	6
rno_circ:chr19:43140752-43142667	NA	NA	8	6	NA	NA	NA	3	NA	2	5	5
rno_circ:chr14:71861197-71877488	8	1	3	NA	NA	NA	5	2	2	NA	4	4
rno_circ:chr1:37988341-37990001	8	3	5	NA	NA	NA	NA	NA	4	1	5	3
rno_circ:chr8:78229134-78233432	7	1	NA	NA	2	NA	4	NA	9	NA	4	2
rno_circ:chr4:10770203-10777395	NA	NA	6	NA	2	NA	NA	NA	9	3	9	NA
rno_circ:chr1:220039308-220042767	4	NA	13	NA	NA	NA	3	NA	3	NA	6	NA
rno_circ:chr7:122834692-122835329	NA	NA	3	NA	4	2	NA	NA	NA	2	8	10
rno_circ:chr2:128599095-128636580	NA	NA	NA	NA	4	3	4	2	NA	1	8	7
rno_circ:chr3:94360855-94363073	NA	NA	2	NA	NA	NA	NA	NA	8	2	9	8
rno_circ:chrX:79925629-80009757	3	NA	4	NA	3	NA	NA	NA	6	NA	13	NA
rno_circ:chr2:5636554-5804058	NA	NA	4	NA	6	NA	5	NA	2	NA	12	NA
rno_circ:chr15:48241671-48284550	NA	NA	7	1	NA	NA	3	NA	3	1	8	6
rno_circ:chr10:71292795-71298197	6	5	3	NA	NA	NA	2	1	NA	NA	7	5
rno_circ:chr2:104882050-104897957	NA	2	9	3	8	2	NA	NA	NA	1	2	2
rno_circ:chr14:83236400-83236920	NA	NA	NA	NA	6	3	NA	2	4	2	8	4
rno_circ:chr12:47123718-47125556	NA	NA	5	3	NA	NA	7	NA	5	3	4	2
rno_circ:chr1:163965001-163976846	NA	NA	4	NA	7	3	2	2	3	1	3	3
rno_circ:chr18:61335536-61340634	NA	NA	7	6	4	NA	3	NA	5	NA	3	NA
rno_circ:chr10:76253114-76254031	3	2	7	3	3	NA	NA	NA	4	NA	6	NA
rno_circ:chr2:237830424-237851960	NA	NA	10	7	4	NA	3	NA	NA	NA	4	NA
rno_circ:chr10:64829256-64831635	NA	3	5	1	3	NA	2	2	NA	NA	7	5
rno_circ:chr4:131415405-131453028	9	NA	2	1	3	4	3	2	4	NA	NA	NA
rno_circ:chr5:7725207-7780390	7	6	NA	NA	NA	NA	5	NA	5	5	NA	NA
rno_circ:chr4:86125295-86156040	8	NA	NA	NA	NA	NA	9	1	7	NA	3	NA
rno_circ:chr5:153161836-153167117	4	2	NA	NA	3	3	NA	NA	NA	NA	11	5
rno_circ:chr8:56232867-56239287	NA	NA	6	NA	3	NA	7	NA	5	NA	7	NA
rno_circ:chr9:30996391-31009155	NA	NA	2	2	NA	NA	3	NA	8	8	5	NA
rno_circ:chr2:30505860-30508276	3	2	4	2	2	NA	4	3	3	NA	4	1
rno_circ:chr13:57308610-57315386	NA	NA	NA	NA	NA	NA	5	4	8	7	4	NA
rno_circ:chr10:85164768-85171060	2	NA	3	3	5	3	NA	NA	NA	NA	6	6
rno_circ:chr20:48648950-48665261	4	3	NA	NA	NA	NA	NA	NA	5	2	7	7
rno_circ:chr7:31858707-31865698	5	NA	3	NA	3	4	NA	5	4	NA	4	NA
rno_circ:chr7:129678610-129680736	7	3	NA	NA	NA	NA	3	NA	3	NA	7	5
rno_circ:chr4:120295643-120298656	4	4	7	2	2	NA	4	NA	NA	NA	4	1
rno_circ:chr5:21277740-21297927	3	1	4	NA	5	2	4	1	2	2	2	2
rno_circ:chrX:21104017-21112341	NA	2	NA	NA	NA	NA	NA	NA	6	6	7	7
rno_circ:chr4:158242270-158420230	5	4	NA	2	8	7	NA	NA	2	NA	NA	NA
rno_circ:chr1:128621052-128637195	5	1	10	3	3	NA	NA	NA	4	NA	2	NA
rno_circ:chr6:125550201-125553497	NA	NA	3	NA	3	NA	5	5	7	5	NA	NA
rno_circ:chr6:76616895-76626199	4	3	5	4	NA	NA	3	NA	NA	1	4	4
rno_circ:chr1:203343400-203385990	4	NA	NA	NA	3	NA	5	NA	16	NA	NA	NA
rno_circ:chr6:27858538-27881618	5	NA	11	NA	NA	NA	3	NA	5	NA	4	NA
rno_circ:chr6:76020953-76031336	9	5	2	NA	4	NA	NA	NA	4	2	2	NA
rno_circ:chr4:127707965-127709016	NA	NA	7	NA	3	NA	NA	NA	4	NA	14	NA
rno_circ:chr13:89163767-89176307	NA	NA	NA	NA	NA	NA	9	7	NA	1	6	5
rno_circ:chr6:28235696-28272697	2	NA	7	NA	6	2	NA	1	NA	4	4	2
rno_circ:chr17:27440591-27442626	NA	NA	6	NA	3	1	4	1	4	1	5	3
rno_circ:chr10:46771409-46776306	NA	NA	NA	NA	NA	NA	13	10	4	NA	NA	NA
rno_circ:chr4:17032161-17033623	NA	NA	NA	NA	6	NA	6	3	4	2	5	1
rno_circ:chr13:83813058-83819669	NA	NA	NA	1	NA	NA	9	9	NA	NA	4	4
rno_circ:chr12:40269634-40270510	8	3	4	1	NA	NA	4	NA	NA	NA	5	2
rno_circ:chr1:162684057-162696070	8	NA	NA	NA	5	NA	6	NA	NA	NA	8	NA
rno_circ:chr1:251262192-251269854	3	3	5	3	4	NA	NA	NA	3	NA	5	1
rno_circ:chr1:12128638-12158667	8	NA	NA	NA	3	NA	8	NA	2	NA	6	NA
rno_circ:chr5:93160495-93244204	3	NA	4	NA	NA	NA	8	5	NA	NA	4	3
rno_circ:chr10:18218676-18238682	NA	NA	7	NA	4	NA	NA	NA	10	NA	6	NA
rno_circ:chr12:29936709-29937622	7	7	3	NA	2	NA	NA	NA	4	4	NA	NA
rno_circ:chr18:59067798-59076998	5	NA	NA	NA	NA	NA	6	2	7	2	5	NA
rno_circ:chr18:31447705-31463598	5	4	6	2	NA	NA	5	5	NA	NA	NA	NA
rno_circ:chr7:35773884-35782942	4	NA	5	4	3	1	NA	NA	4	NA	5	1
rno_circ:chr20:21951779-21986948	4	NA	5	4	6	2	4	2	NA	NA	NA	NA
rno_circ:chr13:101732743-101738842	8	NA	3	NA	NA	NA	NA	NA	NA	NA	8	8
rno_circ:chr12:12300565-12306363	5	3	NA	3	6	2	6	2	NA	NA	NA	NA
rno_circ:chr2:4961753-4991265	NA	NA	4	2	NA	NA	2	NA	4	NA	9	6
rno_circ:chr7:114249897-114280182	NA	NA	6	NA	2	NA	12	NA	4	NA	3	NA
rno_circ:chr13:35658619-35669017	NA	1	6	5	NA	NA	NA	NA	5	4	3	3
rno_circ:chr13:35728572-35736524	NA	NA	5	5	NA	NA	NA	NA	3	2	6	6
rno_circ:chr5:168944838-168991261	7	NA	NA	NA	3	NA	2	NA	2	NA	13	NA
rno_circ:chr10:1491891-1493208	NA	1	4	3	3	NA	NA	NA	4	NA	9	3
rno_circ:chr1:123959921-123970510	3	2	6	3	2	NA	8	1	NA	NA	2	NA
rno_circ:chr1:8846801-8860029	8	NA	3	1	NA	NA	NA	NA	NA	NA	6	9
rno_circ:chr5:50318351-50323609	5	NA	2	NA	NA	NA	4	NA	7	NA	9	NA
rno_circ:chr2:117545216-117666646	11	NA	NA	NA	NA	NA	4	NA	3	NA	9	NA
rno_circ:chr1:260791756-260801171	4	NA	2	NA	2	NA	4	NA	10	NA	5	NA
rno_circ:chr4:129533391-129538089	NA	NA	2	1	NA	NA	NA	NA	6	NA	13	5
rno_circ:chr19:55882755-55886776	NA	NA	4	1	NA	NA	NA	NA	6	3	8	5
rno_circ:chr2:219382723-219427368	NA	NA	4	2	NA	NA	NA	NA	NA	NA	11	10
rno_circ:chr18:59334915-59345667	6	5	7	3	NA	NA	4	2	NA	NA	NA	NA
rno_circ:chr10:48418262-48438287	NA	NA	NA	NA	NA	NA	14	12	NA	NA	NA	1
rno_circ:chr6:28707251-28713092	NA	1	NA	2	NA	3	NA	2	8	7	2	2
rno_circ:chr10:94615617-94617077	5	2	2	NA	NA	1	7	NA	2	1	3	4
rno_circ:chr8:103807285-103818262	NA	NA	NA	2	NA	NA	8	NA	7	2	6	2
rno_circ:chr11:68652290-68672983	NA	NA	4	1	5	NA	NA	NA	NA	1	9	7
rno_circ:chr1:63778610-63923278	6	NA	4	NA	2	NA	NA	NA	2	NA	13	NA
rno_circ:chr14:88761036-88775039	NA	NA	4	3	7	3	NA	NA	NA	NA	7	3
rno_circ:chr6:52131586-52143735	NA	NA	5	4	NA	NA	3	2	NA	NA	7	6
rno_circ:chr5:113776672-113787217	NA	NA	6	2	3	2	NA	NA	NA	NA	9	5
rno_circ:chr12:5603316-5604016	NA	NA	10	7	NA	NA	NA	NA	NA	2	5	3
rno_circ:chr11:71035892-71041127	NA	4	NA	NA	6	NA	4	NA	7	NA	6	NA
rno_circ:chr3:107229486-107246956	NA	NA	2	1	6	1	6	NA	3	NA	4	4
rno_circ:chr10:93451477-93465700	4	4	5	4	3	2	NA	1	NA	NA	4	NA
rno_circ:chr10:110535457-110536927	5	5	2	NA	2	NA	5	NA	NA	NA	4	3
rno_circ:chr4:31220330-31319352	NA	NA	5	NA	3	NA	9	NA	NA	NA	9	NA
rno_circ:chr17:19160986-19378495	NA	7	NA	5	NA	4	NA	1	NA	NA	NA	9
rno_circ:chr8:67801800-67812158	NA	2	10	NA	NA	NA	6	2	NA	2	4	NA
rno_circ:chr16:54054981-54061837	6	3	2	1	NA	NA	3	1	NA	1	5	4
rno_circ:chr13:106507146-106507561	6	2	3	3	NA	3	NA	NA	9	NA	NA	NA
rno_circ:chr9:119750465-119771286	4	4	4	1	NA	NA	3	2	NA	NA	4	4
rno_circ:chr6:78285568-78298091	3	3	3	2	2	1	3	NA	5	NA	4	NA
rno_circ:chr4:183896301-183902205	5	1	3	1	NA	NA	3	2	3	1	4	3
rno_circ:chr4:66494569-66499126	NA	NA	4	3	NA	NA	5	4	2	NA	3	5
rno_circ:chr6:76576170-76608864	NA	NA	4	NA	NA	NA	2	NA	6	2	6	6
rno_circ:chr10:72147777-72148017	12	NA	6	NA	NA	NA	8	NA	NA	NA	NA	NA
rno_circ:chrX:34034666-34037071	NA	NA	NA	NA	3	2	3	NA	12	NA	3	3
rno_circ:chr8:111533154-111542095	3	NA	9	NA	NA	NA	5	4	NA	NA	3	2
rno_circ:chr15:70121769-70139170	NA	1	7	3	2	1	2	1	4	2	NA	3
rno_circ:chr10:35816390-35818308	4	NA	4	NA	NA	NA	5	NA	5	NA	8	NA
rno_circ:chr1:154405931-154447475	4	2	4	3	NA	NA	5	4	3	1	NA	NA
rno_circ:chr11:89034506-89036388	7	NA	10	NA	NA	NA	5	NA	4	NA	NA	NA
rno_circ:chr5:59630416-59632668	6	4	NA	NA	5	3	4	NA	NA	NA	3	1
rno_circ:chr14:84876764-84893363	3	3	10	1	NA	3	NA	NA	2	1	3	NA
rno_circ:chr1:154405931-154406882	2	NA	4	NA	3	NA	NA	2	5	5	4	1
rno_circ:chr20:12339749-12342262	NA	NA	3	1	NA	NA	3	1	NA	NA	9	9
rno_circ:chr14:88724076-88740263	NA	1	2	NA	5	1	6	2	3	1	3	2
rno_circ:chr15:56804970-56818325	5	NA	4	NA	4	NA	NA	NA	6	NA	7	NA
rno_circ:chr12:9233368-9240810	5	3	10	6	NA	2	NA	NA	NA	NA	NA	NA
rno_circ:chr6:122738862-122739995	NA	NA	6	NA	6	NA	5	1	8	NA	NA	NA
rno_circ:chr3:152322366-152324968	3	2	2	1	3	2	NA	1	4	1	4	3
rno_circ:chr1:20945434-20962540	9	2	NA	NA	NA	4	NA	NA	NA	3	4	4
rno_circ:chr16:22979368-22980295	4	NA	7	NA	NA	NA	4	NA	2	NA	9	NA
rno_circ:chr1:178953396-178955232	4	NA	2	NA	3	1	5	2	NA	NA	8	1
rno_circ:chr5:101648419-101663967	5	1	5	2	NA	NA	NA	NA	NA	NA	9	4
rno_circ:chr10:93451477-93471445	NA	1	3	2	2	1	5	4	4	1	2	1
rno_circ:chr1:43823612-43831931	NA	2	2	1	5	2	NA	1	6	2	NA	5
rno_circ:chr5:150859073-150865550	7	3	NA	NA	NA	NA	4	2	4	NA	5	1
rno_circ:chr8:64635064-64648503	NA	NA	6	2	4	3	3	3	3	2	NA	NA
rno_circ:chr10:61461420-61498597	3	1	5	NA	NA	2	NA	NA	6	NA	5	4
rno_circ:chr14:5870915-5943886	NA	NA	4	NA	9	NA	NA	NA	NA	NA	13	NA
rno_circ:chr5:102432516-102434485	6	4	NA	1	2	NA	NA	NA	NA	NA	8	5
rno_circ:chr11:34865447-34879143	3	NA	NA	NA	NA	NA	8	5	6	4	NA	NA
rno_circ:chr11:34462325-34500943	2	1	4	2	NA	NA	NA	NA	7	4	3	3
rno_circ:chr6:27673701-27686187	2	NA	NA	NA	3	NA	NA	NA	10	3	6	2
rno_circ:chr1:278580846-278620822	10	NA	NA	NA	NA	NA	3	NA	9	NA	2	2
rno_circ:chr13:69936554-69944404	NA	NA	5	2	NA	NA	2	NA	5	2	6	4
rno_circ:chr11:34631080-34738852	NA	NA	5	NA	6	NA	2	NA	9	NA	3	NA
rno_circ:chr2:189405958-189406741	NA	NA	3	NA	3	NA	6	NA	2	NA	11	NA
rno_circ:chr1:57742000-57744248	NA	3	4	2	2	1	NA	NA	2	2	6	3
rno_circ:chr3:120469340-120475597	2	2	NA	NA	4	2	3	1	NA	NA	8	3
rno_circ:chr6:22373412-22407626	NA	NA	NA	NA	NA	NA	NA	NA	3	1	11	10
rno_circ:chr8:127709464-127720003	9	3	NA	NA	NA	3	4	2	2	NA	NA	2
rno_circ:chr8:33252442-33296545	NA	NA	6	NA	NA	NA	6	5	NA	NA	4	4
rno_circ:chr13:68731139-68749788	NA	NA	NA	NA	NA	NA	4	3	3	NA	8	7
rno_circ:chr6:22365537-22376735	NA	NA	2	1	2	NA	2	NA	5	2	6	5
rno_circ:chr7:62929510-62931338	6	1	NA	NA	NA	NA	3	NA	NA	1	9	5
rno_circ:chr19:52162391-52163525	NA	NA	NA	NA	NA	NA	3	3	NA	NA	10	9
rno_circ:chr5:117024727-117030956	10	2	2	NA	6	5	NA	NA	NA	NA	NA	NA
rno_circ:chr8:94069184-94078413	2	NA	2	NA	4	1	5	NA	NA	NA	6	5
rno_circ:chr9:69854064-69860576	NA	NA	NA	1	NA	1	6	6	NA	NA	6	5
rno_circ:chr3:140598632-140622850	NA	NA	NA	3	NA	NA	3	1	7	2	6	3
rno_circ:chr19:42911935-42920390	6	NA	7	NA	3	NA	NA	NA	5	NA	4	NA
rno_circ:chr8:63689729-63707786	NA	NA	4	4	NA	NA	7	5	3	2	NA	NA
rno_circ:chr8:79673623-79674151	5	2	2	NA	NA	NA	NA	NA	7	1	5	3
rno_circ:chr6:22362483-22376735	NA	NA	NA	2	NA	3	NA	4	NA	7	NA	9
rno_circ:chr2:248464229-248613351	7	NA	NA	NA	7	NA	2	NA	4	NA	5	NA
rno_circ:chr5:99465650-99474162	NA	1	4	NA	2	1	NA	NA	3	3	6	5
rno_circ:chr17:84872804-84922765	6	5	3	NA	NA	NA	NA	NA	6	NA	5	NA
rno_circ:chr3:12860437-12931658	NA	NA	7	7	8	2	NA	NA	NA	NA	NA	1
rno_circ:chr10:88292731-88293379	NA	NA	3	3	NA	1	7	7	NA	NA	3	1
rno_circ:chr14:42803980-42809348	NA	NA	5	5	NA	1	NA	NA	5	1	4	4
rno_circ:chr9:81258380-81264832	3	1	NA	NA	NA	1	4	1	NA	NA	11	4
rno_circ:chr1:166208849-166259335	NA	NA	10	3	5	3	NA	NA	NA	3	NA	1
rno_circ:chr1:46959021-46968866	NA	2	2	NA	5	2	NA	NA	5	1	4	4
rno_circ:chr12:628708-636629	NA	NA	4	NA	12	NA	4	NA	NA	NA	5	NA
rno_circ:chr9:104320966-104326727	4	4	9	8	NA	NA	NA	NA	NA	NA	NA	NA
rno_circ:chr10:54552998-54564596	2	NA	NA	NA	NA	NA	NA	NA	7	8	5	3
rno_circ:chr4:27449971-27463961	NA	NA	3	1	NA	NA	NA	1	NA	NA	14	6
rno_circ:chr7:123600187-123652318	NA	NA	5	NA	NA	NA	9	NA	11	NA	NA	NA
rno_circ:chr8:102350320-102351960	7	NA	NA	NA	3	NA	2	NA	2	NA	6	5
rno_circ:chr10:71322147-71323079	6	NA	5	NA	NA	NA	2	NA	3	NA	9	NA
rno_circ:chr5:129448885-129457884	NA	NA	6	2	4	1	NA	NA	6	NA	5	1
rno_circ:chr7:14239164-14242298	NA	NA	NA	NA	3	NA	NA	NA	2	NA	11	9
rno_circ:chr14:43458941-43461320	NA	NA	9	1	NA	NA	6	NA	4	2	2	1
rno_circ:chr18:16536783-16538604	3	3	5	5	NA	1	2	NA	4	2	NA	NA
rno_circ:chr2:188337238-188348762	9	NA	3	1	NA	NA	NA	NA	NA	NA	10	2
rno_circ:chr2:128562842-128636580	5	1	NA	NA	NA	NA	NA	NA	3	3	7	6
rno_circ:chr14:84876764-84886376	5	NA	NA	NA	NA	NA	3	NA	12	NA	5	NA
rno_circ:chr2:183520240-183542215	NA	NA	NA	NA	3	NA	7	2	3	1	6	3
rno_circ:chr15:19534432-19541895	4	2	4	NA	NA	NA	5	3	NA	NA	4	3
rno_circ:chr13:35585251-35608096	NA	NA	5	NA	6	NA	7	NA	7	NA	NA	NA
rno_circ:chr10:52496190-52518494	6	2	NA	NA	NA	NA	NA	NA	7	NA	5	5
rno_circ:chr1:247922780-247960553	NA	1	5	4	NA	NA	NA	NA	4	NA	6	5
rno_circ:chr3:112752502-112762808	NA	NA	2	2	NA	NA	3	NA	NA	NA	10	8
rno_circ:chr5:57550624-57553207	3	1	NA	NA	5	3	NA	NA	3	NA	5	5
rno_circ:chr9:50313687-50336038	2	1	2	2	NA	NA	5	5	2	2	2	2
rno_circ:chr3:140614866-140622850	5	3	3	2	NA	NA	6	1	NA	NA	3	2
rno_circ:chr8:67019992-67021657	4	NA	5	1	NA	NA	8	1	NA	NA	4	2
rno_circ:chr5:7865440-7872679	NA	NA	5	2	NA	NA	3	NA	4	NA	6	5
rno_circ:chr4:140901076-140905153	7	4	NA	NA	2	NA	NA	NA	6	3	3	NA
rno_circ:chr13:76952080-76965688	8	NA	6	NA	NA	NA	4	NA	NA	NA	7	NA
rno_circ:chr7:138739114-138820528	6	2	NA	NA	NA	NA	NA	NA	9	NA	8	NA
rno_circ:chr8:22804233-22805257	5	1	3	NA	4	NA	2	2	5	3	NA	NA
rno_circ:chr2:220435620-220441299	NA	NA	7	NA	NA	NA	5	NA	8	5	NA	NA
rno_circ:chr3:147780064-147785568	NA	NA	2	1	NA	NA	NA	NA	3	2	8	8
rno_circ:chr7:98849305-98853891	NA	NA	8	1	NA	NA	2	NA	6	1	4	2
rno_circ:chr1:184041764-184061174	2	1	NA	NA	2	2	7	2	4	4	NA	NA
rno_circ:chr20:8247936-8251825	7	4	4	2	2	2	2	NA	NA	NA	NA	1
rno_circ:chr1:200648164-200671090	NA	NA	3	NA	NA	NA	NA	NA	4	2	8	7
rno_circ:chr3:140598632-140616459	4	2	NA	1	5	3	2	NA	NA	NA	3	4
rno_circ:chr7:18434705-18435878	4	2	NA	NA	2	NA	NA	3	5	2	4	2
rno_circ:chr8:59050282-59056386	NA	NA	4	2	3	3	5	5	NA	NA	2	NA
rno_circ:chr19:39543248-39545672	NA	NA	12	NA	6	NA	4	NA	NA	NA	2	NA
rno_circ:chr14:86104151-86104632	3	NA	NA	NA	6	NA	NA	NA	3	NA	8	4
rno_circ:chr2:248779402-248781144	NA	NA	10	3	NA	NA	2	NA	NA	NA	8	1
rno_circ:chr8:70339051-70347005	NA	NA	5	3	4	3	3	1	5	NA	NA	NA
rno_circ:chr3:140220436-140230678	9	3	8	4	NA	NA	NA	NA	NA	NA	NA	NA
rno_circ:chr6:129621583-129660096	12	NA	4	NA	6	NA	NA	NA	2	NA	NA	NA
rno_circ:chr1:80443035-80446422	NA	NA	6	NA	NA	NA	3	NA	NA	NA	10	5
rno_circ:chr2:219382723-219439030	8	NA	5	NA	2	NA	6	NA	3	NA	NA	NA
rno_circ:chr10:48452001-48470732	5	4	NA	NA	NA	NA	NA	2	6	2	4	1
rno_circ:chr5:92962208-92983896	8	NA	2	NA	NA	NA	4	NA	NA	NA	10	NA
rno_circ:chr18:65825830-65841509	NA	NA	4	NA	4	NA	NA	NA	10	NA	6	NA
rno_circ:chr18:26639288-26660117	2	1	NA	NA	2	1	2	1	9	2	4	NA
rno_circ:chr3:67751613-67755221	NA	NA	2	NA	5	NA	8	4	2	NA	3	NA
rno_circ:chr7:124178915-124182706	3	NA	NA	NA	NA	NA	8	4	NA	NA	7	2
rno_circ:chr5:81963969-81964353	NA	NA	9	7	NA	NA	5	2	NA	NA	NA	1
rno_circ:chr5:7807677-7818087	8	NA	NA	NA	2	NA	NA	NA	7	1	6	NA
rno_circ:chr7:45085901-45094636	6	NA	NA	NA	4	NA	6	NA	4	NA	4	NA
rno_circ:chr18:15195622-15201331	NA	2	NA	NA	3	3	NA	NA	8	4	3	1
rno_circ:chr7:18427969-18430356	NA	NA	2	NA	NA	1	NA	2	4	NA	10	5
rno_circ:chr1:164367968-164380890	NA	NA	6	7	4	3	NA	NA	4	NA	NA	NA
rno_circ:chr14:2924636-2991160	4	3	4	NA	6	NA	5	2	NA	NA	NA	NA
rno_circ:chr16:11046372-11051389	NA	NA	2	2	3	2	2	1	NA	NA	6	6
rno_circ:chr4:152911854-152916759	NA	NA	4	1	NA	NA	NA	1	NA	NA	11	7
rno_circ:chr8:85436186-85444178	5	2	6	4	NA	NA	3	1	NA	NA	3	NA
rno_circ:chr1:185306404-185307538	NA	NA	3	NA	NA	NA	2	1	7	2	5	4
rno_circ:chr1:128621052-128628362	8	5	7	NA	NA	NA	4	NA	NA	NA	NA	NA
rno_circ:chr7:137216397-137256074	NA	1	4	2	NA	NA	NA	1	4	3	3	6
rno_circ:chr18:16472884-16475633	NA	NA	12	NA	NA	NA	2	NA	NA	NA	8	2
rno_circ:chr2:150728419-150756431	NA	NA	3	NA	2	2	NA	NA	8	5	3	1
rno_circ:chrX:159023994-159035906	NA	1	NA	NA	NA	NA	2	2	2	1	8	8
rno_circ:chr15:24024429-24032402	NA	NA	2	1	NA	NA	2	NA	NA	NA	10	9
rno_circ:chr11:87902732-87908586	NA	2	6	NA	NA	NA	6	1	4	4	NA	1
rno_circ:chr20:21959520-21986948	4	NA	NA	NA	3	NA	6	NA	8	NA	3	NA
rno_circ:chr5:47408681-47409532	12	NA	6	NA	3	NA	NA	NA	NA	NA	3	NA
rno_circ:chr7:124180911-124182706	3	2	3	1	3	NA	6	1	NA	NA	3	2
rno_circ:chr10:61498389-61509086	NA	NA	10	NA	5	NA	NA	NA	4	NA	5	NA
rno_circ:chr7:140828965-140855908	11	NA	6	NA	NA	NA	7	NA	NA	NA	NA	NA
rno_circ:chr8:116554093-116555206	NA	NA	4	NA	4	3	NA	NA	4	2	4	3
rno_circ:chr6:124596541-124629605	5	1	4	NA	4	NA	NA	NA	3	NA	6	1
rno_circ:chr13:105693583-105701842	NA	NA	4	1	4	NA	3	NA	NA	NA	8	4
rno_circ:chr5:36040325-36054615	NA	3	6	NA	4	2	NA	NA	NA	2	4	3
rno_circ:chr10:30980709-30984601	5	3	5	5	NA	NA	NA	3	NA	NA	3	NA
rno_circ:chr5:105243242-105270411	NA	NA	6	NA	NA	NA	2	NA	10	3	2	1
rno_circ:chr17:5238037-5241140	2	NA	NA	NA	NA	NA	11	1	5	NA	5	NA
rno_circ:chr4:183896301-183905444	3	NA	5	NA	NA	NA	5	NA	5	NA	5	NA
rno_circ:chr16:50413024-50413854	2	1	2	NA	7	2	NA	NA	NA	NA	9	NA
rno_circ:chr8:130767665-130768360	NA	NA	3	2	NA	NA	2	3	3	NA	7	3
rno_circ:chr2:24134222-24145892	NA	NA	6	NA	NA	NA	NA	1	NA	NA	10	6
rno_circ:chr3:128756800-128761750	4	NA	6	NA	NA	NA	3	NA	10	NA	NA	NA
rno_circ:chr7:70688610-70731463	2	NA	NA	NA	4	NA	2	NA	9	NA	6	NA
rno_circ:chr2:24740104-24746356	6	1	NA	NA	5	1	NA	NA	3	1	3	3
rno_circ:chr17:84230183-84249246	NA	NA	7	NA	NA	NA	NA	NA	10	NA	6	NA
rno_circ:chr15:51845438-51847373	4	4	NA	NA	NA	NA	NA	NA	NA	NA	8	7
rno_circ:chr11:46972479-46998740	NA	NA	4	1	4	NA	3	1	NA	1	5	4
rno_circ:chr4:96732982-96787475	3	1	3	1	NA	NA	NA	NA	9	1	3	2
rno_circ:chr1:235789223-235800597	NA	NA	3	NA	3	2	2	NA	6	NA	4	3
rno_circ:chr8:70339051-70351933	4	3	NA	NA	NA	NA	8	1	NA	NA	6	1
rno_circ:chr6:58514071-58523814	7	NA	4	2	6	2	NA	NA	NA	NA	NA	2
rno_circ:chr5:159643630-159643881	6	NA	NA	NA	NA	NA	2	NA	10	NA	5	NA
rno_circ:chr6:125523808-125553497	NA	NA	3	NA	3	1	12	2	NA	NA	2	NA
rno_circ:chr18:49891333-49891588	7	1	NA	NA	NA	NA	NA	1	10	NA	NA	4
rno_circ:chr10:30169237-30175289	NA	NA	5	NA	8	NA	4	NA	NA	NA	6	NA
rno_circ:chrX:119208336-119210714	4	NA	11	NA	NA	NA	NA	NA	8	NA	NA	NA
rno_circ:chr5:157863697-157864867	NA	NA	NA	NA	NA	1	NA	NA	6	6	7	3
rno_circ:chr18:56848012-56853785	NA	3	4	4	4	4	NA	2	NA	NA	NA	2
rno_circ:chr8:61027213-61034811	4	NA	NA	NA	7	NA	6	NA	NA	NA	6	NA
rno_circ:chr1:263633065-263633397	NA	NA	4	2	3	NA	NA	NA	5	NA	6	3
rno_circ:chr8:64171150-64184113	NA	2	2	2	4	4	NA	NA	NA	NA	6	3
rno_circ:chr14:43420836-43461320	NA	2	4	3	NA	3	NA	3	NA	1	3	4
rno_circ:chr11:70296513-70300006	9	NA	NA	NA	2	1	4	1	NA	NA	6	NA
rno_circ:chr15:33308128-33313813	4	2	3	3	5	1	3	2	NA	NA	NA	NA
rno_circ:chr7:29361394-29363237	NA	NA	NA	NA	NA	NA	2	1	4	3	7	6
rno_circ:chr11:85618881-85633288	14	NA	NA	NA	NA	NA	NA	NA	NA	NA	9	NA
rno_circ:chrX:111157460-111163744	NA	NA	NA	NA	5	NA	NA	NA	NA	NA	9	9
rno_circ:chr7:93436167-93445926	NA	NA	4	NA	NA	NA	12	NA	5	NA	2	NA
rno_circ:chr6:91933750-91961861	5	4	2	NA	NA	NA	NA	NA	2	NA	5	5
rno_circ:chr6:132551396-132555729	2	NA	13	NA	NA	NA	NA	NA	NA	NA	8	NA
rno_circ:chr12:38080067-38084011	NA	NA	2	1	NA	1	3	1	3	3	7	2
rno_circ:chr19:54803498-54822499	2	NA	2	NA	3	3	2	NA	NA	2	5	4
rno_circ:chr9:41309609-41321601	NA	NA	NA	NA	NA	1	2	2	NA	1	10	7
rno_circ:chr2:207311452-207316736	3	NA	4	NA	NA	NA	6	NA	9	1	NA	NA
rno_circ:chr9:16069766-16071540	NA	NA	NA	NA	NA	NA	3	3	5	NA	6	6
rno_circ:chr1:90116534-90126552	4	4	2	NA	4	1	NA	NA	NA	NA	4	4
rno_circ:chr2:116051315-116059895	NA	NA	11	3	NA	NA	NA	NA	NA	NA	6	3
rno_circ:chr5:136420698-136447778	2	NA	8	NA	NA	NA	5	NA	NA	NA	8	NA
rno_circ:chr12:6404013-6419916	5	4	4	1	NA	NA	NA	NA	NA	NA	6	3
rno_circ:chr8:23878265-23884848	NA	3	NA	NA	4	NA	3	1	NA	NA	6	6
rno_circ:chr5:144919412-144924818	NA	NA	5	3	NA	NA	NA	1	7	NA	4	3
rno_circ:chr2:113229566-113345579	5	5	NA	NA	NA	1	4	3	3	2	NA	NA
rno_circ:chr19:54786578-54803673	NA	NA	3	NA	NA	NA	2	1	5	2	5	5
rno_circ:chr2:198276002-198284858	4	4	4	4	NA	NA	3	3	NA	NA	NA	1
rno_circ:chr8:130006477-130031678	NA	2	6	4	NA	NA	NA	NA	NA	5	3	3
rno_circ:chr8:47335866-47339341	NA	NA	NA	NA	3	NA	9	NA	7	1	3	NA
rno_circ:chr4:168260038-168267184	9	NA	NA	NA	2	NA	4	NA	3	1	4	NA
rno_circ:chr13:95167819-95230772	2	1	6	NA	2	1	NA	NA	NA	NA	9	2
rno_circ:chr9:38582634-38584696	NA	NA	5	1	NA	1	9	7	NA	NA	NA	NA
rno_circ:chr1:241098965-241139602	7	NA	3	NA	2	NA	2	NA	NA	NA	9	NA
rno_circ:chrX:29458001-29468304	2	1	NA	NA	NA	NA	4	2	9	2	2	1
rno_circ:chr5:155691684-155709264	NA	NA	4	NA	4	NA	7	NA	6	NA	2	NA
rno_circ:chrX:21542111-21552121	NA	NA	4	4	NA	NA	7	7	NA	NA	NA	1
rno_circ:chr2:231895410-231911316	NA	NA	5	NA	2	NA	NA	NA	6	NA	5	5
rno_circ:chr16:21142668-21143130	3	1	NA	NA	NA	NA	7	NA	4	1	5	2
rno_circ:chr9:73752937-73773659	2	NA	8	6	NA	NA	NA	NA	3	NA	2	2
rno_circ:chr1:219570015-219571238	NA	NA	NA	NA	NA	NA	6	4	6	1	3	2
rno_circ:chr16:83050847-83063511	3	3	4	2	3	2	NA	NA	NA	NA	5	NA
rno_circ:chr6:108857237-108862500	NA	NA	8	6	NA	NA	NA	NA	NA	NA	4	4
rno_circ:chr6:105664810-105676672	5	3	3	NA	3	2	NA	2	NA	NA	2	2
rno_circ:chr1:65850468-65852263	NA	NA	NA	NA	NA	NA	2	NA	10	7	2	1
rno_circ:chr4:118823672-118825393	NA	NA	3	2	7	1	NA	NA	3	2	2	2
rno_circ:chr13:113832448-113840267	NA	1	3	6	NA	2	NA	2	NA	5	NA	3
rno_circ:chrX:13262784-13279027	NA	8	NA	3	NA	1	NA	2	NA	2	NA	6
rno_circ:chr19:12536114-12555807	7	5	NA	NA	NA	NA	6	1	NA	NA	2	1
rno_circ:chr6:108862383-108883917	NA	NA	4	1	4	NA	NA	NA	3	2	4	4
rno_circ:chr2:258836959-258843908	2	1	5	NA	NA	NA	6	NA	2	1	4	1
rno_circ:chr5:117620103-117623151	NA	NA	8	4	3	NA	2	2	NA	NA	2	1
rno_circ:chr6:133775080-133791177	9	NA	13	NA	NA	NA	NA	NA	NA	NA	NA	NA
rno_circ:chr9:113605683-113636969	NA	3	NA	2	NA	2	NA	1	NA	3	NA	11
rno_circ:chr17:62365921-62397663	NA	NA	NA	NA	NA	2	2	1	5	1	8	3
rno_circ:chr15:19821859-19832507	3	3	NA	NA	NA	NA	NA	NA	NA	2	7	7
rno_circ:chr18:15195622-15214066	2	NA	7	NA	NA	NA	5	NA	3	NA	5	NA
rno_circ:chr10:57551345-57563686	5	5	4	4	2	2	NA	NA	NA	NA	NA	NA
rno_circ:chr10:51724607-51734014	6	4	2	1	NA	NA	NA	NA	4	NA	3	2
rno_circ:chr5:117024123-117030956	5	NA	4	NA	NA	NA	5	NA	6	NA	2	NA
rno_circ:chr14:35697093-35697435	6	NA	2	NA	2	NA	NA	NA	6	NA	6	NA
rno_circ:chr11:32807347-32832388	7	NA	NA	NA	NA	NA	NA	1	3	1	7	3
rno_circ:chr1:63736954-63760774	12	NA	NA	NA	2	NA	4	NA	NA	NA	4	NA
rno_circ:chr4:28474639-28478841	NA	NA	4	NA	NA	NA	5	NA	NA	NA	13	NA
rno_circ:chr10:58641524-58646171	NA	NA	2	NA	NA	NA	2	1	9	8	NA	NA
rno_circ:chr3:82723344-82725485	6	6	NA	NA	NA	NA	7	2	NA	NA	NA	1
rno_circ:chr1:266851021-266852430	NA	4	NA	NA	3	2	NA	3	5	2	2	1
rno_circ:chr8:46716191-46723643	NA	NA	5	2	4	1	3	NA	5	2	NA	NA
rno_circ:chr4:158316610-158420230	4	1	4	NA	3	NA	NA	NA	10	NA	NA	NA
rno_circ:chr19:43205060-43206857	NA	NA	NA	NA	4	NA	NA	NA	7	5	4	2
rno_circ:chr9:112317485-112342454	NA	3	NA	NA	4	NA	4	2	3	3	2	1
rno_circ:chr14:92417430-92453195	3	NA	NA	NA	2	1	8	8	NA	NA	NA	NA
rno_circ:chrX:135406401-135419614	3	3	4	4	NA	NA	NA	NA	NA	NA	5	3
rno_circ:chr11:71069746-71074618	NA	NA	9	3	NA	NA	NA	NA	6	NA	4	NA
rno_circ:chr3:114367774-114525958	7	NA	5	NA	NA	NA	NA	NA	NA	NA	10	NA
rno_circ:chr4:27509136-27537918	4	4	NA	NA	2	NA	4	4	NA	NA	2	2
rno_circ:chr4:58367537-58408977	NA	NA	13	NA	NA	NA	NA	NA	9	NA	NA	NA
rno_circ:chr19:43120530-43124021	NA	NA	5	3	3	2	NA	NA	6	2	NA	1
rno_circ:chr9:1442054-1485363	4	NA	2	NA	NA	NA	NA	NA	NA	NA	8	8
rno_circ:chr13:56096834-56129496	3	NA	NA	NA	3	NA	4	NA	3	NA	9	NA
rno_circ:chr9:69896362-69899911	5	NA	3	NA	NA	NA	NA	NA	5	NA	9	NA
rno_circ:chr10:48178920-48194542	4	2	5	3	NA	1	NA	NA	4	3	NA	NA
rno_circ:chr6:10359693-10364260	4	2	NA	2	NA	NA	NA	NA	NA	NA	9	5
rno_circ:chr3:166992554-166994289	2	1	6	5	NA	NA	NA	3	NA	1	3	1
rno_circ:chr15:37171042-37182319	NA	5	NA	1	NA	2	NA	3	NA	10	NA	1
rno_circ:chr2:237814781-237851960	NA	NA	9	6	2	NA	5	NA	NA	NA	NA	NA
rno_circ:chr6:4298605-4315062	2	NA	NA	NA	NA	NA	NA	NA	7	1	7	5
rno_circ:chr15:61664226-61683055	4	2	NA	NA	NA	NA	6	2	NA	NA	6	2
rno_circ:chr1:243276401-243376079	NA	NA	3	2	NA	1	NA	NA	NA	NA	8	8
rno_circ:chr2:188337238-188387007	3	NA	NA	NA	7	NA	NA	NA	6	NA	6	NA
rno_circ:chr7:35021801-35027276	9	4	NA	1	NA	NA	NA	NA	NA	NA	5	3
rno_circ:chr16:71202872-71203611	4	2	6	1	NA	NA	4	NA	4	NA	NA	1
rno_circ:chr19:15151107-15207439	9	NA	10	NA	NA	NA	3	NA	NA	NA	NA	NA
rno_circ:chr4:178349959-178389965	NA	NA	2	1	NA	NA	NA	NA	5	6	4	4
rno_circ:chr4:34586897-34602713	NA	NA	8	4	3	NA	NA	NA	3	1	NA	3
rno_circ:chr1:99510577-99533851	8	NA	NA	NA	NA	NA	NA	NA	6	NA	8	NA
rno_circ:chr18:65285320-65288857	4	NA	2	NA	NA	NA	2	NA	2	NA	9	3
rno_circ:chr2:202970800-202998292	NA	1	6	3	NA	NA	4	2	4	2	NA	NA
rno_circ:chr17:90393751-90399200	6	2	7	2	3	1	NA	NA	NA	NA	NA	1
rno_circ:chr9:113534327-113545068	NA	NA	NA	NA	7	NA	3	NA	6	NA	6	NA
rno_circ:chr6:76591791-76626199	11	NA	NA	NA	NA	NA	3	NA	4	NA	4	NA
rno_circ:chr19:31530957-31538853	7	3	7	NA	NA	NA	NA	NA	3	2	NA	NA
rno_circ:chr2:221062375-221072200	NA	NA	NA	NA	NA	NA	NA	NA	NA	NA	11	11
rno_circ:chr16:71097098-71107647	3	NA	NA	NA	NA	1	NA	NA	NA	NA	10	8
rno_circ:chr5:144188160-144189390	3	NA	3	NA	NA	NA	11	2	2	NA	NA	NA
rno_circ:chr7:34057078-34058440	NA	NA	NA	NA	6	NA	4	2	2	2	5	NA
rno_circ:chr14:28522856-28536253	7	NA	4	NA	3	2	NA	NA	3	NA	2	NA
rno_circ:chr1:189679087-189685094	NA	NA	9	NA	2	NA	NA	NA	5	NA	5	NA
rno_circ:chr12:14654706-14703546	2	2	2	2	2	NA	2	2	NA	NA	4	3
rno_circ:chr18:1803205-1821146	4	3	NA	NA	NA	2	NA	NA	NA	3	NA	9
rno_circ:chr10:65807775-65808260	NA	NA	6	3	2	1	NA	NA	5	1	NA	3
rno_circ:chr1:129274807-129278899	4	3	NA	NA	NA	NA	2	1	NA	NA	7	4
rno_circ:chr3:2057181-2060164	5	NA	NA	NA	5	4	2	1	NA	NA	4	NA
rno_circ:chr2:199001328-199002930	NA	NA	4	NA	NA	NA	NA	NA	8	NA	5	4
rno_circ:chr5:29851601-29865341	5	5	NA	1	NA	NA	NA	NA	NA	NA	5	5
rno_circ:chr6:137865872-137867607	NA	2	7	4	3	1	NA	NA	3	1	NA	NA
rno_circ:chr5:117742776-117743766	6	2	NA	NA	NA	NA	3	NA	3	2	4	1
rno_circ:chr3:56199666-56213623	NA	NA	6	4	NA	NA	NA	NA	3	NA	7	1
rno_circ:chr5:7703776-7764306	6	4	3	NA	NA	1	NA	NA	NA	1	6	NA
rno_circ:chr3:33258928-33274314	3	NA	10	NA	6	NA	2	NA	NA	NA	NA	NA
rno_circ:chr11:34879058-34932316	NA	NA	4	4	4	3	NA	NA	6	NA	NA	NA
rno_circ:chr10:96672236-96722491	10	6	NA	NA	NA	NA	3	2	NA	NA	NA	NA
rno_circ:chr1:220032746-220034697	NA	NA	4	NA	2	NA	NA	NA	4	NA	11	NA
rno_circ:chr16:9650675-9658531	NA	1	NA	NA	NA	NA	NA	NA	4	NA	9	7
rno_circ:chr7:62899716-62978098	NA	NA	7	NA	7	NA	4	NA	3	NA	NA	NA
rno_circ:chr1:63778610-63967007	NA	NA	2	NA	2	NA	13	NA	4	NA	NA	NA
rno_circ:chr15:109120332-109141568	4	3	NA	2	4	4	NA	NA	NA	3	NA	1
rno_circ:chr2:187525295-187529234	NA	NA	NA	NA	3	2	NA	1	NA	NA	8	7
rno_circ:chr11:74759325-74786639	NA	NA	8	3	NA	1	3	NA	6	NA	NA	NA
rno_circ:chr5:159643630-159643884	4	NA	5	1	NA	NA	NA	NA	7	1	NA	3
rno_circ:chr11:84571220-84575616	NA	NA	NA	NA	2	1	NA	1	5	NA	5	7
rno_circ:chr18:43901231-43905202	NA	NA	NA	NA	NA	NA	NA	NA	2	1	9	9
rno_circ:chr10:65861838-65862953	2	NA	7	NA	NA	NA	5	NA	NA	NA	7	NA
rno_circ:chr14:106153575-106167943	3	NA	NA	NA	4	NA	5	NA	2	NA	7	NA
rno_circ:chr7:126282121-126283984	2	2	NA	1	NA	NA	8	5	3	NA	NA	NA
rno_circ:chr4:151118221-151124504	2	NA	5	NA	4	NA	NA	NA	10	NA	NA	NA
rno_circ:chr9:112005677-112008516	2	NA	3	1	2	NA	NA	NA	NA	NA	8	5
rno_circ:chr8:60441497-60443706	4	1	NA	NA	NA	NA	2	1	NA	NA	7	6
rno_circ:chr2:206524045-206534135	NA	NA	NA	NA	4	4	5	NA	8	NA	NA	NA
rno_circ:chr5:148868269-148881293	5	5	5	NA	NA	NA	NA	NA	4	2	NA	NA
rno_circ:chr2:57320683-57321619	3	NA	3	1	NA	NA	NA	1	5	3	4	1
rno_circ:chr5:116593430-116658945	NA	1	NA	NA	NA	NA	NA	NA	NA	NA	10	10
rno_circ:chr5:136420698-136471341	14	NA	5	NA	NA	NA	NA	NA	NA	NA	2	NA
rno_circ:chr14:15112120-15127296	5	5	NA	4	NA	NA	3	NA	NA	NA	4	NA
rno_circ:chr8:76991895-76995624	3	NA	5	NA	4	NA	3	NA	3	NA	3	NA
rno_circ:chr9:96970457-96979167	NA	NA	2	1	8	6	2	1	NA	NA	NA	1
rno_circ:chr20:6883690-6884511	NA	1	NA	NA	NA	NA	NA	1	4	1	7	7
rno_circ:chr17:37764142-37793965	3	NA	3	NA	NA	NA	7	NA	3	NA	5	NA
rno_circ:chr6:80235400-80248440	NA	NA	2	2	NA	NA	NA	NA	NA	NA	9	8
rno_circ:chr5:106171074-106202563	NA	NA	10	NA	3	NA	NA	NA	3	NA	5	NA
rno_circ:chr17:85036937-85057912	NA	NA	6	1	2	1	2	1	NA	1	3	4
rno_circ:chr14:91468957-91510219	NA	NA	4	1	NA	NA	3	NA	5	4	2	2
rno_circ:chr1:187776387-187777086	NA	NA	4	2	2	NA	NA	NA	9	3	NA	1
rno_circ:chr10:35816390-35817012	2	NA	2	NA	5	NA	NA	NA	5	NA	7	NA
rno_circ:chr2:218919131-218929338	NA	NA	NA	1	4	4	NA	NA	NA	NA	6	6
rno_circ:chr19:54820626-54822499	6	NA	3	NA	NA	NA	3	3	NA	NA	6	NA
rno_circ:chr14:44296202-44323368	8	1	NA	NA	NA	NA	4	3	NA	NA	5	NA
rno_circ:chr5:21830878-21832691	3	NA	NA	NA	NA	2	7	1	6	2	NA	NA
rno_circ:chr9:2205172-2210996	NA	NA	NA	NA	NA	NA	NA	NA	NA	NA	13	8
rno_circ:chr14:113906516-113922713	4	3	5	NA	2	NA	NA	NA	NA	NA	4	3
rno_circ:chrX:71119280-71121063	NA	2	4	NA	NA	NA	5	2	NA	NA	6	2
rno_circ:chr12:30082881-30083826	NA	NA	NA	NA	NA	NA	3	1	10	7	NA	NA
rno_circ:chr3:51187491-51187918	3	NA	NA	NA	2	2	7	1	NA	NA	3	3
rno_circ:chr2:30384653-30433774	7	NA	14	NA	NA	NA	NA	NA	NA	NA	NA	NA
rno_circ:chr3:46087676-46134875	3	NA	3	NA	NA	NA	NA	NA	9	NA	6	NA
rno_circ:chr14:7782502-7783047	2	2	NA	NA	NA	NA	2	2	2	2	5	4
rno_circ:chr2:27713879-27755789	NA	NA	6	NA	7	NA	4	NA	4	NA	NA	NA
rno_circ:chr6:124625936-124629605	2	1	NA	NA	4	NA	NA	NA	5	1	6	2
rno_circ:chr5:148868269-148870792	2	1	5	NA	NA	NA	5	3	5	NA	NA	NA
rno_circ:chr5:127856624-127858366	NA	NA	5	NA	3	NA	4	NA	NA	NA	8	NA
rno_circ:chr5:160066006-160070915	NA	8	NA	2	NA	3	NA	NA	NA	4	NA	3
rno_circ:chr6:133777712-133791177	NA	NA	20	NA	NA	NA	NA	NA	NA	NA	NA	NA
rno_circ:chr9:65976760-65980632	NA	NA	NA	NA	NA	NA	3	2	3	NA	6	6
rno_circ:chr6:135786660-135797661	NA	NA	5	4	NA	NA	NA	NA	NA	NA	6	5
rno_circ:chr13:113832448-113836291	NA	NA	9	NA	5	NA	NA	NA	NA	NA	6	NA
rno_circ:chr7:66743103-66747728	6	4	NA	NA	NA	NA	NA	NA	2	NA	4	4
rno_circ:chr15:103830793-103832124	NA	NA	NA	NA	NA	NA	6	2	NA	NA	6	6
rno_circ:chr10:72369079-72369874	5	2	NA	NA	5	NA	2	NA	NA	NA	6	NA
rno_circ:chr16:54046072-54058972	4	NA	NA	NA	NA	2	NA	NA	7	7	NA	NA
rno_circ:chr2:196229571-196232756	NA	NA	NA	NA	5	NA	4	NA	3	NA	8	NA
rno_circ:chr3:118033138-118034108	NA	NA	4	3	NA	2	NA	NA	5	5	NA	1
rno_circ:chr3:177140837-177145025	4	6	4	1	NA	NA	NA	1	NA	NA	2	2
rno_circ:chr3:123077758-123078115	NA	4	NA	NA	6	6	3	1	NA	NA	NA	NA
rno_circ:chr10:4583896-4605111	NA	NA	3	1	3	3	NA	NA	NA	NA	6	4
rno_circ:chr14:5607718-5786184	NA	NA	9	NA	5	NA	NA	NA	4	NA	2	NA
rno_circ:chr10:84898646-84901093	NA	NA	NA	1	6	4	NA	2	NA	NA	5	2
rno_circ:chr6:99076732-99078103	4	3	3	1	4	1	2	NA	NA	NA	NA	2
rno_circ:chr1:142556681-142565170	NA	NA	2	2	NA	NA	NA	NA	NA	NA	8	8
rno_circ:chr20:3232687-3253561	2	NA	14	NA	NA	NA	4	NA	NA	NA	NA	NA
rno_circ:chr11:33952127-33953096	6	2	2	1	NA	NA	NA	NA	4	1	3	1
rno_circ:chr1:91671407-91673515	NA	2	5	NA	NA	NA	NA	1	NA	NA	6	6
rno_circ:chr6:14480490-14490352	NA	5	3	2	NA	NA	NA	4	NA	NA	4	2
rno_circ:chr16:2115374-2126628	6	1	4	3	NA	NA	NA	NA	2	NA	4	NA
rno_circ:chr17:84219927-84239309	NA	NA	NA	NA	NA	NA	2	1	5	3	5	4
rno_circ:chr4:10655703-10675611	7	3	NA	NA	4	NA	4	NA	NA	NA	2	NA
rno_circ:chr6:136059672-136081622	NA	NA	5	NA	NA	NA	NA	NA	3	NA	9	3
rno_circ:chr1:162502777-162507630	4	2	7	7	NA	NA	NA	NA	NA	NA	NA	NA
rno_circ:chr2:128642780-128668115	NA	NA	7	NA	3	NA	3	NA	4	NA	3	NA
rno_circ:chr5:58792581-58794404	NA	NA	3	NA	4	NA	NA	NA	NA	NA	13	NA
rno_circ:chr4:158144372-158166045	2	NA	4	NA	NA	NA	NA	1	4	3	4	2
rno_circ:chr14:91491308-91510219	NA	11	NA	2	NA	NA	NA	NA	NA	3	NA	4
rno_circ:chr10:72924683-72938843	NA	1	7	7	NA	NA	NA	NA	NA	NA	3	2
rno_circ:chr17:79367996-79383074	NA	NA	NA	NA	NA	NA	NA	NA	NA	NA	12	8
rno_circ:chr2:264871216-264885562	NA	NA	5	2	3	3	NA	NA	NA	NA	4	3
rno_circ:chr2:227528584-227529462	6	3	4	NA	NA	1	4	2	NA	NA	NA	NA
rno_circ:chrX:10406997-10407453	NA	2	3	NA	NA	NA	NA	NA	NA	NA	7	8
rno_circ:chr1:21142145-21164430	5	4	3	NA	NA	NA	NA	NA	6	2	NA	NA
rno_circ:chr6:18891572-18900610	NA	NA	2	NA	4	3	2	NA	NA	NA	9	NA
rno_circ:chr1:162451867-162454337	4	NA	6	1	NA	NA	NA	NA	NA	NA	5	4
rno_circ:chr4:99970321-99989565	NA	NA	8	8	2	1	NA	NA	NA	NA	NA	1
rno_circ:chr6:108797786-108802113	NA	NA	7	6	7	NA	NA	NA	NA	NA	NA	NA
rno_circ:chr9:66664377-66669535	NA	NA	7	4	NA	NA	3	1	2	2	NA	1
rno_circ:chr3:56209138-56225582	NA	3	7	5	NA	NA	NA	NA	NA	1	2	2
rno_circ:chr4:145629759-145635715	3	2	3	NA	NA	NA	NA	NA	4	NA	5	3
rno_circ:chr6:26081724-26099044	NA	NA	2	1	6	NA	3	NA	5	3	NA	NA
rno_circ:chr10:86734306-86738981	NA	NA	7	4	NA	NA	4	3	NA	NA	2	NA
rno_circ:chr3:2030744-2051180	NA	NA	3	3	3	3	4	3	NA	1	NA	NA
rno_circ:chr14:82260834-82265660	NA	NA	2	1	NA	2	2	1	8	1	2	1
rno_circ:chr14:45668936-45691895	NA	3	NA	NA	3	NA	4	1	3	1	3	2
rno_circ:chr9:112317485-112318444	NA	NA	5	1	7	4	NA	2	NA	NA	NA	1
rno_circ:chr2:174336857-174342089	5	NA	2	1	2	NA	2	NA	NA	5	3	NA
rno_circ:chr19:55232360-55235927	3	2	NA	NA	NA	NA	6	3	NA	NA	3	3
rno_circ:chr15:57348405-57351717	NA	NA	2	1	5	1	NA	NA	5	1	3	2
rno_circ:chr4:115191293-115197150	NA	NA	4	NA	NA	NA	3	2	4	2	4	1
rno_circ:chrX:156703082-156705104	2	NA	NA	NA	NA	NA	6	NA	4	NA	8	NA
rno_circ:chr7:74318804-74358584	NA	NA	5	3	3	NA	3	2	4	NA	NA	NA
rno_circ:chr11:79529343-79611741	4	2	5	4	NA	1	NA	NA	2	NA	2	NA
rno_circ:chr4:161652798-161658514	2	NA	2	NA	NA	NA	2	NA	6	NA	4	4
rno_circ:chr15:33610716-33637119	11	NA	NA	NA	NA	NA	2	NA	7	NA	NA	NA
rno_circ:chr13:35579716-35608096	4	NA	2	NA	7	NA	5	NA	2	NA	NA	NA
rno_circ:chr11:79529343-79667277	NA	NA	8	NA	2	NA	4	1	NA	2	2	1
rno_circ:chrY:1142577-1153312	NA	NA	8	NA	NA	NA	2	NA	5	NA	5	NA
rno_circ:chr14:83260146-83262412	5	NA	4	NA	5	1	NA	NA	3	2	NA	NA
rno_circ:chr2:3856002-3860857	3	3	NA	NA	8	6	NA	NA	NA	NA	NA	NA
rno_circ:chr1:127814440-127858479	3	1	3	1	NA	1	NA	2	NA	NA	6	3
rno_circ:chr19:56720223-56721427	4	4	NA	NA	NA	1	NA	1	NA	NA	7	3
rno_circ:chr11:7355304-7362812	NA	NA	4	NA	4	3	5	NA	NA	NA	2	2
rno_circ:chr2:21854839-21915631	NA	NA	NA	NA	7	5	NA	NA	4	4	NA	NA
rno_circ:chr9:60516204-60542093	4	2	2	2	NA	NA	NA	NA	NA	NA	6	4
rno_circ:chr18:1812898-1819028	NA	NA	7	4	NA	NA	4	2	2	1	NA	NA
rno_circ:chr9:66751637-66774536	6	3	6	5	NA	NA	NA	NA	NA	NA	NA	NA
rno_circ:chr13:74512346-74520636	NA	NA	3	NA	2	NA	3	NA	3	NA	9	NA
rno_circ:chr14:37238505-37254001	NA	1	5	1	NA	1	2	1	2	NA	4	3
rno_circ:chrX:68267409-68292531	NA	NA	5	1	3	NA	5	1	NA	NA	4	1
rno_circ:chr5:144916446-144918979	NA	NA	5	4	NA	1	NA	NA	4	3	2	1
rno_circ:chr12:43501060-43576734	NA	NA	2	NA	2	NA	7	NA	3	NA	6	NA
rno_circ:chr6:96487068-96541680	5	NA	NA	NA	NA	NA	NA	NA	6	NA	9	NA
rno_circ:chr8:58964903-58970397	NA	NA	2	2	NA	NA	NA	2	4	4	3	3
rno_circ:chr15:36823412-36828644	2	2	NA	NA	NA	NA	2	NA	7	7	NA	NA
rno_circ:chr11:34065887-34070810	NA	2	NA	5	NA	NA	NA	NA	NA	1	NA	12
rno_circ:chr5:92962208-92983893	NA	9	NA	NA	NA	1	NA	NA	NA	NA	NA	10
rno_circ:chr17:19160986-19417560	NA	1	NA	9	NA	NA	NA	3	NA	2	NA	5
rno_circ:chr10:48452001-48484868	NA	NA	5	NA	NA	NA	5	NA	6	NA	4	NA
rno_circ:chr4:158242270-158316708	NA	NA	9	6	NA	NA	NA	NA	NA	5	NA	NA
rno_circ:chr7:126970756-126979759	2	1	3	3	2	1	3	1	NA	NA	3	1
rno_circ:chr5:138433397-138436136	3	2	3	2	4	NA	3	NA	NA	NA	3	NA
rno_circ:chr17:79345740-79373256	3	1	NA	NA	2	2	3	NA	4	2	2	NA
rno_circ:chr2:187525295-187532740	NA	4	NA	NA	NA	NA	2	1	6	NA	3	3
rno_circ:chr13:73219583-73255342	NA	NA	NA	NA	NA	NA	4	2	NA	NA	7	6
rno_circ:chr3:46304888-46308203	NA	NA	NA	NA	NA	NA	3	NA	NA	NA	8	8
rno_circ:chr20:45147527-45193661	3	2	5	4	2	2	NA	NA	NA	NA	NA	1
rno_circ:chr8:60901981-60920949	NA	4	NA	1	NA	NA	NA	NA	NA	4	5	5
rno_circ:chr7:70688610-70697117	8	NA	2	NA	7	NA	2	NA	NA	NA	NA	NA
rno_circ:chr1:244629853-244641499	7	NA	4	NA	NA	NA	NA	NA	8	NA	NA	NA
rno_circ:chr10:86175962-86180040	NA	NA	NA	1	2	NA	NA	NA	5	3	7	1
rno_circ:chr9:69867956-69878708	NA	1	NA	NA	2	2	4	3	6	1	NA	NA
rno_circ:chr13:74041875-74042333	5	NA	6	NA	NA	NA	4	NA	4	NA	NA	NA
rno_circ:chr12:16052505-16056091	NA	NA	4	4	4	3	NA	NA	4	NA	NA	NA
rno_circ:chr17:90327972-90334785	2	1	NA	1	NA	NA	6	3	3	NA	3	NA
rno_circ:chr2:251887045-251889238	NA	6	NA	NA	NA	1	NA	NA	NA	3	5	4
rno_circ:chr10:59324126-59327370	NA	6	NA	7	NA	2	NA	NA	NA	4	NA	NA
rno_circ:chr1:128030898-128044918	2	1	2	2	2	NA	NA	NA	NA	NA	6	4
rno_circ:chrX:99728011-99852337	3	NA	NA	NA	5	NA	2	NA	3	2	3	1
rno_circ:chr14:106488333-106500203	4	NA	5	NA	NA	NA	4	NA	2	NA	4	NA
rno_circ:chrX:114016360-114041613	NA	NA	3	NA	5	NA	NA	NA	7	NA	4	NA
rno_circ:chr13:95120752-95128782	NA	NA	2	1	NA	NA	7	1	5	2	NA	1
rno_circ:chr6:104466414-104475259	2	NA	7	NA	NA	NA	NA	NA	NA	NA	10	NA
rno_circ:chr3:148837814-148862118	4	NA	5	NA	NA	NA	3	NA	4	NA	3	NA
rno_circ:chr13:72960660-72969502	NA	1	NA	NA	5	2	4	3	NA	NA	3	1
rno_circ:chr3:14304560-14306688	NA	NA	NA	NA	NA	NA	3	1	3	2	5	5
rno_circ:chr16:29813881-29816691	NA	NA	17	NA	2	NA	NA	NA	NA	NA	NA	NA
rno_circ:chr5:36043415-36046665	NA	NA	3	NA	NA	NA	NA	1	NA	1	7	7
rno_circ:chr14:10786399-10787114	NA	3	NA	NA	NA	NA	7	NA	NA	NA	6	3
rno_circ:chr15:61665894-61683055	2	2	8	4	NA	1	NA	NA	NA	NA	NA	2
rno_circ:chr8:69780138-69780985	4	4	2	NA	NA	1	NA	NA	NA	2	3	3
rno_circ:chr5:171277663-171281241	5	3	NA	NA	NA	NA	NA	2	NA	NA	5	4
rno_circ:chr6:124386601-124400951	NA	NA	3	2	3	1	3	NA	5	NA	2	NA
rno_circ:chr14:113271542-113282291	3	3	NA	NA	NA	NA	NA	NA	3	2	4	4
rno_circ:chr6:2227206-2262866	NA	NA	7	3	NA	NA	2	NA	NA	NA	6	1
rno_circ:chr14:37251286-37262083	4	NA	NA	NA	3	2	NA	NA	NA	NA	6	4
rno_circ:chr5:129413066-129491380	4	NA	4	NA	NA	NA	2	NA	4	3	2	NA
rno_circ:chrX:139673761-139737195	NA	NA	4	2	NA	NA	NA	NA	2	NA	8	3
rno_circ:chr2:257626382-257629063	NA	NA	4	1	NA	NA	5	1	6	2	NA	NA
rno_circ:chr10:48165219-48194542	NA	NA	7	4	NA	NA	NA	NA	NA	3	4	1
rno_circ:chr1:7730011-7740859	NA	NA	NA	NA	NA	NA	19	NA	NA	NA	NA	NA
rno_circ:chr6:18919493-18939027	NA	NA	3	NA	3	3	NA	NA	NA	NA	5	5
rno_circ:chr17:79367996-79391846	NA	NA	NA	NA	NA	NA	2	1	NA	NA	8	8
rno_circ:chr1:266201079-266206952	NA	2	4	4	NA	NA	NA	NA	NA	NA	5	4
rno_circ:chr5:118687392-118690299	NA	NA	9	6	NA	NA	NA	1	NA	3	NA	NA
rno_circ:chr5:155945201-155947676	NA	NA	4	NA	2	1	2	NA	7	2	NA	1
rno_circ:chr8:94069184-94084373	3	3	5	4	NA	NA	NA	2	NA	NA	NA	2
rno_circ:chr5:164240276-164352893	NA	NA	5	NA	3	NA	4	NA	7	NA	NA	NA
rno_circ:chr4:58408730-58485447	NA	NA	NA	NA	NA	NA	NA	NA	19	NA	NA	NA
rno_circ:chr5:135354650-135359472	4	1	NA	NA	6	6	NA	NA	NA	2	NA	NA
rno_circ:chr2:209146114-209152642	4	4	NA	1	NA	1	2	1	NA	NA	3	3
rno_circ:chr6:828602-828775	NA	NA	9	2	NA	2	NA	NA	NA	NA	6	NA
rno_circ:chr8:22513983-22521943	NA	NA	3	NA	NA	NA	2	NA	5	NA	9	NA
rno_circ:chr17:85536896-85543863	NA	2	2	1	2	NA	3	NA	5	1	2	1
rno_circ:chr12:37628207-37628640	NA	1	NA	NA	3	2	NA	NA	5	5	2	1
rno_circ:chr7:73684650-73698020	NA	NA	6	1	3	NA	3	2	NA	NA	2	2
rno_circ:chr10:48699810-48705799	4	NA	4	NA	NA	NA	NA	NA	4	NA	4	3
rno_circ:chr17:6794838-6807576	NA	NA	NA	NA	NA	NA	5	NA	10	NA	2	2
rno_circ:chr5:47408681-47409537	NA	1	3	NA	8	NA	NA	NA	5	NA	2	NA
rno_circ:chr14:83166876-83173323	NA	NA	NA	NA	4	NA	6	1	5	3	NA	NA
rno_circ:chr1:175225210-175230218	NA	NA	NA	NA	4	3	NA	NA	8	4	NA	NA
rno_circ:chr19:57471129-57475866	NA	2	3	1	3	NA	NA	NA	10	NA	NA	NA
rno_circ:chr8:33252442-33335423	NA	1	NA	NA	NA	NA	NA	NA	5	3	5	5
rno_circ:chr6:96224909-96232767	4	NA	6	5	NA	NA	4	NA	NA	NA	NA	NA
rno_circ:chr4:151416424-151428896	NA	NA	3	2	NA	NA	4	1	3	1	3	2
rno_circ:chrX:11058133-11062369	NA	1	3	NA	3	NA	3	2	4	NA	3	NA
rno_circ:chr5:152380712-152381406	3	NA	9	7	NA	NA	NA	NA	NA	NA	NA	NA
rno_circ:chr3:79991515-79992568	NA	NA	5	NA	NA	1	3	NA	2	1	4	3
rno_circ:chr19:31878182-31886209	2	1	4	NA	NA	NA	NA	NA	3	3	3	3
rno_circ:chr3:33003598-33006797	NA	NA	5	1	NA	NA	4	3	NA	NA	3	3
rno_circ:chr1:48792572-48797638	NA	NA	3	NA	NA	NA	6	NA	NA	NA	10	NA
rno_circ:chr1:281825348-281828694	NA	5	NA	NA	3	1	2	NA	3	NA	3	1
rno_circ:chr5:158071477-158074209	2	1	3	2	5	2	NA	NA	NA	NA	2	1
rno_circ:chr9:65361368-65366621	NA	NA	5	4	NA	NA	NA	NA	5	NA	2	2
rno_circ:chr13:56114438-56183125	2	NA	3	NA	NA	NA	3	NA	3	NA	7	NA
rno_circ:chr1:21160905-21211619	NA	NA	NA	NA	7	3	NA	NA	3	2	2	1
rno_circ:chr10:48165219-48179056	2	2	NA	NA	3	3	NA	1	NA	NA	2	5
rno_circ:chr7:127178724-127182545	NA	NA	4	2	NA	NA	NA	NA	NA	NA	8	4
rno_circ:chr5:43659900-43661144	3	NA	3	NA	NA	NA	NA	NA	NA	1	8	3
rno_circ:chr4:158151102-158166045	NA	NA	NA	NA	2	NA	2	NA	6	3	3	2
rno_circ:chrX:119115334-119117197	NA	NA	2	NA	2	NA	3	3	NA	NA	4	4
rno_circ:chr8:123326946-123344508	NA	NA	NA	NA	6	5	NA	NA	NA	NA	4	3
rno_circ:chr12:51937846-51945222	NA	NA	NA	NA	NA	NA	NA	NA	9	NA	5	4
rno_circ:chr10:66806816-66822005	4	NA	NA	NA	4	NA	4	NA	2	NA	4	NA
rno_circ:chr1:91446111-91447923	NA	NA	5	3	6	NA	NA	NA	2	2	NA	NA
rno_circ:chr20:45512674-45553536	NA	NA	2	NA	4	3	6	1	2	NA	NA	NA
rno_circ:chr3:123273403-123274508	NA	NA	3	NA	NA	NA	2	NA	6	NA	5	2
rno_circ:chr8:109533414-109556128	NA	NA	5	NA	3	NA	4	2	4	NA	NA	NA
rno_circ:chr15:48278041-48284550	NA	NA	NA	NA	5	NA	5	NA	4	NA	4	NA
rno_circ:chr17:84855703-84901793	NA	5	NA	NA	NA	1	NA	NA	NA	1	NA	11
rno_circ:chr1:198965547-198968419	NA	NA	2	NA	NA	NA	2	2	NA	NA	6	6
rno_circ:chr1:242229811-242250100	NA	NA	NA	1	3	1	4	3	2	1	3	NA
rno_circ:chr6:125538240-125590030	NA	NA	3	NA	NA	NA	3	2	NA	NA	5	5
rno_circ:chr18:15480332-15511498	NA	NA	3	1	3	3	NA	NA	NA	NA	4	4
rno_circ:chr5:7725207-7751246	2	NA	2	NA	NA	NA	2	NA	NA	NA	6	6
rno_circ:chr15:49142976-49143650	7	5	NA	NA	NA	NA	NA	1	3	NA	2	NA
rno_circ:chr14:2924636-2960581	3	1	NA	NA	NA	NA	6	NA	NA	NA	5	3
rno_circ:chr1:226566338-226566744	NA	2	NA	1	NA	2	NA	3	NA	3	NA	7
rno_circ:chr18:72571325-72576120	NA	NA	NA	NA	10	NA	NA	NA	NA	NA	8	NA
rno_circ:chr13:93158565-93233990	NA	NA	2	NA	NA	NA	5	NA	9	NA	2	NA
rno_circ:chr5:7703776-7751246	2	2	NA	NA	2	2	NA	NA	5	5	NA	NA
rno_circ:chr5:128083027-128083901	NA	NA	8	NA	NA	NA	3	NA	NA	2	3	2
rno_circ:chrX:104429943-104487794	3	3	NA	1	NA	1	NA	NA	5	5	NA	NA
rno_circ:chr20:34646376-34647163	NA	NA	4	4	4	3	NA	NA	2	1	NA	NA
rno_circ:chr11:87574249-87577497	9	NA	2	1	6	NA	NA	NA	NA	NA	NA	NA
rno_circ:chr10:59229921-59248353	10	8	NA	NA	NA	NA	NA	NA	NA	NA	NA	NA
rno_circ:chr1:274688579-274701534	NA	NA	3	NA	3	NA	NA	NA	3	NA	9	NA
rno_circ:chr1:128501692-128526760	3	NA	5	NA	7	NA	3	NA	NA	NA	NA	NA
rno_circ:chr10:55419844-55436069	2	1	NA	NA	4	2	3	2	NA	NA	2	2
rno_circ:chr2:225578381-225591523	5	5	3	3	NA	NA	NA	1	NA	1	NA	NA
rno_circ:chr15:4146307-4155191	NA	NA	NA	NA	2	2	NA	NA	8	6	NA	NA
rno_circ:chr5:150114039-150120870	4	NA	6	NA	NA	NA	2	NA	3	NA	3	NA
rno_circ:chr4:100779730-100783015	NA	NA	3	NA	NA	NA	2	NA	8	NA	5	NA
rno_circ:chr17:57031709-57051014	NA	NA	NA	NA	4	2	NA	NA	NA	NA	5	7
rno_circ:chr7:130113212-130116591	NA	NA	NA	NA	NA	NA	NA	2	NA	NA	8	8
rno_circ:chr6:21796913-21827554	NA	1	NA	1	NA	1	NA	NA	5	4	3	3
rno_circ:chr2:41261840-41286354	NA	NA	NA	NA	NA	NA	2	NA	5	1	6	4
rno_circ:chr14:71542057-71579651	4	3	NA	1	NA	1	2	1	NA	NA	4	2
rno_circ:chr6:80085774-80092480	NA	NA	NA	NA	NA	1	NA	1	NA	NA	8	8
rno_circ:chr1:21149313-21164430	NA	NA	NA	NA	3	NA	3	1	3	NA	6	2
rno_circ:chr19:55882755-55896592	NA	NA	9	9	NA	NA	NA	NA	NA	NA	NA	NA
rno_circ:chr11:61450400-61475868	5	NA	9	4	NA	NA	NA	NA	NA	NA	NA	NA
rno_circ:chr10:14560970-14562399	NA	NA	5	NA	NA	3	6	4	NA	NA	NA	NA
rno_circ:chr2:202986321-202998292	NA	NA	3	1	2	NA	3	1	NA	NA	7	1
rno_circ:chr7:74318804-74333519	4	2	2	NA	NA	NA	3	NA	4	NA	3	NA
rno_circ:chr18:36244090-36271261	NA	NA	NA	NA	NA	NA	5	NA	10	NA	3	NA
rno_circ:chrX:43575307-43575817	NA	NA	7	NA	NA	NA	NA	NA	11	NA	NA	NA
rno_circ:chr6:26011662-26047446	NA	NA	4	3	NA	NA	NA	NA	5	NA	4	2
rno_circ:chr8:111824709-111825198	8	3	NA	NA	NA	NA	NA	NA	3	NA	4	NA
rno_circ:chr17:79076701-79085075	NA	NA	NA	NA	NA	1	NA	NA	NA	3	7	7
rno_circ:chr5:161794861-161804292	NA	NA	NA	NA	NA	NA	NA	1	4	1	6	6
rno_circ:chr14:43400193-43421044	5	NA	3	NA	NA	NA	3	NA	3	NA	4	NA
rno_circ:chr1:191971118-191975867	3	2	5	NA	NA	NA	NA	NA	6	2	NA	NA
rno_circ:chr2:187527683-187529234	2	2	4	NA	NA	NA	NA	NA	5	NA	5	NA
rno_circ:chr18:63440362-63465095	NA	NA	7	5	NA	NA	4	NA	NA	NA	2	NA
rno_circ:chr2:122504481-122509375	NA	1	NA	7	NA	5	NA	1	NA	NA	NA	4
rno_circ:chr2:185612008-185617434	NA	NA	NA	1	6	4	3	3	NA	NA	NA	1
rno_circ:chr6:124416560-124420161	NA	NA	4	2	NA	NA	NA	NA	11	NA	NA	1
rno_circ:chr8:85278854-85285823	NA	NA	3	NA	3	NA	7	NA	3	NA	2	NA
rno_circ:chr14:45668936-45683858	5	3	NA	NA	NA	NA	4	4	NA	NA	NA	2
rno_circ:chr5:40847502-40856420	NA	NA	2	NA	6	NA	4	NA	3	NA	3	NA
rno_circ:chr13:68736732-68756721	NA	NA	3	1	4	1	NA	1	NA	NA	4	4
rno_circ:chr1:94367453-94381994	NA	NA	4	NA	3	NA	NA	NA	11	NA	NA	NA
rno_circ:chr7:123871884-123878563	NA	NA	8	1	NA	NA	2	1	NA	NA	3	3
rno_circ:chr7:117250199-117250518	4	NA	7	NA	NA	NA	2	NA	4	1	NA	NA
rno_circ:chr19:34372674-34395489	6	2	NA	NA	4	NA	2	NA	NA	NA	4	NA
rno_circ:chr2:147869436-147890274	NA	NA	3	NA	3	NA	5	NA	NA	NA	7	NA
rno_circ:chr10:88704115-88712313	NA	NA	NA	NA	NA	13	NA	NA	NA	5	NA	NA
rno_circ:chr17:1416085-1420062	NA	NA	4	NA	NA	NA	NA	NA	NA	NA	14	NA
rno_circ:chr10:78117809-78126033	NA	NA	3	3	NA	NA	NA	NA	NA	NA	6	6
rno_circ:chr5:165380786-165382718	NA	NA	4	1	NA	NA	4	4	NA	NA	NA	5
rno_circ:chr13:73219583-73265813	NA	NA	NA	NA	3	3	NA	NA	NA	NA	5	7
rno_circ:chr12:14689166-14690738	2	NA	NA	NA	2	NA	6	NA	7	NA	NA	NA
rno_circ:chr5:101031746-101066344	NA	1	6	2	NA	NA	3	3	2	NA	NA	NA
rno_circ:chr8:48682980-48683667	NA	NA	2	1	NA	NA	NA	NA	2	2	5	5
rno_circ:chr1:162684057-162691242	NA	NA	NA	NA	NA	NA	NA	NA	6	1	6	4
rno_circ:chr8:33279134-33335423	NA	NA	NA	NA	NA	NA	6	NA	NA	NA	6	5
rno_circ:chr1:193097001-193114307	NA	NA	5	1	NA	NA	NA	NA	3	1	4	3
rno_circ:chr4:182569250-182570922	NA	NA	5	NA	8	NA	4	NA	NA	NA	NA	NA
rno_circ:chr7:60733754-60737965	NA	NA	3	NA	2	NA	5	NA	7	NA	NA	NA
rno_circ:chr1:247944245-247945662	NA	NA	6	4	NA	NA	3	2	NA	2	NA	NA
rno_circ:chr13:68797859-68801914	NA	NA	NA	NA	3	NA	4	3	4	NA	2	1
rno_circ:chr13:111970137-111972299	NA	3	NA	NA	NA	NA	7	6	NA	NA	NA	1
rno_circ:chr20:33572451-33578083	NA	1	2	NA	3	3	NA	NA	NA	NA	4	4
rno_circ:chr1:48792572-48792829	NA	1	4	NA	2	1	2	2	3	2	NA	NA
rno_circ:chr3:128336240-128338080	5	5	NA	NA	3	NA	NA	NA	NA	NA	4	NA
rno_circ:chr7:58404450-58410406	NA	2	2	NA	2	NA	2	2	NA	1	4	2
rno_circ:chr1:29457380-29471715	NA	NA	NA	NA	NA	NA	NA	NA	8	8	NA	1
rno_circ:chr3:80718406-80732927	NA	1	5	2	NA	NA	5	1	NA	NA	2	1
rno_circ:chr5:139867971-139869822	10	1	NA	1	NA	NA	3	2	NA	NA	NA	NA
rno_circ:chr4:28510903-28520904	NA	NA	4	1	NA	NA	NA	NA	NA	NA	6	6
rno_circ:chr19:17320280-17323330	7	6	NA	NA	NA	NA	2	2	NA	NA	NA	NA
rno_circ:chr7:94743529-94746740	NA	NA	NA	NA	3	2	3	2	4	3	NA	NA
rno_circ:chr3:11223680-11226276	6	1	5	1	NA	1	3	NA	NA	NA	NA	NA
rno_circ:chr10:95288570-95299099	NA	NA	NA	NA	NA	NA	4	4	NA	NA	5	4
rno_circ:chr3:113123899-113127143	NA	NA	NA	NA	NA	NA	NA	NA	5	NA	12	NA
rno_circ:chrX:128202172-128211753	5	NA	NA	NA	NA	NA	NA	NA	6	NA	6	NA
rno_circ:chr14:43419050-43421044	8	NA	9	NA	NA	NA	NA	NA	NA	NA	NA	NA
rno_circ:chr12:24301970-24306006	2	2	2	NA	NA	NA	NA	NA	7	4	NA	NA
rno_circ:chr3:33465220-33491389	NA	NA	NA	NA	NA	NA	NA	NA	4	3	5	5
rno_circ:chr1:7443692-7443859	NA	NA	2	2	NA	NA	3	NA	4	3	NA	3
rno_circ:chr1:201442093-201462814	3	NA	3	2	3	1	NA	1	NA	NA	2	2
rno_circ:chr3:157001108-157002682	NA	NA	NA	NA	NA	1	NA	NA	NA	NA	8	8
rno_circ:chr3:119522066-119522401	NA	NA	NA	NA	NA	NA	5	5	3	NA	4	NA
rno_circ:chr7:47865531-47889037	NA	NA	NA	NA	3	NA	9	NA	NA	NA	5	NA
rno_circ:chr7:18469353-18469632	5	NA	4	NA	NA	NA	2	NA	3	NA	3	NA
rno_circ:chr2:34244477-34247402	NA	NA	NA	NA	NA	NA	6	2	4	NA	5	NA
rno_circ:chr6:136059672-136093254	NA	NA	NA	NA	NA	NA	5	5	NA	NA	5	2
rno_circ:chr13:34860981-34885484	NA	NA	NA	NA	NA	NA	NA	NA	6	5	NA	6
rno_circ:chr20:45551508-45553536	NA	NA	5	NA	5	NA	3	1	3	NA	NA	NA
rno_circ:chr8:29944044-29945357	NA	NA	10	4	NA	NA	NA	NA	NA	NA	3	NA
rno_circ:chrX:135214348-135218221	NA	NA	NA	NA	NA	NA	NA	NA	2	1	8	6
rno_circ:chr3:150814608-150833140	5	3	8	1	NA	NA	NA	NA	NA	NA	NA	NA
rno_circ:chr5:100957656-100966706	NA	1	6	3	NA	NA	NA	NA	4	3	NA	NA
rno_circ:chr17:79609613-79644806	5	2	4	3	NA	NA	NA	NA	NA	NA	2	1
rno_circ:chr4:5722369-5734607	NA	NA	5	NA	3	NA	NA	NA	4	NA	5	NA
rno_circ:chr19:39543246-39545672	NA	NA	NA	8	NA	5	NA	2	NA	NA	NA	2
rno_circ:chr10:90433263-90444110	NA	1	NA	1	3	4	NA	NA	NA	NA	4	4
rno_circ:chr6:136059672-136091144	NA	NA	NA	NA	NA	1	NA	NA	7	3	4	2
[truncated: 10,863 more rows]
