# Supplementary material for: Characteristics of phosgene aspiration lung injury analyzed based on transcriptomics and proteomics
Source: Front Genet. 2024 May 17;15:1393665. doi: 10.3389/fgene.2024.1393665 (PMC11140124; doi:10.3389/fgene.2024.1393665)
Supplement: Supplementary file 1 [file Presentation1.zip › Data/CircRNA/circRNA_disease/circRNA_disease_annotation.xls]

circleName	Circ2Traits_ID	miRNA	Circ2Traits_disease	source	Web	circRNAdb_id	MIM_number	circRNAdb	disease	Web
hsa_circ:chr4:1902353-1936989	hsa_circ_001422	hsa-miR-215	malignant melanoma	down-regulated	http://gyanxet-beta.com/circdb/circdetails.php?name=hsa_circ_001422	NA	NA	NA	NA	NA
hsa_circ:chr4:1902353-1936989	hsa_circ_001422	hsa-miR-185	kidney cancer	up-regulated	http://gyanxet-beta.com/circdb/circdetails.php?name=hsa_circ_001422	NA	NA	NA	NA	NA
hsa_circ:chr4:1902353-1936989	hsa_circ_001422	hsa-miR-182	prostate cancer	up-regulated	http://gyanxet-beta.com/circdb/circdetails.php?name=hsa_circ_001422	NA	NA	NA	NA	NA
hsa_circ:chr4:1902353-1936989	hsa_circ_001422	hsa-miR-182	breast cancer	up-regulated	http://gyanxet-beta.com/circdb/circdetails.php?name=hsa_circ_001422	NA	NA	NA	NA	NA
hsa_circ:chr4:1902353-1936989	hsa_circ_001422	hsa-miR-215	psoriasis	down-regulated	http://gyanxet-beta.com/circdb/circdetails.php?name=hsa_circ_001422	NA	NA	NA	NA	NA
hsa_circ:chr4:1902353-1936989	hsa_circ_001422	hsa-miR-186	multiple sclerosis	up-regulated	http://gyanxet-beta.com/circdb/circdetails.php?name=hsa_circ_001422	NA	NA	NA	NA	NA
hsa_circ:chr4:1902353-1936989	hsa_circ_001422	hsa-miR-185	malignant melanoma	down-regulated	http://gyanxet-beta.com/circdb/circdetails.php?name=hsa_circ_001422	NA	NA	NA	NA	NA
hsa_circ:chr4:1902353-1936989	hsa_circ_001422	hsa-miR-192	lung cancer	up-regulated	http://gyanxet-beta.com/circdb/circdetails.php?name=hsa_circ_001422	NA	NA	NA	NA	NA
hsa_circ:chr4:1902353-1936989	hsa_circ_001422	hsa-miR-182	kidney cancer	down-regulated	http://gyanxet-beta.com/circdb/circdetails.php?name=hsa_circ_001422	NA	NA	NA	NA	NA
hsa_circ:chr4:1902353-1936989	hsa_circ_001422	hsa-miR-193b	autism spectrum disorder (ASD)	down-regulated	http://gyanxet-beta.com/circdb/circdetails.php?name=hsa_circ_001422	NA	NA	NA	NA	NA
hsa_circ:chr4:1902353-1936989	hsa_circ_001422	hsa-miR-193b	uveal melanoma	up-regulated	http://gyanxet-beta.com/circdb/circdetails.php?name=hsa_circ_001422	NA	NA	NA	NA	NA
hsa_circ:chr4:1902353-1936989	hsa_circ_001422	hsa-miR-182	colorectal cancer	up-regulated	http://gyanxet-beta.com/circdb/circdetails.php?name=hsa_circ_001422	NA	NA	NA	NA	NA
hsa_circ:chr4:1902353-1936989	hsa_circ_001422	hsa-miR-193b	Duchenne muscular dystrophy (DMD)	down-regulated	http://gyanxet-beta.com/circdb/circdetails.php?name=hsa_circ_001422	NA	NA	NA	NA	NA
hsa_circ:chr4:1902353-1936989	hsa_circ_001422	hsa-miR-192	esophageal cancer	up-regulated	http://gyanxet-beta.com/circdb/circdetails.php?name=hsa_circ_001422	NA	NA	NA	NA	NA
hsa_circ:chr4:1902353-1936989	hsa_circ_001422	hsa-miR-192	nasopharyngeal carcinoma (NPC)	up-regulated	http://gyanxet-beta.com/circdb/circdetails.php?name=hsa_circ_001422	NA	NA	NA	NA	NA
hsa_circ:chr4:1902353-1936989	hsa_circ_001422	hsa-miR-186	hepatocellular carcinoma (HCC)	up-regulated	http://gyanxet-beta.com/circdb/circdetails.php?name=hsa_circ_001422	NA	NA	NA	NA	NA
hsa_circ:chr4:1902353-1936989	hsa_circ_001422	hsa-miR-185	hepatocellular carcinoma (HCC)	up-regulated	http://gyanxet-beta.com/circdb/circdetails.php?name=hsa_circ_001422	NA	NA	NA	NA	NA
hsa_circ:chr4:1902353-1936989	hsa_circ_001422	hsa-miR-186	Hodgkin's lymphoma	up-regulated	http://gyanxet-beta.com/circdb/circdetails.php?name=hsa_circ_001422	NA	NA	NA	NA	NA
hsa_circ:chr4:1902353-1936989	hsa_circ_001422	hsa-miR-185	glioblastoma multiforme (GBM)	down-regulated	http://gyanxet-beta.com/circdb/circdetails.php?name=hsa_circ_001422	NA	NA	NA	NA	NA
hsa_circ:chr4:1902353-1936989	hsa_circ_001422	hsa-miR-185	non-small cell lung cancer (NSCLC)	down-regulated	http://gyanxet-beta.com/circdb/circdetails.php?name=hsa_circ_001422	NA	NA	NA	NA	NA
hsa_circ:chr4:1902353-1936989	hsa_circ_001422	hsa-miR-182	acute myeloid leukemia (AML)	down-regulated	http://gyanxet-beta.com/circdb/circdetails.php?name=hsa_circ_001422	NA	NA	NA	NA	NA
hsa_circ:chr4:1902353-1936989	hsa_circ_001422	hsa-miR-215	hepatocellular carcinoma (HCC)	down-regulated	http://gyanxet-beta.com/circdb/circdetails.php?name=hsa_circ_001422	NA	NA	NA	NA	NA
hsa_circ:chr4:1902353-1936989	hsa_circ_001422	hsa-miR-215	colorectal cancer	down-regulated	http://gyanxet-beta.com/circdb/circdetails.php?name=hsa_circ_001422	NA	NA	NA	NA	NA
hsa_circ:chr4:1902353-1936989	hsa_circ_001422	hsa-miR-192	colorectal cancer	down-regulated	http://gyanxet-beta.com/circdb/circdetails.php?name=hsa_circ_001422	NA	NA	NA	NA	NA
hsa_circ:chr4:1902353-1936989	hsa_circ_001422	hsa-miR-182	hepatocellular carcinoma (HCC)	up-regulated	http://gyanxet-beta.com/circdb/circdetails.php?name=hsa_circ_001422	NA	NA	NA	NA	NA
hsa_circ:chr4:1902353-1936989	hsa_circ_001422	hsa-miR-182	epithelial ovarian cancer (EOC)	up-regulated	http://gyanxet-beta.com/circdb/circdetails.php?name=hsa_circ_001422	NA	NA	NA	NA	NA
hsa_circ:chr4:1902353-1936989	hsa_circ_001422	hsa-miR-182	retinitis pigmentosa (RP)	down-regulated	http://gyanxet-beta.com/circdb/circdetails.php?name=hsa_circ_001422	NA	NA	NA	NA	NA
hsa_circ:chr4:1902353-1936989	hsa_circ_001422	hsa-miR-192	B-cell chronic lymphocytic leukemia	down-regulated	http://gyanxet-beta.com/circdb/circdetails.php?name=hsa_circ_001422	NA	NA	NA	NA	NA
hsa_circ:chr4:1902353-1936989	hsa_circ_001422	hsa-miR-185	cardiac hypertrophy	down-regulated	http://gyanxet-beta.com/circdb/circdetails.php?name=hsa_circ_001422	NA	NA	NA	NA	NA
hsa_circ:chr4:1902353-1936989	hsa_circ_001422	hsa-miR-193b	breast cancer	down-regulated	http://gyanxet-beta.com/circdb/circdetails.php?name=hsa_circ_001422	NA	NA	NA	NA	NA
hsa_circ:chr4:1902353-1936989	hsa_circ_001422	hsa-miR-182	malignant melanoma	down-regulated	http://gyanxet-beta.com/circdb/circdetails.php?name=hsa_circ_001422	NA	NA	NA	NA	NA
hsa_circ:chr4:1902353-1936989	hsa_circ_001422	hsa-miR-182	lung cancer	up-regulated	http://gyanxet-beta.com/circdb/circdetails.php?name=hsa_circ_001422	NA	NA	NA	NA	NA
hsa_circ:chr4:1902353-1936989	hsa_circ_001422	hsa-miR-186	head and neck squamous cell carcinoma (HNSCC)	down-regulated	http://gyanxet-beta.com/circdb/circdetails.php?name=hsa_circ_001422	NA	NA	NA	NA	NA
hsa_circ:chr4:1902353-1936989	hsa_circ_001422	hsa-miR-185	bladder cancer	up-regulated	http://gyanxet-beta.com/circdb/circdetails.php?name=hsa_circ_001422	NA	NA	NA	NA	NA
hsa_circ:chr11:68318589-68326147	hsa_circ_001031	hsa-miR-17	B-cell lymphoma	up-regulated	http://gyanxet-beta.com/circdb/circdetails.php?name=hsa_circ_001031	NA	NA	NA	NA	NA
hsa_circ:chr11:68318589-68326147	hsa_circ_001031	hsa-miR-106b	hepatocellular carcinoma (HCC)	up-regulated	http://gyanxet-beta.com/circdb/circdetails.php?name=hsa_circ_001031	NA	NA	NA	NA	NA
hsa_circ:chr11:68318589-68326147	hsa_circ_001031	hsa-miR-93	hepatocellular carcinoma (HCC)	up-regulated	http://gyanxet-beta.com/circdb/circdetails.php?name=hsa_circ_001031	NA	NA	NA	NA	NA
hsa_circ:chr11:68318589-68326147	hsa_circ_001031	hsa-miR-93	autism spectrum disorder (ASD)	down-regulated	http://gyanxet-beta.com/circdb/circdetails.php?name=hsa_circ_001031	NA	NA	NA	NA	NA
hsa_circ:chr11:68318589-68326147	hsa_circ_001031	hsa-miR-32	prostate cancer	up-regulated	http://gyanxet-beta.com/circdb/circdetails.php?name=hsa_circ_001031	NA	NA	NA	NA	NA
hsa_circ:chr11:68318589-68326147	hsa_circ_001031	hsa-miR-93	pancreatic ductal adenocarcinoma (PDAC)	up-regulated	http://gyanxet-beta.com/circdb/circdetails.php?name=hsa_circ_001031	NA	NA	NA	NA	NA
hsa_circ:chr11:68318589-68326147	hsa_circ_001031	hsa-miR-20a	kidney cancer	up-regulated	http://gyanxet-beta.com/circdb/circdetails.php?name=hsa_circ_001031	NA	NA	NA	NA	NA
hsa_circ:chr11:68318589-68326147	hsa_circ_001031	hsa-miR-20a	hepatocellular carcinoma (HCC)	up-regulated	http://gyanxet-beta.com/circdb/circdetails.php?name=hsa_circ_001031	NA	NA	NA	NA	NA
hsa_circ:chr11:68318589-68326147	hsa_circ_001031	hsa-miR-20a	primary biliary cirrhosis (PBC)	down-regulated	http://gyanxet-beta.com/circdb/circdetails.php?name=hsa_circ_001031	NA	NA	NA	NA	NA
hsa_circ:chr11:68318589-68326147	hsa_circ_001031	hsa-miR-93	gastric cancer (stomach cancer)	up-regulated	http://gyanxet-beta.com/circdb/circdetails.php?name=hsa_circ_001031	NA	NA	NA	NA	NA
hsa_circ:chr11:68318589-68326147	hsa_circ_001031	hsa-miR-106a	colorectal cancer	up-regulated	http://gyanxet-beta.com/circdb/circdetails.php?name=hsa_circ_001031	NA	NA	NA	NA	NA
hsa_circ:chr11:68318589-68326147	hsa_circ_001031	hsa-miR-367	testicular germ cell tumor	up-regulated	http://gyanxet-beta.com/circdb/circdetails.php?name=hsa_circ_001031	NA	NA	NA	NA	NA
hsa_circ:chr11:68318589-68326147	hsa_circ_001031	hsa-miR-106b	gastric cancer (stomach cancer)	up-regulated	http://gyanxet-beta.com/circdb/circdetails.php?name=hsa_circ_001031	NA	NA	NA	NA	NA
hsa_circ:chr11:68318589-68326147	hsa_circ_001031	hsa-miR-20a	lung cancer	up-regulated	http://gyanxet-beta.com/circdb/circdetails.php?name=hsa_circ_001031	NA	NA	NA	NA	NA
hsa_circ:chr11:68318589-68326147	hsa_circ_001031	hsa-miR-106a	psoriasis	up-regulated	http://gyanxet-beta.com/circdb/circdetails.php?name=hsa_circ_001031	NA	NA	NA	NA	NA
hsa_circ:chr11:68318589-68326147	hsa_circ_001031	hsa-miR-20a	pancreatic cancer	up-regulated	http://gyanxet-beta.com/circdb/circdetails.php?name=hsa_circ_001031	NA	NA	NA	NA	NA
hsa_circ:chr11:68318589-68326147	hsa_circ_001031	hsa-miR-93	colorectal cancer	up-regulated	http://gyanxet-beta.com/circdb/circdetails.php?name=hsa_circ_001031	NA	NA	NA	NA	NA
hsa_circ:chr11:68318589-68326147	hsa_circ_001031	hsa-miR-93	vesicular stomatitis	down-regulated	http://gyanxet-beta.com/circdb/circdetails.php?name=hsa_circ_001031	NA	NA	NA	NA	NA
hsa_circ:chr11:68318589-68326147	hsa_circ_001031	hsa-miR-20a	prostate cancer	up-regulated	http://gyanxet-beta.com/circdb/circdetails.php?name=hsa_circ_001031	NA	NA	NA	NA	NA
hsa_circ:chr11:68318589-68326147	hsa_circ_001031	hsa-miR-363	Alzheimer's disease	down-regulated	http://gyanxet-beta.com/circdb/circdetails.php?name=hsa_circ_001031	NA	NA	NA	NA	NA
hsa_circ:chr11:68318589-68326147	hsa_circ_001031	hsa-miR-20a	breast cancer	down-regulated	http://gyanxet-beta.com/circdb/circdetails.php?name=hsa_circ_001031	NA	NA	NA	NA	NA
hsa_circ:chr11:68318589-68326147	hsa_circ_001031	hsa-miR-106a	lung cancer	up-regulated	http://gyanxet-beta.com/circdb/circdetails.php?name=hsa_circ_001031	NA	NA	NA	NA	NA
hsa_circ:chr11:68318589-68326147	hsa_circ_001031	hsa-miR-92a	hepatocellular carcinoma (HCC)	up-regulated	http://gyanxet-beta.com/circdb/circdetails.php?name=hsa_circ_001031	NA	NA	NA	NA	NA
hsa_circ:chr11:68318589-68326147	hsa_circ_001031	hsa-miR-106a	pancreatic cancer	up-regulated	http://gyanxet-beta.com/circdb/circdetails.php?name=hsa_circ_001031	NA	NA	NA	NA	NA
hsa_circ:chr11:68318589-68326147	hsa_circ_001031	hsa-miR-106b	autism spectrum disorder (ASD)	down-regulated	http://gyanxet-beta.com/circdb/circdetails.php?name=hsa_circ_001031	NA	NA	NA	NA	NA
hsa_circ:chr11:68318589-68326147	hsa_circ_001031	hsa-miR-106b	schizophrenia	up-regulated	http://gyanxet-beta.com/circdb/circdetails.php?name=hsa_circ_001031	NA	NA	NA	NA	NA
hsa_circ:chr11:68318589-68326147	hsa_circ_001031	hsa-miR-20b	multiple sclerosis	down-regulated	http://gyanxet-beta.com/circdb/circdetails.php?name=hsa_circ_001031	NA	NA	NA	NA	NA
hsa_circ:chr11:68318589-68326147	hsa_circ_001031	hsa-miR-20b	T-cell leukemia	up-regulated	http://gyanxet-beta.com/circdb/circdetails.php?name=hsa_circ_001031	NA	NA	NA	NA	NA
hsa_circ:chr11:68318589-68326147	hsa_circ_001031	hsa-miR-106a	autism spectrum disorder (ASD)	down-regulated	http://gyanxet-beta.com/circdb/circdetails.php?name=hsa_circ_001031	NA	NA	NA	NA	NA
hsa_circ:chr11:68318589-68326147	hsa_circ_001031	hsa-miR-93	Alzheimer's disease	down-regulated	http://gyanxet-beta.com/circdb/circdetails.php?name=hsa_circ_001031	NA	NA	NA	NA	NA
hsa_circ:chr11:68318589-68326147	hsa_circ_001031	hsa-miR-93	neuroblastoma (NB)	up-regulated	http://gyanxet-beta.com/circdb/circdetails.php?name=hsa_circ_001031	NA	NA	NA	NA	NA
hsa_circ:chr11:68318589-68326147	hsa_circ_001031	hsa-miR-92a	acute myeloid leukemia (AML)	down-regulated	http://gyanxet-beta.com/circdb/circdetails.php?name=hsa_circ_001031	NA	NA	NA	NA	NA
hsa_circ:chr11:68318589-68326147	hsa_circ_001031	hsa-miR-106b	Alzheimer's disease	down-regulated	http://gyanxet-beta.com/circdb/circdetails.php?name=hsa_circ_001031	NA	NA	NA	NA	NA
hsa_circ:chr11:68318589-68326147	hsa_circ_001031	hsa-miR-32	pancreatic cancer	up-regulated	http://gyanxet-beta.com/circdb/circdetails.php?name=hsa_circ_001031	NA	NA	NA	NA	NA
hsa_circ:chr11:68318589-68326147	hsa_circ_001031	hsa-miR-106a	T-cell leukemia	up-regulated	http://gyanxet-beta.com/circdb/circdetails.php?name=hsa_circ_001031	NA	NA	NA	NA	NA
hsa_circ:chr11:68318589-68326147	hsa_circ_001031	hsa-miR-106a	gastric cancer (stomach cancer)	up-regulated	http://gyanxet-beta.com/circdb/circdetails.php?name=hsa_circ_001031	NA	NA	NA	NA	NA
hsa_circ:chr11:68318589-68326147	hsa_circ_001031	hsa-miR-20a	B-cell lymphoma	up-regulated	http://gyanxet-beta.com/circdb/circdetails.php?name=hsa_circ_001031	NA	NA	NA	NA	NA
hsa_circ:chr11:68318589-68326147	hsa_circ_001031	hsa-miR-106a	neuroblastoma (NB)	up-regulated	http://gyanxet-beta.com/circdb/circdetails.php?name=hsa_circ_001031	NA	NA	NA	NA	NA
hsa_circ:chr11:68318589-68326147	hsa_circ_001031	hsa-miR-17	glioma	up-regulated	http://gyanxet-beta.com/circdb/circdetails.php?name=hsa_circ_001031	NA	NA	NA	NA	NA
hsa_circ:chr11:68318589-68326147	hsa_circ_001031	hsa-miR-106b	ovarian cancer (OC)	down-regulated	http://gyanxet-beta.com/circdb/circdetails.php?name=hsa_circ_001031	NA	NA	NA	NA	NA
hsa_circ:chr11:68318589-68326147	hsa_circ_001031	hsa-miR-20a	pulmonary hypertension	up-regulated	http://gyanxet-beta.com/circdb/circdetails.php?name=hsa_circ_001031	NA	NA	NA	NA	NA
hsa_circ:chr11:68318589-68326147	hsa_circ_001031	hsa-miR-32	lung cancer	down-regulated	http://gyanxet-beta.com/circdb/circdetails.php?name=hsa_circ_001031	NA	NA	NA	NA	NA
hsa_circ:chr11:68318589-68326147	hsa_circ_001031	hsa-miR-106a	diffuse large B-cell lymphoma (DLBCL)	up-regulated	http://gyanxet-beta.com/circdb/circdetails.php?name=hsa_circ_001031	NA	NA	NA	NA	NA
hsa_circ:chr11:68318589-68326147	hsa_circ_001031	hsa-miR-106b	kidney cancer	up-regulated	http://gyanxet-beta.com/circdb/circdetails.php?name=hsa_circ_001031	NA	NA	NA	NA	NA
hsa_circ:chr11:68318589-68326147	hsa_circ_001031	hsa-miR-93	lung cancer	up-regulated	http://gyanxet-beta.com/circdb/circdetails.php?name=hsa_circ_001031	NA	NA	NA	NA	NA
hsa_circ:chr11:68318589-68326147	hsa_circ_001031	hsa-miR-326	psoriasis	down-regulated	http://gyanxet-beta.com/circdb/circdetails.php?name=hsa_circ_001031	NA	NA	NA	NA	NA
hsa_circ:chr11:68318589-68326147	hsa_circ_001031	hsa-miR-20a	glioma	down-regulated	http://gyanxet-beta.com/circdb/circdetails.php?name=hsa_circ_001031	NA	NA	NA	NA	NA
hsa_circ:chr11:68318589-68326147	hsa_circ_001031	hsa-miR-20b	schizophrenia	down-regulated	http://gyanxet-beta.com/circdb/circdetails.php?name=hsa_circ_001031	NA	NA	NA	NA	NA
hsa_circ:chr11:68318589-68326147	hsa_circ_001031	hsa-miR-106a	kidney cancer	up-regulated	http://gyanxet-beta.com/circdb/circdetails.php?name=hsa_circ_001031	NA	NA	NA	NA	NA
hsa_circ:chr11:68318589-68326147	hsa_circ_001031	hsa-miR-32	colorectal cancer	up-regulated	http://gyanxet-beta.com/circdb/circdetails.php?name=hsa_circ_001031	NA	NA	NA	NA	NA
hsa_circ:chr11:68318589-68326147	hsa_circ_001031	hsa-miR-367	acute myeloid leukemia (AML)	down-regulated	http://gyanxet-beta.com/circdb/circdetails.php?name=hsa_circ_001031	NA	NA	NA	NA	NA
hsa_circ:chr11:68318589-68326147	hsa_circ_001031	hsa-miR-326	multiple sclerosis	up-regulated	http://gyanxet-beta.com/circdb/circdetails.php?name=hsa_circ_001031	NA	NA	NA	NA	NA
hsa_circ:chr11:68318589-68326147	hsa_circ_001031	hsa-miR-106b	multiple myeloma (MM)	up-regulated	http://gyanxet-beta.com/circdb/circdetails.php?name=hsa_circ_001031	NA	NA	NA	NA	NA
hsa_circ:chr11:68318589-68326147	hsa_circ_001031	hsa-miR-20b	kidney cancer	up-regulated	http://gyanxet-beta.com/circdb/circdetails.php?name=hsa_circ_001031	NA	NA	NA	NA	NA
hsa_circ:chr11:68318589-68326147	hsa_circ_001031	hsa-miR-20a	colorectal cancer	up-regulated	http://gyanxet-beta.com/circdb/circdetails.php?name=hsa_circ_001031	NA	NA	NA	NA	NA
hsa_circ:chr11:68318589-68326147	hsa_circ_001031	hsa-miR-17	Polycystic Kidney Disease	up-regulated	http://gyanxet-beta.com/circdb/circdetails.php?name=hsa_circ_001031	NA	NA	NA	NA	NA
hsa_circ:chr11:68318589-68326147	hsa_circ_001031	hsa-miR-326	acute myeloid leukemia (AML)	up-regulated	http://gyanxet-beta.com/circdb/circdetails.php?name=hsa_circ_001031	NA	NA	NA	NA	NA
hsa_circ:chr11:68318589-68326147	hsa_circ_001031	hsa-miR-106b	colorectal cancer	up-regulated	http://gyanxet-beta.com/circdb/circdetails.php?name=hsa_circ_001031	NA	NA	NA	NA	NA
hsa_circ:chr11:68318589-68326147	hsa_circ_001031	hsa-miR-93	multiple myeloma (MM)	up-regulated	http://gyanxet-beta.com/circdb/circdetails.php?name=hsa_circ_001031	NA	NA	NA	NA	NA
hsa_circ:chr11:68318589-68326147	hsa_circ_001031	hsa-miR-106a	follicular lymphoma (FL)	up-regulated	http://gyanxet-beta.com/circdb/circdetails.php?name=hsa_circ_001031	NA	NA	NA	NA	NA
hsa_circ:chr11:68318589-68326147	hsa_circ_001031	hsa-miR-20a	chronic myeloid leukemia (CML)	down-regulated	http://gyanxet-beta.com/circdb/circdetails.php?name=hsa_circ_001031	NA	NA	NA	NA	NA
hsa_circ:chr11:68318589-68326147	hsa_circ_001031	hsa-miR-32	multiple myeloma (MM)	up-regulated	http://gyanxet-beta.com/circdb/circdetails.php?name=hsa_circ_001031	NA	NA	NA	NA	NA
hsa_circ:chr11:68318589-68326147	hsa_circ_001031	hsa-miR-326	primary biliary cirrhosis (PBC)	down-regulated	http://gyanxet-beta.com/circdb/circdetails.php?name=hsa_circ_001031	NA	NA	NA	NA	NA
hsa_circ:chr11:68318589-68326147	hsa_circ_001031	hsa-miR-106a	malignant melanoma	down-regulated	http://gyanxet-beta.com/circdb/circdetails.php?name=hsa_circ_001031	NA	NA	NA	NA	NA
hsa_circ:chr11:68318589-68326147	hsa_circ_001031	hsa-miR-32	uterine leiomyoma (ULM)	down-regulated	http://gyanxet-beta.com/circdb/circdetails.php?name=hsa_circ_001031	NA	NA	NA	NA	NA
hsa_circ:chr11:68318589-68326147	hsa_circ_001031	hsa-miR-106b	chronic lymphocytic leukemia (CLL)	down-regulated	http://gyanxet-beta.com/circdb/circdetails.php?name=hsa_circ_001031	NA	NA	NA	NA	NA
hsa_circ:chr11:68318589-68326147	hsa_circ_001031	hsa-miR-20a	Hodgkin's lymphoma	up-regulated	http://gyanxet-beta.com/circdb/circdetails.php?name=hsa_circ_001031	NA	NA	NA	NA	NA
hsa_circ:chr11:68318589-68326147	hsa_circ_001031	hsa-miR-32	PFV-1 infection	down-regulated	http://gyanxet-beta.com/circdb/circdetails.php?name=hsa_circ_001031	NA	NA	NA	NA	NA
hsa_circ:chr11:68318589-68326147	hsa_circ_001031	hsa-miR-17	kidney cancer	up-regulated	http://gyanxet-beta.com/circdb/circdetails.php?name=hsa_circ_001031	NA	NA	NA	NA	NA
hsa_circ:chr11:68318589-68326147	hsa_circ_001031	hsa-miR-20a	psoriasis	up-regulated	http://gyanxet-beta.com/circdb/circdetails.php?name=hsa_circ_001031	NA	NA	NA	NA	NA
hsa_circ:chr11:68318589-68326147	hsa_circ_001031	hsa-miR-20a	malignant lymphoma	up-regulated	http://gyanxet-beta.com/circdb/circdetails.php?name=hsa_circ_001031	NA	NA	NA	NA	NA
hsa_circ:chr11:68318589-68326147	hsa_circ_001031	hsa-miR-106a	prostate cancer	up-regulated	http://gyanxet-beta.com/circdb/circdetails.php?name=hsa_circ_001031	NA	NA	NA	NA	NA
hsa_circ:chr11:68318589-68326147	hsa_circ_001031	hsa-miR-17	non-alcoholic fatty liver disease (NAFLD)	up-regulated	http://gyanxet-beta.com/circdb/circdetails.php?name=hsa_circ_001031	NA	NA	NA	NA	NA
hsa_circ:chr11:68318589-68326147	hsa_circ_001031	hsa-miR-519d	primary biliary cirrhosis (PBC)	down-regulated	http://gyanxet-beta.com/circdb/circdetails.php?name=hsa_circ_001031	NA	NA	NA	NA	NA
hsa_circ:chr1:29319842-29344954	hsa_circ_001237	hsa-miR-204	acute myeloid leukemia (AML)	down-regulated	http://gyanxet-beta.com/circdb/circdetails.php?name=hsa_circ_001237	NA	NA	NA	NA	NA
hsa_circ:chr1:29319842-29344954	hsa_circ_001237	hsa-miR-215	colorectal cancer	down-regulated	http://gyanxet-beta.com/circdb/circdetails.php?name=hsa_circ_001237	NA	NA	NA	NA	NA
hsa_circ:chr1:29319842-29344954	hsa_circ_001237	hsa-miR-26b	schizophrenia	down-regulated	http://gyanxet-beta.com/circdb/circdetails.php?name=hsa_circ_001237	NA	NA	NA	NA	NA
hsa_circ:chr1:29319842-29344954	hsa_circ_001237	hsa-miR-192	esophageal cancer	up-regulated	http://gyanxet-beta.com/circdb/circdetails.php?name=hsa_circ_001237	NA	NA	NA	NA	NA
hsa_circ:chr1:29319842-29344954	hsa_circ_001237	hsa-miR-150	cardiac hypertrophy	down-regulated	http://gyanxet-beta.com/circdb/circdetails.php?name=hsa_circ_001237	NA	NA	NA	NA	NA
hsa_circ:chr1:29319842-29344954	hsa_circ_001237	hsa-miR-150	diffuse large B-cell lymphoma (DLBCL)	down-regulated	http://gyanxet-beta.com/circdb/circdetails.php?name=hsa_circ_001237	NA	NA	NA	NA	NA
hsa_circ:chr1:29319842-29344954	hsa_circ_001237	hsa-miR-192	colorectal cancer	down-regulated	http://gyanxet-beta.com/circdb/circdetails.php?name=hsa_circ_001237	NA	NA	NA	NA	NA
hsa_circ:chr1:29319842-29344954	hsa_circ_001237	hsa-miR-26b	Alzheimer's disease	down-regulated	http://gyanxet-beta.com/circdb/circdetails.php?name=hsa_circ_001237	NA	NA	NA	NA	NA
hsa_circ:chr1:29319842-29344954	hsa_circ_001237	hsa-miR-498	retinoblastoma	up-regulated	http://gyanxet-beta.com/circdb/circdetails.php?name=hsa_circ_001237	NA	NA	NA	NA	NA
hsa_circ:chr1:29319842-29344954	hsa_circ_001237	hsa-miR-204	Insulinoma	up-regulated	http://gyanxet-beta.com/circdb/circdetails.php?name=hsa_circ_001237	NA	NA	NA	NA	NA
hsa_circ:chr1:29319842-29344954	hsa_circ_001237	hsa-miR-150	kidney cancer	down-regulated	http://gyanxet-beta.com/circdb/circdetails.php?name=hsa_circ_001237	NA	NA	NA	NA	NA
hsa_circ:chr1:29319842-29344954	hsa_circ_001237	hsa-miR-150	lung cancer	up-regulated	http://gyanxet-beta.com/circdb/circdetails.php?name=hsa_circ_001237	NA	NA	NA	NA	NA
hsa_circ:chr1:29319842-29344954	hsa_circ_001237	hsa-miR-26b	prostate cancer	down-regulated	http://gyanxet-beta.com/circdb/circdetails.php?name=hsa_circ_001237	NA	NA	NA	NA	NA
hsa_circ:chr1:29319842-29344954	hsa_circ_001237	hsa-miR-150	uterine leiomyoma (ULM)	down-regulated	http://gyanxet-beta.com/circdb/circdetails.php?name=hsa_circ_001237	NA	NA	NA	NA	NA
hsa_circ:chr1:29319842-29344954	hsa_circ_001237	hsa-miR-150	epithelial ovarian cancer (EOC)	down-regulated	http://gyanxet-beta.com/circdb/circdetails.php?name=hsa_circ_001237	NA	NA	NA	NA	NA
hsa_circ:chr1:29319842-29344954	hsa_circ_001237	hsa-miR-150	polycythemia vera (PV)	down-regulated	http://gyanxet-beta.com/circdb/circdetails.php?name=hsa_circ_001237	NA	NA	NA	NA	NA
hsa_circ:chr1:29319842-29344954	hsa_circ_001237	hsa-miR-150	chronic lymphocytic leukemia (CLL)	down-regulated	http://gyanxet-beta.com/circdb/circdetails.php?name=hsa_circ_001237	NA	NA	NA	NA	NA
hsa_circ:chr1:29319842-29344954	hsa_circ_001237	hsa-miR-204	malignant melanoma	down-regulated	http://gyanxet-beta.com/circdb/circdetails.php?name=hsa_circ_001237	NA	NA	NA	NA	NA
hsa_circ:chr1:29319842-29344954	hsa_circ_001237	hsa-miR-215	psoriasis	down-regulated	http://gyanxet-beta.com/circdb/circdetails.php?name=hsa_circ_001237	NA	NA	NA	NA	NA
hsa_circ:chr1:29319842-29344954	hsa_circ_001237	hsa-miR-215	malignant melanoma	down-regulated	http://gyanxet-beta.com/circdb/circdetails.php?name=hsa_circ_001237	NA	NA	NA	NA	NA
hsa_circ:chr1:29319842-29344954	hsa_circ_001237	hsa-miR-192	nasopharyngeal carcinoma (NPC)	up-regulated	http://gyanxet-beta.com/circdb/circdetails.php?name=hsa_circ_001237	NA	NA	NA	NA	NA
hsa_circ:chr1:29319842-29344954	hsa_circ_001237	hsa-miR-26b	cardiac hypertrophy	down-regulated	http://gyanxet-beta.com/circdb/circdetails.php?name=hsa_circ_001237	NA	NA	NA	NA	NA
hsa_circ:chr1:29319842-29344954	hsa_circ_001237	hsa-miR-204	lung cancer	down-regulated	http://gyanxet-beta.com/circdb/circdetails.php?name=hsa_circ_001237	NA	NA	NA	NA	NA
hsa_circ:chr1:29319842-29344954	hsa_circ_001237	hsa-miR-26b	bladder cancer	up-regulated	http://gyanxet-beta.com/circdb/circdetails.php?name=hsa_circ_001237	NA	NA	NA	NA	NA
hsa_circ:chr1:29319842-29344954	hsa_circ_001237	hsa-miR-192	lung cancer	up-regulated	http://gyanxet-beta.com/circdb/circdetails.php?name=hsa_circ_001237	NA	NA	NA	NA	NA
hsa_circ:chr1:29319842-29344954	hsa_circ_001237	hsa-miR-211	epithelial ovarian cancer (EOC)	down-regulated	http://gyanxet-beta.com/circdb/circdetails.php?name=hsa_circ_001237	NA	NA	NA	NA	NA
hsa_circ:chr1:29319842-29344954	hsa_circ_001237	hsa-miR-26b	hepatocellular carcinoma (HCC)	down-regulated	http://gyanxet-beta.com/circdb/circdetails.php?name=hsa_circ_001237	NA	NA	NA	NA	NA
hsa_circ:chr1:29319842-29344954	hsa_circ_001237	hsa-miR-26b	pituitary adenoma	up-regulated	http://gyanxet-beta.com/circdb/circdetails.php?name=hsa_circ_001237	NA	NA	NA	NA	NA
hsa_circ:chr1:29319842-29344954	hsa_circ_001237	hsa-miR-26b	epithelial ovarian cancer (EOC)	up-regulated	http://gyanxet-beta.com/circdb/circdetails.php?name=hsa_circ_001237	NA	NA	NA	NA	NA
hsa_circ:chr1:29319842-29344954	hsa_circ_001237	hsa-miR-215	hepatocellular carcinoma (HCC)	down-regulated	http://gyanxet-beta.com/circdb/circdetails.php?name=hsa_circ_001237	NA	NA	NA	NA	NA
hsa_circ:chr1:29319842-29344954	hsa_circ_001237	hsa-miR-150	primary biliary cirrhosis (PBC)	down-regulated	http://gyanxet-beta.com/circdb/circdetails.php?name=hsa_circ_001237	NA	NA	NA	NA	NA
hsa_circ:chr1:29319842-29344954	hsa_circ_001237	hsa-miR-150	hepatocellular carcinoma (HCC)	down-regulated	http://gyanxet-beta.com/circdb/circdetails.php?name=hsa_circ_001237	NA	NA	NA	NA	NA
hsa_circ:chr1:29319842-29344954	hsa_circ_001237	hsa-miR-204	breast cancer	down-regulated	http://gyanxet-beta.com/circdb/circdetails.php?name=hsa_circ_001237	NA	NA	NA	NA	NA
hsa_circ:chr1:29319842-29344954	hsa_circ_001237	hsa-miR-498	prostate cancer	up-regulated	http://gyanxet-beta.com/circdb/circdetails.php?name=hsa_circ_001237	NA	NA	NA	NA	NA
hsa_circ:chr1:29319842-29344954	hsa_circ_001237	hsa-miR-498	ovarian cancer (OC)	up-regulated	http://gyanxet-beta.com/circdb/circdetails.php?name=hsa_circ_001237	NA	NA	NA	NA	NA
hsa_circ:chr1:29319842-29344954	hsa_circ_001237	hsa-miR-211	malignant melanoma	down-regulated	http://gyanxet-beta.com/circdb/circdetails.php?name=hsa_circ_001237	NA	NA	NA	NA	NA
hsa_circ:chr1:29319842-29344954	hsa_circ_001237	hsa-miR-498	head and neck squamous cell carcinoma (HNSCC)	up-regulated	http://gyanxet-beta.com/circdb/circdetails.php?name=hsa_circ_001237	NA	NA	NA	NA	NA
hsa_circ:chr1:29319842-29344954	hsa_circ_001237	hsa-miR-150	pancreatic ductal adenocarcinoma (PDAC)	up-regulated	http://gyanxet-beta.com/circdb/circdetails.php?name=hsa_circ_001237	NA	NA	NA	NA	NA
hsa_circ:chr1:29319842-29344954	hsa_circ_001237	hsa-miR-192	B-cell chronic lymphocytic leukemia	down-regulated	http://gyanxet-beta.com/circdb/circdetails.php?name=hsa_circ_001237	NA	NA	NA	NA	NA
hsa_circ:chr1:29319842-29344954	hsa_circ_001237	hsa-miR-498	uterine leiomyoma (ULM)	down-regulated	http://gyanxet-beta.com/circdb/circdetails.php?name=hsa_circ_001237	NA	NA	NA	NA	NA
hsa_circ:chr1:29319842-29344954	hsa_circ_001237	hsa-miR-150	sepsis	down-regulated	http://gyanxet-beta.com/circdb/circdetails.php?name=hsa_circ_001237	NA	NA	NA	NA	NA
hsa_circ:chr1:29319842-29344954	hsa_circ_001237	hsa-miR-204	cholangiocarcinoma	down-regulated	http://gyanxet-beta.com/circdb/circdetails.php?name=hsa_circ_001237	NA	NA	NA	NA	NA
hsa_circ:chr3:47476498-47484581	hsa_circ_001893	hsa-miR-20a	prostate cancer	up-regulated	http://gyanxet-beta.com/circdb/circdetails.php?name=hsa_circ_001893	NA	NA	NA	NA	NA
hsa_circ:chr3:47476498-47484581	hsa_circ_001893	hsa-miR-20b	T-cell leukemia	up-regulated	http://gyanxet-beta.com/circdb/circdetails.php?name=hsa_circ_001893	NA	NA	NA	NA	NA
hsa_circ:chr3:47476498-47484581	hsa_circ_001893	hsa-miR-93	lung cancer	up-regulated	http://gyanxet-beta.com/circdb/circdetails.php?name=hsa_circ_001893	NA	NA	NA	NA	NA
hsa_circ:chr3:47476498-47484581	hsa_circ_001893	hsa-miR-106a	pancreatic cancer	up-regulated	http://gyanxet-beta.com/circdb/circdetails.php?name=hsa_circ_001893	NA	NA	NA	NA	NA
hsa_circ:chr3:47476498-47484581	hsa_circ_001893	hsa-miR-20a	glioma	down-regulated	http://gyanxet-beta.com/circdb/circdetails.php?name=hsa_circ_001893	NA	NA	NA	NA	NA
hsa_circ:chr3:47476498-47484581	hsa_circ_001893	hsa-miR-106b	Alzheimer's disease	down-regulated	http://gyanxet-beta.com/circdb/circdetails.php?name=hsa_circ_001893	NA	NA	NA	NA	NA
hsa_circ:chr3:47476498-47484581	hsa_circ_001893	hsa-miR-20a	B-cell lymphoma	up-regulated	http://gyanxet-beta.com/circdb/circdetails.php?name=hsa_circ_001893	NA	NA	NA	NA	NA
hsa_circ:chr3:47476498-47484581	hsa_circ_001893	hsa-miR-17	glioma	up-regulated	http://gyanxet-beta.com/circdb/circdetails.php?name=hsa_circ_001893	NA	NA	NA	NA	NA
hsa_circ:chr3:47476498-47484581	hsa_circ_001893	hsa-miR-15a	chronic lymphocytic leukemia (CLL)	up-regulated	http://gyanxet-beta.com/circdb/circdetails.php?name=hsa_circ_001893	NA	NA	NA	NA	NA
hsa_circ:chr3:47476498-47484581	hsa_circ_001893	hsa-miR-106b	colorectal cancer	up-regulated	http://gyanxet-beta.com/circdb/circdetails.php?name=hsa_circ_001893	NA	NA	NA	NA	NA
hsa_circ:chr3:47476498-47484581	hsa_circ_001893	hsa-miR-16	chronic lymphocytic leukemia (CLL)	down-regulated	http://gyanxet-beta.com/circdb/circdetails.php?name=hsa_circ_001893	NA	NA	NA	NA	NA
hsa_circ:chr3:47476498-47484581	hsa_circ_001893	hsa-miR-195	ovarian cancer (OC)	down-regulated	http://gyanxet-beta.com/circdb/circdetails.php?name=hsa_circ_001893	NA	NA	NA	NA	NA
hsa_circ:chr3:47476498-47484581	hsa_circ_001893	hsa-miR-20a	hepatocellular carcinoma (HCC)	up-regulated	http://gyanxet-beta.com/circdb/circdetails.php?name=hsa_circ_001893	NA	NA	NA	NA	NA
hsa_circ:chr3:47476498-47484581	hsa_circ_001893	hsa-miR-15a	pituitary adenoma	down-regulated	http://gyanxet-beta.com/circdb/circdetails.php?name=hsa_circ_001893	NA	NA	NA	NA	NA
hsa_circ:chr3:47476498-47484581	hsa_circ_001893	hsa-miR-195	breast cancer	up-regulated	http://gyanxet-beta.com/circdb/circdetails.php?name=hsa_circ_001893	NA	NA	NA	NA	NA
hsa_circ:chr3:47476498-47484581	hsa_circ_001893	hsa-miR-20b	multiple sclerosis	down-regulated	http://gyanxet-beta.com/circdb/circdetails.php?name=hsa_circ_001893	NA	NA	NA	NA	NA
hsa_circ:chr3:47476498-47484581	hsa_circ_001893	hsa-miR-195	chronic lymphocytic leukemia (CLL)	up-regulated	http://gyanxet-beta.com/circdb/circdetails.php?name=hsa_circ_001893	NA	NA	NA	NA	NA
hsa_circ:chr3:47476498-47484581	hsa_circ_001893	hsa-miR-15b	acute myeloid leukemia (AML)	down-regulated	http://gyanxet-beta.com/circdb/circdetails.php?name=hsa_circ_001893	NA	NA	NA	NA	NA
hsa_circ:chr3:47476498-47484581	hsa_circ_001893	hsa-miR-20b	schizophrenia	down-regulated	http://gyanxet-beta.com/circdb/circdetails.php?name=hsa_circ_001893	NA	NA	NA	NA	NA
hsa_circ:chr3:47476498-47484581	hsa_circ_001893	hsa-miR-15b	colorectal cancer	down-regulated	http://gyanxet-beta.com/circdb/circdetails.php?name=hsa_circ_001893	NA	NA	NA	NA	NA
hsa_circ:chr3:47476498-47484581	hsa_circ_001893	hsa-miR-20a	lung cancer	up-regulated	http://gyanxet-beta.com/circdb/circdetails.php?name=hsa_circ_001893	NA	NA	NA	NA	NA
hsa_circ:chr3:47476498-47484581	hsa_circ_001893	hsa-miR-497	lung cancer	down-regulated	http://gyanxet-beta.com/circdb/circdetails.php?name=hsa_circ_001893	NA	NA	NA	NA	NA
hsa_circ:chr3:47476498-47484581	hsa_circ_001893	hsa-miR-503	prostate cancer	up-regulated	http://gyanxet-beta.com/circdb/circdetails.php?name=hsa_circ_001893	NA	NA	NA	NA	NA
hsa_circ:chr3:47476498-47484581	hsa_circ_001893	hsa-miR-195	acute myeloid leukemia (AML)	up-regulated	http://gyanxet-beta.com/circdb/circdetails.php?name=hsa_circ_001893	NA	NA	NA	NA	NA
hsa_circ:chr3:47476498-47484581	hsa_circ_001893	hsa-miR-503	retinoblastoma	up-regulated	http://gyanxet-beta.com/circdb/circdetails.php?name=hsa_circ_001893	NA	NA	NA	NA	NA
hsa_circ:chr3:47476498-47484581	hsa_circ_001893	hsa-miR-20a	pancreatic cancer	up-regulated	http://gyanxet-beta.com/circdb/circdetails.php?name=hsa_circ_001893	NA	NA	NA	NA	NA
hsa_circ:chr3:47476498-47484581	hsa_circ_001893	hsa-miR-424	cardiac hypertrophy	up-regulated	http://gyanxet-beta.com/circdb/circdetails.php?name=hsa_circ_001893	NA	NA	NA	NA	NA
hsa_circ:chr3:47476498-47484581	hsa_circ_001893	hsa-miR-106b	ovarian cancer (OC)	down-regulated	http://gyanxet-beta.com/circdb/circdetails.php?name=hsa_circ_001893	NA	NA	NA	NA	NA
hsa_circ:chr3:47476498-47484581	hsa_circ_001893	hsa-miR-103	pancreatic cancer	up-regulated	http://gyanxet-beta.com/circdb/circdetails.php?name=hsa_circ_001893	NA	NA	NA	NA	NA
hsa_circ:chr3:47476498-47484581	hsa_circ_001893	hsa-miR-103	non-alcoholic fatty liver disease (NAFLD)	down-regulated	http://gyanxet-beta.com/circdb/circdetails.php?name=hsa_circ_001893	NA	NA	NA	NA	NA
hsa_circ:chr3:47476498-47484581	hsa_circ_001893	hsa-miR-16	glioma	down-regulated	http://gyanxet-beta.com/circdb/circdetails.php?name=hsa_circ_001893	NA	NA	NA	NA	NA
hsa_circ:chr3:47476498-47484581	hsa_circ_001893	hsa-miR-15a	papillary thyroid carcinoma (PTC)	down-regulated	http://gyanxet-beta.com/circdb/circdetails.php?name=hsa_circ_001893	NA	NA	NA	NA	NA
hsa_circ:chr3:47476498-47484581	hsa_circ_001893	hsa-miR-15a	autism spectrum disorder (ASD)	up-regulated	http://gyanxet-beta.com/circdb/circdetails.php?name=hsa_circ_001893	NA	NA	NA	NA	NA
hsa_circ:chr3:47476498-47484581	hsa_circ_001893	hsa-miR-20a	breast cancer	down-regulated	http://gyanxet-beta.com/circdb/circdetails.php?name=hsa_circ_001893	NA	NA	NA	NA	NA
hsa_circ:chr3:47476498-47484581	hsa_circ_001893	hsa-miR-103	Cerebellar neurodegeneration	down-regulated	http://gyanxet-beta.com/circdb/circdetails.php?name=hsa_circ_001893	NA	NA	NA	NA	NA
hsa_circ:chr3:47476498-47484581	hsa_circ_001893	hsa-miR-424	acute lymphoblastic leukemia (ALL)	down-regulated	http://gyanxet-beta.com/circdb/circdetails.php?name=hsa_circ_001893	NA	NA	NA	NA	NA
hsa_circ:chr3:47476498-47484581	hsa_circ_001893	hsa-miR-93	Alzheimer's disease	down-regulated	http://gyanxet-beta.com/circdb/circdetails.php?name=hsa_circ_001893	NA	NA	NA	NA	NA
hsa_circ:chr3:47476498-47484581	hsa_circ_001893	hsa-miR-106b	schizophrenia	up-regulated	http://gyanxet-beta.com/circdb/circdetails.php?name=hsa_circ_001893	NA	NA	NA	NA	NA
hsa_circ:chr3:47476498-47484581	hsa_circ_001893	hsa-miR-17	kidney cancer	up-regulated	http://gyanxet-beta.com/circdb/circdetails.php?name=hsa_circ_001893	NA	NA	NA	NA	NA
hsa_circ:chr3:47476498-47484581	hsa_circ_001893	hsa-miR-15a	prostate cancer	down-regulated	http://gyanxet-beta.com/circdb/circdetails.php?name=hsa_circ_001893	NA	NA	NA	NA	NA
hsa_circ:chr3:47476498-47484581	hsa_circ_001893	hsa-miR-20a	malignant lymphoma	up-regulated	http://gyanxet-beta.com/circdb/circdetails.php?name=hsa_circ_001893	NA	NA	NA	NA	NA
hsa_circ:chr3:47476498-47484581	hsa_circ_001893	hsa-miR-497	colorectal cancer	down-regulated	http://gyanxet-beta.com/circdb/circdetails.php?name=hsa_circ_001893	NA	NA	NA	NA	NA
hsa_circ:chr3:47476498-47484581	hsa_circ_001893	hsa-miR-106a	malignant melanoma	down-regulated	http://gyanxet-beta.com/circdb/circdetails.php?name=hsa_circ_001893	NA	NA	NA	NA	NA
hsa_circ:chr3:47476498-47484581	hsa_circ_001893	hsa-miR-106a	neuroblastoma (NB)	up-regulated	http://gyanxet-beta.com/circdb/circdetails.php?name=hsa_circ_001893	NA	NA	NA	NA	NA
hsa_circ:chr3:47476498-47484581	hsa_circ_001893	hsa-miR-17	Polycystic Kidney Disease	up-regulated	http://gyanxet-beta.com/circdb/circdetails.php?name=hsa_circ_001893	NA	NA	NA	NA	NA
hsa_circ:chr3:47476498-47484581	hsa_circ_001893	hsa-miR-15a	glioma	down-regulated	http://gyanxet-beta.com/circdb/circdetails.php?name=hsa_circ_001893	NA	NA	NA	NA	NA
hsa_circ:chr3:47476498-47484581	hsa_circ_001893	hsa-miR-15b	glioma	down-regulated	http://gyanxet-beta.com/circdb/circdetails.php?name=hsa_circ_001893	NA	NA	NA	NA	NA
hsa_circ:chr3:47476498-47484581	hsa_circ_001893	hsa-miR-20b	kidney cancer	up-regulated	http://gyanxet-beta.com/circdb/circdetails.php?name=hsa_circ_001893	NA	NA	NA	NA	NA
hsa_circ:chr3:47476498-47484581	hsa_circ_001893	hsa-miR-15b	acute promyelocytic leukemia (APL)	up-regulated	http://gyanxet-beta.com/circdb/circdetails.php?name=hsa_circ_001893	NA	NA	NA	NA	NA
hsa_circ:chr3:47476498-47484581	hsa_circ_001893	hsa-miR-15a	non-small cell lung cancer (NSCLC)	down-regulated	http://gyanxet-beta.com/circdb/circdetails.php?name=hsa_circ_001893	NA	NA	NA	NA	NA
hsa_circ:chr3:47476498-47484581	hsa_circ_001893	hsa-miR-519d	primary biliary cirrhosis (PBC)	down-regulated	http://gyanxet-beta.com/circdb/circdetails.php?name=hsa_circ_001893	NA	NA	NA	NA	NA
hsa_circ:chr3:47476498-47484581	hsa_circ_001893	hsa-miR-195	hepatocellular carcinoma (HCC)	down-regulated	http://gyanxet-beta.com/circdb/circdetails.php?name=hsa_circ_001893	NA	NA	NA	NA	NA
hsa_circ:chr3:47476498-47484581	hsa_circ_001893	hsa-miR-195	heart failure	up-regulated	http://gyanxet-beta.com/circdb/circdetails.php?name=hsa_circ_001893	NA	NA	NA	NA	NA
hsa_circ:chr3:47476498-47484581	hsa_circ_001893	hsa-miR-106a	psoriasis	up-regulated	http://gyanxet-beta.com/circdb/circdetails.php?name=hsa_circ_001893	NA	NA	NA	NA	NA
hsa_circ:chr3:47476498-47484581	hsa_circ_001893	hsa-miR-93	vesicular stomatitis	down-regulated	http://gyanxet-beta.com/circdb/circdetails.php?name=hsa_circ_001893	NA	NA	NA	NA	NA
hsa_circ:chr3:47476498-47484581	hsa_circ_001893	hsa-miR-195	head and neck squamous cell carcinoma (HNSCC)	down-regulated	http://gyanxet-beta.com/circdb/circdetails.php?name=hsa_circ_001893	NA	NA	NA	NA	NA
hsa_circ:chr3:47476498-47484581	hsa_circ_001893	hsa-miR-15a	Polycystic Kidney Disease	down-regulated	http://gyanxet-beta.com/circdb/circdetails.php?name=hsa_circ_001893	NA	NA	NA	NA	NA
hsa_circ:chr3:47476498-47484581	hsa_circ_001893	hsa-miR-103	acute myeloid leukemia (AML)	down-regulated	http://gyanxet-beta.com/circdb/circdetails.php?name=hsa_circ_001893	NA	NA	NA	NA	NA
hsa_circ:chr3:47476498-47484581	hsa_circ_001893	hsa-miR-93	multiple myeloma (MM)	up-regulated	http://gyanxet-beta.com/circdb/circdetails.php?name=hsa_circ_001893	NA	NA	NA	NA	NA
hsa_circ:chr3:47476498-47484581	hsa_circ_001893	hsa-miR-15b	cardiac hypertrophy	up-regulated	http://gyanxet-beta.com/circdb/circdetails.php?name=hsa_circ_001893	NA	NA	NA	NA	NA
hsa_circ:chr3:47476498-47484581	hsa_circ_001893	hsa-miR-195	chronic pancreatitis	up-regulated	http://gyanxet-beta.com/circdb/circdetails.php?name=hsa_circ_001893	NA	NA	NA	NA	NA
hsa_circ:chr3:47476498-47484581	hsa_circ_001893	hsa-miR-20a	primary biliary cirrhosis (PBC)	down-regulated	http://gyanxet-beta.com/circdb/circdetails.php?name=hsa_circ_001893	NA	NA	NA	NA	NA
hsa_circ:chr3:47476498-47484581	hsa_circ_001893	hsa-miR-93	colorectal cancer	up-regulated	http://gyanxet-beta.com/circdb/circdetails.php?name=hsa_circ_001893	NA	NA	NA	NA	NA
hsa_circ:chr3:47476498-47484581	hsa_circ_001893	hsa-miR-15b	non-small cell lung cancer (NSCLC)	up-regulated	http://gyanxet-beta.com/circdb/circdetails.php?name=hsa_circ_001893	NA	NA	NA	NA	NA
hsa_circ:chr3:47476498-47484581	hsa_circ_001893	hsa-miR-20a	psoriasis	up-regulated	http://gyanxet-beta.com/circdb/circdetails.php?name=hsa_circ_001893	NA	NA	NA	NA	NA
hsa_circ:chr3:47476498-47484581	hsa_circ_001893	hsa-miR-497	chronic pancreatitis	down-regulated	http://gyanxet-beta.com/circdb/circdetails.php?name=hsa_circ_001893	NA	NA	NA	NA	NA
hsa_circ:chr3:47476498-47484581	hsa_circ_001893	hsa-miR-424	acute myeloid leukemia (AML)	up-regulated	http://gyanxet-beta.com/circdb/circdetails.php?name=hsa_circ_001893	NA	NA	NA	NA	NA
hsa_circ:chr3:47476498-47484581	hsa_circ_001893	hsa-miR-195	bladder cancer	down-regulated	http://gyanxet-beta.com/circdb/circdetails.php?name=hsa_circ_001893	NA	NA	NA	NA	NA
hsa_circ:chr3:47476498-47484581	hsa_circ_001893	hsa-miR-106a	autism spectrum disorder (ASD)	down-regulated	http://gyanxet-beta.com/circdb/circdetails.php?name=hsa_circ_001893	NA	NA	NA	NA	NA
hsa_circ:chr3:47476498-47484581	hsa_circ_001893	hsa-miR-106b	kidney cancer	up-regulated	http://gyanxet-beta.com/circdb/circdetails.php?name=hsa_circ_001893	NA	NA	NA	NA	NA
hsa_circ:chr3:47476498-47484581	hsa_circ_001893	hsa-miR-20a	pulmonary hypertension	up-regulated	http://gyanxet-beta.com/circdb/circdetails.php?name=hsa_circ_001893	NA	NA	NA	NA	NA
hsa_circ:chr3:47476498-47484581	hsa_circ_001893	hsa-miR-15a	Polycystic liver disease	down-regulated	http://gyanxet-beta.com/circdb/circdetails.php?name=hsa_circ_001893	NA	NA	NA	NA	NA
hsa_circ:chr3:47476498-47484581	hsa_circ_001893	hsa-miR-93	autism spectrum disorder (ASD)	down-regulated	http://gyanxet-beta.com/circdb/circdetails.php?name=hsa_circ_001893	NA	NA	NA	NA	NA
hsa_circ:chr3:47476498-47484581	hsa_circ_001893	hsa-miR-424	chronic lymphocytic leukemia (CLL)	down-regulated	http://gyanxet-beta.com/circdb/circdetails.php?name=hsa_circ_001893	NA	NA	NA	NA	NA
hsa_circ:chr3:47476498-47484581	hsa_circ_001893	hsa-miR-106b	gastric cancer (stomach cancer)	up-regulated	http://gyanxet-beta.com/circdb/circdetails.php?name=hsa_circ_001893	NA	NA	NA	NA	NA
hsa_circ:chr3:47476498-47484581	hsa_circ_001893	hsa-miR-20a	colorectal cancer	up-regulated	http://gyanxet-beta.com/circdb/circdetails.php?name=hsa_circ_001893	NA	NA	NA	NA	NA
hsa_circ:chr3:47476498-47484581	hsa_circ_001893	hsa-miR-93	hepatocellular carcinoma (HCC)	up-regulated	http://gyanxet-beta.com/circdb/circdetails.php?name=hsa_circ_001893	NA	NA	NA	NA	NA
hsa_circ:chr3:47476498-47484581	hsa_circ_001893	hsa-miR-195	lung cancer	down-regulated	http://gyanxet-beta.com/circdb/circdetails.php?name=hsa_circ_001893	NA	NA	NA	NA	NA
hsa_circ:chr3:47476498-47484581	hsa_circ_001893	hsa-miR-17	B-cell lymphoma	up-regulated	http://gyanxet-beta.com/circdb/circdetails.php?name=hsa_circ_001893	NA	NA	NA	NA	NA
hsa_circ:chr3:47476498-47484581	hsa_circ_001893	hsa-miR-106b	hepatocellular carcinoma (HCC)	up-regulated	http://gyanxet-beta.com/circdb/circdetails.php?name=hsa_circ_001893	NA	NA	NA	NA	NA
hsa_circ:chr3:47476498-47484581	hsa_circ_001893	hsa-miR-15a	malignant melanoma	down-regulated	http://gyanxet-beta.com/circdb/circdetails.php?name=hsa_circ_001893	NA	NA	NA	NA	NA
hsa_circ:chr3:47476498-47484581	hsa_circ_001893	hsa-miR-16	lung cancer	down-regulated	http://gyanxet-beta.com/circdb/circdetails.php?name=hsa_circ_001893	NA	NA	NA	NA	NA
hsa_circ:chr3:47476498-47484581	hsa_circ_001893	hsa-miR-106a	colorectal cancer	up-regulated	http://gyanxet-beta.com/circdb/circdetails.php?name=hsa_circ_001893	NA	NA	NA	NA	NA
hsa_circ:chr3:47476498-47484581	hsa_circ_001893	hsa-miR-103	esophageal cancer	up-regulated	http://gyanxet-beta.com/circdb/circdetails.php?name=hsa_circ_001893	NA	NA	NA	NA	NA
hsa_circ:chr3:47476498-47484581	hsa_circ_001893	hsa-miR-15a	kidney cancer	up-regulated	http://gyanxet-beta.com/circdb/circdetails.php?name=hsa_circ_001893	NA	NA	NA	NA	NA
hsa_circ:chr3:47476498-47484581	hsa_circ_001893	hsa-miR-20a	kidney cancer	up-regulated	http://gyanxet-beta.com/circdb/circdetails.php?name=hsa_circ_001893	NA	NA	NA	NA	NA
hsa_circ:chr3:47476498-47484581	hsa_circ_001893	hsa-miR-16	papillary thyroid carcinoma (PTC)	down-regulated	http://gyanxet-beta.com/circdb/circdetails.php?name=hsa_circ_001893	NA	NA	NA	NA	NA
hsa_circ:chr3:47476498-47484581	hsa_circ_001893	hsa-miR-424	kidney cancer	up-regulated	http://gyanxet-beta.com/circdb/circdetails.php?name=hsa_circ_001893	NA	NA	NA	NA	NA
hsa_circ:chr3:47476498-47484581	hsa_circ_001893	hsa-miR-106b	autism spectrum disorder (ASD)	down-regulated	http://gyanxet-beta.com/circdb/circdetails.php?name=hsa_circ_001893	NA	NA	NA	NA	NA
hsa_circ:chr3:47476498-47484581	hsa_circ_001893	hsa-miR-195	cardiac hypertrophy	up-regulated	http://gyanxet-beta.com/circdb/circdetails.php?name=hsa_circ_001893	NA	NA	NA	NA	NA
hsa_circ:chr3:47476498-47484581	hsa_circ_001893	hsa-miR-15b	B-cell chronic lymphocytic leukemia	up-regulated	http://gyanxet-beta.com/circdb/circdetails.php?name=hsa_circ_001893	NA	NA	NA	NA	NA
hsa_circ:chr3:47476498-47484581	hsa_circ_001893	hsa-miR-106a	gastric cancer (stomach cancer)	up-regulated	http://gyanxet-beta.com/circdb/circdetails.php?name=hsa_circ_001893	NA	NA	NA	NA	NA
hsa_circ:chr3:47476498-47484581	hsa_circ_001893	hsa-miR-106a	follicular lymphoma (FL)	up-regulated	http://gyanxet-beta.com/circdb/circdetails.php?name=hsa_circ_001893	NA	NA	NA	NA	NA
hsa_circ:chr3:47476498-47484581	hsa_circ_001893	hsa-miR-16	prostate cancer	down-regulated	http://gyanxet-beta.com/circdb/circdetails.php?name=hsa_circ_001893	NA	NA	NA	NA	NA
hsa_circ:chr3:47476498-47484581	hsa_circ_001893	hsa-miR-497	prostate cancer	down-regulated	http://gyanxet-beta.com/circdb/circdetails.php?name=hsa_circ_001893	NA	NA	NA	NA	NA
hsa_circ:chr3:47476498-47484581	hsa_circ_001893	hsa-miR-106a	T-cell leukemia	up-regulated	http://gyanxet-beta.com/circdb/circdetails.php?name=hsa_circ_001893	NA	NA	NA	NA	NA
hsa_circ:chr3:47476498-47484581	hsa_circ_001893	hsa-miR-15b	schizophrenia	up-regulated	http://gyanxet-beta.com/circdb/circdetails.php?name=hsa_circ_001893	NA	NA	NA	NA	NA
hsa_circ:chr3:47476498-47484581	hsa_circ_001893	hsa-miR-15b	autism spectrum disorder (ASD)	up-regulated	http://gyanxet-beta.com/circdb/circdetails.php?name=hsa_circ_001893	NA	NA	NA	NA	NA
hsa_circ:chr3:47476498-47484581	hsa_circ_001893	hsa-miR-16	Hodgkin's lymphoma	up-regulated	http://gyanxet-beta.com/circdb/circdetails.php?name=hsa_circ_001893	NA	NA	NA	NA	NA
hsa_circ:chr3:47476498-47484581	hsa_circ_001893	hsa-miR-424	head and neck squamous cell carcinoma (HNSCC)	down-regulated	http://gyanxet-beta.com/circdb/circdetails.php?name=hsa_circ_001893	NA	NA	NA	NA	NA
hsa_circ:chr3:47476498-47484581	hsa_circ_001893	hsa-miR-503	adrenocortical carcinoma	up-regulated	http://gyanxet-beta.com/circdb/circdetails.php?name=hsa_circ_001893	NA	NA	NA	NA	NA
hsa_circ:chr3:47476498-47484581	hsa_circ_001893	hsa-miR-15a	head and neck squamous cell carcinoma (HNSCC)	up-regulated	http://gyanxet-beta.com/circdb/circdetails.php?name=hsa_circ_001893	NA	NA	NA	NA	NA
hsa_circ:chr3:47476498-47484581	hsa_circ_001893	hsa-miR-195	colorectal cancer	down-regulated	http://gyanxet-beta.com/circdb/circdetails.php?name=hsa_circ_001893	NA	NA	NA	NA	NA
hsa_circ:chr3:47476498-47484581	hsa_circ_001893	hsa-miR-15b	gastric cancer (stomach cancer)	down-regulated	http://gyanxet-beta.com/circdb/circdetails.php?name=hsa_circ_001893	NA	NA	NA	NA	NA
hsa_circ:chr3:47476498-47484581	hsa_circ_001893	hsa-miR-106a	prostate cancer	up-regulated	http://gyanxet-beta.com/circdb/circdetails.php?name=hsa_circ_001893	NA	NA	NA	NA	NA
hsa_circ:chr3:47476498-47484581	hsa_circ_001893	hsa-miR-424	Intrahepatic cholangiocarcinoma (ICC)	down-regulated	http://gyanxet-beta.com/circdb/circdetails.php?name=hsa_circ_001893	NA	NA	NA	NA	NA
hsa_circ:chr3:47476498-47484581	hsa_circ_001893	hsa-miR-15a	Alzheimer's disease	down-regulated	http://gyanxet-beta.com/circdb/circdetails.php?name=hsa_circ_001893	NA	NA	NA	NA	NA
hsa_circ:chr3:47476498-47484581	hsa_circ_001893	hsa-miR-497	breast cancer	down-regulated	http://gyanxet-beta.com/circdb/circdetails.php?name=hsa_circ_001893	NA	NA	NA	NA	NA
hsa_circ:chr3:47476498-47484581	hsa_circ_001893	hsa-miR-93	pancreatic ductal adenocarcinoma (PDAC)	up-regulated	http://gyanxet-beta.com/circdb/circdetails.php?name=hsa_circ_001893	NA	NA	NA	NA	NA
hsa_circ:chr3:47476498-47484581	hsa_circ_001893	hsa-miR-103	prostate cancer	down-regulated	http://gyanxet-beta.com/circdb/circdetails.php?name=hsa_circ_001893	NA	NA	NA	NA	NA
hsa_circ:chr3:47476498-47484581	hsa_circ_001893	hsa-miR-15a	hepatocellular carcinoma (HCC)	down-regulated	http://gyanxet-beta.com/circdb/circdetails.php?name=hsa_circ_001893	NA	NA	NA	NA	NA
hsa_circ:chr3:47476498-47484581	hsa_circ_001893	hsa-miR-106b	multiple myeloma (MM)	up-regulated	http://gyanxet-beta.com/circdb/circdetails.php?name=hsa_circ_001893	NA	NA	NA	NA	NA
hsa_circ:chr3:47476498-47484581	hsa_circ_001893	hsa-miR-195	prostate cancer	up-regulated	http://gyanxet-beta.com/circdb/circdetails.php?name=hsa_circ_001893	NA	NA	NA	NA	NA
hsa_circ:chr3:47476498-47484581	hsa_circ_001893	hsa-miR-106b	chronic lymphocytic leukemia (CLL)	down-regulated	http://gyanxet-beta.com/circdb/circdetails.php?name=hsa_circ_001893	NA	NA	NA	NA	NA
hsa_circ:chr3:47476498-47484581	hsa_circ_001893	hsa-miR-103	pituitary adenoma	up-regulated	http://gyanxet-beta.com/circdb/circdetails.php?name=hsa_circ_001893	NA	NA	NA	NA	NA
hsa_circ:chr3:47476498-47484581	hsa_circ_001893	hsa-miR-103	epithelial ovarian cancer (EOC)	up-regulated	http://gyanxet-beta.com/circdb/circdetails.php?name=hsa_circ_001893	NA	NA	NA	NA	NA
hsa_circ:chr3:47476498-47484581	hsa_circ_001893	hsa-miR-93	neuroblastoma (NB)	up-regulated	http://gyanxet-beta.com/circdb/circdetails.php?name=hsa_circ_001893	NA	NA	NA	NA	NA
hsa_circ:chr3:47476498-47484581	hsa_circ_001893	hsa-miR-17	non-alcoholic fatty liver disease (NAFLD)	up-regulated	http://gyanxet-beta.com/circdb/circdetails.php?name=hsa_circ_001893	NA	NA	NA	NA	NA
hsa_circ:chr3:47476498-47484581	hsa_circ_001893	hsa-miR-195	schizophrenia	down-regulated	http://gyanxet-beta.com/circdb/circdetails.php?name=hsa_circ_001893	NA	NA	NA	NA	NA
hsa_circ:chr3:47476498-47484581	hsa_circ_001893	hsa-miR-103	cardiac hypertrophy	up-regulated	http://gyanxet-beta.com/circdb/circdetails.php?name=hsa_circ_001893	NA	NA	NA	NA	NA
hsa_circ:chr3:47476498-47484581	hsa_circ_001893	hsa-miR-16	hepatocellular carcinoma (HCC)	up-regulated	http://gyanxet-beta.com/circdb/circdetails.php?name=hsa_circ_001893	NA	NA	NA	NA	NA
hsa_circ:chr3:47476498-47484581	hsa_circ_001893	hsa-miR-15a	schizophrenia	up-regulated	http://gyanxet-beta.com/circdb/circdetails.php?name=hsa_circ_001893	NA	NA	NA	NA	NA
hsa_circ:chr3:47476498-47484581	hsa_circ_001893	hsa-miR-424	pancreatic cancer	up-regulated	http://gyanxet-beta.com/circdb/circdetails.php?name=hsa_circ_001893	NA	NA	NA	NA	NA
hsa_circ:chr3:47476498-47484581	hsa_circ_001893	hsa-miR-106a	kidney cancer	up-regulated	http://gyanxet-beta.com/circdb/circdetails.php?name=hsa_circ_001893	NA	NA	NA	NA	NA
hsa_circ:chr3:47476498-47484581	hsa_circ_001893	hsa-miR-424	ovarian cancer (OC)	down-regulated	http://gyanxet-beta.com/circdb/circdetails.php?name=hsa_circ_001893	NA	NA	NA	NA	NA
hsa_circ:chr3:47476498-47484581	hsa_circ_001893	hsa-miR-93	gastric cancer (stomach cancer)	up-regulated	http://gyanxet-beta.com/circdb/circdetails.php?name=hsa_circ_001893	NA	NA	NA	NA	NA
hsa_circ:chr3:47476498-47484581	hsa_circ_001893	hsa-miR-20a	Hodgkin's lymphoma	up-regulated	http://gyanxet-beta.com/circdb/circdetails.php?name=hsa_circ_001893	NA	NA	NA	NA	NA
hsa_circ:chr3:47476498-47484581	hsa_circ_001893	hsa-miR-106a	diffuse large B-cell lymphoma (DLBCL)	up-regulated	http://gyanxet-beta.com/circdb/circdetails.php?name=hsa_circ_001893	NA	NA	NA	NA	NA
hsa_circ:chr3:47476498-47484581	hsa_circ_001893	hsa-miR-16	non-small cell lung cancer (NSCLC)	down-regulated	http://gyanxet-beta.com/circdb/circdetails.php?name=hsa_circ_001893	NA	NA	NA	NA	NA
hsa_circ:chr3:47476498-47484581	hsa_circ_001893	hsa-miR-16	gastric cancer (stomach cancer)	down-regulated	http://gyanxet-beta.com/circdb/circdetails.php?name=hsa_circ_001893	NA	NA	NA	NA	NA
hsa_circ:chr3:47476498-47484581	hsa_circ_001893	hsa-miR-106a	lung cancer	up-regulated	http://gyanxet-beta.com/circdb/circdetails.php?name=hsa_circ_001893	NA	NA	NA	NA	NA
hsa_circ:chr3:47476498-47484581	hsa_circ_001893	hsa-miR-20a	chronic myeloid leukemia (CML)	down-regulated	http://gyanxet-beta.com/circdb/circdetails.php?name=hsa_circ_001893	NA	NA	NA	NA	NA
hsa_circ:chr3:47476498-47484581	hsa_circ_001893	hsa-miR-15b	pancreatic cancer	up-regulated	http://gyanxet-beta.com/circdb/circdetails.php?name=hsa_circ_001893	NA	NA	NA	NA	NA
hsa_circ:chr3:47476498-47484581	hsa_circ_001893	hsa-miR-15a	acute promyelocytic leukemia (APL)	up-regulated	http://gyanxet-beta.com/circdb/circdetails.php?name=hsa_circ_001893	NA	NA	NA	NA	NA
hsa_circ:chr17:49057107-49064598	hsa_circ_001488	hsa-miR-221	prostate cancer	down-regulated	http://gyanxet-beta.com/circdb/circdetails.php?name=hsa_circ_001488	NA	NA	NA	NA	NA
hsa_circ:chr17:49057107-49064598	hsa_circ_001488	hsa-miR-221	bladder cancer	up-regulated	http://gyanxet-beta.com/circdb/circdetails.php?name=hsa_circ_001488	NA	NA	NA	NA	NA
hsa_circ:chr17:49057107-49064598	hsa_circ_001488	hsa-miR-221	pancreatic cancer	up-regulated	http://gyanxet-beta.com/circdb/circdetails.php?name=hsa_circ_001488	NA	NA	NA	NA	NA
hsa_circ:chr17:49057107-49064598	hsa_circ_001488	hsa-miR-221	non-small cell lung cancer (NSCLC)	down-regulated	http://gyanxet-beta.com/circdb/circdetails.php?name=hsa_circ_001488	NA	NA	NA	NA	NA
hsa_circ:chr17:49057107-49064598	hsa_circ_001488	hsa-miR-221	pancreatic ductal adenocarcinoma (PDAC)	up-regulated	http://gyanxet-beta.com/circdb/circdetails.php?name=hsa_circ_001488	NA	NA	NA	NA	NA
hsa_circ:chr17:49057107-49064598	hsa_circ_001488	hsa-miR-222	papillary thyroid carcinoma (PTC)	up-regulated	http://gyanxet-beta.com/circdb/circdetails.php?name=hsa_circ_001488	NA	NA	NA	NA	NA
hsa_circ:chr17:49057107-49064598	hsa_circ_001488	hsa-miR-221	malignant melanoma	up-regulated	http://gyanxet-beta.com/circdb/circdetails.php?name=hsa_circ_001488	NA	NA	NA	NA	NA
hsa_circ:chr17:49057107-49064598	hsa_circ_001488	hsa-miR-221	hepatocellular carcinoma (HCC)	up-regulated	http://gyanxet-beta.com/circdb/circdetails.php?name=hsa_circ_001488	NA	NA	NA	NA	NA
hsa_circ:chr17:49057107-49064598	hsa_circ_001488	hsa-miR-200c	lung cancer	down-regulated	http://gyanxet-beta.com/circdb/circdetails.php?name=hsa_circ_001488	NA	NA	NA	NA	NA
hsa_circ:chr17:49057107-49064598	hsa_circ_001488	hsa-miR-222	polymyositis (PM)	up-regulated	http://gyanxet-beta.com/circdb/circdetails.php?name=hsa_circ_001488	NA	NA	NA	NA	NA
hsa_circ:chr17:49057107-49064598	hsa_circ_001488	hsa-miR-221	glioma	up-regulated	http://gyanxet-beta.com/circdb/circdetails.php?name=hsa_circ_001488	NA	NA	NA	NA	NA
hsa_circ:chr17:49057107-49064598	hsa_circ_001488	hsa-miR-221	breast cancer	up-regulated	http://gyanxet-beta.com/circdb/circdetails.php?name=hsa_circ_001488	NA	NA	NA	NA	NA
hsa_circ:chr17:49057107-49064598	hsa_circ_001488	hsa-miR-221	coronary artery disease	up-regulated	http://gyanxet-beta.com/circdb/circdetails.php?name=hsa_circ_001488	NA	NA	NA	NA	NA
hsa_circ:chr17:49057107-49064598	hsa_circ_001488	hsa-miR-221	facioscapulohumeral muscular dystrophy (FSHD)	up-regulated	http://gyanxet-beta.com/circdb/circdetails.php?name=hsa_circ_001488	NA	NA	NA	NA	NA
hsa_circ:chr17:49057107-49064598	hsa_circ_001488	hsa-miR-200c	testicular germ cell tumor	up-regulated	http://gyanxet-beta.com/circdb/circdetails.php?name=hsa_circ_001488	NA	NA	NA	NA	NA
hsa_circ:chr17:49057107-49064598	hsa_circ_001488	hsa-miR-221	acute promyelocytic leukemia (APL)	down-regulated	http://gyanxet-beta.com/circdb/circdetails.php?name=hsa_circ_001488	NA	NA	NA	NA	NA
hsa_circ:chr17:49057107-49064598	hsa_circ_001488	hsa-miR-221	dermatomyositis (DM)	up-regulated	http://gyanxet-beta.com/circdb/circdetails.php?name=hsa_circ_001488	NA	NA	NA	NA	NA
hsa_circ:chr17:49057107-49064598	hsa_circ_001488	hsa-miR-221	glioblastoma multiforme (GBM)	up-regulated	http://gyanxet-beta.com/circdb/circdetails.php?name=hsa_circ_001488	NA	NA	NA	NA	NA
hsa_circ:chr17:49057107-49064598	hsa_circ_001488	hsa-miR-222	bladder cancer	up-regulated	http://gyanxet-beta.com/circdb/circdetails.php?name=hsa_circ_001488	NA	NA	NA	NA	NA
hsa_circ:chr17:49057107-49064598	hsa_circ_001488	hsa-miR-221	melanoma	up-regulated	http://gyanxet-beta.com/circdb/circdetails.php?name=hsa_circ_001488	NA	NA	NA	NA	NA
hsa_circ:chr17:49057107-49064598	hsa_circ_001488	hsa-miR-222	Inclusion body myositis (IBM)	up-regulated	http://gyanxet-beta.com/circdb/circdetails.php?name=hsa_circ_001488	NA	NA	NA	NA	NA
hsa_circ:chr17:49057107-49064598	hsa_circ_001488	hsa-miR-222	breast cancer	up-regulated	http://gyanxet-beta.com/circdb/circdetails.php?name=hsa_circ_001488	NA	NA	NA	NA	NA
hsa_circ:chr17:49057107-49064598	hsa_circ_001488	hsa-miR-222	non-small cell lung cancer (NSCLC)	up-regulated	http://gyanxet-beta.com/circdb/circdetails.php?name=hsa_circ_001488	NA	NA	NA	NA	NA
hsa_circ:chr17:49057107-49064598	hsa_circ_001488	hsa-miR-221	Inclusion body myositis (IBM)	up-regulated	http://gyanxet-beta.com/circdb/circdetails.php?name=hsa_circ_001488	NA	NA	NA	NA	NA
hsa_circ:chr17:49057107-49064598	hsa_circ_001488	hsa-miR-221	acute myeloid leukemia (AML)	up-regulated	http://gyanxet-beta.com/circdb/circdetails.php?name=hsa_circ_001488	NA	NA	NA	NA	NA
hsa_circ:chr17:49057107-49064598	hsa_circ_001488	hsa-miR-222	malignant melanoma	up-regulated	http://gyanxet-beta.com/circdb/circdetails.php?name=hsa_circ_001488	NA	NA	NA	NA	NA
hsa_circ:chr17:49057107-49064598	hsa_circ_001488	hsa-miR-182	kidney cancer	down-regulated	http://gyanxet-beta.com/circdb/circdetails.php?name=hsa_circ_001488	NA	NA	NA	NA	NA
hsa_circ:chr17:49057107-49064598	hsa_circ_001488	hsa-miR-221	diffuse large B-cell lymphoma (DLBCL)	up-regulated	http://gyanxet-beta.com/circdb/circdetails.php?name=hsa_circ_001488	NA	NA	NA	NA	NA
hsa_circ:chr17:49057107-49064598	hsa_circ_001488	hsa-miR-182	colorectal cancer	up-regulated	http://gyanxet-beta.com/circdb/circdetails.php?name=hsa_circ_001488	NA	NA	NA	NA	NA
hsa_circ:chr17:49057107-49064598	hsa_circ_001488	hsa-miR-222	hepatocellular carcinoma (HCC)	up-regulated	http://gyanxet-beta.com/circdb/circdetails.php?name=hsa_circ_001488	NA	NA	NA	NA	NA
hsa_circ:chr17:49057107-49064598	hsa_circ_001488	hsa-miR-182	epithelial ovarian cancer (EOC)	up-regulated	http://gyanxet-beta.com/circdb/circdetails.php?name=hsa_circ_001488	NA	NA	NA	NA	NA
hsa_circ:chr17:49057107-49064598	hsa_circ_001488	hsa-miR-221	gastric cancer (stomach cancer)	up-regulated	http://gyanxet-beta.com/circdb/circdetails.php?name=hsa_circ_001488	NA	NA	NA	NA	NA
hsa_circ:chr17:49057107-49064598	hsa_circ_001488	hsa-miR-221	miyoshi myopathy (MM)	up-regulated	http://gyanxet-beta.com/circdb/circdetails.php?name=hsa_circ_001488	NA	NA	NA	NA	NA
hsa_circ:chr17:49057107-49064598	hsa_circ_001488	hsa-miR-221	glioblastoma	up-regulated	http://gyanxet-beta.com/circdb/circdetails.php?name=hsa_circ_001488	NA	NA	NA	NA	NA
hsa_circ:chr17:49057107-49064598	hsa_circ_001488	hsa-miR-222	dermatomyositis (DM)	up-regulated	http://gyanxet-beta.com/circdb/circdetails.php?name=hsa_circ_001488	NA	NA	NA	NA	NA
hsa_circ:chr17:49057107-49064598	hsa_circ_001488	hsa-miR-182	malignant melanoma	down-regulated	http://gyanxet-beta.com/circdb/circdetails.php?name=hsa_circ_001488	NA	NA	NA	NA	NA
hsa_circ:chr17:49057107-49064598	hsa_circ_001488	hsa-miR-221	papillary thyroid carcinoma (PTC)	up-regulated	http://gyanxet-beta.com/circdb/circdetails.php?name=hsa_circ_001488	NA	NA	NA	NA	NA
hsa_circ:chr17:49057107-49064598	hsa_circ_001488	hsa-miR-221	Becker muscular dystrophy (BMD)	up-regulated	http://gyanxet-beta.com/circdb/circdetails.php?name=hsa_circ_001488	NA	NA	NA	NA	NA
hsa_circ:chr17:49057107-49064598	hsa_circ_001488	hsa-miR-222	pancreatic ductal adenocarcinoma (PDAC)	up-regulated	http://gyanxet-beta.com/circdb/circdetails.php?name=hsa_circ_001488	NA	NA	NA	NA	NA
hsa_circ:chr17:49057107-49064598	hsa_circ_001488	hsa-miR-182	hepatocellular carcinoma (HCC)	up-regulated	http://gyanxet-beta.com/circdb/circdetails.php?name=hsa_circ_001488	NA	NA	NA	NA	NA
hsa_circ:chr17:49057107-49064598	hsa_circ_001488	hsa-miR-222	coronary artery disease	up-regulated	http://gyanxet-beta.com/circdb/circdetails.php?name=hsa_circ_001488	NA	NA	NA	NA	NA
hsa_circ:chr17:49057107-49064598	hsa_circ_001488	hsa-miR-200c	kidney cancer	down-regulated	http://gyanxet-beta.com/circdb/circdetails.php?name=hsa_circ_001488	NA	NA	NA	NA	NA
hsa_circ:chr17:49057107-49064598	hsa_circ_001488	hsa-miR-221	ovarian cancer (OC)	up-regulated	http://gyanxet-beta.com/circdb/circdetails.php?name=hsa_circ_001488	NA	NA	NA	NA	NA
hsa_circ:chr17:49057107-49064598	hsa_circ_001488	hsa-miR-221	colorectal cancer	up-regulated	http://gyanxet-beta.com/circdb/circdetails.php?name=hsa_circ_001488	NA	NA	NA	NA	NA
hsa_circ:chr17:49057107-49064598	hsa_circ_001488	hsa-miR-222	glioma	up-regulated	http://gyanxet-beta.com/circdb/circdetails.php?name=hsa_circ_001488	NA	NA	NA	NA	NA
hsa_circ:chr17:49057107-49064598	hsa_circ_001488	hsa-miR-221	head and neck squamous cell carcinoma (HNSCC)	up-regulated	http://gyanxet-beta.com/circdb/circdetails.php?name=hsa_circ_001488	NA	NA	NA	NA	NA
hsa_circ:chr17:49057107-49064598	hsa_circ_001488	hsa-miR-222	limb-girdle muscular dystrophies types 2A (LGMD2A)	up-regulated	http://gyanxet-beta.com/circdb/circdetails.php?name=hsa_circ_001488	NA	NA	NA	NA	NA
hsa_circ:chr17:49057107-49064598	hsa_circ_001488	hsa-miR-221	neuroblastoma (NB)	up-regulated	http://gyanxet-beta.com/circdb/circdetails.php?name=hsa_circ_001488	NA	NA	NA	NA	NA
hsa_circ:chr17:49057107-49064598	hsa_circ_001488	hsa-miR-182	breast cancer	up-regulated	http://gyanxet-beta.com/circdb/circdetails.php?name=hsa_circ_001488	NA	NA	NA	NA	NA
hsa_circ:chr17:49057107-49064598	hsa_circ_001488	hsa-miR-221	nemaline myopathy (NM)	up-regulated	http://gyanxet-beta.com/circdb/circdetails.php?name=hsa_circ_001488	NA	NA	NA	NA	NA
hsa_circ:chr17:49057107-49064598	hsa_circ_001488	hsa-miR-221	Duchenne muscular dystrophy (DMD)	up-regulated	http://gyanxet-beta.com/circdb/circdetails.php?name=hsa_circ_001488	NA	NA	NA	NA	NA
hsa_circ:chr17:49057107-49064598	hsa_circ_001488	hsa-miR-221	chronic lymphocytic leukemia (CLL)	up-regulated	http://gyanxet-beta.com/circdb/circdetails.php?name=hsa_circ_001488	NA	NA	NA	NA	NA
hsa_circ:chr17:49057107-49064598	hsa_circ_001488	hsa-miR-222	facioscapulohumeral muscular dystrophy (FSHD)	up-regulated	http://gyanxet-beta.com/circdb/circdetails.php?name=hsa_circ_001488	NA	NA	NA	NA	NA
hsa_circ:chr17:49057107-49064598	hsa_circ_001488	hsa-miR-200c	colorectal cancer	up-regulated	http://gyanxet-beta.com/circdb/circdetails.php?name=hsa_circ_001488	NA	NA	NA	NA	NA
hsa_circ:chr17:49057107-49064598	hsa_circ_001488	hsa-miR-200c	endometrial cancer	up-regulated	http://gyanxet-beta.com/circdb/circdetails.php?name=hsa_circ_001488	NA	NA	NA	NA	NA
hsa_circ:chr17:49057107-49064598	hsa_circ_001488	hsa-miR-182	lung cancer	up-regulated	http://gyanxet-beta.com/circdb/circdetails.php?name=hsa_circ_001488	NA	NA	NA	NA	NA
hsa_circ:chr17:49057107-49064598	hsa_circ_001488	hsa-miR-221	cardiac hypertrophy	up-regulated	http://gyanxet-beta.com/circdb/circdetails.php?name=hsa_circ_001488	NA	NA	NA	NA	NA
hsa_circ:chr17:49057107-49064598	hsa_circ_001488	hsa-miR-222	tongue squamous cell carcinoma	down-regulated	http://gyanxet-beta.com/circdb/circdetails.php?name=hsa_circ_001488	NA	NA	NA	NA	NA
hsa_circ:chr17:49057107-49064598	hsa_circ_001488	hsa-miR-182	retinitis pigmentosa (RP)	down-regulated	http://gyanxet-beta.com/circdb/circdetails.php?name=hsa_circ_001488	NA	NA	NA	NA	NA
hsa_circ:chr17:49057107-49064598	hsa_circ_001488	hsa-miR-222	Duchenne muscular dystrophy (DMD)	up-regulated	http://gyanxet-beta.com/circdb/circdetails.php?name=hsa_circ_001488	NA	NA	NA	NA	NA
hsa_circ:chr17:49057107-49064598	hsa_circ_001488	hsa-miR-221	acute lymphoblastic leukemia (ALL)	down-regulated	http://gyanxet-beta.com/circdb/circdetails.php?name=hsa_circ_001488	NA	NA	NA	NA	NA
hsa_circ:chr17:49057107-49064598	hsa_circ_001488	hsa-miR-222	cardiac hypertrophy	up-regulated	http://gyanxet-beta.com/circdb/circdetails.php?name=hsa_circ_001488	NA	NA	NA	NA	NA
hsa_circ:chr17:49057107-49064598	hsa_circ_001488	hsa-miR-222	nemaline myopathy (NM)	up-regulated	http://gyanxet-beta.com/circdb/circdetails.php?name=hsa_circ_001488	NA	NA	NA	NA	NA
hsa_circ:chr17:49057107-49064598	hsa_circ_001488	hsa-miR-200c	non-alcoholic fatty liver disease (NAFLD)	down-regulated	http://gyanxet-beta.com/circdb/circdetails.php?name=hsa_circ_001488	NA	NA	NA	NA	NA
hsa_circ:chr17:49057107-49064598	hsa_circ_001488	hsa-miR-222	prostate cancer	down-regulated	http://gyanxet-beta.com/circdb/circdetails.php?name=hsa_circ_001488	NA	NA	NA	NA	NA
hsa_circ:chr17:49057107-49064598	hsa_circ_001488	hsa-miR-222	gastric cancer (stomach cancer)	up-regulated	http://gyanxet-beta.com/circdb/circdetails.php?name=hsa_circ_001488	NA	NA	NA	NA	NA
hsa_circ:chr17:49057107-49064598	hsa_circ_001488	hsa-miR-182	prostate cancer	up-regulated	http://gyanxet-beta.com/circdb/circdetails.php?name=hsa_circ_001488	NA	NA	NA	NA	NA
hsa_circ:chr17:49057107-49064598	hsa_circ_001488	hsa-miR-222	acute myeloid leukemia (AML)	up-regulated	http://gyanxet-beta.com/circdb/circdetails.php?name=hsa_circ_001488	NA	NA	NA	NA	NA
hsa_circ:chr17:49057107-49064598	hsa_circ_001488	hsa-miR-200c	malignant melanoma	up-regulated	http://gyanxet-beta.com/circdb/circdetails.php?name=hsa_circ_001488	NA	NA	NA	NA	NA
hsa_circ:chr17:49057107-49064598	hsa_circ_001488	hsa-miR-222	pancreatic cancer	up-regulated	http://gyanxet-beta.com/circdb/circdetails.php?name=hsa_circ_001488	NA	NA	NA	NA	NA
hsa_circ:chr17:49057107-49064598	hsa_circ_001488	hsa-miR-221	polymyositis (PM)	up-regulated	http://gyanxet-beta.com/circdb/circdetails.php?name=hsa_circ_001488	NA	NA	NA	NA	NA
hsa_circ:chr17:49057107-49064598	hsa_circ_001488	hsa-miR-222	glioblastoma	up-regulated	http://gyanxet-beta.com/circdb/circdetails.php?name=hsa_circ_001488	NA	NA	NA	NA	NA
hsa_circ:chr17:49057107-49064598	hsa_circ_001488	hsa-miR-222	miyoshi myopathy (MM)	up-regulated	http://gyanxet-beta.com/circdb/circdetails.php?name=hsa_circ_001488	NA	NA	NA	NA	NA
hsa_circ:chr17:49057107-49064598	hsa_circ_001488	hsa-miR-221	limb-girdle muscular dystrophies types 2A (LGMD2A)	up-regulated	http://gyanxet-beta.com/circdb/circdetails.php?name=hsa_circ_001488	NA	NA	NA	NA	NA
hsa_circ:chr17:49057107-49064598	hsa_circ_001488	hsa-miR-182	acute myeloid leukemia (AML)	down-regulated	http://gyanxet-beta.com/circdb/circdetails.php?name=hsa_circ_001488	NA	NA	NA	NA	NA
hsa_circ:chr17:49057107-49064598	hsa_circ_001488	hsa-miR-200c	ovarian cancer (OC)	up-regulated	http://gyanxet-beta.com/circdb/circdetails.php?name=hsa_circ_001488	NA	NA	NA	NA	NA
hsa_circ:chr17:49057107-49064598	hsa_circ_001488	hsa-miR-200c	breast cancer	down-regulated	http://gyanxet-beta.com/circdb/circdetails.php?name=hsa_circ_001488	NA	NA	NA	NA	NA
hsa_circ:chr17:49057107-49064598	hsa_circ_001488	hsa-miR-200c	epithelial ovarian cancer (EOC)	up-regulated	http://gyanxet-beta.com/circdb/circdetails.php?name=hsa_circ_001488	NA	NA	NA	NA	NA
hsa_circ:chr17:49057107-49064598	hsa_circ_001488	hsa-miR-222	acute lymphoblastic leukemia (ALL)	down-regulated	http://gyanxet-beta.com/circdb/circdetails.php?name=hsa_circ_001488	NA	NA	NA	NA	NA
hsa_circ:chr11:77409532-77413540	hsa_circ_001227	hsa-miR-27b	acute lymphoblastic leukemia (ALL)	down-regulated	http://gyanxet-beta.com/circdb/circdetails.php?name=hsa_circ_001227	NA	NA	NA	NA	NA
hsa_circ:chr11:77409532-77413540	hsa_circ_001227	hsa-miR-27b	lung cancer	down-regulated	http://gyanxet-beta.com/circdb/circdetails.php?name=hsa_circ_001227	NA	NA	NA	NA	NA
hsa_circ:chr11:77409532-77413540	hsa_circ_001227	hsa-miR-510	breast cancer	up-regulated	http://gyanxet-beta.com/circdb/circdetails.php?name=hsa_circ_001227	NA	NA	NA	NA	NA
hsa_circ:chr11:77409532-77413540	hsa_circ_001227	hsa-miR-27b	acute myeloid leukemia (AML)	up-regulated	http://gyanxet-beta.com/circdb/circdetails.php?name=hsa_circ_001227	NA	NA	NA	NA	NA
hsa_circ:chr11:77409532-77413540	hsa_circ_001227	hsa-miR-204	malignant melanoma	down-regulated	http://gyanxet-beta.com/circdb/circdetails.php?name=hsa_circ_001227	NA	NA	NA	NA	NA
hsa_circ:chr11:77409532-77413540	hsa_circ_001227	hsa-miR-449a	prostate cancer	down-regulated	http://gyanxet-beta.com/circdb/circdetails.php?name=hsa_circ_001227	NA	NA	NA	NA	NA
hsa_circ:chr11:77409532-77413540	hsa_circ_001227	hsa-miR-193b	breast cancer	down-regulated	http://gyanxet-beta.com/circdb/circdetails.php?name=hsa_circ_001227	NA	NA	NA	NA	NA
hsa_circ:chr11:77409532-77413540	hsa_circ_001227	hsa-miR-27b	prostate cancer	down-regulated	http://gyanxet-beta.com/circdb/circdetails.php?name=hsa_circ_001227	NA	NA	NA	NA	NA
hsa_circ:chr11:77409532-77413540	hsa_circ_001227	hsa-miR-211	malignant melanoma	down-regulated	http://gyanxet-beta.com/circdb/circdetails.php?name=hsa_circ_001227	NA	NA	NA	NA	NA
hsa_circ:chr11:77409532-77413540	hsa_circ_001227	hsa-miR-27b	non-alcoholic fatty liver disease (NAFLD)	down-regulated	http://gyanxet-beta.com/circdb/circdetails.php?name=hsa_circ_001227	NA	NA	NA	NA	NA
hsa_circ:chr11:77409532-77413540	hsa_circ_001227	hsa-miR-27b	cardiac hypertrophy	up-regulated	http://gyanxet-beta.com/circdb/circdetails.php?name=hsa_circ_001227	NA	NA	NA	NA	NA
hsa_circ:chr11:77409532-77413540	hsa_circ_001227	hsa-miR-193b	autism spectrum disorder (ASD)	down-regulated	http://gyanxet-beta.com/circdb/circdetails.php?name=hsa_circ_001227	NA	NA	NA	NA	NA
hsa_circ:chr11:77409532-77413540	hsa_circ_001227	hsa-miR-211	epithelial ovarian cancer (EOC)	down-regulated	http://gyanxet-beta.com/circdb/circdetails.php?name=hsa_circ_001227	NA	NA	NA	NA	NA
hsa_circ:chr11:77409532-77413540	hsa_circ_001227	hsa-miR-193b	uveal melanoma	up-regulated	http://gyanxet-beta.com/circdb/circdetails.php?name=hsa_circ_001227	NA	NA	NA	NA	NA
hsa_circ:chr11:77409532-77413540	hsa_circ_001227	hsa-miR-204	cholangiocarcinoma	down-regulated	http://gyanxet-beta.com/circdb/circdetails.php?name=hsa_circ_001227	NA	NA	NA	NA	NA
hsa_circ:chr11:77409532-77413540	hsa_circ_001227	hsa-miR-204	lung cancer	down-regulated	http://gyanxet-beta.com/circdb/circdetails.php?name=hsa_circ_001227	NA	NA	NA	NA	NA
hsa_circ:chr11:77409532-77413540	hsa_circ_001227	hsa-miR-27b	colorectal cancer	down-regulated	http://gyanxet-beta.com/circdb/circdetails.php?name=hsa_circ_001227	NA	NA	NA	NA	NA
hsa_circ:chr11:77409532-77413540	hsa_circ_001227	hsa-miR-193b	Duchenne muscular dystrophy (DMD)	down-regulated	http://gyanxet-beta.com/circdb/circdetails.php?name=hsa_circ_001227	NA	NA	NA	NA	NA
hsa_circ:chr11:77409532-77413540	hsa_circ_001227	hsa-miR-204	Insulinoma	up-regulated	http://gyanxet-beta.com/circdb/circdetails.php?name=hsa_circ_001227	NA	NA	NA	NA	NA
hsa_circ:chr11:77409532-77413540	hsa_circ_001227	hsa-miR-204	acute myeloid leukemia (AML)	down-regulated	http://gyanxet-beta.com/circdb/circdetails.php?name=hsa_circ_001227	NA	NA	NA	NA	NA
hsa_circ:chr11:77409532-77413540	hsa_circ_001227	hsa-miR-510	diarrhea predominant irritable bowel syndrome (IBS-D)	normal	http://gyanxet-beta.com/circdb/circdetails.php?name=hsa_circ_001227	NA	NA	NA	NA	NA
hsa_circ:chr11:77409532-77413540	hsa_circ_001227	hsa-miR-204	breast cancer	down-regulated	http://gyanxet-beta.com/circdb/circdetails.php?name=hsa_circ_001227	NA	NA	NA	NA	NA
hsa_circ:chr6:170626458-170639638	hsa_circ_000742	hsa-miR-196b	pancreatic ductal adenocarcinoma (PDAC)	up-regulated	http://gyanxet-beta.com/circdb/circdetails.php?name=hsa_circ_000742	NA	NA	NA	NA	NA
hsa_circ:chr6:170626458-170639638	hsa_circ_000742	hsa-miR-196b	acute lymphoblastic leukemia (ALL)	up-regulated	http://gyanxet-beta.com/circdb/circdetails.php?name=hsa_circ_000742	NA	NA	NA	NA	NA
hsa_circ:chr6:170626458-170639638	hsa_circ_000742	hsa-miR-196b	uterine leiomyoma (ULM)	up-regulated	http://gyanxet-beta.com/circdb/circdetails.php?name=hsa_circ_000742	NA	NA	NA	NA	NA
hsa_circ:chr6:170626458-170639638	hsa_circ_000742	hsa-miR-320a	autism spectrum disorder (ASD)	down-regulated	http://gyanxet-beta.com/circdb/circdetails.php?name=hsa_circ_000742	NA	NA	NA	NA	NA
hsa_circ:chr6:170626458-170639638	hsa_circ_000742	hsa-miR-196a	colorectal cancer	up-regulated	http://gyanxet-beta.com/circdb/circdetails.php?name=hsa_circ_000742	NA	NA	NA	NA	NA
hsa_circ:chr6:170626458-170639638	hsa_circ_000742	hsa-miR-196b	cervical cancer	down-regulated	http://gyanxet-beta.com/circdb/circdetails.php?name=hsa_circ_000742	NA	NA	NA	NA	NA
hsa_circ:chr6:170626458-170639638	hsa_circ_000742	hsa-miR-196a	breast cancer	up-regulated	http://gyanxet-beta.com/circdb/circdetails.php?name=hsa_circ_000742	NA	NA	NA	NA	NA
hsa_circ:chr6:170626458-170639638	hsa_circ_000742	hsa-miR-196a	Hodgkin's lymphoma	up-regulated	http://gyanxet-beta.com/circdb/circdetails.php?name=hsa_circ_000742	NA	NA	NA	NA	NA
hsa_circ:chr6:170626458-170639638	hsa_circ_000742	hsa-miR-196a	esophageal cancer	up-regulated	http://gyanxet-beta.com/circdb/circdetails.php?name=hsa_circ_000742	NA	NA	NA	NA	NA
hsa_circ:chr6:170626458-170639638	hsa_circ_000742	hsa-miR-196a	pancreatic ductal adenocarcinoma (PDAC)	up-regulated	http://gyanxet-beta.com/circdb/circdetails.php?name=hsa_circ_000742	NA	NA	NA	NA	NA
hsa_circ:chr5:56526673-56527148	hsa_circ_000408	hsa-miR-23b	glioblastoma	up-regulated	http://gyanxet-beta.com/circdb/circdetails.php?name=hsa_circ_000408	NA	NA	NA	NA	NA
hsa_circ:chr5:56526673-56527148	hsa_circ_000408	hsa-miR-200c	kidney cancer	down-regulated	http://gyanxet-beta.com/circdb/circdetails.php?name=hsa_circ_000408	NA	NA	NA	NA	NA
hsa_circ:chr5:56526673-56527148	hsa_circ_000408	hsa-miR-23b	acute lymphoblastic leukemia (ALL)	down-regulated	http://gyanxet-beta.com/circdb/circdetails.php?name=hsa_circ_000408	NA	NA	NA	NA	NA
hsa_circ:chr5:56526673-56527148	hsa_circ_000408	hsa-miR-200c	lung cancer	down-regulated	http://gyanxet-beta.com/circdb/circdetails.php?name=hsa_circ_000408	NA	NA	NA	NA	NA
hsa_circ:chr5:56526673-56527148	hsa_circ_000408	hsa-miR-200c	colorectal cancer	up-regulated	http://gyanxet-beta.com/circdb/circdetails.php?name=hsa_circ_000408	NA	NA	NA	NA	NA
hsa_circ:chr5:56526673-56527148	hsa_circ_000408	hsa-miR-23a	autism spectrum disorder (ASD)	up-regulated	http://gyanxet-beta.com/circdb/circdetails.php?name=hsa_circ_000408	NA	NA	NA	NA	NA
hsa_circ:chr5:56526673-56527148	hsa_circ_000408	hsa-miR-23b	chronic lymphocytic leukemia (CLL)	up-regulated	http://gyanxet-beta.com/circdb/circdetails.php?name=hsa_circ_000408	NA	NA	NA	NA	NA
hsa_circ:chr5:56526673-56527148	hsa_circ_000408	hsa-miR-23b	pancreatic cancer	up-regulated	http://gyanxet-beta.com/circdb/circdetails.php?name=hsa_circ_000408	NA	NA	NA	NA	NA
hsa_circ:chr5:56526673-56527148	hsa_circ_000408	hsa-miR-200c	endometrial cancer	up-regulated	http://gyanxet-beta.com/circdb/circdetails.php?name=hsa_circ_000408	NA	NA	NA	NA	NA
hsa_circ:chr5:56526673-56527148	hsa_circ_000408	hsa-miR-23b	uterine leiomyoma (ULM)	up-regulated	http://gyanxet-beta.com/circdb/circdetails.php?name=hsa_circ_000408	NA	NA	NA	NA	NA
hsa_circ:chr5:56526673-56527148	hsa_circ_000408	hsa-miR-23a	glioblastoma	up-regulated	http://gyanxet-beta.com/circdb/circdetails.php?name=hsa_circ_000408	NA	NA	NA	NA	NA
hsa_circ:chr5:56526673-56527148	hsa_circ_000408	hsa-miR-200c	testicular germ cell tumor	up-regulated	http://gyanxet-beta.com/circdb/circdetails.php?name=hsa_circ_000408	NA	NA	NA	NA	NA
hsa_circ:chr5:56526673-56527148	hsa_circ_000408	hsa-miR-23a	hepatocellular carcinoma (HCC)	up-regulated	http://gyanxet-beta.com/circdb/circdetails.php?name=hsa_circ_000408	NA	NA	NA	NA	NA
hsa_circ:chr5:56526673-56527148	hsa_circ_000408	hsa-miR-200c	epithelial ovarian cancer (EOC)	up-regulated	http://gyanxet-beta.com/circdb/circdetails.php?name=hsa_circ_000408	NA	NA	NA	NA	NA
hsa_circ:chr5:56526673-56527148	hsa_circ_000408	hsa-miR-23b	hepatocellular carcinoma (HCC)	down-regulated	http://gyanxet-beta.com/circdb/circdetails.php?name=hsa_circ_000408	NA	NA	NA	NA	NA
hsa_circ:chr5:56526673-56527148	hsa_circ_000408	hsa-miR-200c	ovarian cancer (OC)	up-regulated	http://gyanxet-beta.com/circdb/circdetails.php?name=hsa_circ_000408	NA	NA	NA	NA	NA
hsa_circ:chr5:56526673-56527148	hsa_circ_000408	hsa-miR-23a	bladder cancer	up-regulated	http://gyanxet-beta.com/circdb/circdetails.php?name=hsa_circ_000408	NA	NA	NA	NA	NA
hsa_circ:chr5:56526673-56527148	hsa_circ_000408	hsa-miR-23a	acute lymphoblastic leukemia (ALL)	down-regulated	http://gyanxet-beta.com/circdb/circdetails.php?name=hsa_circ_000408	NA	NA	NA	NA	NA
hsa_circ:chr5:56526673-56527148	hsa_circ_000408	hsa-miR-200c	breast cancer	down-regulated	http://gyanxet-beta.com/circdb/circdetails.php?name=hsa_circ_000408	NA	NA	NA	NA	NA
hsa_circ:chr5:56526673-56527148	hsa_circ_000408	hsa-miR-200c	malignant melanoma	up-regulated	http://gyanxet-beta.com/circdb/circdetails.php?name=hsa_circ_000408	NA	NA	NA	NA	NA
hsa_circ:chr5:56526673-56527148	hsa_circ_000408	hsa-miR-23b	neuroblastoma (NB)	up-regulated	http://gyanxet-beta.com/circdb/circdetails.php?name=hsa_circ_000408	NA	NA	NA	NA	NA
hsa_circ:chr5:56526673-56527148	hsa_circ_000408	hsa-miR-23b	bladder cancer	up-regulated	http://gyanxet-beta.com/circdb/circdetails.php?name=hsa_circ_000408	NA	NA	NA	NA	NA
hsa_circ:chr5:56526673-56527148	hsa_circ_000408	hsa-miR-23a	colorectal cancer	down-regulated	http://gyanxet-beta.com/circdb/circdetails.php?name=hsa_circ_000408	NA	NA	NA	NA	NA
hsa_circ:chr5:56526673-56527148	hsa_circ_000408	hsa-miR-23a	prostate cancer	down-regulated	http://gyanxet-beta.com/circdb/circdetails.php?name=hsa_circ_000408	NA	NA	NA	NA	NA
hsa_circ:chr5:56526673-56527148	hsa_circ_000408	hsa-miR-23b	cervical cancer	down-regulated	http://gyanxet-beta.com/circdb/circdetails.php?name=hsa_circ_000408	NA	NA	NA	NA	NA
hsa_circ:chr5:56526673-56527148	hsa_circ_000408	hsa-miR-200c	non-alcoholic fatty liver disease (NAFLD)	down-regulated	http://gyanxet-beta.com/circdb/circdetails.php?name=hsa_circ_000408	NA	NA	NA	NA	NA
hsa_circ:chr5:56526673-56527148	hsa_circ_000408	hsa-miR-23a	acute myeloid leukemia (AML)	up-regulated	http://gyanxet-beta.com/circdb/circdetails.php?name=hsa_circ_000408	NA	NA	NA	NA	NA
hsa_circ:chr5:56526673-56527148	hsa_circ_000408	hsa-miR-23b	cardiac hypertrophy	up-regulated	http://gyanxet-beta.com/circdb/circdetails.php?name=hsa_circ_000408	NA	NA	NA	NA	NA
hsa_circ:chr5:56526673-56527148	hsa_circ_000408	hsa-miR-23b	prostate cancer	down-regulated	http://gyanxet-beta.com/circdb/circdetails.php?name=hsa_circ_000408	NA	NA	NA	NA	NA
hsa_circ:chr5:56526673-56527148	hsa_circ_000408	hsa-miR-23a	heart failure	up-regulated	http://gyanxet-beta.com/circdb/circdetails.php?name=hsa_circ_000408	NA	NA	NA	NA	NA
hsa_circ:chr5:56526673-56527148	hsa_circ_000408	hsa-miR-23b	acute myeloid leukemia (AML)	up-regulated	http://gyanxet-beta.com/circdb/circdetails.php?name=hsa_circ_000408	NA	NA	NA	NA	NA
hsa_circ:chr5:56526673-56527148	hsa_circ_000408	hsa-miR-23b	malignant melanoma	down-regulated	http://gyanxet-beta.com/circdb/circdetails.php?name=hsa_circ_000408	NA	NA	NA	NA	NA
hsa_circ:chr5:56526673-56527148	hsa_circ_000408	hsa-miR-23a	cardiac hypertrophy	up-regulated	http://gyanxet-beta.com/circdb/circdetails.php?name=hsa_circ_000408	NA	NA	NA	NA	NA
hsa_circ:chr5:56526673-56527148	hsa_circ_000408	hsa-miR-23a	pancreatic cancer	up-regulated	http://gyanxet-beta.com/circdb/circdetails.php?name=hsa_circ_000408	NA	NA	NA	NA	NA
hsa_circ:chr1:113143416-113153625	hsa_circ_001020	hsa-miR-150	primary biliary cirrhosis (PBC)	down-regulated	http://gyanxet-beta.com/circdb/circdetails.php?name=hsa_circ_001020	NA	NA	NA	NA	NA
hsa_circ:chr1:113143416-113153625	hsa_circ_001020	hsa-miR-150	chronic lymphocytic leukemia (CLL)	down-regulated	http://gyanxet-beta.com/circdb/circdetails.php?name=hsa_circ_001020	NA	NA	NA	NA	NA
hsa_circ:chr1:113143416-113153625	hsa_circ_001020	hsa-miR-150	polycythemia vera (PV)	down-regulated	http://gyanxet-beta.com/circdb/circdetails.php?name=hsa_circ_001020	NA	NA	NA	NA	NA
hsa_circ:chr1:113143416-113153625	hsa_circ_001020	hsa-miR-150	sepsis	down-regulated	http://gyanxet-beta.com/circdb/circdetails.php?name=hsa_circ_001020	NA	NA	NA	NA	NA
hsa_circ:chr1:113143416-113153625	hsa_circ_001020	hsa-miR-150	epithelial ovarian cancer (EOC)	down-regulated	http://gyanxet-beta.com/circdb/circdetails.php?name=hsa_circ_001020	NA	NA	NA	NA	NA
hsa_circ:chr1:113143416-113153625	hsa_circ_001020	hsa-miR-135a	malignant melanoma	down-regulated	http://gyanxet-beta.com/circdb/circdetails.php?name=hsa_circ_001020	NA	NA	NA	NA	NA
hsa_circ:chr1:113143416-113153625	hsa_circ_001020	hsa-miR-150	pancreatic ductal adenocarcinoma (PDAC)	up-regulated	http://gyanxet-beta.com/circdb/circdetails.php?name=hsa_circ_001020	NA	NA	NA	NA	NA
hsa_circ:chr1:113143416-113153625	hsa_circ_001020	hsa-miR-150	hepatocellular carcinoma (HCC)	down-regulated	http://gyanxet-beta.com/circdb/circdetails.php?name=hsa_circ_001020	NA	NA	NA	NA	NA
hsa_circ:chr1:113143416-113153625	hsa_circ_001020	hsa-miR-150	diffuse large B-cell lymphoma (DLBCL)	down-regulated	http://gyanxet-beta.com/circdb/circdetails.php?name=hsa_circ_001020	NA	NA	NA	NA	NA
hsa_circ:chr1:113143416-113153625	hsa_circ_001020	hsa-miR-135a	Hodgkin's lymphoma	down-regulated	http://gyanxet-beta.com/circdb/circdetails.php?name=hsa_circ_001020	NA	NA	NA	NA	NA
hsa_circ:chr1:113143416-113153625	hsa_circ_001020	hsa-miR-150	cardiac hypertrophy	down-regulated	http://gyanxet-beta.com/circdb/circdetails.php?name=hsa_circ_001020	NA	NA	NA	NA	NA
hsa_circ:chr1:113143416-113153625	hsa_circ_001020	hsa-miR-150	uterine leiomyoma (ULM)	down-regulated	http://gyanxet-beta.com/circdb/circdetails.php?name=hsa_circ_001020	NA	NA	NA	NA	NA
hsa_circ:chr1:113143416-113153625	hsa_circ_001020	hsa-miR-150	kidney cancer	down-regulated	http://gyanxet-beta.com/circdb/circdetails.php?name=hsa_circ_001020	NA	NA	NA	NA	NA
hsa_circ:chr1:113143416-113153625	hsa_circ_001020	hsa-miR-150	lung cancer	up-regulated	http://gyanxet-beta.com/circdb/circdetails.php?name=hsa_circ_001020	NA	NA	NA	NA	NA
hsa_circ:chr11:14880589-14882912	hsa_circ_001841	hsa-miR-182	acute myeloid leukemia (AML)	down-regulated	http://gyanxet-beta.com/circdb/circdetails.php?name=hsa_circ_001841	NA	NA	NA	NA	NA
hsa_circ:chr11:14880589-14882912	hsa_circ_001841	hsa-miR-182	retinitis pigmentosa (RP)	down-regulated	http://gyanxet-beta.com/circdb/circdetails.php?name=hsa_circ_001841	NA	NA	NA	NA	NA
hsa_circ:chr11:14880589-14882912	hsa_circ_001841	hsa-miR-182	colorectal cancer	up-regulated	http://gyanxet-beta.com/circdb/circdetails.php?name=hsa_circ_001841	NA	NA	NA	NA	NA
hsa_circ:chr11:14880589-14882912	hsa_circ_001841	hsa-miR-182	prostate cancer	up-regulated	http://gyanxet-beta.com/circdb/circdetails.php?name=hsa_circ_001841	NA	NA	NA	NA	NA
hsa_circ:chr11:14880589-14882912	hsa_circ_001841	hsa-miR-182	lung cancer	up-regulated	http://gyanxet-beta.com/circdb/circdetails.php?name=hsa_circ_001841	NA	NA	NA	NA	NA
hsa_circ:chr11:14880589-14882912	hsa_circ_001841	hsa-miR-182	kidney cancer	down-regulated	http://gyanxet-beta.com/circdb/circdetails.php?name=hsa_circ_001841	NA	NA	NA	NA	NA
hsa_circ:chr11:14880589-14882912	hsa_circ_001841	hsa-miR-182	malignant melanoma	down-regulated	http://gyanxet-beta.com/circdb/circdetails.php?name=hsa_circ_001841	NA	NA	NA	NA	NA
hsa_circ:chr11:14880589-14882912	hsa_circ_001841	hsa-miR-182	breast cancer	up-regulated	http://gyanxet-beta.com/circdb/circdetails.php?name=hsa_circ_001841	NA	NA	NA	NA	NA
hsa_circ:chr11:14880589-14882912	hsa_circ_001841	hsa-miR-182	hepatocellular carcinoma (HCC)	up-regulated	http://gyanxet-beta.com/circdb/circdetails.php?name=hsa_circ_001841	NA	NA	NA	NA	NA
hsa_circ:chr11:14880589-14882912	hsa_circ_001841	hsa-miR-182	epithelial ovarian cancer (EOC)	up-regulated	http://gyanxet-beta.com/circdb/circdetails.php?name=hsa_circ_001841	NA	NA	NA	NA	NA
hsa_circ:chr2:47177502-47184146	hsa_circ_001889	hsa-miR-425	glioblastoma	down-regulated	http://gyanxet-beta.com/circdb/circdetails.php?name=hsa_circ_001889	NA	NA	NA	NA	NA
hsa_circ:chr6:42559889-42562042	hsa_circ_002023	hsa-miR-27b	acute myeloid leukemia (AML)	up-regulated	http://gyanxet-beta.com/circdb/circdetails.php?name=hsa_circ_002023	NA	NA	NA	NA	NA
hsa_circ:chr6:42559889-42562042	hsa_circ_002023	hsa-miR-217	B-cell chronic lymphocytic leukemia	up-regulated	http://gyanxet-beta.com/circdb/circdetails.php?name=hsa_circ_002023	NA	NA	NA	NA	NA
hsa_circ:chr6:42559889-42562042	hsa_circ_002023	hsa-miR-128	glioma	down-regulated	http://gyanxet-beta.com/circdb/circdetails.php?name=hsa_circ_002023	NA	NA	NA	NA	NA
hsa_circ:chr6:42559889-42562042	hsa_circ_002023	hsa-miR-27b	lung cancer	down-regulated	http://gyanxet-beta.com/circdb/circdetails.php?name=hsa_circ_002023	NA	NA	NA	NA	NA
hsa_circ:chr6:42559889-42562042	hsa_circ_002023	hsa-miR-27b	non-alcoholic fatty liver disease (NAFLD)	down-regulated	http://gyanxet-beta.com/circdb/circdetails.php?name=hsa_circ_002023	NA	NA	NA	NA	NA
hsa_circ:chr6:42559889-42562042	hsa_circ_002023	hsa-miR-128	anxiety disorder	normal	http://gyanxet-beta.com/circdb/circdetails.php?name=hsa_circ_002023	NA	NA	NA	NA	NA
hsa_circ:chr6:42559889-42562042	hsa_circ_002023	hsa-miR-27b	cardiac hypertrophy	up-regulated	http://gyanxet-beta.com/circdb/circdetails.php?name=hsa_circ_002023	NA	NA	NA	NA	NA
hsa_circ:chr6:42559889-42562042	hsa_circ_002023	hsa-miR-217	nasopharyngeal carcinoma (NPC)	down-regulated	http://gyanxet-beta.com/circdb/circdetails.php?name=hsa_circ_002023	NA	NA	NA	NA	NA
hsa_circ:chr6:42559889-42562042	hsa_circ_002023	hsa-miR-27b	prostate cancer	down-regulated	http://gyanxet-beta.com/circdb/circdetails.php?name=hsa_circ_002023	NA	NA	NA	NA	NA
hsa_circ:chr6:42559889-42562042	hsa_circ_002023	hsa-miR-27b	acute lymphoblastic leukemia (ALL)	down-regulated	http://gyanxet-beta.com/circdb/circdetails.php?name=hsa_circ_002023	NA	NA	NA	NA	NA
hsa_circ:chr6:42559889-42562042	hsa_circ_002023	hsa-miR-27b	colorectal cancer	down-regulated	http://gyanxet-beta.com/circdb/circdetails.php?name=hsa_circ_002023	NA	NA	NA	NA	NA
hsa_circ:chr6:42559889-42562042	hsa_circ_002023	hsa-miR-217	pancreatic ductal adenocarcinoma (PDAC)	up-regulated	http://gyanxet-beta.com/circdb/circdetails.php?name=hsa_circ_002023	NA	NA	NA	NA	NA
hsa_circ:chr9:125932181-125946577	hsa_circ_001960	hsa-miR-26b	pituitary adenoma	up-regulated	http://gyanxet-beta.com/circdb/circdetails.php?name=hsa_circ_001960	NA	NA	NA	NA	NA
hsa_circ:chr9:125932181-125946577	hsa_circ_001960	hsa-miR-101	glioblastoma multiforme (GBM)	down-regulated	http://gyanxet-beta.com/circdb/circdetails.php?name=hsa_circ_001960	NA	NA	NA	NA	NA
hsa_circ:chr9:125932181-125946577	hsa_circ_001960	hsa-miR-26b	schizophrenia	down-regulated	http://gyanxet-beta.com/circdb/circdetails.php?name=hsa_circ_001960	NA	NA	NA	NA	NA
hsa_circ:chr9:125932181-125946577	hsa_circ_001960	hsa-miR-101	Alzheimer's disease	down-regulated	http://gyanxet-beta.com/circdb/circdetails.php?name=hsa_circ_001960	NA	NA	NA	NA	NA
hsa_circ:chr9:125932181-125946577	hsa_circ_001960	hsa-miR-101	bladder cancer	down-regulated	http://gyanxet-beta.com/circdb/circdetails.php?name=hsa_circ_001960	NA	NA	NA	NA	NA
hsa_circ:chr9:125932181-125946577	hsa_circ_001960	hsa-miR-26b	hepatocellular carcinoma (HCC)	down-regulated	http://gyanxet-beta.com/circdb/circdetails.php?name=hsa_circ_001960	NA	NA	NA	NA	NA
hsa_circ:chr9:125932181-125946577	hsa_circ_001960	hsa-miR-101	head and neck squamous cell carcinoma (HNSCC)	down-regulated	http://gyanxet-beta.com/circdb/circdetails.php?name=hsa_circ_001960	NA	NA	NA	NA	NA
hsa_circ:chr9:125932181-125946577	hsa_circ_001960	hsa-miR-26b	bladder cancer	up-regulated	http://gyanxet-beta.com/circdb/circdetails.php?name=hsa_circ_001960	NA	NA	NA	NA	NA
hsa_circ:chr9:125932181-125946577	hsa_circ_001960	hsa-miR-101	lung cancer	down-regulated	http://gyanxet-beta.com/circdb/circdetails.php?name=hsa_circ_001960	NA	NA	NA	NA	NA
hsa_circ:chr9:125932181-125946577	hsa_circ_001960	hsa-miR-101	kidney cancer	up-regulated	http://gyanxet-beta.com/circdb/circdetails.php?name=hsa_circ_001960	NA	NA	NA	NA	NA
hsa_circ:chr9:125932181-125946577	hsa_circ_001960	hsa-miR-498	uterine leiomyoma (ULM)	down-regulated	http://gyanxet-beta.com/circdb/circdetails.php?name=hsa_circ_001960	NA	NA	NA	NA	NA
hsa_circ:chr9:125932181-125946577	hsa_circ_001960	hsa-miR-101	epithelial ovarian cancer (EOC)	down-regulated	http://gyanxet-beta.com/circdb/circdetails.php?name=hsa_circ_001960	NA	NA	NA	NA	NA
hsa_circ:chr9:125932181-125946577	hsa_circ_001960	hsa-miR-498	retinoblastoma	up-regulated	http://gyanxet-beta.com/circdb/circdetails.php?name=hsa_circ_001960	NA	NA	NA	NA	NA
hsa_circ:chr9:125932181-125946577	hsa_circ_001960	hsa-miR-26b	cardiac hypertrophy	down-regulated	http://gyanxet-beta.com/circdb/circdetails.php?name=hsa_circ_001960	NA	NA	NA	NA	NA
hsa_circ:chr9:125932181-125946577	hsa_circ_001960	hsa-miR-26b	prostate cancer	down-regulated	http://gyanxet-beta.com/circdb/circdetails.php?name=hsa_circ_001960	NA	NA	NA	NA	NA
hsa_circ:chr9:125932181-125946577	hsa_circ_001960	hsa-miR-101	prostate cancer	down-regulated	http://gyanxet-beta.com/circdb/circdetails.php?name=hsa_circ_001960	NA	NA	NA	NA	NA
hsa_circ:chr9:125932181-125946577	hsa_circ_001960	hsa-miR-498	ovarian cancer (OC)	up-regulated	http://gyanxet-beta.com/circdb/circdetails.php?name=hsa_circ_001960	NA	NA	NA	NA	NA
hsa_circ:chr9:125932181-125946577	hsa_circ_001960	hsa-miR-498	prostate cancer	up-regulated	http://gyanxet-beta.com/circdb/circdetails.php?name=hsa_circ_001960	NA	NA	NA	NA	NA
hsa_circ:chr9:125932181-125946577	hsa_circ_001960	hsa-miR-498	head and neck squamous cell carcinoma (HNSCC)	up-regulated	http://gyanxet-beta.com/circdb/circdetails.php?name=hsa_circ_001960	NA	NA	NA	NA	NA
hsa_circ:chr9:125932181-125946577	hsa_circ_001960	hsa-miR-101	B-cell chronic lymphocytic leukemia	up-regulated	http://gyanxet-beta.com/circdb/circdetails.php?name=hsa_circ_001960	NA	NA	NA	NA	NA
hsa_circ:chr9:125932181-125946577	hsa_circ_001960	hsa-miR-26b	epithelial ovarian cancer (EOC)	up-regulated	http://gyanxet-beta.com/circdb/circdetails.php?name=hsa_circ_001960	NA	NA	NA	NA	NA
hsa_circ:chr9:125932181-125946577	hsa_circ_001960	hsa-miR-26b	Alzheimer's disease	down-regulated	http://gyanxet-beta.com/circdb/circdetails.php?name=hsa_circ_001960	NA	NA	NA	NA	NA
hsa_circ:chr9:125932181-125946577	hsa_circ_001960	hsa-miR-101	Duchenne muscular dystrophy (DMD)	down-regulated	http://gyanxet-beta.com/circdb/circdetails.php?name=hsa_circ_001960	NA	NA	NA	NA	NA
hsa_circ:chr15:67524152-67529158	hsa_circ_000603	hsa-miR-182	colorectal cancer	up-regulated	http://gyanxet-beta.com/circdb/circdetails.php?name=hsa_circ_000603	NA	NA	NA	NA	NA
hsa_circ:chr15:67524152-67529158	hsa_circ_000603	hsa-miR-147	acute promyelocytic leukemia (APL)	up-regulated	http://gyanxet-beta.com/circdb/circdetails.php?name=hsa_circ_000603	NA	NA	NA	NA	NA
hsa_circ:chr15:67524152-67529158	hsa_circ_000603	hsa-miR-147	acute myeloid leukemia (AML)	down-regulated	http://gyanxet-beta.com/circdb/circdetails.php?name=hsa_circ_000603	NA	NA	NA	NA	NA
hsa_circ:chr15:67524152-67529158	hsa_circ_000603	hsa-miR-182	retinitis pigmentosa (RP)	down-regulated	http://gyanxet-beta.com/circdb/circdetails.php?name=hsa_circ_000603	NA	NA	NA	NA	NA
hsa_circ:chr15:67524152-67529158	hsa_circ_000603	hsa-miR-182	epithelial ovarian cancer (EOC)	up-regulated	http://gyanxet-beta.com/circdb/circdetails.php?name=hsa_circ_000603	NA	NA	NA	NA	NA
hsa_circ:chr15:67524152-67529158	hsa_circ_000603	hsa-miR-182	hepatocellular carcinoma (HCC)	up-regulated	http://gyanxet-beta.com/circdb/circdetails.php?name=hsa_circ_000603	NA	NA	NA	NA	NA
hsa_circ:chr15:67524152-67529158	hsa_circ_000603	hsa-miR-182	malignant melanoma	down-regulated	http://gyanxet-beta.com/circdb/circdetails.php?name=hsa_circ_000603	NA	NA	NA	NA	NA
hsa_circ:chr15:67524152-67529158	hsa_circ_000603	hsa-miR-182	kidney cancer	down-regulated	http://gyanxet-beta.com/circdb/circdetails.php?name=hsa_circ_000603	NA	NA	NA	NA	NA
hsa_circ:chr15:67524152-67529158	hsa_circ_000603	hsa-miR-182	breast cancer	up-regulated	http://gyanxet-beta.com/circdb/circdetails.php?name=hsa_circ_000603	NA	NA	NA	NA	NA
hsa_circ:chr15:67524152-67529158	hsa_circ_000603	hsa-miR-182	prostate cancer	up-regulated	http://gyanxet-beta.com/circdb/circdetails.php?name=hsa_circ_000603	NA	NA	NA	NA	NA
hsa_circ:chr15:67524152-67529158	hsa_circ_000603	hsa-miR-147	epithelial ovarian cancer (EOC)	down-regulated	http://gyanxet-beta.com/circdb/circdetails.php?name=hsa_circ_000603	NA	NA	NA	NA	NA
hsa_circ:chr15:67524152-67529158	hsa_circ_000603	hsa-miR-182	lung cancer	up-regulated	http://gyanxet-beta.com/circdb/circdetails.php?name=hsa_circ_000603	NA	NA	NA	NA	NA
hsa_circ:chr15:67524152-67529158	hsa_circ_000603	hsa-miR-182	acute myeloid leukemia (AML)	down-regulated	http://gyanxet-beta.com/circdb/circdetails.php?name=hsa_circ_000603	NA	NA	NA	NA	NA
hsa_circ:chr1:15860732-15863309	hsa_circ_000541	hsa-let-7b	neuroblastoma (NB)	up-regulated	http://gyanxet-beta.com/circdb/circdetails.php?name=hsa_circ_000541	NA	NA	NA	NA	NA
hsa_circ:chr1:15860732-15863309	hsa_circ_000541	hsa-let-7d	epithelial ovarian cancer (EOC)	down-regulated	http://gyanxet-beta.com/circdb/circdetails.php?name=hsa_circ_000541	NA	NA	NA	NA	NA
hsa_circ:chr1:15860732-15863309	hsa_circ_000541	hsa-miR-29a	facioscapulohumeral muscular dystrophy (FSHD)	up-regulated	http://gyanxet-beta.com/circdb/circdetails.php?name=hsa_circ_000541	NA	NA	NA	NA	NA
hsa_circ:chr1:15860732-15863309	hsa_circ_000541	hsa-let-7a	nemaline myopathy (NM)	up-regulated	http://gyanxet-beta.com/circdb/circdetails.php?name=hsa_circ_000541	NA	NA	NA	NA	NA
hsa_circ:chr1:15860732-15863309	hsa_circ_000541	hsa-let-7b	facioscapulohumeral muscular dystrophy (FSHD)	up-regulated	http://gyanxet-beta.com/circdb/circdetails.php?name=hsa_circ_000541	NA	NA	NA	NA	NA
hsa_circ:chr1:15860732-15863309	hsa_circ_000541	hsa-let-7c	epithelial ovarian cancer (EOC)	down-regulated	http://gyanxet-beta.com/circdb/circdetails.php?name=hsa_circ_000541	NA	NA	NA	NA	NA
hsa_circ:chr1:15860732-15863309	hsa_circ_000541	hsa-let-7b	malignant melanoma	down-regulated	http://gyanxet-beta.com/circdb/circdetails.php?name=hsa_circ_000541	NA	NA	NA	NA	NA
hsa_circ:chr1:15860732-15863309	hsa_circ_000541	hsa-miR-130a	polymyositis (PM)	up-regulated	http://gyanxet-beta.com/circdb/circdetails.php?name=hsa_circ_000541	NA	NA	NA	NA	NA
hsa_circ:chr1:15860732-15863309	hsa_circ_000541	hsa-let-7b	prostate cancer	down-regulated	http://gyanxet-beta.com/circdb/circdetails.php?name=hsa_circ_000541	NA	NA	NA	NA	NA
hsa_circ:chr1:15860732-15863309	hsa_circ_000541	hsa-let-7i	breast cancer	up-regulated	http://gyanxet-beta.com/circdb/circdetails.php?name=hsa_circ_000541	NA	NA	NA	NA	NA
hsa_circ:chr1:15860732-15863309	hsa_circ_000541	hsa-let-7e	acute myeloid leukemia (AML)	up-regulated	http://gyanxet-beta.com/circdb/circdetails.php?name=hsa_circ_000541	NA	NA	NA	NA	NA
hsa_circ:chr1:15860732-15863309	hsa_circ_000541	hsa-let-7a	laryngeal carcinoma	down-regulated	http://gyanxet-beta.com/circdb/circdetails.php?name=hsa_circ_000541	NA	NA	NA	NA	NA
hsa_circ:chr1:15860732-15863309	hsa_circ_000541	hsa-miR-29b	breast cancer	up-regulated	http://gyanxet-beta.com/circdb/circdetails.php?name=hsa_circ_000541	NA	NA	NA	NA	NA
hsa_circ:chr1:15860732-15863309	hsa_circ_000541	hsa-let-7d	malignant melanoma	down-regulated	http://gyanxet-beta.com/circdb/circdetails.php?name=hsa_circ_000541	NA	NA	NA	NA	NA
hsa_circ:chr1:15860732-15863309	hsa_circ_000541	hsa-miR-29b	prostate cancer	down-regulated	http://gyanxet-beta.com/circdb/circdetails.php?name=hsa_circ_000541	NA	NA	NA	NA	NA
hsa_circ:chr1:15860732-15863309	hsa_circ_000541	hsa-miR-29a	Duchenne muscular dystrophy (DMD)	down-regulated	http://gyanxet-beta.com/circdb/circdetails.php?name=hsa_circ_000541	NA	NA	NA	NA	NA
hsa_circ:chr1:15860732-15863309	hsa_circ_000541	hsa-let-7c	Burkitt lymphoma	down-regulated	http://gyanxet-beta.com/circdb/circdetails.php?name=hsa_circ_000541	NA	NA	NA	NA	NA
hsa_circ:chr1:15860732-15863309	hsa_circ_000541	hsa-let-7c	acute myeloid leukemia (AML)	up-regulated	http://gyanxet-beta.com/circdb/circdetails.php?name=hsa_circ_000541	NA	NA	NA	NA	NA
hsa_circ:chr1:15860732-15863309	hsa_circ_000541	hsa-let-7d	acute promyelocytic leukemia (APL)	up-regulated	http://gyanxet-beta.com/circdb/circdetails.php?name=hsa_circ_000541	NA	NA	NA	NA	NA
hsa_circ:chr1:15860732-15863309	hsa_circ_000541	hsa-let-7a	gastric cancer (stomach cancer)	down-regulated	http://gyanxet-beta.com/circdb/circdetails.php?name=hsa_circ_000541	NA	NA	NA	NA	NA
hsa_circ:chr1:15860732-15863309	hsa_circ_000541	hsa-miR-29a	lung cancer	down-regulated	http://gyanxet-beta.com/circdb/circdetails.php?name=hsa_circ_000541	NA	NA	NA	NA	NA
hsa_circ:chr1:15860732-15863309	hsa_circ_000541	hsa-let-7c	acute promyelocytic leukemia (APL)	up-regulated	http://gyanxet-beta.com/circdb/circdetails.php?name=hsa_circ_000541	NA	NA	NA	NA	NA
hsa_circ:chr1:15860732-15863309	hsa_circ_000541	hsa-miR-29a	neuroblastoma (NB)	down-regulated	http://gyanxet-beta.com/circdb/circdetails.php?name=hsa_circ_000541	NA	NA	NA	NA	NA
hsa_circ:chr1:15860732-15863309	hsa_circ_000541	hsa-miR-29c	non-alcoholic fatty liver disease (NAFLD)	up-regulated	http://gyanxet-beta.com/circdb/circdetails.php?name=hsa_circ_000541	NA	NA	NA	NA	NA
hsa_circ:chr1:15860732-15863309	hsa_circ_000541	hsa-miR-29c	neuroblastoma (NB)	down-regulated	http://gyanxet-beta.com/circdb/circdetails.php?name=hsa_circ_000541	NA	NA	NA	NA	NA
hsa_circ:chr1:15860732-15863309	hsa_circ_000541	hsa-let-7c	cervical cancer	down-regulated	http://gyanxet-beta.com/circdb/circdetails.php?name=hsa_circ_000541	NA	NA	NA	NA	NA
hsa_circ:chr1:15860732-15863309	hsa_circ_000541	hsa-miR-130b	T-cell leukemia	up-regulated	http://gyanxet-beta.com/circdb/circdetails.php?name=hsa_circ_000541	NA	NA	NA	NA	NA
hsa_circ:chr1:15860732-15863309	hsa_circ_000541	hsa-let-7a	epithelial ovarian cancer (EOC)	down-regulated	http://gyanxet-beta.com/circdb/circdetails.php?name=hsa_circ_000541	NA	NA	NA	NA	NA
hsa_circ:chr1:15860732-15863309	hsa_circ_000541	hsa-miR-29a	Alzheimer's disease	down-regulated	http://gyanxet-beta.com/circdb/circdetails.php?name=hsa_circ_000541	NA	NA	NA	NA	NA
hsa_circ:chr1:15860732-15863309	hsa_circ_000541	hsa-let-7a	squamous carcinoma	down-regulated	http://gyanxet-beta.com/circdb/circdetails.php?name=hsa_circ_000541	NA	NA	NA	NA	NA
hsa_circ:chr1:15860732-15863309	hsa_circ_000541	hsa-miR-29c	nemaline myopathy (NM)	down-regulated	http://gyanxet-beta.com/circdb/circdetails.php?name=hsa_circ_000541	NA	NA	NA	NA	NA
hsa_circ:chr1:15860732-15863309	hsa_circ_000541	hsa-miR-29b	schizophrenia	down-regulated	http://gyanxet-beta.com/circdb/circdetails.php?name=hsa_circ_000541	NA	NA	NA	NA	NA
hsa_circ:chr1:15860732-15863309	hsa_circ_000541	hsa-let-7b	non-small cell lung cancer (NSCLC)	down-regulated	http://gyanxet-beta.com/circdb/circdetails.php?name=hsa_circ_000541	NA	NA	NA	NA	NA
hsa_circ:chr1:15860732-15863309	hsa_circ_000541	hsa-let-7a	myoma	normal	http://gyanxet-beta.com/circdb/circdetails.php?name=hsa_circ_000541	NA	NA	NA	NA	NA
hsa_circ:chr1:15860732-15863309	hsa_circ_000541	hsa-miR-130a	dermatomyositis (DM)	up-regulated	http://gyanxet-beta.com/circdb/circdetails.php?name=hsa_circ_000541	NA	NA	NA	NA	NA
hsa_circ:chr1:15860732-15863309	hsa_circ_000541	hsa-miR-29b	chronic lymphocytic leukemia (CLL)	down-regulated	http://gyanxet-beta.com/circdb/circdetails.php?name=hsa_circ_000541	NA	NA	NA	NA	NA
hsa_circ:chr1:15860732-15863309	hsa_circ_000541	hsa-let-7a	non-small cell lung cancer (NSCLC)	down-regulated	http://gyanxet-beta.com/circdb/circdetails.php?name=hsa_circ_000541	NA	NA	NA	NA	NA
hsa_circ:chr1:15860732-15863309	hsa_circ_000541	hsa-let-7a	hepatocellular carcinoma (HCC)	down-regulated	http://gyanxet-beta.com/circdb/circdetails.php?name=hsa_circ_000541	NA	NA	NA	NA	NA
hsa_circ:chr1:15860732-15863309	hsa_circ_000541	hsa-let-7b	limb-girdle muscular dystrophies types 2A (LGMD2A)	up-regulated	http://gyanxet-beta.com/circdb/circdetails.php?name=hsa_circ_000541	NA	NA	NA	NA	NA
hsa_circ:chr1:15860732-15863309	hsa_circ_000541	hsa-miR-29c	bladder cancer	down-regulated	http://gyanxet-beta.com/circdb/circdetails.php?name=hsa_circ_000541	NA	NA	NA	NA	NA
hsa_circ:chr1:15860732-15863309	hsa_circ_000541	hsa-let-7d	lung cancer	down-regulated	http://gyanxet-beta.com/circdb/circdetails.php?name=hsa_circ_000541	NA	NA	NA	NA	NA
hsa_circ:chr1:15860732-15863309	hsa_circ_000541	hsa-let-7c	cardiac hypertrophy	up-regulated	http://gyanxet-beta.com/circdb/circdetails.php?name=hsa_circ_000541	NA	NA	NA	NA	NA
hsa_circ:chr1:15860732-15863309	hsa_circ_000541	hsa-let-7a	lung cancer	down-regulated	http://gyanxet-beta.com/circdb/circdetails.php?name=hsa_circ_000541	NA	NA	NA	NA	NA
hsa_circ:chr1:15860732-15863309	hsa_circ_000541	hsa-let-7a	breast cancer	down-regulated	http://gyanxet-beta.com/circdb/circdetails.php?name=hsa_circ_000541	NA	NA	NA	NA	NA
hsa_circ:chr1:15860732-15863309	hsa_circ_000541	hsa-let-7d	prostate cancer	down-regulated	http://gyanxet-beta.com/circdb/circdetails.php?name=hsa_circ_000541	NA	NA	NA	NA	NA
hsa_circ:chr1:15860732-15863309	hsa_circ_000541	hsa-miR-29c	uterine leiomyoma (ULM)	down-regulated	http://gyanxet-beta.com/circdb/circdetails.php?name=hsa_circ_000541	NA	NA	NA	NA	NA
hsa_circ:chr1:15860732-15863309	hsa_circ_000541	hsa-let-7d	non-small cell lung cancer (NSCLC)	down-regulated	http://gyanxet-beta.com/circdb/circdetails.php?name=hsa_circ_000541	NA	NA	NA	NA	NA
hsa_circ:chr1:15860732-15863309	hsa_circ_000541	hsa-let-7e	retinoblastoma	up-regulated	http://gyanxet-beta.com/circdb/circdetails.php?name=hsa_circ_000541	NA	NA	NA	NA	NA
hsa_circ:chr1:15860732-15863309	hsa_circ_000541	hsa-miR-373	breast cancer	up-regulated	http://gyanxet-beta.com/circdb/circdetails.php?name=hsa_circ_000541	NA	NA	NA	NA	NA
hsa_circ:chr1:15860732-15863309	hsa_circ_000541	hsa-let-7g	head and neck squamous cell carcinoma (HNSCC)	up-regulated	http://gyanxet-beta.com/circdb/circdetails.php?name=hsa_circ_000541	NA	NA	NA	NA	NA
hsa_circ:chr1:15860732-15863309	hsa_circ_000541	hsa-miR-373	head and neck squamous cell carcinoma (HNSCC)	up-regulated	http://gyanxet-beta.com/circdb/circdetails.php?name=hsa_circ_000541	NA	NA	NA	NA	NA
hsa_circ:chr1:15860732-15863309	hsa_circ_000541	hsa-miR-130a	glioblastoma	up-regulated	http://gyanxet-beta.com/circdb/circdetails.php?name=hsa_circ_000541	NA	NA	NA	NA	NA
hsa_circ:chr1:15860732-15863309	hsa_circ_000541	hsa-miR-372	colorectal cancer	up-regulated	http://gyanxet-beta.com/circdb/circdetails.php?name=hsa_circ_000541	NA	NA	NA	NA	NA
hsa_circ:chr1:15860732-15863309	hsa_circ_000541	hsa-miR-372	testicular germ cell tumor	up-regulated	http://gyanxet-beta.com/circdb/circdetails.php?name=hsa_circ_000541	NA	NA	NA	NA	NA
hsa_circ:chr1:15860732-15863309	hsa_circ_000541	hsa-let-7e	diffuse large B-cell lymphoma (DLBCL)	down-regulated	http://gyanxet-beta.com/circdb/circdetails.php?name=hsa_circ_000541	NA	NA	NA	NA	NA
hsa_circ:chr1:15860732-15863309	hsa_circ_000541	hsa-miR-130a	non-alcoholic fatty liver disease (NAFLD)	down-regulated	http://gyanxet-beta.com/circdb/circdetails.php?name=hsa_circ_000541	NA	NA	NA	NA	NA
hsa_circ:chr1:15860732-15863309	hsa_circ_000541	hsa-miR-29b	acute myeloid leukemia (AML)	down-regulated	http://gyanxet-beta.com/circdb/circdetails.php?name=hsa_circ_000541	NA	NA	NA	NA	NA
hsa_circ:chr1:15860732-15863309	hsa_circ_000541	hsa-miR-29b	non-alcoholic fatty liver disease (NAFLD)	down-regulated	http://gyanxet-beta.com/circdb/circdetails.php?name=hsa_circ_000541	NA	NA	NA	NA	NA
hsa_circ:chr1:15860732-15863309	hsa_circ_000541	hsa-miR-29c	chronic lymphocytic leukemia (CLL)	down-regulated	http://gyanxet-beta.com/circdb/circdetails.php?name=hsa_circ_000541	NA	NA	NA	NA	NA
hsa_circ:chr1:15860732-15863309	hsa_circ_000541	hsa-let-7a	hamartoma	normal	http://gyanxet-beta.com/circdb/circdetails.php?name=hsa_circ_000541	NA	NA	NA	NA	NA
hsa_circ:chr1:15860732-15863309	hsa_circ_000541	hsa-let-7b	miyoshi myopathy (MM)	up-regulated	http://gyanxet-beta.com/circdb/circdetails.php?name=hsa_circ_000541	NA	NA	NA	NA	NA
hsa_circ:chr1:15860732-15863309	hsa_circ_000541	hsa-miR-196b	cervical cancer	down-regulated	http://gyanxet-beta.com/circdb/circdetails.php?name=hsa_circ_000541	NA	NA	NA	NA	NA
hsa_circ:chr1:15860732-15863309	hsa_circ_000541	hsa-let-7d	non-alcoholic fatty liver disease (NAFLD)	down-regulated	http://gyanxet-beta.com/circdb/circdetails.php?name=hsa_circ_000541	NA	NA	NA	NA	NA
hsa_circ:chr1:15860732-15863309	hsa_circ_000541	hsa-let-7f	ovarian cancer (OC)	down-regulated	http://gyanxet-beta.com/circdb/circdetails.php?name=hsa_circ_000541	NA	NA	NA	NA	NA
hsa_circ:chr1:15860732-15863309	hsa_circ_000541	hsa-let-7a	Hodgkin's lymphoma	up-regulated	http://gyanxet-beta.com/circdb/circdetails.php?name=hsa_circ_000541	NA	NA	NA	NA	NA
hsa_circ:chr1:15860732-15863309	hsa_circ_000541	hsa-miR-130a	Duchenne muscular dystrophy (DMD)	up-regulated	http://gyanxet-beta.com/circdb/circdetails.php?name=hsa_circ_000541	NA	NA	NA	NA	NA
hsa_circ:chr1:15860732-15863309	hsa_circ_000541	hsa-let-7c	ovarian cancer (OC)	down-regulated	http://gyanxet-beta.com/circdb/circdetails.php?name=hsa_circ_000541	NA	NA	NA	NA	NA
hsa_circ:chr1:15860732-15863309	hsa_circ_000541	hsa-miR-29a	ovarian cancer (OC)	up-regulated	http://gyanxet-beta.com/circdb/circdetails.php?name=hsa_circ_000541	NA	NA	NA	NA	NA
hsa_circ:chr1:15860732-15863309	hsa_circ_000541	hsa-miR-29c	ovarian cancer (OC)	up-regulated	http://gyanxet-beta.com/circdb/circdetails.php?name=hsa_circ_000541	NA	NA	NA	NA	NA
hsa_circ:chr1:15860732-15863309	hsa_circ_000541	hsa-miR-29b	papillary thyroid carcinoma (PTC)	up-regulated	http://gyanxet-beta.com/circdb/circdetails.php?name=hsa_circ_000541	NA	NA	NA	NA	NA
hsa_circ:chr1:15860732-15863309	hsa_circ_000541	hsa-let-7a	acute lymphoblastic leukemia (ALL)	down-regulated	http://gyanxet-beta.com/circdb/circdetails.php?name=hsa_circ_000541	NA	NA	NA	NA	NA
hsa_circ:chr1:15860732-15863309	hsa_circ_000541	hsa-let-7f	lung cancer	down-regulated	http://gyanxet-beta.com/circdb/circdetails.php?name=hsa_circ_000541	NA	NA	NA	NA	NA
hsa_circ:chr1:15860732-15863309	hsa_circ_000541	hsa-let-7i	ovarian cancer (OC)	down-regulated	http://gyanxet-beta.com/circdb/circdetails.php?name=hsa_circ_000541	NA	NA	NA	NA	NA
hsa_circ:chr1:15860732-15863309	hsa_circ_000541	hsa-miR-373	esophageal cancer	up-regulated	http://gyanxet-beta.com/circdb/circdetails.php?name=hsa_circ_000541	NA	NA	NA	NA	NA
hsa_circ:chr1:15860732-15863309	hsa_circ_000541	hsa-miR-29c	breast cancer	up-regulated	http://gyanxet-beta.com/circdb/circdetails.php?name=hsa_circ_000541	NA	NA	NA	NA	NA
hsa_circ:chr1:15860732-15863309	hsa_circ_000541	hsa-let-7b	nemaline myopathy (NM)	up-regulated	http://gyanxet-beta.com/circdb/circdetails.php?name=hsa_circ_000541	NA	NA	NA	NA	NA
hsa_circ:chr1:15860732-15863309	hsa_circ_000541	hsa-let-7c	non-alcoholic fatty liver disease (NAFLD)	down-regulated	http://gyanxet-beta.com/circdb/circdetails.php?name=hsa_circ_000541	NA	NA	NA	NA	NA
hsa_circ:chr1:15860732-15863309	hsa_circ_000541	hsa-miR-373	testicular germ cell tumor	up-regulated	http://gyanxet-beta.com/circdb/circdetails.php?name=hsa_circ_000541	NA	NA	NA	NA	NA
hsa_circ:chr1:15860732-15863309	hsa_circ_000541	hsa-let-7a	colorectal cancer	down-regulated	http://gyanxet-beta.com/circdb/circdetails.php?name=hsa_circ_000541	NA	NA	NA	NA	NA
hsa_circ:chr1:15860732-15863309	hsa_circ_000541	hsa-let-7d	breast cancer	down-regulated	http://gyanxet-beta.com/circdb/circdetails.php?name=hsa_circ_000541	NA	NA	NA	NA	NA
hsa_circ:chr1:15860732-15863309	hsa_circ_000541	hsa-let-7e	acute lymphoblastic leukemia (ALL)	down-regulated	http://gyanxet-beta.com/circdb/circdetails.php?name=hsa_circ_000541	NA	NA	NA	NA	NA
hsa_circ:chr1:15860732-15863309	hsa_circ_000541	hsa-let-7g	non-small cell lung cancer (NSCLC)	down-regulated	http://gyanxet-beta.com/circdb/circdetails.php?name=hsa_circ_000541	NA	NA	NA	NA	NA
hsa_circ:chr1:15860732-15863309	hsa_circ_000541	hsa-let-7b	hepatocellular carcinoma (HCC)	down-regulated	http://gyanxet-beta.com/circdb/circdetails.php?name=hsa_circ_000541	NA	NA	NA	NA	NA
hsa_circ:chr1:15860732-15863309	hsa_circ_000541	hsa-miR-29b	nemaline myopathy (NM)	down-regulated	http://gyanxet-beta.com/circdb/circdetails.php?name=hsa_circ_000541	NA	NA	NA	NA	NA
hsa_circ:chr1:15860732-15863309	hsa_circ_000541	hsa-miR-130b	acute lymphoblastic leukemia (ALL)	up-regulated	http://gyanxet-beta.com/circdb/circdetails.php?name=hsa_circ_000541	NA	NA	NA	NA	NA
hsa_circ:chr1:15860732-15863309	hsa_circ_000541	hsa-let-7e	multiple myeloma (MM)	up-regulated	http://gyanxet-beta.com/circdb/circdetails.php?name=hsa_circ_000541	NA	NA	NA	NA	NA
hsa_circ:chr1:15860732-15863309	hsa_circ_000541	hsa-miR-29a	kidney cancer	up-regulated	http://gyanxet-beta.com/circdb/circdetails.php?name=hsa_circ_000541	NA	NA	NA	NA	NA
hsa_circ:chr1:15860732-15863309	hsa_circ_000541	hsa-let-7b	colorectal cancer	up-regulated	http://gyanxet-beta.com/circdb/circdetails.php?name=hsa_circ_000541	NA	NA	NA	NA	NA
hsa_circ:chr1:15860732-15863309	hsa_circ_000541	hsa-let-7i	Alzheimer's disease	down-regulated	http://gyanxet-beta.com/circdb/circdetails.php?name=hsa_circ_000541	NA	NA	NA	NA	NA
hsa_circ:chr1:15860732-15863309	hsa_circ_000541	hsa-let-7a	adenoma	normal	http://gyanxet-beta.com/circdb/circdetails.php?name=hsa_circ_000541	NA	NA	NA	NA	NA
hsa_circ:chr1:15860732-15863309	hsa_circ_000541	hsa-miR-29c	papillary thyroid carcinoma (PTC)	up-regulated	http://gyanxet-beta.com/circdb/circdetails.php?name=hsa_circ_000541	NA	NA	NA	NA	NA
hsa_circ:chr1:15860732-15863309	hsa_circ_000541	hsa-miR-302d	testicular germ cell tumor	up-regulated	http://gyanxet-beta.com/circdb/circdetails.php?name=hsa_circ_000541	NA	NA	NA	NA	NA
hsa_circ:chr1:15860732-15863309	hsa_circ_000541	hsa-miR-29b	lung cancer	down-regulated	http://gyanxet-beta.com/circdb/circdetails.php?name=hsa_circ_000541	NA	NA	NA	NA	NA
hsa_circ:chr1:15860732-15863309	hsa_circ_000541	hsa-miR-29b	Duchenne muscular dystrophy (DMD)	down-regulated	http://gyanxet-beta.com/circdb/circdetails.php?name=hsa_circ_000541	NA	NA	NA	NA	NA
hsa_circ:chr1:15860732-15863309	hsa_circ_000541	hsa-let-7f	ulcerative colitis (UC)	up-regulated	http://gyanxet-beta.com/circdb/circdetails.php?name=hsa_circ_000541	NA	NA	NA	NA	NA
hsa_circ:chr1:15860732-15863309	hsa_circ_000541	hsa-let-7g	renal clear cell carcinoma	up-regulated	http://gyanxet-beta.com/circdb/circdetails.php?name=hsa_circ_000541	NA	NA	NA	NA	NA
hsa_circ:chr1:15860732-15863309	hsa_circ_000541	hsa-miR-29a	Cerebellar neurodegeneration	down-regulated	http://gyanxet-beta.com/circdb/circdetails.php?name=hsa_circ_000541	NA	NA	NA	NA	NA
hsa_circ:chr1:15860732-15863309	hsa_circ_000541	hsa-miR-372	acute myeloid leukemia (AML)	down-regulated	http://gyanxet-beta.com/circdb/circdetails.php?name=hsa_circ_000541	NA	NA	NA	NA	NA
hsa_circ:chr1:15860732-15863309	hsa_circ_000541	hsa-miR-196b	uterine leiomyoma (ULM)	up-regulated	http://gyanxet-beta.com/circdb/circdetails.php?name=hsa_circ_000541	NA	NA	NA	NA	NA
hsa_circ:chr1:15860732-15863309	hsa_circ_000541	hsa-let-7b	papillary thyroid carcinoma (PTC)	up-regulated	http://gyanxet-beta.com/circdb/circdetails.php?name=hsa_circ_000541	NA	NA	NA	NA	NA
hsa_circ:chr1:15860732-15863309	hsa_circ_000541	hsa-let-7b	cardiac hypertrophy	up-regulated	http://gyanxet-beta.com/circdb/circdetails.php?name=hsa_circ_000541	NA	NA	NA	NA	NA
hsa_circ:chr1:15860732-15863309	hsa_circ_000541	hsa-miR-196a	pancreatic ductal adenocarcinoma (PDAC)	up-regulated	http://gyanxet-beta.com/circdb/circdetails.php?name=hsa_circ_000541	NA	NA	NA	NA	NA
hsa_circ:chr1:15860732-15863309	hsa_circ_000541	hsa-miR-130b	glioma	down-regulated	http://gyanxet-beta.com/circdb/circdetails.php?name=hsa_circ_000541	NA	NA	NA	NA	NA
hsa_circ:chr1:15860732-15863309	hsa_circ_000541	hsa-miR-130a	lung cancer	down-regulated	http://gyanxet-beta.com/circdb/circdetails.php?name=hsa_circ_000541	NA	NA	NA	NA	NA
hsa_circ:chr1:15860732-15863309	hsa_circ_000541	hsa-miR-29a	cardiac hypertrophy	down-regulated	http://gyanxet-beta.com/circdb/circdetails.php?name=hsa_circ_000541	NA	NA	NA	NA	NA
hsa_circ:chr1:15860732-15863309	hsa_circ_000541	hsa-let-7g	hepatocellular carcinoma (HCC)	down-regulated	http://gyanxet-beta.com/circdb/circdetails.php?name=hsa_circ_000541	NA	NA	NA	NA	NA
hsa_circ:chr1:15860732-15863309	hsa_circ_000541	hsa-let-7e	non-alcoholic fatty liver disease (NAFLD)	down-regulated	http://gyanxet-beta.com/circdb/circdetails.php?name=hsa_circ_000541	NA	NA	NA	NA	NA
hsa_circ:chr1:15860732-15863309	hsa_circ_000541	hsa-miR-130a	acute lymphoblastic leukemia (ALL)	down-regulated	http://gyanxet-beta.com/circdb/circdetails.php?name=hsa_circ_000541	NA	NA	NA	NA	NA
hsa_circ:chr1:15860732-15863309	hsa_circ_000541	hsa-miR-130a	miyoshi myopathy (MM)	up-regulated	http://gyanxet-beta.com/circdb/circdetails.php?name=hsa_circ_000541	NA	NA	NA	NA	NA
hsa_circ:chr1:15860732-15863309	hsa_circ_000541	hsa-let-7e	malignant melanoma	down-regulated	http://gyanxet-beta.com/circdb/circdetails.php?name=hsa_circ_000541	NA	NA	NA	NA	NA
hsa_circ:chr1:15860732-15863309	hsa_circ_000541	hsa-miR-519a	ovarian cancer (OC)	down-regulated	http://gyanxet-beta.com/circdb/circdetails.php?name=hsa_circ_000541	NA	NA	NA	NA	NA
hsa_circ:chr1:15860732-15863309	hsa_circ_000541	hsa-let-7e	lung cancer	down-regulated	http://gyanxet-beta.com/circdb/circdetails.php?name=hsa_circ_000541	NA	NA	NA	NA	NA
hsa_circ:chr1:15860732-15863309	hsa_circ_000541	hsa-let-7a	chronic lymphocytic leukemia (CLL)	down-regulated	http://gyanxet-beta.com/circdb/circdetails.php?name=hsa_circ_000541	NA	NA	NA	NA	NA
hsa_circ:chr1:15860732-15863309	hsa_circ_000541	hsa-let-7f	breast cancer	up-regulated	http://gyanxet-beta.com/circdb/circdetails.php?name=hsa_circ_000541	NA	NA	NA	NA	NA
hsa_circ:chr1:15860732-15863309	hsa_circ_000541	hsa-miR-29b	limb-girdle muscular dystrophies types 2A (LGMD2A)	up-regulated	http://gyanxet-beta.com/circdb/circdetails.php?name=hsa_circ_000541	NA	NA	NA	NA	NA
hsa_circ:chr1:15860732-15863309	hsa_circ_000541	hsa-miR-196b	pancreatic ductal adenocarcinoma (PDAC)	up-regulated	http://gyanxet-beta.com/circdb/circdetails.php?name=hsa_circ_000541	NA	NA	NA	NA	NA
hsa_circ:chr1:15860732-15863309	hsa_circ_000541	hsa-let-7a	Burkitt lymphoma	down-regulated	http://gyanxet-beta.com/circdb/circdetails.php?name=hsa_circ_000541	NA	NA	NA	NA	NA
hsa_circ:chr1:15860732-15863309	hsa_circ_000541	hsa-let-7b	uveal melanoma	up-regulated	http://gyanxet-beta.com/circdb/circdetails.php?name=hsa_circ_000541	NA	NA	NA	NA	NA
hsa_circ:chr1:15860732-15863309	hsa_circ_000541	hsa-let-7d	head and neck squamous cell carcinoma (HNSCC)	down-regulated	http://gyanxet-beta.com/circdb/circdetails.php?name=hsa_circ_000541	NA	NA	NA	NA	NA
hsa_circ:chr1:15860732-15863309	hsa_circ_000541	hsa-miR-29c	schizophrenia	down-regulated	http://gyanxet-beta.com/circdb/circdetails.php?name=hsa_circ_000541	NA	NA	NA	NA	NA
hsa_circ:chr1:15860732-15863309	hsa_circ_000541	hsa-let-7c	Down syndrome (DS)	up-regulated	http://gyanxet-beta.com/circdb/circdetails.php?name=hsa_circ_000541	NA	NA	NA	NA	NA
hsa_circ:chr1:15860732-15863309	hsa_circ_000541	hsa-miR-29a	type 2 diabetes	up-regulated	http://gyanxet-beta.com/circdb/circdetails.php?name=hsa_circ_000541	NA	NA	NA	NA	NA
hsa_circ:chr1:15860732-15863309	hsa_circ_000541	hsa-let-7f	prostate cancer	down-regulated	http://gyanxet-beta.com/circdb/circdetails.php?name=hsa_circ_000541	NA	NA	NA	NA	NA
hsa_circ:chr1:15860732-15863309	hsa_circ_000541	hsa-miR-302c	epithelial ovarian cancer (EOC)	down-regulated	http://gyanxet-beta.com/circdb/circdetails.php?name=hsa_circ_000541	NA	NA	NA	NA	NA
hsa_circ:chr1:15860732-15863309	hsa_circ_000541	hsa-miR-196a	colorectal cancer	up-regulated	http://gyanxet-beta.com/circdb/circdetails.php?name=hsa_circ_000541	NA	NA	NA	NA	NA
hsa_circ:chr1:15860732-15863309	hsa_circ_000541	hsa-let-7a	acute myeloid leukemia (AML)	up-regulated	http://gyanxet-beta.com/circdb/circdetails.php?name=hsa_circ_000541	NA	NA	NA	NA	NA
hsa_circ:chr1:15860732-15863309	hsa_circ_000541	hsa-miR-29a	prostate cancer	down-regulated	http://gyanxet-beta.com/circdb/circdetails.php?name=hsa_circ_000541	NA	NA	NA	NA	NA
hsa_circ:chr1:15860732-15863309	hsa_circ_000541	hsa-miR-29b	uterine leiomyoma (ULM)	down-regulated	http://gyanxet-beta.com/circdb/circdetails.php?name=hsa_circ_000541	NA	NA	NA	NA	NA
hsa_circ:chr1:15860732-15863309	hsa_circ_000541	hsa-let-7a	prostate cancer	down-regulated	http://gyanxet-beta.com/circdb/circdetails.php?name=hsa_circ_000541	NA	NA	NA	NA	NA
hsa_circ:chr1:15860732-15863309	hsa_circ_000541	hsa-miR-29b	head and neck squamous cell carcinoma (HNSCC)	down-regulated	http://gyanxet-beta.com/circdb/circdetails.php?name=hsa_circ_000541	NA	NA	NA	NA	NA
hsa_circ:chr1:15860732-15863309	hsa_circ_000541	hsa-miR-29a	Huntington's disease (HD)	up-regulated	http://gyanxet-beta.com/circdb/circdetails.php?name=hsa_circ_000541	NA	NA	NA	NA	NA
hsa_circ:chr1:15860732-15863309	hsa_circ_000541	hsa-let-7c	hepatocellular carcinoma (HCC)	down-regulated	http://gyanxet-beta.com/circdb/circdetails.php?name=hsa_circ_000541	NA	NA	NA	NA	NA
hsa_circ:chr1:15860732-15863309	hsa_circ_000541	hsa-miR-29b	colorectal cancer	up-regulated	http://gyanxet-beta.com/circdb/circdetails.php?name=hsa_circ_000541	NA	NA	NA	NA	NA
hsa_circ:chr1:15860732-15863309	hsa_circ_000541	hsa-let-7c	prostate cancer	up-regulated	http://gyanxet-beta.com/circdb/circdetails.php?name=hsa_circ_000541	NA	NA	NA	NA	NA
hsa_circ:chr1:15860732-15863309	hsa_circ_000541	hsa-let-7a	lipoma	normal	http://gyanxet-beta.com/circdb/circdetails.php?name=hsa_circ_000541	NA	NA	NA	NA	NA
hsa_circ:chr1:15860732-15863309	hsa_circ_000541	hsa-miR-302b	malignant melanoma	down-regulated	http://gyanxet-beta.com/circdb/circdetails.php?name=hsa_circ_000541	NA	NA	NA	NA	NA
hsa_circ:chr1:15860732-15863309	hsa_circ_000541	hsa-let-7c	lung cancer	down-regulated	http://gyanxet-beta.com/circdb/circdetails.php?name=hsa_circ_000541	NA	NA	NA	NA	NA
hsa_circ:chr1:15860732-15863309	hsa_circ_000541	hsa-let-7g	colorectal cancer	up-regulated	http://gyanxet-beta.com/circdb/circdetails.php?name=hsa_circ_000541	NA	NA	NA	NA	NA
hsa_circ:chr1:15860732-15863309	hsa_circ_000541	hsa-let-7g	ovarian cancer (OC)	down-regulated	http://gyanxet-beta.com/circdb/circdetails.php?name=hsa_circ_000541	NA	NA	NA	NA	NA
hsa_circ:chr1:15860732-15863309	hsa_circ_000541	hsa-miR-196a	esophageal cancer	up-regulated	http://gyanxet-beta.com/circdb/circdetails.php?name=hsa_circ_000541	NA	NA	NA	NA	NA
hsa_circ:chr1:15860732-15863309	hsa_circ_000541	hsa-let-7a	cholangiocarcinoma	up-regulated	http://gyanxet-beta.com/circdb/circdetails.php?name=hsa_circ_000541	NA	NA	NA	NA	NA
hsa_circ:chr1:15860732-15863309	hsa_circ_000541	hsa-let-7b	acute lymphoblastic leukemia (ALL)	down-regulated	http://gyanxet-beta.com/circdb/circdetails.php?name=hsa_circ_000541	NA	NA	NA	NA	NA
hsa_circ:chr1:15860732-15863309	hsa_circ_000541	hsa-let-7g	malignant melanoma	down-regulated	http://gyanxet-beta.com/circdb/circdetails.php?name=hsa_circ_000541	NA	NA	NA	NA	NA
hsa_circ:chr1:15860732-15863309	hsa_circ_000541	hsa-miR-130a	nemaline myopathy (NM)	up-regulated	http://gyanxet-beta.com/circdb/circdetails.php?name=hsa_circ_000541	NA	NA	NA	NA	NA
hsa_circ:chr1:15860732-15863309	hsa_circ_000541	hsa-miR-29a	schizophrenia	down-regulated	http://gyanxet-beta.com/circdb/circdetails.php?name=hsa_circ_000541	NA	NA	NA	NA	NA
hsa_circ:chr1:15860732-15863309	hsa_circ_000541	hsa-miR-196b	acute lymphoblastic leukemia (ALL)	up-regulated	http://gyanxet-beta.com/circdb/circdetails.php?name=hsa_circ_000541	NA	NA	NA	NA	NA
hsa_circ:chr1:15860732-15863309	hsa_circ_000541	hsa-miR-130b	acute myeloid leukemia (AML)	down-regulated	http://gyanxet-beta.com/circdb/circdetails.php?name=hsa_circ_000541	NA	NA	NA	NA	NA
hsa_circ:chr1:15860732-15863309	hsa_circ_000541	hsa-miR-29b	cardiac hypertrophy	down-regulated	http://gyanxet-beta.com/circdb/circdetails.php?name=hsa_circ_000541	NA	NA	NA	NA	NA
hsa_circ:chr1:15860732-15863309	hsa_circ_000541	hsa-miR-130a	acute myeloid leukemia (AML)	up-regulated	http://gyanxet-beta.com/circdb/circdetails.php?name=hsa_circ_000541	NA	NA	NA	NA	NA
hsa_circ:chr1:15860732-15863309	hsa_circ_000541	hsa-miR-98	head and neck squamous cell carcinoma (HNSCC)	up-regulated	http://gyanxet-beta.com/circdb/circdetails.php?name=hsa_circ_000541	NA	NA	NA	NA	NA
hsa_circ:chr1:15860732-15863309	hsa_circ_000541	hsa-miR-29b	primary biliary cirrhosis (PBC)	down-regulated	http://gyanxet-beta.com/circdb/circdetails.php?name=hsa_circ_000541	NA	NA	NA	NA	NA
hsa_circ:chr1:15860732-15863309	hsa_circ_000541	hsa-miR-29b	glioblastoma multiforme (GBM)	down-regulated	http://gyanxet-beta.com/circdb/circdetails.php?name=hsa_circ_000541	NA	NA	NA	NA	NA
hsa_circ:chr1:15860732-15863309	hsa_circ_000541	hsa-let-7b	primary biliary cirrhosis (PBC)	down-regulated	http://gyanxet-beta.com/circdb/circdetails.php?name=hsa_circ_000541	NA	NA	NA	NA	NA
hsa_circ:chr1:15860732-15863309	hsa_circ_000541	hsa-miR-29b	kidney cancer	up-regulated	http://gyanxet-beta.com/circdb/circdetails.php?name=hsa_circ_000541	NA	NA	NA	NA	NA
hsa_circ:chr1:15860732-15863309	hsa_circ_000541	hsa-miR-29c	Duchenne muscular dystrophy (DMD)	down-regulated	http://gyanxet-beta.com/circdb/circdetails.php?name=hsa_circ_000541	NA	NA	NA	NA	NA
hsa_circ:chr1:15860732-15863309	hsa_circ_000541	hsa-let-7a	ovarian cancer (OC)	down-regulated	http://gyanxet-beta.com/circdb/circdetails.php?name=hsa_circ_000541	NA	NA	NA	NA	NA
hsa_circ:chr1:15860732-15863309	hsa_circ_000541	hsa-miR-29b	cholangiocarcinoma	down-regulated	http://gyanxet-beta.com/circdb/circdetails.php?name=hsa_circ_000541	NA	NA	NA	NA	NA
hsa_circ:chr1:15860732-15863309	hsa_circ_000541	hsa-miR-302d	malignant melanoma	down-regulated	http://gyanxet-beta.com/circdb/circdetails.php?name=hsa_circ_000541	NA	NA	NA	NA	NA
hsa_circ:chr1:15860732-15863309	hsa_circ_000541	hsa-let-7e	pituitary adenoma	down-regulated	http://gyanxet-beta.com/circdb/circdetails.php?name=hsa_circ_000541	NA	NA	NA	NA	NA
hsa_circ:chr1:15860732-15863309	hsa_circ_000541	hsa-let-7e	hepatocellular carcinoma (HCC)	down-regulated	http://gyanxet-beta.com/circdb/circdetails.php?name=hsa_circ_000541	NA	NA	NA	NA	NA
hsa_circ:chr1:15860732-15863309	hsa_circ_000541	hsa-let-7g	prostate cancer	down-regulated	http://gyanxet-beta.com/circdb/circdetails.php?name=hsa_circ_000541	NA	NA	NA	NA	NA
hsa_circ:chr1:15860732-15863309	hsa_circ_000541	hsa-let-7b	acute myeloid leukemia (AML)	up-regulated	http://gyanxet-beta.com/circdb/circdetails.php?name=hsa_circ_000541	NA	NA	NA	NA	NA
hsa_circ:chr1:15860732-15863309	hsa_circ_000541	hsa-let-7e	ovarian cancer (OC)	down-regulated	http://gyanxet-beta.com/circdb/circdetails.php?name=hsa_circ_000541	NA	NA	NA	NA	NA
hsa_circ:chr1:15860732-15863309	hsa_circ_000541	hsa-miR-130b	colorectal cancer	up-regulated	http://gyanxet-beta.com/circdb/circdetails.php?name=hsa_circ_000541	NA	NA	NA	NA	NA
hsa_circ:chr1:15860732-15863309	hsa_circ_000541	hsa-miR-29b	type 2 diabetes	up-regulated	http://gyanxet-beta.com/circdb/circdetails.php?name=hsa_circ_000541	NA	NA	NA	NA	NA
hsa_circ:chr1:15860732-15863309	hsa_circ_000541	hsa-let-7i	head and neck squamous cell carcinoma (HNSCC)	up-regulated	http://gyanxet-beta.com/circdb/circdetails.php?name=hsa_circ_000541	NA	NA	NA	NA	NA
hsa_circ:chr1:15860732-15863309	hsa_circ_000541	hsa-miR-98	breast cancer	up-regulated	http://gyanxet-beta.com/circdb/circdetails.php?name=hsa_circ_000541	NA	NA	NA	NA	NA
hsa_circ:chr1:15860732-15863309	hsa_circ_000541	hsa-let-7g	lung cancer	down-regulated	http://gyanxet-beta.com/circdb/circdetails.php?name=hsa_circ_000541	NA	NA	NA	NA	NA
hsa_circ:chr1:15860732-15863309	hsa_circ_000541	hsa-miR-130a	hepatocellular carcinoma (HCC)	up-regulated	http://gyanxet-beta.com/circdb/circdetails.php?name=hsa_circ_000541	NA	NA	NA	NA	NA
hsa_circ:chr1:15860732-15863309	hsa_circ_000541	hsa-miR-29b	facioscapulohumeral muscular dystrophy (FSHD)	up-regulated	http://gyanxet-beta.com/circdb/circdetails.php?name=hsa_circ_000541	NA	NA	NA	NA	NA
hsa_circ:chr1:15860732-15863309	hsa_circ_000541	hsa-miR-29a	colorectal cancer	up-regulated	http://gyanxet-beta.com/circdb/circdetails.php?name=hsa_circ_000541	NA	NA	NA	NA	NA
hsa_circ:chr1:15860732-15863309	hsa_circ_000541	hsa-let-7c	acute lymphoblastic leukemia (ALL)	down-regulated	http://gyanxet-beta.com/circdb/circdetails.php?name=hsa_circ_000541	NA	NA	NA	NA	NA
hsa_circ:chr1:15860732-15863309	hsa_circ_000541	hsa-miR-29c	pancreatic ductal adenocarcinoma (PDAC)	down-regulated	http://gyanxet-beta.com/circdb/circdetails.php?name=hsa_circ_000541	NA	NA	NA	NA	NA
hsa_circ:chr1:15860732-15863309	hsa_circ_000541	hsa-miR-29c	kidney cancer	up-regulated	http://gyanxet-beta.com/circdb/circdetails.php?name=hsa_circ_000541	NA	NA	NA	NA	NA
hsa_circ:chr1:15860732-15863309	hsa_circ_000541	hsa-miR-29a	homozygous sickle cell disease (HbSS)	up-regulated	http://gyanxet-beta.com/circdb/circdetails.php?name=hsa_circ_000541	NA	NA	NA	NA	NA
hsa_circ:chr1:15860732-15863309	hsa_circ_000541	hsa-miR-98	lung cancer	up-regulated	http://gyanxet-beta.com/circdb/circdetails.php?name=hsa_circ_000541	NA	NA	NA	NA	NA
hsa_circ:chr1:15860732-15863309	hsa_circ_000541	hsa-let-7b	lung cancer	down-regulated	http://gyanxet-beta.com/circdb/circdetails.php?name=hsa_circ_000541	NA	NA	NA	NA	NA
hsa_circ:chr1:15860732-15863309	hsa_circ_000541	hsa-let-7d	ovarian cancer (OC)	down-regulated	http://gyanxet-beta.com/circdb/circdetails.php?name=hsa_circ_000541	NA	NA	NA	NA	NA
hsa_circ:chr1:15860732-15863309	hsa_circ_000541	hsa-let-7e	psoriasis	down-regulated	http://gyanxet-beta.com/circdb/circdetails.php?name=hsa_circ_000541	NA	NA	NA	NA	NA
hsa_circ:chr1:15860732-15863309	hsa_circ_000541	hsa-let-7c	uterine leiomyoma (ULM)	up-regulated	http://gyanxet-beta.com/circdb/circdetails.php?name=hsa_circ_000541	NA	NA	NA	NA	NA
hsa_circ:chr1:15860732-15863309	hsa_circ_000541	hsa-miR-130a	limb-girdle muscular dystrophies types 2A (LGMD2A)	up-regulated	http://gyanxet-beta.com/circdb/circdetails.php?name=hsa_circ_000541	NA	NA	NA	NA	NA
hsa_circ:chr1:15860732-15863309	hsa_circ_000541	hsa-miR-302c	malignant melanoma	down-regulated	http://gyanxet-beta.com/circdb/circdetails.php?name=hsa_circ_000541	NA	NA	NA	NA	NA
hsa_circ:chr1:15860732-15863309	hsa_circ_000541	hsa-miR-29b	neuroblastoma (NB)	down-regulated	http://gyanxet-beta.com/circdb/circdetails.php?name=hsa_circ_000541	NA	NA	NA	NA	NA
hsa_circ:chr1:15860732-15863309	hsa_circ_000541	hsa-let-7d	pancreatic cancer	up-regulated	http://gyanxet-beta.com/circdb/circdetails.php?name=hsa_circ_000541	NA	NA	NA	NA	NA
hsa_circ:chr1:15860732-15863309	hsa_circ_000541	hsa-let-7a	sarcoma	normal	http://gyanxet-beta.com/circdb/circdetails.php?name=hsa_circ_000541	NA	NA	NA	NA	NA
hsa_circ:chr1:15860732-15863309	hsa_circ_000541	hsa-miR-29b	malignant melanoma	down-regulated	http://gyanxet-beta.com/circdb/circdetails.php?name=hsa_circ_000541	NA	NA	NA	NA	NA
hsa_circ:chr1:15860732-15863309	hsa_circ_000541	hsa-miR-196a	Hodgkin's lymphoma	up-regulated	http://gyanxet-beta.com/circdb/circdetails.php?name=hsa_circ_000541	NA	NA	NA	NA	NA
hsa_circ:chr1:15860732-15863309	hsa_circ_000541	hsa-miR-29c	head and neck squamous cell carcinoma (HNSCC)	up-regulated	http://gyanxet-beta.com/circdb/circdetails.php?name=hsa_circ_000541	NA	NA	NA	NA	NA
hsa_circ:chr1:15860732-15863309	hsa_circ_000541	hsa-let-7e	head and neck squamous cell carcinoma (HNSCC)	up-regulated	http://gyanxet-beta.com/circdb/circdetails.php?name=hsa_circ_000541	NA	NA	NA	NA	NA
hsa_circ:chr1:15860732-15863309	hsa_circ_000541	hsa-miR-29c	lung cancer	down-regulated	http://gyanxet-beta.com/circdb/circdetails.php?name=hsa_circ_000541	NA	NA	NA	NA	NA
hsa_circ:chr1:15860732-15863309	hsa_circ_000541	hsa-let-7d	hepatocellular carcinoma (HCC)	down-regulated	http://gyanxet-beta.com/circdb/circdetails.php?name=hsa_circ_000541	NA	NA	NA	NA	NA
hsa_circ:chr1:15860732-15863309	hsa_circ_000541	hsa-miR-302d	acute myeloid leukemia (AML)	down-regulated	http://gyanxet-beta.com/circdb/circdetails.php?name=hsa_circ_000541	NA	NA	NA	NA	NA
hsa_circ:chr1:15860732-15863309	hsa_circ_000541	hsa-miR-130b	pancreatic ductal adenocarcinoma (PDAC)	down-regulated	http://gyanxet-beta.com/circdb/circdetails.php?name=hsa_circ_000541	NA	NA	NA	NA	NA
hsa_circ:chr1:15860732-15863309	hsa_circ_000541	hsa-let-7a	malignant melanoma	down-regulated	http://gyanxet-beta.com/circdb/circdetails.php?name=hsa_circ_000541	NA	NA	NA	NA	NA
hsa_circ:chr1:15860732-15863309	hsa_circ_000541	hsa-miR-196a	breast cancer	up-regulated	http://gyanxet-beta.com/circdb/circdetails.php?name=hsa_circ_000541	NA	NA	NA	NA	NA
hsa_circ:chr1:15860732-15863309	hsa_circ_000541	hsa-miR-29c	type 2 diabetes	up-regulated	http://gyanxet-beta.com/circdb/circdetails.php?name=hsa_circ_000541	NA	NA	NA	NA	NA
hsa_circ:chr1:15860732-15863309	hsa_circ_000541	hsa-miR-372	non-small cell lung cancer (NSCLC)	up-regulated	http://gyanxet-beta.com/circdb/circdetails.php?name=hsa_circ_000541	NA	NA	NA	NA	NA
hsa_circ:chr1:15860732-15863309	hsa_circ_000541	hsa-let-7b	multiple myeloma (MM)	down-regulated	http://gyanxet-beta.com/circdb/circdetails.php?name=hsa_circ_000541	NA	NA	NA	NA	NA
hsa_circ:chr1:15860732-15863309	hsa_circ_000541	hsa-let-7b	cervical cancer	down-regulated	http://gyanxet-beta.com/circdb/circdetails.php?name=hsa_circ_000541	NA	NA	NA	NA	NA
hsa_circ:chr1:15860732-15863309	hsa_circ_000541	hsa-miR-29c	nasopharyngeal carcinoma (NPC)	down-regulated	http://gyanxet-beta.com/circdb/circdetails.php?name=hsa_circ_000541	NA	NA	NA	NA	NA
hsa_circ:chr1:15860732-15863309	hsa_circ_000541	hsa-miR-29c	cardiac hypertrophy	down-regulated	http://gyanxet-beta.com/circdb/circdetails.php?name=hsa_circ_000541	NA	NA	NA	NA	NA
hsa_circ:chr14:103352526-103363738	hsa_circ_000582	hsa-miR-125b	Cerebellar neurodegeneration	down-regulated	http://gyanxet-beta.com/circdb/circdetails.php?name=hsa_circ_000582	NA	NA	NA	NA	NA
hsa_circ:chr14:103352526-103363738	hsa_circ_000582	hsa-miR-125b	hepatocellular carcinoma (HCC)	down-regulated	http://gyanxet-beta.com/circdb/circdetails.php?name=hsa_circ_000582	NA	NA	NA	NA	NA
hsa_circ:chr14:103352526-103363738	hsa_circ_000582	hsa-miR-125b	neuroblastoma (NB)	down-regulated	http://gyanxet-beta.com/circdb/circdetails.php?name=hsa_circ_000582	NA	NA	NA	NA	NA
hsa_circ:chr14:103352526-103363738	hsa_circ_000582	hsa-miR-125b	bladder cancer	down-regulated	http://gyanxet-beta.com/circdb/circdetails.php?name=hsa_circ_000582	NA	NA	NA	NA	NA
hsa_circ:chr14:103352526-103363738	hsa_circ_000582	hsa-miR-125b	Alzheimer's disease	up-regulated	http://gyanxet-beta.com/circdb/circdetails.php?name=hsa_circ_000582	NA	NA	NA	NA	NA
hsa_circ:chr14:103352526-103363738	hsa_circ_000582	hsa-miR-125b	uterine leiomyoma (ULM)	up-regulated	http://gyanxet-beta.com/circdb/circdetails.php?name=hsa_circ_000582	NA	NA	NA	NA	NA
hsa_circ:chr14:103352526-103363738	hsa_circ_000582	hsa-miR-125b	prostate cancer	down-regulated	http://gyanxet-beta.com/circdb/circdetails.php?name=hsa_circ_000582	NA	NA	NA	NA	NA
hsa_circ:chr14:103352526-103363738	hsa_circ_000582	hsa-miR-125b	psoriasis	down-regulated	http://gyanxet-beta.com/circdb/circdetails.php?name=hsa_circ_000582	NA	NA	NA	NA	NA
hsa_circ:chr14:103352526-103363738	hsa_circ_000582	hsa-miR-125a-5p	multiple myeloma (MM)	up-regulated	http://gyanxet-beta.com/circdb/circdetails.php?name=hsa_circ_000582	NA	NA	NA	NA	NA
hsa_circ:chr14:103352526-103363738	hsa_circ_000582	hsa-miR-125b	vascular disease	down-regulated	http://gyanxet-beta.com/circdb/circdetails.php?name=hsa_circ_000582	NA	NA	NA	NA	NA
hsa_circ:chr14:103352526-103363738	hsa_circ_000582	hsa-miR-125b	breast cancer	down-regulated	http://gyanxet-beta.com/circdb/circdetails.php?name=hsa_circ_000582	NA	NA	NA	NA	NA
hsa_circ:chr14:103352526-103363738	hsa_circ_000582	hsa-miR-125b	malignant melanoma	down-regulated	http://gyanxet-beta.com/circdb/circdetails.php?name=hsa_circ_000582	NA	NA	NA	NA	NA
hsa_circ:chr14:103352526-103363738	hsa_circ_000582	hsa-miR-125b	non-small cell lung cancer (NSCLC)	up-regulated	http://gyanxet-beta.com/circdb/circdetails.php?name=hsa_circ_000582	NA	NA	NA	NA	NA
hsa_circ:chr14:103352526-103363738	hsa_circ_000582	hsa-miR-125a-5p	lung cancer	down-regulated	http://gyanxet-beta.com/circdb/circdetails.php?name=hsa_circ_000582	NA	NA	NA	NA	NA
hsa_circ:chr14:103352526-103363738	hsa_circ_000582	hsa-miR-125b	cardiac hypertrophy	up-regulated	http://gyanxet-beta.com/circdb/circdetails.php?name=hsa_circ_000582	NA	NA	NA	NA	NA
hsa_circ:chr14:103352526-103363738	hsa_circ_000582	hsa-miR-125b	heart failure	up-regulated	http://gyanxet-beta.com/circdb/circdetails.php?name=hsa_circ_000582	NA	NA	NA	NA	NA
hsa_circ:chr14:103352526-103363738	hsa_circ_000582	hsa-miR-125b	anaplastic thyroid carcinoma (ATC)	down-regulated	http://gyanxet-beta.com/circdb/circdetails.php?name=hsa_circ_000582	NA	NA	NA	NA	NA
hsa_circ:chr6:108243001-108250718	hsa_circ_001432	hsa-miR-30c	miyoshi myopathy (MM)	down-regulated	http://gyanxet-beta.com/circdb/circdetails.php?name=hsa_circ_001432	NA	NA	NA	NA	NA
hsa_circ:chr6:108243001-108250718	hsa_circ_001432	hsa-miR-30b	Duchenne muscular dystrophy (DMD)	down-regulated	http://gyanxet-beta.com/circdb/circdetails.php?name=hsa_circ_001432	NA	NA	NA	NA	NA
hsa_circ:chr6:108243001-108250718	hsa_circ_001432	hsa-miR-30b	Hodgkin's lymphoma	up-regulated	http://gyanxet-beta.com/circdb/circdetails.php?name=hsa_circ_001432	NA	NA	NA	NA	NA
hsa_circ:chr6:108243001-108250718	hsa_circ_001432	hsa-miR-30c	non-alcoholic fatty liver disease (NAFLD)	up-regulated	http://gyanxet-beta.com/circdb/circdetails.php?name=hsa_circ_001432	NA	NA	NA	NA	NA
hsa_circ:chr6:108243001-108250718	hsa_circ_001432	hsa-miR-30c	prostate cancer	up-regulated	http://gyanxet-beta.com/circdb/circdetails.php?name=hsa_circ_001432	NA	NA	NA	NA	NA
hsa_circ:chr6:108243001-108250718	hsa_circ_001432	hsa-miR-30c	Duchenne muscular dystrophy (DMD)	down-regulated	http://gyanxet-beta.com/circdb/circdetails.php?name=hsa_circ_001432	NA	NA	NA	NA	NA
hsa_circ:chr6:108243001-108250718	hsa_circ_001432	hsa-miR-30b	schizophrenia	down-regulated	http://gyanxet-beta.com/circdb/circdetails.php?name=hsa_circ_001432	NA	NA	NA	NA	NA
hsa_circ:chr6:108243001-108250718	hsa_circ_001432	hsa-miR-30d	schizophrenia	down-regulated	http://gyanxet-beta.com/circdb/circdetails.php?name=hsa_circ_001432	NA	NA	NA	NA	NA
hsa_circ:chr6:108243001-108250718	hsa_circ_001432	hsa-miR-30d	primary biliary cirrhosis (PBC)	down-regulated	http://gyanxet-beta.com/circdb/circdetails.php?name=hsa_circ_001432	NA	NA	NA	NA	NA
hsa_circ:chr6:108243001-108250718	hsa_circ_001432	hsa-miR-30b	cardiac hypertrophy	down-regulated	http://gyanxet-beta.com/circdb/circdetails.php?name=hsa_circ_001432	NA	NA	NA	NA	NA
hsa_circ:chr6:108243001-108250718	hsa_circ_001432	hsa-miR-30d	anaplastic thyroid carcinoma (ATC)	down-regulated	http://gyanxet-beta.com/circdb/circdetails.php?name=hsa_circ_001432	NA	NA	NA	NA	NA
hsa_circ:chr6:108243001-108250718	hsa_circ_001432	hsa-miR-30c	cardiac hypertrophy	down-regulated	http://gyanxet-beta.com/circdb/circdetails.php?name=hsa_circ_001432	NA	NA	NA	NA	NA
hsa_circ:chr6:108243001-108250718	hsa_circ_001432	hsa-miR-30d	non-alcoholic fatty liver disease (NAFLD)	up-regulated	http://gyanxet-beta.com/circdb/circdetails.php?name=hsa_circ_001432	NA	NA	NA	NA	NA
hsa_circ:chr6:108243001-108250718	hsa_circ_001432	hsa-miR-30d	Glomerulosclerosis	down-regulated	http://gyanxet-beta.com/circdb/circdetails.php?name=hsa_circ_001432	NA	NA	NA	NA	NA
hsa_circ:chr6:108243001-108250718	hsa_circ_001432	hsa-miR-30b	Glomerulosclerosis	down-regulated	http://gyanxet-beta.com/circdb/circdetails.php?name=hsa_circ_001432	NA	NA	NA	NA	NA
hsa_circ:chr6:108243001-108250718	hsa_circ_001432	hsa-miR-30c	pancreatic cancer	up-regulated	http://gyanxet-beta.com/circdb/circdetails.php?name=hsa_circ_001432	NA	NA	NA	NA	NA
hsa_circ:chr6:108243001-108250718	hsa_circ_001432	hsa-miR-30c	colorectal cancer	down-regulated	http://gyanxet-beta.com/circdb/circdetails.php?name=hsa_circ_001432	NA	NA	NA	NA	NA
hsa_circ:chr6:108243001-108250718	hsa_circ_001432	hsa-miR-30b	prostate cancer	down-regulated	http://gyanxet-beta.com/circdb/circdetails.php?name=hsa_circ_001432	NA	NA	NA	NA	NA
hsa_circ:chr6:108243001-108250718	hsa_circ_001432	hsa-miR-30d	Duchenne muscular dystrophy (DMD)	down-regulated	http://gyanxet-beta.com/circdb/circdetails.php?name=hsa_circ_001432	NA	NA	NA	NA	NA
hsa_circ:chr6:108243001-108250718	hsa_circ_001432	hsa-miR-30d	acute myeloid leukemia (AML)	up-regulated	http://gyanxet-beta.com/circdb/circdetails.php?name=hsa_circ_001432	NA	NA	NA	NA	NA
hsa_circ:chr6:108243001-108250718	hsa_circ_001432	hsa-miR-30c	Cerebellar neurodegeneration	down-regulated	http://gyanxet-beta.com/circdb/circdetails.php?name=hsa_circ_001432	NA	NA	NA	NA	NA
hsa_circ:chr6:108243001-108250718	hsa_circ_001432	hsa-miR-30b	head and neck squamous cell carcinoma (HNSCC)	up-regulated	http://gyanxet-beta.com/circdb/circdetails.php?name=hsa_circ_001432	NA	NA	NA	NA	NA
hsa_circ:chr6:108243001-108250718	hsa_circ_001432	hsa-miR-30c	bladder cancer	down-regulated	http://gyanxet-beta.com/circdb/circdetails.php?name=hsa_circ_001432	NA	NA	NA	NA	NA
hsa_circ:chr6:108243001-108250718	hsa_circ_001432	hsa-miR-30d	chronic lymphocytic leukemia (CLL)	down-regulated	http://gyanxet-beta.com/circdb/circdetails.php?name=hsa_circ_001432	NA	NA	NA	NA	NA
hsa_circ:chr6:108243001-108250718	hsa_circ_001432	hsa-miR-30b	nemaline myopathy (NM)	up-regulated	http://gyanxet-beta.com/circdb/circdetails.php?name=hsa_circ_001432	NA	NA	NA	NA	NA
hsa_circ:chr6:108243001-108250718	hsa_circ_001432	hsa-miR-30c	psoriasis	down-regulated	http://gyanxet-beta.com/circdb/circdetails.php?name=hsa_circ_001432	NA	NA	NA	NA	NA
hsa_circ:chr6:108243001-108250718	hsa_circ_001432	hsa-miR-30b	malignant melanoma	down-regulated	http://gyanxet-beta.com/circdb/circdetails.php?name=hsa_circ_001432	NA	NA	NA	NA	NA
hsa_circ:chr6:108243001-108250718	hsa_circ_001432	hsa-miR-30d	cardiac hypertrophy	down-regulated	http://gyanxet-beta.com/circdb/circdetails.php?name=hsa_circ_001432	NA	NA	NA	NA	NA
hsa_circ:chr8:142264088-142264728	hsa_circ_000482	hsa-miR-103	prostate cancer	down-regulated	http://gyanxet-beta.com/circdb/circdetails.php?name=hsa_circ_000482	NA	NA	NA	NA	NA
hsa_circ:chr8:142264088-142264728	hsa_circ_000482	hsa-miR-103	Cerebellar neurodegeneration	down-regulated	http://gyanxet-beta.com/circdb/circdetails.php?name=hsa_circ_000482	NA	NA	NA	NA	NA
hsa_circ:chr8:142264088-142264728	hsa_circ_000482	hsa-miR-153	glioblastoma multiforme (GBM)	down-regulated	http://gyanxet-beta.com/circdb/circdetails.php?name=hsa_circ_000482	NA	NA	NA	NA	NA
hsa_circ:chr8:142264088-142264728	hsa_circ_000482	hsa-miR-153	glioblastoma	down-regulated	http://gyanxet-beta.com/circdb/circdetails.php?name=hsa_circ_000482	NA	NA	NA	NA	NA
hsa_circ:chr8:142264088-142264728	hsa_circ_000482	hsa-miR-103	cardiac hypertrophy	up-regulated	http://gyanxet-beta.com/circdb/circdetails.php?name=hsa_circ_000482	NA	NA	NA	NA	NA
hsa_circ:chr8:142264088-142264728	hsa_circ_000482	hsa-miR-103	acute myeloid leukemia (AML)	down-regulated	http://gyanxet-beta.com/circdb/circdetails.php?name=hsa_circ_000482	NA	NA	NA	NA	NA
hsa_circ:chr8:142264088-142264728	hsa_circ_000482	hsa-miR-135a	Hodgkin's lymphoma	down-regulated	http://gyanxet-beta.com/circdb/circdetails.php?name=hsa_circ_000482	NA	NA	NA	NA	NA
hsa_circ:chr8:142264088-142264728	hsa_circ_000482	hsa-miR-103	epithelial ovarian cancer (EOC)	up-regulated	http://gyanxet-beta.com/circdb/circdetails.php?name=hsa_circ_000482	NA	NA	NA	NA	NA
hsa_circ:chr8:142264088-142264728	hsa_circ_000482	hsa-miR-103	esophageal cancer	up-regulated	http://gyanxet-beta.com/circdb/circdetails.php?name=hsa_circ_000482	NA	NA	NA	NA	NA
hsa_circ:chr8:142264088-142264728	hsa_circ_000482	hsa-miR-103	pancreatic cancer	up-regulated	http://gyanxet-beta.com/circdb/circdetails.php?name=hsa_circ_000482	NA	NA	NA	NA	NA
hsa_circ:chr8:142264088-142264728	hsa_circ_000482	hsa-miR-153	B-cell chronic lymphocytic leukemia	up-regulated	http://gyanxet-beta.com/circdb/circdetails.php?name=hsa_circ_000482	NA	NA	NA	NA	NA
hsa_circ:chr8:142264088-142264728	hsa_circ_000482	hsa-miR-103	pituitary adenoma	up-regulated	http://gyanxet-beta.com/circdb/circdetails.php?name=hsa_circ_000482	NA	NA	NA	NA	NA
hsa_circ:chr8:142264088-142264728	hsa_circ_000482	hsa-miR-103	non-alcoholic fatty liver disease (NAFLD)	down-regulated	http://gyanxet-beta.com/circdb/circdetails.php?name=hsa_circ_000482	NA	NA	NA	NA	NA
hsa_circ:chr8:142264088-142264728	hsa_circ_000482	hsa-miR-135a	malignant melanoma	down-regulated	http://gyanxet-beta.com/circdb/circdetails.php?name=hsa_circ_000482	NA	NA	NA	NA	NA
hsa_circ:chr16:1364021-1370518	hsa_circ_001386	hsa-miR-150	uterine leiomyoma (ULM)	down-regulated	http://gyanxet-beta.com/circdb/circdetails.php?name=hsa_circ_001386	NA	NA	NA	NA	NA
hsa_circ:chr16:1364021-1370518	hsa_circ_001386	hsa-miR-150	lung cancer	up-regulated	http://gyanxet-beta.com/circdb/circdetails.php?name=hsa_circ_001386	NA	NA	NA	NA	NA
hsa_circ:chr16:1364021-1370518	hsa_circ_001386	hsa-miR-150	pancreatic ductal adenocarcinoma (PDAC)	up-regulated	http://gyanxet-beta.com/circdb/circdetails.php?name=hsa_circ_001386	NA	NA	NA	NA	NA
hsa_circ:chr16:1364021-1370518	hsa_circ_001386	hsa-miR-150	sepsis	down-regulated	http://gyanxet-beta.com/circdb/circdetails.php?name=hsa_circ_001386	NA	NA	NA	NA	NA
hsa_circ:chr16:1364021-1370518	hsa_circ_001386	hsa-miR-150	polycythemia vera (PV)	down-regulated	http://gyanxet-beta.com/circdb/circdetails.php?name=hsa_circ_001386	NA	NA	NA	NA	NA
hsa_circ:chr16:1364021-1370518	hsa_circ_001386	hsa-miR-150	epithelial ovarian cancer (EOC)	down-regulated	http://gyanxet-beta.com/circdb/circdetails.php?name=hsa_circ_001386	NA	NA	NA	NA	NA
hsa_circ:chr16:1364021-1370518	hsa_circ_001386	hsa-miR-150	kidney cancer	down-regulated	http://gyanxet-beta.com/circdb/circdetails.php?name=hsa_circ_001386	NA	NA	NA	NA	NA
hsa_circ:chr16:1364021-1370518	hsa_circ_001386	hsa-miR-150	diffuse large B-cell lymphoma (DLBCL)	down-regulated	http://gyanxet-beta.com/circdb/circdetails.php?name=hsa_circ_001386	NA	NA	NA	NA	NA
hsa_circ:chr16:1364021-1370518	hsa_circ_001386	hsa-miR-150	chronic lymphocytic leukemia (CLL)	down-regulated	http://gyanxet-beta.com/circdb/circdetails.php?name=hsa_circ_001386	NA	NA	NA	NA	NA
hsa_circ:chr16:1364021-1370518	hsa_circ_001386	hsa-miR-150	cardiac hypertrophy	down-regulated	http://gyanxet-beta.com/circdb/circdetails.php?name=hsa_circ_001386	NA	NA	NA	NA	NA
hsa_circ:chr16:1364021-1370518	hsa_circ_001386	hsa-miR-150	hepatocellular carcinoma (HCC)	down-regulated	http://gyanxet-beta.com/circdb/circdetails.php?name=hsa_circ_001386	NA	NA	NA	NA	NA
hsa_circ:chr16:1364021-1370518	hsa_circ_001386	hsa-miR-150	primary biliary cirrhosis (PBC)	down-regulated	http://gyanxet-beta.com/circdb/circdetails.php?name=hsa_circ_001386	NA	NA	NA	NA	NA
hsa_circ:chr15:25650608-25657118	hsa_circ_001847	hsa-miR-708	acute lymphoblastic leukemia (ALL)	up-regulated	http://gyanxet-beta.com/circdb/circdetails.php?name=hsa_circ_001847	NA	NA	NA	NA	NA
hsa_circ:chr3:5215702-5216099	hsa_circ_000358	hsa-miR-15a	Alzheimer's disease	down-regulated	http://gyanxet-beta.com/circdb/circdetails.php?name=hsa_circ_000358	NA	NA	NA	NA	NA
hsa_circ:chr3:5215702-5216099	hsa_circ_000358	hsa-miR-195	chronic pancreatitis	up-regulated	http://gyanxet-beta.com/circdb/circdetails.php?name=hsa_circ_000358	NA	NA	NA	NA	NA
hsa_circ:chr3:5215702-5216099	hsa_circ_000358	hsa-miR-15a	papillary thyroid carcinoma (PTC)	down-regulated	http://gyanxet-beta.com/circdb/circdetails.php?name=hsa_circ_000358	NA	NA	NA	NA	NA
hsa_circ:chr3:5215702-5216099	hsa_circ_000358	hsa-miR-16	hepatocellular carcinoma (HCC)	up-regulated	http://gyanxet-beta.com/circdb/circdetails.php?name=hsa_circ_000358	NA	NA	NA	NA	NA
hsa_circ:chr3:5215702-5216099	hsa_circ_000358	hsa-miR-15b	non-small cell lung cancer (NSCLC)	up-regulated	http://gyanxet-beta.com/circdb/circdetails.php?name=hsa_circ_000358	NA	NA	NA	NA	NA
hsa_circ:chr3:5215702-5216099	hsa_circ_000358	hsa-miR-16	prostate cancer	down-regulated	http://gyanxet-beta.com/circdb/circdetails.php?name=hsa_circ_000358	NA	NA	NA	NA	NA
hsa_circ:chr3:5215702-5216099	hsa_circ_000358	hsa-miR-15a	kidney cancer	up-regulated	http://gyanxet-beta.com/circdb/circdetails.php?name=hsa_circ_000358	NA	NA	NA	NA	NA
hsa_circ:chr3:5215702-5216099	hsa_circ_000358	hsa-miR-15b	glioma	down-regulated	http://gyanxet-beta.com/circdb/circdetails.php?name=hsa_circ_000358	NA	NA	NA	NA	NA
hsa_circ:chr3:5215702-5216099	hsa_circ_000358	hsa-miR-424	kidney cancer	up-regulated	http://gyanxet-beta.com/circdb/circdetails.php?name=hsa_circ_000358	NA	NA	NA	NA	NA
hsa_circ:chr3:5215702-5216099	hsa_circ_000358	hsa-miR-424	acute lymphoblastic leukemia (ALL)	down-regulated	http://gyanxet-beta.com/circdb/circdetails.php?name=hsa_circ_000358	NA	NA	NA	NA	NA
hsa_circ:chr3:5215702-5216099	hsa_circ_000358	hsa-miR-16	glioma	down-regulated	http://gyanxet-beta.com/circdb/circdetails.php?name=hsa_circ_000358	NA	NA	NA	NA	NA
hsa_circ:chr3:5215702-5216099	hsa_circ_000358	hsa-miR-503	adrenocortical carcinoma	up-regulated	http://gyanxet-beta.com/circdb/circdetails.php?name=hsa_circ_000358	NA	NA	NA	NA	NA
hsa_circ:chr3:5215702-5216099	hsa_circ_000358	hsa-miR-15b	gastric cancer (stomach cancer)	down-regulated	http://gyanxet-beta.com/circdb/circdetails.php?name=hsa_circ_000358	NA	NA	NA	NA	NA
hsa_circ:chr3:5215702-5216099	hsa_circ_000358	hsa-miR-15a	Polycystic liver disease	down-regulated	http://gyanxet-beta.com/circdb/circdetails.php?name=hsa_circ_000358	NA	NA	NA	NA	NA
hsa_circ:chr3:5215702-5216099	hsa_circ_000358	hsa-miR-7	bladder cancer	up-regulated	http://gyanxet-beta.com/circdb/circdetails.php?name=hsa_circ_000358	NA	NA	NA	NA	NA
hsa_circ:chr3:5215702-5216099	hsa_circ_000358	hsa-miR-15a	non-small cell lung cancer (NSCLC)	down-regulated	http://gyanxet-beta.com/circdb/circdetails.php?name=hsa_circ_000358	NA	NA	NA	NA	NA
hsa_circ:chr3:5215702-5216099	hsa_circ_000358	hsa-miR-497	chronic pancreatitis	down-regulated	http://gyanxet-beta.com/circdb/circdetails.php?name=hsa_circ_000358	NA	NA	NA	NA	NA
hsa_circ:chr3:5215702-5216099	hsa_circ_000358	hsa-miR-424	head and neck squamous cell carcinoma (HNSCC)	down-regulated	http://gyanxet-beta.com/circdb/circdetails.php?name=hsa_circ_000358	NA	NA	NA	NA	NA
hsa_circ:chr3:5215702-5216099	hsa_circ_000358	hsa-miR-103	non-alcoholic fatty liver disease (NAFLD)	down-regulated	http://gyanxet-beta.com/circdb/circdetails.php?name=hsa_circ_000358	NA	NA	NA	NA	NA
hsa_circ:chr3:5215702-5216099	hsa_circ_000358	hsa-miR-195	bladder cancer	down-regulated	http://gyanxet-beta.com/circdb/circdetails.php?name=hsa_circ_000358	NA	NA	NA	NA	NA
hsa_circ:chr3:5215702-5216099	hsa_circ_000358	hsa-miR-15a	glioma	down-regulated	http://gyanxet-beta.com/circdb/circdetails.php?name=hsa_circ_000358	NA	NA	NA	NA	NA
hsa_circ:chr3:5215702-5216099	hsa_circ_000358	hsa-miR-103	epithelial ovarian cancer (EOC)	up-regulated	http://gyanxet-beta.com/circdb/circdetails.php?name=hsa_circ_000358	NA	NA	NA	NA	NA
hsa_circ:chr3:5215702-5216099	hsa_circ_000358	hsa-miR-195	breast cancer	up-regulated	http://gyanxet-beta.com/circdb/circdetails.php?name=hsa_circ_000358	NA	NA	NA	NA	NA
hsa_circ:chr3:5215702-5216099	hsa_circ_000358	hsa-miR-195	cardiac hypertrophy	up-regulated	http://gyanxet-beta.com/circdb/circdetails.php?name=hsa_circ_000358	NA	NA	NA	NA	NA
hsa_circ:chr3:5215702-5216099	hsa_circ_000358	hsa-miR-103	Cerebellar neurodegeneration	down-regulated	http://gyanxet-beta.com/circdb/circdetails.php?name=hsa_circ_000358	NA	NA	NA	NA	NA
hsa_circ:chr3:5215702-5216099	hsa_circ_000358	hsa-miR-195	colorectal cancer	down-regulated	http://gyanxet-beta.com/circdb/circdetails.php?name=hsa_circ_000358	NA	NA	NA	NA	NA
hsa_circ:chr3:5215702-5216099	hsa_circ_000358	hsa-miR-15b	acute myeloid leukemia (AML)	down-regulated	http://gyanxet-beta.com/circdb/circdetails.php?name=hsa_circ_000358	NA	NA	NA	NA	NA
hsa_circ:chr3:5215702-5216099	hsa_circ_000358	hsa-miR-195	prostate cancer	up-regulated	http://gyanxet-beta.com/circdb/circdetails.php?name=hsa_circ_000358	NA	NA	NA	NA	NA
hsa_circ:chr3:5215702-5216099	hsa_circ_000358	hsa-miR-195	heart failure	up-regulated	http://gyanxet-beta.com/circdb/circdetails.php?name=hsa_circ_000358	NA	NA	NA	NA	NA
hsa_circ:chr3:5215702-5216099	hsa_circ_000358	hsa-miR-15a	schizophrenia	up-regulated	http://gyanxet-beta.com/circdb/circdetails.php?name=hsa_circ_000358	NA	NA	NA	NA	NA
hsa_circ:chr3:5215702-5216099	hsa_circ_000358	hsa-miR-15b	colorectal cancer	down-regulated	http://gyanxet-beta.com/circdb/circdetails.php?name=hsa_circ_000358	NA	NA	NA	NA	NA
hsa_circ:chr3:5215702-5216099	hsa_circ_000358	hsa-miR-15b	acute promyelocytic leukemia (APL)	up-regulated	http://gyanxet-beta.com/circdb/circdetails.php?name=hsa_circ_000358	NA	NA	NA	NA	NA
hsa_circ:chr3:5215702-5216099	hsa_circ_000358	hsa-miR-503	prostate cancer	up-regulated	http://gyanxet-beta.com/circdb/circdetails.php?name=hsa_circ_000358	NA	NA	NA	NA	NA
hsa_circ:chr3:5215702-5216099	hsa_circ_000358	hsa-miR-195	ovarian cancer (OC)	down-regulated	http://gyanxet-beta.com/circdb/circdetails.php?name=hsa_circ_000358	NA	NA	NA	NA	NA
hsa_circ:chr3:5215702-5216099	hsa_circ_000358	hsa-miR-497	prostate cancer	down-regulated	http://gyanxet-beta.com/circdb/circdetails.php?name=hsa_circ_000358	NA	NA	NA	NA	NA
hsa_circ:chr3:5215702-5216099	hsa_circ_000358	hsa-miR-15b	autism spectrum disorder (ASD)	up-regulated	http://gyanxet-beta.com/circdb/circdetails.php?name=hsa_circ_000358	NA	NA	NA	NA	NA
hsa_circ:chr3:5215702-5216099	hsa_circ_000358	hsa-miR-497	breast cancer	down-regulated	http://gyanxet-beta.com/circdb/circdetails.php?name=hsa_circ_000358	NA	NA	NA	NA	NA
hsa_circ:chr3:5215702-5216099	hsa_circ_000358	hsa-miR-16	lung cancer	down-regulated	http://gyanxet-beta.com/circdb/circdetails.php?name=hsa_circ_000358	NA	NA	NA	NA	NA
hsa_circ:chr3:5215702-5216099	hsa_circ_000358	hsa-miR-7	schizophrenia	down-regulated	http://gyanxet-beta.com/circdb/circdetails.php?name=hsa_circ_000358	NA	NA	NA	NA	NA
hsa_circ:chr3:5215702-5216099	hsa_circ_000358	hsa-miR-497	colorectal cancer	down-regulated	http://gyanxet-beta.com/circdb/circdetails.php?name=hsa_circ_000358	NA	NA	NA	NA	NA
hsa_circ:chr3:5215702-5216099	hsa_circ_000358	hsa-miR-424	Intrahepatic cholangiocarcinoma (ICC)	down-regulated	http://gyanxet-beta.com/circdb/circdetails.php?name=hsa_circ_000358	NA	NA	NA	NA	NA
hsa_circ:chr3:5215702-5216099	hsa_circ_000358	hsa-miR-195	head and neck squamous cell carcinoma (HNSCC)	down-regulated	http://gyanxet-beta.com/circdb/circdetails.php?name=hsa_circ_000358	NA	NA	NA	NA	NA
hsa_circ:chr3:5215702-5216099	hsa_circ_000358	hsa-miR-424	ovarian cancer (OC)	down-regulated	http://gyanxet-beta.com/circdb/circdetails.php?name=hsa_circ_000358	NA	NA	NA	NA	NA
hsa_circ:chr3:5215702-5216099	hsa_circ_000358	hsa-miR-15a	Polycystic Kidney Disease	down-regulated	http://gyanxet-beta.com/circdb/circdetails.php?name=hsa_circ_000358	NA	NA	NA	NA	NA
hsa_circ:chr3:5215702-5216099	hsa_circ_000358	hsa-miR-15a	autism spectrum disorder (ASD)	up-regulated	http://gyanxet-beta.com/circdb/circdetails.php?name=hsa_circ_000358	NA	NA	NA	NA	NA
hsa_circ:chr3:5215702-5216099	hsa_circ_000358	hsa-miR-7	glioblastoma	down-regulated	http://gyanxet-beta.com/circdb/circdetails.php?name=hsa_circ_000358	NA	NA	NA	NA	NA
hsa_circ:chr3:5215702-5216099	hsa_circ_000358	hsa-miR-15b	cardiac hypertrophy	up-regulated	http://gyanxet-beta.com/circdb/circdetails.php?name=hsa_circ_000358	NA	NA	NA	NA	NA
hsa_circ:chr3:5215702-5216099	hsa_circ_000358	hsa-miR-424	pancreatic cancer	up-regulated	http://gyanxet-beta.com/circdb/circdetails.php?name=hsa_circ_000358	NA	NA	NA	NA	NA
hsa_circ:chr3:5215702-5216099	hsa_circ_000358	hsa-miR-424	cardiac hypertrophy	up-regulated	http://gyanxet-beta.com/circdb/circdetails.php?name=hsa_circ_000358	NA	NA	NA	NA	NA
hsa_circ:chr3:5215702-5216099	hsa_circ_000358	hsa-miR-7	lung cancer	up-regulated	http://gyanxet-beta.com/circdb/circdetails.php?name=hsa_circ_000358	NA	NA	NA	NA	NA
hsa_circ:chr3:5215702-5216099	hsa_circ_000358	hsa-miR-103	esophageal cancer	up-regulated	http://gyanxet-beta.com/circdb/circdetails.php?name=hsa_circ_000358	NA	NA	NA	NA	NA
hsa_circ:chr3:5215702-5216099	hsa_circ_000358	hsa-miR-424	acute myeloid leukemia (AML)	up-regulated	http://gyanxet-beta.com/circdb/circdetails.php?name=hsa_circ_000358	NA	NA	NA	NA	NA
hsa_circ:chr3:5215702-5216099	hsa_circ_000358	hsa-miR-103	acute myeloid leukemia (AML)	down-regulated	http://gyanxet-beta.com/circdb/circdetails.php?name=hsa_circ_000358	NA	NA	NA	NA	NA
hsa_circ:chr3:5215702-5216099	hsa_circ_000358	hsa-miR-424	chronic lymphocytic leukemia (CLL)	down-regulated	http://gyanxet-beta.com/circdb/circdetails.php?name=hsa_circ_000358	NA	NA	NA	NA	NA
hsa_circ:chr3:5215702-5216099	hsa_circ_000358	hsa-miR-16	papillary thyroid carcinoma (PTC)	down-regulated	http://gyanxet-beta.com/circdb/circdetails.php?name=hsa_circ_000358	NA	NA	NA	NA	NA
hsa_circ:chr3:5215702-5216099	hsa_circ_000358	hsa-miR-7	breast cancer	down-regulated	http://gyanxet-beta.com/circdb/circdetails.php?name=hsa_circ_000358	NA	NA	NA	NA	NA
hsa_circ:chr3:5215702-5216099	hsa_circ_000358	hsa-miR-15a	hepatocellular carcinoma (HCC)	down-regulated	http://gyanxet-beta.com/circdb/circdetails.php?name=hsa_circ_000358	NA	NA	NA	NA	NA
hsa_circ:chr3:5215702-5216099	hsa_circ_000358	hsa-miR-103	pancreatic cancer	up-regulated	http://gyanxet-beta.com/circdb/circdetails.php?name=hsa_circ_000358	NA	NA	NA	NA	NA
hsa_circ:chr3:5215702-5216099	hsa_circ_000358	hsa-miR-15b	schizophrenia	up-regulated	http://gyanxet-beta.com/circdb/circdetails.php?name=hsa_circ_000358	NA	NA	NA	NA	NA
hsa_circ:chr3:5215702-5216099	hsa_circ_000358	hsa-miR-7	autism spectrum disorder (ASD)	up-regulated	http://gyanxet-beta.com/circdb/circdetails.php?name=hsa_circ_000358	NA	NA	NA	NA	NA
hsa_circ:chr3:5215702-5216099	hsa_circ_000358	hsa-miR-195	chronic lymphocytic leukemia (CLL)	up-regulated	http://gyanxet-beta.com/circdb/circdetails.php?name=hsa_circ_000358	NA	NA	NA	NA	NA
hsa_circ:chr3:5215702-5216099	hsa_circ_000358	hsa-miR-15a	pituitary adenoma	down-regulated	http://gyanxet-beta.com/circdb/circdetails.php?name=hsa_circ_000358	NA	NA	NA	NA	NA
hsa_circ:chr3:5215702-5216099	hsa_circ_000358	hsa-miR-7	head and neck squamous cell carcinoma (HNSCC)	up-regulated	http://gyanxet-beta.com/circdb/circdetails.php?name=hsa_circ_000358	NA	NA	NA	NA	NA
hsa_circ:chr3:5215702-5216099	hsa_circ_000358	hsa-miR-503	retinoblastoma	up-regulated	http://gyanxet-beta.com/circdb/circdetails.php?name=hsa_circ_000358	NA	NA	NA	NA	NA
hsa_circ:chr3:5215702-5216099	hsa_circ_000358	hsa-miR-195	hepatocellular carcinoma (HCC)	down-regulated	http://gyanxet-beta.com/circdb/circdetails.php?name=hsa_circ_000358	NA	NA	NA	NA	NA
hsa_circ:chr3:5215702-5216099	hsa_circ_000358	hsa-miR-15b	pancreatic cancer	up-regulated	http://gyanxet-beta.com/circdb/circdetails.php?name=hsa_circ_000358	NA	NA	NA	NA	NA
hsa_circ:chr3:5215702-5216099	hsa_circ_000358	hsa-miR-103	cardiac hypertrophy	up-regulated	http://gyanxet-beta.com/circdb/circdetails.php?name=hsa_circ_000358	NA	NA	NA	NA	NA
hsa_circ:chr3:5215702-5216099	hsa_circ_000358	hsa-miR-16	chronic lymphocytic leukemia (CLL)	down-regulated	http://gyanxet-beta.com/circdb/circdetails.php?name=hsa_circ_000358	NA	NA	NA	NA	NA
hsa_circ:chr3:5215702-5216099	hsa_circ_000358	hsa-miR-195	schizophrenia	down-regulated	http://gyanxet-beta.com/circdb/circdetails.php?name=hsa_circ_000358	NA	NA	NA	NA	NA
hsa_circ:chr3:5215702-5216099	hsa_circ_000358	hsa-miR-15a	malignant melanoma	down-regulated	http://gyanxet-beta.com/circdb/circdetails.php?name=hsa_circ_000358	NA	NA	NA	NA	NA
hsa_circ:chr3:5215702-5216099	hsa_circ_000358	hsa-miR-497	lung cancer	down-regulated	http://gyanxet-beta.com/circdb/circdetails.php?name=hsa_circ_000358	NA	NA	NA	NA	NA
hsa_circ:chr3:5215702-5216099	hsa_circ_000358	hsa-miR-15a	acute promyelocytic leukemia (APL)	up-regulated	http://gyanxet-beta.com/circdb/circdetails.php?name=hsa_circ_000358	NA	NA	NA	NA	NA
hsa_circ:chr3:5215702-5216099	hsa_circ_000358	hsa-miR-103	pituitary adenoma	up-regulated	http://gyanxet-beta.com/circdb/circdetails.php?name=hsa_circ_000358	NA	NA	NA	NA	NA
hsa_circ:chr3:5215702-5216099	hsa_circ_000358	hsa-miR-16	gastric cancer (stomach cancer)	down-regulated	http://gyanxet-beta.com/circdb/circdetails.php?name=hsa_circ_000358	NA	NA	NA	NA	NA
hsa_circ:chr3:5215702-5216099	hsa_circ_000358	hsa-miR-195	lung cancer	down-regulated	http://gyanxet-beta.com/circdb/circdetails.php?name=hsa_circ_000358	NA	NA	NA	NA	NA
hsa_circ:chr3:5215702-5216099	hsa_circ_000358	hsa-miR-124	hepatocellular carcinoma (HCC)	down-regulated	http://gyanxet-beta.com/circdb/circdetails.php?name=hsa_circ_000358	NA	NA	NA	NA	NA
hsa_circ:chr3:5215702-5216099	hsa_circ_000358	hsa-miR-103	prostate cancer	down-regulated	http://gyanxet-beta.com/circdb/circdetails.php?name=hsa_circ_000358	NA	NA	NA	NA	NA
hsa_circ:chr3:5215702-5216099	hsa_circ_000358	hsa-miR-15a	chronic lymphocytic leukemia (CLL)	up-regulated	http://gyanxet-beta.com/circdb/circdetails.php?name=hsa_circ_000358	NA	NA	NA	NA	NA
hsa_circ:chr3:5215702-5216099	hsa_circ_000358	hsa-miR-15b	B-cell chronic lymphocytic leukemia	up-regulated	http://gyanxet-beta.com/circdb/circdetails.php?name=hsa_circ_000358	NA	NA	NA	NA	NA
hsa_circ:chr3:5215702-5216099	hsa_circ_000358	hsa-miR-16	Hodgkin's lymphoma	up-regulated	http://gyanxet-beta.com/circdb/circdetails.php?name=hsa_circ_000358	NA	NA	NA	NA	NA
hsa_circ:chr3:5215702-5216099	hsa_circ_000358	hsa-miR-16	non-small cell lung cancer (NSCLC)	down-regulated	http://gyanxet-beta.com/circdb/circdetails.php?name=hsa_circ_000358	NA	NA	NA	NA	NA
hsa_circ:chr3:5215702-5216099	hsa_circ_000358	hsa-miR-7	Parkinson's disease	down-regulated	http://gyanxet-beta.com/circdb/circdetails.php?name=hsa_circ_000358	NA	NA	NA	NA	NA
hsa_circ:chr3:5215702-5216099	hsa_circ_000358	hsa-miR-15a	head and neck squamous cell carcinoma (HNSCC)	up-regulated	http://gyanxet-beta.com/circdb/circdetails.php?name=hsa_circ_000358	NA	NA	NA	NA	NA
hsa_circ:chr3:5215702-5216099	hsa_circ_000358	hsa-miR-195	acute myeloid leukemia (AML)	up-regulated	http://gyanxet-beta.com/circdb/circdetails.php?name=hsa_circ_000358	NA	NA	NA	NA	NA
hsa_circ:chr3:5215702-5216099	hsa_circ_000358	hsa-miR-15a	prostate cancer	down-regulated	http://gyanxet-beta.com/circdb/circdetails.php?name=hsa_circ_000358	NA	NA	NA	NA	NA
hsa_circ:chr6:76331248-76357517	hsa_circ_000971	hsa-miR-320a	autism spectrum disorder (ASD)	down-regulated	http://gyanxet-beta.com/circdb/circdetails.php?name=hsa_circ_000971	NA	NA	NA	NA	NA
hsa_circ:chr1:151611364-151611595	hsa_circ_000019	hsa-let-7b	lung cancer	down-regulated	http://gyanxet-beta.com/circdb/circdetails.php?name=hsa_circ_000019	NA	NA	NA	NA	NA
hsa_circ:chr1:151611364-151611595	hsa_circ_000019	hsa-let-7f	breast cancer	up-regulated	http://gyanxet-beta.com/circdb/circdetails.php?name=hsa_circ_000019	NA	NA	NA	NA	NA
hsa_circ:chr1:151611364-151611595	hsa_circ_000019	hsa-let-7d	lung cancer	down-regulated	http://gyanxet-beta.com/circdb/circdetails.php?name=hsa_circ_000019	NA	NA	NA	NA	NA
hsa_circ:chr1:151611364-151611595	hsa_circ_000019	hsa-miR-141	prostate cancer	down-regulated	http://gyanxet-beta.com/circdb/circdetails.php?name=hsa_circ_000019	NA	NA	NA	NA	NA
hsa_circ:chr1:151611364-151611595	hsa_circ_000019	hsa-let-7a	acute lymphoblastic leukemia (ALL)	down-regulated	http://gyanxet-beta.com/circdb/circdetails.php?name=hsa_circ_000019	NA	NA	NA	NA	NA
hsa_circ:chr1:151611364-151611595	hsa_circ_000019	hsa-miR-181a	Cerebellar neurodegeneration	down-regulated	http://gyanxet-beta.com/circdb/circdetails.php?name=hsa_circ_000019	NA	NA	NA	NA	NA
hsa_circ:chr1:151611364-151611595	hsa_circ_000019	hsa-let-7f	lung cancer	down-regulated	http://gyanxet-beta.com/circdb/circdetails.php?name=hsa_circ_000019	NA	NA	NA	NA	NA
hsa_circ:chr1:151611364-151611595	hsa_circ_000019	hsa-let-7g	lung cancer	down-regulated	http://gyanxet-beta.com/circdb/circdetails.php?name=hsa_circ_000019	NA	NA	NA	NA	NA
hsa_circ:chr1:151611364-151611595	hsa_circ_000019	hsa-let-7b	nemaline myopathy (NM)	up-regulated	http://gyanxet-beta.com/circdb/circdetails.php?name=hsa_circ_000019	NA	NA	NA	NA	NA
hsa_circ:chr1:151611364-151611595	hsa_circ_000019	hsa-miR-181c	hepatocellular carcinoma (HCC)	up-regulated	http://gyanxet-beta.com/circdb/circdetails.php?name=hsa_circ_000019	NA	NA	NA	NA	NA
hsa_circ:chr1:151611364-151611595	hsa_circ_000019	hsa-let-7c	non-alcoholic fatty liver disease (NAFLD)	down-regulated	http://gyanxet-beta.com/circdb/circdetails.php?name=hsa_circ_000019	NA	NA	NA	NA	NA
hsa_circ:chr1:151611364-151611595	hsa_circ_000019	hsa-let-7b	cervical cancer	down-regulated	http://gyanxet-beta.com/circdb/circdetails.php?name=hsa_circ_000019	NA	NA	NA	NA	NA
hsa_circ:chr1:151611364-151611595	hsa_circ_000019	hsa-let-7f	ulcerative colitis (UC)	up-regulated	http://gyanxet-beta.com/circdb/circdetails.php?name=hsa_circ_000019	NA	NA	NA	NA	NA
hsa_circ:chr1:151611364-151611595	hsa_circ_000019	hsa-miR-141	cholangiocarcinoma	up-regulated	http://gyanxet-beta.com/circdb/circdetails.php?name=hsa_circ_000019	NA	NA	NA	NA	NA
hsa_circ:chr1:151611364-151611595	hsa_circ_000019	hsa-let-7e	acute lymphoblastic leukemia (ALL)	down-regulated	http://gyanxet-beta.com/circdb/circdetails.php?name=hsa_circ_000019	NA	NA	NA	NA	NA
hsa_circ:chr1:151611364-151611595	hsa_circ_000019	hsa-let-7e	hepatocellular carcinoma (HCC)	down-regulated	http://gyanxet-beta.com/circdb/circdetails.php?name=hsa_circ_000019	NA	NA	NA	NA	NA
hsa_circ:chr1:151611364-151611595	hsa_circ_000019	hsa-let-7a	malignant melanoma	down-regulated	http://gyanxet-beta.com/circdb/circdetails.php?name=hsa_circ_000019	NA	NA	NA	NA	NA
hsa_circ:chr1:151611364-151611595	hsa_circ_000019	hsa-miR-181b	acute promyelocytic leukemia (APL)	down-regulated	http://gyanxet-beta.com/circdb/circdetails.php?name=hsa_circ_000019	NA	NA	NA	NA	NA
hsa_circ:chr1:151611364-151611595	hsa_circ_000019	hsa-miR-141	psoriasis	up-regulated	http://gyanxet-beta.com/circdb/circdetails.php?name=hsa_circ_000019	NA	NA	NA	NA	NA
hsa_circ:chr1:151611364-151611595	hsa_circ_000019	hsa-miR-147	acute promyelocytic leukemia (APL)	up-regulated	http://gyanxet-beta.com/circdb/circdetails.php?name=hsa_circ_000019	NA	NA	NA	NA	NA
hsa_circ:chr1:151611364-151611595	hsa_circ_000019	hsa-let-7b	non-small cell lung cancer (NSCLC)	down-regulated	http://gyanxet-beta.com/circdb/circdetails.php?name=hsa_circ_000019	NA	NA	NA	NA	NA
hsa_circ:chr1:151611364-151611595	hsa_circ_000019	hsa-miR-98	head and neck squamous cell carcinoma (HNSCC)	up-regulated	http://gyanxet-beta.com/circdb/circdetails.php?name=hsa_circ_000019	NA	NA	NA	NA	NA
hsa_circ:chr1:151611364-151611595	hsa_circ_000019	hsa-miR-181d	autism spectrum disorder (ASD)	down-regulated	http://gyanxet-beta.com/circdb/circdetails.php?name=hsa_circ_000019	NA	NA	NA	NA	NA
hsa_circ:chr1:151611364-151611595	hsa_circ_000019	hsa-miR-147	epithelial ovarian cancer (EOC)	down-regulated	http://gyanxet-beta.com/circdb/circdetails.php?name=hsa_circ_000019	NA	NA	NA	NA	NA
hsa_circ:chr1:151611364-151611595	hsa_circ_000019	hsa-let-7a	gastric cancer (stomach cancer)	down-regulated	http://gyanxet-beta.com/circdb/circdetails.php?name=hsa_circ_000019	NA	NA	NA	NA	NA
hsa_circ:chr1:151611364-151611595	hsa_circ_000019	hsa-let-7i	Alzheimer's disease	down-regulated	http://gyanxet-beta.com/circdb/circdetails.php?name=hsa_circ_000019	NA	NA	NA	NA	NA
hsa_circ:chr1:151611364-151611595	hsa_circ_000019	hsa-let-7e	psoriasis	down-regulated	http://gyanxet-beta.com/circdb/circdetails.php?name=hsa_circ_000019	NA	NA	NA	NA	NA
hsa_circ:chr1:151611364-151611595	hsa_circ_000019	hsa-let-7c	acute lymphoblastic leukemia (ALL)	down-regulated	http://gyanxet-beta.com/circdb/circdetails.php?name=hsa_circ_000019	NA	NA	NA	NA	NA
hsa_circ:chr1:151611364-151611595	hsa_circ_000019	hsa-let-7c	hepatocellular carcinoma (HCC)	down-regulated	http://gyanxet-beta.com/circdb/circdetails.php?name=hsa_circ_000019	NA	NA	NA	NA	NA
hsa_circ:chr1:151611364-151611595	hsa_circ_000019	hsa-let-7a	myoma	normal	http://gyanxet-beta.com/circdb/circdetails.php?name=hsa_circ_000019	NA	NA	NA	NA	NA
hsa_circ:chr1:151611364-151611595	hsa_circ_000019	hsa-let-7d	epithelial ovarian cancer (EOC)	down-regulated	http://gyanxet-beta.com/circdb/circdetails.php?name=hsa_circ_000019	NA	NA	NA	NA	NA
hsa_circ:chr1:151611364-151611595	hsa_circ_000019	hsa-let-7b	papillary thyroid carcinoma (PTC)	up-regulated	http://gyanxet-beta.com/circdb/circdetails.php?name=hsa_circ_000019	NA	NA	NA	NA	NA
hsa_circ:chr1:151611364-151611595	hsa_circ_000019	hsa-miR-181b	prostate cancer	down-regulated	http://gyanxet-beta.com/circdb/circdetails.php?name=hsa_circ_000019	NA	NA	NA	NA	NA
hsa_circ:chr1:151611364-151611595	hsa_circ_000019	hsa-miR-181a	acute myeloid leukemia (AML)	up-regulated	http://gyanxet-beta.com/circdb/circdetails.php?name=hsa_circ_000019	NA	NA	NA	NA	NA
hsa_circ:chr1:151611364-151611595	hsa_circ_000019	hsa-let-7a	Burkitt lymphoma	down-regulated	http://gyanxet-beta.com/circdb/circdetails.php?name=hsa_circ_000019	NA	NA	NA	NA	NA
hsa_circ:chr1:151611364-151611595	hsa_circ_000019	hsa-let-7i	head and neck squamous cell carcinoma (HNSCC)	up-regulated	http://gyanxet-beta.com/circdb/circdetails.php?name=hsa_circ_000019	NA	NA	NA	NA	NA
hsa_circ:chr1:151611364-151611595	hsa_circ_000019	hsa-let-7a	acute myeloid leukemia (AML)	up-regulated	http://gyanxet-beta.com/circdb/circdetails.php?name=hsa_circ_000019	NA	NA	NA	NA	NA
hsa_circ:chr1:151611364-151611595	hsa_circ_000019	hsa-let-7i	ovarian cancer (OC)	down-regulated	http://gyanxet-beta.com/circdb/circdetails.php?name=hsa_circ_000019	NA	NA	NA	NA	NA
hsa_circ:chr1:151611364-151611595	hsa_circ_000019	hsa-let-7c	uterine leiomyoma (ULM)	up-regulated	http://gyanxet-beta.com/circdb/circdetails.php?name=hsa_circ_000019	NA	NA	NA	NA	NA
hsa_circ:chr1:151611364-151611595	hsa_circ_000019	hsa-let-7g	colorectal cancer	up-regulated	http://gyanxet-beta.com/circdb/circdetails.php?name=hsa_circ_000019	NA	NA	NA	NA	NA
hsa_circ:chr1:151611364-151611595	hsa_circ_000019	hsa-let-7a	laryngeal carcinoma	down-regulated	http://gyanxet-beta.com/circdb/circdetails.php?name=hsa_circ_000019	NA	NA	NA	NA	NA
hsa_circ:chr1:151611364-151611595	hsa_circ_000019	hsa-miR-181a	glioma	down-regulated	http://gyanxet-beta.com/circdb/circdetails.php?name=hsa_circ_000019	NA	NA	NA	NA	NA
hsa_circ:chr1:151611364-151611595	hsa_circ_000019	hsa-miR-181c	acute myeloid leukemia (AML)	up-regulated	http://gyanxet-beta.com/circdb/circdetails.php?name=hsa_circ_000019	NA	NA	NA	NA	NA
hsa_circ:chr1:151611364-151611595	hsa_circ_000019	hsa-let-7g	prostate cancer	down-regulated	http://gyanxet-beta.com/circdb/circdetails.php?name=hsa_circ_000019	NA	NA	NA	NA	NA
hsa_circ:chr1:151611364-151611595	hsa_circ_000019	hsa-let-7d	pancreatic cancer	up-regulated	http://gyanxet-beta.com/circdb/circdetails.php?name=hsa_circ_000019	NA	NA	NA	NA	NA
hsa_circ:chr1:151611364-151611595	hsa_circ_000019	hsa-let-7a	lipoma	normal	http://gyanxet-beta.com/circdb/circdetails.php?name=hsa_circ_000019	NA	NA	NA	NA	NA
hsa_circ:chr1:151611364-151611595	hsa_circ_000019	hsa-let-7a	adenoma	normal	http://gyanxet-beta.com/circdb/circdetails.php?name=hsa_circ_000019	NA	NA	NA	NA	NA
hsa_circ:chr1:151611364-151611595	hsa_circ_000019	hsa-miR-181c	lung cancer	down-regulated	http://gyanxet-beta.com/circdb/circdetails.php?name=hsa_circ_000019	NA	NA	NA	NA	NA
hsa_circ:chr1:151611364-151611595	hsa_circ_000019	hsa-miR-181c	papillary thyroid carcinoma (PTC)	up-regulated	http://gyanxet-beta.com/circdb/circdetails.php?name=hsa_circ_000019	NA	NA	NA	NA	NA
hsa_circ:chr1:151611364-151611595	hsa_circ_000019	hsa-let-7e	head and neck squamous cell carcinoma (HNSCC)	up-regulated	http://gyanxet-beta.com/circdb/circdetails.php?name=hsa_circ_000019	NA	NA	NA	NA	NA
hsa_circ:chr1:151611364-151611595	hsa_circ_000019	hsa-let-7c	prostate cancer	up-regulated	http://gyanxet-beta.com/circdb/circdetails.php?name=hsa_circ_000019	NA	NA	NA	NA	NA
hsa_circ:chr1:151611364-151611595	hsa_circ_000019	hsa-let-7g	ovarian cancer (OC)	down-regulated	http://gyanxet-beta.com/circdb/circdetails.php?name=hsa_circ_000019	NA	NA	NA	NA	NA
hsa_circ:chr1:151611364-151611595	hsa_circ_000019	hsa-miR-98	breast cancer	up-regulated	http://gyanxet-beta.com/circdb/circdetails.php?name=hsa_circ_000019	NA	NA	NA	NA	NA
hsa_circ:chr1:151611364-151611595	hsa_circ_000019	hsa-miR-181c	glioblastoma	down-regulated	http://gyanxet-beta.com/circdb/circdetails.php?name=hsa_circ_000019	NA	NA	NA	NA	NA
hsa_circ:chr1:151611364-151611595	hsa_circ_000019	hsa-let-7a	non-small cell lung cancer (NSCLC)	down-regulated	http://gyanxet-beta.com/circdb/circdetails.php?name=hsa_circ_000019	NA	NA	NA	NA	NA
hsa_circ:chr1:151611364-151611595	hsa_circ_000019	hsa-let-7b	cardiac hypertrophy	up-regulated	http://gyanxet-beta.com/circdb/circdetails.php?name=hsa_circ_000019	NA	NA	NA	NA	NA
hsa_circ:chr1:151611364-151611595	hsa_circ_000019	hsa-let-7d	non-small cell lung cancer (NSCLC)	down-regulated	http://gyanxet-beta.com/circdb/circdetails.php?name=hsa_circ_000019	NA	NA	NA	NA	NA
hsa_circ:chr1:151611364-151611595	hsa_circ_000019	hsa-let-7d	breast cancer	down-regulated	http://gyanxet-beta.com/circdb/circdetails.php?name=hsa_circ_000019	NA	NA	NA	NA	NA
hsa_circ:chr1:151611364-151611595	hsa_circ_000019	hsa-let-7a	colorectal cancer	down-regulated	http://gyanxet-beta.com/circdb/circdetails.php?name=hsa_circ_000019	NA	NA	NA	NA	NA
hsa_circ:chr1:151611364-151611595	hsa_circ_000019	hsa-let-7d	hepatocellular carcinoma (HCC)	down-regulated	http://gyanxet-beta.com/circdb/circdetails.php?name=hsa_circ_000019	NA	NA	NA	NA	NA
hsa_circ:chr1:151611364-151611595	hsa_circ_000019	hsa-miR-181b	multiple myeloma (MM)	up-regulated	http://gyanxet-beta.com/circdb/circdetails.php?name=hsa_circ_000019	NA	NA	NA	NA	NA
hsa_circ:chr1:151611364-151611595	hsa_circ_000019	hsa-let-7b	malignant melanoma	down-regulated	http://gyanxet-beta.com/circdb/circdetails.php?name=hsa_circ_000019	NA	NA	NA	NA	NA
hsa_circ:chr1:151611364-151611595	hsa_circ_000019	hsa-let-7a	lung cancer	down-regulated	http://gyanxet-beta.com/circdb/circdetails.php?name=hsa_circ_000019	NA	NA	NA	NA	NA
hsa_circ:chr1:151611364-151611595	hsa_circ_000019	hsa-let-7a	hamartoma	normal	http://gyanxet-beta.com/circdb/circdetails.php?name=hsa_circ_000019	NA	NA	NA	NA	NA
hsa_circ:chr1:151611364-151611595	hsa_circ_000019	hsa-let-7c	cervical cancer	down-regulated	http://gyanxet-beta.com/circdb/circdetails.php?name=hsa_circ_000019	NA	NA	NA	NA	NA
hsa_circ:chr1:151611364-151611595	hsa_circ_000019	hsa-let-7b	multiple myeloma (MM)	down-regulated	http://gyanxet-beta.com/circdb/circdetails.php?name=hsa_circ_000019	NA	NA	NA	NA	NA
hsa_circ:chr1:151611364-151611595	hsa_circ_000019	hsa-let-7d	malignant melanoma	down-regulated	http://gyanxet-beta.com/circdb/circdetails.php?name=hsa_circ_000019	NA	NA	NA	NA	NA
hsa_circ:chr1:151611364-151611595	hsa_circ_000019	hsa-let-7c	Burkitt lymphoma	down-regulated	http://gyanxet-beta.com/circdb/circdetails.php?name=hsa_circ_000019	NA	NA	NA	NA	NA
hsa_circ:chr1:151611364-151611595	hsa_circ_000019	hsa-miR-141	hepatocellular carcinoma (HCC)	down-regulated	http://gyanxet-beta.com/circdb/circdetails.php?name=hsa_circ_000019	NA	NA	NA	NA	NA
hsa_circ:chr1:151611364-151611595	hsa_circ_000019	hsa-let-7c	acute promyelocytic leukemia (APL)	up-regulated	http://gyanxet-beta.com/circdb/circdetails.php?name=hsa_circ_000019	NA	NA	NA	NA	NA
hsa_circ:chr1:151611364-151611595	hsa_circ_000019	hsa-miR-141	homozygous sickle cell disease (HbSS)	down-regulated	http://gyanxet-beta.com/circdb/circdetails.php?name=hsa_circ_000019	NA	NA	NA	NA	NA
hsa_circ:chr1:151611364-151611595	hsa_circ_000019	hsa-let-7c	lung cancer	down-regulated	http://gyanxet-beta.com/circdb/circdetails.php?name=hsa_circ_000019	NA	NA	NA	NA	NA
hsa_circ:chr1:151611364-151611595	hsa_circ_000019	hsa-let-7b	acute myeloid leukemia (AML)	up-regulated	http://gyanxet-beta.com/circdb/circdetails.php?name=hsa_circ_000019	NA	NA	NA	NA	NA
hsa_circ:chr1:151611364-151611595	hsa_circ_000019	hsa-miR-141	gastric cancer (stomach cancer)	down-regulated	http://gyanxet-beta.com/circdb/circdetails.php?name=hsa_circ_000019	NA	NA	NA	NA	NA
hsa_circ:chr1:151611364-151611595	hsa_circ_000019	hsa-let-7e	retinoblastoma	up-regulated	http://gyanxet-beta.com/circdb/circdetails.php?name=hsa_circ_000019	NA	NA	NA	NA	NA
hsa_circ:chr1:151611364-151611595	hsa_circ_000019	hsa-miR-181a	breast cancer	down-regulated	http://gyanxet-beta.com/circdb/circdetails.php?name=hsa_circ_000019	NA	NA	NA	NA	NA
hsa_circ:chr1:151611364-151611595	hsa_circ_000019	hsa-let-7e	non-alcoholic fatty liver disease (NAFLD)	down-regulated	http://gyanxet-beta.com/circdb/circdetails.php?name=hsa_circ_000019	NA	NA	NA	NA	NA
hsa_circ:chr1:151611364-151611595	hsa_circ_000019	hsa-miR-181b	B-cell chronic lymphocytic leukemia	up-regulated	http://gyanxet-beta.com/circdb/circdetails.php?name=hsa_circ_000019	NA	NA	NA	NA	NA
hsa_circ:chr1:151611364-151611595	hsa_circ_000019	hsa-miR-141	colorectal cancer	down-regulated	http://gyanxet-beta.com/circdb/circdetails.php?name=hsa_circ_000019	NA	NA	NA	NA	NA
hsa_circ:chr1:151611364-151611595	hsa_circ_000019	hsa-let-7a	sarcoma	normal	http://gyanxet-beta.com/circdb/circdetails.php?name=hsa_circ_000019	NA	NA	NA	NA	NA
hsa_circ:chr1:151611364-151611595	hsa_circ_000019	hsa-miR-181b	chronic lymphocytic leukemia (CLL)	down-regulated	http://gyanxet-beta.com/circdb/circdetails.php?name=hsa_circ_000019	NA	NA	NA	NA	NA
hsa_circ:chr1:151611364-151611595	hsa_circ_000019	hsa-miR-181b	glioma	down-regulated	http://gyanxet-beta.com/circdb/circdetails.php?name=hsa_circ_000019	NA	NA	NA	NA	NA
hsa_circ:chr1:151611364-151611595	hsa_circ_000019	hsa-miR-98	lung cancer	up-regulated	http://gyanxet-beta.com/circdb/circdetails.php?name=hsa_circ_000019	NA	NA	NA	NA	NA
hsa_circ:chr1:151611364-151611595	hsa_circ_000019	hsa-miR-141	lung cancer	up-regulated	http://gyanxet-beta.com/circdb/circdetails.php?name=hsa_circ_000019	NA	NA	NA	NA	NA
hsa_circ:chr1:151611364-151611595	hsa_circ_000019	hsa-let-7c	cardiac hypertrophy	up-regulated	http://gyanxet-beta.com/circdb/circdetails.php?name=hsa_circ_000019	NA	NA	NA	NA	NA
hsa_circ:chr1:151611364-151611595	hsa_circ_000019	hsa-let-7b	neuroblastoma (NB)	up-regulated	http://gyanxet-beta.com/circdb/circdetails.php?name=hsa_circ_000019	NA	NA	NA	NA	NA
hsa_circ:chr1:151611364-151611595	hsa_circ_000019	hsa-miR-181a	glioblastoma	down-regulated	http://gyanxet-beta.com/circdb/circdetails.php?name=hsa_circ_000019	NA	NA	NA	NA	NA
hsa_circ:chr1:151611364-151611595	hsa_circ_000019	hsa-let-7b	acute lymphoblastic leukemia (ALL)	down-regulated	http://gyanxet-beta.com/circdb/circdetails.php?name=hsa_circ_000019	NA	NA	NA	NA	NA
hsa_circ:chr1:151611364-151611595	hsa_circ_000019	hsa-miR-181a	multiple myeloma (MM)	up-regulated	http://gyanxet-beta.com/circdb/circdetails.php?name=hsa_circ_000019	NA	NA	NA	NA	NA
hsa_circ:chr1:151611364-151611595	hsa_circ_000019	hsa-let-7d	acute promyelocytic leukemia (APL)	up-regulated	http://gyanxet-beta.com/circdb/circdetails.php?name=hsa_circ_000019	NA	NA	NA	NA	NA
hsa_circ:chr1:151611364-151611595	hsa_circ_000019	hsa-miR-181d	pancreatic cancer	up-regulated	http://gyanxet-beta.com/circdb/circdetails.php?name=hsa_circ_000019	NA	NA	NA	NA	NA
hsa_circ:chr1:151611364-151611595	hsa_circ_000019	hsa-let-7g	malignant melanoma	down-regulated	http://gyanxet-beta.com/circdb/circdetails.php?name=hsa_circ_000019	NA	NA	NA	NA	NA
hsa_circ:chr1:151611364-151611595	hsa_circ_000019	hsa-let-7a	squamous carcinoma	down-regulated	http://gyanxet-beta.com/circdb/circdetails.php?name=hsa_circ_000019	NA	NA	NA	NA	NA
hsa_circ:chr1:151611364-151611595	hsa_circ_000019	hsa-let-7b	limb-girdle muscular dystrophies types 2A (LGMD2A)	up-regulated	http://gyanxet-beta.com/circdb/circdetails.php?name=hsa_circ_000019	NA	NA	NA	NA	NA
hsa_circ:chr1:151611364-151611595	hsa_circ_000019	hsa-miR-141	malignant melanoma	down-regulated	http://gyanxet-beta.com/circdb/circdetails.php?name=hsa_circ_000019	NA	NA	NA	NA	NA
hsa_circ:chr1:151611364-151611595	hsa_circ_000019	hsa-miR-181a	colorectal cancer	up-regulated	http://gyanxet-beta.com/circdb/circdetails.php?name=hsa_circ_000019	NA	NA	NA	NA	NA
hsa_circ:chr1:151611364-151611595	hsa_circ_000019	hsa-let-7a	cholangiocarcinoma	up-regulated	http://gyanxet-beta.com/circdb/circdetails.php?name=hsa_circ_000019	NA	NA	NA	NA	NA
hsa_circ:chr1:151611364-151611595	hsa_circ_000019	hsa-let-7b	hepatocellular carcinoma (HCC)	down-regulated	http://gyanxet-beta.com/circdb/circdetails.php?name=hsa_circ_000019	NA	NA	NA	NA	NA
hsa_circ:chr1:151611364-151611595	hsa_circ_000019	hsa-let-7b	uveal melanoma	up-regulated	http://gyanxet-beta.com/circdb/circdetails.php?name=hsa_circ_000019	NA	NA	NA	NA	NA
hsa_circ:chr1:151611364-151611595	hsa_circ_000019	hsa-miR-141	B-cell chronic lymphocytic leukemia	up-regulated	http://gyanxet-beta.com/circdb/circdetails.php?name=hsa_circ_000019	NA	NA	NA	NA	NA
hsa_circ:chr1:151611364-151611595	hsa_circ_000019	hsa-let-7g	head and neck squamous cell carcinoma (HNSCC)	up-regulated	http://gyanxet-beta.com/circdb/circdetails.php?name=hsa_circ_000019	NA	NA	NA	NA	NA
hsa_circ:chr1:151611364-151611595	hsa_circ_000019	hsa-miR-181b	colorectal cancer	up-regulated	http://gyanxet-beta.com/circdb/circdetails.php?name=hsa_circ_000019	NA	NA	NA	NA	NA
hsa_circ:chr1:151611364-151611595	hsa_circ_000019	hsa-miR-141	pancreatic ductal adenocarcinoma (PDAC)	down-regulated	http://gyanxet-beta.com/circdb/circdetails.php?name=hsa_circ_000019	NA	NA	NA	NA	NA
hsa_circ:chr1:151611364-151611595	hsa_circ_000019	hsa-let-7b	colorectal cancer	up-regulated	http://gyanxet-beta.com/circdb/circdetails.php?name=hsa_circ_000019	NA	NA	NA	NA	NA
hsa_circ:chr1:151611364-151611595	hsa_circ_000019	hsa-let-7e	multiple myeloma (MM)	up-regulated	http://gyanxet-beta.com/circdb/circdetails.php?name=hsa_circ_000019	NA	NA	NA	NA	NA
hsa_circ:chr1:151611364-151611595	hsa_circ_000019	hsa-let-7a	ovarian cancer (OC)	down-regulated	http://gyanxet-beta.com/circdb/circdetails.php?name=hsa_circ_000019	NA	NA	NA	NA	NA
hsa_circ:chr1:151611364-151611595	hsa_circ_000019	hsa-let-7i	breast cancer	up-regulated	http://gyanxet-beta.com/circdb/circdetails.php?name=hsa_circ_000019	NA	NA	NA	NA	NA
hsa_circ:chr1:151611364-151611595	hsa_circ_000019	hsa-miR-141	breast cancer	down-regulated	http://gyanxet-beta.com/circdb/circdetails.php?name=hsa_circ_000019	NA	NA	NA	NA	NA
hsa_circ:chr1:151611364-151611595	hsa_circ_000019	hsa-let-7a	prostate cancer	down-regulated	http://gyanxet-beta.com/circdb/circdetails.php?name=hsa_circ_000019	NA	NA	NA	NA	NA
hsa_circ:chr1:151611364-151611595	hsa_circ_000019	hsa-let-7e	pituitary adenoma	down-regulated	http://gyanxet-beta.com/circdb/circdetails.php?name=hsa_circ_000019	NA	NA	NA	NA	NA
hsa_circ:chr1:151611364-151611595	hsa_circ_000019	hsa-miR-141	head and neck squamous cell carcinoma (HNSCC)	down-regulated	http://gyanxet-beta.com/circdb/circdetails.php?name=hsa_circ_000019	NA	NA	NA	NA	NA
hsa_circ:chr1:151611364-151611595	hsa_circ_000019	hsa-miR-141	kidney cancer	down-regulated	http://gyanxet-beta.com/circdb/circdetails.php?name=hsa_circ_000019	NA	NA	NA	NA	NA
hsa_circ:chr1:151611364-151611595	hsa_circ_000019	hsa-let-7e	lung cancer	down-regulated	http://gyanxet-beta.com/circdb/circdetails.php?name=hsa_circ_000019	NA	NA	NA	NA	NA
hsa_circ:chr1:151611364-151611595	hsa_circ_000019	hsa-miR-181a	papillary thyroid carcinoma (PTC)	up-regulated	http://gyanxet-beta.com/circdb/circdetails.php?name=hsa_circ_000019	NA	NA	NA	NA	NA
hsa_circ:chr1:151611364-151611595	hsa_circ_000019	hsa-let-7a	chronic lymphocytic leukemia (CLL)	down-regulated	http://gyanxet-beta.com/circdb/circdetails.php?name=hsa_circ_000019	NA	NA	NA	NA	NA
hsa_circ:chr1:151611364-151611595	hsa_circ_000019	hsa-miR-181b	acute myeloid leukemia (AML)	up-regulated	http://gyanxet-beta.com/circdb/circdetails.php?name=hsa_circ_000019	NA	NA	NA	NA	NA
hsa_circ:chr1:151611364-151611595	hsa_circ_000019	hsa-let-7e	diffuse large B-cell lymphoma (DLBCL)	down-regulated	http://gyanxet-beta.com/circdb/circdetails.php?name=hsa_circ_000019	NA	NA	NA	NA	NA
hsa_circ:chr1:151611364-151611595	hsa_circ_000019	hsa-let-7c	epithelial ovarian cancer (EOC)	down-regulated	http://gyanxet-beta.com/circdb/circdetails.php?name=hsa_circ_000019	NA	NA	NA	NA	NA
hsa_circ:chr1:151611364-151611595	hsa_circ_000019	hsa-miR-181c	pancreatic cancer	up-regulated	http://gyanxet-beta.com/circdb/circdetails.php?name=hsa_circ_000019	NA	NA	NA	NA	NA
hsa_circ:chr1:151611364-151611595	hsa_circ_000019	hsa-miR-181d	nemaline myopathy (NM)	up-regulated	http://gyanxet-beta.com/circdb/circdetails.php?name=hsa_circ_000019	NA	NA	NA	NA	NA
hsa_circ:chr1:151611364-151611595	hsa_circ_000019	hsa-miR-141	ovarian cancer (OC)	up-regulated	http://gyanxet-beta.com/circdb/circdetails.php?name=hsa_circ_000019	NA	NA	NA	NA	NA
hsa_circ:chr1:151611364-151611595	hsa_circ_000019	hsa-miR-181b	breast cancer	up-regulated	http://gyanxet-beta.com/circdb/circdetails.php?name=hsa_circ_000019	NA	NA	NA	NA	NA
hsa_circ:chr1:151611364-151611595	hsa_circ_000019	hsa-let-7b	miyoshi myopathy (MM)	up-regulated	http://gyanxet-beta.com/circdb/circdetails.php?name=hsa_circ_000019	NA	NA	NA	NA	NA
hsa_circ:chr1:151611364-151611595	hsa_circ_000019	hsa-let-7c	Down syndrome (DS)	up-regulated	http://gyanxet-beta.com/circdb/circdetails.php?name=hsa_circ_000019	NA	NA	NA	NA	NA
hsa_circ:chr1:151611364-151611595	hsa_circ_000019	hsa-miR-181c	Alzheimer's disease	down-regulated	http://gyanxet-beta.com/circdb/circdetails.php?name=hsa_circ_000019	NA	NA	NA	NA	NA
hsa_circ:chr1:151611364-151611595	hsa_circ_000019	hsa-let-7c	acute myeloid leukemia (AML)	up-regulated	http://gyanxet-beta.com/circdb/circdetails.php?name=hsa_circ_000019	NA	NA	NA	NA	NA
hsa_circ:chr1:151611364-151611595	hsa_circ_000019	hsa-let-7f	prostate cancer	down-regulated	http://gyanxet-beta.com/circdb/circdetails.php?name=hsa_circ_000019	NA	NA	NA	NA	NA
hsa_circ:chr1:151611364-151611595	hsa_circ_000019	hsa-let-7b	facioscapulohumeral muscular dystrophy (FSHD)	up-regulated	http://gyanxet-beta.com/circdb/circdetails.php?name=hsa_circ_000019	NA	NA	NA	NA	NA
hsa_circ:chr1:151611364-151611595	hsa_circ_000019	hsa-let-7a	nemaline myopathy (NM)	up-regulated	http://gyanxet-beta.com/circdb/circdetails.php?name=hsa_circ_000019	NA	NA	NA	NA	NA
hsa_circ:chr1:151611364-151611595	hsa_circ_000019	hsa-let-7f	ovarian cancer (OC)	down-regulated	http://gyanxet-beta.com/circdb/circdetails.php?name=hsa_circ_000019	NA	NA	NA	NA	NA
hsa_circ:chr1:151611364-151611595	hsa_circ_000019	hsa-let-7e	ovarian cancer (OC)	down-regulated	http://gyanxet-beta.com/circdb/circdetails.php?name=hsa_circ_000019	NA	NA	NA	NA	NA
hsa_circ:chr1:151611364-151611595	hsa_circ_000019	hsa-miR-181a	chronic lymphocytic leukemia (CLL)	down-regulated	http://gyanxet-beta.com/circdb/circdetails.php?name=hsa_circ_000019	NA	NA	NA	NA	NA
hsa_circ:chr1:151611364-151611595	hsa_circ_000019	hsa-let-7c	ovarian cancer (OC)	down-regulated	http://gyanxet-beta.com/circdb/circdetails.php?name=hsa_circ_000019	NA	NA	NA	NA	NA
hsa_circ:chr1:151611364-151611595	hsa_circ_000019	hsa-let-7g	renal clear cell carcinoma	up-regulated	http://gyanxet-beta.com/circdb/circdetails.php?name=hsa_circ_000019	NA	NA	NA	NA	NA
hsa_circ:chr1:151611364-151611595	hsa_circ_000019	hsa-let-7b	prostate cancer	down-regulated	http://gyanxet-beta.com/circdb/circdetails.php?name=hsa_circ_000019	NA	NA	NA	NA	NA
hsa_circ:chr1:151611364-151611595	hsa_circ_000019	hsa-let-7e	acute myeloid leukemia (AML)	up-regulated	http://gyanxet-beta.com/circdb/circdetails.php?name=hsa_circ_000019	NA	NA	NA	NA	NA
hsa_circ:chr1:151611364-151611595	hsa_circ_000019	hsa-miR-181b	Oral Carcinoma	up-regulated	http://gyanxet-beta.com/circdb/circdetails.php?name=hsa_circ_000019	NA	NA	NA	NA	NA
hsa_circ:chr1:151611364-151611595	hsa_circ_000019	hsa-miR-181b	glioblastoma	down-regulated	http://gyanxet-beta.com/circdb/circdetails.php?name=hsa_circ_000019	NA	NA	NA	NA	NA
hsa_circ:chr1:151611364-151611595	hsa_circ_000019	hsa-let-7b	primary biliary cirrhosis (PBC)	down-regulated	http://gyanxet-beta.com/circdb/circdetails.php?name=hsa_circ_000019	NA	NA	NA	NA	NA
hsa_circ:chr1:151611364-151611595	hsa_circ_000019	hsa-let-7d	non-alcoholic fatty liver disease (NAFLD)	down-regulated	http://gyanxet-beta.com/circdb/circdetails.php?name=hsa_circ_000019	NA	NA	NA	NA	NA
hsa_circ:chr1:151611364-151611595	hsa_circ_000019	hsa-let-7e	malignant melanoma	down-regulated	http://gyanxet-beta.com/circdb/circdetails.php?name=hsa_circ_000019	NA	NA	NA	NA	NA
hsa_circ:chr1:151611364-151611595	hsa_circ_000019	hsa-let-7a	breast cancer	down-regulated	http://gyanxet-beta.com/circdb/circdetails.php?name=hsa_circ_000019	NA	NA	NA	NA	NA
hsa_circ:chr1:151611364-151611595	hsa_circ_000019	hsa-let-7a	hepatocellular carcinoma (HCC)	down-regulated	http://gyanxet-beta.com/circdb/circdetails.php?name=hsa_circ_000019	NA	NA	NA	NA	NA
hsa_circ:chr1:151611364-151611595	hsa_circ_000019	hsa-let-7g	non-small cell lung cancer (NSCLC)	down-regulated	http://gyanxet-beta.com/circdb/circdetails.php?name=hsa_circ_000019	NA	NA	NA	NA	NA
hsa_circ:chr1:151611364-151611595	hsa_circ_000019	hsa-let-7a	Hodgkin's lymphoma	up-regulated	http://gyanxet-beta.com/circdb/circdetails.php?name=hsa_circ_000019	NA	NA	NA	NA	NA
hsa_circ:chr1:151611364-151611595	hsa_circ_000019	hsa-miR-181a	pancreatic cancer	up-regulated	http://gyanxet-beta.com/circdb/circdetails.php?name=hsa_circ_000019	NA	NA	NA	NA	NA
hsa_circ:chr1:151611364-151611595	hsa_circ_000019	hsa-let-7d	ovarian cancer (OC)	down-regulated	http://gyanxet-beta.com/circdb/circdetails.php?name=hsa_circ_000019	NA	NA	NA	NA	NA
hsa_circ:chr1:151611364-151611595	hsa_circ_000019	hsa-let-7g	hepatocellular carcinoma (HCC)	down-regulated	http://gyanxet-beta.com/circdb/circdetails.php?name=hsa_circ_000019	NA	NA	NA	NA	NA
hsa_circ:chr1:151611364-151611595	hsa_circ_000019	hsa-let-7d	prostate cancer	down-regulated	http://gyanxet-beta.com/circdb/circdetails.php?name=hsa_circ_000019	NA	NA	NA	NA	NA
hsa_circ:chr1:151611364-151611595	hsa_circ_000019	hsa-let-7d	head and neck squamous cell carcinoma (HNSCC)	down-regulated	http://gyanxet-beta.com/circdb/circdetails.php?name=hsa_circ_000019	NA	NA	NA	NA	NA
hsa_circ:chr1:151611364-151611595	hsa_circ_000019	hsa-miR-181d	breast cancer	up-regulated	http://gyanxet-beta.com/circdb/circdetails.php?name=hsa_circ_000019	NA	NA	NA	NA	NA
hsa_circ:chr1:151611364-151611595	hsa_circ_000019	hsa-miR-181a	homozygous sickle cell disease (HbSS)	down-regulated	http://gyanxet-beta.com/circdb/circdetails.php?name=hsa_circ_000019	NA	NA	NA	NA	NA
hsa_circ:chr1:151611364-151611595	hsa_circ_000019	hsa-miR-147	acute myeloid leukemia (AML)	down-regulated	http://gyanxet-beta.com/circdb/circdetails.php?name=hsa_circ_000019	NA	NA	NA	NA	NA
hsa_circ:chr1:151611364-151611595	hsa_circ_000019	hsa-miR-141	epithelial ovarian cancer (EOC)	up-regulated	http://gyanxet-beta.com/circdb/circdetails.php?name=hsa_circ_000019	NA	NA	NA	NA	NA
hsa_circ:chr1:151611364-151611595	hsa_circ_000019	hsa-let-7a	epithelial ovarian cancer (EOC)	down-regulated	http://gyanxet-beta.com/circdb/circdetails.php?name=hsa_circ_000019	NA	NA	NA	NA	NA
hsa_circ:chr1:151611364-151611595	hsa_circ_000019	hsa-miR-181d	Duchenne muscular dystrophy (DMD)	up-regulated	http://gyanxet-beta.com/circdb/circdetails.php?name=hsa_circ_000019	NA	NA	NA	NA	NA
hsa_circ:chr1:151611364-151611595	hsa_circ_000019	hsa-miR-181a	malignant melanoma	up-regulated	http://gyanxet-beta.com/circdb/circdetails.php?name=hsa_circ_000019	NA	NA	NA	NA	NA
hsa_circ:chr2:64083440-64085070	hsa_circ_001739	hsa-miR-29c	chronic lymphocytic leukemia (CLL)	down-regulated	http://gyanxet-beta.com/circdb/circdetails.php?name=hsa_circ_001739	NA	NA	NA	NA	NA
hsa_circ:chr2:64083440-64085070	hsa_circ_001739	hsa-miR-29a	Alzheimer's disease	down-regulated	http://gyanxet-beta.com/circdb/circdetails.php?name=hsa_circ_001739	NA	NA	NA	NA	NA
hsa_circ:chr2:64083440-64085070	hsa_circ_001739	hsa-miR-29a	Cerebellar neurodegeneration	down-regulated	http://gyanxet-beta.com/circdb/circdetails.php?name=hsa_circ_001739	NA	NA	NA	NA	NA
hsa_circ:chr2:64083440-64085070	hsa_circ_001739	hsa-miR-29c	non-alcoholic fatty liver disease (NAFLD)	up-regulated	http://gyanxet-beta.com/circdb/circdetails.php?name=hsa_circ_001739	NA	NA	NA	NA	NA
hsa_circ:chr2:64083440-64085070	hsa_circ_001739	hsa-miR-29a	neuroblastoma (NB)	down-regulated	http://gyanxet-beta.com/circdb/circdetails.php?name=hsa_circ_001739	NA	NA	NA	NA	NA
hsa_circ:chr2:64083440-64085070	hsa_circ_001739	hsa-miR-27b	prostate cancer	down-regulated	http://gyanxet-beta.com/circdb/circdetails.php?name=hsa_circ_001739	NA	NA	NA	NA	NA
hsa_circ:chr2:64083440-64085070	hsa_circ_001739	hsa-miR-29b	limb-girdle muscular dystrophies types 2A (LGMD2A)	up-regulated	http://gyanxet-beta.com/circdb/circdetails.php?name=hsa_circ_001739	NA	NA	NA	NA	NA
hsa_circ:chr2:64083440-64085070	hsa_circ_001739	hsa-miR-29b	schizophrenia	down-regulated	http://gyanxet-beta.com/circdb/circdetails.php?name=hsa_circ_001739	NA	NA	NA	NA	NA
hsa_circ:chr2:64083440-64085070	hsa_circ_001739	hsa-miR-29b	acute myeloid leukemia (AML)	down-regulated	http://gyanxet-beta.com/circdb/circdetails.php?name=hsa_circ_001739	NA	NA	NA	NA	NA
hsa_circ:chr2:64083440-64085070	hsa_circ_001739	hsa-miR-29a	Huntington's disease (HD)	up-regulated	http://gyanxet-beta.com/circdb/circdetails.php?name=hsa_circ_001739	NA	NA	NA	NA	NA
hsa_circ:chr2:64083440-64085070	hsa_circ_001739	hsa-miR-27b	cardiac hypertrophy	up-regulated	http://gyanxet-beta.com/circdb/circdetails.php?name=hsa_circ_001739	NA	NA	NA	NA	NA
hsa_circ:chr2:64083440-64085070	hsa_circ_001739	hsa-miR-29b	colorectal cancer	up-regulated	http://gyanxet-beta.com/circdb/circdetails.php?name=hsa_circ_001739	NA	NA	NA	NA	NA
hsa_circ:chr2:64083440-64085070	hsa_circ_001739	hsa-miR-29c	bladder cancer	down-regulated	http://gyanxet-beta.com/circdb/circdetails.php?name=hsa_circ_001739	NA	NA	NA	NA	NA
hsa_circ:chr2:64083440-64085070	hsa_circ_001739	hsa-miR-29a	kidney cancer	up-regulated	http://gyanxet-beta.com/circdb/circdetails.php?name=hsa_circ_001739	NA	NA	NA	NA	NA
hsa_circ:chr2:64083440-64085070	hsa_circ_001739	hsa-miR-29c	pancreatic ductal adenocarcinoma (PDAC)	down-regulated	http://gyanxet-beta.com/circdb/circdetails.php?name=hsa_circ_001739	NA	NA	NA	NA	NA
hsa_circ:chr2:64083440-64085070	hsa_circ_001739	hsa-miR-29c	schizophrenia	down-regulated	http://gyanxet-beta.com/circdb/circdetails.php?name=hsa_circ_001739	NA	NA	NA	NA	NA
hsa_circ:chr2:64083440-64085070	hsa_circ_001739	hsa-miR-29a	type 2 diabetes	up-regulated	http://gyanxet-beta.com/circdb/circdetails.php?name=hsa_circ_001739	NA	NA	NA	NA	NA
hsa_circ:chr2:64083440-64085070	hsa_circ_001739	hsa-miR-27b	colorectal cancer	down-regulated	http://gyanxet-beta.com/circdb/circdetails.php?name=hsa_circ_001739	NA	NA	NA	NA	NA
hsa_circ:chr2:64083440-64085070	hsa_circ_001739	hsa-miR-29b	non-alcoholic fatty liver disease (NAFLD)	down-regulated	http://gyanxet-beta.com/circdb/circdetails.php?name=hsa_circ_001739	NA	NA	NA	NA	NA
hsa_circ:chr2:64083440-64085070	hsa_circ_001739	hsa-miR-29a	colorectal cancer	up-regulated	http://gyanxet-beta.com/circdb/circdetails.php?name=hsa_circ_001739	NA	NA	NA	NA	NA
hsa_circ:chr2:64083440-64085070	hsa_circ_001739	hsa-miR-29b	uterine leiomyoma (ULM)	down-regulated	http://gyanxet-beta.com/circdb/circdetails.php?name=hsa_circ_001739	NA	NA	NA	NA	NA
hsa_circ:chr2:64083440-64085070	hsa_circ_001739	hsa-miR-29b	chronic lymphocytic leukemia (CLL)	down-regulated	http://gyanxet-beta.com/circdb/circdetails.php?name=hsa_circ_001739	NA	NA	NA	NA	NA
hsa_circ:chr2:64083440-64085070	hsa_circ_001739	hsa-miR-27b	non-alcoholic fatty liver disease (NAFLD)	down-regulated	http://gyanxet-beta.com/circdb/circdetails.php?name=hsa_circ_001739	NA	NA	NA	NA	NA
hsa_circ:chr2:64083440-64085070	hsa_circ_001739	hsa-miR-29c	neuroblastoma (NB)	down-regulated	http://gyanxet-beta.com/circdb/circdetails.php?name=hsa_circ_001739	NA	NA	NA	NA	NA
hsa_circ:chr2:64083440-64085070	hsa_circ_001739	hsa-miR-29b	cardiac hypertrophy	down-regulated	http://gyanxet-beta.com/circdb/circdetails.php?name=hsa_circ_001739	NA	NA	NA	NA	NA
hsa_circ:chr2:64083440-64085070	hsa_circ_001739	hsa-miR-29b	neuroblastoma (NB)	down-regulated	http://gyanxet-beta.com/circdb/circdetails.php?name=hsa_circ_001739	NA	NA	NA	NA	NA
hsa_circ:chr2:64083440-64085070	hsa_circ_001739	hsa-miR-29b	primary biliary cirrhosis (PBC)	down-regulated	http://gyanxet-beta.com/circdb/circdetails.php?name=hsa_circ_001739	NA	NA	NA	NA	NA
hsa_circ:chr2:64083440-64085070	hsa_circ_001739	hsa-miR-29c	lung cancer	down-regulated	http://gyanxet-beta.com/circdb/circdetails.php?name=hsa_circ_001739	NA	NA	NA	NA	NA
hsa_circ:chr2:64083440-64085070	hsa_circ_001739	hsa-miR-29b	head and neck squamous cell carcinoma (HNSCC)	down-regulated	http://gyanxet-beta.com/circdb/circdetails.php?name=hsa_circ_001739	NA	NA	NA	NA	NA
hsa_circ:chr2:64083440-64085070	hsa_circ_001739	hsa-miR-29b	kidney cancer	up-regulated	http://gyanxet-beta.com/circdb/circdetails.php?name=hsa_circ_001739	NA	NA	NA	NA	NA
hsa_circ:chr2:64083440-64085070	hsa_circ_001739	hsa-miR-29b	nemaline myopathy (NM)	down-regulated	http://gyanxet-beta.com/circdb/circdetails.php?name=hsa_circ_001739	NA	NA	NA	NA	NA
hsa_circ:chr2:64083440-64085070	hsa_circ_001739	hsa-miR-29c	ovarian cancer (OC)	up-regulated	http://gyanxet-beta.com/circdb/circdetails.php?name=hsa_circ_001739	NA	NA	NA	NA	NA
hsa_circ:chr2:64083440-64085070	hsa_circ_001739	hsa-miR-29b	cholangiocarcinoma	down-regulated	http://gyanxet-beta.com/circdb/circdetails.php?name=hsa_circ_001739	NA	NA	NA	NA	NA
hsa_circ:chr2:64083440-64085070	hsa_circ_001739	hsa-miR-27b	acute myeloid leukemia (AML)	up-regulated	http://gyanxet-beta.com/circdb/circdetails.php?name=hsa_circ_001739	NA	NA	NA	NA	NA
hsa_circ:chr2:64083440-64085070	hsa_circ_001739	hsa-miR-29a	prostate cancer	down-regulated	http://gyanxet-beta.com/circdb/circdetails.php?name=hsa_circ_001739	NA	NA	NA	NA	NA
hsa_circ:chr2:64083440-64085070	hsa_circ_001739	hsa-miR-29a	Duchenne muscular dystrophy (DMD)	down-regulated	http://gyanxet-beta.com/circdb/circdetails.php?name=hsa_circ_001739	NA	NA	NA	NA	NA
hsa_circ:chr2:64083440-64085070	hsa_circ_001739	hsa-miR-29b	lung cancer	down-regulated	http://gyanxet-beta.com/circdb/circdetails.php?name=hsa_circ_001739	NA	NA	NA	NA	NA
hsa_circ:chr2:64083440-64085070	hsa_circ_001739	hsa-miR-29c	nasopharyngeal carcinoma (NPC)	down-regulated	http://gyanxet-beta.com/circdb/circdetails.php?name=hsa_circ_001739	NA	NA	NA	NA	NA
hsa_circ:chr2:64083440-64085070	hsa_circ_001739	hsa-miR-27b	lung cancer	down-regulated	http://gyanxet-beta.com/circdb/circdetails.php?name=hsa_circ_001739	NA	NA	NA	NA	NA
hsa_circ:chr2:64083440-64085070	hsa_circ_001739	hsa-miR-29c	type 2 diabetes	up-regulated	http://gyanxet-beta.com/circdb/circdetails.php?name=hsa_circ_001739	NA	NA	NA	NA	NA
hsa_circ:chr2:64083440-64085070	hsa_circ_001739	hsa-miR-27b	acute lymphoblastic leukemia (ALL)	down-regulated	http://gyanxet-beta.com/circdb/circdetails.php?name=hsa_circ_001739	NA	NA	NA	NA	NA
hsa_circ:chr2:64083440-64085070	hsa_circ_001739	hsa-miR-29b	type 2 diabetes	up-regulated	http://gyanxet-beta.com/circdb/circdetails.php?name=hsa_circ_001739	NA	NA	NA	NA	NA
hsa_circ:chr2:64083440-64085070	hsa_circ_001739	hsa-miR-29b	malignant melanoma	down-regulated	http://gyanxet-beta.com/circdb/circdetails.php?name=hsa_circ_001739	NA	NA	NA	NA	NA
hsa_circ:chr2:64083440-64085070	hsa_circ_001739	hsa-miR-29c	cardiac hypertrophy	down-regulated	http://gyanxet-beta.com/circdb/circdetails.php?name=hsa_circ_001739	NA	NA	NA	NA	NA
hsa_circ:chr2:64083440-64085070	hsa_circ_001739	hsa-miR-29c	uterine leiomyoma (ULM)	down-regulated	http://gyanxet-beta.com/circdb/circdetails.php?name=hsa_circ_001739	NA	NA	NA	NA	NA
hsa_circ:chr2:64083440-64085070	hsa_circ_001739	hsa-miR-29b	glioblastoma multiforme (GBM)	down-regulated	http://gyanxet-beta.com/circdb/circdetails.php?name=hsa_circ_001739	NA	NA	NA	NA	NA
hsa_circ:chr2:64083440-64085070	hsa_circ_001739	hsa-miR-29c	papillary thyroid carcinoma (PTC)	up-regulated	http://gyanxet-beta.com/circdb/circdetails.php?name=hsa_circ_001739	NA	NA	NA	NA	NA
hsa_circ:chr2:64083440-64085070	hsa_circ_001739	hsa-miR-29a	ovarian cancer (OC)	up-regulated	http://gyanxet-beta.com/circdb/circdetails.php?name=hsa_circ_001739	NA	NA	NA	NA	NA
hsa_circ:chr2:64083440-64085070	hsa_circ_001739	hsa-miR-29b	Duchenne muscular dystrophy (DMD)	down-regulated	http://gyanxet-beta.com/circdb/circdetails.php?name=hsa_circ_001739	NA	NA	NA	NA	NA
hsa_circ:chr2:64083440-64085070	hsa_circ_001739	hsa-miR-29b	papillary thyroid carcinoma (PTC)	up-regulated	http://gyanxet-beta.com/circdb/circdetails.php?name=hsa_circ_001739	NA	NA	NA	NA	NA
hsa_circ:chr2:64083440-64085070	hsa_circ_001739	hsa-miR-29b	prostate cancer	down-regulated	http://gyanxet-beta.com/circdb/circdetails.php?name=hsa_circ_001739	NA	NA	NA	NA	NA
hsa_circ:chr2:64083440-64085070	hsa_circ_001739	hsa-miR-29a	lung cancer	down-regulated	http://gyanxet-beta.com/circdb/circdetails.php?name=hsa_circ_001739	NA	NA	NA	NA	NA
hsa_circ:chr2:64083440-64085070	hsa_circ_001739	hsa-miR-29b	breast cancer	up-regulated	http://gyanxet-beta.com/circdb/circdetails.php?name=hsa_circ_001739	NA	NA	NA	NA	NA
hsa_circ:chr2:64083440-64085070	hsa_circ_001739	hsa-miR-29a	schizophrenia	down-regulated	http://gyanxet-beta.com/circdb/circdetails.php?name=hsa_circ_001739	NA	NA	NA	NA	NA
hsa_circ:chr2:64083440-64085070	hsa_circ_001739	hsa-miR-29c	breast cancer	up-regulated	http://gyanxet-beta.com/circdb/circdetails.php?name=hsa_circ_001739	NA	NA	NA	NA	NA
hsa_circ:chr2:64083440-64085070	hsa_circ_001739	hsa-miR-29b	facioscapulohumeral muscular dystrophy (FSHD)	up-regulated	http://gyanxet-beta.com/circdb/circdetails.php?name=hsa_circ_001739	NA	NA	NA	NA	NA
hsa_circ:chr2:64083440-64085070	hsa_circ_001739	hsa-miR-29c	kidney cancer	up-regulated	http://gyanxet-beta.com/circdb/circdetails.php?name=hsa_circ_001739	NA	NA	NA	NA	NA
hsa_circ:chr2:64083440-64085070	hsa_circ_001739	hsa-miR-29c	head and neck squamous cell carcinoma (HNSCC)	up-regulated	http://gyanxet-beta.com/circdb/circdetails.php?name=hsa_circ_001739	NA	NA	NA	NA	NA
hsa_circ:chr2:64083440-64085070	hsa_circ_001739	hsa-miR-29c	Duchenne muscular dystrophy (DMD)	down-regulated	http://gyanxet-beta.com/circdb/circdetails.php?name=hsa_circ_001739	NA	NA	NA	NA	NA
hsa_circ:chr2:64083440-64085070	hsa_circ_001739	hsa-miR-29c	nemaline myopathy (NM)	down-regulated	http://gyanxet-beta.com/circdb/circdetails.php?name=hsa_circ_001739	NA	NA	NA	NA	NA
hsa_circ:chr2:64083440-64085070	hsa_circ_001739	hsa-miR-29a	facioscapulohumeral muscular dystrophy (FSHD)	up-regulated	http://gyanxet-beta.com/circdb/circdetails.php?name=hsa_circ_001739	NA	NA	NA	NA	NA
hsa_circ:chr2:64083440-64085070	hsa_circ_001739	hsa-miR-29a	homozygous sickle cell disease (HbSS)	up-regulated	http://gyanxet-beta.com/circdb/circdetails.php?name=hsa_circ_001739	NA	NA	NA	NA	NA
hsa_circ:chr2:64083440-64085070	hsa_circ_001739	hsa-miR-29a	cardiac hypertrophy	down-regulated	http://gyanxet-beta.com/circdb/circdetails.php?name=hsa_circ_001739	NA	NA	NA	NA	NA
hsa_circ:chr1:26772807-26774151	hsa_circ_001787	hsa-miR-494	head and neck squamous cell carcinoma (HNSCC)	down-regulated	http://gyanxet-beta.com/circdb/circdetails.php?name=hsa_circ_001787	NA	NA	NA	NA	NA
hsa_circ:chr1:26772807-26774151	hsa_circ_001787	hsa-miR-141	psoriasis	up-regulated	http://gyanxet-beta.com/circdb/circdetails.php?name=hsa_circ_001787	NA	NA	NA	NA	NA
hsa_circ:chr1:26772807-26774151	hsa_circ_001787	hsa-miR-141	colorectal cancer	down-regulated	http://gyanxet-beta.com/circdb/circdetails.php?name=hsa_circ_001787	NA	NA	NA	NA	NA
hsa_circ:chr1:26772807-26774151	hsa_circ_001787	hsa-miR-494	retinoblastoma	up-regulated	http://gyanxet-beta.com/circdb/circdetails.php?name=hsa_circ_001787	NA	NA	NA	NA	NA
hsa_circ:chr1:26772807-26774151	hsa_circ_001787	hsa-miR-141	pancreatic ductal adenocarcinoma (PDAC)	down-regulated	http://gyanxet-beta.com/circdb/circdetails.php?name=hsa_circ_001787	NA	NA	NA	NA	NA
hsa_circ:chr1:26772807-26774151	hsa_circ_001787	hsa-miR-494	Waldenstrom Macroglobulinemia (WM)	up-regulated	http://gyanxet-beta.com/circdb/circdetails.php?name=hsa_circ_001787	NA	NA	NA	NA	NA
hsa_circ:chr1:26772807-26774151	hsa_circ_001787	hsa-miR-141	cholangiocarcinoma	up-regulated	http://gyanxet-beta.com/circdb/circdetails.php?name=hsa_circ_001787	NA	NA	NA	NA	NA
hsa_circ:chr1:26772807-26774151	hsa_circ_001787	hsa-miR-141	B-cell chronic lymphocytic leukemia	up-regulated	http://gyanxet-beta.com/circdb/circdetails.php?name=hsa_circ_001787	NA	NA	NA	NA	NA
hsa_circ:chr1:26772807-26774151	hsa_circ_001787	hsa-miR-141	breast cancer	down-regulated	http://gyanxet-beta.com/circdb/circdetails.php?name=hsa_circ_001787	NA	NA	NA	NA	NA
hsa_circ:chr1:26772807-26774151	hsa_circ_001787	hsa-miR-494	ovarian cancer (OC)	up-regulated	http://gyanxet-beta.com/circdb/circdetails.php?name=hsa_circ_001787	NA	NA	NA	NA	NA
hsa_circ:chr1:26772807-26774151	hsa_circ_001787	hsa-miR-141	ovarian cancer (OC)	up-regulated	http://gyanxet-beta.com/circdb/circdetails.php?name=hsa_circ_001787	NA	NA	NA	NA	NA
hsa_circ:chr1:26772807-26774151	hsa_circ_001787	hsa-miR-141	prostate cancer	down-regulated	http://gyanxet-beta.com/circdb/circdetails.php?name=hsa_circ_001787	NA	NA	NA	NA	NA
hsa_circ:chr1:26772807-26774151	hsa_circ_001787	hsa-miR-141	kidney cancer	down-regulated	http://gyanxet-beta.com/circdb/circdetails.php?name=hsa_circ_001787	NA	NA	NA	NA	NA
hsa_circ:chr1:26772807-26774151	hsa_circ_001787	hsa-miR-141	hepatocellular carcinoma (HCC)	down-regulated	http://gyanxet-beta.com/circdb/circdetails.php?name=hsa_circ_001787	NA	NA	NA	NA	NA
hsa_circ:chr1:26772807-26774151	hsa_circ_001787	hsa-miR-141	epithelial ovarian cancer (EOC)	up-regulated	http://gyanxet-beta.com/circdb/circdetails.php?name=hsa_circ_001787	NA	NA	NA	NA	NA
hsa_circ:chr1:26772807-26774151	hsa_circ_001787	hsa-miR-494	primary biliary cirrhosis (PBC)	down-regulated	http://gyanxet-beta.com/circdb/circdetails.php?name=hsa_circ_001787	NA	NA	NA	NA	NA
hsa_circ:chr1:26772807-26774151	hsa_circ_001787	hsa-miR-494	chronic pancreatitis	up-regulated	http://gyanxet-beta.com/circdb/circdetails.php?name=hsa_circ_001787	NA	NA	NA	NA	NA
hsa_circ:chr1:26772807-26774151	hsa_circ_001787	hsa-miR-141	homozygous sickle cell disease (HbSS)	down-regulated	http://gyanxet-beta.com/circdb/circdetails.php?name=hsa_circ_001787	NA	NA	NA	NA	NA
hsa_circ:chr1:26772807-26774151	hsa_circ_001787	hsa-miR-141	lung cancer	up-regulated	http://gyanxet-beta.com/circdb/circdetails.php?name=hsa_circ_001787	NA	NA	NA	NA	NA
hsa_circ:chr1:26772807-26774151	hsa_circ_001787	hsa-miR-494	renal clear cell carcinoma	down-regulated	http://gyanxet-beta.com/circdb/circdetails.php?name=hsa_circ_001787	NA	NA	NA	NA	NA
hsa_circ:chr1:26772807-26774151	hsa_circ_001787	hsa-miR-141	head and neck squamous cell carcinoma (HNSCC)	down-regulated	http://gyanxet-beta.com/circdb/circdetails.php?name=hsa_circ_001787	NA	NA	NA	NA	NA
hsa_circ:chr1:26772807-26774151	hsa_circ_001787	hsa-miR-141	gastric cancer (stomach cancer)	down-regulated	http://gyanxet-beta.com/circdb/circdetails.php?name=hsa_circ_001787	NA	NA	NA	NA	NA
hsa_circ:chr1:26772807-26774151	hsa_circ_001787	hsa-miR-141	malignant melanoma	down-regulated	http://gyanxet-beta.com/circdb/circdetails.php?name=hsa_circ_001787	NA	NA	NA	NA	NA
hsa_circ:chr19:3651824-3664912	hsa_circ_001761	hsa-miR-326	multiple sclerosis	up-regulated	http://gyanxet-beta.com/circdb/circdetails.php?name=hsa_circ_001761	NA	NA	NA	NA	NA
hsa_circ:chr19:3651824-3664912	hsa_circ_001761	hsa-miR-18a	Hodgkin's lymphoma	up-regulated	http://gyanxet-beta.com/circdb/circdetails.php?name=hsa_circ_001761	NA	NA	NA	NA	NA
hsa_circ:chr19:3651824-3664912	hsa_circ_001761	hsa-miR-103	pituitary adenoma	up-regulated	http://gyanxet-beta.com/circdb/circdetails.php?name=hsa_circ_001761	NA	NA	NA	NA	NA
hsa_circ:chr19:3651824-3664912	hsa_circ_001761	hsa-miR-326	acute myeloid leukemia (AML)	up-regulated	http://gyanxet-beta.com/circdb/circdetails.php?name=hsa_circ_001761	NA	NA	NA	NA	NA
hsa_circ:chr19:3651824-3664912	hsa_circ_001761	hsa-miR-103	acute myeloid leukemia (AML)	down-regulated	http://gyanxet-beta.com/circdb/circdetails.php?name=hsa_circ_001761	NA	NA	NA	NA	NA
hsa_circ:chr19:3651824-3664912	hsa_circ_001761	hsa-miR-103	esophageal cancer	up-regulated	http://gyanxet-beta.com/circdb/circdetails.php?name=hsa_circ_001761	NA	NA	NA	NA	NA
hsa_circ:chr19:3651824-3664912	hsa_circ_001761	hsa-miR-18a	pancreatic ductal adenocarcinoma (PDAC)	up-regulated	http://gyanxet-beta.com/circdb/circdetails.php?name=hsa_circ_001761	NA	NA	NA	NA	NA
hsa_circ:chr19:3651824-3664912	hsa_circ_001761	hsa-miR-103	cardiac hypertrophy	up-regulated	http://gyanxet-beta.com/circdb/circdetails.php?name=hsa_circ_001761	NA	NA	NA	NA	NA
hsa_circ:chr19:3651824-3664912	hsa_circ_001761	hsa-miR-449a	prostate cancer	down-regulated	http://gyanxet-beta.com/circdb/circdetails.php?name=hsa_circ_001761	NA	NA	NA	NA	NA
hsa_circ:chr19:3651824-3664912	hsa_circ_001761	hsa-miR-18a	hepatocellular carcinoma (HCC)	up-regulated	http://gyanxet-beta.com/circdb/circdetails.php?name=hsa_circ_001761	NA	NA	NA	NA	NA
hsa_circ:chr19:3651824-3664912	hsa_circ_001761	hsa-miR-103	prostate cancer	down-regulated	http://gyanxet-beta.com/circdb/circdetails.php?name=hsa_circ_001761	NA	NA	NA	NA	NA
hsa_circ:chr19:3651824-3664912	hsa_circ_001761	hsa-miR-103	Cerebellar neurodegeneration	down-regulated	http://gyanxet-beta.com/circdb/circdetails.php?name=hsa_circ_001761	NA	NA	NA	NA	NA
hsa_circ:chr19:3651824-3664912	hsa_circ_001761	hsa-miR-103	pancreatic cancer	up-regulated	http://gyanxet-beta.com/circdb/circdetails.php?name=hsa_circ_001761	NA	NA	NA	NA	NA
hsa_circ:chr19:3651824-3664912	hsa_circ_001761	hsa-miR-18a	lung cancer	up-regulated	http://gyanxet-beta.com/circdb/circdetails.php?name=hsa_circ_001761	NA	NA	NA	NA	NA
hsa_circ:chr19:3651824-3664912	hsa_circ_001761	hsa-miR-103	non-alcoholic fatty liver disease (NAFLD)	down-regulated	http://gyanxet-beta.com/circdb/circdetails.php?name=hsa_circ_001761	NA	NA	NA	NA	NA
hsa_circ:chr19:3651824-3664912	hsa_circ_001761	hsa-miR-18a	breast cancer	up-regulated	http://gyanxet-beta.com/circdb/circdetails.php?name=hsa_circ_001761	NA	NA	NA	NA	NA
hsa_circ:chr19:3651824-3664912	hsa_circ_001761	hsa-miR-18a	colorectal cancer	up-regulated	http://gyanxet-beta.com/circdb/circdetails.php?name=hsa_circ_001761	NA	NA	NA	NA	NA
hsa_circ:chr19:3651824-3664912	hsa_circ_001761	hsa-miR-103	epithelial ovarian cancer (EOC)	up-regulated	http://gyanxet-beta.com/circdb/circdetails.php?name=hsa_circ_001761	NA	NA	NA	NA	NA
hsa_circ:chr19:3651824-3664912	hsa_circ_001761	hsa-miR-326	psoriasis	down-regulated	http://gyanxet-beta.com/circdb/circdetails.php?name=hsa_circ_001761	NA	NA	NA	NA	NA
hsa_circ:chr19:3651824-3664912	hsa_circ_001761	hsa-miR-326	primary biliary cirrhosis (PBC)	down-regulated	http://gyanxet-beta.com/circdb/circdetails.php?name=hsa_circ_001761	NA	NA	NA	NA	NA
hsa_circ:chr19:3651824-3664912	hsa_circ_001761	hsa-miR-18a	anaplastic thyroid carcinoma (ATC)	up-regulated	http://gyanxet-beta.com/circdb/circdetails.php?name=hsa_circ_001761	NA	NA	NA	NA	NA
hsa_circ:chr14:104219337-104220581	hsa_circ_001378	hsa-miR-30d	acute myeloid leukemia (AML)	up-regulated	http://gyanxet-beta.com/circdb/circdetails.php?name=hsa_circ_001378	NA	NA	NA	NA	NA
hsa_circ:chr14:104219337-104220581	hsa_circ_001378	hsa-miR-30d	non-alcoholic fatty liver disease (NAFLD)	up-regulated	http://gyanxet-beta.com/circdb/circdetails.php?name=hsa_circ_001378	NA	NA	NA	NA	NA
hsa_circ:chr14:104219337-104220581	hsa_circ_001378	hsa-miR-30c	prostate cancer	up-regulated	http://gyanxet-beta.com/circdb/circdetails.php?name=hsa_circ_001378	NA	NA	NA	NA	NA
hsa_circ:chr14:104219337-104220581	hsa_circ_001378	hsa-miR-30d	schizophrenia	down-regulated	http://gyanxet-beta.com/circdb/circdetails.php?name=hsa_circ_001378	NA	NA	NA	NA	NA
hsa_circ:chr14:104219337-104220581	hsa_circ_001378	hsa-miR-30b	Hodgkin's lymphoma	up-regulated	http://gyanxet-beta.com/circdb/circdetails.php?name=hsa_circ_001378	NA	NA	NA	NA	NA
hsa_circ:chr14:104219337-104220581	hsa_circ_001378	hsa-miR-30b	schizophrenia	down-regulated	http://gyanxet-beta.com/circdb/circdetails.php?name=hsa_circ_001378	NA	NA	NA	NA	NA
hsa_circ:chr14:104219337-104220581	hsa_circ_001378	hsa-miR-30b	Duchenne muscular dystrophy (DMD)	down-regulated	http://gyanxet-beta.com/circdb/circdetails.php?name=hsa_circ_001378	NA	NA	NA	NA	NA
hsa_circ:chr14:104219337-104220581	hsa_circ_001378	hsa-miR-30b	head and neck squamous cell carcinoma (HNSCC)	up-regulated	http://gyanxet-beta.com/circdb/circdetails.php?name=hsa_circ_001378	NA	NA	NA	NA	NA
hsa_circ:chr14:104219337-104220581	hsa_circ_001378	hsa-miR-30c	psoriasis	down-regulated	http://gyanxet-beta.com/circdb/circdetails.php?name=hsa_circ_001378	NA	NA	NA	NA	NA
hsa_circ:chr14:104219337-104220581	hsa_circ_001378	hsa-miR-30c	Cerebellar neurodegeneration	down-regulated	http://gyanxet-beta.com/circdb/circdetails.php?name=hsa_circ_001378	NA	NA	NA	NA	NA
hsa_circ:chr14:104219337-104220581	hsa_circ_001378	hsa-miR-30d	anaplastic thyroid carcinoma (ATC)	down-regulated	http://gyanxet-beta.com/circdb/circdetails.php?name=hsa_circ_001378	NA	NA	NA	NA	NA
hsa_circ:chr14:104219337-104220581	hsa_circ_001378	hsa-miR-30b	nemaline myopathy (NM)	up-regulated	http://gyanxet-beta.com/circdb/circdetails.php?name=hsa_circ_001378	NA	NA	NA	NA	NA
hsa_circ:chr14:104219337-104220581	hsa_circ_001378	hsa-miR-30b	malignant melanoma	down-regulated	http://gyanxet-beta.com/circdb/circdetails.php?name=hsa_circ_001378	NA	NA	NA	NA	NA
hsa_circ:chr14:104219337-104220581	hsa_circ_001378	hsa-miR-30c	Duchenne muscular dystrophy (DMD)	down-regulated	http://gyanxet-beta.com/circdb/circdetails.php?name=hsa_circ_001378	NA	NA	NA	NA	NA
hsa_circ:chr14:104219337-104220581	hsa_circ_001378	hsa-miR-30c	cardiac hypertrophy	down-regulated	http://gyanxet-beta.com/circdb/circdetails.php?name=hsa_circ_001378	NA	NA	NA	NA	NA
hsa_circ:chr14:104219337-104220581	hsa_circ_001378	hsa-miR-30c	miyoshi myopathy (MM)	down-regulated	http://gyanxet-beta.com/circdb/circdetails.php?name=hsa_circ_001378	NA	NA	NA	NA	NA
hsa_circ:chr14:104219337-104220581	hsa_circ_001378	hsa-miR-30c	non-alcoholic fatty liver disease (NAFLD)	up-regulated	http://gyanxet-beta.com/circdb/circdetails.php?name=hsa_circ_001378	NA	NA	NA	NA	NA
hsa_circ:chr14:104219337-104220581	hsa_circ_001378	hsa-miR-30d	Glomerulosclerosis	down-regulated	http://gyanxet-beta.com/circdb/circdetails.php?name=hsa_circ_001378	NA	NA	NA	NA	NA
hsa_circ:chr14:104219337-104220581	hsa_circ_001378	hsa-miR-30d	cardiac hypertrophy	down-regulated	http://gyanxet-beta.com/circdb/circdetails.php?name=hsa_circ_001378	NA	NA	NA	NA	NA
hsa_circ:chr14:104219337-104220581	hsa_circ_001378	hsa-miR-30d	Duchenne muscular dystrophy (DMD)	down-regulated	http://gyanxet-beta.com/circdb/circdetails.php?name=hsa_circ_001378	NA	NA	NA	NA	NA
hsa_circ:chr14:104219337-104220581	hsa_circ_001378	hsa-miR-30c	bladder cancer	down-regulated	http://gyanxet-beta.com/circdb/circdetails.php?name=hsa_circ_001378	NA	NA	NA	NA	NA
hsa_circ:chr14:104219337-104220581	hsa_circ_001378	hsa-miR-30d	primary biliary cirrhosis (PBC)	down-regulated	http://gyanxet-beta.com/circdb/circdetails.php?name=hsa_circ_001378	NA	NA	NA	NA	NA
hsa_circ:chr14:104219337-104220581	hsa_circ_001378	hsa-miR-30c	colorectal cancer	down-regulated	http://gyanxet-beta.com/circdb/circdetails.php?name=hsa_circ_001378	NA	NA	NA	NA	NA
hsa_circ:chr14:104219337-104220581	hsa_circ_001378	hsa-miR-30d	chronic lymphocytic leukemia (CLL)	down-regulated	http://gyanxet-beta.com/circdb/circdetails.php?name=hsa_circ_001378	NA	NA	NA	NA	NA
hsa_circ:chr14:104219337-104220581	hsa_circ_001378	hsa-miR-30b	prostate cancer	down-regulated	http://gyanxet-beta.com/circdb/circdetails.php?name=hsa_circ_001378	NA	NA	NA	NA	NA
hsa_circ:chr14:104219337-104220581	hsa_circ_001378	hsa-miR-30c	pancreatic cancer	up-regulated	http://gyanxet-beta.com/circdb/circdetails.php?name=hsa_circ_001378	NA	NA	NA	NA	NA
hsa_circ:chr14:104219337-104220581	hsa_circ_001378	hsa-miR-30b	cardiac hypertrophy	down-regulated	http://gyanxet-beta.com/circdb/circdetails.php?name=hsa_circ_001378	NA	NA	NA	NA	NA
hsa_circ:chr14:104219337-104220581	hsa_circ_001378	hsa-miR-30b	Glomerulosclerosis	down-regulated	http://gyanxet-beta.com/circdb/circdetails.php?name=hsa_circ_001378	NA	NA	NA	NA	NA
hsa_circ:chr6:155095123-155116273	hsa_circ_001832	hsa-miR-106a	autism spectrum disorder (ASD)	down-regulated	http://gyanxet-beta.com/circdb/circdetails.php?name=hsa_circ_001832	NA	NA	NA	NA	NA
hsa_circ:chr6:155095123-155116273	hsa_circ_001832	hsa-miR-20a	chronic myeloid leukemia (CML)	down-regulated	http://gyanxet-beta.com/circdb/circdetails.php?name=hsa_circ_001832	NA	NA	NA	NA	NA
hsa_circ:chr6:155095123-155116273	hsa_circ_001832	hsa-miR-106a	malignant melanoma	down-regulated	http://gyanxet-beta.com/circdb/circdetails.php?name=hsa_circ_001832	NA	NA	NA	NA	NA
hsa_circ:chr6:155095123-155116273	hsa_circ_001832	hsa-miR-106a	lung cancer	up-regulated	http://gyanxet-beta.com/circdb/circdetails.php?name=hsa_circ_001832	NA	NA	NA	NA	NA
hsa_circ:chr6:155095123-155116273	hsa_circ_001832	hsa-miR-20a	Hodgkin's lymphoma	up-regulated	http://gyanxet-beta.com/circdb/circdetails.php?name=hsa_circ_001832	NA	NA	NA	NA	NA
hsa_circ:chr6:155095123-155116273	hsa_circ_001832	hsa-miR-93	hepatocellular carcinoma (HCC)	up-regulated	http://gyanxet-beta.com/circdb/circdetails.php?name=hsa_circ_001832	NA	NA	NA	NA	NA
hsa_circ:chr6:155095123-155116273	hsa_circ_001832	hsa-miR-20a	glioma	down-regulated	http://gyanxet-beta.com/circdb/circdetails.php?name=hsa_circ_001832	NA	NA	NA	NA	NA
hsa_circ:chr6:155095123-155116273	hsa_circ_001832	hsa-miR-20b	schizophrenia	down-regulated	http://gyanxet-beta.com/circdb/circdetails.php?name=hsa_circ_001832	NA	NA	NA	NA	NA
hsa_circ:chr6:155095123-155116273	hsa_circ_001832	hsa-miR-93	multiple myeloma (MM)	up-regulated	http://gyanxet-beta.com/circdb/circdetails.php?name=hsa_circ_001832	NA	NA	NA	NA	NA
hsa_circ:chr6:155095123-155116273	hsa_circ_001832	hsa-miR-106a	colorectal cancer	up-regulated	http://gyanxet-beta.com/circdb/circdetails.php?name=hsa_circ_001832	NA	NA	NA	NA	NA
hsa_circ:chr6:155095123-155116273	hsa_circ_001832	hsa-miR-106a	gastric cancer (stomach cancer)	up-regulated	http://gyanxet-beta.com/circdb/circdetails.php?name=hsa_circ_001832	NA	NA	NA	NA	NA
hsa_circ:chr6:155095123-155116273	hsa_circ_001832	hsa-miR-20a	psoriasis	up-regulated	http://gyanxet-beta.com/circdb/circdetails.php?name=hsa_circ_001832	NA	NA	NA	NA	NA
hsa_circ:chr6:155095123-155116273	hsa_circ_001832	hsa-miR-106b	gastric cancer (stomach cancer)	up-regulated	http://gyanxet-beta.com/circdb/circdetails.php?name=hsa_circ_001832	NA	NA	NA	NA	NA
hsa_circ:chr6:155095123-155116273	hsa_circ_001832	hsa-miR-20b	multiple sclerosis	down-regulated	http://gyanxet-beta.com/circdb/circdetails.php?name=hsa_circ_001832	NA	NA	NA	NA	NA
hsa_circ:chr6:155095123-155116273	hsa_circ_001832	hsa-miR-373	breast cancer	up-regulated	http://gyanxet-beta.com/circdb/circdetails.php?name=hsa_circ_001832	NA	NA	NA	NA	NA
hsa_circ:chr6:155095123-155116273	hsa_circ_001832	hsa-miR-20a	pancreatic cancer	up-regulated	http://gyanxet-beta.com/circdb/circdetails.php?name=hsa_circ_001832	NA	NA	NA	NA	NA
hsa_circ:chr6:155095123-155116273	hsa_circ_001832	hsa-miR-106b	colorectal cancer	up-regulated	http://gyanxet-beta.com/circdb/circdetails.php?name=hsa_circ_001832	NA	NA	NA	NA	NA
hsa_circ:chr6:155095123-155116273	hsa_circ_001832	hsa-miR-17	B-cell lymphoma	up-regulated	http://gyanxet-beta.com/circdb/circdetails.php?name=hsa_circ_001832	NA	NA	NA	NA	NA
hsa_circ:chr6:155095123-155116273	hsa_circ_001832	hsa-miR-93	gastric cancer (stomach cancer)	up-regulated	http://gyanxet-beta.com/circdb/circdetails.php?name=hsa_circ_001832	NA	NA	NA	NA	NA
hsa_circ:chr6:155095123-155116273	hsa_circ_001832	hsa-miR-93	lung cancer	up-regulated	http://gyanxet-beta.com/circdb/circdetails.php?name=hsa_circ_001832	NA	NA	NA	NA	NA
hsa_circ:chr6:155095123-155116273	hsa_circ_001832	hsa-miR-302b	malignant melanoma	down-regulated	http://gyanxet-beta.com/circdb/circdetails.php?name=hsa_circ_001832	NA	NA	NA	NA	NA
hsa_circ:chr6:155095123-155116273	hsa_circ_001832	hsa-miR-20a	prostate cancer	up-regulated	http://gyanxet-beta.com/circdb/circdetails.php?name=hsa_circ_001832	NA	NA	NA	NA	NA
hsa_circ:chr6:155095123-155116273	hsa_circ_001832	hsa-miR-106a	pancreatic cancer	up-regulated	http://gyanxet-beta.com/circdb/circdetails.php?name=hsa_circ_001832	NA	NA	NA	NA	NA
hsa_circ:chr6:155095123-155116273	hsa_circ_001832	hsa-miR-302d	acute myeloid leukemia (AML)	down-regulated	http://gyanxet-beta.com/circdb/circdetails.php?name=hsa_circ_001832	NA	NA	NA	NA	NA
hsa_circ:chr6:155095123-155116273	hsa_circ_001832	hsa-miR-17	glioma	up-regulated	http://gyanxet-beta.com/circdb/circdetails.php?name=hsa_circ_001832	NA	NA	NA	NA	NA
hsa_circ:chr6:155095123-155116273	hsa_circ_001832	hsa-miR-373	head and neck squamous cell carcinoma (HNSCC)	up-regulated	http://gyanxet-beta.com/circdb/circdetails.php?name=hsa_circ_001832	NA	NA	NA	NA	NA
hsa_circ:chr6:155095123-155116273	hsa_circ_001832	hsa-miR-106a	follicular lymphoma (FL)	up-regulated	http://gyanxet-beta.com/circdb/circdetails.php?name=hsa_circ_001832	NA	NA	NA	NA	NA
hsa_circ:chr6:155095123-155116273	hsa_circ_001832	hsa-miR-302c	epithelial ovarian cancer (EOC)	down-regulated	http://gyanxet-beta.com/circdb/circdetails.php?name=hsa_circ_001832	NA	NA	NA	NA	NA
hsa_circ:chr6:155095123-155116273	hsa_circ_001832	hsa-miR-373	testicular germ cell tumor	up-regulated	http://gyanxet-beta.com/circdb/circdetails.php?name=hsa_circ_001832	NA	NA	NA	NA	NA
hsa_circ:chr6:155095123-155116273	hsa_circ_001832	hsa-miR-106b	Alzheimer's disease	down-regulated	http://gyanxet-beta.com/circdb/circdetails.php?name=hsa_circ_001832	NA	NA	NA	NA	NA
hsa_circ:chr6:155095123-155116273	hsa_circ_001832	hsa-miR-106a	kidney cancer	up-regulated	http://gyanxet-beta.com/circdb/circdetails.php?name=hsa_circ_001832	NA	NA	NA	NA	NA
hsa_circ:chr6:155095123-155116273	hsa_circ_001832	hsa-miR-20b	T-cell leukemia	up-regulated	http://gyanxet-beta.com/circdb/circdetails.php?name=hsa_circ_001832	NA	NA	NA	NA	NA
hsa_circ:chr6:155095123-155116273	hsa_circ_001832	hsa-miR-20a	hepatocellular carcinoma (HCC)	up-regulated	http://gyanxet-beta.com/circdb/circdetails.php?name=hsa_circ_001832	NA	NA	NA	NA	NA
hsa_circ:chr6:155095123-155116273	hsa_circ_001832	hsa-miR-302d	testicular germ cell tumor	up-regulated	http://gyanxet-beta.com/circdb/circdetails.php?name=hsa_circ_001832	NA	NA	NA	NA	NA
hsa_circ:chr6:155095123-155116273	hsa_circ_001832	hsa-miR-106a	psoriasis	up-regulated	http://gyanxet-beta.com/circdb/circdetails.php?name=hsa_circ_001832	NA	NA	NA	NA	NA
hsa_circ:chr6:155095123-155116273	hsa_circ_001832	hsa-miR-372	acute myeloid leukemia (AML)	down-regulated	http://gyanxet-beta.com/circdb/circdetails.php?name=hsa_circ_001832	NA	NA	NA	NA	NA
hsa_circ:chr6:155095123-155116273	hsa_circ_001832	hsa-miR-106a	neuroblastoma (NB)	up-regulated	http://gyanxet-beta.com/circdb/circdetails.php?name=hsa_circ_001832	NA	NA	NA	NA	NA
hsa_circ:chr6:155095123-155116273	hsa_circ_001832	hsa-miR-106b	chronic lymphocytic leukemia (CLL)	down-regulated	http://gyanxet-beta.com/circdb/circdetails.php?name=hsa_circ_001832	NA	NA	NA	NA	NA
hsa_circ:chr6:155095123-155116273	hsa_circ_001832	hsa-miR-106a	diffuse large B-cell lymphoma (DLBCL)	up-regulated	http://gyanxet-beta.com/circdb/circdetails.php?name=hsa_circ_001832	NA	NA	NA	NA	NA
hsa_circ:chr6:155095123-155116273	hsa_circ_001832	hsa-miR-93	Alzheimer's disease	down-regulated	http://gyanxet-beta.com/circdb/circdetails.php?name=hsa_circ_001832	NA	NA	NA	NA	NA
hsa_circ:chr6:155095123-155116273	hsa_circ_001832	hsa-miR-372	colorectal cancer	up-regulated	http://gyanxet-beta.com/circdb/circdetails.php?name=hsa_circ_001832	NA	NA	NA	NA	NA
hsa_circ:chr6:155095123-155116273	hsa_circ_001832	hsa-miR-302c	malignant melanoma	down-regulated	http://gyanxet-beta.com/circdb/circdetails.php?name=hsa_circ_001832	NA	NA	NA	NA	NA
hsa_circ:chr6:155095123-155116273	hsa_circ_001832	hsa-miR-93	pancreatic ductal adenocarcinoma (PDAC)	up-regulated	http://gyanxet-beta.com/circdb/circdetails.php?name=hsa_circ_001832	NA	NA	NA	NA	NA
hsa_circ:chr6:155095123-155116273	hsa_circ_001832	hsa-miR-106a	prostate cancer	up-regulated	http://gyanxet-beta.com/circdb/circdetails.php?name=hsa_circ_001832	NA	NA	NA	NA	NA
hsa_circ:chr6:155095123-155116273	hsa_circ_001832	hsa-miR-373	esophageal cancer	up-regulated	http://gyanxet-beta.com/circdb/circdetails.php?name=hsa_circ_001832	NA	NA	NA	NA	NA
hsa_circ:chr6:155095123-155116273	hsa_circ_001832	hsa-miR-372	testicular germ cell tumor	up-regulated	http://gyanxet-beta.com/circdb/circdetails.php?name=hsa_circ_001832	NA	NA	NA	NA	NA
hsa_circ:chr6:155095123-155116273	hsa_circ_001832	hsa-miR-93	neuroblastoma (NB)	up-regulated	http://gyanxet-beta.com/circdb/circdetails.php?name=hsa_circ_001832	NA	NA	NA	NA	NA
hsa_circ:chr6:155095123-155116273	hsa_circ_001832	hsa-miR-106b	hepatocellular carcinoma (HCC)	up-regulated	http://gyanxet-beta.com/circdb/circdetails.php?name=hsa_circ_001832	NA	NA	NA	NA	NA
hsa_circ:chr6:155095123-155116273	hsa_circ_001832	hsa-miR-106b	autism spectrum disorder (ASD)	down-regulated	http://gyanxet-beta.com/circdb/circdetails.php?name=hsa_circ_001832	NA	NA	NA	NA	NA
hsa_circ:chr6:155095123-155116273	hsa_circ_001832	hsa-miR-302d	malignant melanoma	down-regulated	http://gyanxet-beta.com/circdb/circdetails.php?name=hsa_circ_001832	NA	NA	NA	NA	NA
hsa_circ:chr6:155095123-155116273	hsa_circ_001832	hsa-miR-17	kidney cancer	up-regulated	http://gyanxet-beta.com/circdb/circdetails.php?name=hsa_circ_001832	NA	NA	NA	NA	NA
hsa_circ:chr6:155095123-155116273	hsa_circ_001832	hsa-miR-20a	primary biliary cirrhosis (PBC)	down-regulated	http://gyanxet-beta.com/circdb/circdetails.php?name=hsa_circ_001832	NA	NA	NA	NA	NA
hsa_circ:chr6:155095123-155116273	hsa_circ_001832	hsa-miR-519d	primary biliary cirrhosis (PBC)	down-regulated	http://gyanxet-beta.com/circdb/circdetails.php?name=hsa_circ_001832	NA	NA	NA	NA	NA
hsa_circ:chr6:155095123-155116273	hsa_circ_001832	hsa-miR-372	non-small cell lung cancer (NSCLC)	up-regulated	http://gyanxet-beta.com/circdb/circdetails.php?name=hsa_circ_001832	NA	NA	NA	NA	NA
hsa_circ:chr6:155095123-155116273	hsa_circ_001832	hsa-miR-106b	schizophrenia	up-regulated	http://gyanxet-beta.com/circdb/circdetails.php?name=hsa_circ_001832	NA	NA	NA	NA	NA
hsa_circ:chr6:155095123-155116273	hsa_circ_001832	hsa-miR-106b	ovarian cancer (OC)	down-regulated	http://gyanxet-beta.com/circdb/circdetails.php?name=hsa_circ_001832	NA	NA	NA	NA	NA
hsa_circ:chr6:155095123-155116273	hsa_circ_001832	hsa-miR-106a	T-cell leukemia	up-regulated	http://gyanxet-beta.com/circdb/circdetails.php?name=hsa_circ_001832	NA	NA	NA	NA	NA
hsa_circ:chr6:155095123-155116273	hsa_circ_001832	hsa-miR-17	Polycystic Kidney Disease	up-regulated	http://gyanxet-beta.com/circdb/circdetails.php?name=hsa_circ_001832	NA	NA	NA	NA	NA
hsa_circ:chr6:155095123-155116273	hsa_circ_001832	hsa-miR-93	colorectal cancer	up-regulated	http://gyanxet-beta.com/circdb/circdetails.php?name=hsa_circ_001832	NA	NA	NA	NA	NA
hsa_circ:chr6:155095123-155116273	hsa_circ_001832	hsa-miR-20b	kidney cancer	up-regulated	http://gyanxet-beta.com/circdb/circdetails.php?name=hsa_circ_001832	NA	NA	NA	NA	NA
hsa_circ:chr6:155095123-155116273	hsa_circ_001832	hsa-miR-20a	kidney cancer	up-regulated	http://gyanxet-beta.com/circdb/circdetails.php?name=hsa_circ_001832	NA	NA	NA	NA	NA
hsa_circ:chr6:155095123-155116273	hsa_circ_001832	hsa-miR-519a	ovarian cancer (OC)	down-regulated	http://gyanxet-beta.com/circdb/circdetails.php?name=hsa_circ_001832	NA	NA	NA	NA	NA
hsa_circ:chr6:155095123-155116273	hsa_circ_001832	hsa-miR-20a	pulmonary hypertension	up-regulated	http://gyanxet-beta.com/circdb/circdetails.php?name=hsa_circ_001832	NA	NA	NA	NA	NA
hsa_circ:chr6:155095123-155116273	hsa_circ_001832	hsa-miR-135a	malignant melanoma	down-regulated	http://gyanxet-beta.com/circdb/circdetails.php?name=hsa_circ_001832	NA	NA	NA	NA	NA
hsa_circ:chr6:155095123-155116273	hsa_circ_001832	hsa-miR-20a	breast cancer	down-regulated	http://gyanxet-beta.com/circdb/circdetails.php?name=hsa_circ_001832	NA	NA	NA	NA	NA
hsa_circ:chr6:155095123-155116273	hsa_circ_001832	hsa-miR-135a	Hodgkin's lymphoma	down-regulated	http://gyanxet-beta.com/circdb/circdetails.php?name=hsa_circ_001832	NA	NA	NA	NA	NA
hsa_circ:chr6:155095123-155116273	hsa_circ_001832	hsa-miR-106b	kidney cancer	up-regulated	http://gyanxet-beta.com/circdb/circdetails.php?name=hsa_circ_001832	NA	NA	NA	NA	NA
hsa_circ:chr6:155095123-155116273	hsa_circ_001832	hsa-miR-20a	B-cell lymphoma	up-regulated	http://gyanxet-beta.com/circdb/circdetails.php?name=hsa_circ_001832	NA	NA	NA	NA	NA
hsa_circ:chr6:155095123-155116273	hsa_circ_001832	hsa-miR-106b	multiple myeloma (MM)	up-regulated	http://gyanxet-beta.com/circdb/circdetails.php?name=hsa_circ_001832	NA	NA	NA	NA	NA
hsa_circ:chr6:155095123-155116273	hsa_circ_001832	hsa-miR-20a	lung cancer	up-regulated	http://gyanxet-beta.com/circdb/circdetails.php?name=hsa_circ_001832	NA	NA	NA	NA	NA
hsa_circ:chr6:155095123-155116273	hsa_circ_001832	hsa-miR-17	non-alcoholic fatty liver disease (NAFLD)	up-regulated	http://gyanxet-beta.com/circdb/circdetails.php?name=hsa_circ_001832	NA	NA	NA	NA	NA
hsa_circ:chr6:155095123-155116273	hsa_circ_001832	hsa-miR-93	vesicular stomatitis	down-regulated	http://gyanxet-beta.com/circdb/circdetails.php?name=hsa_circ_001832	NA	NA	NA	NA	NA
hsa_circ:chr6:155095123-155116273	hsa_circ_001832	hsa-miR-20a	colorectal cancer	up-regulated	http://gyanxet-beta.com/circdb/circdetails.php?name=hsa_circ_001832	NA	NA	NA	NA	NA
hsa_circ:chr6:155095123-155116273	hsa_circ_001832	hsa-miR-20a	malignant lymphoma	up-regulated	http://gyanxet-beta.com/circdb/circdetails.php?name=hsa_circ_001832	NA	NA	NA	NA	NA
hsa_circ:chr6:155095123-155116273	hsa_circ_001832	hsa-miR-93	autism spectrum disorder (ASD)	down-regulated	http://gyanxet-beta.com/circdb/circdetails.php?name=hsa_circ_001832	NA	NA	NA	NA	NA
hsa_circ:chr22:42415315-42416100	hsa_circ_000352	hsa-miR-494	renal clear cell carcinoma	down-regulated	http://gyanxet-beta.com/circdb/circdetails.php?name=hsa_circ_000352	NA	NA	NA	NA	NA
hsa_circ:chr22:42415315-42416100	hsa_circ_000352	hsa-miR-494	head and neck squamous cell carcinoma (HNSCC)	down-regulated	http://gyanxet-beta.com/circdb/circdetails.php?name=hsa_circ_000352	NA	NA	NA	NA	NA
hsa_circ:chr22:42415315-42416100	hsa_circ_000352	hsa-miR-494	ovarian cancer (OC)	up-regulated	http://gyanxet-beta.com/circdb/circdetails.php?name=hsa_circ_000352	NA	NA	NA	NA	NA
hsa_circ:chr22:42415315-42416100	hsa_circ_000352	hsa-miR-494	chronic pancreatitis	up-regulated	http://gyanxet-beta.com/circdb/circdetails.php?name=hsa_circ_000352	NA	NA	NA	NA	NA
hsa_circ:chr22:42415315-42416100	hsa_circ_000352	hsa-miR-494	primary biliary cirrhosis (PBC)	down-regulated	http://gyanxet-beta.com/circdb/circdetails.php?name=hsa_circ_000352	NA	NA	NA	NA	NA
hsa_circ:chr22:42415315-42416100	hsa_circ_000352	hsa-miR-494	retinoblastoma	up-regulated	http://gyanxet-beta.com/circdb/circdetails.php?name=hsa_circ_000352	NA	NA	NA	NA	NA
hsa_circ:chr22:42415315-42416100	hsa_circ_000352	hsa-miR-494	Waldenstrom Macroglobulinemia (WM)	up-regulated	http://gyanxet-beta.com/circdb/circdetails.php?name=hsa_circ_000352	NA	NA	NA	NA	NA
hsa_circ:chr17:65941525-65972074	hsa_circ_001730	hsa-miR-29c	non-alcoholic fatty liver disease (NAFLD)	up-regulated	http://gyanxet-beta.com/circdb/circdetails.php?name=hsa_circ_001730	NA	NA	NA	NA	NA
hsa_circ:chr17:65941525-65972074	hsa_circ_001730	hsa-miR-125b	neuroblastoma (NB)	down-regulated	http://gyanxet-beta.com/circdb/circdetails.php?name=hsa_circ_001730	NA	NA	NA	NA	NA
hsa_circ:chr17:65941525-65972074	hsa_circ_001730	hsa-miR-186	hepatocellular carcinoma (HCC)	up-regulated	http://gyanxet-beta.com/circdb/circdetails.php?name=hsa_circ_001730	NA	NA	NA	NA	NA
hsa_circ:chr17:65941525-65972074	hsa_circ_001730	hsa-miR-125b	prostate cancer	down-regulated	http://gyanxet-beta.com/circdb/circdetails.php?name=hsa_circ_001730	NA	NA	NA	NA	NA
hsa_circ:chr17:65941525-65972074	hsa_circ_001730	hsa-miR-125b	heart failure	up-regulated	http://gyanxet-beta.com/circdb/circdetails.php?name=hsa_circ_001730	NA	NA	NA	NA	NA
hsa_circ:chr17:65941525-65972074	hsa_circ_001730	hsa-miR-133a	cardiac hypertrophy	down-regulated	http://gyanxet-beta.com/circdb/circdetails.php?name=hsa_circ_001730	NA	NA	NA	NA	NA
hsa_circ:chr17:65941525-65972074	hsa_circ_001730	hsa-miR-29c	papillary thyroid carcinoma (PTC)	up-regulated	http://gyanxet-beta.com/circdb/circdetails.php?name=hsa_circ_001730	NA	NA	NA	NA	NA
hsa_circ:chr17:65941525-65972074	hsa_circ_001730	hsa-miR-29a	Huntington's disease (HD)	up-regulated	http://gyanxet-beta.com/circdb/circdetails.php?name=hsa_circ_001730	NA	NA	NA	NA	NA
hsa_circ:chr17:65941525-65972074	hsa_circ_001730	hsa-miR-125a-5p	multiple myeloma (MM)	up-regulated	http://gyanxet-beta.com/circdb/circdetails.php?name=hsa_circ_001730	NA	NA	NA	NA	NA
hsa_circ:chr17:65941525-65972074	hsa_circ_001730	hsa-miR-29c	neuroblastoma (NB)	down-regulated	http://gyanxet-beta.com/circdb/circdetails.php?name=hsa_circ_001730	NA	NA	NA	NA	NA
hsa_circ:chr17:65941525-65972074	hsa_circ_001730	hsa-miR-133a	tongue squamous cell carcinoma	down-regulated	http://gyanxet-beta.com/circdb/circdetails.php?name=hsa_circ_001730	NA	NA	NA	NA	NA
hsa_circ:chr17:65941525-65972074	hsa_circ_001730	hsa-miR-498	retinoblastoma	up-regulated	http://gyanxet-beta.com/circdb/circdetails.php?name=hsa_circ_001730	NA	NA	NA	NA	NA
hsa_circ:chr17:65941525-65972074	hsa_circ_001730	hsa-miR-29c	nemaline myopathy (NM)	down-regulated	http://gyanxet-beta.com/circdb/circdetails.php?name=hsa_circ_001730	NA	NA	NA	NA	NA
hsa_circ:chr17:65941525-65972074	hsa_circ_001730	hsa-miR-29b	chronic lymphocytic leukemia (CLL)	down-regulated	http://gyanxet-beta.com/circdb/circdetails.php?name=hsa_circ_001730	NA	NA	NA	NA	NA
hsa_circ:chr17:65941525-65972074	hsa_circ_001730	hsa-miR-133a	colorectal cancer	down-regulated	http://gyanxet-beta.com/circdb/circdetails.php?name=hsa_circ_001730	NA	NA	NA	NA	NA
hsa_circ:chr17:65941525-65972074	hsa_circ_001730	hsa-miR-133a	cardiomyopathy	down-regulated	http://gyanxet-beta.com/circdb/circdetails.php?name=hsa_circ_001730	NA	NA	NA	NA	NA
hsa_circ:chr17:65941525-65972074	hsa_circ_001730	hsa-miR-29c	ovarian cancer (OC)	up-regulated	http://gyanxet-beta.com/circdb/circdetails.php?name=hsa_circ_001730	NA	NA	NA	NA	NA
hsa_circ:chr17:65941525-65972074	hsa_circ_001730	hsa-miR-125b	uterine leiomyoma (ULM)	up-regulated	http://gyanxet-beta.com/circdb/circdetails.php?name=hsa_circ_001730	NA	NA	NA	NA	NA
hsa_circ:chr17:65941525-65972074	hsa_circ_001730	hsa-miR-29a	neuroblastoma (NB)	down-regulated	http://gyanxet-beta.com/circdb/circdetails.php?name=hsa_circ_001730	NA	NA	NA	NA	NA
hsa_circ:chr17:65941525-65972074	hsa_circ_001730	hsa-miR-133a	glioblastoma multiforme (GBM)	down-regulated	http://gyanxet-beta.com/circdb/circdetails.php?name=hsa_circ_001730	NA	NA	NA	NA	NA
hsa_circ:chr17:65941525-65972074	hsa_circ_001730	hsa-miR-29c	Duchenne muscular dystrophy (DMD)	down-regulated	http://gyanxet-beta.com/circdb/circdetails.php?name=hsa_circ_001730	NA	NA	NA	NA	NA
hsa_circ:chr17:65941525-65972074	hsa_circ_001730	hsa-miR-29c	chronic lymphocytic leukemia (CLL)	down-regulated	http://gyanxet-beta.com/circdb/circdetails.php?name=hsa_circ_001730	NA	NA	NA	NA	NA
hsa_circ:chr17:65941525-65972074	hsa_circ_001730	hsa-miR-186	head and neck squamous cell carcinoma (HNSCC)	down-regulated	http://gyanxet-beta.com/circdb/circdetails.php?name=hsa_circ_001730	NA	NA	NA	NA	NA
hsa_circ:chr17:65941525-65972074	hsa_circ_001730	hsa-miR-29a	lung cancer	down-regulated	http://gyanxet-beta.com/circdb/circdetails.php?name=hsa_circ_001730	NA	NA	NA	NA	NA
hsa_circ:chr17:65941525-65972074	hsa_circ_001730	hsa-miR-29b	type 2 diabetes	up-regulated	http://gyanxet-beta.com/circdb/circdetails.php?name=hsa_circ_001730	NA	NA	NA	NA	NA
hsa_circ:chr17:65941525-65972074	hsa_circ_001730	hsa-miR-133a	epithelial ovarian cancer (EOC)	down-regulated	http://gyanxet-beta.com/circdb/circdetails.php?name=hsa_circ_001730	NA	NA	NA	NA	NA
hsa_circ:chr17:65941525-65972074	hsa_circ_001730	hsa-miR-125b	malignant melanoma	down-regulated	http://gyanxet-beta.com/circdb/circdetails.php?name=hsa_circ_001730	NA	NA	NA	NA	NA
hsa_circ:chr17:65941525-65972074	hsa_circ_001730	hsa-miR-29c	bladder cancer	down-regulated	http://gyanxet-beta.com/circdb/circdetails.php?name=hsa_circ_001730	NA	NA	NA	NA	NA
hsa_circ:chr17:65941525-65972074	hsa_circ_001730	hsa-miR-422a	colorectal cancer	down-regulated	http://gyanxet-beta.com/circdb/circdetails.php?name=hsa_circ_001730	NA	NA	NA	NA	NA
hsa_circ:chr17:65941525-65972074	hsa_circ_001730	hsa-miR-125a-5p	lung cancer	down-regulated	http://gyanxet-beta.com/circdb/circdetails.php?name=hsa_circ_001730	NA	NA	NA	NA	NA
hsa_circ:chr17:65941525-65972074	hsa_circ_001730	hsa-miR-29c	schizophrenia	down-regulated	http://gyanxet-beta.com/circdb/circdetails.php?name=hsa_circ_001730	NA	NA	NA	NA	NA
hsa_circ:chr17:65941525-65972074	hsa_circ_001730	hsa-miR-27b	cardiac hypertrophy	up-regulated	http://gyanxet-beta.com/circdb/circdetails.php?name=hsa_circ_001730	NA	NA	NA	NA	NA
hsa_circ:chr17:65941525-65972074	hsa_circ_001730	hsa-miR-29a	ovarian cancer (OC)	up-regulated	http://gyanxet-beta.com/circdb/circdetails.php?name=hsa_circ_001730	NA	NA	NA	NA	NA
hsa_circ:chr17:65941525-65972074	hsa_circ_001730	hsa-miR-29b	kidney cancer	up-regulated	http://gyanxet-beta.com/circdb/circdetails.php?name=hsa_circ_001730	NA	NA	NA	NA	NA
hsa_circ:chr17:65941525-65972074	hsa_circ_001730	hsa-miR-29b	malignant melanoma	down-regulated	http://gyanxet-beta.com/circdb/circdetails.php?name=hsa_circ_001730	NA	NA	NA	NA	NA
hsa_circ:chr17:65941525-65972074	hsa_circ_001730	hsa-miR-29b	nemaline myopathy (NM)	down-regulated	http://gyanxet-beta.com/circdb/circdetails.php?name=hsa_circ_001730	NA	NA	NA	NA	NA
hsa_circ:chr17:65941525-65972074	hsa_circ_001730	hsa-miR-125b	vascular disease	down-regulated	http://gyanxet-beta.com/circdb/circdetails.php?name=hsa_circ_001730	NA	NA	NA	NA	NA
hsa_circ:chr17:65941525-65972074	hsa_circ_001730	hsa-miR-133a	myeloproliferative disorder	down-regulated	http://gyanxet-beta.com/circdb/circdetails.php?name=hsa_circ_001730	NA	NA	NA	NA	NA
hsa_circ:chr17:65941525-65972074	hsa_circ_001730	hsa-miR-498	prostate cancer	up-regulated	http://gyanxet-beta.com/circdb/circdetails.php?name=hsa_circ_001730	NA	NA	NA	NA	NA
hsa_circ:chr17:65941525-65972074	hsa_circ_001730	hsa-miR-27b	acute myeloid leukemia (AML)	up-regulated	http://gyanxet-beta.com/circdb/circdetails.php?name=hsa_circ_001730	NA	NA	NA	NA	NA
hsa_circ:chr17:65941525-65972074	hsa_circ_001730	hsa-miR-193b	autism spectrum disorder (ASD)	down-regulated	http://gyanxet-beta.com/circdb/circdetails.php?name=hsa_circ_001730	NA	NA	NA	NA	NA
hsa_circ:chr17:65941525-65972074	hsa_circ_001730	hsa-miR-29b	papillary thyroid carcinoma (PTC)	up-regulated	http://gyanxet-beta.com/circdb/circdetails.php?name=hsa_circ_001730	NA	NA	NA	NA	NA
hsa_circ:chr17:65941525-65972074	hsa_circ_001730	hsa-miR-193b	Duchenne muscular dystrophy (DMD)	down-regulated	http://gyanxet-beta.com/circdb/circdetails.php?name=hsa_circ_001730	NA	NA	NA	NA	NA
hsa_circ:chr17:65941525-65972074	hsa_circ_001730	hsa-miR-29a	facioscapulohumeral muscular dystrophy (FSHD)	up-regulated	http://gyanxet-beta.com/circdb/circdetails.php?name=hsa_circ_001730	NA	NA	NA	NA	NA
hsa_circ:chr17:65941525-65972074	hsa_circ_001730	hsa-miR-29b	non-alcoholic fatty liver disease (NAFLD)	down-regulated	http://gyanxet-beta.com/circdb/circdetails.php?name=hsa_circ_001730	NA	NA	NA	NA	NA
hsa_circ:chr17:65941525-65972074	hsa_circ_001730	hsa-miR-29c	nasopharyngeal carcinoma (NPC)	down-regulated	http://gyanxet-beta.com/circdb/circdetails.php?name=hsa_circ_001730	NA	NA	NA	NA	NA
hsa_circ:chr17:65941525-65972074	hsa_circ_001730	hsa-miR-29c	pancreatic ductal adenocarcinoma (PDAC)	down-regulated	http://gyanxet-beta.com/circdb/circdetails.php?name=hsa_circ_001730	NA	NA	NA	NA	NA
hsa_circ:chr17:65941525-65972074	hsa_circ_001730	hsa-miR-133a	bladder cancer	down-regulated	http://gyanxet-beta.com/circdb/circdetails.php?name=hsa_circ_001730	NA	NA	NA	NA	NA
hsa_circ:chr17:65941525-65972074	hsa_circ_001730	hsa-miR-29b	schizophrenia	down-regulated	http://gyanxet-beta.com/circdb/circdetails.php?name=hsa_circ_001730	NA	NA	NA	NA	NA
hsa_circ:chr17:65941525-65972074	hsa_circ_001730	hsa-miR-133a	head and neck squamous cell carcinoma (HNSCC)	down-regulated	http://gyanxet-beta.com/circdb/circdetails.php?name=hsa_circ_001730	NA	NA	NA	NA	NA
hsa_circ:chr17:65941525-65972074	hsa_circ_001730	hsa-miR-29b	Duchenne muscular dystrophy (DMD)	down-regulated	http://gyanxet-beta.com/circdb/circdetails.php?name=hsa_circ_001730	NA	NA	NA	NA	NA
hsa_circ:chr17:65941525-65972074	hsa_circ_001730	hsa-miR-193b	uveal melanoma	up-regulated	http://gyanxet-beta.com/circdb/circdetails.php?name=hsa_circ_001730	NA	NA	NA	NA	NA
hsa_circ:chr17:65941525-65972074	hsa_circ_001730	hsa-miR-29c	kidney cancer	up-regulated	http://gyanxet-beta.com/circdb/circdetails.php?name=hsa_circ_001730	NA	NA	NA	NA	NA
hsa_circ:chr17:65941525-65972074	hsa_circ_001730	hsa-miR-29a	prostate cancer	down-regulated	http://gyanxet-beta.com/circdb/circdetails.php?name=hsa_circ_001730	NA	NA	NA	NA	NA
hsa_circ:chr17:65941525-65972074	hsa_circ_001730	hsa-miR-29a	Cerebellar neurodegeneration	down-regulated	http://gyanxet-beta.com/circdb/circdetails.php?name=hsa_circ_001730	NA	NA	NA	NA	NA
hsa_circ:chr17:65941525-65972074	hsa_circ_001730	hsa-miR-29a	homozygous sickle cell disease (HbSS)	up-regulated	http://gyanxet-beta.com/circdb/circdetails.php?name=hsa_circ_001730	NA	NA	NA	NA	NA
hsa_circ:chr17:65941525-65972074	hsa_circ_001730	hsa-miR-29c	type 2 diabetes	up-regulated	http://gyanxet-beta.com/circdb/circdetails.php?name=hsa_circ_001730	NA	NA	NA	NA	NA
hsa_circ:chr17:65941525-65972074	hsa_circ_001730	hsa-miR-29b	breast cancer	up-regulated	http://gyanxet-beta.com/circdb/circdetails.php?name=hsa_circ_001730	NA	NA	NA	NA	NA
hsa_circ:chr17:65941525-65972074	hsa_circ_001730	hsa-miR-498	uterine leiomyoma (ULM)	down-regulated	http://gyanxet-beta.com/circdb/circdetails.php?name=hsa_circ_001730	NA	NA	NA	NA	NA
hsa_circ:chr17:65941525-65972074	hsa_circ_001730	hsa-miR-29a	Duchenne muscular dystrophy (DMD)	down-regulated	http://gyanxet-beta.com/circdb/circdetails.php?name=hsa_circ_001730	NA	NA	NA	NA	NA
hsa_circ:chr17:65941525-65972074	hsa_circ_001730	hsa-miR-29b	uterine leiomyoma (ULM)	down-regulated	http://gyanxet-beta.com/circdb/circdetails.php?name=hsa_circ_001730	NA	NA	NA	NA	NA
hsa_circ:chr17:65941525-65972074	hsa_circ_001730	hsa-miR-125b	Cerebellar neurodegeneration	down-regulated	http://gyanxet-beta.com/circdb/circdetails.php?name=hsa_circ_001730	NA	NA	NA	NA	NA
hsa_circ:chr17:65941525-65972074	hsa_circ_001730	hsa-miR-378	cardiac hypertrophy	down-regulated	http://gyanxet-beta.com/circdb/circdetails.php?name=hsa_circ_001730	NA	NA	NA	NA	NA
hsa_circ:chr17:65941525-65972074	hsa_circ_001730	hsa-miR-29b	prostate cancer	down-regulated	http://gyanxet-beta.com/circdb/circdetails.php?name=hsa_circ_001730	NA	NA	NA	NA	NA
hsa_circ:chr17:65941525-65972074	hsa_circ_001730	hsa-miR-29b	facioscapulohumeral muscular dystrophy (FSHD)	up-regulated	http://gyanxet-beta.com/circdb/circdetails.php?name=hsa_circ_001730	NA	NA	NA	NA	NA
hsa_circ:chr17:65941525-65972074	hsa_circ_001730	hsa-miR-125b	psoriasis	down-regulated	http://gyanxet-beta.com/circdb/circdetails.php?name=hsa_circ_001730	NA	NA	NA	NA	NA
hsa_circ:chr17:65941525-65972074	hsa_circ_001730	hsa-miR-125b	cardiac hypertrophy	up-regulated	http://gyanxet-beta.com/circdb/circdetails.php?name=hsa_circ_001730	NA	NA	NA	NA	NA
hsa_circ:chr17:65941525-65972074	hsa_circ_001730	hsa-miR-125b	hepatocellular carcinoma (HCC)	down-regulated	http://gyanxet-beta.com/circdb/circdetails.php?name=hsa_circ_001730	NA	NA	NA	NA	NA
hsa_circ:chr17:65941525-65972074	hsa_circ_001730	hsa-miR-29c	breast cancer	up-regulated	http://gyanxet-beta.com/circdb/circdetails.php?name=hsa_circ_001730	NA	NA	NA	NA	NA
hsa_circ:chr17:65941525-65972074	hsa_circ_001730	hsa-miR-27b	non-alcoholic fatty liver disease (NAFLD)	down-regulated	http://gyanxet-beta.com/circdb/circdetails.php?name=hsa_circ_001730	NA	NA	NA	NA	NA
hsa_circ:chr17:65941525-65972074	hsa_circ_001730	hsa-miR-498	head and neck squamous cell carcinoma (HNSCC)	up-regulated	http://gyanxet-beta.com/circdb/circdetails.php?name=hsa_circ_001730	NA	NA	NA	NA	NA
hsa_circ:chr17:65941525-65972074	hsa_circ_001730	hsa-miR-27b	acute lymphoblastic leukemia (ALL)	down-regulated	http://gyanxet-beta.com/circdb/circdetails.php?name=hsa_circ_001730	NA	NA	NA	NA	NA
hsa_circ:chr17:65941525-65972074	hsa_circ_001730	hsa-miR-133a	primary biliary cirrhosis (PBC)	down-regulated	http://gyanxet-beta.com/circdb/circdetails.php?name=hsa_circ_001730	NA	NA	NA	NA	NA
hsa_circ:chr17:65941525-65972074	hsa_circ_001730	hsa-miR-29c	head and neck squamous cell carcinoma (HNSCC)	up-regulated	http://gyanxet-beta.com/circdb/circdetails.php?name=hsa_circ_001730	NA	NA	NA	NA	NA
hsa_circ:chr17:65941525-65972074	hsa_circ_001730	hsa-miR-29a	Alzheimer's disease	down-regulated	http://gyanxet-beta.com/circdb/circdetails.php?name=hsa_circ_001730	NA	NA	NA	NA	NA
hsa_circ:chr17:65941525-65972074	hsa_circ_001730	hsa-miR-29a	colorectal cancer	up-regulated	http://gyanxet-beta.com/circdb/circdetails.php?name=hsa_circ_001730	NA	NA	NA	NA	NA
hsa_circ:chr17:65941525-65972074	hsa_circ_001730	hsa-miR-29a	type 2 diabetes	up-regulated	http://gyanxet-beta.com/circdb/circdetails.php?name=hsa_circ_001730	NA	NA	NA	NA	NA
hsa_circ:chr17:65941525-65972074	hsa_circ_001730	hsa-miR-125b	anaplastic thyroid carcinoma (ATC)	down-regulated	http://gyanxet-beta.com/circdb/circdetails.php?name=hsa_circ_001730	NA	NA	NA	NA	NA
hsa_circ:chr17:65941525-65972074	hsa_circ_001730	hsa-miR-27b	lung cancer	down-regulated	http://gyanxet-beta.com/circdb/circdetails.php?name=hsa_circ_001730	NA	NA	NA	NA	NA
hsa_circ:chr17:65941525-65972074	hsa_circ_001730	hsa-miR-125b	bladder cancer	down-regulated	http://gyanxet-beta.com/circdb/circdetails.php?name=hsa_circ_001730	NA	NA	NA	NA	NA
hsa_circ:chr17:65941525-65972074	hsa_circ_001730	hsa-miR-193b	breast cancer	down-regulated	http://gyanxet-beta.com/circdb/circdetails.php?name=hsa_circ_001730	NA	NA	NA	NA	NA
hsa_circ:chr17:65941525-65972074	hsa_circ_001730	hsa-miR-29c	lung cancer	down-regulated	http://gyanxet-beta.com/circdb/circdetails.php?name=hsa_circ_001730	NA	NA	NA	NA	NA
hsa_circ:chr17:65941525-65972074	hsa_circ_001730	hsa-miR-186	Hodgkin's lymphoma	up-regulated	http://gyanxet-beta.com/circdb/circdetails.php?name=hsa_circ_001730	NA	NA	NA	NA	NA
hsa_circ:chr17:65941525-65972074	hsa_circ_001730	hsa-miR-29b	head and neck squamous cell carcinoma (HNSCC)	down-regulated	http://gyanxet-beta.com/circdb/circdetails.php?name=hsa_circ_001730	NA	NA	NA	NA	NA
hsa_circ:chr17:65941525-65972074	hsa_circ_001730	hsa-miR-29c	uterine leiomyoma (ULM)	down-regulated	http://gyanxet-beta.com/circdb/circdetails.php?name=hsa_circ_001730	NA	NA	NA	NA	NA
hsa_circ:chr17:65941525-65972074	hsa_circ_001730	hsa-miR-29c	cardiac hypertrophy	down-regulated	http://gyanxet-beta.com/circdb/circdetails.php?name=hsa_circ_001730	NA	NA	NA	NA	NA
hsa_circ:chr17:65941525-65972074	hsa_circ_001730	hsa-miR-186	multiple sclerosis	up-regulated	http://gyanxet-beta.com/circdb/circdetails.php?name=hsa_circ_001730	NA	NA	NA	NA	NA
hsa_circ:chr17:65941525-65972074	hsa_circ_001730	hsa-miR-422a	multiple sclerosis	up-regulated	http://gyanxet-beta.com/circdb/circdetails.php?name=hsa_circ_001730	NA	NA	NA	NA	NA
hsa_circ:chr17:65941525-65972074	hsa_circ_001730	hsa-miR-29a	kidney cancer	up-regulated	http://gyanxet-beta.com/circdb/circdetails.php?name=hsa_circ_001730	NA	NA	NA	NA	NA
hsa_circ:chr17:65941525-65972074	hsa_circ_001730	hsa-miR-27b	colorectal cancer	down-regulated	http://gyanxet-beta.com/circdb/circdetails.php?name=hsa_circ_001730	NA	NA	NA	NA	NA
hsa_circ:chr17:65941525-65972074	hsa_circ_001730	hsa-miR-422a	ovarian cancer (OC)	down-regulated	http://gyanxet-beta.com/circdb/circdetails.php?name=hsa_circ_001730	NA	NA	NA	NA	NA
hsa_circ:chr17:65941525-65972074	hsa_circ_001730	hsa-miR-29b	acute myeloid leukemia (AML)	down-regulated	http://gyanxet-beta.com/circdb/circdetails.php?name=hsa_circ_001730	NA	NA	NA	NA	NA
hsa_circ:chr17:65941525-65972074	hsa_circ_001730	hsa-miR-29b	colorectal cancer	up-regulated	http://gyanxet-beta.com/circdb/circdetails.php?name=hsa_circ_001730	NA	NA	NA	NA	NA
hsa_circ:chr17:65941525-65972074	hsa_circ_001730	hsa-miR-125b	non-small cell lung cancer (NSCLC)	up-regulated	http://gyanxet-beta.com/circdb/circdetails.php?name=hsa_circ_001730	NA	NA	NA	NA	NA
hsa_circ:chr17:65941525-65972074	hsa_circ_001730	hsa-miR-27b	prostate cancer	down-regulated	http://gyanxet-beta.com/circdb/circdetails.php?name=hsa_circ_001730	NA	NA	NA	NA	NA
hsa_circ:chr17:65941525-65972074	hsa_circ_001730	hsa-miR-29b	cardiac hypertrophy	down-regulated	http://gyanxet-beta.com/circdb/circdetails.php?name=hsa_circ_001730	NA	NA	NA	NA	NA
hsa_circ:chr17:65941525-65972074	hsa_circ_001730	hsa-miR-29a	schizophrenia	down-regulated	http://gyanxet-beta.com/circdb/circdetails.php?name=hsa_circ_001730	NA	NA	NA	NA	NA
hsa_circ:chr17:65941525-65972074	hsa_circ_001730	hsa-miR-125b	breast cancer	down-regulated	http://gyanxet-beta.com/circdb/circdetails.php?name=hsa_circ_001730	NA	NA	NA	NA	NA
hsa_circ:chr17:65941525-65972074	hsa_circ_001730	hsa-miR-29b	glioblastoma multiforme (GBM)	down-regulated	http://gyanxet-beta.com/circdb/circdetails.php?name=hsa_circ_001730	NA	NA	NA	NA	NA
hsa_circ:chr17:65941525-65972074	hsa_circ_001730	hsa-miR-29b	lung cancer	down-regulated	http://gyanxet-beta.com/circdb/circdetails.php?name=hsa_circ_001730	NA	NA	NA	NA	NA
hsa_circ:chr17:65941525-65972074	hsa_circ_001730	hsa-miR-29b	cholangiocarcinoma	down-regulated	http://gyanxet-beta.com/circdb/circdetails.php?name=hsa_circ_001730	NA	NA	NA	NA	NA
hsa_circ:chr17:65941525-65972074	hsa_circ_001730	hsa-miR-378	kidney cancer	down-regulated	http://gyanxet-beta.com/circdb/circdetails.php?name=hsa_circ_001730	NA	NA	NA	NA	NA
hsa_circ:chr17:65941525-65972074	hsa_circ_001730	hsa-miR-133a	retinitis pigmentosa (RP)	down-regulated	http://gyanxet-beta.com/circdb/circdetails.php?name=hsa_circ_001730	NA	NA	NA	NA	NA
hsa_circ:chr17:65941525-65972074	hsa_circ_001730	hsa-miR-29a	cardiac hypertrophy	down-regulated	http://gyanxet-beta.com/circdb/circdetails.php?name=hsa_circ_001730	NA	NA	NA	NA	NA
hsa_circ:chr17:65941525-65972074	hsa_circ_001730	hsa-miR-29b	neuroblastoma (NB)	down-regulated	http://gyanxet-beta.com/circdb/circdetails.php?name=hsa_circ_001730	NA	NA	NA	NA	NA
hsa_circ:chr17:65941525-65972074	hsa_circ_001730	hsa-miR-498	ovarian cancer (OC)	up-regulated	http://gyanxet-beta.com/circdb/circdetails.php?name=hsa_circ_001730	NA	NA	NA	NA	NA
hsa_circ:chr17:65941525-65972074	hsa_circ_001730	hsa-miR-125b	Alzheimer's disease	up-regulated	http://gyanxet-beta.com/circdb/circdetails.php?name=hsa_circ_001730	NA	NA	NA	NA	NA
hsa_circ:chr17:65941525-65972074	hsa_circ_001730	hsa-miR-29b	limb-girdle muscular dystrophies types 2A (LGMD2A)	up-regulated	http://gyanxet-beta.com/circdb/circdetails.php?name=hsa_circ_001730	NA	NA	NA	NA	NA
hsa_circ:chr17:65941525-65972074	hsa_circ_001730	hsa-miR-133a	vascular disease	down-regulated	http://gyanxet-beta.com/circdb/circdetails.php?name=hsa_circ_001730	NA	NA	NA	NA	NA
hsa_circ:chr17:65941525-65972074	hsa_circ_001730	hsa-miR-29b	primary biliary cirrhosis (PBC)	down-regulated	http://gyanxet-beta.com/circdb/circdetails.php?name=hsa_circ_001730	NA	NA	NA	NA	NA
hsa_circ:chr18:56363598-56367823	hsa_circ_001093	hsa-miR-193b	breast cancer	down-regulated	http://gyanxet-beta.com/circdb/circdetails.php?name=hsa_circ_001093	NA	NA	NA	NA	NA
hsa_circ:chr18:56363598-56367823	hsa_circ_001093	hsa-miR-193b	Duchenne muscular dystrophy (DMD)	down-regulated	http://gyanxet-beta.com/circdb/circdetails.php?name=hsa_circ_001093	NA	NA	NA	NA	NA
hsa_circ:chr18:56363598-56367823	hsa_circ_001093	hsa-miR-193b	uveal melanoma	up-regulated	http://gyanxet-beta.com/circdb/circdetails.php?name=hsa_circ_001093	NA	NA	NA	NA	NA
hsa_circ:chr18:56363598-56367823	hsa_circ_001093	hsa-miR-193b	autism spectrum disorder (ASD)	down-regulated	http://gyanxet-beta.com/circdb/circdetails.php?name=hsa_circ_001093	NA	NA	NA	NA	NA
hsa_circ:chr20:35684549-35693876	hsa_circ_001694	hsa-miR-150	pancreatic ductal adenocarcinoma (PDAC)	up-regulated	http://gyanxet-beta.com/circdb/circdetails.php?name=hsa_circ_001694	NA	NA	NA	NA	NA
hsa_circ:chr20:35684549-35693876	hsa_circ_001694	hsa-miR-150	uterine leiomyoma (ULM)	down-regulated	http://gyanxet-beta.com/circdb/circdetails.php?name=hsa_circ_001694	NA	NA	NA	NA	NA
hsa_circ:chr20:35684549-35693876	hsa_circ_001694	hsa-miR-150	polycythemia vera (PV)	down-regulated	http://gyanxet-beta.com/circdb/circdetails.php?name=hsa_circ_001694	NA	NA	NA	NA	NA
hsa_circ:chr20:35684549-35693876	hsa_circ_001694	hsa-miR-18a	colorectal cancer	up-regulated	http://gyanxet-beta.com/circdb/circdetails.php?name=hsa_circ_001694	NA	NA	NA	NA	NA
hsa_circ:chr20:35684549-35693876	hsa_circ_001694	hsa-miR-150	sepsis	down-regulated	http://gyanxet-beta.com/circdb/circdetails.php?name=hsa_circ_001694	NA	NA	NA	NA	NA
hsa_circ:chr20:35684549-35693876	hsa_circ_001694	hsa-miR-18a	pancreatic ductal adenocarcinoma (PDAC)	up-regulated	http://gyanxet-beta.com/circdb/circdetails.php?name=hsa_circ_001694	NA	NA	NA	NA	NA
hsa_circ:chr20:35684549-35693876	hsa_circ_001694	hsa-miR-150	diffuse large B-cell lymphoma (DLBCL)	down-regulated	http://gyanxet-beta.com/circdb/circdetails.php?name=hsa_circ_001694	NA	NA	NA	NA	NA
hsa_circ:chr20:35684549-35693876	hsa_circ_001694	hsa-miR-18a	Hodgkin's lymphoma	up-regulated	http://gyanxet-beta.com/circdb/circdetails.php?name=hsa_circ_001694	NA	NA	NA	NA	NA
hsa_circ:chr20:35684549-35693876	hsa_circ_001694	hsa-miR-18a	breast cancer	up-regulated	http://gyanxet-beta.com/circdb/circdetails.php?name=hsa_circ_001694	NA	NA	NA	NA	NA
hsa_circ:chr20:35684549-35693876	hsa_circ_001694	hsa-miR-150	epithelial ovarian cancer (EOC)	down-regulated	http://gyanxet-beta.com/circdb/circdetails.php?name=hsa_circ_001694	NA	NA	NA	NA	NA
hsa_circ:chr20:35684549-35693876	hsa_circ_001694	hsa-miR-18a	hepatocellular carcinoma (HCC)	up-regulated	http://gyanxet-beta.com/circdb/circdetails.php?name=hsa_circ_001694	NA	NA	NA	NA	NA
hsa_circ:chr20:35684549-35693876	hsa_circ_001694	hsa-miR-18a	anaplastic thyroid carcinoma (ATC)	up-regulated	http://gyanxet-beta.com/circdb/circdetails.php?name=hsa_circ_001694	NA	NA	NA	NA	NA
hsa_circ:chr20:35684549-35693876	hsa_circ_001694	hsa-miR-150	cardiac hypertrophy	down-regulated	http://gyanxet-beta.com/circdb/circdetails.php?name=hsa_circ_001694	NA	NA	NA	NA	NA
hsa_circ:chr20:35684549-35693876	hsa_circ_001694	hsa-miR-150	hepatocellular carcinoma (HCC)	down-regulated	http://gyanxet-beta.com/circdb/circdetails.php?name=hsa_circ_001694	NA	NA	NA	NA	NA
hsa_circ:chr20:35684549-35693876	hsa_circ_001694	hsa-miR-150	chronic lymphocytic leukemia (CLL)	down-regulated	http://gyanxet-beta.com/circdb/circdetails.php?name=hsa_circ_001694	NA	NA	NA	NA	NA
hsa_circ:chr20:35684549-35693876	hsa_circ_001694	hsa-miR-150	primary biliary cirrhosis (PBC)	down-regulated	http://gyanxet-beta.com/circdb/circdetails.php?name=hsa_circ_001694	NA	NA	NA	NA	NA
hsa_circ:chr20:35684549-35693876	hsa_circ_001694	hsa-miR-18a	lung cancer	up-regulated	http://gyanxet-beta.com/circdb/circdetails.php?name=hsa_circ_001694	NA	NA	NA	NA	NA
hsa_circ:chr20:35684549-35693876	hsa_circ_001694	hsa-miR-150	kidney cancer	down-regulated	http://gyanxet-beta.com/circdb/circdetails.php?name=hsa_circ_001694	NA	NA	NA	NA	NA
hsa_circ:chr20:35684549-35693876	hsa_circ_001694	hsa-miR-150	lung cancer	up-regulated	http://gyanxet-beta.com/circdb/circdetails.php?name=hsa_circ_001694	NA	NA	NA	NA	NA
hsa_circ:chr1:180366651-180399397	hsa_circ_000547	hsa-miR-23b	acute lymphoblastic leukemia (ALL)	down-regulated	http://gyanxet-beta.com/circdb/circdetails.php?name=hsa_circ_000547	NA	NA	NA	NA	NA
hsa_circ:chr1:180366651-180399397	hsa_circ_000547	hsa-miR-23b	bladder cancer	up-regulated	http://gyanxet-beta.com/circdb/circdetails.php?name=hsa_circ_000547	NA	NA	NA	NA	NA
hsa_circ:chr1:180366651-180399397	hsa_circ_000547	hsa-miR-23a	heart failure	up-regulated	http://gyanxet-beta.com/circdb/circdetails.php?name=hsa_circ_000547	NA	NA	NA	NA	NA
hsa_circ:chr1:180366651-180399397	hsa_circ_000547	hsa-miR-23b	pancreatic cancer	up-regulated	http://gyanxet-beta.com/circdb/circdetails.php?name=hsa_circ_000547	NA	NA	NA	NA	NA
hsa_circ:chr1:180366651-180399397	hsa_circ_000547	hsa-miR-125a-5p	multiple myeloma (MM)	up-regulated	http://gyanxet-beta.com/circdb/circdetails.php?name=hsa_circ_000547	NA	NA	NA	NA	NA
hsa_circ:chr1:180366651-180399397	hsa_circ_000547	hsa-miR-125b	heart failure	up-regulated	http://gyanxet-beta.com/circdb/circdetails.php?name=hsa_circ_000547	NA	NA	NA	NA	NA
hsa_circ:chr1:180366651-180399397	hsa_circ_000547	hsa-miR-125b	cardiac hypertrophy	up-regulated	http://gyanxet-beta.com/circdb/circdetails.php?name=hsa_circ_000547	NA	NA	NA	NA	NA
hsa_circ:chr1:180366651-180399397	hsa_circ_000547	hsa-miR-23b	neuroblastoma (NB)	up-regulated	http://gyanxet-beta.com/circdb/circdetails.php?name=hsa_circ_000547	NA	NA	NA	NA	NA
hsa_circ:chr1:180366651-180399397	hsa_circ_000547	hsa-miR-125b	non-small cell lung cancer (NSCLC)	up-regulated	http://gyanxet-beta.com/circdb/circdetails.php?name=hsa_circ_000547	NA	NA	NA	NA	NA
hsa_circ:chr1:180366651-180399397	hsa_circ_000547	hsa-miR-125b	neuroblastoma (NB)	down-regulated	http://gyanxet-beta.com/circdb/circdetails.php?name=hsa_circ_000547	NA	NA	NA	NA	NA
hsa_circ:chr1:180366651-180399397	hsa_circ_000547	hsa-miR-23a	cardiac hypertrophy	up-regulated	http://gyanxet-beta.com/circdb/circdetails.php?name=hsa_circ_000547	NA	NA	NA	NA	NA
hsa_circ:chr1:180366651-180399397	hsa_circ_000547	hsa-miR-23b	prostate cancer	down-regulated	http://gyanxet-beta.com/circdb/circdetails.php?name=hsa_circ_000547	NA	NA	NA	NA	NA
hsa_circ:chr1:180366651-180399397	hsa_circ_000547	hsa-miR-23a	autism spectrum disorder (ASD)	up-regulated	http://gyanxet-beta.com/circdb/circdetails.php?name=hsa_circ_000547	NA	NA	NA	NA	NA
hsa_circ:chr1:180366651-180399397	hsa_circ_000547	hsa-miR-125b	psoriasis	down-regulated	http://gyanxet-beta.com/circdb/circdetails.php?name=hsa_circ_000547	NA	NA	NA	NA	NA
hsa_circ:chr1:180366651-180399397	hsa_circ_000547	hsa-miR-23b	uterine leiomyoma (ULM)	up-regulated	http://gyanxet-beta.com/circdb/circdetails.php?name=hsa_circ_000547	NA	NA	NA	NA	NA
hsa_circ:chr1:180366651-180399397	hsa_circ_000547	hsa-miR-23b	hepatocellular carcinoma (HCC)	down-regulated	http://gyanxet-beta.com/circdb/circdetails.php?name=hsa_circ_000547	NA	NA	NA	NA	NA
hsa_circ:chr1:180366651-180399397	hsa_circ_000547	hsa-miR-23a	bladder cancer	up-regulated	http://gyanxet-beta.com/circdb/circdetails.php?name=hsa_circ_000547	NA	NA	NA	NA	NA
hsa_circ:chr1:180366651-180399397	hsa_circ_000547	hsa-miR-23b	cervical cancer	down-regulated	http://gyanxet-beta.com/circdb/circdetails.php?name=hsa_circ_000547	NA	NA	NA	NA	NA
hsa_circ:chr1:180366651-180399397	hsa_circ_000547	hsa-miR-125b	anaplastic thyroid carcinoma (ATC)	down-regulated	http://gyanxet-beta.com/circdb/circdetails.php?name=hsa_circ_000547	NA	NA	NA	NA	NA
hsa_circ:chr1:180366651-180399397	hsa_circ_000547	hsa-miR-23a	prostate cancer	down-regulated	http://gyanxet-beta.com/circdb/circdetails.php?name=hsa_circ_000547	NA	NA	NA	NA	NA
hsa_circ:chr1:180366651-180399397	hsa_circ_000547	hsa-miR-125b	malignant melanoma	down-regulated	http://gyanxet-beta.com/circdb/circdetails.php?name=hsa_circ_000547	NA	NA	NA	NA	NA
hsa_circ:chr1:180366651-180399397	hsa_circ_000547	hsa-miR-23b	chronic lymphocytic leukemia (CLL)	up-regulated	http://gyanxet-beta.com/circdb/circdetails.php?name=hsa_circ_000547	NA	NA	NA	NA	NA
hsa_circ:chr1:180366651-180399397	hsa_circ_000547	hsa-miR-125a-5p	lung cancer	down-regulated	http://gyanxet-beta.com/circdb/circdetails.php?name=hsa_circ_000547	NA	NA	NA	NA	NA
hsa_circ:chr1:180366651-180399397	hsa_circ_000547	hsa-miR-23b	glioblastoma	up-regulated	http://gyanxet-beta.com/circdb/circdetails.php?name=hsa_circ_000547	NA	NA	NA	NA	NA
hsa_circ:chr1:180366651-180399397	hsa_circ_000547	hsa-miR-23a	glioblastoma	up-regulated	http://gyanxet-beta.com/circdb/circdetails.php?name=hsa_circ_000547	NA	NA	NA	NA	NA
hsa_circ:chr1:180366651-180399397	hsa_circ_000547	hsa-miR-125b	Cerebellar neurodegeneration	down-regulated	http://gyanxet-beta.com/circdb/circdetails.php?name=hsa_circ_000547	NA	NA	NA	NA	NA
hsa_circ:chr1:180366651-180399397	hsa_circ_000547	hsa-miR-23b	cardiac hypertrophy	up-regulated	http://gyanxet-beta.com/circdb/circdetails.php?name=hsa_circ_000547	NA	NA	NA	NA	NA
hsa_circ:chr1:180366651-180399397	hsa_circ_000547	hsa-miR-125b	hepatocellular carcinoma (HCC)	down-regulated	http://gyanxet-beta.com/circdb/circdetails.php?name=hsa_circ_000547	NA	NA	NA	NA	NA
hsa_circ:chr1:180366651-180399397	hsa_circ_000547	hsa-miR-125b	prostate cancer	down-regulated	http://gyanxet-beta.com/circdb/circdetails.php?name=hsa_circ_000547	NA	NA	NA	NA	NA
hsa_circ:chr1:180366651-180399397	hsa_circ_000547	hsa-miR-23a	acute myeloid leukemia (AML)	up-regulated	http://gyanxet-beta.com/circdb/circdetails.php?name=hsa_circ_000547	NA	NA	NA	NA	NA
hsa_circ:chr1:180366651-180399397	hsa_circ_000547	hsa-miR-125b	bladder cancer	down-regulated	http://gyanxet-beta.com/circdb/circdetails.php?name=hsa_circ_000547	NA	NA	NA	NA	NA
hsa_circ:chr1:180366651-180399397	hsa_circ_000547	hsa-miR-23b	malignant melanoma	down-regulated	http://gyanxet-beta.com/circdb/circdetails.php?name=hsa_circ_000547	NA	NA	NA	NA	NA
hsa_circ:chr1:180366651-180399397	hsa_circ_000547	hsa-miR-125b	vascular disease	down-regulated	http://gyanxet-beta.com/circdb/circdetails.php?name=hsa_circ_000547	NA	NA	NA	NA	NA
hsa_circ:chr1:180366651-180399397	hsa_circ_000547	hsa-miR-125b	uterine leiomyoma (ULM)	up-regulated	http://gyanxet-beta.com/circdb/circdetails.php?name=hsa_circ_000547	NA	NA	NA	NA	NA
hsa_circ:chr1:180366651-180399397	hsa_circ_000547	hsa-miR-23b	acute myeloid leukemia (AML)	up-regulated	http://gyanxet-beta.com/circdb/circdetails.php?name=hsa_circ_000547	NA	NA	NA	NA	NA
hsa_circ:chr1:180366651-180399397	hsa_circ_000547	hsa-miR-23a	hepatocellular carcinoma (HCC)	up-regulated	http://gyanxet-beta.com/circdb/circdetails.php?name=hsa_circ_000547	NA	NA	NA	NA	NA
hsa_circ:chr1:180366651-180399397	hsa_circ_000547	hsa-miR-23a	colorectal cancer	down-regulated	http://gyanxet-beta.com/circdb/circdetails.php?name=hsa_circ_000547	NA	NA	NA	NA	NA
hsa_circ:chr1:180366651-180399397	hsa_circ_000547	hsa-miR-125b	breast cancer	down-regulated	http://gyanxet-beta.com/circdb/circdetails.php?name=hsa_circ_000547	NA	NA	NA	NA	NA
hsa_circ:chr1:180366651-180399397	hsa_circ_000547	hsa-miR-23a	acute lymphoblastic leukemia (ALL)	down-regulated	http://gyanxet-beta.com/circdb/circdetails.php?name=hsa_circ_000547	NA	NA	NA	NA	NA
hsa_circ:chr1:180366651-180399397	hsa_circ_000547	hsa-miR-23a	pancreatic cancer	up-regulated	http://gyanxet-beta.com/circdb/circdetails.php?name=hsa_circ_000547	NA	NA	NA	NA	NA
hsa_circ:chr1:180366651-180399397	hsa_circ_000547	hsa-miR-125b	Alzheimer's disease	up-regulated	http://gyanxet-beta.com/circdb/circdetails.php?name=hsa_circ_000547	NA	NA	NA	NA	NA
hsa_circ:chr14:56746394-56757174	hsa_circ_001877	hsa-miR-7	lung cancer	up-regulated	http://gyanxet-beta.com/circdb/circdetails.php?name=hsa_circ_001877	NA	NA	NA	NA	NA
hsa_circ:chr14:56746394-56757174	hsa_circ_001877	hsa-miR-494	chronic pancreatitis	up-regulated	http://gyanxet-beta.com/circdb/circdetails.php?name=hsa_circ_001877	NA	NA	NA	NA	NA
hsa_circ:chr14:56746394-56757174	hsa_circ_001877	hsa-miR-7	head and neck squamous cell carcinoma (HNSCC)	up-regulated	http://gyanxet-beta.com/circdb/circdetails.php?name=hsa_circ_001877	NA	NA	NA	NA	NA
hsa_circ:chr14:56746394-56757174	hsa_circ_001877	hsa-miR-7	breast cancer	down-regulated	http://gyanxet-beta.com/circdb/circdetails.php?name=hsa_circ_001877	NA	NA	NA	NA	NA
hsa_circ:chr14:56746394-56757174	hsa_circ_001877	hsa-miR-7	Parkinson's disease	down-regulated	http://gyanxet-beta.com/circdb/circdetails.php?name=hsa_circ_001877	NA	NA	NA	NA	NA
hsa_circ:chr14:56746394-56757174	hsa_circ_001877	hsa-miR-7	glioblastoma	down-regulated	http://gyanxet-beta.com/circdb/circdetails.php?name=hsa_circ_001877	NA	NA	NA	NA	NA
hsa_circ:chr14:56746394-56757174	hsa_circ_001877	hsa-miR-494	renal clear cell carcinoma	down-regulated	http://gyanxet-beta.com/circdb/circdetails.php?name=hsa_circ_001877	NA	NA	NA	NA	NA
hsa_circ:chr14:56746394-56757174	hsa_circ_001877	hsa-miR-494	head and neck squamous cell carcinoma (HNSCC)	down-regulated	http://gyanxet-beta.com/circdb/circdetails.php?name=hsa_circ_001877	NA	NA	NA	NA	NA
hsa_circ:chr14:56746394-56757174	hsa_circ_001877	hsa-miR-494	retinoblastoma	up-regulated	http://gyanxet-beta.com/circdb/circdetails.php?name=hsa_circ_001877	NA	NA	NA	NA	NA
hsa_circ:chr14:56746394-56757174	hsa_circ_001877	hsa-miR-7	autism spectrum disorder (ASD)	up-regulated	http://gyanxet-beta.com/circdb/circdetails.php?name=hsa_circ_001877	NA	NA	NA	NA	NA
hsa_circ:chr14:56746394-56757174	hsa_circ_001877	hsa-miR-7	bladder cancer	up-regulated	http://gyanxet-beta.com/circdb/circdetails.php?name=hsa_circ_001877	NA	NA	NA	NA	NA
hsa_circ:chr14:56746394-56757174	hsa_circ_001877	hsa-miR-494	Waldenstrom Macroglobulinemia (WM)	up-regulated	http://gyanxet-beta.com/circdb/circdetails.php?name=hsa_circ_001877	NA	NA	NA	NA	NA
hsa_circ:chr14:56746394-56757174	hsa_circ_001877	hsa-miR-494	primary biliary cirrhosis (PBC)	down-regulated	http://gyanxet-beta.com/circdb/circdetails.php?name=hsa_circ_001877	NA	NA	NA	NA	NA
hsa_circ:chr14:56746394-56757174	hsa_circ_001877	hsa-miR-324-3p	primary biliary cirrhosis (PBC)	down-regulated	http://gyanxet-beta.com/circdb/circdetails.php?name=hsa_circ_001877	NA	NA	NA	NA	NA
hsa_circ:chr14:56746394-56757174	hsa_circ_001877	hsa-miR-7	schizophrenia	down-regulated	http://gyanxet-beta.com/circdb/circdetails.php?name=hsa_circ_001877	NA	NA	NA	NA	NA
hsa_circ:chr14:56746394-56757174	hsa_circ_001877	hsa-miR-324-3p	lung cancer	down-regulated	http://gyanxet-beta.com/circdb/circdetails.php?name=hsa_circ_001877	NA	NA	NA	NA	NA
hsa_circ:chr14:56746394-56757174	hsa_circ_001877	hsa-miR-494	ovarian cancer (OC)	up-regulated	http://gyanxet-beta.com/circdb/circdetails.php?name=hsa_circ_001877	NA	NA	NA	NA	NA
hsa_circ:chr11:118629483-118634015	hsa_circ_001017	hsa-miR-449a	prostate cancer	down-regulated	http://gyanxet-beta.com/circdb/circdetails.php?name=hsa_circ_001017	NA	NA	NA	NA	NA
hsa_circ:chr11:118629483-118634015	hsa_circ_001017	hsa-miR-196b	uterine leiomyoma (ULM)	up-regulated	http://gyanxet-beta.com/circdb/circdetails.php?name=hsa_circ_001017	NA	NA	NA	NA	NA
hsa_circ:chr11:118629483-118634015	hsa_circ_001017	hsa-miR-196a	esophageal cancer	up-regulated	http://gyanxet-beta.com/circdb/circdetails.php?name=hsa_circ_001017	NA	NA	NA	NA	NA
hsa_circ:chr11:118629483-118634015	hsa_circ_001017	hsa-miR-422a	multiple sclerosis	up-regulated	http://gyanxet-beta.com/circdb/circdetails.php?name=hsa_circ_001017	NA	NA	NA	NA	NA
hsa_circ:chr11:118629483-118634015	hsa_circ_001017	hsa-miR-196b	pancreatic ductal adenocarcinoma (PDAC)	up-regulated	http://gyanxet-beta.com/circdb/circdetails.php?name=hsa_circ_001017	NA	NA	NA	NA	NA
hsa_circ:chr11:118629483-118634015	hsa_circ_001017	hsa-miR-196b	cervical cancer	down-regulated	http://gyanxet-beta.com/circdb/circdetails.php?name=hsa_circ_001017	NA	NA	NA	NA	NA
hsa_circ:chr11:118629483-118634015	hsa_circ_001017	hsa-miR-196a	pancreatic ductal adenocarcinoma (PDAC)	up-regulated	http://gyanxet-beta.com/circdb/circdetails.php?name=hsa_circ_001017	NA	NA	NA	NA	NA
hsa_circ:chr11:118629483-118634015	hsa_circ_001017	hsa-miR-378	kidney cancer	down-regulated	http://gyanxet-beta.com/circdb/circdetails.php?name=hsa_circ_001017	NA	NA	NA	NA	NA
hsa_circ:chr11:118629483-118634015	hsa_circ_001017	hsa-miR-196a	Hodgkin's lymphoma	up-regulated	http://gyanxet-beta.com/circdb/circdetails.php?name=hsa_circ_001017	NA	NA	NA	NA	NA
hsa_circ:chr11:118629483-118634015	hsa_circ_001017	hsa-miR-422a	colorectal cancer	down-regulated	http://gyanxet-beta.com/circdb/circdetails.php?name=hsa_circ_001017	NA	NA	NA	NA	NA
hsa_circ:chr11:118629483-118634015	hsa_circ_001017	hsa-miR-378	cardiac hypertrophy	down-regulated	http://gyanxet-beta.com/circdb/circdetails.php?name=hsa_circ_001017	NA	NA	NA	NA	NA
hsa_circ:chr11:118629483-118634015	hsa_circ_001017	hsa-miR-196a	breast cancer	up-regulated	http://gyanxet-beta.com/circdb/circdetails.php?name=hsa_circ_001017	NA	NA	NA	NA	NA
hsa_circ:chr11:118629483-118634015	hsa_circ_001017	hsa-miR-422a	ovarian cancer (OC)	down-regulated	http://gyanxet-beta.com/circdb/circdetails.php?name=hsa_circ_001017	NA	NA	NA	NA	NA
hsa_circ:chr11:118629483-118634015	hsa_circ_001017	hsa-miR-196a	colorectal cancer	up-regulated	http://gyanxet-beta.com/circdb/circdetails.php?name=hsa_circ_001017	NA	NA	NA	NA	NA
hsa_circ:chr11:118629483-118634015	hsa_circ_001017	hsa-miR-196b	acute lymphoblastic leukemia (ALL)	up-regulated	http://gyanxet-beta.com/circdb/circdetails.php?name=hsa_circ_001017	NA	NA	NA	NA	NA
hsa_circ:chr18:45391430-45423180	hsa_circ_000640	hsa-miR-510	diarrhea predominant irritable bowel syndrome (IBS-D)	normal	http://gyanxet-beta.com/circdb/circdetails.php?name=hsa_circ_000640	NA	NA	NA	NA	NA
hsa_circ:chr18:45391430-45423180	hsa_circ_000640	hsa-miR-373	breast cancer	up-regulated	http://gyanxet-beta.com/circdb/circdetails.php?name=hsa_circ_000640	NA	NA	NA	NA	NA
hsa_circ:chr18:45391430-45423180	hsa_circ_000640	hsa-miR-1	retinitis pigmentosa (RP)	down-regulated	http://gyanxet-beta.com/circdb/circdetails.php?name=hsa_circ_000640	NA	NA	NA	NA	NA
hsa_circ:chr18:45391430-45423180	hsa_circ_000640	hsa-miR-1	rhabdomyosarcoma	down-regulated	http://gyanxet-beta.com/circdb/circdetails.php?name=hsa_circ_000640	NA	NA	NA	NA	NA
hsa_circ:chr18:45391430-45423180	hsa_circ_000640	hsa-miR-302d	acute myeloid leukemia (AML)	down-regulated	http://gyanxet-beta.com/circdb/circdetails.php?name=hsa_circ_000640	NA	NA	NA	NA	NA
hsa_circ:chr18:45391430-45423180	hsa_circ_000640	hsa-miR-135a	malignant melanoma	down-regulated	http://gyanxet-beta.com/circdb/circdetails.php?name=hsa_circ_000640	NA	NA	NA	NA	NA
hsa_circ:chr18:45391430-45423180	hsa_circ_000640	hsa-miR-519a	ovarian cancer (OC)	down-regulated	http://gyanxet-beta.com/circdb/circdetails.php?name=hsa_circ_000640	NA	NA	NA	NA	NA
hsa_circ:chr18:45391430-45423180	hsa_circ_000640	hsa-miR-1	myocardial infarction	up-regulated	http://gyanxet-beta.com/circdb/circdetails.php?name=hsa_circ_000640	NA	NA	NA	NA	NA
hsa_circ:chr18:45391430-45423180	hsa_circ_000640	hsa-miR-1	Cerebellar neurodegeneration	down-regulated	http://gyanxet-beta.com/circdb/circdetails.php?name=hsa_circ_000640	NA	NA	NA	NA	NA
hsa_circ:chr18:45391430-45423180	hsa_circ_000640	hsa-miR-302b	malignant melanoma	down-regulated	http://gyanxet-beta.com/circdb/circdetails.php?name=hsa_circ_000640	NA	NA	NA	NA	NA
hsa_circ:chr18:45391430-45423180	hsa_circ_000640	hsa-miR-373	testicular germ cell tumor	up-regulated	http://gyanxet-beta.com/circdb/circdetails.php?name=hsa_circ_000640	NA	NA	NA	NA	NA
hsa_circ:chr18:45391430-45423180	hsa_circ_000640	hsa-miR-372	colorectal cancer	up-regulated	http://gyanxet-beta.com/circdb/circdetails.php?name=hsa_circ_000640	NA	NA	NA	NA	NA
hsa_circ:chr18:45391430-45423180	hsa_circ_000640	hsa-miR-206	Waldenstrom Macroglobulinemia (WM)	up-regulated	http://gyanxet-beta.com/circdb/circdetails.php?name=hsa_circ_000640	NA	NA	NA	NA	NA
hsa_circ:chr18:45391430-45423180	hsa_circ_000640	hsa-miR-372	acute myeloid leukemia (AML)	down-regulated	http://gyanxet-beta.com/circdb/circdetails.php?name=hsa_circ_000640	NA	NA	NA	NA	NA
hsa_circ:chr18:45391430-45423180	hsa_circ_000640	hsa-miR-1	hepatocellular carcinoma (HCC)	down-regulated	http://gyanxet-beta.com/circdb/circdetails.php?name=hsa_circ_000640	NA	NA	NA	NA	NA
hsa_circ:chr18:45391430-45423180	hsa_circ_000640	hsa-miR-372	non-small cell lung cancer (NSCLC)	up-regulated	http://gyanxet-beta.com/circdb/circdetails.php?name=hsa_circ_000640	NA	NA	NA	NA	NA
hsa_circ:chr18:45391430-45423180	hsa_circ_000640	hsa-miR-1	coronary artery disease	up-regulated	http://gyanxet-beta.com/circdb/circdetails.php?name=hsa_circ_000640	NA	NA	NA	NA	NA
hsa_circ:chr18:45391430-45423180	hsa_circ_000640	hsa-miR-1	cardiomyopathy	down-regulated	http://gyanxet-beta.com/circdb/circdetails.php?name=hsa_circ_000640	NA	NA	NA	NA	NA
hsa_circ:chr18:45391430-45423180	hsa_circ_000640	hsa-miR-206	schizophrenia	normal	http://gyanxet-beta.com/circdb/circdetails.php?name=hsa_circ_000640	NA	NA	NA	NA	NA
hsa_circ:chr18:45391430-45423180	hsa_circ_000640	hsa-miR-373	head and neck squamous cell carcinoma (HNSCC)	up-regulated	http://gyanxet-beta.com/circdb/circdetails.php?name=hsa_circ_000640	NA	NA	NA	NA	NA
hsa_circ:chr18:45391430-45423180	hsa_circ_000640	hsa-miR-206	ovarian cancer (OC)	down-regulated	http://gyanxet-beta.com/circdb/circdetails.php?name=hsa_circ_000640	NA	NA	NA	NA	NA
hsa_circ:chr18:45391430-45423180	hsa_circ_000640	hsa-miR-135a	Hodgkin's lymphoma	down-regulated	http://gyanxet-beta.com/circdb/circdetails.php?name=hsa_circ_000640	NA	NA	NA	NA	NA
hsa_circ:chr18:45391430-45423180	hsa_circ_000640	hsa-miR-206	rhabdomyosarcoma	down-regulated	http://gyanxet-beta.com/circdb/circdetails.php?name=hsa_circ_000640	NA	NA	NA	NA	NA
hsa_circ:chr18:45391430-45423180	hsa_circ_000640	hsa-miR-372	testicular germ cell tumor	up-regulated	http://gyanxet-beta.com/circdb/circdetails.php?name=hsa_circ_000640	NA	NA	NA	NA	NA
hsa_circ:chr18:45391430-45423180	hsa_circ_000640	hsa-miR-1	cardiac hypertrophy	down-regulated	http://gyanxet-beta.com/circdb/circdetails.php?name=hsa_circ_000640	NA	NA	NA	NA	NA
hsa_circ:chr18:45391430-45423180	hsa_circ_000640	hsa-miR-302d	malignant melanoma	down-regulated	http://gyanxet-beta.com/circdb/circdetails.php?name=hsa_circ_000640	NA	NA	NA	NA	NA
hsa_circ:chr18:45391430-45423180	hsa_circ_000640	hsa-miR-1	myeloproliferative disorder	down-regulated	http://gyanxet-beta.com/circdb/circdetails.php?name=hsa_circ_000640	NA	NA	NA	NA	NA
hsa_circ:chr18:45391430-45423180	hsa_circ_000640	hsa-miR-302c	malignant melanoma	down-regulated	http://gyanxet-beta.com/circdb/circdetails.php?name=hsa_circ_000640	NA	NA	NA	NA	NA
hsa_circ:chr18:45391430-45423180	hsa_circ_000640	hsa-miR-1	heart failure	down-regulated	http://gyanxet-beta.com/circdb/circdetails.php?name=hsa_circ_000640	NA	NA	NA	NA	NA
hsa_circ:chr18:45391430-45423180	hsa_circ_000640	hsa-miR-373	esophageal cancer	up-regulated	http://gyanxet-beta.com/circdb/circdetails.php?name=hsa_circ_000640	NA	NA	NA	NA	NA
hsa_circ:chr18:45391430-45423180	hsa_circ_000640	hsa-miR-1	lung cancer	down-regulated	http://gyanxet-beta.com/circdb/circdetails.php?name=hsa_circ_000640	NA	NA	NA	NA	NA
hsa_circ:chr18:45391430-45423180	hsa_circ_000640	hsa-miR-510	breast cancer	up-regulated	http://gyanxet-beta.com/circdb/circdetails.php?name=hsa_circ_000640	NA	NA	NA	NA	NA
hsa_circ:chr18:45391430-45423180	hsa_circ_000640	hsa-miR-302c	epithelial ovarian cancer (EOC)	down-regulated	http://gyanxet-beta.com/circdb/circdetails.php?name=hsa_circ_000640	NA	NA	NA	NA	NA
hsa_circ:chr18:45391430-45423180	hsa_circ_000640	hsa-miR-206	breast cancer	down-regulated	http://gyanxet-beta.com/circdb/circdetails.php?name=hsa_circ_000640	NA	NA	NA	NA	NA
hsa_circ:chr18:45391430-45423180	hsa_circ_000640	hsa-miR-302d	testicular germ cell tumor	up-regulated	http://gyanxet-beta.com/circdb/circdetails.php?name=hsa_circ_000640	NA	NA	NA	NA	NA
hsa_circ:chr18:45391430-45423180	hsa_circ_000640	hsa-miR-1	colorectal cancer	down-regulated	http://gyanxet-beta.com/circdb/circdetails.php?name=hsa_circ_000640	NA	NA	NA	NA	NA
hsa_circ:chr2:24357989-24369956	hsa_circ_001956	hsa-miR-204	malignant melanoma	down-regulated	http://gyanxet-beta.com/circdb/circdetails.php?name=hsa_circ_001956	NA	NA	NA	NA	NA
hsa_circ:chr2:24357989-24369956	hsa_circ_001956	hsa-miR-204	lung cancer	down-regulated	http://gyanxet-beta.com/circdb/circdetails.php?name=hsa_circ_001956	NA	NA	NA	NA	NA
hsa_circ:chr2:24357989-24369956	hsa_circ_001956	hsa-miR-211	epithelial ovarian cancer (EOC)	down-regulated	http://gyanxet-beta.com/circdb/circdetails.php?name=hsa_circ_001956	NA	NA	NA	NA	NA
hsa_circ:chr2:24357989-24369956	hsa_circ_001956	hsa-miR-204	acute myeloid leukemia (AML)	down-regulated	http://gyanxet-beta.com/circdb/circdetails.php?name=hsa_circ_001956	NA	NA	NA	NA	NA
hsa_circ:chr2:24357989-24369956	hsa_circ_001956	hsa-miR-204	cholangiocarcinoma	down-regulated	http://gyanxet-beta.com/circdb/circdetails.php?name=hsa_circ_001956	NA	NA	NA	NA	NA
hsa_circ:chr2:24357989-24369956	hsa_circ_001956	hsa-miR-204	Insulinoma	up-regulated	http://gyanxet-beta.com/circdb/circdetails.php?name=hsa_circ_001956	NA	NA	NA	NA	NA
hsa_circ:chr2:24357989-24369956	hsa_circ_001956	hsa-miR-211	malignant melanoma	down-regulated	http://gyanxet-beta.com/circdb/circdetails.php?name=hsa_circ_001956	NA	NA	NA	NA	NA
hsa_circ:chr2:24357989-24369956	hsa_circ_001956	hsa-miR-204	breast cancer	down-regulated	http://gyanxet-beta.com/circdb/circdetails.php?name=hsa_circ_001956	NA	NA	NA	NA	NA
hsa_circ:chr10:103432672-103436193	hsa_circ_001616	hsa-miR-498	uterine leiomyoma (ULM)	down-regulated	http://gyanxet-beta.com/circdb/circdetails.php?name=hsa_circ_001616	NA	NA	NA	NA	NA
hsa_circ:chr10:103432672-103436193	hsa_circ_001616	hsa-miR-18a	lung cancer	up-regulated	http://gyanxet-beta.com/circdb/circdetails.php?name=hsa_circ_001616	NA	NA	NA	NA	NA
hsa_circ:chr10:103432672-103436193	hsa_circ_001616	hsa-miR-18a	breast cancer	up-regulated	http://gyanxet-beta.com/circdb/circdetails.php?name=hsa_circ_001616	NA	NA	NA	NA	NA
hsa_circ:chr10:103432672-103436193	hsa_circ_001616	hsa-miR-18a	colorectal cancer	up-regulated	http://gyanxet-beta.com/circdb/circdetails.php?name=hsa_circ_001616	NA	NA	NA	NA	NA
hsa_circ:chr10:103432672-103436193	hsa_circ_001616	hsa-miR-18a	hepatocellular carcinoma (HCC)	up-regulated	http://gyanxet-beta.com/circdb/circdetails.php?name=hsa_circ_001616	NA	NA	NA	NA	NA
hsa_circ:chr10:103432672-103436193	hsa_circ_001616	hsa-miR-498	ovarian cancer (OC)	up-regulated	http://gyanxet-beta.com/circdb/circdetails.php?name=hsa_circ_001616	NA	NA	NA	NA	NA
hsa_circ:chr10:103432672-103436193	hsa_circ_001616	hsa-miR-128	glioma	down-regulated	http://gyanxet-beta.com/circdb/circdetails.php?name=hsa_circ_001616	NA	NA	NA	NA	NA
hsa_circ:chr10:103432672-103436193	hsa_circ_001616	hsa-miR-498	head and neck squamous cell carcinoma (HNSCC)	up-regulated	http://gyanxet-beta.com/circdb/circdetails.php?name=hsa_circ_001616	NA	NA	NA	NA	NA
hsa_circ:chr10:103432672-103436193	hsa_circ_001616	hsa-miR-128	anxiety disorder	normal	http://gyanxet-beta.com/circdb/circdetails.php?name=hsa_circ_001616	NA	NA	NA	NA	NA
hsa_circ:chr10:103432672-103436193	hsa_circ_001616	hsa-miR-498	retinoblastoma	up-regulated	http://gyanxet-beta.com/circdb/circdetails.php?name=hsa_circ_001616	NA	NA	NA	NA	NA
hsa_circ:chr10:103432672-103436193	hsa_circ_001616	hsa-miR-18a	Hodgkin's lymphoma	up-regulated	http://gyanxet-beta.com/circdb/circdetails.php?name=hsa_circ_001616	NA	NA	NA	NA	NA
hsa_circ:chr10:103432672-103436193	hsa_circ_001616	hsa-miR-498	prostate cancer	up-regulated	http://gyanxet-beta.com/circdb/circdetails.php?name=hsa_circ_001616	NA	NA	NA	NA	NA
hsa_circ:chr10:103432672-103436193	hsa_circ_001616	hsa-miR-18a	anaplastic thyroid carcinoma (ATC)	up-regulated	http://gyanxet-beta.com/circdb/circdetails.php?name=hsa_circ_001616	NA	NA	NA	NA	NA
hsa_circ:chr10:103432672-103436193	hsa_circ_001616	hsa-miR-18a	pancreatic ductal adenocarcinoma (PDAC)	up-regulated	http://gyanxet-beta.com/circdb/circdetails.php?name=hsa_circ_001616	NA	NA	NA	NA	NA
hsa_circ:chr1:231090079-231097049	hsa_circ_000564	hsa-miR-24	acute myeloid leukemia (AML)	up-regulated	http://gyanxet-beta.com/circdb/circdetails.php?name=hsa_circ_000564	NA	NA	NA	NA	NA
hsa_circ:chr1:231090079-231097049	hsa_circ_000564	hsa-miR-27b	lung cancer	down-regulated	http://gyanxet-beta.com/circdb/circdetails.php?name=hsa_circ_000564	NA	NA	NA	NA	NA
hsa_circ:chr1:231090079-231097049	hsa_circ_000564	hsa-miR-27b	prostate cancer	down-regulated	http://gyanxet-beta.com/circdb/circdetails.php?name=hsa_circ_000564	NA	NA	NA	NA	NA
hsa_circ:chr1:231090079-231097049	hsa_circ_000564	hsa-miR-24	prostate cancer	up-regulated	http://gyanxet-beta.com/circdb/circdetails.php?name=hsa_circ_000564	NA	NA	NA	NA	NA
hsa_circ:chr1:231090079-231097049	hsa_circ_000564	hsa-miR-24	cardiac hypertrophy	up-regulated	http://gyanxet-beta.com/circdb/circdetails.php?name=hsa_circ_000564	NA	NA	NA	NA	NA
hsa_circ:chr1:231090079-231097049	hsa_circ_000564	hsa-miR-27b	non-alcoholic fatty liver disease (NAFLD)	down-regulated	http://gyanxet-beta.com/circdb/circdetails.php?name=hsa_circ_000564	NA	NA	NA	NA	NA
hsa_circ:chr1:231090079-231097049	hsa_circ_000564	hsa-miR-24	vesicular stomatitis	down-regulated	http://gyanxet-beta.com/circdb/circdetails.php?name=hsa_circ_000564	NA	NA	NA	NA	NA
hsa_circ:chr1:231090079-231097049	hsa_circ_000564	hsa-miR-24	hepatocellular carcinoma (HCC)	up-regulated	http://gyanxet-beta.com/circdb/circdetails.php?name=hsa_circ_000564	NA	NA	NA	NA	NA
hsa_circ:chr1:231090079-231097049	hsa_circ_000564	hsa-miR-27b	acute lymphoblastic leukemia (ALL)	down-regulated	http://gyanxet-beta.com/circdb/circdetails.php?name=hsa_circ_000564	NA	NA	NA	NA	NA
hsa_circ:chr1:231090079-231097049	hsa_circ_000564	hsa-miR-27b	acute myeloid leukemia (AML)	up-regulated	http://gyanxet-beta.com/circdb/circdetails.php?name=hsa_circ_000564	NA	NA	NA	NA	NA
hsa_circ:chr1:231090079-231097049	hsa_circ_000564	hsa-miR-27b	cardiac hypertrophy	up-regulated	http://gyanxet-beta.com/circdb/circdetails.php?name=hsa_circ_000564	NA	NA	NA	NA	NA
hsa_circ:chr1:231090079-231097049	hsa_circ_000564	hsa-miR-27b	colorectal cancer	down-regulated	http://gyanxet-beta.com/circdb/circdetails.php?name=hsa_circ_000564	NA	NA	NA	NA	NA
hsa_circ:chr1:231090079-231097049	hsa_circ_000564	hsa-miR-24	heart failure	up-regulated	http://gyanxet-beta.com/circdb/circdetails.php?name=hsa_circ_000564	NA	NA	NA	NA	NA
hsa_circ:chr1:231090079-231097049	hsa_circ_000564	hsa-miR-24	acute lymphoblastic leukemia (ALL)	down-regulated	http://gyanxet-beta.com/circdb/circdetails.php?name=hsa_circ_000564	NA	NA	NA	NA	NA
hsa_circ:chr1:231090079-231097049	hsa_circ_000564	hsa-miR-24	schizophrenia	down-regulated	http://gyanxet-beta.com/circdb/circdetails.php?name=hsa_circ_000564	NA	NA	NA	NA	NA
hsa_circ:chr1:36367549-36367938	hsa_circ_000045	hsa-miR-103	pituitary adenoma	up-regulated	http://gyanxet-beta.com/circdb/circdetails.php?name=hsa_circ_000045	NA	NA	NA	NA	NA
hsa_circ:chr1:36367549-36367938	hsa_circ_000045	hsa-miR-217	nasopharyngeal carcinoma (NPC)	down-regulated	http://gyanxet-beta.com/circdb/circdetails.php?name=hsa_circ_000045	NA	NA	NA	NA	NA
hsa_circ:chr1:36367549-36367938	hsa_circ_000045	hsa-miR-103	esophageal cancer	up-regulated	http://gyanxet-beta.com/circdb/circdetails.php?name=hsa_circ_000045	NA	NA	NA	NA	NA
hsa_circ:chr1:36367549-36367938	hsa_circ_000045	hsa-miR-217	pancreatic ductal adenocarcinoma (PDAC)	up-regulated	http://gyanxet-beta.com/circdb/circdetails.php?name=hsa_circ_000045	NA	NA	NA	NA	NA
hsa_circ:chr1:36367549-36367938	hsa_circ_000045	hsa-miR-103	cardiac hypertrophy	up-regulated	http://gyanxet-beta.com/circdb/circdetails.php?name=hsa_circ_000045	NA	NA	NA	NA	NA
hsa_circ:chr1:36367549-36367938	hsa_circ_000045	hsa-miR-103	non-alcoholic fatty liver disease (NAFLD)	down-regulated	http://gyanxet-beta.com/circdb/circdetails.php?name=hsa_circ_000045	NA	NA	NA	NA	NA
hsa_circ:chr1:36367549-36367938	hsa_circ_000045	hsa-miR-103	prostate cancer	down-regulated	http://gyanxet-beta.com/circdb/circdetails.php?name=hsa_circ_000045	NA	NA	NA	NA	NA
hsa_circ:chr1:36367549-36367938	hsa_circ_000045	hsa-miR-103	acute myeloid leukemia (AML)	down-regulated	http://gyanxet-beta.com/circdb/circdetails.php?name=hsa_circ_000045	NA	NA	NA	NA	NA
hsa_circ:chr1:36367549-36367938	hsa_circ_000045	hsa-miR-217	B-cell chronic lymphocytic leukemia	up-regulated	http://gyanxet-beta.com/circdb/circdetails.php?name=hsa_circ_000045	NA	NA	NA	NA	NA
hsa_circ:chr1:36367549-36367938	hsa_circ_000045	hsa-miR-103	Cerebellar neurodegeneration	down-regulated	http://gyanxet-beta.com/circdb/circdetails.php?name=hsa_circ_000045	NA	NA	NA	NA	NA
hsa_circ:chr1:36367549-36367938	hsa_circ_000045	hsa-miR-103	epithelial ovarian cancer (EOC)	up-regulated	http://gyanxet-beta.com/circdb/circdetails.php?name=hsa_circ_000045	NA	NA	NA	NA	NA
hsa_circ:chr1:36367549-36367938	hsa_circ_000045	hsa-miR-103	pancreatic cancer	up-regulated	http://gyanxet-beta.com/circdb/circdetails.php?name=hsa_circ_000045	NA	NA	NA	NA	NA
hsa_circ:chr19:12790271-12791139	hsa_circ_000261	hsa-miR-125a-5p	multiple myeloma (MM)	up-regulated	http://gyanxet-beta.com/circdb/circdetails.php?name=hsa_circ_000261	NA	NA	NA	NA	NA
hsa_circ:chr19:12790271-12791139	hsa_circ_000261	hsa-miR-125b	non-small cell lung cancer (NSCLC)	up-regulated	http://gyanxet-beta.com/circdb/circdetails.php?name=hsa_circ_000261	NA	NA	NA	NA	NA
hsa_circ:chr19:12790271-12791139	hsa_circ_000261	hsa-miR-125b	vascular disease	down-regulated	http://gyanxet-beta.com/circdb/circdetails.php?name=hsa_circ_000261	NA	NA	NA	NA	NA
hsa_circ:chr19:12790271-12791139	hsa_circ_000261	hsa-miR-125a-5p	lung cancer	down-regulated	http://gyanxet-beta.com/circdb/circdetails.php?name=hsa_circ_000261	NA	NA	NA	NA	NA
hsa_circ:chr19:12790271-12791139	hsa_circ_000261	hsa-miR-125b	anaplastic thyroid carcinoma (ATC)	down-regulated	http://gyanxet-beta.com/circdb/circdetails.php?name=hsa_circ_000261	NA	NA	NA	NA	NA
hsa_circ:chr19:12790271-12791139	hsa_circ_000261	hsa-miR-125b	prostate cancer	down-regulated	http://gyanxet-beta.com/circdb/circdetails.php?name=hsa_circ_000261	NA	NA	NA	NA	NA
hsa_circ:chr19:12790271-12791139	hsa_circ_000261	hsa-miR-125b	hepatocellular carcinoma (HCC)	down-regulated	http://gyanxet-beta.com/circdb/circdetails.php?name=hsa_circ_000261	NA	NA	NA	NA	NA
hsa_circ:chr19:12790271-12791139	hsa_circ_000261	hsa-miR-125b	cardiac hypertrophy	up-regulated	http://gyanxet-beta.com/circdb/circdetails.php?name=hsa_circ_000261	NA	NA	NA	NA	NA
hsa_circ:chr19:12790271-12791139	hsa_circ_000261	hsa-miR-125b	heart failure	up-regulated	http://gyanxet-beta.com/circdb/circdetails.php?name=hsa_circ_000261	NA	NA	NA	NA	NA
hsa_circ:chr19:12790271-12791139	hsa_circ_000261	hsa-miR-125b	Cerebellar neurodegeneration	down-regulated	http://gyanxet-beta.com/circdb/circdetails.php?name=hsa_circ_000261	NA	NA	NA	NA	NA
hsa_circ:chr19:12790271-12791139	hsa_circ_000261	hsa-miR-125b	neuroblastoma (NB)	down-regulated	http://gyanxet-beta.com/circdb/circdetails.php?name=hsa_circ_000261	NA	NA	NA	NA	NA
hsa_circ:chr19:12790271-12791139	hsa_circ_000261	hsa-miR-125b	psoriasis	down-regulated	http://gyanxet-beta.com/circdb/circdetails.php?name=hsa_circ_000261	NA	NA	NA	NA	NA
hsa_circ:chr19:12790271-12791139	hsa_circ_000261	hsa-miR-125b	malignant melanoma	down-regulated	http://gyanxet-beta.com/circdb/circdetails.php?name=hsa_circ_000261	NA	NA	NA	NA	NA
hsa_circ:chr19:12790271-12791139	hsa_circ_000261	hsa-miR-125b	breast cancer	down-regulated	http://gyanxet-beta.com/circdb/circdetails.php?name=hsa_circ_000261	NA	NA	NA	NA	NA
hsa_circ:chr19:12790271-12791139	hsa_circ_000261	hsa-miR-125b	uterine leiomyoma (ULM)	up-regulated	http://gyanxet-beta.com/circdb/circdetails.php?name=hsa_circ_000261	NA	NA	NA	NA	NA
hsa_circ:chr19:12790271-12791139	hsa_circ_000261	hsa-miR-125b	bladder cancer	down-regulated	http://gyanxet-beta.com/circdb/circdetails.php?name=hsa_circ_000261	NA	NA	NA	NA	NA
hsa_circ:chr19:12790271-12791139	hsa_circ_000261	hsa-miR-125b	Alzheimer's disease	up-regulated	http://gyanxet-beta.com/circdb/circdetails.php?name=hsa_circ_000261	NA	NA	NA	NA	NA
hsa_circ:chr16:53288350-53308214	hsa_circ_001911	hsa-miR-27b	cardiac hypertrophy	up-regulated	http://gyanxet-beta.com/circdb/circdetails.php?name=hsa_circ_001911	NA	NA	NA	NA	NA
hsa_circ:chr16:53288350-53308214	hsa_circ_001911	hsa-miR-320a	autism spectrum disorder (ASD)	down-regulated	http://gyanxet-beta.com/circdb/circdetails.php?name=hsa_circ_001911	NA	NA	NA	NA	NA
hsa_circ:chr16:53288350-53308214	hsa_circ_001911	hsa-miR-27b	acute lymphoblastic leukemia (ALL)	down-regulated	http://gyanxet-beta.com/circdb/circdetails.php?name=hsa_circ_001911	NA	NA	NA	NA	NA
hsa_circ:chr16:53288350-53308214	hsa_circ_001911	hsa-miR-27b	prostate cancer	down-regulated	http://gyanxet-beta.com/circdb/circdetails.php?name=hsa_circ_001911	NA	NA	NA	NA	NA
hsa_circ:chr16:53288350-53308214	hsa_circ_001911	hsa-miR-27b	colorectal cancer	down-regulated	http://gyanxet-beta.com/circdb/circdetails.php?name=hsa_circ_001911	NA	NA	NA	NA	NA
hsa_circ:chr16:53288350-53308214	hsa_circ_001911	hsa-miR-27b	lung cancer	down-regulated	http://gyanxet-beta.com/circdb/circdetails.php?name=hsa_circ_001911	NA	NA	NA	NA	NA
hsa_circ:chr16:53288350-53308214	hsa_circ_001911	hsa-miR-27b	acute myeloid leukemia (AML)	up-regulated	http://gyanxet-beta.com/circdb/circdetails.php?name=hsa_circ_001911	NA	NA	NA	NA	NA
hsa_circ:chr16:53288350-53308214	hsa_circ_001911	hsa-miR-27b	non-alcoholic fatty liver disease (NAFLD)	down-regulated	http://gyanxet-beta.com/circdb/circdetails.php?name=hsa_circ_001911	NA	NA	NA	NA	NA
hsa_circ:chr14:55647931-55650471	hsa_circ_001628	hsa-miR-24	prostate cancer	up-regulated	http://gyanxet-beta.com/circdb/circdetails.php?name=hsa_circ_001628	NA	NA	NA	NA	NA
hsa_circ:chr14:55647931-55650471	hsa_circ_001628	hsa-miR-24	cardiac hypertrophy	up-regulated	http://gyanxet-beta.com/circdb/circdetails.php?name=hsa_circ_001628	NA	NA	NA	NA	NA
hsa_circ:chr14:55647931-55650471	hsa_circ_001628	hsa-miR-24	acute lymphoblastic leukemia (ALL)	down-regulated	http://gyanxet-beta.com/circdb/circdetails.php?name=hsa_circ_001628	NA	NA	NA	NA	NA
hsa_circ:chr14:55647931-55650471	hsa_circ_001628	hsa-miR-24	hepatocellular carcinoma (HCC)	up-regulated	http://gyanxet-beta.com/circdb/circdetails.php?name=hsa_circ_001628	NA	NA	NA	NA	NA
hsa_circ:chr14:55647931-55650471	hsa_circ_001628	hsa-miR-24	heart failure	up-regulated	http://gyanxet-beta.com/circdb/circdetails.php?name=hsa_circ_001628	NA	NA	NA	NA	NA
hsa_circ:chr14:55647931-55650471	hsa_circ_001628	hsa-miR-24	vesicular stomatitis	down-regulated	http://gyanxet-beta.com/circdb/circdetails.php?name=hsa_circ_001628	NA	NA	NA	NA	NA
hsa_circ:chr14:55647931-55650471	hsa_circ_001628	hsa-miR-24	schizophrenia	down-regulated	http://gyanxet-beta.com/circdb/circdetails.php?name=hsa_circ_001628	NA	NA	NA	NA	NA
hsa_circ:chr14:55647931-55650471	hsa_circ_001628	hsa-miR-24	acute myeloid leukemia (AML)	up-regulated	http://gyanxet-beta.com/circdb/circdetails.php?name=hsa_circ_001628	NA	NA	NA	NA	NA
hsa_circ:chr13:42439872-42442613	hsa_circ_001376	hsa-miR-217	B-cell chronic lymphocytic leukemia	up-regulated	http://gyanxet-beta.com/circdb/circdetails.php?name=hsa_circ_001376	NA	NA	NA	NA	NA
hsa_circ:chr13:42439872-42442613	hsa_circ_001376	hsa-miR-518b	ovarian cancer (OC)	up-regulated	http://gyanxet-beta.com/circdb/circdetails.php?name=hsa_circ_001376	NA	NA	NA	NA	NA
hsa_circ:chr13:42439872-42442613	hsa_circ_001376	hsa-miR-217	pancreatic ductal adenocarcinoma (PDAC)	up-regulated	http://gyanxet-beta.com/circdb/circdetails.php?name=hsa_circ_001376	NA	NA	NA	NA	NA
hsa_circ:chr13:42439872-42442613	hsa_circ_001376	hsa-miR-217	nasopharyngeal carcinoma (NPC)	down-regulated	http://gyanxet-beta.com/circdb/circdetails.php?name=hsa_circ_001376	NA	NA	NA	NA	NA
hsa_circ:chr13:42439872-42442613	hsa_circ_001376	hsa-miR-518b	psoriasis	down-regulated	http://gyanxet-beta.com/circdb/circdetails.php?name=hsa_circ_001376	NA	NA	NA	NA	NA
hsa_circ:chr8:56854414-56866543	hsa_circ_000989	hsa-miR-20a	chronic myeloid leukemia (CML)	down-regulated	http://gyanxet-beta.com/circdb/circdetails.php?name=hsa_circ_000989	NA	NA	NA	NA	NA
hsa_circ:chr8:56854414-56866543	hsa_circ_000989	hsa-miR-106b	hepatocellular carcinoma (HCC)	up-regulated	http://gyanxet-beta.com/circdb/circdetails.php?name=hsa_circ_000989	NA	NA	NA	NA	NA
hsa_circ:chr8:56854414-56866543	hsa_circ_000989	hsa-miR-106b	autism spectrum disorder (ASD)	down-regulated	http://gyanxet-beta.com/circdb/circdetails.php?name=hsa_circ_000989	NA	NA	NA	NA	NA
hsa_circ:chr8:56854414-56866543	hsa_circ_000989	hsa-miR-93	autism spectrum disorder (ASD)	down-regulated	http://gyanxet-beta.com/circdb/circdetails.php?name=hsa_circ_000989	NA	NA	NA	NA	NA
hsa_circ:chr8:56854414-56866543	hsa_circ_000989	hsa-miR-20a	psoriasis	up-regulated	http://gyanxet-beta.com/circdb/circdetails.php?name=hsa_circ_000989	NA	NA	NA	NA	NA
hsa_circ:chr8:56854414-56866543	hsa_circ_000989	hsa-miR-20a	glioma	down-regulated	http://gyanxet-beta.com/circdb/circdetails.php?name=hsa_circ_000989	NA	NA	NA	NA	NA
hsa_circ:chr8:56854414-56866543	hsa_circ_000989	hsa-miR-23b	malignant melanoma	down-regulated	http://gyanxet-beta.com/circdb/circdetails.php?name=hsa_circ_000989	NA	NA	NA	NA	NA
hsa_circ:chr8:56854414-56866543	hsa_circ_000989	hsa-miR-135a	Hodgkin's lymphoma	down-regulated	http://gyanxet-beta.com/circdb/circdetails.php?name=hsa_circ_000989	NA	NA	NA	NA	NA
hsa_circ:chr8:56854414-56866543	hsa_circ_000989	hsa-miR-20a	prostate cancer	up-regulated	http://gyanxet-beta.com/circdb/circdetails.php?name=hsa_circ_000989	NA	NA	NA	NA	NA
hsa_circ:chr8:56854414-56866543	hsa_circ_000989	hsa-miR-23a	glioblastoma	up-regulated	http://gyanxet-beta.com/circdb/circdetails.php?name=hsa_circ_000989	NA	NA	NA	NA	NA
hsa_circ:chr8:56854414-56866543	hsa_circ_000989	hsa-miR-20a	primary biliary cirrhosis (PBC)	down-regulated	http://gyanxet-beta.com/circdb/circdetails.php?name=hsa_circ_000989	NA	NA	NA	NA	NA
hsa_circ:chr8:56854414-56866543	hsa_circ_000989	hsa-miR-93	Alzheimer's disease	down-regulated	http://gyanxet-beta.com/circdb/circdetails.php?name=hsa_circ_000989	NA	NA	NA	NA	NA
hsa_circ:chr8:56854414-56866543	hsa_circ_000989	hsa-miR-17	Polycystic Kidney Disease	up-regulated	http://gyanxet-beta.com/circdb/circdetails.php?name=hsa_circ_000989	NA	NA	NA	NA	NA
hsa_circ:chr8:56854414-56866543	hsa_circ_000989	hsa-miR-20a	kidney cancer	up-regulated	http://gyanxet-beta.com/circdb/circdetails.php?name=hsa_circ_000989	NA	NA	NA	NA	NA
hsa_circ:chr8:56854414-56866543	hsa_circ_000989	hsa-miR-20a	breast cancer	down-regulated	http://gyanxet-beta.com/circdb/circdetails.php?name=hsa_circ_000989	NA	NA	NA	NA	NA
hsa_circ:chr8:56854414-56866543	hsa_circ_000989	hsa-miR-93	lung cancer	up-regulated	http://gyanxet-beta.com/circdb/circdetails.php?name=hsa_circ_000989	NA	NA	NA	NA	NA
hsa_circ:chr8:56854414-56866543	hsa_circ_000989	hsa-miR-93	multiple myeloma (MM)	up-regulated	http://gyanxet-beta.com/circdb/circdetails.php?name=hsa_circ_000989	NA	NA	NA	NA	NA
hsa_circ:chr8:56854414-56866543	hsa_circ_000989	hsa-miR-23a	bladder cancer	up-regulated	http://gyanxet-beta.com/circdb/circdetails.php?name=hsa_circ_000989	NA	NA	NA	NA	NA
hsa_circ:chr8:56854414-56866543	hsa_circ_000989	hsa-miR-23a	heart failure	up-regulated	http://gyanxet-beta.com/circdb/circdetails.php?name=hsa_circ_000989	NA	NA	NA	NA	NA
hsa_circ:chr8:56854414-56866543	hsa_circ_000989	hsa-miR-20b	multiple sclerosis	down-regulated	http://gyanxet-beta.com/circdb/circdetails.php?name=hsa_circ_000989	NA	NA	NA	NA	NA
hsa_circ:chr8:56854414-56866543	hsa_circ_000989	hsa-miR-23b	hepatocellular carcinoma (HCC)	down-regulated	http://gyanxet-beta.com/circdb/circdetails.php?name=hsa_circ_000989	NA	NA	NA	NA	NA
hsa_circ:chr8:56854414-56866543	hsa_circ_000989	hsa-miR-93	gastric cancer (stomach cancer)	up-regulated	http://gyanxet-beta.com/circdb/circdetails.php?name=hsa_circ_000989	NA	NA	NA	NA	NA
hsa_circ:chr8:56854414-56866543	hsa_circ_000989	hsa-miR-20a	B-cell lymphoma	up-regulated	http://gyanxet-beta.com/circdb/circdetails.php?name=hsa_circ_000989	NA	NA	NA	NA	NA
hsa_circ:chr8:56854414-56866543	hsa_circ_000989	hsa-miR-106a	autism spectrum disorder (ASD)	down-regulated	http://gyanxet-beta.com/circdb/circdetails.php?name=hsa_circ_000989	NA	NA	NA	NA	NA
hsa_circ:chr8:56854414-56866543	hsa_circ_000989	hsa-miR-106b	colorectal cancer	up-regulated	http://gyanxet-beta.com/circdb/circdetails.php?name=hsa_circ_000989	NA	NA	NA	NA	NA
hsa_circ:chr8:56854414-56866543	hsa_circ_000989	hsa-miR-20a	colorectal cancer	up-regulated	http://gyanxet-beta.com/circdb/circdetails.php?name=hsa_circ_000989	NA	NA	NA	NA	NA
hsa_circ:chr8:56854414-56866543	hsa_circ_000989	hsa-miR-23a	prostate cancer	down-regulated	http://gyanxet-beta.com/circdb/circdetails.php?name=hsa_circ_000989	NA	NA	NA	NA	NA
hsa_circ:chr8:56854414-56866543	hsa_circ_000989	hsa-miR-106a	malignant melanoma	down-regulated	http://gyanxet-beta.com/circdb/circdetails.php?name=hsa_circ_000989	NA	NA	NA	NA	NA
hsa_circ:chr8:56854414-56866543	hsa_circ_000989	hsa-miR-106b	gastric cancer (stomach cancer)	up-regulated	http://gyanxet-beta.com/circdb/circdetails.php?name=hsa_circ_000989	NA	NA	NA	NA	NA
hsa_circ:chr8:56854414-56866543	hsa_circ_000989	hsa-miR-519d	primary biliary cirrhosis (PBC)	down-regulated	http://gyanxet-beta.com/circdb/circdetails.php?name=hsa_circ_000989	NA	NA	NA	NA	NA
hsa_circ:chr8:56854414-56866543	hsa_circ_000989	hsa-miR-324-3p	primary biliary cirrhosis (PBC)	down-regulated	http://gyanxet-beta.com/circdb/circdetails.php?name=hsa_circ_000989	NA	NA	NA	NA	NA
hsa_circ:chr8:56854414-56866543	hsa_circ_000989	hsa-miR-106b	ovarian cancer (OC)	down-regulated	http://gyanxet-beta.com/circdb/circdetails.php?name=hsa_circ_000989	NA	NA	NA	NA	NA
hsa_circ:chr8:56854414-56866543	hsa_circ_000989	hsa-miR-20a	pulmonary hypertension	up-regulated	http://gyanxet-beta.com/circdb/circdetails.php?name=hsa_circ_000989	NA	NA	NA	NA	NA
hsa_circ:chr8:56854414-56866543	hsa_circ_000989	hsa-miR-23b	pancreatic cancer	up-regulated	http://gyanxet-beta.com/circdb/circdetails.php?name=hsa_circ_000989	NA	NA	NA	NA	NA
hsa_circ:chr8:56854414-56866543	hsa_circ_000989	hsa-miR-20b	schizophrenia	down-regulated	http://gyanxet-beta.com/circdb/circdetails.php?name=hsa_circ_000989	NA	NA	NA	NA	NA
hsa_circ:chr8:56854414-56866543	hsa_circ_000989	hsa-miR-23b	acute myeloid leukemia (AML)	up-regulated	http://gyanxet-beta.com/circdb/circdetails.php?name=hsa_circ_000989	NA	NA	NA	NA	NA
hsa_circ:chr8:56854414-56866543	hsa_circ_000989	hsa-miR-23b	chronic lymphocytic leukemia (CLL)	up-regulated	http://gyanxet-beta.com/circdb/circdetails.php?name=hsa_circ_000989	NA	NA	NA	NA	NA
hsa_circ:chr8:56854414-56866543	hsa_circ_000989	hsa-miR-106a	colorectal cancer	up-regulated	http://gyanxet-beta.com/circdb/circdetails.php?name=hsa_circ_000989	NA	NA	NA	NA	NA
hsa_circ:chr8:56854414-56866543	hsa_circ_000989	hsa-miR-106a	diffuse large B-cell lymphoma (DLBCL)	up-regulated	http://gyanxet-beta.com/circdb/circdetails.php?name=hsa_circ_000989	NA	NA	NA	NA	NA
hsa_circ:chr8:56854414-56866543	hsa_circ_000989	hsa-miR-93	hepatocellular carcinoma (HCC)	up-regulated	http://gyanxet-beta.com/circdb/circdetails.php?name=hsa_circ_000989	NA	NA	NA	NA	NA
hsa_circ:chr8:56854414-56866543	hsa_circ_000989	hsa-miR-23a	acute myeloid leukemia (AML)	up-regulated	http://gyanxet-beta.com/circdb/circdetails.php?name=hsa_circ_000989	NA	NA	NA	NA	NA
hsa_circ:chr8:56854414-56866543	hsa_circ_000989	hsa-miR-23a	colorectal cancer	down-regulated	http://gyanxet-beta.com/circdb/circdetails.php?name=hsa_circ_000989	NA	NA	NA	NA	NA
hsa_circ:chr8:56854414-56866543	hsa_circ_000989	hsa-miR-23a	acute lymphoblastic leukemia (ALL)	down-regulated	http://gyanxet-beta.com/circdb/circdetails.php?name=hsa_circ_000989	NA	NA	NA	NA	NA
hsa_circ:chr8:56854414-56866543	hsa_circ_000989	hsa-miR-324-3p	lung cancer	down-regulated	http://gyanxet-beta.com/circdb/circdetails.php?name=hsa_circ_000989	NA	NA	NA	NA	NA
hsa_circ:chr8:56854414-56866543	hsa_circ_000989	hsa-miR-106a	psoriasis	up-regulated	http://gyanxet-beta.com/circdb/circdetails.php?name=hsa_circ_000989	NA	NA	NA	NA	NA
hsa_circ:chr8:56854414-56866543	hsa_circ_000989	hsa-miR-106a	gastric cancer (stomach cancer)	up-regulated	http://gyanxet-beta.com/circdb/circdetails.php?name=hsa_circ_000989	NA	NA	NA	NA	NA
hsa_circ:chr8:56854414-56866543	hsa_circ_000989	hsa-miR-326	acute myeloid leukemia (AML)	up-regulated	http://gyanxet-beta.com/circdb/circdetails.php?name=hsa_circ_000989	NA	NA	NA	NA	NA
hsa_circ:chr8:56854414-56866543	hsa_circ_000989	hsa-miR-20a	malignant lymphoma	up-regulated	http://gyanxet-beta.com/circdb/circdetails.php?name=hsa_circ_000989	NA	NA	NA	NA	NA
hsa_circ:chr8:56854414-56866543	hsa_circ_000989	hsa-miR-193b	breast cancer	down-regulated	http://gyanxet-beta.com/circdb/circdetails.php?name=hsa_circ_000989	NA	NA	NA	NA	NA
hsa_circ:chr8:56854414-56866543	hsa_circ_000989	hsa-miR-17	B-cell lymphoma	up-regulated	http://gyanxet-beta.com/circdb/circdetails.php?name=hsa_circ_000989	NA	NA	NA	NA	NA
hsa_circ:chr8:56854414-56866543	hsa_circ_000989	hsa-miR-106a	lung cancer	up-regulated	http://gyanxet-beta.com/circdb/circdetails.php?name=hsa_circ_000989	NA	NA	NA	NA	NA
hsa_circ:chr8:56854414-56866543	hsa_circ_000989	hsa-miR-17	glioma	up-regulated	http://gyanxet-beta.com/circdb/circdetails.php?name=hsa_circ_000989	NA	NA	NA	NA	NA
hsa_circ:chr8:56854414-56866543	hsa_circ_000989	hsa-miR-106a	follicular lymphoma (FL)	up-regulated	http://gyanxet-beta.com/circdb/circdetails.php?name=hsa_circ_000989	NA	NA	NA	NA	NA
hsa_circ:chr8:56854414-56866543	hsa_circ_000989	hsa-miR-326	psoriasis	down-regulated	http://gyanxet-beta.com/circdb/circdetails.php?name=hsa_circ_000989	NA	NA	NA	NA	NA
hsa_circ:chr8:56854414-56866543	hsa_circ_000989	hsa-miR-17	kidney cancer	up-regulated	http://gyanxet-beta.com/circdb/circdetails.php?name=hsa_circ_000989	NA	NA	NA	NA	NA
hsa_circ:chr8:56854414-56866543	hsa_circ_000989	hsa-miR-23a	pancreatic cancer	up-regulated	http://gyanxet-beta.com/circdb/circdetails.php?name=hsa_circ_000989	NA	NA	NA	NA	NA
hsa_circ:chr8:56854414-56866543	hsa_circ_000989	hsa-miR-23a	cardiac hypertrophy	up-regulated	http://gyanxet-beta.com/circdb/circdetails.php?name=hsa_circ_000989	NA	NA	NA	NA	NA
hsa_circ:chr8:56854414-56866543	hsa_circ_000989	hsa-miR-23b	uterine leiomyoma (ULM)	up-regulated	http://gyanxet-beta.com/circdb/circdetails.php?name=hsa_circ_000989	NA	NA	NA	NA	NA
hsa_circ:chr8:56854414-56866543	hsa_circ_000989	hsa-miR-106a	prostate cancer	up-regulated	http://gyanxet-beta.com/circdb/circdetails.php?name=hsa_circ_000989	NA	NA	NA	NA	NA
hsa_circ:chr8:56854414-56866543	hsa_circ_000989	hsa-miR-20b	kidney cancer	up-regulated	http://gyanxet-beta.com/circdb/circdetails.php?name=hsa_circ_000989	NA	NA	NA	NA	NA
hsa_circ:chr8:56854414-56866543	hsa_circ_000989	hsa-miR-93	pancreatic ductal adenocarcinoma (PDAC)	up-regulated	http://gyanxet-beta.com/circdb/circdetails.php?name=hsa_circ_000989	NA	NA	NA	NA	NA
hsa_circ:chr8:56854414-56866543	hsa_circ_000989	hsa-miR-23b	prostate cancer	down-regulated	http://gyanxet-beta.com/circdb/circdetails.php?name=hsa_circ_000989	NA	NA	NA	NA	NA
hsa_circ:chr8:56854414-56866543	hsa_circ_000989	hsa-miR-20a	Hodgkin's lymphoma	up-regulated	http://gyanxet-beta.com/circdb/circdetails.php?name=hsa_circ_000989	NA	NA	NA	NA	NA
hsa_circ:chr8:56854414-56866543	hsa_circ_000989	hsa-miR-23b	acute lymphoblastic leukemia (ALL)	down-regulated	http://gyanxet-beta.com/circdb/circdetails.php?name=hsa_circ_000989	NA	NA	NA	NA	NA
hsa_circ:chr8:56854414-56866543	hsa_circ_000989	hsa-miR-106a	kidney cancer	up-regulated	http://gyanxet-beta.com/circdb/circdetails.php?name=hsa_circ_000989	NA	NA	NA	NA	NA
hsa_circ:chr8:56854414-56866543	hsa_circ_000989	hsa-miR-106b	schizophrenia	up-regulated	http://gyanxet-beta.com/circdb/circdetails.php?name=hsa_circ_000989	NA	NA	NA	NA	NA
hsa_circ:chr8:56854414-56866543	hsa_circ_000989	hsa-miR-135a	malignant melanoma	down-regulated	http://gyanxet-beta.com/circdb/circdetails.php?name=hsa_circ_000989	NA	NA	NA	NA	NA
hsa_circ:chr8:56854414-56866543	hsa_circ_000989	hsa-miR-93	vesicular stomatitis	down-regulated	http://gyanxet-beta.com/circdb/circdetails.php?name=hsa_circ_000989	NA	NA	NA	NA	NA
hsa_circ:chr8:56854414-56866543	hsa_circ_000989	hsa-miR-23b	neuroblastoma (NB)	up-regulated	http://gyanxet-beta.com/circdb/circdetails.php?name=hsa_circ_000989	NA	NA	NA	NA	NA
hsa_circ:chr8:56854414-56866543	hsa_circ_000989	hsa-miR-106b	chronic lymphocytic leukemia (CLL)	down-regulated	http://gyanxet-beta.com/circdb/circdetails.php?name=hsa_circ_000989	NA	NA	NA	NA	NA
hsa_circ:chr8:56854414-56866543	hsa_circ_000989	hsa-miR-20a	lung cancer	up-regulated	http://gyanxet-beta.com/circdb/circdetails.php?name=hsa_circ_000989	NA	NA	NA	NA	NA
hsa_circ:chr8:56854414-56866543	hsa_circ_000989	hsa-miR-17	non-alcoholic fatty liver disease (NAFLD)	up-regulated	http://gyanxet-beta.com/circdb/circdetails.php?name=hsa_circ_000989	NA	NA	NA	NA	NA
hsa_circ:chr8:56854414-56866543	hsa_circ_000989	hsa-miR-93	neuroblastoma (NB)	up-regulated	http://gyanxet-beta.com/circdb/circdetails.php?name=hsa_circ_000989	NA	NA	NA	NA	NA
hsa_circ:chr8:56854414-56866543	hsa_circ_000989	hsa-miR-23b	bladder cancer	up-regulated	http://gyanxet-beta.com/circdb/circdetails.php?name=hsa_circ_000989	NA	NA	NA	NA	NA
hsa_circ:chr8:56854414-56866543	hsa_circ_000989	hsa-miR-106b	kidney cancer	up-regulated	http://gyanxet-beta.com/circdb/circdetails.php?name=hsa_circ_000989	NA	NA	NA	NA	NA
hsa_circ:chr8:56854414-56866543	hsa_circ_000989	hsa-miR-23b	cervical cancer	down-regulated	http://gyanxet-beta.com/circdb/circdetails.php?name=hsa_circ_000989	NA	NA	NA	NA	NA
hsa_circ:chr8:56854414-56866543	hsa_circ_000989	hsa-miR-23b	cardiac hypertrophy	up-regulated	http://gyanxet-beta.com/circdb/circdetails.php?name=hsa_circ_000989	NA	NA	NA	NA	NA
hsa_circ:chr8:56854414-56866543	hsa_circ_000989	hsa-miR-20a	hepatocellular carcinoma (HCC)	up-regulated	http://gyanxet-beta.com/circdb/circdetails.php?name=hsa_circ_000989	NA	NA	NA	NA	NA
hsa_circ:chr8:56854414-56866543	hsa_circ_000989	hsa-miR-193b	Duchenne muscular dystrophy (DMD)	down-regulated	http://gyanxet-beta.com/circdb/circdetails.php?name=hsa_circ_000989	NA	NA	NA	NA	NA
hsa_circ:chr8:56854414-56866543	hsa_circ_000989	hsa-miR-93	colorectal cancer	up-regulated	http://gyanxet-beta.com/circdb/circdetails.php?name=hsa_circ_000989	NA	NA	NA	NA	NA
hsa_circ:chr8:56854414-56866543	hsa_circ_000989	hsa-miR-106a	T-cell leukemia	up-regulated	http://gyanxet-beta.com/circdb/circdetails.php?name=hsa_circ_000989	NA	NA	NA	NA	NA
hsa_circ:chr8:56854414-56866543	hsa_circ_000989	hsa-miR-326	multiple sclerosis	up-regulated	http://gyanxet-beta.com/circdb/circdetails.php?name=hsa_circ_000989	NA	NA	NA	NA	NA
hsa_circ:chr8:56854414-56866543	hsa_circ_000989	hsa-miR-20b	T-cell leukemia	up-regulated	http://gyanxet-beta.com/circdb/circdetails.php?name=hsa_circ_000989	NA	NA	NA	NA	NA
hsa_circ:chr8:56854414-56866543	hsa_circ_000989	hsa-miR-106a	neuroblastoma (NB)	up-regulated	http://gyanxet-beta.com/circdb/circdetails.php?name=hsa_circ_000989	NA	NA	NA	NA	NA
hsa_circ:chr8:56854414-56866543	hsa_circ_000989	hsa-miR-23a	autism spectrum disorder (ASD)	up-regulated	http://gyanxet-beta.com/circdb/circdetails.php?name=hsa_circ_000989	NA	NA	NA	NA	NA
hsa_circ:chr8:56854414-56866543	hsa_circ_000989	hsa-miR-193b	uveal melanoma	up-regulated	http://gyanxet-beta.com/circdb/circdetails.php?name=hsa_circ_000989	NA	NA	NA	NA	NA
hsa_circ:chr8:56854414-56866543	hsa_circ_000989	hsa-miR-193b	autism spectrum disorder (ASD)	down-regulated	http://gyanxet-beta.com/circdb/circdetails.php?name=hsa_circ_000989	NA	NA	NA	NA	NA
hsa_circ:chr8:56854414-56866543	hsa_circ_000989	hsa-miR-23a	hepatocellular carcinoma (HCC)	up-regulated	http://gyanxet-beta.com/circdb/circdetails.php?name=hsa_circ_000989	NA	NA	NA	NA	NA
hsa_circ:chr8:56854414-56866543	hsa_circ_000989	hsa-miR-106a	pancreatic cancer	up-regulated	http://gyanxet-beta.com/circdb/circdetails.php?name=hsa_circ_000989	NA	NA	NA	NA	NA
hsa_circ:chr8:56854414-56866543	hsa_circ_000989	hsa-miR-20a	pancreatic cancer	up-regulated	http://gyanxet-beta.com/circdb/circdetails.php?name=hsa_circ_000989	NA	NA	NA	NA	NA
hsa_circ:chr8:56854414-56866543	hsa_circ_000989	hsa-miR-23b	glioblastoma	up-regulated	http://gyanxet-beta.com/circdb/circdetails.php?name=hsa_circ_000989	NA	NA	NA	NA	NA
hsa_circ:chr8:56854414-56866543	hsa_circ_000989	hsa-miR-106b	multiple myeloma (MM)	up-regulated	http://gyanxet-beta.com/circdb/circdetails.php?name=hsa_circ_000989	NA	NA	NA	NA	NA
hsa_circ:chr8:56854414-56866543	hsa_circ_000989	hsa-miR-106b	Alzheimer's disease	down-regulated	http://gyanxet-beta.com/circdb/circdetails.php?name=hsa_circ_000989	NA	NA	NA	NA	NA
hsa_circ:chr8:56854414-56866543	hsa_circ_000989	hsa-miR-326	primary biliary cirrhosis (PBC)	down-regulated	http://gyanxet-beta.com/circdb/circdetails.php?name=hsa_circ_000989	NA	NA	NA	NA	NA
hsa_circ:chr6:13632602-13644961	hsa_circ_001598	hsa-miR-20a	prostate cancer	up-regulated	http://gyanxet-beta.com/circdb/circdetails.php?name=hsa_circ_001598	NA	NA	NA	NA	NA
hsa_circ:chr6:13632602-13644961	hsa_circ_001598	hsa-miR-20a	pancreatic cancer	up-regulated	http://gyanxet-beta.com/circdb/circdetails.php?name=hsa_circ_001598	NA	NA	NA	NA	NA
hsa_circ:chr6:13632602-13644961	hsa_circ_001598	hsa-miR-101	Duchenne muscular dystrophy (DMD)	down-regulated	http://gyanxet-beta.com/circdb/circdetails.php?name=hsa_circ_001598	NA	NA	NA	NA	NA
hsa_circ:chr6:13632602-13644961	hsa_circ_001598	hsa-miR-150	cardiac hypertrophy	down-regulated	http://gyanxet-beta.com/circdb/circdetails.php?name=hsa_circ_001598	NA	NA	NA	NA	NA
hsa_circ:chr6:13632602-13644961	hsa_circ_001598	hsa-miR-30d	chronic lymphocytic leukemia (CLL)	down-regulated	http://gyanxet-beta.com/circdb/circdetails.php?name=hsa_circ_001598	NA	NA	NA	NA	NA
hsa_circ:chr6:13632602-13644961	hsa_circ_001598	hsa-miR-20a	glioma	down-regulated	http://gyanxet-beta.com/circdb/circdetails.php?name=hsa_circ_001598	NA	NA	NA	NA	NA
hsa_circ:chr6:13632602-13644961	hsa_circ_001598	hsa-miR-30d	non-alcoholic fatty liver disease (NAFLD)	up-regulated	http://gyanxet-beta.com/circdb/circdetails.php?name=hsa_circ_001598	NA	NA	NA	NA	NA
hsa_circ:chr6:13632602-13644961	hsa_circ_001598	hsa-miR-20a	colorectal cancer	up-regulated	http://gyanxet-beta.com/circdb/circdetails.php?name=hsa_circ_001598	NA	NA	NA	NA	NA
hsa_circ:chr6:13632602-13644961	hsa_circ_001598	hsa-miR-101	bladder cancer	down-regulated	http://gyanxet-beta.com/circdb/circdetails.php?name=hsa_circ_001598	NA	NA	NA	NA	NA
hsa_circ:chr6:13632602-13644961	hsa_circ_001598	hsa-miR-20b	T-cell leukemia	up-regulated	http://gyanxet-beta.com/circdb/circdetails.php?name=hsa_circ_001598	NA	NA	NA	NA	NA
hsa_circ:chr6:13632602-13644961	hsa_circ_001598	hsa-miR-106a	pancreatic cancer	up-regulated	http://gyanxet-beta.com/circdb/circdetails.php?name=hsa_circ_001598	NA	NA	NA	NA	NA
hsa_circ:chr6:13632602-13644961	hsa_circ_001598	hsa-miR-30d	schizophrenia	down-regulated	http://gyanxet-beta.com/circdb/circdetails.php?name=hsa_circ_001598	NA	NA	NA	NA	NA
hsa_circ:chr6:13632602-13644961	hsa_circ_001598	hsa-miR-20b	schizophrenia	down-regulated	http://gyanxet-beta.com/circdb/circdetails.php?name=hsa_circ_001598	NA	NA	NA	NA	NA
hsa_circ:chr6:13632602-13644961	hsa_circ_001598	hsa-miR-106a	psoriasis	up-regulated	http://gyanxet-beta.com/circdb/circdetails.php?name=hsa_circ_001598	NA	NA	NA	NA	NA
hsa_circ:chr6:13632602-13644961	hsa_circ_001598	hsa-miR-93	Alzheimer's disease	down-regulated	http://gyanxet-beta.com/circdb/circdetails.php?name=hsa_circ_001598	NA	NA	NA	NA	NA
hsa_circ:chr6:13632602-13644961	hsa_circ_001598	hsa-miR-106b	Alzheimer's disease	down-regulated	http://gyanxet-beta.com/circdb/circdetails.php?name=hsa_circ_001598	NA	NA	NA	NA	NA
hsa_circ:chr6:13632602-13644961	hsa_circ_001598	hsa-miR-150	sepsis	down-regulated	http://gyanxet-beta.com/circdb/circdetails.php?name=hsa_circ_001598	NA	NA	NA	NA	NA
hsa_circ:chr6:13632602-13644961	hsa_circ_001598	hsa-miR-30b	malignant melanoma	down-regulated	http://gyanxet-beta.com/circdb/circdetails.php?name=hsa_circ_001598	NA	NA	NA	NA	NA
hsa_circ:chr6:13632602-13644961	hsa_circ_001598	hsa-miR-26b	hepatocellular carcinoma (HCC)	down-regulated	http://gyanxet-beta.com/circdb/circdetails.php?name=hsa_circ_001598	NA	NA	NA	NA	NA
hsa_circ:chr6:13632602-13644961	hsa_circ_001598	hsa-miR-17	Polycystic Kidney Disease	up-regulated	http://gyanxet-beta.com/circdb/circdetails.php?name=hsa_circ_001598	NA	NA	NA	NA	NA
hsa_circ:chr6:13632602-13644961	hsa_circ_001598	hsa-miR-20a	pulmonary hypertension	up-regulated	http://gyanxet-beta.com/circdb/circdetails.php?name=hsa_circ_001598	NA	NA	NA	NA	NA
hsa_circ:chr6:13632602-13644961	hsa_circ_001598	hsa-miR-26b	schizophrenia	down-regulated	http://gyanxet-beta.com/circdb/circdetails.php?name=hsa_circ_001598	NA	NA	NA	NA	NA
hsa_circ:chr6:13632602-13644961	hsa_circ_001598	hsa-miR-106b	gastric cancer (stomach cancer)	up-regulated	http://gyanxet-beta.com/circdb/circdetails.php?name=hsa_circ_001598	NA	NA	NA	NA	NA
hsa_circ:chr6:13632602-13644961	hsa_circ_001598	hsa-miR-150	pancreatic ductal adenocarcinoma (PDAC)	up-regulated	http://gyanxet-beta.com/circdb/circdetails.php?name=hsa_circ_001598	NA	NA	NA	NA	NA
hsa_circ:chr6:13632602-13644961	hsa_circ_001598	hsa-miR-30b	nemaline myopathy (NM)	up-regulated	http://gyanxet-beta.com/circdb/circdetails.php?name=hsa_circ_001598	NA	NA	NA	NA	NA
hsa_circ:chr6:13632602-13644961	hsa_circ_001598	hsa-miR-30b	schizophrenia	down-regulated	http://gyanxet-beta.com/circdb/circdetails.php?name=hsa_circ_001598	NA	NA	NA	NA	NA
hsa_circ:chr6:13632602-13644961	hsa_circ_001598	hsa-miR-150	chronic lymphocytic leukemia (CLL)	down-regulated	http://gyanxet-beta.com/circdb/circdetails.php?name=hsa_circ_001598	NA	NA	NA	NA	NA
hsa_circ:chr6:13632602-13644961	hsa_circ_001598	hsa-miR-106b	chronic lymphocytic leukemia (CLL)	down-regulated	http://gyanxet-beta.com/circdb/circdetails.php?name=hsa_circ_001598	NA	NA	NA	NA	NA
hsa_circ:chr6:13632602-13644961	hsa_circ_001598	hsa-miR-101	B-cell chronic lymphocytic leukemia	up-regulated	http://gyanxet-beta.com/circdb/circdetails.php?name=hsa_circ_001598	NA	NA	NA	NA	NA
hsa_circ:chr6:13632602-13644961	hsa_circ_001598	hsa-miR-30b	prostate cancer	down-regulated	http://gyanxet-beta.com/circdb/circdetails.php?name=hsa_circ_001598	NA	NA	NA	NA	NA
hsa_circ:chr6:13632602-13644961	hsa_circ_001598	hsa-miR-106b	multiple myeloma (MM)	up-regulated	http://gyanxet-beta.com/circdb/circdetails.php?name=hsa_circ_001598	NA	NA	NA	NA	NA
hsa_circ:chr6:13632602-13644961	hsa_circ_001598	hsa-miR-106b	ovarian cancer (OC)	down-regulated	http://gyanxet-beta.com/circdb/circdetails.php?name=hsa_circ_001598	NA	NA	NA	NA	NA
hsa_circ:chr6:13632602-13644961	hsa_circ_001598	hsa-miR-30b	head and neck squamous cell carcinoma (HNSCC)	up-regulated	http://gyanxet-beta.com/circdb/circdetails.php?name=hsa_circ_001598	NA	NA	NA	NA	NA
hsa_circ:chr6:13632602-13644961	hsa_circ_001598	hsa-miR-26b	prostate cancer	down-regulated	http://gyanxet-beta.com/circdb/circdetails.php?name=hsa_circ_001598	NA	NA	NA	NA	NA
hsa_circ:chr6:13632602-13644961	hsa_circ_001598	hsa-miR-106a	diffuse large B-cell lymphoma (DLBCL)	up-regulated	http://gyanxet-beta.com/circdb/circdetails.php?name=hsa_circ_001598	NA	NA	NA	NA	NA
hsa_circ:chr6:13632602-13644961	hsa_circ_001598	hsa-miR-20b	multiple sclerosis	down-regulated	http://gyanxet-beta.com/circdb/circdetails.php?name=hsa_circ_001598	NA	NA	NA	NA	NA
hsa_circ:chr6:13632602-13644961	hsa_circ_001598	hsa-miR-150	primary biliary cirrhosis (PBC)	down-regulated	http://gyanxet-beta.com/circdb/circdetails.php?name=hsa_circ_001598	NA	NA	NA	NA	NA
hsa_circ:chr6:13632602-13644961	hsa_circ_001598	hsa-miR-498	retinoblastoma	up-regulated	http://gyanxet-beta.com/circdb/circdetails.php?name=hsa_circ_001598	NA	NA	NA	NA	NA
hsa_circ:chr6:13632602-13644961	hsa_circ_001598	hsa-miR-30b	cardiac hypertrophy	down-regulated	http://gyanxet-beta.com/circdb/circdetails.php?name=hsa_circ_001598	NA	NA	NA	NA	NA
hsa_circ:chr6:13632602-13644961	hsa_circ_001598	hsa-miR-26b	epithelial ovarian cancer (EOC)	up-regulated	http://gyanxet-beta.com/circdb/circdetails.php?name=hsa_circ_001598	NA	NA	NA	NA	NA
hsa_circ:chr6:13632602-13644961	hsa_circ_001598	hsa-miR-150	diffuse large B-cell lymphoma (DLBCL)	down-regulated	http://gyanxet-beta.com/circdb/circdetails.php?name=hsa_circ_001598	NA	NA	NA	NA	NA
hsa_circ:chr6:13632602-13644961	hsa_circ_001598	hsa-miR-30d	anaplastic thyroid carcinoma (ATC)	down-regulated	http://gyanxet-beta.com/circdb/circdetails.php?name=hsa_circ_001598	NA	NA	NA	NA	NA
hsa_circ:chr6:13632602-13644961	hsa_circ_001598	hsa-miR-30c	prostate cancer	up-regulated	http://gyanxet-beta.com/circdb/circdetails.php?name=hsa_circ_001598	NA	NA	NA	NA	NA
hsa_circ:chr6:13632602-13644961	hsa_circ_001598	hsa-miR-30b	Duchenne muscular dystrophy (DMD)	down-regulated	http://gyanxet-beta.com/circdb/circdetails.php?name=hsa_circ_001598	NA	NA	NA	NA	NA
hsa_circ:chr6:13632602-13644961	hsa_circ_001598	hsa-miR-106a	autism spectrum disorder (ASD)	down-regulated	http://gyanxet-beta.com/circdb/circdetails.php?name=hsa_circ_001598	NA	NA	NA	NA	NA
hsa_circ:chr6:13632602-13644961	hsa_circ_001598	hsa-miR-498	ovarian cancer (OC)	up-regulated	http://gyanxet-beta.com/circdb/circdetails.php?name=hsa_circ_001598	NA	NA	NA	NA	NA
hsa_circ:chr6:13632602-13644961	hsa_circ_001598	hsa-miR-106a	neuroblastoma (NB)	up-regulated	http://gyanxet-beta.com/circdb/circdetails.php?name=hsa_circ_001598	NA	NA	NA	NA	NA
hsa_circ:chr6:13632602-13644961	hsa_circ_001598	hsa-miR-106a	colorectal cancer	up-regulated	http://gyanxet-beta.com/circdb/circdetails.php?name=hsa_circ_001598	NA	NA	NA	NA	NA
hsa_circ:chr6:13632602-13644961	hsa_circ_001598	hsa-miR-106a	gastric cancer (stomach cancer)	up-regulated	http://gyanxet-beta.com/circdb/circdetails.php?name=hsa_circ_001598	NA	NA	NA	NA	NA
hsa_circ:chr6:13632602-13644961	hsa_circ_001598	hsa-miR-93	lung cancer	up-regulated	http://gyanxet-beta.com/circdb/circdetails.php?name=hsa_circ_001598	NA	NA	NA	NA	NA
hsa_circ:chr6:13632602-13644961	hsa_circ_001598	hsa-miR-150	uterine leiomyoma (ULM)	down-regulated	http://gyanxet-beta.com/circdb/circdetails.php?name=hsa_circ_001598	NA	NA	NA	NA	NA
hsa_circ:chr6:13632602-13644961	hsa_circ_001598	hsa-miR-106b	kidney cancer	up-regulated	http://gyanxet-beta.com/circdb/circdetails.php?name=hsa_circ_001598	NA	NA	NA	NA	NA
hsa_circ:chr6:13632602-13644961	hsa_circ_001598	hsa-miR-30d	cardiac hypertrophy	down-regulated	http://gyanxet-beta.com/circdb/circdetails.php?name=hsa_circ_001598	NA	NA	NA	NA	NA
hsa_circ:chr6:13632602-13644961	hsa_circ_001598	hsa-miR-150	epithelial ovarian cancer (EOC)	down-regulated	http://gyanxet-beta.com/circdb/circdetails.php?name=hsa_circ_001598	NA	NA	NA	NA	NA
hsa_circ:chr6:13632602-13644961	hsa_circ_001598	hsa-miR-101	epithelial ovarian cancer (EOC)	down-regulated	http://gyanxet-beta.com/circdb/circdetails.php?name=hsa_circ_001598	NA	NA	NA	NA	NA
hsa_circ:chr6:13632602-13644961	hsa_circ_001598	hsa-miR-128	glioma	down-regulated	http://gyanxet-beta.com/circdb/circdetails.php?name=hsa_circ_001598	NA	NA	NA	NA	NA
hsa_circ:chr6:13632602-13644961	hsa_circ_001598	hsa-miR-101	lung cancer	down-regulated	http://gyanxet-beta.com/circdb/circdetails.php?name=hsa_circ_001598	NA	NA	NA	NA	NA
hsa_circ:chr6:13632602-13644961	hsa_circ_001598	hsa-miR-30b	Hodgkin's lymphoma	up-regulated	http://gyanxet-beta.com/circdb/circdetails.php?name=hsa_circ_001598	NA	NA	NA	NA	NA
hsa_circ:chr6:13632602-13644961	hsa_circ_001598	hsa-miR-611	ovarian cancer (OC)	up-regulated	http://gyanxet-beta.com/circdb/circdetails.php?name=hsa_circ_001598	NA	NA	NA	NA	NA
hsa_circ:chr6:13632602-13644961	hsa_circ_001598	hsa-miR-150	polycythemia vera (PV)	down-regulated	http://gyanxet-beta.com/circdb/circdetails.php?name=hsa_circ_001598	NA	NA	NA	NA	NA
hsa_circ:chr6:13632602-13644961	hsa_circ_001598	hsa-miR-128	anxiety disorder	normal	http://gyanxet-beta.com/circdb/circdetails.php?name=hsa_circ_001598	NA	NA	NA	NA	NA
hsa_circ:chr6:13632602-13644961	hsa_circ_001598	hsa-miR-30c	cardiac hypertrophy	down-regulated	http://gyanxet-beta.com/circdb/circdetails.php?name=hsa_circ_001598	NA	NA	NA	NA	NA
hsa_circ:chr6:13632602-13644961	hsa_circ_001598	hsa-miR-20a	lung cancer	up-regulated	http://gyanxet-beta.com/circdb/circdetails.php?name=hsa_circ_001598	NA	NA	NA	NA	NA
hsa_circ:chr6:13632602-13644961	hsa_circ_001598	hsa-miR-106b	hepatocellular carcinoma (HCC)	up-regulated	http://gyanxet-beta.com/circdb/circdetails.php?name=hsa_circ_001598	NA	NA	NA	NA	NA
hsa_circ:chr6:13632602-13644961	hsa_circ_001598	hsa-miR-20a	B-cell lymphoma	up-regulated	http://gyanxet-beta.com/circdb/circdetails.php?name=hsa_circ_001598	NA	NA	NA	NA	NA
hsa_circ:chr6:13632602-13644961	hsa_circ_001598	hsa-miR-101	prostate cancer	down-regulated	http://gyanxet-beta.com/circdb/circdetails.php?name=hsa_circ_001598	NA	NA	NA	NA	NA
hsa_circ:chr6:13632602-13644961	hsa_circ_001598	hsa-miR-26b	pituitary adenoma	up-regulated	http://gyanxet-beta.com/circdb/circdetails.php?name=hsa_circ_001598	NA	NA	NA	NA	NA
hsa_circ:chr6:13632602-13644961	hsa_circ_001598	hsa-miR-150	hepatocellular carcinoma (HCC)	down-regulated	http://gyanxet-beta.com/circdb/circdetails.php?name=hsa_circ_001598	NA	NA	NA	NA	NA
hsa_circ:chr6:13632602-13644961	hsa_circ_001598	hsa-miR-17	kidney cancer	up-regulated	http://gyanxet-beta.com/circdb/circdetails.php?name=hsa_circ_001598	NA	NA	NA	NA	NA
hsa_circ:chr6:13632602-13644961	hsa_circ_001598	hsa-miR-30d	Duchenne muscular dystrophy (DMD)	down-regulated	http://gyanxet-beta.com/circdb/circdetails.php?name=hsa_circ_001598	NA	NA	NA	NA	NA
hsa_circ:chr6:13632602-13644961	hsa_circ_001598	hsa-miR-93	neuroblastoma (NB)	up-regulated	http://gyanxet-beta.com/circdb/circdetails.php?name=hsa_circ_001598	NA	NA	NA	NA	NA
hsa_circ:chr6:13632602-13644961	hsa_circ_001598	hsa-miR-101	glioblastoma multiforme (GBM)	down-regulated	http://gyanxet-beta.com/circdb/circdetails.php?name=hsa_circ_001598	NA	NA	NA	NA	NA
hsa_circ:chr6:13632602-13644961	hsa_circ_001598	hsa-miR-20b	kidney cancer	up-regulated	http://gyanxet-beta.com/circdb/circdetails.php?name=hsa_circ_001598	NA	NA	NA	NA	NA
hsa_circ:chr6:13632602-13644961	hsa_circ_001598	hsa-miR-135a	malignant melanoma	down-regulated	http://gyanxet-beta.com/circdb/circdetails.php?name=hsa_circ_001598	NA	NA	NA	NA	NA
hsa_circ:chr6:13632602-13644961	hsa_circ_001598	hsa-miR-30c	colorectal cancer	down-regulated	http://gyanxet-beta.com/circdb/circdetails.php?name=hsa_circ_001598	NA	NA	NA	NA	NA
hsa_circ:chr6:13632602-13644961	hsa_circ_001598	hsa-miR-26b	cardiac hypertrophy	down-regulated	http://gyanxet-beta.com/circdb/circdetails.php?name=hsa_circ_001598	NA	NA	NA	NA	NA
hsa_circ:chr6:13632602-13644961	hsa_circ_001598	hsa-miR-26b	bladder cancer	up-regulated	http://gyanxet-beta.com/circdb/circdetails.php?name=hsa_circ_001598	NA	NA	NA	NA	NA
hsa_circ:chr6:13632602-13644961	hsa_circ_001598	hsa-miR-106a	malignant melanoma	down-regulated	http://gyanxet-beta.com/circdb/circdetails.php?name=hsa_circ_001598	NA	NA	NA	NA	NA
hsa_circ:chr6:13632602-13644961	hsa_circ_001598	hsa-miR-30c	Duchenne muscular dystrophy (DMD)	down-regulated	http://gyanxet-beta.com/circdb/circdetails.php?name=hsa_circ_001598	NA	NA	NA	NA	NA
hsa_circ:chr6:13632602-13644961	hsa_circ_001598	hsa-miR-93	hepatocellular carcinoma (HCC)	up-regulated	http://gyanxet-beta.com/circdb/circdetails.php?name=hsa_circ_001598	NA	NA	NA	NA	NA
hsa_circ:chr6:13632602-13644961	hsa_circ_001598	hsa-miR-106a	lung cancer	up-regulated	http://gyanxet-beta.com/circdb/circdetails.php?name=hsa_circ_001598	NA	NA	NA	NA	NA
hsa_circ:chr6:13632602-13644961	hsa_circ_001598	hsa-miR-150	kidney cancer	down-regulated	http://gyanxet-beta.com/circdb/circdetails.php?name=hsa_circ_001598	NA	NA	NA	NA	NA
hsa_circ:chr6:13632602-13644961	hsa_circ_001598	hsa-miR-20a	hepatocellular carcinoma (HCC)	up-regulated	http://gyanxet-beta.com/circdb/circdetails.php?name=hsa_circ_001598	NA	NA	NA	NA	NA
hsa_circ:chr6:13632602-13644961	hsa_circ_001598	hsa-miR-20a	Hodgkin's lymphoma	up-regulated	http://gyanxet-beta.com/circdb/circdetails.php?name=hsa_circ_001598	NA	NA	NA	NA	NA
hsa_circ:chr6:13632602-13644961	hsa_circ_001598	hsa-miR-93	autism spectrum disorder (ASD)	down-regulated	http://gyanxet-beta.com/circdb/circdetails.php?name=hsa_circ_001598	NA	NA	NA	NA	NA
hsa_circ:chr6:13632602-13644961	hsa_circ_001598	hsa-miR-30c	Cerebellar neurodegeneration	down-regulated	http://gyanxet-beta.com/circdb/circdetails.php?name=hsa_circ_001598	NA	NA	NA	NA	NA
hsa_circ:chr6:13632602-13644961	hsa_circ_001598	hsa-miR-106a	follicular lymphoma (FL)	up-regulated	http://gyanxet-beta.com/circdb/circdetails.php?name=hsa_circ_001598	NA	NA	NA	NA	NA
hsa_circ:chr6:13632602-13644961	hsa_circ_001598	hsa-miR-93	pancreatic ductal adenocarcinoma (PDAC)	up-regulated	http://gyanxet-beta.com/circdb/circdetails.php?name=hsa_circ_001598	NA	NA	NA	NA	NA
hsa_circ:chr6:13632602-13644961	hsa_circ_001598	hsa-miR-101	head and neck squamous cell carcinoma (HNSCC)	down-regulated	http://gyanxet-beta.com/circdb/circdetails.php?name=hsa_circ_001598	NA	NA	NA	NA	NA
hsa_circ:chr6:13632602-13644961	hsa_circ_001598	hsa-miR-106b	schizophrenia	up-regulated	http://gyanxet-beta.com/circdb/circdetails.php?name=hsa_circ_001598	NA	NA	NA	NA	NA
hsa_circ:chr6:13632602-13644961	hsa_circ_001598	hsa-miR-26b	Alzheimer's disease	down-regulated	http://gyanxet-beta.com/circdb/circdetails.php?name=hsa_circ_001598	NA	NA	NA	NA	NA
hsa_circ:chr6:13632602-13644961	hsa_circ_001598	hsa-miR-17	B-cell lymphoma	up-regulated	http://gyanxet-beta.com/circdb/circdetails.php?name=hsa_circ_001598	NA	NA	NA	NA	NA
hsa_circ:chr6:13632602-13644961	hsa_circ_001598	hsa-miR-30c	non-alcoholic fatty liver disease (NAFLD)	up-regulated	http://gyanxet-beta.com/circdb/circdetails.php?name=hsa_circ_001598	NA	NA	NA	NA	NA
hsa_circ:chr6:13632602-13644961	hsa_circ_001598	hsa-miR-30d	acute myeloid leukemia (AML)	up-regulated	http://gyanxet-beta.com/circdb/circdetails.php?name=hsa_circ_001598	NA	NA	NA	NA	NA
hsa_circ:chr6:13632602-13644961	hsa_circ_001598	hsa-miR-93	vesicular stomatitis	down-regulated	http://gyanxet-beta.com/circdb/circdetails.php?name=hsa_circ_001598	NA	NA	NA	NA	NA
hsa_circ:chr6:13632602-13644961	hsa_circ_001598	hsa-miR-106b	autism spectrum disorder (ASD)	down-regulated	http://gyanxet-beta.com/circdb/circdetails.php?name=hsa_circ_001598	NA	NA	NA	NA	NA
hsa_circ:chr6:13632602-13644961	hsa_circ_001598	hsa-miR-20a	breast cancer	down-regulated	http://gyanxet-beta.com/circdb/circdetails.php?name=hsa_circ_001598	NA	NA	NA	NA	NA
hsa_circ:chr6:13632602-13644961	hsa_circ_001598	hsa-miR-498	prostate cancer	up-regulated	http://gyanxet-beta.com/circdb/circdetails.php?name=hsa_circ_001598	NA	NA	NA	NA	NA
hsa_circ:chr6:13632602-13644961	hsa_circ_001598	hsa-miR-20a	psoriasis	up-regulated	http://gyanxet-beta.com/circdb/circdetails.php?name=hsa_circ_001598	NA	NA	NA	NA	NA
hsa_circ:chr6:13632602-13644961	hsa_circ_001598	hsa-miR-93	colorectal cancer	up-regulated	http://gyanxet-beta.com/circdb/circdetails.php?name=hsa_circ_001598	NA	NA	NA	NA	NA
hsa_circ:chr6:13632602-13644961	hsa_circ_001598	hsa-miR-498	head and neck squamous cell carcinoma (HNSCC)	up-regulated	http://gyanxet-beta.com/circdb/circdetails.php?name=hsa_circ_001598	NA	NA	NA	NA	NA
hsa_circ:chr6:13632602-13644961	hsa_circ_001598	hsa-miR-498	uterine leiomyoma (ULM)	down-regulated	http://gyanxet-beta.com/circdb/circdetails.php?name=hsa_circ_001598	NA	NA	NA	NA	NA
hsa_circ:chr6:13632602-13644961	hsa_circ_001598	hsa-miR-20a	malignant lymphoma	up-regulated	http://gyanxet-beta.com/circdb/circdetails.php?name=hsa_circ_001598	NA	NA	NA	NA	NA
hsa_circ:chr6:13632602-13644961	hsa_circ_001598	hsa-miR-20a	kidney cancer	up-regulated	http://gyanxet-beta.com/circdb/circdetails.php?name=hsa_circ_001598	NA	NA	NA	NA	NA
hsa_circ:chr6:13632602-13644961	hsa_circ_001598	hsa-miR-101	Alzheimer's disease	down-regulated	http://gyanxet-beta.com/circdb/circdetails.php?name=hsa_circ_001598	NA	NA	NA	NA	NA
hsa_circ:chr6:13632602-13644961	hsa_circ_001598	hsa-miR-106b	colorectal cancer	up-regulated	http://gyanxet-beta.com/circdb/circdetails.php?name=hsa_circ_001598	NA	NA	NA	NA	NA
hsa_circ:chr6:13632602-13644961	hsa_circ_001598	hsa-miR-17	glioma	up-regulated	http://gyanxet-beta.com/circdb/circdetails.php?name=hsa_circ_001598	NA	NA	NA	NA	NA
hsa_circ:chr6:13632602-13644961	hsa_circ_001598	hsa-miR-93	multiple myeloma (MM)	up-regulated	http://gyanxet-beta.com/circdb/circdetails.php?name=hsa_circ_001598	NA	NA	NA	NA	NA
hsa_circ:chr6:13632602-13644961	hsa_circ_001598	hsa-miR-17	non-alcoholic fatty liver disease (NAFLD)	up-regulated	http://gyanxet-beta.com/circdb/circdetails.php?name=hsa_circ_001598	NA	NA	NA	NA	NA
hsa_circ:chr6:13632602-13644961	hsa_circ_001598	hsa-miR-150	lung cancer	up-regulated	http://gyanxet-beta.com/circdb/circdetails.php?name=hsa_circ_001598	NA	NA	NA	NA	NA
hsa_circ:chr6:13632602-13644961	hsa_circ_001598	hsa-miR-519d	primary biliary cirrhosis (PBC)	down-regulated	http://gyanxet-beta.com/circdb/circdetails.php?name=hsa_circ_001598	NA	NA	NA	NA	NA
hsa_circ:chr6:13632602-13644961	hsa_circ_001598	hsa-miR-20a	primary biliary cirrhosis (PBC)	down-regulated	http://gyanxet-beta.com/circdb/circdetails.php?name=hsa_circ_001598	NA	NA	NA	NA	NA
hsa_circ:chr6:13632602-13644961	hsa_circ_001598	hsa-miR-106a	prostate cancer	up-regulated	http://gyanxet-beta.com/circdb/circdetails.php?name=hsa_circ_001598	NA	NA	NA	NA	NA
hsa_circ:chr6:13632602-13644961	hsa_circ_001598	hsa-miR-30c	pancreatic cancer	up-regulated	http://gyanxet-beta.com/circdb/circdetails.php?name=hsa_circ_001598	NA	NA	NA	NA	NA
hsa_circ:chr6:13632602-13644961	hsa_circ_001598	hsa-miR-106a	T-cell leukemia	up-regulated	http://gyanxet-beta.com/circdb/circdetails.php?name=hsa_circ_001598	NA	NA	NA	NA	NA
hsa_circ:chr6:13632602-13644961	hsa_circ_001598	hsa-miR-101	kidney cancer	up-regulated	http://gyanxet-beta.com/circdb/circdetails.php?name=hsa_circ_001598	NA	NA	NA	NA	NA
hsa_circ:chr6:13632602-13644961	hsa_circ_001598	hsa-miR-30d	Glomerulosclerosis	down-regulated	http://gyanxet-beta.com/circdb/circdetails.php?name=hsa_circ_001598	NA	NA	NA	NA	NA
hsa_circ:chr6:13632602-13644961	hsa_circ_001598	hsa-miR-106a	kidney cancer	up-regulated	http://gyanxet-beta.com/circdb/circdetails.php?name=hsa_circ_001598	NA	NA	NA	NA	NA
hsa_circ:chr6:13632602-13644961	hsa_circ_001598	hsa-miR-30b	Glomerulosclerosis	down-regulated	http://gyanxet-beta.com/circdb/circdetails.php?name=hsa_circ_001598	NA	NA	NA	NA	NA
hsa_circ:chr6:13632602-13644961	hsa_circ_001598	hsa-miR-135a	Hodgkin's lymphoma	down-regulated	http://gyanxet-beta.com/circdb/circdetails.php?name=hsa_circ_001598	NA	NA	NA	NA	NA
hsa_circ:chr6:13632602-13644961	hsa_circ_001598	hsa-miR-30c	psoriasis	down-regulated	http://gyanxet-beta.com/circdb/circdetails.php?name=hsa_circ_001598	NA	NA	NA	NA	NA
hsa_circ:chr6:13632602-13644961	hsa_circ_001598	hsa-miR-30c	bladder cancer	down-regulated	http://gyanxet-beta.com/circdb/circdetails.php?name=hsa_circ_001598	NA	NA	NA	NA	NA
hsa_circ:chr6:13632602-13644961	hsa_circ_001598	hsa-miR-30c	miyoshi myopathy (MM)	down-regulated	http://gyanxet-beta.com/circdb/circdetails.php?name=hsa_circ_001598	NA	NA	NA	NA	NA
hsa_circ:chr6:13632602-13644961	hsa_circ_001598	hsa-miR-20a	chronic myeloid leukemia (CML)	down-regulated	http://gyanxet-beta.com/circdb/circdetails.php?name=hsa_circ_001598	NA	NA	NA	NA	NA
hsa_circ:chr6:13632602-13644961	hsa_circ_001598	hsa-miR-93	gastric cancer (stomach cancer)	up-regulated	http://gyanxet-beta.com/circdb/circdetails.php?name=hsa_circ_001598	NA	NA	NA	NA	NA
hsa_circ:chr6:13632602-13644961	hsa_circ_001598	hsa-miR-30d	primary biliary cirrhosis (PBC)	down-regulated	http://gyanxet-beta.com/circdb/circdetails.php?name=hsa_circ_001598	NA	NA	NA	NA	NA
hsa_circ:chr3:50137415-50143142	hsa_circ_001647	hsa-miR-103	non-alcoholic fatty liver disease (NAFLD)	down-regulated	http://gyanxet-beta.com/circdb/circdetails.php?name=hsa_circ_001647	NA	NA	NA	NA	NA
hsa_circ:chr3:50137415-50143142	hsa_circ_001647	hsa-miR-103	prostate cancer	down-regulated	http://gyanxet-beta.com/circdb/circdetails.php?name=hsa_circ_001647	NA	NA	NA	NA	NA
hsa_circ:chr3:50137415-50143142	hsa_circ_001647	hsa-miR-124	hepatocellular carcinoma (HCC)	down-regulated	http://gyanxet-beta.com/circdb/circdetails.php?name=hsa_circ_001647	NA	NA	NA	NA	NA
hsa_circ:chr3:50137415-50143142	hsa_circ_001647	hsa-miR-103	epithelial ovarian cancer (EOC)	up-regulated	http://gyanxet-beta.com/circdb/circdetails.php?name=hsa_circ_001647	NA	NA	NA	NA	NA
hsa_circ:chr3:50137415-50143142	hsa_circ_001647	hsa-miR-128	glioma	down-regulated	http://gyanxet-beta.com/circdb/circdetails.php?name=hsa_circ_001647	NA	NA	NA	NA	NA
hsa_circ:chr3:50137415-50143142	hsa_circ_001647	hsa-miR-103	acute myeloid leukemia (AML)	down-regulated	http://gyanxet-beta.com/circdb/circdetails.php?name=hsa_circ_001647	NA	NA	NA	NA	NA
hsa_circ:chr3:50137415-50143142	hsa_circ_001647	hsa-miR-128	anxiety disorder	normal	http://gyanxet-beta.com/circdb/circdetails.php?name=hsa_circ_001647	NA	NA	NA	NA	NA
hsa_circ:chr3:50137415-50143142	hsa_circ_001647	hsa-miR-103	esophageal cancer	up-regulated	http://gyanxet-beta.com/circdb/circdetails.php?name=hsa_circ_001647	NA	NA	NA	NA	NA
hsa_circ:chr3:50137415-50143142	hsa_circ_001647	hsa-miR-103	pituitary adenoma	up-regulated	http://gyanxet-beta.com/circdb/circdetails.php?name=hsa_circ_001647	NA	NA	NA	NA	NA
hsa_circ:chr3:50137415-50143142	hsa_circ_001647	hsa-miR-103	pancreatic cancer	up-regulated	http://gyanxet-beta.com/circdb/circdetails.php?name=hsa_circ_001647	NA	NA	NA	NA	NA
hsa_circ:chr3:50137415-50143142	hsa_circ_001647	hsa-miR-103	cardiac hypertrophy	up-regulated	http://gyanxet-beta.com/circdb/circdetails.php?name=hsa_circ_001647	NA	NA	NA	NA	NA
hsa_circ:chr3:50137415-50143142	hsa_circ_001647	hsa-miR-103	Cerebellar neurodegeneration	down-regulated	http://gyanxet-beta.com/circdb/circdetails.php?name=hsa_circ_001647	NA	NA	NA	NA	NA
hsa_circ:chr4:6925100-6925838	hsa_circ_000388	hsa-miR-326	acute myeloid leukemia (AML)	up-regulated	http://gyanxet-beta.com/circdb/circdetails.php?name=hsa_circ_000388	NA	NA	NA	NA	NA
hsa_circ:chr4:6925100-6925838	hsa_circ_000388	hsa-miR-133a	retinitis pigmentosa (RP)	down-regulated	http://gyanxet-beta.com/circdb/circdetails.php?name=hsa_circ_000388	NA	NA	NA	NA	NA
hsa_circ:chr4:6925100-6925838	hsa_circ_000388	hsa-miR-133a	cardiac hypertrophy	down-regulated	http://gyanxet-beta.com/circdb/circdetails.php?name=hsa_circ_000388	NA	NA	NA	NA	NA
hsa_circ:chr4:6925100-6925838	hsa_circ_000388	hsa-miR-133a	vascular disease	down-regulated	http://gyanxet-beta.com/circdb/circdetails.php?name=hsa_circ_000388	NA	NA	NA	NA	NA
hsa_circ:chr4:6925100-6925838	hsa_circ_000388	hsa-miR-326	primary biliary cirrhosis (PBC)	down-regulated	http://gyanxet-beta.com/circdb/circdetails.php?name=hsa_circ_000388	NA	NA	NA	NA	NA
hsa_circ:chr4:6925100-6925838	hsa_circ_000388	hsa-miR-133a	glioblastoma multiforme (GBM)	down-regulated	http://gyanxet-beta.com/circdb/circdetails.php?name=hsa_circ_000388	NA	NA	NA	NA	NA
hsa_circ:chr4:6925100-6925838	hsa_circ_000388	hsa-miR-133a	colorectal cancer	down-regulated	http://gyanxet-beta.com/circdb/circdetails.php?name=hsa_circ_000388	NA	NA	NA	NA	NA
hsa_circ:chr4:6925100-6925838	hsa_circ_000388	hsa-miR-326	psoriasis	down-regulated	http://gyanxet-beta.com/circdb/circdetails.php?name=hsa_circ_000388	NA	NA	NA	NA	NA
hsa_circ:chr4:6925100-6925838	hsa_circ_000388	hsa-miR-133a	head and neck squamous cell carcinoma (HNSCC)	down-regulated	http://gyanxet-beta.com/circdb/circdetails.php?name=hsa_circ_000388	NA	NA	NA	NA	NA
hsa_circ:chr4:6925100-6925838	hsa_circ_000388	hsa-miR-133a	myeloproliferative disorder	down-regulated	http://gyanxet-beta.com/circdb/circdetails.php?name=hsa_circ_000388	NA	NA	NA	NA	NA
hsa_circ:chr4:6925100-6925838	hsa_circ_000388	hsa-miR-326	multiple sclerosis	up-regulated	http://gyanxet-beta.com/circdb/circdetails.php?name=hsa_circ_000388	NA	NA	NA	NA	NA
hsa_circ:chr4:6925100-6925838	hsa_circ_000388	hsa-miR-133a	primary biliary cirrhosis (PBC)	down-regulated	http://gyanxet-beta.com/circdb/circdetails.php?name=hsa_circ_000388	NA	NA	NA	NA	NA
hsa_circ:chr4:6925100-6925838	hsa_circ_000388	hsa-miR-133a	bladder cancer	down-regulated	http://gyanxet-beta.com/circdb/circdetails.php?name=hsa_circ_000388	NA	NA	NA	NA	NA
hsa_circ:chr4:6925100-6925838	hsa_circ_000388	hsa-miR-133a	cardiomyopathy	down-regulated	http://gyanxet-beta.com/circdb/circdetails.php?name=hsa_circ_000388	NA	NA	NA	NA	NA
hsa_circ:chr4:6925100-6925838	hsa_circ_000388	hsa-miR-133a	epithelial ovarian cancer (EOC)	down-regulated	http://gyanxet-beta.com/circdb/circdetails.php?name=hsa_circ_000388	NA	NA	NA	NA	NA
hsa_circ:chr4:6925100-6925838	hsa_circ_000388	hsa-miR-133a	tongue squamous cell carcinoma	down-regulated	http://gyanxet-beta.com/circdb/circdetails.php?name=hsa_circ_000388	NA	NA	NA	NA	NA
hsa_circ:chr5:77423854-77461496	hsa_circ_001428	hsa-miR-27b	cardiac hypertrophy	up-regulated	http://gyanxet-beta.com/circdb/circdetails.php?name=hsa_circ_001428	NA	NA	NA	NA	NA
hsa_circ:chr5:77423854-77461496	hsa_circ_001428	hsa-miR-27b	lung cancer	down-regulated	http://gyanxet-beta.com/circdb/circdetails.php?name=hsa_circ_001428	NA	NA	NA	NA	NA
hsa_circ:chr5:77423854-77461496	hsa_circ_001428	hsa-miR-498	retinoblastoma	up-regulated	http://gyanxet-beta.com/circdb/circdetails.php?name=hsa_circ_001428	NA	NA	NA	NA	NA
hsa_circ:chr5:77423854-77461496	hsa_circ_001428	hsa-miR-326	primary biliary cirrhosis (PBC)	down-regulated	http://gyanxet-beta.com/circdb/circdetails.php?name=hsa_circ_001428	NA	NA	NA	NA	NA
hsa_circ:chr5:77423854-77461496	hsa_circ_001428	hsa-miR-27b	prostate cancer	down-regulated	http://gyanxet-beta.com/circdb/circdetails.php?name=hsa_circ_001428	NA	NA	NA	NA	NA
hsa_circ:chr5:77423854-77461496	hsa_circ_001428	hsa-miR-182	retinitis pigmentosa (RP)	down-regulated	http://gyanxet-beta.com/circdb/circdetails.php?name=hsa_circ_001428	NA	NA	NA	NA	NA
hsa_circ:chr5:77423854-77461496	hsa_circ_001428	hsa-miR-498	head and neck squamous cell carcinoma (HNSCC)	up-regulated	http://gyanxet-beta.com/circdb/circdetails.php?name=hsa_circ_001428	NA	NA	NA	NA	NA
hsa_circ:chr5:77423854-77461496	hsa_circ_001428	hsa-miR-182	breast cancer	up-regulated	http://gyanxet-beta.com/circdb/circdetails.php?name=hsa_circ_001428	NA	NA	NA	NA	NA
hsa_circ:chr5:77423854-77461496	hsa_circ_001428	hsa-miR-498	ovarian cancer (OC)	up-regulated	http://gyanxet-beta.com/circdb/circdetails.php?name=hsa_circ_001428	NA	NA	NA	NA	NA
hsa_circ:chr5:77423854-77461496	hsa_circ_001428	hsa-miR-182	hepatocellular carcinoma (HCC)	up-regulated	http://gyanxet-beta.com/circdb/circdetails.php?name=hsa_circ_001428	NA	NA	NA	NA	NA
hsa_circ:chr5:77423854-77461496	hsa_circ_001428	hsa-miR-27b	colorectal cancer	down-regulated	http://gyanxet-beta.com/circdb/circdetails.php?name=hsa_circ_001428	NA	NA	NA	NA	NA
hsa_circ:chr5:77423854-77461496	hsa_circ_001428	hsa-miR-498	uterine leiomyoma (ULM)	down-regulated	http://gyanxet-beta.com/circdb/circdetails.php?name=hsa_circ_001428	NA	NA	NA	NA	NA
hsa_circ:chr5:77423854-77461496	hsa_circ_001428	hsa-miR-326	acute myeloid leukemia (AML)	up-regulated	http://gyanxet-beta.com/circdb/circdetails.php?name=hsa_circ_001428	NA	NA	NA	NA	NA
hsa_circ:chr5:77423854-77461496	hsa_circ_001428	hsa-miR-326	psoriasis	down-regulated	http://gyanxet-beta.com/circdb/circdetails.php?name=hsa_circ_001428	NA	NA	NA	NA	NA
hsa_circ:chr5:77423854-77461496	hsa_circ_001428	hsa-miR-27b	non-alcoholic fatty liver disease (NAFLD)	down-regulated	http://gyanxet-beta.com/circdb/circdetails.php?name=hsa_circ_001428	NA	NA	NA	NA	NA
hsa_circ:chr5:77423854-77461496	hsa_circ_001428	hsa-miR-128	glioma	down-regulated	http://gyanxet-beta.com/circdb/circdetails.php?name=hsa_circ_001428	NA	NA	NA	NA	NA
hsa_circ:chr5:77423854-77461496	hsa_circ_001428	hsa-miR-182	prostate cancer	up-regulated	http://gyanxet-beta.com/circdb/circdetails.php?name=hsa_circ_001428	NA	NA	NA	NA	NA
hsa_circ:chr5:77423854-77461496	hsa_circ_001428	hsa-miR-182	epithelial ovarian cancer (EOC)	up-regulated	http://gyanxet-beta.com/circdb/circdetails.php?name=hsa_circ_001428	NA	NA	NA	NA	NA
hsa_circ:chr5:77423854-77461496	hsa_circ_001428	hsa-miR-27b	acute myeloid leukemia (AML)	up-regulated	http://gyanxet-beta.com/circdb/circdetails.php?name=hsa_circ_001428	NA	NA	NA	NA	NA
hsa_circ:chr5:77423854-77461496	hsa_circ_001428	hsa-miR-182	kidney cancer	down-regulated	http://gyanxet-beta.com/circdb/circdetails.php?name=hsa_circ_001428	NA	NA	NA	NA	NA
hsa_circ:chr5:77423854-77461496	hsa_circ_001428	hsa-miR-182	acute myeloid leukemia (AML)	down-regulated	http://gyanxet-beta.com/circdb/circdetails.php?name=hsa_circ_001428	NA	NA	NA	NA	NA
hsa_circ:chr5:77423854-77461496	hsa_circ_001428	hsa-miR-326	multiple sclerosis	up-regulated	http://gyanxet-beta.com/circdb/circdetails.php?name=hsa_circ_001428	NA	NA	NA	NA	NA
hsa_circ:chr5:77423854-77461496	hsa_circ_001428	hsa-miR-128	anxiety disorder	normal	http://gyanxet-beta.com/circdb/circdetails.php?name=hsa_circ_001428	NA	NA	NA	NA	NA
hsa_circ:chr5:77423854-77461496	hsa_circ_001428	hsa-miR-182	colorectal cancer	up-regulated	http://gyanxet-beta.com/circdb/circdetails.php?name=hsa_circ_001428	NA	NA	NA	NA	NA
hsa_circ:chr5:77423854-77461496	hsa_circ_001428	hsa-miR-498	prostate cancer	up-regulated	http://gyanxet-beta.com/circdb/circdetails.php?name=hsa_circ_001428	NA	NA	NA	NA	NA
hsa_circ:chr5:77423854-77461496	hsa_circ_001428	hsa-miR-27b	acute lymphoblastic leukemia (ALL)	down-regulated	http://gyanxet-beta.com/circdb/circdetails.php?name=hsa_circ_001428	NA	NA	NA	NA	NA
hsa_circ:chr5:77423854-77461496	hsa_circ_001428	hsa-miR-182	malignant melanoma	down-regulated	http://gyanxet-beta.com/circdb/circdetails.php?name=hsa_circ_001428	NA	NA	NA	NA	NA
hsa_circ:chr5:77423854-77461496	hsa_circ_001428	hsa-miR-182	lung cancer	up-regulated	http://gyanxet-beta.com/circdb/circdetails.php?name=hsa_circ_001428	NA	NA	NA	NA	NA
hsa_circ:chr14:53145152-53150625	hsa_circ_001057	hsa-miR-27b	lung cancer	down-regulated	http://gyanxet-beta.com/circdb/circdetails.php?name=hsa_circ_001057	NA	NA	NA	NA	NA
hsa_circ:chr14:53145152-53150625	hsa_circ_001057	hsa-miR-27b	acute myeloid leukemia (AML)	up-regulated	http://gyanxet-beta.com/circdb/circdetails.php?name=hsa_circ_001057	NA	NA	NA	NA	NA
hsa_circ:chr14:53145152-53150625	hsa_circ_001057	hsa-miR-27b	cardiac hypertrophy	up-regulated	http://gyanxet-beta.com/circdb/circdetails.php?name=hsa_circ_001057	NA	NA	NA	NA	NA
hsa_circ:chr14:53145152-53150625	hsa_circ_001057	hsa-miR-27b	prostate cancer	down-regulated	http://gyanxet-beta.com/circdb/circdetails.php?name=hsa_circ_001057	NA	NA	NA	NA	NA
hsa_circ:chr14:53145152-53150625	hsa_circ_001057	hsa-miR-27b	acute lymphoblastic leukemia (ALL)	down-regulated	http://gyanxet-beta.com/circdb/circdetails.php?name=hsa_circ_001057	NA	NA	NA	NA	NA
hsa_circ:chr14:53145152-53150625	hsa_circ_001057	hsa-miR-27b	colorectal cancer	down-regulated	http://gyanxet-beta.com/circdb/circdetails.php?name=hsa_circ_001057	NA	NA	NA	NA	NA
hsa_circ:chr14:53145152-53150625	hsa_circ_001057	hsa-miR-27b	non-alcoholic fatty liver disease (NAFLD)	down-regulated	http://gyanxet-beta.com/circdb/circdetails.php?name=hsa_circ_001057	NA	NA	NA	NA	NA
hsa_circ:chr2:136432902-136437894	hsa_circ_001406	hsa-miR-1	heart failure	down-regulated	http://gyanxet-beta.com/circdb/circdetails.php?name=hsa_circ_001406	NA	NA	NA	NA	NA
hsa_circ:chr2:136432902-136437894	hsa_circ_001406	hsa-miR-1	myeloproliferative disorder	down-regulated	http://gyanxet-beta.com/circdb/circdetails.php?name=hsa_circ_001406	NA	NA	NA	NA	NA
hsa_circ:chr2:136432902-136437894	hsa_circ_001406	hsa-miR-1	myocardial infarction	up-regulated	http://gyanxet-beta.com/circdb/circdetails.php?name=hsa_circ_001406	NA	NA	NA	NA	NA
hsa_circ:chr2:136432902-136437894	hsa_circ_001406	hsa-miR-1	coronary artery disease	up-regulated	http://gyanxet-beta.com/circdb/circdetails.php?name=hsa_circ_001406	NA	NA	NA	NA	NA
hsa_circ:chr2:136432902-136437894	hsa_circ_001406	hsa-miR-1	Cerebellar neurodegeneration	down-regulated	http://gyanxet-beta.com/circdb/circdetails.php?name=hsa_circ_001406	NA	NA	NA	NA	NA
hsa_circ:chr2:136432902-136437894	hsa_circ_001406	hsa-miR-1	cardiomyopathy	down-regulated	http://gyanxet-beta.com/circdb/circdetails.php?name=hsa_circ_001406	NA	NA	NA	NA	NA
hsa_circ:chr2:136432902-136437894	hsa_circ_001406	hsa-miR-1	cardiac hypertrophy	down-regulated	http://gyanxet-beta.com/circdb/circdetails.php?name=hsa_circ_001406	NA	NA	NA	NA	NA
hsa_circ:chr2:136432902-136437894	hsa_circ_001406	hsa-miR-206	Waldenstrom Macroglobulinemia (WM)	up-regulated	http://gyanxet-beta.com/circdb/circdetails.php?name=hsa_circ_001406	NA	NA	NA	NA	NA
hsa_circ:chr2:136432902-136437894	hsa_circ_001406	hsa-miR-1	lung cancer	down-regulated	http://gyanxet-beta.com/circdb/circdetails.php?name=hsa_circ_001406	NA	NA	NA	NA	NA
hsa_circ:chr2:136432902-136437894	hsa_circ_001406	hsa-miR-449a	prostate cancer	down-regulated	http://gyanxet-beta.com/circdb/circdetails.php?name=hsa_circ_001406	NA	NA	NA	NA	NA
hsa_circ:chr2:136432902-136437894	hsa_circ_001406	hsa-miR-206	breast cancer	down-regulated	http://gyanxet-beta.com/circdb/circdetails.php?name=hsa_circ_001406	NA	NA	NA	NA	NA
hsa_circ:chr2:136432902-136437894	hsa_circ_001406	hsa-miR-1	rhabdomyosarcoma	down-regulated	http://gyanxet-beta.com/circdb/circdetails.php?name=hsa_circ_001406	NA	NA	NA	NA	NA
hsa_circ:chr2:136432902-136437894	hsa_circ_001406	hsa-miR-1	hepatocellular carcinoma (HCC)	down-regulated	http://gyanxet-beta.com/circdb/circdetails.php?name=hsa_circ_001406	NA	NA	NA	NA	NA
hsa_circ:chr2:136432902-136437894	hsa_circ_001406	hsa-miR-206	schizophrenia	normal	http://gyanxet-beta.com/circdb/circdetails.php?name=hsa_circ_001406	NA	NA	NA	NA	NA
hsa_circ:chr2:136432902-136437894	hsa_circ_001406	hsa-miR-206	ovarian cancer (OC)	down-regulated	http://gyanxet-beta.com/circdb/circdetails.php?name=hsa_circ_001406	NA	NA	NA	NA	NA
hsa_circ:chr2:136432902-136437894	hsa_circ_001406	hsa-miR-206	rhabdomyosarcoma	down-regulated	http://gyanxet-beta.com/circdb/circdetails.php?name=hsa_circ_001406	NA	NA	NA	NA	NA
hsa_circ:chr2:136432902-136437894	hsa_circ_001406	hsa-miR-1	retinitis pigmentosa (RP)	down-regulated	http://gyanxet-beta.com/circdb/circdetails.php?name=hsa_circ_001406	NA	NA	NA	NA	NA
hsa_circ:chr2:136432902-136437894	hsa_circ_001406	hsa-miR-1	colorectal cancer	down-regulated	http://gyanxet-beta.com/circdb/circdetails.php?name=hsa_circ_001406	NA	NA	NA	NA	NA
hsa_circ:chr15:85223944-85234875	hsa_circ_002047	hsa-miR-29b	cardiac hypertrophy	down-regulated	http://gyanxet-beta.com/circdb/circdetails.php?name=hsa_circ_002047	NA	NA	NA	NA	NA
hsa_circ:chr15:85223944-85234875	hsa_circ_002047	hsa-miR-29a	facioscapulohumeral muscular dystrophy (FSHD)	up-regulated	http://gyanxet-beta.com/circdb/circdetails.php?name=hsa_circ_002047	NA	NA	NA	NA	NA
hsa_circ:chr15:85223944-85234875	hsa_circ_002047	hsa-miR-29b	lung cancer	down-regulated	http://gyanxet-beta.com/circdb/circdetails.php?name=hsa_circ_002047	NA	NA	NA	NA	NA
hsa_circ:chr15:85223944-85234875	hsa_circ_002047	hsa-miR-29a	kidney cancer	up-regulated	http://gyanxet-beta.com/circdb/circdetails.php?name=hsa_circ_002047	NA	NA	NA	NA	NA
hsa_circ:chr15:85223944-85234875	hsa_circ_002047	hsa-miR-29b	glioblastoma multiforme (GBM)	down-regulated	http://gyanxet-beta.com/circdb/circdetails.php?name=hsa_circ_002047	NA	NA	NA	NA	NA
hsa_circ:chr15:85223944-85234875	hsa_circ_002047	hsa-miR-29c	lung cancer	down-regulated	http://gyanxet-beta.com/circdb/circdetails.php?name=hsa_circ_002047	NA	NA	NA	NA	NA
hsa_circ:chr15:85223944-85234875	hsa_circ_002047	hsa-miR-29c	uterine leiomyoma (ULM)	down-regulated	http://gyanxet-beta.com/circdb/circdetails.php?name=hsa_circ_002047	NA	NA	NA	NA	NA
hsa_circ:chr15:85223944-85234875	hsa_circ_002047	hsa-miR-29a	prostate cancer	down-regulated	http://gyanxet-beta.com/circdb/circdetails.php?name=hsa_circ_002047	NA	NA	NA	NA	NA
hsa_circ:chr15:85223944-85234875	hsa_circ_002047	hsa-miR-29a	schizophrenia	down-regulated	http://gyanxet-beta.com/circdb/circdetails.php?name=hsa_circ_002047	NA	NA	NA	NA	NA
hsa_circ:chr15:85223944-85234875	hsa_circ_002047	hsa-miR-29b	colorectal cancer	up-regulated	http://gyanxet-beta.com/circdb/circdetails.php?name=hsa_circ_002047	NA	NA	NA	NA	NA
hsa_circ:chr15:85223944-85234875	hsa_circ_002047	hsa-miR-29c	cardiac hypertrophy	down-regulated	http://gyanxet-beta.com/circdb/circdetails.php?name=hsa_circ_002047	NA	NA	NA	NA	NA
hsa_circ:chr15:85223944-85234875	hsa_circ_002047	hsa-miR-29b	chronic lymphocytic leukemia (CLL)	down-regulated	http://gyanxet-beta.com/circdb/circdetails.php?name=hsa_circ_002047	NA	NA	NA	NA	NA
hsa_circ:chr15:85223944-85234875	hsa_circ_002047	hsa-miR-29b	type 2 diabetes	up-regulated	http://gyanxet-beta.com/circdb/circdetails.php?name=hsa_circ_002047	NA	NA	NA	NA	NA
hsa_circ:chr15:85223944-85234875	hsa_circ_002047	hsa-miR-29c	head and neck squamous cell carcinoma (HNSCC)	up-regulated	http://gyanxet-beta.com/circdb/circdetails.php?name=hsa_circ_002047	NA	NA	NA	NA	NA
hsa_circ:chr15:85223944-85234875	hsa_circ_002047	hsa-miR-29a	colorectal cancer	up-regulated	http://gyanxet-beta.com/circdb/circdetails.php?name=hsa_circ_002047	NA	NA	NA	NA	NA
hsa_circ:chr15:85223944-85234875	hsa_circ_002047	hsa-miR-29b	papillary thyroid carcinoma (PTC)	up-regulated	http://gyanxet-beta.com/circdb/circdetails.php?name=hsa_circ_002047	NA	NA	NA	NA	NA
hsa_circ:chr15:85223944-85234875	hsa_circ_002047	hsa-miR-29b	acute myeloid leukemia (AML)	down-regulated	http://gyanxet-beta.com/circdb/circdetails.php?name=hsa_circ_002047	NA	NA	NA	NA	NA
hsa_circ:chr15:85223944-85234875	hsa_circ_002047	hsa-miR-29c	schizophrenia	down-regulated	http://gyanxet-beta.com/circdb/circdetails.php?name=hsa_circ_002047	NA	NA	NA	NA	NA
hsa_circ:chr15:85223944-85234875	hsa_circ_002047	hsa-miR-29b	nemaline myopathy (NM)	down-regulated	http://gyanxet-beta.com/circdb/circdetails.php?name=hsa_circ_002047	NA	NA	NA	NA	NA
hsa_circ:chr15:85223944-85234875	hsa_circ_002047	hsa-miR-29b	schizophrenia	down-regulated	http://gyanxet-beta.com/circdb/circdetails.php?name=hsa_circ_002047	NA	NA	NA	NA	NA
hsa_circ:chr15:85223944-85234875	hsa_circ_002047	hsa-miR-29b	prostate cancer	down-regulated	http://gyanxet-beta.com/circdb/circdetails.php?name=hsa_circ_002047	NA	NA	NA	NA	NA
hsa_circ:chr15:85223944-85234875	hsa_circ_002047	hsa-miR-29c	breast cancer	up-regulated	http://gyanxet-beta.com/circdb/circdetails.php?name=hsa_circ_002047	NA	NA	NA	NA	NA
hsa_circ:chr15:85223944-85234875	hsa_circ_002047	hsa-miR-29b	Duchenne muscular dystrophy (DMD)	down-regulated	http://gyanxet-beta.com/circdb/circdetails.php?name=hsa_circ_002047	NA	NA	NA	NA	NA
hsa_circ:chr15:85223944-85234875	hsa_circ_002047	hsa-miR-29b	head and neck squamous cell carcinoma (HNSCC)	down-regulated	http://gyanxet-beta.com/circdb/circdetails.php?name=hsa_circ_002047	NA	NA	NA	NA	NA
hsa_circ:chr15:85223944-85234875	hsa_circ_002047	hsa-miR-29c	non-alcoholic fatty liver disease (NAFLD)	up-regulated	http://gyanxet-beta.com/circdb/circdetails.php?name=hsa_circ_002047	NA	NA	NA	NA	NA
hsa_circ:chr15:85223944-85234875	hsa_circ_002047	hsa-miR-29c	nemaline myopathy (NM)	down-regulated	http://gyanxet-beta.com/circdb/circdetails.php?name=hsa_circ_002047	NA	NA	NA	NA	NA
hsa_circ:chr15:85223944-85234875	hsa_circ_002047	hsa-miR-29c	nasopharyngeal carcinoma (NPC)	down-regulated	http://gyanxet-beta.com/circdb/circdetails.php?name=hsa_circ_002047	NA	NA	NA	NA	NA
hsa_circ:chr15:85223944-85234875	hsa_circ_002047	hsa-miR-29b	non-alcoholic fatty liver disease (NAFLD)	down-regulated	http://gyanxet-beta.com/circdb/circdetails.php?name=hsa_circ_002047	NA	NA	NA	NA	NA
hsa_circ:chr15:85223944-85234875	hsa_circ_002047	hsa-miR-515-3p	ovarian cancer (OC)	down-regulated	http://gyanxet-beta.com/circdb/circdetails.php?name=hsa_circ_002047	NA	NA	NA	NA	NA
hsa_circ:chr15:85223944-85234875	hsa_circ_002047	hsa-miR-29c	ovarian cancer (OC)	up-regulated	http://gyanxet-beta.com/circdb/circdetails.php?name=hsa_circ_002047	NA	NA	NA	NA	NA
hsa_circ:chr15:85223944-85234875	hsa_circ_002047	hsa-miR-29c	bladder cancer	down-regulated	http://gyanxet-beta.com/circdb/circdetails.php?name=hsa_circ_002047	NA	NA	NA	NA	NA
hsa_circ:chr15:85223944-85234875	hsa_circ_002047	hsa-miR-29a	ovarian cancer (OC)	up-regulated	http://gyanxet-beta.com/circdb/circdetails.php?name=hsa_circ_002047	NA	NA	NA	NA	NA
hsa_circ:chr15:85223944-85234875	hsa_circ_002047	hsa-miR-29c	kidney cancer	up-regulated	http://gyanxet-beta.com/circdb/circdetails.php?name=hsa_circ_002047	NA	NA	NA	NA	NA
hsa_circ:chr15:85223944-85234875	hsa_circ_002047	hsa-miR-29c	papillary thyroid carcinoma (PTC)	up-regulated	http://gyanxet-beta.com/circdb/circdetails.php?name=hsa_circ_002047	NA	NA	NA	NA	NA
hsa_circ:chr15:85223944-85234875	hsa_circ_002047	hsa-miR-29a	Cerebellar neurodegeneration	down-regulated	http://gyanxet-beta.com/circdb/circdetails.php?name=hsa_circ_002047	NA	NA	NA	NA	NA
hsa_circ:chr15:85223944-85234875	hsa_circ_002047	hsa-miR-29c	chronic lymphocytic leukemia (CLL)	down-regulated	http://gyanxet-beta.com/circdb/circdetails.php?name=hsa_circ_002047	NA	NA	NA	NA	NA
hsa_circ:chr15:85223944-85234875	hsa_circ_002047	hsa-miR-29b	uterine leiomyoma (ULM)	down-regulated	http://gyanxet-beta.com/circdb/circdetails.php?name=hsa_circ_002047	NA	NA	NA	NA	NA
hsa_circ:chr15:85223944-85234875	hsa_circ_002047	hsa-miR-29c	pancreatic ductal adenocarcinoma (PDAC)	down-regulated	http://gyanxet-beta.com/circdb/circdetails.php?name=hsa_circ_002047	NA	NA	NA	NA	NA
hsa_circ:chr15:85223944-85234875	hsa_circ_002047	hsa-miR-29a	Alzheimer's disease	down-regulated	http://gyanxet-beta.com/circdb/circdetails.php?name=hsa_circ_002047	NA	NA	NA	NA	NA
hsa_circ:chr15:85223944-85234875	hsa_circ_002047	hsa-miR-29b	breast cancer	up-regulated	http://gyanxet-beta.com/circdb/circdetails.php?name=hsa_circ_002047	NA	NA	NA	NA	NA
hsa_circ:chr15:85223944-85234875	hsa_circ_002047	hsa-miR-29b	cholangiocarcinoma	down-regulated	http://gyanxet-beta.com/circdb/circdetails.php?name=hsa_circ_002047	NA	NA	NA	NA	NA
hsa_circ:chr15:85223944-85234875	hsa_circ_002047	hsa-miR-29a	homozygous sickle cell disease (HbSS)	up-regulated	http://gyanxet-beta.com/circdb/circdetails.php?name=hsa_circ_002047	NA	NA	NA	NA	NA
hsa_circ:chr15:85223944-85234875	hsa_circ_002047	hsa-miR-29c	type 2 diabetes	up-regulated	http://gyanxet-beta.com/circdb/circdetails.php?name=hsa_circ_002047	NA	NA	NA	NA	NA
hsa_circ:chr15:85223944-85234875	hsa_circ_002047	hsa-miR-29a	Huntington's disease (HD)	up-regulated	http://gyanxet-beta.com/circdb/circdetails.php?name=hsa_circ_002047	NA	NA	NA	NA	NA
hsa_circ:chr15:85223944-85234875	hsa_circ_002047	hsa-miR-29b	kidney cancer	up-regulated	http://gyanxet-beta.com/circdb/circdetails.php?name=hsa_circ_002047	NA	NA	NA	NA	NA
hsa_circ:chr15:85223944-85234875	hsa_circ_002047	hsa-miR-29b	neuroblastoma (NB)	down-regulated	http://gyanxet-beta.com/circdb/circdetails.php?name=hsa_circ_002047	NA	NA	NA	NA	NA
hsa_circ:chr15:85223944-85234875	hsa_circ_002047	hsa-miR-29b	facioscapulohumeral muscular dystrophy (FSHD)	up-regulated	http://gyanxet-beta.com/circdb/circdetails.php?name=hsa_circ_002047	NA	NA	NA	NA	NA
hsa_circ:chr15:85223944-85234875	hsa_circ_002047	hsa-miR-29a	neuroblastoma (NB)	down-regulated	http://gyanxet-beta.com/circdb/circdetails.php?name=hsa_circ_002047	NA	NA	NA	NA	NA
hsa_circ:chr15:85223944-85234875	hsa_circ_002047	hsa-miR-29b	limb-girdle muscular dystrophies types 2A (LGMD2A)	up-regulated	http://gyanxet-beta.com/circdb/circdetails.php?name=hsa_circ_002047	NA	NA	NA	NA	NA
hsa_circ:chr15:85223944-85234875	hsa_circ_002047	hsa-miR-29b	malignant melanoma	down-regulated	http://gyanxet-beta.com/circdb/circdetails.php?name=hsa_circ_002047	NA	NA	NA	NA	NA
hsa_circ:chr15:85223944-85234875	hsa_circ_002047	hsa-miR-29a	Duchenne muscular dystrophy (DMD)	down-regulated	http://gyanxet-beta.com/circdb/circdetails.php?name=hsa_circ_002047	NA	NA	NA	NA	NA
hsa_circ:chr15:85223944-85234875	hsa_circ_002047	hsa-miR-29a	type 2 diabetes	up-regulated	http://gyanxet-beta.com/circdb/circdetails.php?name=hsa_circ_002047	NA	NA	NA	NA	NA
hsa_circ:chr15:85223944-85234875	hsa_circ_002047	hsa-miR-29a	cardiac hypertrophy	down-regulated	http://gyanxet-beta.com/circdb/circdetails.php?name=hsa_circ_002047	NA	NA	NA	NA	NA
hsa_circ:chr15:85223944-85234875	hsa_circ_002047	hsa-miR-29c	neuroblastoma (NB)	down-regulated	http://gyanxet-beta.com/circdb/circdetails.php?name=hsa_circ_002047	NA	NA	NA	NA	NA
hsa_circ:chr15:85223944-85234875	hsa_circ_002047	hsa-miR-29b	primary biliary cirrhosis (PBC)	down-regulated	http://gyanxet-beta.com/circdb/circdetails.php?name=hsa_circ_002047	NA	NA	NA	NA	NA
hsa_circ:chr15:85223944-85234875	hsa_circ_002047	hsa-miR-29c	Duchenne muscular dystrophy (DMD)	down-regulated	http://gyanxet-beta.com/circdb/circdetails.php?name=hsa_circ_002047	NA	NA	NA	NA	NA
hsa_circ:chr15:85223944-85234875	hsa_circ_002047	hsa-miR-29a	lung cancer	down-regulated	http://gyanxet-beta.com/circdb/circdetails.php?name=hsa_circ_002047	NA	NA	NA	NA	NA
hsa_circ:chr9:102722199-102722437	hsa_circ_000492	hsa-miR-103	prostate cancer	down-regulated	http://gyanxet-beta.com/circdb/circdetails.php?name=hsa_circ_000492	NA	NA	NA	NA	NA
hsa_circ:chr9:102722199-102722437	hsa_circ_000492	hsa-miR-103	non-alcoholic fatty liver disease (NAFLD)	down-regulated	http://gyanxet-beta.com/circdb/circdetails.php?name=hsa_circ_000492	NA	NA	NA	NA	NA
hsa_circ:chr9:102722199-102722437	hsa_circ_000492	hsa-miR-103	esophageal cancer	up-regulated	http://gyanxet-beta.com/circdb/circdetails.php?name=hsa_circ_000492	NA	NA	NA	NA	NA
hsa_circ:chr9:102722199-102722437	hsa_circ_000492	hsa-miR-103	epithelial ovarian cancer (EOC)	up-regulated	http://gyanxet-beta.com/circdb/circdetails.php?name=hsa_circ_000492	NA	NA	NA	NA	NA
hsa_circ:chr9:102722199-102722437	hsa_circ_000492	hsa-miR-103	Cerebellar neurodegeneration	down-regulated	http://gyanxet-beta.com/circdb/circdetails.php?name=hsa_circ_000492	NA	NA	NA	NA	NA
hsa_circ:chr9:102722199-102722437	hsa_circ_000492	hsa-miR-103	pituitary adenoma	up-regulated	http://gyanxet-beta.com/circdb/circdetails.php?name=hsa_circ_000492	NA	NA	NA	NA	NA
hsa_circ:chr9:102722199-102722437	hsa_circ_000492	hsa-miR-103	pancreatic cancer	up-regulated	http://gyanxet-beta.com/circdb/circdetails.php?name=hsa_circ_000492	NA	NA	NA	NA	NA
hsa_circ:chr9:102722199-102722437	hsa_circ_000492	hsa-miR-103	cardiac hypertrophy	up-regulated	http://gyanxet-beta.com/circdb/circdetails.php?name=hsa_circ_000492	NA	NA	NA	NA	NA
hsa_circ:chr9:102722199-102722437	hsa_circ_000492	hsa-miR-103	acute myeloid leukemia (AML)	down-regulated	http://gyanxet-beta.com/circdb/circdetails.php?name=hsa_circ_000492	NA	NA	NA	NA	NA
hsa_circ:chr1:114440462-114444507	hsa_circ_000789	hsa-miR-29c	breast cancer	up-regulated	http://gyanxet-beta.com/circdb/circdetails.php?name=hsa_circ_000789	NA	NA	NA	NA	NA
hsa_circ:chr1:114440462-114444507	hsa_circ_000789	hsa-miR-29c	bladder cancer	down-regulated	http://gyanxet-beta.com/circdb/circdetails.php?name=hsa_circ_000789	NA	NA	NA	NA	NA
hsa_circ:chr1:114440462-114444507	hsa_circ_000789	hsa-miR-20a	pancreatic cancer	up-regulated	http://gyanxet-beta.com/circdb/circdetails.php?name=hsa_circ_000789	NA	NA	NA	NA	NA
hsa_circ:chr1:114440462-114444507	hsa_circ_000789	hsa-miR-106b	gastric cancer (stomach cancer)	up-regulated	http://gyanxet-beta.com/circdb/circdetails.php?name=hsa_circ_000789	NA	NA	NA	NA	NA
hsa_circ:chr1:114440462-114444507	hsa_circ_000789	hsa-miR-182	malignant melanoma	down-regulated	http://gyanxet-beta.com/circdb/circdetails.php?name=hsa_circ_000789	NA	NA	NA	NA	NA
hsa_circ:chr1:114440462-114444507	hsa_circ_000789	hsa-miR-106a	neuroblastoma (NB)	up-regulated	http://gyanxet-beta.com/circdb/circdetails.php?name=hsa_circ_000789	NA	NA	NA	NA	NA
hsa_circ:chr1:114440462-114444507	hsa_circ_000789	hsa-miR-29c	head and neck squamous cell carcinoma (HNSCC)	up-regulated	http://gyanxet-beta.com/circdb/circdetails.php?name=hsa_circ_000789	NA	NA	NA	NA	NA
hsa_circ:chr1:114440462-114444507	hsa_circ_000789	hsa-miR-20a	glioma	down-regulated	http://gyanxet-beta.com/circdb/circdetails.php?name=hsa_circ_000789	NA	NA	NA	NA	NA
hsa_circ:chr1:114440462-114444507	hsa_circ_000789	hsa-miR-17	non-alcoholic fatty liver disease (NAFLD)	up-regulated	http://gyanxet-beta.com/circdb/circdetails.php?name=hsa_circ_000789	NA	NA	NA	NA	NA
hsa_circ:chr1:114440462-114444507	hsa_circ_000789	hsa-miR-106a	T-cell leukemia	up-regulated	http://gyanxet-beta.com/circdb/circdetails.php?name=hsa_circ_000789	NA	NA	NA	NA	NA
hsa_circ:chr1:114440462-114444507	hsa_circ_000789	hsa-miR-20a	colorectal cancer	up-regulated	http://gyanxet-beta.com/circdb/circdetails.php?name=hsa_circ_000789	NA	NA	NA	NA	NA
hsa_circ:chr1:114440462-114444507	hsa_circ_000789	hsa-miR-106b	kidney cancer	up-regulated	http://gyanxet-beta.com/circdb/circdetails.php?name=hsa_circ_000789	NA	NA	NA	NA	NA
hsa_circ:chr1:114440462-114444507	hsa_circ_000789	hsa-miR-29b	Duchenne muscular dystrophy (DMD)	down-regulated	http://gyanxet-beta.com/circdb/circdetails.php?name=hsa_circ_000789	NA	NA	NA	NA	NA
hsa_circ:chr1:114440462-114444507	hsa_circ_000789	hsa-miR-106a	lung cancer	up-regulated	http://gyanxet-beta.com/circdb/circdetails.php?name=hsa_circ_000789	NA	NA	NA	NA	NA
hsa_circ:chr1:114440462-114444507	hsa_circ_000789	hsa-miR-17	Polycystic Kidney Disease	up-regulated	http://gyanxet-beta.com/circdb/circdetails.php?name=hsa_circ_000789	NA	NA	NA	NA	NA
hsa_circ:chr1:114440462-114444507	hsa_circ_000789	hsa-miR-29b	head and neck squamous cell carcinoma (HNSCC)	down-regulated	http://gyanxet-beta.com/circdb/circdetails.php?name=hsa_circ_000789	NA	NA	NA	NA	NA
hsa_circ:chr1:114440462-114444507	hsa_circ_000789	hsa-miR-106a	malignant melanoma	down-regulated	http://gyanxet-beta.com/circdb/circdetails.php?name=hsa_circ_000789	NA	NA	NA	NA	NA
hsa_circ:chr1:114440462-114444507	hsa_circ_000789	hsa-miR-29c	pancreatic ductal adenocarcinoma (PDAC)	down-regulated	http://gyanxet-beta.com/circdb/circdetails.php?name=hsa_circ_000789	NA	NA	NA	NA	NA
hsa_circ:chr1:114440462-114444507	hsa_circ_000789	hsa-miR-20b	schizophrenia	down-regulated	http://gyanxet-beta.com/circdb/circdetails.php?name=hsa_circ_000789	NA	NA	NA	NA	NA
hsa_circ:chr1:114440462-114444507	hsa_circ_000789	hsa-miR-29c	Duchenne muscular dystrophy (DMD)	down-regulated	http://gyanxet-beta.com/circdb/circdetails.php?name=hsa_circ_000789	NA	NA	NA	NA	NA
hsa_circ:chr1:114440462-114444507	hsa_circ_000789	hsa-miR-106a	gastric cancer (stomach cancer)	up-regulated	http://gyanxet-beta.com/circdb/circdetails.php?name=hsa_circ_000789	NA	NA	NA	NA	NA
hsa_circ:chr1:114440462-114444507	hsa_circ_000789	hsa-miR-29c	nemaline myopathy (NM)	down-regulated	http://gyanxet-beta.com/circdb/circdetails.php?name=hsa_circ_000789	NA	NA	NA	NA	NA
hsa_circ:chr1:114440462-114444507	hsa_circ_000789	hsa-miR-27b	colorectal cancer	down-regulated	http://gyanxet-beta.com/circdb/circdetails.php?name=hsa_circ_000789	NA	NA	NA	NA	NA
hsa_circ:chr1:114440462-114444507	hsa_circ_000789	hsa-miR-29a	cardiac hypertrophy	down-regulated	http://gyanxet-beta.com/circdb/circdetails.php?name=hsa_circ_000789	NA	NA	NA	NA	NA
hsa_circ:chr1:114440462-114444507	hsa_circ_000789	hsa-miR-29b	neuroblastoma (NB)	down-regulated	http://gyanxet-beta.com/circdb/circdetails.php?name=hsa_circ_000789	NA	NA	NA	NA	NA
hsa_circ:chr1:114440462-114444507	hsa_circ_000789	hsa-miR-20a	primary biliary cirrhosis (PBC)	down-regulated	http://gyanxet-beta.com/circdb/circdetails.php?name=hsa_circ_000789	NA	NA	NA	NA	NA
hsa_circ:chr1:114440462-114444507	hsa_circ_000789	hsa-miR-29b	cholangiocarcinoma	down-regulated	http://gyanxet-beta.com/circdb/circdetails.php?name=hsa_circ_000789	NA	NA	NA	NA	NA
hsa_circ:chr1:114440462-114444507	hsa_circ_000789	hsa-miR-29c	papillary thyroid carcinoma (PTC)	up-regulated	http://gyanxet-beta.com/circdb/circdetails.php?name=hsa_circ_000789	NA	NA	NA	NA	NA
hsa_circ:chr1:114440462-114444507	hsa_circ_000789	hsa-miR-29a	prostate cancer	down-regulated	http://gyanxet-beta.com/circdb/circdetails.php?name=hsa_circ_000789	NA	NA	NA	NA	NA
hsa_circ:chr1:114440462-114444507	hsa_circ_000789	hsa-miR-93	hepatocellular carcinoma (HCC)	up-regulated	http://gyanxet-beta.com/circdb/circdetails.php?name=hsa_circ_000789	NA	NA	NA	NA	NA
hsa_circ:chr1:114440462-114444507	hsa_circ_000789	hsa-miR-20a	B-cell lymphoma	up-regulated	http://gyanxet-beta.com/circdb/circdetails.php?name=hsa_circ_000789	NA	NA	NA	NA	NA
hsa_circ:chr1:114440462-114444507	hsa_circ_000789	hsa-miR-29b	non-alcoholic fatty liver disease (NAFLD)	down-regulated	http://gyanxet-beta.com/circdb/circdetails.php?name=hsa_circ_000789	NA	NA	NA	NA	NA
hsa_circ:chr1:114440462-114444507	hsa_circ_000789	hsa-miR-29b	lung cancer	down-regulated	http://gyanxet-beta.com/circdb/circdetails.php?name=hsa_circ_000789	NA	NA	NA	NA	NA
hsa_circ:chr1:114440462-114444507	hsa_circ_000789	hsa-miR-29c	schizophrenia	down-regulated	http://gyanxet-beta.com/circdb/circdetails.php?name=hsa_circ_000789	NA	NA	NA	NA	NA
hsa_circ:chr1:114440462-114444507	hsa_circ_000789	hsa-miR-106a	follicular lymphoma (FL)	up-regulated	http://gyanxet-beta.com/circdb/circdetails.php?name=hsa_circ_000789	NA	NA	NA	NA	NA
hsa_circ:chr1:114440462-114444507	hsa_circ_000789	hsa-miR-29b	malignant melanoma	down-regulated	http://gyanxet-beta.com/circdb/circdetails.php?name=hsa_circ_000789	NA	NA	NA	NA	NA
hsa_circ:chr1:114440462-114444507	hsa_circ_000789	hsa-miR-20b	T-cell leukemia	up-regulated	http://gyanxet-beta.com/circdb/circdetails.php?name=hsa_circ_000789	NA	NA	NA	NA	NA
hsa_circ:chr1:114440462-114444507	hsa_circ_000789	hsa-miR-29a	homozygous sickle cell disease (HbSS)	up-regulated	http://gyanxet-beta.com/circdb/circdetails.php?name=hsa_circ_000789	NA	NA	NA	NA	NA
hsa_circ:chr1:114440462-114444507	hsa_circ_000789	hsa-miR-20a	prostate cancer	up-regulated	http://gyanxet-beta.com/circdb/circdetails.php?name=hsa_circ_000789	NA	NA	NA	NA	NA
hsa_circ:chr1:114440462-114444507	hsa_circ_000789	hsa-miR-20a	breast cancer	down-regulated	http://gyanxet-beta.com/circdb/circdetails.php?name=hsa_circ_000789	NA	NA	NA	NA	NA
hsa_circ:chr1:114440462-114444507	hsa_circ_000789	hsa-miR-29a	Alzheimer's disease	down-regulated	http://gyanxet-beta.com/circdb/circdetails.php?name=hsa_circ_000789	NA	NA	NA	NA	NA
hsa_circ:chr1:114440462-114444507	hsa_circ_000789	hsa-miR-106a	kidney cancer	up-regulated	http://gyanxet-beta.com/circdb/circdetails.php?name=hsa_circ_000789	NA	NA	NA	NA	NA
hsa_circ:chr1:114440462-114444507	hsa_circ_000789	hsa-miR-29b	schizophrenia	down-regulated	http://gyanxet-beta.com/circdb/circdetails.php?name=hsa_circ_000789	NA	NA	NA	NA	NA
hsa_circ:chr1:114440462-114444507	hsa_circ_000789	hsa-miR-29b	nemaline myopathy (NM)	down-regulated	http://gyanxet-beta.com/circdb/circdetails.php?name=hsa_circ_000789	NA	NA	NA	NA	NA
hsa_circ:chr1:114440462-114444507	hsa_circ_000789	hsa-miR-106a	colorectal cancer	up-regulated	http://gyanxet-beta.com/circdb/circdetails.php?name=hsa_circ_000789	NA	NA	NA	NA	NA
hsa_circ:chr1:114440462-114444507	hsa_circ_000789	hsa-miR-106b	Alzheimer's disease	down-regulated	http://gyanxet-beta.com/circdb/circdetails.php?name=hsa_circ_000789	NA	NA	NA	NA	NA
hsa_circ:chr1:114440462-114444507	hsa_circ_000789	hsa-miR-93	neuroblastoma (NB)	up-regulated	http://gyanxet-beta.com/circdb/circdetails.php?name=hsa_circ_000789	NA	NA	NA	NA	NA
hsa_circ:chr1:114440462-114444507	hsa_circ_000789	hsa-miR-29c	ovarian cancer (OC)	up-regulated	http://gyanxet-beta.com/circdb/circdetails.php?name=hsa_circ_000789	NA	NA	NA	NA	NA
hsa_circ:chr1:114440462-114444507	hsa_circ_000789	hsa-miR-29a	schizophrenia	down-regulated	http://gyanxet-beta.com/circdb/circdetails.php?name=hsa_circ_000789	NA	NA	NA	NA	NA
hsa_circ:chr1:114440462-114444507	hsa_circ_000789	hsa-miR-29a	colorectal cancer	up-regulated	http://gyanxet-beta.com/circdb/circdetails.php?name=hsa_circ_000789	NA	NA	NA	NA	NA
hsa_circ:chr1:114440462-114444507	hsa_circ_000789	hsa-miR-29b	limb-girdle muscular dystrophies types 2A (LGMD2A)	up-regulated	http://gyanxet-beta.com/circdb/circdetails.php?name=hsa_circ_000789	NA	NA	NA	NA	NA
hsa_circ:chr1:114440462-114444507	hsa_circ_000789	hsa-miR-182	colorectal cancer	up-regulated	http://gyanxet-beta.com/circdb/circdetails.php?name=hsa_circ_000789	NA	NA	NA	NA	NA
hsa_circ:chr1:114440462-114444507	hsa_circ_000789	hsa-miR-93	autism spectrum disorder (ASD)	down-regulated	http://gyanxet-beta.com/circdb/circdetails.php?name=hsa_circ_000789	NA	NA	NA	NA	NA
hsa_circ:chr1:114440462-114444507	hsa_circ_000789	hsa-miR-17	kidney cancer	up-regulated	http://gyanxet-beta.com/circdb/circdetails.php?name=hsa_circ_000789	NA	NA	NA	NA	NA
hsa_circ:chr1:114440462-114444507	hsa_circ_000789	hsa-miR-29b	colorectal cancer	up-regulated	http://gyanxet-beta.com/circdb/circdetails.php?name=hsa_circ_000789	NA	NA	NA	NA	NA
hsa_circ:chr1:114440462-114444507	hsa_circ_000789	hsa-miR-93	pancreatic ductal adenocarcinoma (PDAC)	up-regulated	http://gyanxet-beta.com/circdb/circdetails.php?name=hsa_circ_000789	NA	NA	NA	NA	NA
hsa_circ:chr1:114440462-114444507	hsa_circ_000789	hsa-miR-106a	prostate cancer	up-regulated	http://gyanxet-beta.com/circdb/circdetails.php?name=hsa_circ_000789	NA	NA	NA	NA	NA
hsa_circ:chr1:114440462-114444507	hsa_circ_000789	hsa-miR-27b	lung cancer	down-regulated	http://gyanxet-beta.com/circdb/circdetails.php?name=hsa_circ_000789	NA	NA	NA	NA	NA
hsa_circ:chr1:114440462-114444507	hsa_circ_000789	hsa-miR-17	B-cell lymphoma	up-regulated	http://gyanxet-beta.com/circdb/circdetails.php?name=hsa_circ_000789	NA	NA	NA	NA	NA
hsa_circ:chr1:114440462-114444507	hsa_circ_000789	hsa-miR-182	kidney cancer	down-regulated	http://gyanxet-beta.com/circdb/circdetails.php?name=hsa_circ_000789	NA	NA	NA	NA	NA
hsa_circ:chr1:114440462-114444507	hsa_circ_000789	hsa-miR-29b	type 2 diabetes	up-regulated	http://gyanxet-beta.com/circdb/circdetails.php?name=hsa_circ_000789	NA	NA	NA	NA	NA
hsa_circ:chr1:114440462-114444507	hsa_circ_000789	hsa-miR-29a	ovarian cancer (OC)	up-regulated	http://gyanxet-beta.com/circdb/circdetails.php?name=hsa_circ_000789	NA	NA	NA	NA	NA
hsa_circ:chr1:114440462-114444507	hsa_circ_000789	hsa-miR-29a	kidney cancer	up-regulated	http://gyanxet-beta.com/circdb/circdetails.php?name=hsa_circ_000789	NA	NA	NA	NA	NA
hsa_circ:chr1:114440462-114444507	hsa_circ_000789	hsa-miR-29b	uterine leiomyoma (ULM)	down-regulated	http://gyanxet-beta.com/circdb/circdetails.php?name=hsa_circ_000789	NA	NA	NA	NA	NA
hsa_circ:chr1:114440462-114444507	hsa_circ_000789	hsa-miR-20a	lung cancer	up-regulated	http://gyanxet-beta.com/circdb/circdetails.php?name=hsa_circ_000789	NA	NA	NA	NA	NA
hsa_circ:chr1:114440462-114444507	hsa_circ_000789	hsa-miR-29a	facioscapulohumeral muscular dystrophy (FSHD)	up-regulated	http://gyanxet-beta.com/circdb/circdetails.php?name=hsa_circ_000789	NA	NA	NA	NA	NA
hsa_circ:chr1:114440462-114444507	hsa_circ_000789	hsa-miR-93	multiple myeloma (MM)	up-regulated	http://gyanxet-beta.com/circdb/circdetails.php?name=hsa_circ_000789	NA	NA	NA	NA	NA
hsa_circ:chr1:114440462-114444507	hsa_circ_000789	hsa-miR-29c	type 2 diabetes	up-regulated	http://gyanxet-beta.com/circdb/circdetails.php?name=hsa_circ_000789	NA	NA	NA	NA	NA
[truncated: 26,432 more rows]
