# Supplementary material for: Characteristics of phosgene aspiration lung injury analyzed based on transcriptomics and proteomics
Source: Front Genet. 2024 May 17;15:1393665. doi: 10.3389/fgene.2024.1393665 (PMC11140124; doi:10.3389/fgene.2024.1393665)
Supplement: Supplementary file 1 [file Presentation1.zip › Data/CircRNA/differential_expression/Control--Treatment/Control--Treatment.all.circRNA.xls]

circRNA	gene symbol	1	2	3	4	5	6	log2(Fold_change)	p-value	circAtlas	circAtlas_Web
rno_circ:chr13:101729059-101732557	Mia3	13.8392597901908	33.6184781994736	3.92288517996951	0	0	0	-7.15328297369576	3.04600533177721e-05	rno-AABR07021988_0002	http://159.226.67.237:8080/new/circ_detail.php?ID=rno-AABR07021988_0002
rno_circ:chr15:45437783-45445017	Rnaseh2b	0	0	0	2.40390746320157	8.97593159781946	11.9440475327982	6.04521473794191	0.000548238282274806	-	-
rno_circ:chr1:201442093-201451005	Plekha1	0.990313169079039	0.00567044215474585	0.0164479016250751	10.5385590492436	5.98350194330984	6.18529771913338	3.97601912303735	0.00116341952345449	rno-Plekha1_0005	http://159.226.67.237:8080/new/circ_detail.php?ID=rno-Plekha1_0005
rno_circ:chr3:1988750-1998592	Ehmt1	0.990313169079039	0.00567044215474585	0.0164479016250751	5.87840868214899	6.98136275324409	4.3020064464204	3.58123497178867	0.00542532986259123	rno-Ehmt1_0001	http://159.226.67.237:8080/new/circ_detail.php?ID=rno-Ehmt1_0001
rno_circ:chr4:158242270-158420230	Ano2	3.95272103832976	2.19616983705591	8.83869512254756	0	0	0	-5.38428635476135	0.00708851435369952	rno-Ano2_0009	http://159.226.67.237:8080/new/circ_detail.php?ID=rno-Ano2_0009
rno_circ:chr9:45203455-45205627	Aff3	0	0	0	3.54533562200653	3.98903393037491	4.99923023137538	5.15667018017048	0.00838866918598956	rno-Aff3_0001	http://159.226.67.237:8080/new/circ_detail.php?ID=rno-Aff3_0001
rno_circ:chr1:200671013-200672411	Fgfr2	0	0	0	0.0437611547329722	16.9565595204573	3.6440798243988	5.85265891501875	0.00889312230086716	rno-Fgfr2_0003	http://159.226.67.237:8080/new/circ_detail.php?ID=rno-Fgfr2_0003
rno_circ:chr9:94463647-94474809	Gigyf2	12.8535532683886	8.69828106855444	7.69562423090554	1.20997228413208	1.99435978723961	3.15958401403907	-2.07830932320198	0.0107980484440205	rno-AABR07068272_0002	http://159.226.67.237:8080/new/circ_detail.php?ID=rno-AABR07068272_0002
rno_circ:chr3:55888291-55898385	Bbs5	7.90955750916396	7.6009591008783	3.89068912543963	0.0204895949422754	1.99529398983763	0.568135259747703	-2.73264343005178	0.0110185865011886	rno-Bbs5_0001	http://159.226.67.237:8080/new/circ_detail.php?ID=rno-Bbs5_0001
rno_circ:chr18:70254197-70255206	Mbd1	0	0	0	3.54052774305958	2.99152267702892	5.01677830016176	5.04397267082205	0.0131660145669423	rno-Mbd1_0001	http://159.226.67.237:8080/new/circ_detail.php?ID=rno-Mbd1_0001
rno_circ:chr10:57551345-57563686	Rabep1	4.94355988712747	4.347252474903	2.60698412639082	0	0	0	-5.0758166616278	0.0140785535805094	rno-Rabep1_0024	http://159.226.67.237:8080/new/circ_detail.php?ID=rno-Rabep1_0024
rno_circ:chr2:188485333-188486213	Clk2	3.95368492714272	6.49687055651357	1.35355845884101	16.4320070687588	18.9493913218355	10.5348568163625	1.89837785077064	0.0142990172532986	rno-Scamp3_0001	http://159.226.67.237:8080/new/circ_detail.php?ID=rno-Scamp3_0001
rno_circ:chr6:135790445-135797661	Cdc42bpb	0	0	0	4.71771381726692	0	11.4331058372934	5.51541298900248	0.0151694264287862	rno-Cdc42bpb_0001	http://159.226.67.237:8080/new/circ_detail.php?ID=rno-Cdc42bpb_0001
rno_circ:chr12:9233368-9240810	Pan3	2.96385743030803	6.49796774069749	2.60779737923038	0	0	0	-5.0921490503074	0.0162273507228798	rno-Pan3_0008	http://159.226.67.237:8080/new/circ_detail.php?ID=rno-Pan3_0008
rno_circ:chrX:63177769-63195572	Zfx	0	0	0	1.23114080700707	19.9492400562595	0	5.87029161422543	0.0163213401679771	rno-Zfx_0003	http://159.226.67.237:8080/new/circ_detail.php?ID=rno-Zfx_0003
rno_circ:chr4:140870957-140876764	Arl8b	0	0	0	6.99323444263056	1.9939600059728	3.05720808433828	5.07759899398922	0.017919450949144	rno-Arl8b_0001	http://159.226.67.237:8080/new/circ_detail.php?ID=rno-Arl8b_0001
rno_circ:chr13:93158565-93184258	Rgs7	0	6.51095569947424	8.84349795524178	0	0	0	-5.4213675338232	0.0210282799149003	rno-Rgs7_0002	http://159.226.67.237:8080/new/circ_detail.php?ID=rno-Rgs7_0002
rno_circ:chr7:127100247-127104943	Tbc1d22a	0.98845749508064	0.00949012357765233	1.26008690830099	2.39704901346749	7.97897153811923	6.23781369111515	2.73346660551853	0.0211129899656969	rno-Tbc1d22a_0004	http://159.226.67.237:8080/new/circ_detail.php?ID=rno-Tbc1d22a_0004
rno_circ:chr2:24134222-24161334	Ap3b1	2.96365086653148	9.72545610685411	0.0619786184190971	35.1611594601802	7.97768392133116	28.1249319294962	2.4314907124146	0.0213345261152899	rno-Ap3b1_0003	http://159.226.67.237:8080/new/circ_detail.php?ID=rno-Ap3b1_0003
rno_circ:chr3:38609106-38614592	RGD1560248	0	0.00591557983440563	1.21738345570897	7.01534096064716	4.98647813379681	2.39642469724369	3.27535081221256	0.0237396728262498	rno-Fmnl2_0001	http://159.226.67.237:8080/new/circ_detail.php?ID=rno-Fmnl2_0001
rno_circ:chr13:89163767-89176307	Atf6	0	0	0	8.14238782184242	0.996507265419485	3.05590431574844	5.09654003493806	0.0247479385276758	rno-Atf6_0007	http://159.226.67.237:8080/new/circ_detail.php?ID=rno-Atf6_0007
rno_circ:chr14:108446849-108456923	Pus10	0	0.0225059693617471	25.1803990408387	0	0	0	-6.1343053963361	0.0253231042392923	rno-Pus10_0001	http://159.226.67.237:8080/new/circ_detail.php?ID=rno-Pus10_0001
rno_circ:chr3:7456433-7475230	Ddx31	0	0.00591557983440563	1.21738345570897	2.3914403040955	6.98173893469821	4.33312976341026	3.23654259989028	0.0257553169816103	rno-Ddx31_0003	http://159.226.67.237:8080/new/circ_detail.php?ID=rno-Ddx31_0003
rno_circ:chr2:259591896-259592305	St6galnac3	16.8090627728554	14.1133607336017	3.91598132132243	0.0322526915310273	0.996696079376547	5.18691266226963	-2.32368217524061	0.0268139412208448	rno-St6galnac3_0003	http://159.226.67.237:8080/new/circ_detail.php?ID=rno-St6galnac3_0003
rno_circ:chr16:2578902-2581762	Appl1	0	1.07140818961673	0.0167243615720584	0.0427350152734154	10.9715362821931	6.8667198484242	3.65173941760027	0.0287581912760619	rno-Appl1_0003	http://159.226.67.237:8080/new/circ_detail.php?ID=rno-Appl1_0003
rno_circ:chr1:57709952-57712920	Chd1	3.95319647748113	5.42762971941819	3.86038947256453	0.00948729206903781	0.997818868040137	0	-3.42225840769091	0.030489576142	rno-Chd1_0002	http://159.226.67.237:8080/new/circ_detail.php?ID=rno-Chd1_0002
rno_circ:chr1:124508122-124543680	Otud7a	0	1.08559897833393	1.26125614219932	5.88129680985127	10.9715790397105	1.12083529691285	2.78261227856928	0.0309178303377437	rno-intergenic_001355	http://159.226.67.237:8080/new/circ_detail.php?ID=rno-intergenic_001355
rno_circ:chr9:66768774-66774536	Fam117b	0.984758520606426	27.0790794328283	5.18084914427578	0.024714645034561	0	3.31092604454738	-3.08829204582729	0.0311638402054289	rno-Fam117b_0001	http://159.226.67.237:8080/new/circ_detail.php?ID=rno-Fam117b_0001
rno_circ:chr8:70339051-70367391	Dennd4a	0	0	0	2.37678516863188	3.98937622600478	3.08914965484552	4.75727802362586	0.0314531331689311	rno-Dennd4a_0015	http://159.226.67.237:8080/new/circ_detail.php?ID=rno-Dennd4a_0015
rno_circ:chr3:81121255-81143240	Phf21a	0	3.21477905052754	0.0356890954497692	11.6895793094517	2.99116552592794	6.8335044215415	2.57220479626692	0.0316037425075082	rno-Phf21a_0012	http://159.226.67.237:8080/new/circ_detail.php?ID=rno-Phf21a_0012
rno_circ:chr1:251246098-251253724	Atad1	1.97468711344719	3.26624575943044	5.063986841686	0	0	0	-4.8598952919099	0.0339056123851857	rno-Atad1_0006	http://159.226.67.237:8080/new/circ_detail.php?ID=rno-Atad1_0006
rno_circ:chr9:104320966-104326727	Slco4c1	3.95333494113052	8.65083131426926	0.0618858274929521	0	0	0	-5.16986172203166	0.0352861958302124	rno-Slco4c1_0001	http://159.226.67.237:8080/new/circ_detail.php?ID=rno-Slco4c1_0001
rno_circ:chr4:168296980-168297373	Lrp6	0.986202469650961	1.10320893466298	3.75078440499749	3.57508789994089	12.9656598472429	10.6227786282574	2.20517604163584	0.0354153903564818	rno-Lrp6_0002	http://159.226.67.237:8080/new/circ_detail.php?ID=rno-Lrp6_0002
rno_circ:chr7:114550936-114562987	Ptk2	0.990313169079039	0.00567044215474585	0.0164479016250751	5.85241044102163	1.99392623046028	4.99502378264606	3.1957945431725	0.0373947909500629	rno-Ptk2_0016	http://159.226.67.237:8080/new/circ_detail.php?ID=rno-Ptk2_0016
rno_circ:chr19:38057557-38062193	Nfatc3	14.8350897200447	1.11486786519569	6.4123945299732	1.17954832569678	1.99518307563667	0	-2.81500764864884	0.0391774823228525	rno-Nfatc3_0001	http://159.226.67.237:8080/new/circ_detail.php?ID=rno-Nfatc3_0001
rno_circ:chr14:83587262-83587903	Limk2	0	0	0	0.039500676354701	7.97958551609654	4.34907001568776	5.13937735367175	0.0395808026987968	rno-Limk2_0001	http://159.226.67.237:8080/new/circ_detail.php?ID=rno-Limk2_0001
rno_circ:chr1:175252582-175284224	Sbf2	0	0.00591557983440563	1.21738345570897	3.54211509481739	3.98909305422424	4.35792188973361	3.03821169898479	0.0400780149405357	rno-Sbf2_0023	http://159.226.67.237:8080/new/circ_detail.php?ID=rno-Sbf2_0023
rno_circ:chr7:119987740-119990759	Mfng	44.4882907896895	53.2089323721029	53.5294879346917	27.0057640772556	32.9118165628403	29.9614788229278	-0.742823775879991	0.040725689149618	rno-Mfng_0001	http://159.226.67.237:8080/new/circ_detail.php?ID=rno-Mfng_0001
rno_circ:chr15:23605382-23606634	Gmfb	0	0	0	6.99387561442769	0	5.00959858934518	5.08615047223146	0.0428070892252698	rno-Gmfb_0001	http://159.226.67.237:8080/new/circ_detail.php?ID=rno-Gmfb_0001
rno_circ:chr13:106507146-106507561	Esrrg	1.9750143740128	3.26192013510716	3.81702621213194	0	0	0	-4.68180555489428	0.0457098454082489	rno-Esrrg_0001	http://159.226.67.237:8080/new/circ_detail.php?ID=rno-Esrrg_0001
rno_circ:chr4:22084945-22091386	Crot	3.95373927099772	7.56997968173666	0.0604640778279095	0	0	0	-5.0448574243507	0.0462922443551837	-	-
rno_circ:chr13:57308610-57315386	Kcnt2	0	0	0	4.68930236162472	6.98215509150464	0	5.01336246261155	0.0475721771433968	rno-Kcnt2_0002	http://159.226.67.237:8080/new/circ_detail.php?ID=rno-Kcnt2_0002
rno_circ:chr18:1816020-1821146	Esco1	0.985354918426733	6.48568657165579	2.59473974921705	0	0	0	-4.83418528186516	0.0489117674278302	rno-Esco1_0010	http://159.226.67.237:8080/new/circ_detail.php?ID=rno-Esco1_0010
rno_circ:chr16:19805426-19805902	Ankle1	3.95899613023353	1.10179425740398	0.0452964383331126	15.1858769857404	5.98342847324275	3.63224029168849	2.13023602881257	0.050446692046083	-	-
rno_circ:chr14:85057352-85061960	Nf2	0	0.0097645206770276	2.43276956263281	3.56065085215628	7.97892161399135	5.58767337035692	2.72447055762871	0.0518612988192467	rno-Nf2_0001	http://159.226.67.237:8080/new/circ_detail.php?ID=rno-Nf2_0001
rno_circ:chr1:142849916-142852148	Zfp592	4.94186845690333	7.59213917094872	3.87892807455063	2.29442092412085	0	0.564883817872041	-2.45112855319201	0.0523082033951976	rno-Zfp592_0001	http://159.226.67.237:8080/new/circ_detail.php?ID=rno-Zfp592_0001
rno_circ:chr8:33312321-33317709	Arhgap32	11.8642860049966	10.8604421108223	6.4357874203758	1.2134599792168	0	5.82284381462359	-1.90465506058834	0.053615366602331	rno-Arhgap32_0001	http://159.226.67.237:8080/new/circ_detail.php?ID=rno-Arhgap32_0001
rno_circ:chr1:165414771-165415667	C2cd3	4.94245376250639	3.27583266051836	6.35580488572668	0.0220455058565324	0	2.65864683984503	-2.11622101381653	0.0546760797381253	rno-C2cd3_0003	http://159.226.67.237:8080/new/circ_detail.php?ID=rno-C2cd3_0003
rno_circ:chr2:248770225-248771346	Pkn2	0	0	0	4.66329418797023	2.99179946012069	1.14617359643349	4.63488628872516	0.0553696917517859	rno-Pkn2_0002	http://159.226.67.237:8080/new/circ_detail.php?ID=rno-Pkn2_0002
rno_circ:chr10:48418262-48438287	Specc1	0	0	0	13.9110162008177	0	0.501970298256438	5.33607273138696	0.0554628132191156	rno-Specc1_0007	http://159.226.67.237:8080/new/circ_detail.php?ID=rno-Specc1_0007
rno_circ:chr2:209143856-209152642	Cept1	0.985859454096317	1.10602743596316	4.9937867690741	7.06460421517686	9.97336855942531	7.45060254289729	1.78708493948027	0.0554758608350911	rno-Cept1_0003	http://159.226.67.237:8080/new/circ_detail.php?ID=rno-Cept1_0003
rno_circ:chr14:60580466-60586776	Pi4k2b	0	0	0	4.68847741699029	0	6.34142548469107	4.97244043979044	0.0558901641839041	rno-Pi4k2b_0003	http://159.226.67.237:8080/new/circ_detail.php?ID=rno-Pi4k2b_0003
rno_circ:chr8:23851919-23884848	Bbs9	6.92229948943139	4.35295266658386	2.61646293505101	10.5910333734557	21.9419762100936	8.02143571856935	1.49536309993459	0.0580407553522092	rno-Bbs9_0006	http://159.226.67.237:8080/new/circ_detail.php?ID=rno-Bbs9_0006
rno_circ:chr5:156439764-156463365	Eif4g3	0	0.00591557983440563	1.21738345570897	1.22511275186583	5.98430268420767	5.00356554829654	3.0772025745354	0.0584320799251237	rno-Eif4g3_0002	http://159.226.67.237:8080/new/circ_detail.php?ID=rno-Eif4g3_0002
rno_circ:chr20:26818517-26823720	Herc4	1.97435558412244	0.0196009086482247	10.0102384750598	0	0	0	-5.08287907482261	0.0588339021681023	rno-Herc4_0001	http://159.226.67.237:8080/new/circ_detail.php?ID=rno-Herc4_0001
rno_circ:chr1:127238866-127255047	Lrrk1	0	0	0	2.36709041285012	2.99190657308543	2.45978855511266	4.49184910623418	0.0600542194063955	rno-Lrrk1_0002	http://159.226.67.237:8080/new/circ_detail.php?ID=rno-Lrrk1_0002
rno_circ:chr2:238742934-238746181	Tet2	5.93369203430052	4.34655371258118	1.35317273437512	1.13455396182207	0	0	-3.20158286012908	0.0605715828966446	rno-Tet2_0001	http://159.226.67.237:8080/new/circ_detail.php?ID=rno-Tet2_0001
rno_circ:chr6:125550201-125553497	Tc2n	0	0	0	5.82829890949342	4.98693258371264	0	4.90601943781508	0.061905617101126	rno-Tc2n_0010	http://159.226.67.237:8080/new/circ_detail.php?ID=rno-Tc2n_0010
rno_circ:chr1:164367968-164380890	Gdpd5	0	7.56741278329219	3.84467520966564	0	0	0	-5.00824855893365	0.0622122422037017	rno-Gdpd5_0002	http://159.226.67.237:8080/new/circ_detail.php?ID=rno-Gdpd5_0002
rno_circ:chr5:167516581-167547741	Rere	6.92453881891831	0.0191431920577667	3.83949110917776	0	0	0	-4.93518568148644	0.0628634538907025	rno-Rere_0001	http://159.226.67.237:8080/new/circ_detail.php?ID=rno-Rere_0001
rno_circ:chr10:93451477-93465700	Tlk2	3.95409620772238	4.34363985647796	2.60090934407131	1.13455396182207	0	0	-3.11149926271194	0.0636771912542102	rno-Tlk2_0004	http://159.226.67.237:8080/new/circ_detail.php?ID=rno-Tlk2_0004
rno_circ:chr16:83050847-83063511	Arhgef7	2.96568049514539	2.18348767550251	2.57231451265047	0	0	0	-4.46721385070161	0.0637910007694402	rno-Arhgef7_0002	http://159.226.67.237:8080/new/circ_detail.php?ID=rno-Arhgef7_0002
rno_circ:chr5:166485517-166492515	Ctnnbip1	2.96321296844271	11.889948582696	0.0643294144634861	1.13455396182207	0	0	-3.52077643621975	0.064565886909667	rno-Ctnnbip1_0001	http://159.226.67.237:8080/new/circ_detail.php?ID=rno-Ctnnbip1_0001
rno_circ:chr18:24611733-24614740	Wdr33	6.92363730872788	1.11171891750776	3.84991622075275	1.13455396182207	0	0	-3.21816861101428	0.0671273108651234	rno-Wdr33_0005	http://159.226.67.237:8080/new/circ_detail.php?ID=rno-Wdr33_0005
rno_circ:chr18:29633808-29634585	Hars2	0	0	0	0.0375027418716447	4.98694402222322	5.04607570802085	4.85642133627289	0.0679834818558693	rno-Hars2_0001	http://159.226.67.237:8080/new/circ_detail.php?ID=rno-Hars2_0001
rno_circ:chr4:62617602-62619866	Cnot4	15.816261115719	33.6380911457777	14.0835405942229	7.06531283521287	4.98596840694401	12.5696270169849	-1.32793270117669	0.0683755197779514	rno-Cnot4_0001	http://159.226.67.237:8080/new/circ_detail.php?ID=rno-Cnot4_0001
rno_circ:chr7:29361394-29363237	Utp20	0	0	0	1.21629764763502	2.99186556292156	3.77898535138441	4.53654427398607	0.0700219861162892	rno-Utp20_0002	http://159.226.67.237:8080/new/circ_detail.php?ID=rno-Utp20_0002
rno_circ:chrX:23519933-23524468	Shroom2	1.97379156464292	10.8236041619491	3.88003151760364	2.29442092412085	0	0.564883817872041	-2.4539757336951	0.0704835387809907	rno-Shroom2_0001	http://159.226.67.237:8080/new/circ_detail.php?ID=rno-Shroom2_0001
rno_circ:chr6:77394027-77399169	LOC100911923	10.875719768485	6.53216326114021	8.94070384033554	5.8018077304213	0.996602495643321	1.79487558621569	-1.63136646123366	0.0711796010940718	rno-AABR07064373_0001	http://159.226.67.237:8080/new/circ_detail.php?ID=rno-AABR07064373_0001
rno_circ:chr4:49207203-49287862	Cped1	0	2.14070329859816	0.0278025517167796	3.5482257046878	3.98898092230625	5.63968790175816	2.41499396981927	0.0719987178151778	rno-Cped1_0011	http://159.226.67.237:8080/new/circ_detail.php?ID=rno-Cped1_0011
rno_circ:chr10:72203091-72212356	Myo19	13.8520575465332	0.0204243219941858	0.0634717577191082	0	0	0	-5.30097799061275	0.073050479412048	-	-
rno_circ:chr5:155702728-155709264	Cdc42	0	0	0	0.0367808740805715	4.98705629690907	4.40266785376419	4.76330819427107	0.0748786125841434	rno-Cdc42_0002	http://159.226.67.237:8080/new/circ_detail.php?ID=rno-Cdc42_0002
rno_circ:chr19:49158646-49159228	Cdyl2	0	0	0	2.37256246593031	5.98500668868912	0.51100143493675	4.64994844249331	0.0753729874034995	rno-Cdyl2_0001	http://159.226.67.237:8080/new/circ_detail.php?ID=rno-Cdyl2_0001
rno_circ:chr20:13906484-13921285	Cabin1	0.986238174552857	2.17460598168992	2.54042093673989	12.850485390468	2.99115721466069	6.18987246265772	1.89372804352021	0.077328105512774	rno-Cabin1_0005	http://159.226.67.237:8080/new/circ_detail.php?ID=rno-Cabin1_0005
rno_circ:chr11:79529343-79611741	Lpp	1.97548406113735	4.32651612124328	1.3367566978977	0	0	0	-4.45629130266817	0.0785099243770221	rno-Lpp_0004	http://159.226.67.237:8080/new/circ_detail.php?ID=rno-Lpp_0004
rno_circ:chr17:76250434-76265943	Upf2	2.96422744981503	6.49107938591732	1.35070600679995	12.895508061389	8.97559157520284	8.68956638847694	1.44549281958844	0.07854315918985	rno-Upf2_0014	http://159.226.67.237:8080/new/circ_detail.php?ID=rno-Upf2_0014
rno_circ:chr13:97022518-97023051	Kif26b	7.90711290291098	14.1062351154818	8.96022839505585	1.22425758883473	3.98911131723106	6.32580389747309	-1.33119308548643	0.0826805233758728	rno-Kif26b_0001	http://159.226.67.237:8080/new/circ_detail.php?ID=rno-Kif26b_0001
rno_circ:chr7:137274286-137281978	Ano6	1.97405646723465	3.27489225947097	8.8232953607613	2.26795032515641	0	0	-2.61634759158847	0.083322603182699	rno-Ano6_0008	http://159.226.67.237:8080/new/circ_detail.php?ID=rno-Ano6_0008
rno_circ:chr11:34865447-34879143	Dyrk1a	0	0	0	5.8153562351469	3.98939508913113	0	4.77000297543474	0.0834445820777295	rno-Dyrk1a_0022	http://159.226.67.237:8080/new/circ_detail.php?ID=rno-Dyrk1a_0022
rno_circ:chr2:3856002-3860857	Mctp1	2.96437940454655	0.018948191688102	7.52105097963252	0	0	0	-4.8965248922618	0.083479634691872	rno-Mctp1_0002	http://159.226.67.237:8080/new/circ_detail.php?ID=rno-Mctp1_0002
rno_circ:chr18:69642130-69657373	Smad4	7.91420492754421	3.26965188888594	0.0600435283575327	17.5727791061513	12.9651275422551	6.76549536423466	1.64990618501657	0.0838292422864968	rno-Smad4_0002	http://159.226.67.237:8080/new/circ_detail.php?ID=rno-Smad4_0002
rno_circ:chr2:154520979-154532393	Slc33a1	0.988531645965922	1.08466919155524	0.0274911176490379	8.15028493947968	2.99145388135774	1.76461579426358	2.35889767911112	0.0850037150406953	rno-Slc33a1_0003	http://159.226.67.237:8080/new/circ_detail.php?ID=rno-Slc33a1_0003
rno_circ:chr8:23508992-23534941	Bbs9	12.8631764952424	0.0200998538405064	0.0623641227265312	0	0	0	-5.19739668182348	0.0852738550421705	rno-AABR07069473_0001	http://159.226.67.237:8080/new/circ_detail.php?ID=rno-AABR07069473_0001
rno_circ:chr18:17549971-17550644	RGD1562608	0.985209548709027	4.34594357142068	6.31549944164368	0.00948729206903781	0.997818868040137	0	-3.21555397673332	0.0853755776511137	rno-RGD1562608_0006	http://159.226.67.237:8080/new/circ_detail.php?ID=rno-RGD1562608_0006
rno_circ:chr5:69951194-69956147	Abca1	1.97348011189927	14.0820747479627	6.41240578252726	3.47505088235474	0	1.84949325479167	-2.01155109785006	0.086100805222776	rno-Abca1_0001	http://159.226.67.237:8080/new/circ_detail.php?ID=rno-Abca1_0001
rno_circ:chr5:76692539-76693893	Ptbp3	2.96371368700423	2.19374945241772	7.56616314701433	1.15819042212266	0	0.597429870969537	-2.61569831905816	0.0867547230382092	rno-Ptbp3_0001	http://159.226.67.237:8080/new/circ_detail.php?ID=rno-Ptbp3_0001
rno_circ:chr6:44055353-44097830	Mboat2	9.88877410418533	5.44225548958639	3.8901533609506	0.0269226904904475	0	3.95865029319865	-2.04023826765854	0.0877717236890671	rno-Mboat2_0004	http://159.226.67.237:8080/new/circ_detail.php?ID=rno-Mboat2_0004
rno_circ:chr1:264674065-264689905	Slf2	0.990313169079039	0.00567044215474585	0.0164479016250751	4.68140446001955	3.98926499307728	1.77822430389671	2.88871719256876	0.088608039188017	rno-Slf2_0010	http://159.226.67.237:8080/new/circ_detail.php?ID=rno-Slf2_0010
rno_circ:chr10:54552998-54564596	Stx8	0	0	0	0.0370101848794453	7.98022174134872	1.78193252095478	4.80912283086663	0.08905612011796	rno-Stx8_0001	http://159.226.67.237:8080/new/circ_detail.php?ID=rno-Stx8_0001
rno_circ:chr9:96804834-96812078	Agap1	0	0.0097645206770276	2.43276956263281	1.22912575485754	4.98630426281613	10.1271842388328	2.66305430772551	0.08970736985061	rno-Agap1_0004	http://159.226.67.237:8080/new/circ_detail.php?ID=rno-Agap1_0004
rno_circ:chr7:41322521-41326655	Poc1b	0	0	0	3.50496967749511	1.9942721292597	1.81044618830095	4.38877370813969	0.090001010679092	rno-Poc1b_0003	http://159.226.67.237:8080/new/circ_detail.php?ID=rno-Poc1b_0003
rno_circ:chr1:162502777-162507630	Ints4	1.97481495970263	7.55472071454597	0.0572234903953694	0	0	0	-4.77960836478171	0.0903305038819162	rno-Ints4_0013	http://159.226.67.237:8080/new/circ_detail.php?ID=rno-Ints4_0013
rno_circ:chr10:4183171-4191496	Snx29	1.9759331701986	2.17963042445218	2.55834265529021	0	0	0	-4.27112927693422	0.0920807098960519	rno-Snx29_0018	http://159.226.67.237:8080/new/circ_detail.php?ID=rno-Snx29_0018
rno_circ:chr19:22373973-22382073	Itfg1	2.96575557640638	3.25549993314965	1.33635272590313	12.863829128259	4.9859908340157	6.17765706570759	1.58839953189256	0.0921217709038954	rno-Itfg1_0001	http://159.226.67.237:8080/new/circ_detail.php?ID=rno-Itfg1_0001
rno_circ:chr1:128978104-128978649	Igf1r	11.8658324311892	3.28438587832146	8.92819634918496	1.21444862139552	0.996640221772059	5.13602210243702	-1.58454266240644	0.0933958758668085	rno-Igf1r_0001	http://159.226.67.237:8080/new/circ_detail.php?ID=rno-Igf1r_0001
rno_circ:chr14:15112120-15127296	Cnot6l	4.94509653839198	4.33744664583879	0.0568305532759448	0	0	0	-4.74497597654747	0.0936601087845766	rno-Cnot6l_0003	http://159.226.67.237:8080/new/circ_detail.php?ID=rno-Cnot6l_0003
rno_circ:chr1:154405931-154406882	Picalm	0	0	0	2.36617094351671	4.98747563496267	0.514444416389508	4.48382098275344	0.0939181136432963	rno-Picalm_0015	http://159.226.67.237:8080/new/circ_detail.php?ID=rno-Picalm_0015
rno_circ:chr3:33465220-33467909	Mbd5	0	5.42124192003906	6.31674107318614	10.5797851825041	11.9677915708507	11.8465168219764	1.55669410825292	0.0940762353282663	rno-Mbd5_0002	http://159.226.67.237:8080/new/circ_detail.php?ID=rno-Mbd5_0002
rno_circ:chr1:164931730-164947123	Rnf169	0	1.07140818961673	0.0167243615720584	2.37819785779531	4.98703012045842	2.43131720034394	2.79141142737067	0.0943663178074283	rno-Rnf169_0001	http://159.226.67.237:8080/new/circ_detail.php?ID=rno-Rnf169_0001
rno_circ:chr13:34860981-34885484	Gli2	0	0	0	0.0359801465160146	4.98718387847077	3.75782273655911	4.66414200869865	0.0952148815633395	rno-Gli2_0001	http://159.226.67.237:8080/new/circ_detail.php?ID=rno-Gli2_0001
rno_circ:chr20:14335985-14342412	Specc1l	0.987471105131022	2.1555140985503	0.0354005017749697	2.39216153871922	7.97931877412745	3.68330083860006	1.99141900975686	0.0959887069104032	rno-Specc1l_0018	http://159.226.67.237:8080/new/circ_detail.php?ID=rno-Specc1l_0018
rno_circ:chr1:192952650-192955267	Rbbp6	25.7030407496429	36.9192808446145	36.9575858208317	10.6046823472102	19.9465748012899	21.8894966659713	-0.899031307968629	0.0960704171714312	rno-Rbbp6_0006	http://159.226.67.237:8080/new/circ_detail.php?ID=rno-Rbbp6_0006
rno_circ:chr3:2051009-2060164	Ehmt1	0	0	0	0.0373334899662714	8.97788564679035	1.13809960672073	4.85575601430242	0.0965997410974584	rno-Ehmt1_0006	http://159.226.67.237:8080/new/circ_detail.php?ID=rno-Ehmt1_0006
rno_circ:chr17:84219927-84239309	Nebl	0	0	0	1.21118261451512	2.99208246179165	2.48216971386627	4.28573668543483	0.097029141913257	rno-Nebl_0001	http://159.226.67.237:8080/new/circ_detail.php?ID=rno-Nebl_0001
rno_circ:chr19:52162391-52163525	Mbtps1	0	0	0	3.52612056794646	0	5.73363963252396	4.72796324899477	0.0975561076754847	rno-Mbtps1_0004	http://159.226.67.237:8080/new/circ_detail.php?ID=rno-Mbtps1_0004
rno_circ:chr1:198429807-198432232	Mvp	0	0.00591557983440563	1.21738345570897	1.22200657490288	3.98925393038384	5.0431457853724	2.83582839287357	0.0997466812259894	rno-Mvp_0003	http://159.226.67.237:8080/new/circ_detail.php?ID=rno-Mvp_0003
rno_circ:chr6:19003638-19027905	Cwf19l2	3.9551739219061	0.01816077758572	5.04195203912882	0	0	0	-4.68395538579381	0.102163327078044	rno-Cwf19l2_0002	http://159.226.67.237:8080/new/circ_detail.php?ID=rno-Cwf19l2_0002
rno_circ:chr2:238023879-238038227	Npnt	13.8409361095042	17.3625770055148	6.4519378201419	9.26842826994066	0	1.77478866178271	-1.78188993927358	0.10310025736704	rno-Npnt_0001	http://159.226.67.237:8080/new/circ_detail.php?ID=rno-Npnt_0001
rno_circ:chr18:17549971-17556889	RGD1562608	4.94425213282524	4.34283411399014	1.3502490446753	10.5615637747115	9.97316747418648	7.43060665972889	1.32792611482398	0.10454895734436	rno-RGD1562608_0014	http://159.226.67.237:8080/new/circ_detail.php?ID=rno-RGD1562608_0014
rno_circ:chr2:150838385-150858459	Mbnl1	1.97465656350527	2.19019032427213	6.29410241694919	0.0144746980215091	0	1.33305798172414	-2.49180684516131	0.10476536416134	rno-Mbnl1_0002	http://159.226.67.237:8080/new/circ_detail.php?ID=rno-Mbnl1_0002
rno_circ:chr13:83813058-83819669	Mpzl1	0	1.07140818961673	0.0167243615720584	10.4448935967328	0	2.40579056395017	3.16714754294841	0.104892521921671	rno-Mpzl1_0002	http://159.226.67.237:8080/new/circ_detail.php?ID=rno-Mpzl1_0002
rno_circ:chr2:185612008-185612494	Lrba	0.985915081610469	3.25057068390227	2.55930873449437	0	0	0	-4.28635031712829	0.105774677590813	rno-Lrba_0036	http://159.226.67.237:8080/new/circ_detail.php?ID=rno-Lrba_0036
rno_circ:chrX:71572700-71573949	Ogt	0	0	0	4.65793494246177	3.98958122984876	0	4.59494973698813	0.107536219124186	rno-Ogt_0006	http://159.226.67.237:8080/new/circ_detail.php?ID=rno-Ogt_0006
rno_circ:chr7:25075293-25093708	Nuak1	5.93273845851109	1.11254561712259	6.3419384275549	0.0220455058565324	0	2.65864683984503	-2.04023743186928	0.108681311204189	rno-Nuak1_0001	http://159.226.67.237:8080/new/circ_detail.php?ID=rno-Nuak1_0001
rno_circ:chr7:59556898-59587384	Cnot2	3.95115619969248	16.2553238012661	6.42844739949046	0.0329833744164174	0	6.52153061658861	-1.88042366661753	0.109042206984576	rno-Cnot2_0008	http://159.226.67.237:8080/new/circ_detail.php?ID=rno-Cnot2_0008
rno_circ:chr2:62955690-62956953	Drosha	0	0	0	2.37422583626104	6.98270235037332	0	4.70789165144465	0.109293671044871	rno-Drosha_0003	http://159.226.67.237:8080/new/circ_detail.php?ID=rno-Drosha_0003
rno_circ:chr1:175200414-175218889	Sbf2	4.9414189098565	3.28039954611463	10.1258739755188	2.33846814999031	0	2.53901916087879	-1.78712727693782	0.114310090095592	rno-Sbf2_0008	http://159.226.67.237:8080/new/circ_detail.php?ID=rno-Sbf2_0008
rno_circ:chr5:36043415-36046665	Coq3	0	0	0	1.21183360493261	0.99667486856748	4.49170340646713	4.29607925465171	0.118546771959142	rno-Coq3_0003	http://159.226.67.237:8080/new/circ_detail.php?ID=rno-Coq3_0003
rno_circ:chr9:88135059-88137531	Rhbdd1	3.95409620772238	4.34363985647796	2.60090934407131	0.0153802205043799	0.997455033183155	0.599462001862313	-2.44502767595041	0.118706741777832	rno-Rhbdd1_0002	http://159.226.67.237:8080/new/circ_detail.php?ID=rno-Rhbdd1_0002
rno_circ:chr14:66955240-66977993	Slit2	0	11.9307010781048	12.6864118439949	2.34739359885783	0	3.1914636266757	-2.04932367128788	0.120125633167017	rno-Slit2_0001	http://159.226.67.237:8080/new/circ_detail.php?ID=rno-Slit2_0001
rno_circ:chr5:76562980-76586556	Susd1	3.9555193984073	4.33194060910368	0.0547730345567135	0	0	0	-4.58831468204133	0.120400805990823	rno-Susd1_0003	http://159.226.67.237:8080/new/circ_detail.php?ID=rno-Susd1_0003
rno_circ:chr5:138433397-138449955	Ccdc30	5.93043480154542	6.52321448680801	7.6503268855124	14.0864945594533	14.9599121053971	10.5539812355409	0.962042352685611	0.120746921035667	rno-AABR07049790_0001	http://159.226.67.237:8080/new/circ_detail.php?ID=rno-AABR07049790_0001
rno_circ:chr16:20606480-20606895	Ell	0	0	0	4.63281022164292	0.996690482377727	1.16300607859661	4.28587799077774	0.121945198062654	rno-Ell_0001	http://159.226.67.237:8080/new/circ_detail.php?ID=rno-Ell_0001
rno_circ:chr11:34060062-34073206	Morc3	1.97543653238657	3.25645488560361	2.57311685122943	7.05275728105268	4.98609241030968	8.76485714084781	1.39999843539043	0.122095086183489	rno-Morc3_0005	http://159.226.67.237:8080/new/circ_detail.php?ID=rno-Morc3_0005
rno_circ:chr1:219570015-219571238	Kdm2a	0	0	0	4.63281022164292	0.996690482377727	1.16300607859661	4.2859318218111	0.122146523822516	rno-Kdm2a_0011	http://159.226.67.237:8080/new/circ_detail.php?ID=rno-Kdm2a_0011
rno_circ:chr9:66751637-66774536	Fam117b	2.96519386020217	5.40343524313852	0.0549216140444631	0	0	0	-4.60124922894429	0.122851714165857	rno-Fam117b_0003	http://159.226.67.237:8080/new/circ_detail.php?ID=rno-Fam117b_0003
rno_circ:chr18:81289815-81428974	Zfp407	0	3.21477905052754	0.0356890954497692	10.5126634490907	0	8.14866258966733	2.38131126541745	0.122983705177829	rno-Zfp407_0005	http://159.226.67.237:8080/new/circ_detail.php?ID=rno-Zfp407_0005
rno_circ:chr10:46771409-46776306	Atpaf2	0	0	0	11.5585559173721	0	0	5.02136239744746	0.124220519825083	rno-Atpaf2_0001	http://159.226.67.237:8080/new/circ_detail.php?ID=rno-Atpaf2_0001
rno_circ:chr10:58641524-58646171	Pitpnm3	0	0	0	1.21848432993444	7.98052882163194	0	4.68789920311373	0.125856425887388	rno-Pitpnm3_0001	http://159.226.67.237:8080/new/circ_detail.php?ID=rno-Pitpnm3_0001
rno_circ:chr4:3972586-3976284	Paxip1	0	2.14070329859816	0.0278025517167796	1.22544855615926	8.97723985189128	2.40615372496289	2.3397600033812	0.125957745806069	rno-Paxip1_0002	http://159.226.67.237:8080/new/circ_detail.php?ID=rno-Paxip1_0002
rno_circ:chr13:68731139-68749788	Swt1	0	0	0	3.51409650899185	0	4.44721025899094	4.51782970332554	0.126600469069158	rno-Swt1_0002	http://159.226.67.237:8080/new/circ_detail.php?ID=rno-Swt1_0002
rno_circ:chr20:8247936-8251825	Tbc1d22b	3.95534409576764	2.18652224109832	2.58345388270565	0.00868495878322351	0	0.654116063138671	-2.96581370258405	0.12827381664428	rno-Tbc1d22b_0001	http://159.226.67.237:8080/new/circ_detail.php?ID=rno-Tbc1d22b_0001
rno_circ:chr9:17795708-17796133	Slc29a1	4.94209758641394	4.3565803299976	6.36699091290635	0.0269226904904475	0	3.95865029319865	-1.73155566194186	0.129252983330521	rno-Slc29a1_0003	http://159.226.67.237:8080/new/circ_detail.php?ID=rno-Slc29a1_0003
rno_circ:chr12:16052505-16056091	Iqce	0	4.32907501761379	3.80176883321865	0	0	0	-4.53541595170561	0.131220807067344	rno-Iqce_0001	http://159.226.67.237:8080/new/circ_detail.php?ID=rno-Iqce_0001
rno_circ:chr20:45147527-45193661	Slc16a10	1.97505267365436	4.33415663467231	2.58479311241214	0.00868495878322351	0	0.654116063138671	-2.98948791408114	0.131393604915036	rno-Slc16a10_0003	http://159.226.67.237:8080/new/circ_detail.php?ID=rno-Slc16a10_0003
rno_circ:chr3:14304560-14306688	Cntrl	0	0	0	1.20997228413208	1.99435978723961	3.15958401403907	4.22538911128069	0.131408588590142	rno-Cntrl_0001	http://159.226.67.237:8080/new/circ_detail.php?ID=rno-Cntrl_0001
rno_circ:chr19:54786578-54803673	Banp	0	0	0	1.20997228413208	1.99435978723961	3.15958401403907	4.22538626509553	0.131420146919427	rno-Banp_0014	http://159.226.67.237:8080/new/circ_detail.php?ID=rno-Banp_0014
rno_circ:chr11:34879058-34932316	Dyrk1a	0	4.32907501761379	3.80176883321865	0	0	0	-4.53543922343957	0.13151887125113	rno-Dyrk1a_0004	http://159.226.67.237:8080/new/circ_detail.php?ID=rno-Dyrk1a_0004
rno_circ:chr1:185306404-185307538	Pik3c2a	0	0	0	1.2063979143663	1.99445653642414	2.5083395848737	4.0749558573566	0.132292132751518	rno-Pik3c2a_0001	http://159.226.67.237:8080/new/circ_detail.php?ID=rno-Pik3c2a_0001
rno_circ:chr6:78285568-78298091	Mipol1	2.9665544968062	2.17887721447194	1.32871107271514	0	0	0	-4.2303431237236	0.132708744742969	rno-Mipol1_0001	http://159.226.67.237:8080/new/circ_detail.php?ID=rno-Mipol1_0001
rno_circ:chr8:33252442-33296545	Arhgap32	0	0	0	5.7969153380256	0	2.45389892251942	4.56485800285561	0.132807371214726	rno-Arhgap32_0005	http://159.226.67.237:8080/new/circ_detail.php?ID=rno-Arhgap32_0005
rno_circ:chr8:50264432-50269847	Pafah1b2	1.97433221965456	8.64544216459024	1.35393603122299	0.0153802205043799	0.997455033183155	0.599462001862313	-2.58357530943069	0.133761230098837	rno-Pafah1b2_0004	http://159.226.67.237:8080/new/circ_detail.php?ID=rno-Pafah1b2_0004
rno_circ:chr9:94463647-94464799	Gigyf2	0.986167313267527	0.0156384683671107	4.95700183570516	8.2061887791971	3.988657081486	7.4919706222805	1.71064296008357	0.134191048881177	rno-AABR07068272_0003	http://159.226.67.237:8080/new/circ_detail.php?ID=rno-AABR07068272_0003
rno_circ:chr1:114304821-114311513	Cyfip1	0	0	0	2.36604337190755	0	5.13144623150233	4.43528642133413	0.134319825906509	rno-Cyfip1_0001	http://159.226.67.237:8080/new/circ_detail.php?ID=rno-Cyfip1_0001
rno_circ:chr7:130113212-130116591	Mapk12	0	0	0	2.36604337190755	0	5.13144623150233	4.43524828175369	0.13451755675797	rno-Mapk12_0003	http://159.226.67.237:8080/new/circ_detail.php?ID=rno-Mapk12_0003
rno_circ:chr3:123077758-123078115	Ptpra	3.95385605853714	0.0194227349868603	7.5439279231554	1.13455396182207	0	0	-3.13392882649567	0.136292666248887	rno-Ptpra_0005	http://159.226.67.237:8080/new/circ_detail.php?ID=rno-Ptpra_0005
rno_circ:chr3:22106402-22120064	Dennd1a	1.97659214703586	1.10274782588654	2.53923770785723	0	0	0	-4.0272499544966	0.137031649942701	rno-Dennd1a_0013	http://159.226.67.237:8080/new/circ_detail.php?ID=rno-Dennd1a_0013
rno_circ:chr9:93799182-93955335	Dis3l2	1.97659214703586	1.10274782588654	2.53923770785723	0	0	0	-4.0272544281471	0.137125456108825	rno-Dis3l2_0006	http://159.226.67.237:8080/new/circ_detail.php?ID=rno-Dis3l2_0006
rno_circ:chr5:117024727-117030956	Tm2d1	1.97529860183917	0.0176108252263087	6.24065040220065	0	0	0	-4.56010394786376	0.139485227802714	rno-Tm2d1_0004	http://159.226.67.237:8080/new/circ_detail.php?ID=rno-Tm2d1_0004
rno_circ:chr6:100511413-100513239	Fut8	0.986238174552857	2.17460598168992	2.54042093673989	0	0	0	-4.04419591370951	0.139950174417591	rno-Fut8_0004	http://159.226.67.237:8080/new/circ_detail.php?ID=rno-Fut8_0004
rno_circ:chr5:57335882-57336829	Nfx1	0	5.39823825950211	2.57470022754369	0	0	0	-4.50967484537905	0.139979662004847	rno-Nfx1_0002	http://159.226.67.237:8080/new/circ_detail.php?ID=rno-Nfx1_0002
rno_circ:chr1:251455609-251463748	Pten	0	0	0	0.0380110905468027	0	10.3239458364694	4.87384206199516	0.142295164103859	rno-Pten_0001	http://159.226.67.237:8080/new/circ_detail.php?ID=rno-Pten_0001
rno_circ:chr5:8808346-8816937	Cspp1	0	3.21477905052754	0.0356890954497692	3.54671881641861	4.98660613602703	4.34374325909667	1.85897755898931	0.143164318479502	rno-Cspp1_0010	http://159.226.67.237:8080/new/circ_detail.php?ID=rno-Cspp1_0010
rno_circ:chr2:152807002-152807924	Dhx36	5.93209194608974	0.0205843945053732	8.83623801550861	1.18419455677525	0	1.93062486031147	-2.07151200748692	0.143533633908038	rno-Dhx36_0004	http://159.226.67.237:8080/new/circ_detail.php?ID=rno-Dhx36_0004
rno_circ:chr1:29457380-29471715	Trmt11	0	0	0	0.0353210137978581	7.98067676777635	0.511727966685545	4.61261085030856	0.14356977311332	rno-Trmt11_0001	http://159.226.67.237:8080/new/circ_detail.php?ID=rno-Trmt11_0001
rno_circ:chr2:185599195-185617434	Lrba	3.95249596401629	4.35701031565142	7.61169280616353	0.0288511661010042	2.99248958872869	1.85719242487639	-1.56776867019294	0.145810536333397	rno-Lrba_0022	http://159.226.67.237:8080/new/circ_detail.php?ID=rno-Lrba_0022
rno_circ:chr5:93160495-93244204	Ptprd	0	0	0	5.78387216286795	0	1.80724891802516	4.45078438421776	0.145913031315581	rno-Ptprd_0034	http://159.226.67.237:8080/new/circ_detail.php?ID=rno-Ptprd_0034
rno_circ:chr18:56848012-56853785	Arhgef37	2.96378434378523	4.34860056831967	5.09263170801515	2.3132179326138	0	1.22369700181013	-1.71223719441399	0.146446410552434	rno-Arhgef37_0001	http://159.226.67.237:8080/new/circ_detail.php?ID=rno-Arhgef37_0001
rno_circ:chr6:110112756-110121778	Gpatch2l	6.9274139695686	1.10820205927716	0.0543222161398458	0	0	0	-4.54457274506123	0.147345136525296	rno-Gpatch2l_0005	http://159.226.67.237:8080/new/circ_detail.php?ID=rno-Gpatch2l_0005
rno_circ:chr18:69642130-69647714	Smad4	0	1.07140818961673	0.0167243615720584	2.38325584251818	8.97763193254578	0	2.9719417844375	0.148342969793303	rno-Smad4_0003	http://159.226.67.237:8080/new/circ_detail.php?ID=rno-Smad4_0003
rno_circ:chr20:13032443-13033377	Pcnt	0	0	0	1.20917133864503	3.99001157533179	1.16663366210821	4.20573863637851	0.149394891222455	rno-Pcnt_0002	http://159.226.67.237:8080/new/circ_detail.php?ID=rno-Pcnt_0002
rno_circ:chr6:22373412-22407626	Memo1	0	0	0	0.0344636535318366	0.99662708630683	6.46795337450303	4.44019893349347	0.149433280998225	rno-Memo1_0014	http://159.226.67.237:8080/new/circ_detail.php?ID=rno-Memo1_0014
rno_circ:chr6:51145033-51155100	Cog5	3.95740749995964	1.10492274204508	1.32820720124283	0	0	0	-4.21342129675967	0.150280211478125	rno-Cog5_0001	http://159.226.67.237:8080/new/circ_detail.php?ID=rno-Cog5_0001
rno_circ:chr11:84369373-84379343	Yeats2	0	1.09422638413028	2.48248742339011	2.39480707926178	9.97435320086016	3.03063058916925	2.0494145645827	0.151019099360722	rno-Yeats2_0004	http://159.226.67.237:8080/new/circ_detail.php?ID=rno-Yeats2_0004
rno_circ:chr6:10349057-10364260	Epas1	5.93808043036634	1.10660353253112	0.0518444257202826	8.22114999105899	11.9685107530032	3.00290124543046	1.60050285983171	0.151071237392105	rno-Epas1_0002	http://159.226.67.237:8080/new/circ_detail.php?ID=rno-Epas1_0002
rno_circ:chr2:56061126-56069928	Rictor	0	2.15693934247901	1.2887569519091	3.55642336913023	0.996461875592106	10.8027521734533	2.10385572415346	0.153375421831891	rno-Rictor_0003	http://159.226.67.237:8080/new/circ_detail.php?ID=rno-Rictor_0003
rno_circ:chrX:159023994-159035906	Slc9a6	0.990313169079039	0.00567044215474585	0.0164479016250751	2.37215966739184	0.996596223374417	5.09513471022595	2.64240943525942	0.153636488678581	rno-Slc9a6_0001	http://159.226.67.237:8080/new/circ_detail.php?ID=rno-Slc9a6_0001
rno_circ:chr12:30082881-30083826	Tpst1	0	0	0	1.21548732895782	6.98306709679316	0	4.52662786780357	0.153765379678346	rno-Tpst1_0001	http://159.226.67.237:8080/new/circ_detail.php?ID=rno-Tpst1_0001
rno_circ:chr5:161794861-161804292	Prdm2	0	0	0	1.20870725034252	0.996716674836629	3.84500803459092	4.15610299188645	0.154592777070106	rno-Prdm2_0005	http://159.226.67.237:8080/new/circ_detail.php?ID=rno-Prdm2_0005
rno_circ:chr3:71788186-71800225	Calcrl	0	9.72994251614391	3.86256080894259	21.0723067886275	8.97535261885784	9.28920655460383	1.50933758968403	0.154733880367181	rno-Calcrl_0004	http://159.226.67.237:8080/new/circ_detail.php?ID=rno-Calcrl_0004
rno_circ:chr9:53646697-53648288	Mfsd6	0	2.14070329859816	0.0278025517167796	0.0397704569331965	6.9818681267499	5.6465996418982	2.36436057563015	0.156331792243201	rno-Mfsd6_0001	http://159.226.67.237:8080/new/circ_detail.php?ID=rno-Mfsd6_0001
rno_circ:chr2:140366057-140387503	Elf2	0	2.18525794133105	6.24464381642212	14.0377854281612	4.98592886169083	7.4388276857129	1.64292591608229	0.158445311701065	rno-Elf2_0008	http://159.226.67.237:8080/new/circ_detail.php?ID=rno-Elf2_0008
rno_circ:chr3:140220436-140230678	Cfap61	2.96583176482171	4.32519425243946	0.0523554485638542	0	0	0	-4.41210277393085	0.15882671910069	rno-AABR07054096_0002	http://159.226.67.237:8080/new/circ_detail.php?ID=rno-AABR07054096_0002
rno_circ:chr9:16069766-16071540	Ubr2	0	0	0	3.50664724096088	0	3.80117810277564	4.39948632569485	0.159554220422638	rno-Ubr2_0010	http://159.226.67.237:8080/new/circ_detail.php?ID=rno-Ubr2_0010
rno_circ:chr5:60390691-60393196	Zcchc7	5.93266652258194	0.0201977143021828	7.58036011826851	0.0163363518653674	1.9956991394128	0	-2.62206766660119	0.160725217298435	rno-Zcchc7_0003	http://159.226.67.237:8080/new/circ_detail.php?ID=rno-Zcchc7_0003
rno_circ:chr4:17032161-17033623	Pclo	0	0	0	3.48447064264528	1.9944551921766	0.524434050110879	4.11135383506076	0.160868939665684	rno-Pclo_0001	http://159.226.67.237:8080/new/circ_detail.php?ID=rno-Pclo_0001
rno_circ:chr3:94360855-94363073	Hipk3	0	0	0	0.033856941319095	1.99424866671178	5.14065868207111	4.38431783020169	0.161750070092227	rno-Hipk3_0006	http://159.226.67.237:8080/new/circ_detail.php?ID=rno-Hipk3_0006
rno_circ:chr9:1442054-1446134	Tbc1d5	0	2.14070329859816	0.0278025517167796	4.70214928349018	0	8.25694900264643	2.3894668637013	0.162234245495901	rno-Tbc1d5_0019	http://159.226.67.237:8080/new/circ_detail.php?ID=rno-Tbc1d5_0019
rno_circ:chr3:64554659-64556084	Zfp385b;LOC102553814	0.985915081610469	3.25057068390227	2.55930873449437	7.03942635934241	5.98375286874034	4.93788332956114	1.36457369391893	0.162350066832512	rno-AABR07052588_0001	http://159.226.67.237:8080/new/circ_detail.php?ID=rno-AABR07052588_0001
rno_circ:chr12:9165634-9177290	Flt1	0	0.00591557983440563	1.21738345570897	0.0371957321869838	3.98930520713616	5.7144305637089	2.74459518963999	0.163233686879305	rno-Flt1_0002	http://159.226.67.237:8080/new/circ_detail.php?ID=rno-Flt1_0002
rno_circ:chr19:55882755-55896592	Spg7	0	9.69792866933751	0.0574814987744192	0	0	0	-4.80137829612608	0.164477121062193	rno-Spg7_0007	http://159.226.67.237:8080/new/circ_detail.php?ID=rno-Spg7_0007
rno_circ:chr3:64338461-64362882	Zfp385b	4.94717274388024	2.18223071997607	0.0520156401241092	0	0	0	-4.3814171362701	0.165507890632895	rno-Zfp385b_0001	http://159.226.67.237:8080/new/circ_detail.php?ID=rno-Zfp385b_0001
rno_circ:chr17:76228430-76265943	Upf2	8.90343290845967	3.27198920058253	0.0614132139795411	0.0196019565720231	0.997227075382188	1.26954086268941	-2.1940792045612	0.165977760574553	rno-Upf2_0018	http://159.226.67.237:8080/new/circ_detail.php?ID=rno-Upf2_0018
rno_circ:chr13:83495918-83496846	Tiprl	0	0.0097645206770276	2.43276956263281	3.54978673432672	0.996483325413118	8.89718824055061	2.37526798302684	0.166001038348197	-	-
rno_circ:chr3:2762162-2764477	Traf2	1.98101870652196	0.00922263907689708	0.027182760627054	5.83745551404689	0.996524036826192	4.37008067659394	2.22050007652073	0.166880867351954	rno-Traf2_0001	http://159.226.67.237:8080/new/circ_detail.php?ID=rno-Traf2_0001
rno_circ:chr1:233578229-233581182	Gnaq	3.95213230061165	0.021326758243402	13.8428705852933	0.0261541497190131	1.99480219475214	1.88947021459485	-2.03029912657801	0.166957539040052	rno-Gnaq_0001	http://159.226.67.237:8080/new/circ_detail.php?ID=rno-Gnaq_0001
rno_circ:chr15:52562742-52592087	Gfra2	16.8102531105936	7.61835445794181	6.43995442952264	1.22668068903353	5.98413325316123	6.28407289017899	-1.14134183339085	0.168840616277046	rno-Gfra2_0002	http://159.226.67.237:8080/new/circ_detail.php?ID=rno-Gfra2_0002
rno_circ:chr1:200648164-200671090	Fgfr2	0	0	0	0.0327266228794783	1.99432111876897	4.4962206509604	4.25504702201603	0.169374697767971	rno-Fgfr2_0004	http://159.226.67.237:8080/new/circ_detail.php?ID=rno-Fgfr2_0004
rno_circ:chr10:95288570-95299099	Bptf	0	0	0	4.64053928462395	0	2.47490071798858	4.36231003438177	0.16939563698215	rno-Bptf_0011	http://159.226.67.237:8080/new/circ_detail.php?ID=rno-Bptf_0011
rno_circ:chr9:10704605-10710650	Kdm4b	2.96901290338697	0.0137137605959953	1.30499434292384	9.32819822972898	0.996465406482753	4.96323785198415	1.72910806446494	0.169782268606032	rno-Kdm4b_0002	http://159.226.67.237:8080/new/circ_detail.php?ID=rno-Kdm4b_0002
rno_circ:chr19:54125781-54125999	Gse1	6.92086571037126	0.0211709045550359	10.109294852972	2.3132179326138	0	1.22369700181013	-2.15952033935382	0.170577631197521	rno-Gse1_0001	http://159.226.67.237:8080/new/circ_detail.php?ID=rno-Gse1_0001
rno_circ:chr10:43504523-43509133	Faxdc2	21.7510893553903	18.4640341385998	12.8018962592302	15.2009327441956	6.98080935209595	4.89333146979494	-1.00114776149702	0.172415978511302	rno-AABR07029661_0002	http://159.226.67.237:8080/new/circ_detail.php?ID=rno-AABR07029661_0002
rno_circ:chr2:206248111-206261917	Hipk1	0.990313169079039	0.00567044215474585	0.0164479016250751	4.67034082776675	4.98713065360126	0	2.77742234459551	0.174484356050017	rno-Hipk1_0010	http://159.226.67.237:8080/new/circ_detail.php?ID=rno-Hipk1_0010
rno_circ:chr1:65850468-65852263	Zscan18	0	0	0	0.0338649277719345	6.98321763407384	0.515355928817528	4.44282165481281	0.175097766538677	rno-AABR07002068_0001	http://159.226.67.237:8080/new/circ_detail.php?ID=rno-AABR07002068_0001
rno_circ:chr18:4217010-4246828	Osbpl1a	0	0.00591557983440563	1.21738345570897	5.8153562351469	3.98939508913113	0	2.69314455171004	0.178647485091712	rno-Osbpl1a_0003	http://159.226.67.237:8080/new/circ_detail.php?ID=rno-Osbpl1a_0003
rno_circ:chr17:63265406-63279012	Larp4b	4.94703724449856	1.10691807694907	1.33553285873184	11.6775057193628	5.98363648388808	2.37730168837447	1.34205271197028	0.178657695981396	rno-Larp4b_0002	http://159.226.67.237:8080/new/circ_detail.php?ID=rno-Larp4b_0002
rno_circ:chr14:36172931-36180879	Fip1l1	0	4.31989022829401	2.56026682333411	0	0	0	-4.30608901984033	0.1789635095505	rno-Fip1l1_0001	http://159.226.67.237:8080/new/circ_detail.php?ID=rno-Fip1l1_0001
rno_circ:chr7:90253169-90253772	Trps1	0	4.31989022829401	2.56026682333411	0	0	0	-4.30608971368059	0.17897851849078	rno-Trps1_0005	http://159.226.67.237:8080/new/circ_detail.php?ID=rno-Trps1_0005
rno_circ:chrX:70498773-70525423	Kif4a	0	4.31989022829401	2.56026682333411	0	0	0	-4.30609895981882	0.179178715867491	rno-Kif4a_0002	http://159.226.67.237:8080/new/circ_detail.php?ID=rno-Kif4a_0002
rno_circ:chr6:135672583-135696475	Traf3	0.985513432394275	6.47605989336166	1.34293432203147	0.00868495878322351	0	0.654116063138671	-3.00301595217707	0.179609573519252	rno-Traf3_0002	http://159.226.67.237:8080/new/circ_detail.php?ID=rno-Traf3_0002
rno_circ:chr1:256255356-256258733	Exoc6	0	0	0	0.03665902357469	0	9.05985360466037	4.68876957767353	0.180523246148479	rno-Exoc6_0019	http://159.226.67.237:8080/new/circ_detail.php?ID=rno-Exoc6_0019
rno_circ:chr2:166406958-166423542	Nmd3	0	2.18108476256617	4.99569298838801	0	0	0	-4.36602360682251	0.180602522313181	rno-Nmd3_0003	http://159.226.67.237:8080/new/circ_detail.php?ID=rno-Nmd3_0003
rno_circ:chr13:42372251-42382928	Nckap5	0	1.07140818961673	0.0167243615720584	2.37916899505819	7.98017659989326	0	2.84238664950722	0.183878766001783	rno-Nckap5_0006	http://159.226.67.237:8080/new/circ_detail.php?ID=rno-Nckap5_0006
rno_circ:chr3:12860437-12931658	Mvb12b	0	7.55815809056099	2.5952875957121	0.00868495878322351	0	0.654116063138671	-3.21173356738685	0.184247389190273	rno-Mvb12b_0004	http://159.226.67.237:8080/new/circ_detail.php?ID=rno-Mvb12b_0004
rno_circ:chr6:828602-894714	Crim1	0	2.15693934247901	1.2887569519091	3.5469176102577	2.99143987367238	6.29801631873261	1.85279334253254	0.186218470263759	rno-Crim1_0003	http://159.226.67.237:8080/new/circ_detail.php?ID=rno-Crim1_0003
rno_circ:chr18:43901231-43905202	Dtwd2	0	0	0	0.0334254254267543	0.996658547265183	5.82834626156643	4.31624016809483	0.186555910749816	rno-Dtwd2_0001	http://159.226.67.237:8080/new/circ_detail.php?ID=rno-Dtwd2_0001
rno_circ:chr2:183520240-183542215	Arfip1	0	0	0	2.34181516603944	0.996799071799283	1.8520251766658	3.93349461724979	0.187012792994898	rno-Arfip1_0002	http://159.226.67.237:8080/new/circ_detail.php?ID=rno-Arfip1_0002
rno_circ:chr13:76979427-77004245	Rfwd2	11.8635362121162	13.0282565332383	7.70531217577953	5.87693739463475	3.98877014462707	6.88277636619756	-0.933615764639699	0.187601000360105	rno-Rfwd2_0002	http://159.226.67.237:8080/new/circ_detail.php?ID=rno-Rfwd2_0002
rno_circ:chr14:84876764-84893363	Ascc2	2.96560652888322	1.10752185726985	3.79816287094309	0.00948729206903781	0.997818868040137	0	-2.67024673625211	0.189332195071205	rno-Ascc2_0005	http://159.226.67.237:8080/new/circ_detail.php?ID=rno-Ascc2_0005
rno_circ:chr14:2944122-2946057	Evi5	5.93199757184948	7.586647652063	1.35968301304603	1.20024888410889	0.996831681124026	2.54271591382411	-1.53705285266691	0.189598462268568	rno-Evi5_0024	http://159.226.67.237:8080/new/circ_detail.php?ID=rno-Evi5_0024
rno_circ:chr3:72340285-72348726	Slc43a3	0	0.00591557983440563	1.21738345570897	1.21748607478666	1.99415543149237	5.09903753979142	2.53802636464825	0.190829244277051	rno-Slc43a3_0002	http://159.226.67.237:8080/new/circ_detail.php?ID=rno-Slc43a3_0002
rno_circ:chr7:29286904-29288495	Arl1	5.93296074353969	4.3503212508969	2.61210582692783	1.198438266525	0	3.24238478536597	-1.38405074688794	0.191235717174888	rno-Arl1_0002	http://159.226.67.237:8080/new/circ_detail.php?ID=rno-Arl1_0002
rno_circ:chr1:143712491-143723739	Hdgfrp3	6.92165557313364	4.3556891624878	3.87262243240238	0.029472190389129	3.99035441450695	1.18195842661558	-1.46829620635872	0.191934843558018	rno-Hdgfl3_0001	http://159.226.67.237:8080/new/circ_detail.php?ID=rno-Hdgfl3_0001
rno_circ:chr13:98386342-98394653	Cdc42bpa	0	0	0	1.20367184422613	2.99239445649008	1.1803783843255	3.97788912471541	0.193011329950989	rno-Cdc42bpa_0026	http://159.226.67.237:8080/new/circ_detail.php?ID=rno-Cdc42bpa_0026
rno_circ:chr4:158144372-158166045	Vwf	0	0	0	1.20367184422613	2.99239445649008	1.1803783843255	3.97788920044636	0.193012479243812	rno-Vwf_0004	http://159.226.67.237:8080/new/circ_detail.php?ID=rno-Vwf_0004
rno_circ:chr8:70339051-70352964	Dennd4a	0	0	0	1.20367184422613	2.99239445649008	1.1803783843255	3.97789329644017	0.19307466447237	rno-Dennd4a_0003	http://159.226.67.237:8080/new/circ_detail.php?ID=rno-Dennd4a_0003
rno_circ:chr11:53545477-53563559	Cd47	0	0	0	1.20367184422613	2.99239445649008	1.1803783843255	3.97789751439728	0.193138751525382	rno-Cd47_0003	http://159.226.67.237:8080/new/circ_detail.php?ID=rno-Cd47_0003
rno_circ:chr2:188301023-188330330	Ash1l	0	0.019772625730154	12.4775617057901	12.924078156567	14.959857007972	13.081968107341	1.70563925757552	0.193554423328612	rno-Ash1l_0002	http://159.226.67.237:8080/new/circ_detail.php?ID=rno-Ash1l_0002
rno_circ:chr6:137865872-137867607	Pacs2	1.97548406113735	4.32651612124328	1.3367566978977	0.00948729206903781	0.997818868040137	0	-2.63573619646714	0.193848029160908	rno-Pacs2_0001	http://159.226.67.237:8080/new/circ_detail.php?ID=rno-Pacs2_0001
rno_circ:chr6:136059672-136093254	Mark3	0	0	0	5.76856381669565	0	1.16184078256962	4.32801111977326	0.194092513066303	rno-Mark3_0018	http://159.226.67.237:8080/new/circ_detail.php?ID=rno-Mark3_0018
rno_circ:chr17:83502435-83539887	Plxdc2	3.95619841778321	1.1072241932442	2.57150508492021	4.72621734124425	7.97875128177393	6.21373765849965	1.26977210286359	0.19416472886465	rno-Plxdc2_0001	http://159.226.67.237:8080/new/circ_detail.php?ID=rno-Plxdc2_0001
rno_circ:chr15:61665894-61683055	Mtrf1	1.97548406113735	4.32651612124328	1.3367566978977	0.0144746980215091	0	1.33305798172414	-2.08976774208399	0.195236293436482	rno-Mtrf1_0001	http://159.226.67.237:8080/new/circ_detail.php?ID=rno-Mtrf1_0001
rno_circ:chr9:41309609-41321601	Fam168b	0	0.00591557983440563	1.21738345570897	2.36794294930623	0.996623015692778	4.45092516474894	2.44430920670544	0.195865897064684	rno-Fam168b_0002	http://159.226.67.237:8080/new/circ_detail.php?ID=rno-Fam168b_0002
rno_circ:chr6:871525-907083	Crim1	1.97538977834608	2.18409318154493	3.79937496449712	9.35589870646913	4.9861955522169	4.29258730916564	1.18686873274703	0.197501565998071	rno-Crim1_0005	http://159.226.67.237:8080/new/circ_detail.php?ID=rno-Crim1_0005
rno_circ:chr6:10961830-10979314	Ttc7a	0	3.25169253552422	3.78016357750002	3.56487018902625	9.97383418978524	5.56999896653864	1.43710046430223	0.198381891022433	rno-Ttc7a_0003	http://159.226.67.237:8080/new/circ_detail.php?ID=rno-Ttc7a_0003
rno_circ:chr2:21559370-21576446	Rasgrf2	6.92229948943139	4.35295266658386	2.61646293505101	1.20024888410889	0.996831681124026	2.54271591382411	-1.4318135224469	0.198671508379584	rno-AABR07007642_0001	http://159.226.67.237:8080/new/circ_detail.php?ID=rno-AABR07007642_0001
rno_circ:chr14:106492370-106500203	Wdpcp	0	8.61515510771121	0.0553622079103486	0	0	0	-4.63799169077288	0.199763175659106	rno-Wdpcp_0001	http://159.226.67.237:8080/new/circ_detail.php?ID=rno-Wdpcp_0001
rno_circ:chr10:29318809-29319752	Pwwp2a	23.726819259814	29.3147163761725	20.4335650972455	43.4067192407776	27.9246655957519	42.4838624136296	0.62857048249917	0.201529753040569	rno-Pwwp2a_0002	http://159.226.67.237:8080/new/circ_detail.php?ID=rno-Pwwp2a_0002
rno_circ:chr3:33465220-33491389	Mbd5	0	0	0	0.0319493393130297	2.99215320004075	3.1629683869755	4.18436816132214	0.20393205498443	rno-Mbd5_0006	http://159.226.67.237:8080/new/circ_detail.php?ID=rno-Mbd5_0006
rno_circ:chr3:63497187-63500729	Prkra	0	0	0	0.0319493393130297	2.99215320004075	3.1629683869755	4.18436493021749	0.203952365804767	rno-Prkra_0001	http://159.226.67.237:8080/new/circ_detail.php?ID=rno-Prkra_0001
rno_circ:chr4:115191293-115197150	Dguok	0	0	0	2.33513320762241	1.99465171120741	0.5337222553296	3.82705117080037	0.204299330708982	rno-Dguok_0001	http://159.226.67.237:8080/new/circ_detail.php?ID=rno-Dguok_0001
rno_circ:chr4:57387152-57396104	Nrf1	0	0	0	2.33513320762241	1.99465171120741	0.5337222553296	3.82708320519271	0.204423264647969	rno-Nrf1_0001	http://159.226.67.237:8080/new/circ_detail.php?ID=rno-Nrf1_0001
rno_circ:chr2:29005942-29006321	Fcho2	4.94509653839198	4.33744664583879	0.0568305532759448	1.13455396182207	0	0	-2.84906549925638	0.205054951694785	rno-Fcho2_0020	http://159.226.67.237:8080/new/circ_detail.php?ID=rno-Fcho2_0020
rno_circ:chr12:9297691-9313769	Pan3	7.9076357454333	13.0178435034262	6.43073341907826	19.9380454727522	14.9596070268647	14.3157132017052	0.825526433908727	0.20610749549676	rno-Pan3_0001	http://159.226.67.237:8080/new/circ_detail.php?ID=rno-Pan3_0001
rno_circ:chr17:77658462-77686492	Frmd4a	0	0	0	5.75761779446139	0.996712417703772	0	4.26346145637056	0.206293817962836	rno-AABR07028615_0003	http://159.226.67.237:8080/new/circ_detail.php?ID=rno-AABR07028615_0003
rno_circ:chr3:111257259-111260762	Ino80	1.98101870652196	0.00922263907689708	0.027182760627054	8.1382181700429	0	3.70874934944335	2.3089558045071	0.20666479398137	rno-Ino80_0006	http://159.226.67.237:8080/new/circ_detail.php?ID=rno-Ino80_0006
rno_circ:chr12:11508976-11511960	Smurf1	2.96664698416617	3.24825426078628	0.0492774770978646	0	0	0	-4.19441106756434	0.207189751379161	rno-Smurf1_0005	http://159.226.67.237:8080/new/circ_detail.php?ID=rno-Smurf1_0005
rno_circ:chr15:61826710-61827008	Elf1	0.985340372668746	5.41397822405513	3.83223366367709	18.6761673321342	4.98592854639962	2.9968966699023	1.33791056678905	0.207297360244737	rno-Elf1_0003	http://159.226.67.237:8080/new/circ_detail.php?ID=rno-Elf1_0003
rno_circ:chr1:225019523-225021984	Hnrnpul2	3.95357876044797	4.3479346804162	3.85185856012234	1.18926182574478	1.99491969452107	0.547341773592477	-1.65550453850095	0.208319653622794	rno-Hnrnpul2_0003	http://159.226.67.237:8080/new/circ_detail.php?ID=rno-Hnrnpul2_0003
rno_circ:chr2:171170990-171172517	Bche	0.988531645965922	1.08466919155524	0.0274911176490379	4.67144359298702	2.99172005411989	1.78619863997689	1.93233920064247	0.208422220972675	rno-Bche_0001	http://159.226.67.237:8080/new/circ_detail.php?ID=rno-Bche_0001
rno_circ:chr10:67497682-67503048	Adap2	0	2.14070329859816	0.0278025517167796	1.22062560142463	3.98933936146772	4.39988712413729	1.97954268814192	0.209114995621735	rno-Adap2_0002	http://159.226.67.237:8080/new/circ_detail.php?ID=rno-Adap2_0002
rno_circ:chr4:99970321-99989565	St3gal5	0	8.62840662386157	1.34776191001482	0.00868495878322351	0	0.654116063138671	-3.20074011051357	0.209364901828754	rno-St3gal5_0008	http://159.226.67.237:8080/new/circ_detail.php?ID=rno-St3gal5_0008
rno_circ:chr8:33252442-33279218	Arhgap32	3.95324190920301	6.50279199087588	2.61280852380346	8.23093525782547	8.97579147286602	8.71750256053209	0.962597601248119	0.210443249459599	rno-Arhgap32_0002	http://159.226.67.237:8080/new/circ_detail.php?ID=rno-Arhgap32_0002
rno_circ:chr9:96769379-96775060	Agap1	2.96270255571698	10.8337806079149	5.14251444338277	0.0331891700106797	2.99202679519199	3.8119323896879	-1.34916010595747	0.21213940988729	rno-Agap1_0003	http://159.226.67.237:8080/new/circ_detail.php?ID=rno-Agap1_0003
rno_circ:chr6:76576170-76608864	Ralgapa1	0	0	0	0.0314383745680566	1.99440750695198	3.84934970007101	4.11267175661767	0.21315590414033	rno-Ralgapa1_0036	http://159.226.67.237:8080/new/circ_detail.php?ID=rno-Ralgapa1_0036
rno_circ:chr3:79278907-79282492	Ptprj	1.97605110215929	4.31677457143633	0.0494707728230486	0	0	0	-4.21092958311735	0.214282675316066	rno-Ptprj_0022	http://159.226.67.237:8080/new/circ_detail.php?ID=rno-Ptprj_0022
rno_circ:chr4:131391541-131453028	Foxp1	3.95630241036533	2.18286681854679	1.33594477901678	8.2007444028997	2.99122299560779	7.50335351695285	1.26682016339684	0.214996153564387	rno-Foxp1_0003	http://159.226.67.237:8080/new/circ_detail.php?ID=rno-Foxp1_0003
rno_circ:chr7:140533891-140536242	Kmt2d	0.990313169079039	0.00567044215474585	0.0164479016250751	5.8081716710352	0	3.10009906190019	2.70474761141484	0.216176344126552	rno-Prkag1_0001	http://159.226.67.237:8080/new/circ_detail.php?ID=rno-Prkag1_0001
rno_circ:chr15:103830793-103832124	Abcc4	0	0	0	2.35472868060897	0	3.84072056005256	4.17231620331425	0.216424972553582	rno-Abcc4_0015	http://159.226.67.237:8080/new/circ_detail.php?ID=rno-Abcc4_0015
rno_circ:chr9:65976760-65980632	Als2	0	0	0	2.35472868060897	0	3.84072056005256	4.17230508268656	0.216514187389678	rno-Als2_0006	http://159.226.67.237:8080/new/circ_detail.php?ID=rno-Als2_0006
rno_circ:chr14:83433178-83434207	Eif4enif1	0	0	0	0.0310754347215374	3.99011819939382	1.83342104898626	4.10758670805773	0.216556864973647	rno-Eif4enif1_0002	http://159.226.67.237:8080/new/circ_detail.php?ID=rno-Eif4enif1_0002
rno_circ:chr18:16536783-16538604	Slc39a6	2.9646318866938	5.41162229533767	1.34695691540794	0.0163363518653674	1.9956991394128	0	-2.17497242337002	0.216712859293744	rno-Slc39a6_0002	http://159.226.67.237:8080/new/circ_detail.php?ID=rno-Slc39a6_0002
rno_circ:chr13:73219583-73255342	Acbd6	0	0	0	2.35472868060897	0	3.84072056005256	4.17225284439482	0.216934136617691	-	-
rno_circ:chr1:198965547-198968419	Srcap	0	0	0	2.35472868060897	0	3.84072056005256	4.17222692034058	0.21714307658376	rno-Srcap_0004	http://159.226.67.237:8080/new/circ_detail.php?ID=rno-Srcap_0004
rno_circ:chr9:66993271-66995647	Nbeal1	3.95728216205215	0.0163331546967624	2.55638673874996	0	0	0	-4.23958894971473	0.217263987560634	rno-Nbeal1_0003	http://159.226.67.237:8080/new/circ_detail.php?ID=rno-Nbeal1_0003
rno_circ:chr8:127971477-127991861	Oxsr1	3.9551739219061	0.01816077758572	5.04195203912882	1.13455396182207	0	0	-2.780221513443	0.217513636904226	rno-Oxsr1_0004	http://159.226.67.237:8080/new/circ_detail.php?ID=rno-Oxsr1_0004
rno_circ:chr6:125523808-125594377	Tc2n	11.8627043090025	13.0353287515475	12.7631871568945	7.05519400754352	4.98606807811264	9.39990985329489	-0.773737398060416	0.217775645880407	rno-RF00026_0022	http://159.226.67.237:8080/new/circ_detail.php?ID=rno-RF00026_0022
rno_circ:chrX:119115334-119117197	Pls3	0	0	0	3.48755652138455	0	2.50236704413993	4.12782344587712	0.218156478462046	rno-Pls3_0003	http://159.226.67.237:8080/new/circ_detail.php?ID=rno-Pls3_0003
rno_circ:chr4:130390407-130403303	Mitf	0.986167313267527	0.0156384683671107	4.95700183570516	10.5043193037617	4.98624098739635	2.38291862291589	1.53941064009894	0.218244987369178	rno-Mitf_0001	http://159.226.67.237:8080/new/circ_detail.php?ID=rno-Mitf_0001
rno_circ:chr1:17299463-17299921	Themis	0	0	0	3.48755652138455	0	2.50236704413993	4.12782661640211	0.218593023107745	rno-Themis_0001	http://159.226.67.237:8080/new/circ_detail.php?ID=rno-Themis_0001
rno_circ:chr4:178349959-178389965	Sox5	0	1.07140818961673	0.0167243615720584	0.0354730287291805	5.98503866431303	2.44741678081849	2.60564988255007	0.218998423165408	rno-Sox5_0002	http://159.226.67.237:8080/new/circ_detail.php?ID=rno-Sox5_0002
rno_circ:chr10:93451477-93483645	Tlk2	2.96488717391696	0.0182793638812286	6.2682607392846	0.0144746980215091	0	1.33305798172414	-2.38650350816046	0.220991119758263	rno-Tlk2_0008	http://159.226.67.237:8080/new/circ_detail.php?ID=rno-Tlk2_0008
rno_circ:chr3:8887351-8892631	Nup188	11.8675437850379	4.36329769600851	3.8930378894694	0.0334254254267543	0.996658547265183	5.82834626156643	-1.41993645065122	0.221288987150452	rno-Nup188_0003	http://159.226.67.237:8080/new/circ_detail.php?ID=rno-Nup188_0003
rno_circ:chr10:59229921-59248353	Ube2g1	7.91825487446649	0.0176665470874273	0.0541702677179001	0	0	0	-4.52288410054819	0.223377521229015	rno-Ube2g1_0001	http://159.226.67.237:8080/new/circ_detail.php?ID=rno-Ube2g1_0001
rno_circ:chrX:123718252-123720910	Upf3b	2.97116454756117	0.0116831148526704	0.0348258437395673	9.30961899354773	0	4.33539978123314	2.00325004313777	0.223528865486637	rno-Upf3b_0001	http://159.226.67.237:8080/new/circ_detail.php?ID=rno-Upf3b_0001
rno_circ:chr5:146484208-146526210	Csmd2	7.91825487446649	0.0176665470874273	0.0541702677179001	0	0	0	-4.52287116902872	0.223547497516092	rno-Csmd2_0003	http://159.226.67.237:8080/new/circ_detail.php?ID=rno-Csmd2_0003
rno_circ:chr6:125538240-125590030	Tc2n	0	0	0	2.34739359885783	0	3.1914636266757	4.02049185613556	0.224134974592866	rno-Tc2n_0008	http://159.226.67.237:8080/new/circ_detail.php?ID=rno-Tc2n_0008
rno_circ:chr7:64959567-64961215	Irak3	2.96506825095198	3.26113617776136	2.58412658068585	5.88659399344483	6.98120265218278	6.212418547735	1.08546745143382	0.224142823742321	rno-Irak3_0005	http://159.226.67.237:8080/new/circ_detail.php?ID=rno-Irak3_0005
rno_circ:chr7:47425324-47425894	Tmtc2	0	1.10365905805383	4.95930350067937	11.6691317720828	0.996438986709959	6.2150188953477	1.6148877238015	0.225490840946095	rno-Tmtc2_0009	http://159.226.67.237:8080/new/circ_detail.php?ID=rno-Tmtc2_0009
rno_circ:chr17:79367996-79391846	Itga8	0	0	0	1.21069502452827	0	5.18145746997051	4.21172496825912	0.227231877137997	rno-Itga8_0012	http://159.226.67.237:8080/new/circ_detail.php?ID=rno-Itga8_0012
rno_circ:chr6:22253283-22257363	Spast	0	2.14070329859816	0.0278025517167796	0.0381574451583262	4.98684452865674	5.68813218810076	2.13307328121412	0.228875738290838	rno-Spast_0002	http://159.226.67.237:8080/new/circ_detail.php?ID=rno-Spast_0002
rno_circ:chr10:106108767-106109018	Sec14l1	1.97652028518908	0.0154553658627294	3.74903083471452	0	0	0	-4.06571498289085	0.229443458887881	rno-Sec14l1_0002	http://159.226.67.237:8080/new/circ_detail.php?ID=rno-Sec14l1_0002
rno_circ:chr11:71177439-71179993	Rubcn	0	3.2429941677886	2.54159576634492	0	0	0	-4.06870059506933	0.22977945217243	rno-Rubcn_0002	http://159.226.67.237:8080/new/circ_detail.php?ID=rno-Rubcn_0002
rno_circ:chr5:157708068-157712883	Capzb	0	2.17551083842217	3.75252618975048	0	0	0	-4.10364904626567	0.22980458053499	rno-Capzb_0002	http://159.226.67.237:8080/new/circ_detail.php?ID=rno-Capzb_0002
rno_circ:chr19:43205060-43206857	Aars	0	0	0	0.0316165963717601	4.98793081606544	1.16788648616218	4.17956765619327	0.230367034004943	rno-Aars_0005	http://159.226.67.237:8080/new/circ_detail.php?ID=rno-Aars_0005
rno_circ:chr6:109729890-109745287	Ttll5	0	0	0	0.0316165963717601	4.98793081606544	1.16788648616218	4.17956801203727	0.230681296248935	rno-Ttll5_0002	http://159.226.67.237:8080/new/circ_detail.php?ID=rno-Ttll5_0002
rno_circ:chr1:137173179-137179777	Akap13	0	5.37098957793579	0.0461838085704563	7.02558120203046	2.99131764526624	5.6050673228071	1.45084984196658	0.231276751072201	rno-Akap13_0016	http://159.226.67.237:8080/new/circ_detail.php?ID=rno-Akap13_0016
rno_circ:chr7:91521490-91522381	Rad21	0	0	0	0.0343101095071492	7.98095739839618	0	4.50641945096912	0.232433601395287	rno-Rad21_0002	http://159.226.67.237:8080/new/circ_detail.php?ID=rno-Rad21_0002
rno_circ:chr1:256607892-256646244	Myof	4.94862077067586	1.10453524495666	0.0488883345491209	0	0	0	-4.15705699222275	0.232491263986361	rno-Myof_0004	http://159.226.67.237:8080/new/circ_detail.php?ID=rno-Myof_0004
rno_circ:chr1:174165890-174174250	St5	0.985209548709027	4.34594357142068	6.31549944164368	0.0236430318114991	1.99501158078975	1.22879667353945	-1.66592122760866	0.234253336241374	rno-St5_0001	http://159.226.67.237:8080/new/circ_detail.php?ID=rno-St5_0001
rno_circ:chr8:85259981-85263858	Elovl5	0.988531645965922	1.08466919155524	0.0274911176490379	1.21798125214356	4.98724152925141	2.44570002217952	1.84274552467223	0.234561495352055	rno-Elovl5_0001	http://159.226.67.237:8080/new/circ_detail.php?ID=rno-Elovl5_0001
rno_circ:chr10:35876013-35876397	Hnrnph1	0.985220968262664	5.42028130556302	5.08100426685414	7.0655215647137	10.970846139226	6.81028804244329	1.10987281009108	0.236331322332857	rno-Hnrnph1_0007	http://159.226.67.237:8080/new/circ_detail.php?ID=rno-Hnrnph1_0007
rno_circ:chr5:76711755-76728269	Ptbp3	0.985972658343409	5.38438995381652	0.0496631923680246	0	0	0	-4.22695253448785	0.23694987804456	rno-Ptbp3_0007	http://159.226.67.237:8080/new/circ_detail.php?ID=rno-Ptbp3_0007
rno_circ:chr2:248779402-248811031	Pkn2	0	0	0	1.20738772764259	0	4.53791844538171	4.06545306622733	0.237985109518793	rno-Pkn2_0009	http://159.226.67.237:8080/new/circ_detail.php?ID=rno-Pkn2_0009
rno_circ:chr4:117422680-117436312	Alms1	9.88836235192562	7.60278075501104	2.63313292039974	2.37678516863188	3.98937622600478	3.08914965484552	-1.06908717436805	0.238222022767887	rno-Alms1_0003	http://159.226.67.237:8080/new/circ_detail.php?ID=rno-Alms1_0003
rno_circ:chr2:188378866-188380644	Ash1l	0	0.00591557983440563	1.21738345570897	0.0362139880433625	7.98043398996939	1.14305484012307	2.63375405372922	0.239595231231846	rno-Ash1l_0035	http://159.226.67.237:8080/new/circ_detail.php?ID=rno-Ash1l_0035
rno_circ:chr1:128239552-128242835	Mef2a	0	7.53294458261781	0.0528584557598863	0	0	0	-4.45370230638611	0.242957279279755	rno-Mef2a_0002	http://159.226.67.237:8080/new/circ_detail.php?ID=rno-Mef2a_0002
rno_circ:chr5:152380712-152381406	Cep85	0	7.53294458261781	0.0528584557598863	0	0	0	-4.45370162231971	0.243001675325716	-	-
rno_circ:chr7:124178915-124182706	Arfgap3	0	0	0	4.6119063733569	0	1.17578541751085	4.08417700556671	0.243264615876913	rno-Arfgap3_0001	http://159.226.67.237:8080/new/circ_detail.php?ID=rno-Arfgap3_0001
rno_circ:chr10:95293891-95299099	Bptf	0	0	0	4.6119063733569	0	1.17578541751085	4.08419558598911	0.243407006363553	rno-Bptf_0020	http://159.226.67.237:8080/new/circ_detail.php?ID=rno-Bptf_0020
rno_circ:chr2:237830424-237851960	Tbck	0	7.53294458261781	0.0528584557598863	0	0	0	-4.45369460569509	0.243457692730623	rno-Tbck_0001	http://159.226.67.237:8080/new/circ_detail.php?ID=rno-Tbck_0001
rno_circ:chr8:111533154-111542095	Slco2a1	0	0	0	4.6119063733569	0	1.17578541751085	4.0842087962599	0.243508328594462	rno-Slco2a1_0002	http://159.226.67.237:8080/new/circ_detail.php?ID=rno-Slco2a1_0002
rno_circ:chr2:199880862-199882743	Pde4dip	0	0	0	4.6119063733569	0	1.17578541751085	4.08424097906468	0.243755468081012	rno-Pde4dip_0003	http://159.226.67.237:8080/new/circ_detail.php?ID=rno-Pde4dip_0003
rno_circ:chr9:73773518-73799430	Kansl1l	0	0	0	4.6119063733569	0	1.17578541751085	4.08426225296802	0.243919068408294	rno-Kansl1l_0006	http://159.226.67.237:8080/new/circ_detail.php?ID=rno-Kansl1l_0006
rno_circ:chr5:113802863-113803150	Tek	0	7.53294458261781	0.0528584557598863	0	0	0	-4.45368417262613	0.244137900937559	-	-
rno_circ:chr16:21223068-21238306	Gatad2a	8.89771174285291	2.20065963416864	12.6792273307619	4.69034039187209	2.99153983163367	3.71399914590752	-1.03168095456065	0.244318602011451	rno-Gatad2a_0002	http://159.226.67.237:8080/new/circ_detail.php?ID=rno-Gatad2a_0002
rno_circ:chr15:52636357-52638595	Gfra2	7.90813245593115	14.0901986531899	2.63916258751197	0.0371050225030456	5.98471916059531	3.73793184138463	-1.27892646007379	0.245515054101784	rno-Gfra2_0004	http://159.226.67.237:8080/new/circ_detail.php?ID=rno-Gfra2_0004
rno_circ:chr9:69854064-69860576	Ino80d	0	1.08559897833393	1.26125614219932	6.96725380580287	0	3.08164410366976	1.97318039633946	0.246134649556339	rno-Ino80d_0001	http://159.226.67.237:8080/new/circ_detail.php?ID=rno-Ino80d_0001
rno_circ:chr5:167455211-167455676	Rere	0.985915081610469	3.25057068390227	2.55930873449437	0.00868495878322351	0	0.654116063138671	-2.62839675710812	0.246211354980502	rno-Rere_0023	http://159.226.67.237:8080/new/circ_detail.php?ID=rno-Rere_0023
rno_circ:chr3:60744743-60748589	Atf2	3.95227000581641	5.43786677775328	7.62352525460052	11.7416699776141	16.9551429453903	4.87835462000146	0.958791937586354	0.246687434571219	rno-Atf2_0001	http://159.226.67.237:8080/new/circ_detail.php?ID=rno-Atf2_0001
rno_circ:chr2:93523236-93524443	Snx16	2.96646321155864	1.10530071078997	2.55736863781105	0.0144746980215091	0	1.33305798172414	-1.8920610253843	0.246843968455581	rno-Snx16_0001	http://159.226.67.237:8080/new/circ_detail.php?ID=rno-Snx16_0001
rno_circ:chr6:21334766-21354603	Ltbp1	0.985915081610469	3.25057068390227	2.55930873449437	12.8187680767419	1.99380160465294	3.65450942180126	1.38523867365523	0.24695628123383	rno-Ltbp1_0012	http://159.226.67.237:8080/new/circ_detail.php?ID=rno-Ltbp1_0012
rno_circ:chr12:9229552-9234071	Pan3	0	4.30791213885503	1.32048996164598	0	0	0	-4.03352323997334	0.247359008878284	rno-Pan3_0014	http://159.226.67.237:8080/new/circ_detail.php?ID=rno-Pan3_0014
rno_circ:chr13:83815852-83819669	Mpzl1	0	2.17551083842217	3.75252618975048	4.71046441571271	4.98644197556378	4.96954798412638	1.31068220876336	0.24780617932395	rno-Mpzl1_0001	http://159.226.67.237:8080/new/circ_detail.php?ID=rno-Mpzl1_0001
rno_circ:chr3:112818732-112820089	Ubr1	2.96246185466672	8.68547027904703	10.1618785144735	0.0361044124604106	2.99174936666226	5.74563791958277	-1.19549951017231	0.248124656589233	rno-Ubr1_0003	http://159.226.67.237:8080/new/circ_detail.php?ID=rno-Ubr1_0003
rno_circ:chr8:55398022-55402713	Sik2	5.93985807738317	0.0160068227845549	0.0486925280912155	7.0411622728006	2.99123489656758	8.15453687013138	1.5021677554676	0.248257023350623	rno-Sik2_0003	http://159.226.67.237:8080/new/circ_detail.php?ID=rno-Sik2_0003
rno_circ:chr1:204267319-204275972	Chst15	3.95122066356925	14.0932371905259	7.68210257059734	4.69219975157811	5.98440916116229	1.13238911439118	-1.14292802284692	0.24884892993075	rno-Chst15_0002	http://159.226.67.237:8080/new/circ_detail.php?ID=rno-Chst15_0002
rno_circ:chr14:37238505-37262083	Dcun1d4	0	6.52354802723395	13.8849790433578	4.56870085419821	0	0	-2.14883508318699	0.249690403847079	rno-Dcun1d4_0002	http://159.226.67.237:8080/new/circ_detail.php?ID=rno-Dcun1d4_0002
rno_circ:chr8:70203322-70206310	Rab11a	0	0.0143577835924646	4.91177378973422	8.18002545047172	5.98392422765028	1.75415367667675	1.64475216532763	0.251235285245914	rno-Rab11a_0001	http://159.226.67.237:8080/new/circ_detail.php?ID=rno-Rab11a_0001
rno_circ:chr18:69634006-69657373	Smad4	1.97587550606837	1.10566898440028	3.77728343337143	7.02775205856437	3.98881244441604	4.95559545482867	1.19620524590717	0.252285316654854	rno-Smad4_0007	http://159.226.67.237:8080/new/circ_detail.php?ID=rno-Smad4_0007
rno_circ:chr13:44907813-44937796	R3hdm1	3.95315175839899	4.35149811641829	5.10344747022079	2.33881179574664	2.99250086724289	0	-1.40963463629085	0.252691827801248	rno-R3hdm1_0027	http://159.226.67.237:8080/new/circ_detail.php?ID=rno-R3hdm1_0027
rno_circ:chr19:43119868-43124021	Pdpr	1.97673858958504	3.24018997639076	0.045741530575376	4.70346568432114	4.98656120562706	3.69024093855932	1.24139527791492	0.253054906915694	rno-Pdpr_0001	http://159.226.67.237:8080/new/circ_detail.php?ID=rno-Pdpr_0001
rno_circ:chr10:72924683-72938843	Ppm1d	0.985532068453581	7.54487195251298	0.0552162048293583	0.0144746980215091	0	1.33305798172414	-2.3096321934538	0.253543304695949	rno-Ppm1d_0002	http://159.226.67.237:8080/new/circ_detail.php?ID=rno-Ppm1d_0002
rno_circ:chr12:12300565-12306363	Baiap2l1	2.96506825095198	3.26113617776136	2.58412658068585	2.26795032515641	0	0	-1.95523328802304	0.253689152510259	rno-Baiap2l1_0002	http://159.226.67.237:8080/new/circ_detail.php?ID=rno-Baiap2l1_0002
rno_circ:chr2:113739689-113747247	Pld1	0	1.07140818961673	0.0167243615720584	4.66104875625619	0	3.77007529135689	2.59020705778125	0.25505421562667	rno-Pld1_0005	http://159.226.67.237:8080/new/circ_detail.php?ID=rno-Pld1_0005
rno_circ:chr18:61323689-61335698	Zfp532	0	0	0	1.19644999970477	1.99472533816056	1.19929220365619	3.7089234747103	0.255642634897643	rno-Zfp532_0001	http://159.226.67.237:8080/new/circ_detail.php?ID=rno-Zfp532_0001
rno_circ:chr16:40469880-40483041	Vegfc	0.986736634746516	2.16670688034477	1.30654640625843	0	0	0	-3.71737074578312	0.25677148790846	rno-Vegfc_0001	http://159.226.67.237:8080/new/circ_detail.php?ID=rno-Vegfc_0001
rno_circ:chr20:14346579-14348042	Specc1l	0	0	0	4.59996297757099	0.996801581654201	0	4.00546177959877	0.256822517460705	rno-Specc1l_0003	http://159.226.67.237:8080/new/circ_detail.php?ID=rno-Specc1l_0003
rno_circ:chr11:32807347-32832388	Runx1	0	0	0	1.19436992850229	0.996913112751895	1.88622578051501	3.62524136074949	0.257958816022251	rno-Runx1_0001	http://159.226.67.237:8080/new/circ_detail.php?ID=rno-Runx1_0001
rno_circ:chr8:117318623-117334586	Qrich1	4.94328907818171	0.0198353444175954	7.56348012518129	2.29442092412085	0	0.564883817872041	-2.02594310820883	0.26054992270094	rno-Qrich1_0001	http://159.226.67.237:8080/new/circ_detail.php?ID=rno-Qrich1_0001
rno_circ:chr2:128599095-128626488	Sclt1	0	1.07140818961673	0.0167243615720584	3.51409650899185	0	4.44721025899094	2.51352322945443	0.261386878519163	rno-Sclt1_0027	http://159.226.67.237:8080/new/circ_detail.php?ID=rno-Sclt1_0027
rno_circ:chr9:99266783-99267021	Hdac4	10.8747357131777	11.9436417251128	7.69955580270023	11.7726041406126	25.9311055740803	14.3068339863496	0.756133197395803	0.26139115736203	rno-Hdac4_0007	http://159.226.67.237:8080/new/circ_detail.php?ID=rno-Hdac4_0007
rno_circ:chr8:64171150-64184113	Arih1	1.97497674032569	2.18751589919361	5.04469822715281	0.0187341548513864	0	2.00018451316627	-1.86590572280048	0.26167055545185	rno-Arih1_0017	http://159.226.67.237:8080/new/circ_detail.php?ID=rno-Arih1_0017
rno_circ:chr5:70459516-70473811	Fsd1l	0	0	0	1.18926182574478	1.99491969452107	0.547341773592477	3.47845834295808	0.262064691055985	rno-Fsd1l_0002	http://159.226.67.237:8080/new/circ_detail.php?ID=rno-Fsd1l_0002
rno_circ:chr4:96739878-96745521	Prdm5	1.97481495970263	7.55472071454597	0.0572234903953694	1.2324688916931	15.9582153705336	9.35048948630541	1.42649532627312	0.262104365953137	rno-Prdm5_0019	http://159.226.67.237:8080/new/circ_detail.php?ID=rno-Prdm5_0019
rno_circ:chr11:79529343-79667277	Lpp	0	0	0	1.18926182574478	1.99491969452107	0.547341773592477	3.47850802924803	0.262308186150089	rno-Lpp_0009	http://159.226.67.237:8080/new/circ_detail.php?ID=rno-Lpp_0009
rno_circ:chr10:94292693-94314584	Map3k3	5.93132809638617	3.27885805827203	7.62187459009584	0.0342776281817729	2.99191988016987	4.45851504205848	-1.04592348789685	0.262470674849707	rno-Map3k3_0004	http://159.226.67.237:8080/new/circ_detail.php?ID=rno-Map3k3_0004
rno_circ:chr17:79076701-79085075	Fam171a1	0	0.00591557983440563	1.21738345570897	0.0342776281817729	2.99191988016987	4.45851504205848	2.3718715084527	0.262489622424312	rno-Fam171a1_0001	http://159.226.67.237:8080/new/circ_detail.php?ID=rno-Fam171a1_0001
rno_circ:chr1:1742558-1750895	Pcmt1	0	0	0	1.18926182574478	1.99491969452107	0.547341773592477	3.47855749928718	0.262551196106184	rno-Pcmt1_0003	http://159.226.67.237:8080/new/circ_detail.php?ID=rno-Pcmt1_0003
rno_circ:chr6:904491-907083	Crim1	21.7523404698448	8.71045041050874	15.3134177896982	7.07099971822725	9.9732112046919	9.98577180800212	-0.74328954276568	0.263378078016393	rno-Crim1_0007	http://159.226.67.237:8080/new/circ_detail.php?ID=rno-Crim1_0007
rno_circ:chr20:6883690-6884511	RGD735065	0.990313169079039	0.00567044215474585	0.0164479016250751	1.21183360493261	0.99667486856748	4.49170340646713	2.32940820304882	0.26396053078608	rno-RGD735065_0001	http://159.226.67.237:8080/new/circ_detail.php?ID=rno-RGD735065_0001
rno_circ:chr9:66604896-66620541	Bmpr2	0	2.14070329859816	0.0278025517167796	4.67248732397974	0.996569193422385	3.74768937244011	1.93501692706449	0.264031772769628	rno-Bmpr2_0013	http://159.226.67.237:8080/new/circ_detail.php?ID=rno-Bmpr2_0013
rno_circ:chr16:9124152-9150149	Vstm4	0	0.0169605663139822	7.42166113973471	0	0	0	-4.43729114332376	0.264240579047886	rno-Vstm4_0003	http://159.226.67.237:8080/new/circ_detail.php?ID=rno-Vstm4_0003
rno_circ:chr15:37210805-37215694	Zmym2	0	0.0169605663139822	7.42166113973471	0	0	0	-4.43730263748933	0.26438470552442	rno-Zmym2_0018	http://159.226.67.237:8080/new/circ_detail.php?ID=rno-Zmym2_0018
rno_circ:chr5:165380786-165382718	Exosc10	0	1.07140818961673	0.0167243615720584	4.65157387459546	0	3.12330993677481	2.4777943099065	0.265227132316783	rno-Exosc10_0001	http://159.226.67.237:8080/new/circ_detail.php?ID=rno-Exosc10_0001
rno_circ:chr2:221062375-221072200	Snx7	0	0	0	0.0340591992678652	0	7.15774197272333	4.35842489202791	0.265570758158519	rno-Snx7_0001	http://159.226.67.237:8080/new/circ_detail.php?ID=rno-Snx7_0001
rno_circ:chr5:59630416-59632668	Rnf38	3.95609586552087	0.0173379952534232	3.79694069408563	0.00868495878322351	0	0.654116063138671	-2.84936649782131	0.265574043614688	rno-Rnf38_0002	http://159.226.67.237:8080/new/circ_detail.php?ID=rno-Rnf38_0002
rno_circ:chr2:34491467-34503654	Adamts6	0	0	0	0.0340591992678652	0	7.15774197272333	4.35837495623848	0.26583926722267	rno-Adamts6_0011	http://159.226.67.237:8080/new/circ_detail.php?ID=rno-Adamts6_0011
rno_circ:chr8:90958620-90962468	Lca5	0	0	0	0.0340591992678652	0	7.15774197272333	4.35835091417531	0.265968691081927	rno-Lca5_0001	http://159.226.67.237:8080/new/circ_detail.php?ID=rno-Lca5_0001
rno_circ:chr16:23487935-23492639	Psd3	2.96771380183382	2.17274208027587	0.0455193190958209	0	0	0	-3.93869354597454	0.266352868500133	rno-Psd3_0001	http://159.226.67.237:8080/new/circ_detail.php?ID=rno-Psd3_0001
rno_circ:chr3:93608514-93613246	Abtb2	2.96771380183382	2.17274208027587	0.0455193190958209	0	0	0	-3.93867185938746	0.266569054992574	rno-Abtb2_0001	http://159.226.67.237:8080/new/circ_detail.php?ID=rno-Abtb2_0001
rno_circ:chr15:52383307-52387851	Xpo7	1.97468711344719	3.26624575943044	5.063986841686	0.0228423209133209	0.997069526912101	1.93465640204552	-1.56646622963885	0.266762614412414	rno-Xpo7_0015	http://159.226.67.237:8080/new/circ_detail.php?ID=rno-Xpo7_0015
rno_circ:chr1:154439745-154447475	Picalm	5.93296074353969	4.3503212508969	2.61210582692783	0.0305207500782687	2.99230474424213	2.51138793645851	-1.11417444980934	0.267250833590449	rno-Picalm_0001	http://159.226.67.237:8080/new/circ_detail.php?ID=rno-Picalm_0001
rno_circ:chr2:242664755-242678481	Emcn	6.92158626373117	3.27700143880817	5.12035229250973	14.0481736679472	6.98076188483267	7.42835751895777	0.855857266760221	0.268117242638641	rno-Emcn_0002	http://159.226.67.237:8080/new/circ_detail.php?ID=rno-Emcn_0002
rno_circ:chr9:121831708-121862897	Yes1	0.986736634746516	2.16670688034477	1.30654640625843	1.22557170584657	4.98662844237836	6.30342021055163	1.46816834173616	0.268396358960742	rno-Yes1_0002	http://159.226.67.237:8080/new/circ_detail.php?ID=rno-Yes1_0002
rno_circ:chr9:53142136-53155776	Pms1	0	0	0	0.0282180147282474	1.99464051062662	2.54645355058956	3.77821191008172	0.268777769923608	rno-Pms1_0002	http://159.226.67.237:8080/new/circ_detail.php?ID=rno-Pms1_0002
rno_circ:chr20:34646376-34647163	Cep85l	0	4.32907501761379	3.80176883321865	0.00948729206903781	0.997818868040137	0	-2.6960578508328	0.268788016416187	rno-Cep85l_0001	http://159.226.67.237:8080/new/circ_detail.php?ID=rno-Cep85l_0001
rno_circ:chr4:44477596-44531227	LOC102550644	0	3.25829864693964	5.02434254711863	0.00948729206903781	0.997818868040137	0	-2.72138922420285	0.268936090901919	rno-intergenic_006140	http://159.226.67.237:8080/new/circ_detail.php?ID=rno-intergenic_006140
rno_circ:chr10:76253114-76254031	Scpep1	1.97673858958504	3.24018997639076	0.045741530575376	0	0	0	-3.95827546701235	0.269399653938442	-	-
rno_circ:chr1:20961258-20962540	Epb41l2	0	7.55815809056099	2.5952875957121	3.5723223083756	7.97839175234976	12.5754186201625	1.24768046980674	0.269965145077476	rno-Epb41l2_0005	http://159.226.67.237:8080/new/circ_detail.php?ID=rno-Epb41l2_0005
rno_circ:chr7:25947789-25948397	Ric8b	0	4.30791213885503	1.32048996164598	5.86399020431619	4.98645964193956	3.67975183622812	1.31500385100397	0.270229431911285	rno-Ric8b_0001	http://159.226.67.237:8080/new/circ_detail.php?ID=rno-Ric8b_0001
rno_circ:chr6:28019769-28051704	Dtnb	0	0.0097645206770276	2.43276956263281	0.0401865442845315	10.972385684848	2.40079520439314	2.33617916260831	0.270527594925257	rno-Dtnb_0033	http://159.226.67.237:8080/new/circ_detail.php?ID=rno-Dtnb_0033
rno_circ:chrX:21104017-21112341	Phf8	1.98101870652196	0.00922263907689708	0.027182760627054	0.0378011983796116	5.98458735824005	4.38168500296578	2.14609024403817	0.270539264889279	rno-Phf8_0003	http://159.226.67.237:8080/new/circ_detail.php?ID=rno-Phf8_0003
rno_circ:chr2:252807923-252811538	Ttll7	0	0	0	0.0288511661010042	2.99248958872869	1.85719242487639	3.86418405731078	0.270786225693121	rno-Ttll7_0002	http://159.226.67.237:8080/new/circ_detail.php?ID=rno-Ttll7_0002
rno_circ:chr13:80192590-80213362	Dnm3	0	0	0	0.0288511661010042	2.99248958872869	1.85719242487639	3.86418225219611	0.270805765105746	rno-Dnm3_0012	http://159.226.67.237:8080/new/circ_detail.php?ID=rno-Dnm3_0012
rno_circ:chr8:26290097-26294259	Herpud2	6.92015596470051	11.9120092762458	0.0675328371313721	11.7558218325027	10.9701808225143	16.8951926777923	1.04123054513821	0.271973040453936	rno-Herpud2_0003	http://159.226.67.237:8080/new/circ_detail.php?ID=rno-Herpud2_0003
rno_circ:chr4:183483025-183487172	Dennd5b	0	2.14070329859816	0.0278025517167796	3.52299626290838	0.996582245782304	4.41826965291476	1.87099099485466	0.272264434504801	rno-AABR07062583_0025	http://159.226.67.237:8080/new/circ_detail.php?ID=rno-AABR07062583_0025
rno_circ:chr18:69634006-69647714	Smad4	2.96506825095198	3.26113617776136	2.58412658068585	5.88135277270597	6.98130518297176	4.93900097974582	0.975436801411558	0.273897960739774	rno-Smad4_0001	http://159.226.67.237:8080/new/circ_detail.php?ID=rno-Smad4_0001
rno_circ:chr1:265237536-265242089	Btrc	0	0	0	2.33846814999031	0	2.53901916087879	3.85024069153823	0.275588599046232	rno-Btrc_0001	http://159.226.67.237:8080/new/circ_detail.php?ID=rno-Btrc_0001
rno_circ:chr20:27409750-27415954	Tet1	0	0	0	2.33846814999031	0	2.53901916087879	3.85021336039345	0.27601130773875	rno-Tet1_0002	http://159.226.67.237:8080/new/circ_detail.php?ID=rno-Tet1_0002
rno_circ:chr15:2641379-2642184	Vdac2	0	0	0	2.33846814999031	0	2.53901916087879	3.85020570778635	0.276129905697014	rno-Vdac2_0001	http://159.226.67.237:8080/new/circ_detail.php?ID=rno-Vdac2_0001
rno_circ:chr6:871525-872927	Crim1	4.94401080847525	1.11114725835679	5.07699046558608	17.5024612689737	2.99111928378902	4.26623315972876	1.11036801153192	0.276407133186558	rno-Crim1_0002	http://159.226.67.237:8080/new/circ_detail.php?ID=rno-Crim1_0002
rno_circ:chr9:18653895-18660843	Runx2	0	4.29188651204669	0.0415942375938806	8.15028493947968	2.99145388135774	1.76461579426358	1.45980893950134	0.276963642740832	rno-Runx2_0005	http://159.226.67.237:8080/new/circ_detail.php?ID=rno-Runx2_0005
rno_circ:chr8:94069184-94072587	Ube3d	3.96094785171018	0.0134976834777716	0.040576115580778	7.01767569769995	7.97924752825147	0	1.74060203523994	0.277322031563157	rno-Ube3d_0009	http://159.226.67.237:8080/new/circ_detail.php?ID=rno-Ube3d_0009
rno_circ:chrX:40277881-40281663	Mbtps2	6.92910338179562	0.016913015905941	0.0516723527514582	0	0	0	-4.33929100062815	0.277372362784978	rno-Mbtps2_0004	http://159.226.67.237:8080/new/circ_detail.php?ID=rno-Mbtps2_0004
rno_circ:chr5:157863697-157864867	Ubr4	0	0.00591557983440563	1.21738345570897	0.0345051134962748	5.98523477380659	1.80157811303413	2.420610432371	0.277466071664422	rno-Ubr4_0005	http://159.226.67.237:8080/new/circ_detail.php?ID=rno-Ubr4_0005
rno_circ:chr14:79953865-79974054	Afap1	6.92910338179562	0.016913015905941	0.0516723527514582	0	0	0	-4.33927421161206	0.277609246089171	rno-Afap1_0003	http://159.226.67.237:8080/new/circ_detail.php?ID=rno-Afap1_0003
rno_circ:chr2:104882050-104897957	Hltf	1.97543653238657	3.25645488560361	2.57311685122943	0.0196019565720231	0.997227075382188	1.26954086268941	-1.52905690020425	0.278310010762113	rno-Hltf_0003	http://159.226.67.237:8080/new/circ_detail.php?ID=rno-Hltf_0003
rno_circ:chr1:1802693-1807003	Lats1	0	0	0	3.47505088235474	0	1.84949325479167	3.96945364414416	0.279958866510713	rno-Lats1_0001	http://159.226.67.237:8080/new/circ_detail.php?ID=rno-Lats1_0001
rno_circ:chr1:264674748-264678002	Slf2	0	0	0	3.47505088235474	0	1.84949325479167	3.96947046571098	0.280278875685182	rno-Slf2_0019	http://159.226.67.237:8080/new/circ_detail.php?ID=rno-Slf2_0019
rno_circ:chr10:74096939-74106784	Dhx40	0	0	0	3.47505088235474	0	1.84949325479167	3.96948575859413	0.28057034691491	rno-Dhx40_0002	http://159.226.67.237:8080/new/circ_detail.php?ID=rno-Dhx40_0002
rno_circ:chr8:60441497-60471827	Scaper	0	0	0	3.47505088235474	0	1.84949325479167	3.96949141213673	0.28067823061309	rno-Scaper_0001	http://159.226.67.237:8080/new/circ_detail.php?ID=rno-Scaper_0001
rno_circ:chr17:20098292-20109613	Dtnbp1	0	2.14070329859816	0.0278025517167796	0.0375822398864964	2.99162009244952	7.02631282286446	2.04696494211147	0.281894437873787	rno-Dtnbp1_0003	http://159.226.67.237:8080/new/circ_detail.php?ID=rno-Dtnbp1_0003
rno_circ:chr1:234589830-234596439	Trpm6	9.88460230441263	20.6054028535756	6.45090053244778	0.0422944192435692	7.97892907452386	8.81968979030423	-1.08430471338687	0.281904367882024	rno-Trpm6_0004	http://159.226.67.237:8080/new/circ_detail.php?ID=rno-Trpm6_0004
rno_circ:chr16:8316038-8318757	Ncoa4	0	0	0	2.33881179574664	2.99250086724289	0	3.92869892216332	0.282134186300743	rno-Ncoa4_0001	http://159.226.67.237:8080/new/circ_detail.php?ID=rno-Ncoa4_0001
rno_circ:chr6:27568646-27582987	Hadhb	0	0	0	2.33881179574664	2.99250086724289	0	3.92874058117647	0.28235358768407	rno-Hadhb_0001	http://159.226.67.237:8080/new/circ_detail.php?ID=rno-Hadhb_0001
rno_circ:chr6:7623900-7698590	Thada	0	0	0	3.47071000911683	1.99458172660973	0	3.96480244588297	0.283122937958117	rno-Thada_0022	http://159.226.67.237:8080/new/circ_detail.php?ID=rno-Thada_0022
rno_circ:chr17:15821596-15824686	Susd3	0	2.16784931951687	2.51675802068436	0	0	0	-3.78290278373509	0.284646431453641	rno-Susd3_0001	http://159.226.67.237:8080/new/circ_detail.php?ID=rno-Susd3_0001
rno_circ:chr9:121831708-121843361	Yes1	9.88430337740093	18.4478744915015	11.5092014257793	19.9596018110348	20.9437531596005	19.9603572239209	0.608137583039659	0.284693991076366	rno-Yes1_0001	http://159.226.67.237:8080/new/circ_detail.php?ID=rno-Yes1_0001
rno_circ:chr20:18465901-18471939	Ipmk	0	2.16784931951687	2.51675802068436	0	0	0	-3.78291815134141	0.284830557036264	rno-Ipmk_0001	http://159.226.67.237:8080/new/circ_detail.php?ID=rno-Ipmk_0001
rno_circ:chr6:828602-828775	Crim1	0	2.16784931951687	2.51675802068436	0	0	0	-3.7829244686883	0.284906308921923	rno-Crim1_0006	http://159.226.67.237:8080/new/circ_detail.php?ID=rno-Crim1_0006
rno_circ:chr5:126664433-126664819	Mrpl37	0	2.16784931951687	2.51675802068436	0	0	0	-3.78293347795301	0.285014401561083	-	-
rno_circ:chr15:6349802-6464312	Zfp385d	3.95899613023353	1.10179425740398	0.0452964383331126	0	0	0	-3.91645378014063	0.285524099544936	rno-Zfp385d_0003	http://159.226.67.237:8080/new/circ_detail.php?ID=rno-Zfp385d_0003
rno_circ:chr3:163592872-163595055	Arfgef2	4.94171231476419	3.27911765309672	8.86750993364716	2.36976528893484	1.9941784220814	3.77597001857651	-0.982682585585048	0.28552750713291	rno-Arfgef2_0007	http://159.226.67.237:8080/new/circ_detail.php?ID=rno-Arfgef2_0007
rno_circ:chr7:66755070-66763153	Mon2	3.95899613023353	1.10179425740398	0.0452964383331126	0	0	0	-3.91644201764614	0.285629741245838	rno-Mon2_0007	http://159.226.67.237:8080/new/circ_detail.php?ID=rno-Mon2_0007
rno_circ:chr18:29457228-29458435	Ankhd1	3.95899613023353	1.10179425740398	0.0452964383331126	0	0	0	-3.91643953849115	0.285652015745097	rno-Eif4ebp3_0022	http://159.226.67.237:8080/new/circ_detail.php?ID=rno-Eif4ebp3_0022
rno_circ:chr7:33648710-33664053	RGD1565866	3.95899613023353	1.10179425740398	0.0452964383331126	0	0	0	-3.91642699230725	0.285764785736778	rno-intergenic_003578	http://159.226.67.237:8080/new/circ_detail.php?ID=rno-intergenic_003578
rno_circ:chr2:38096882-38110573	Ipo11	4.95048824828937	0.0148952866977327	0.0450729234927418	4.70875899224297	5.98405811363771	3.68091603342152	1.3950650546579	0.286539922569196	rno-Ipo11_0006	http://159.226.67.237:8080/new/circ_detail.php?ID=rno-Ipo11_0006
rno_circ:chr13:34399886-34400364	Clasp1	0	4.29188651204669	0.0415942375938806	8.15402242055365	3.98899913276299	1.12845794641862	1.4967689588328	0.286620580224524	rno-Clasp1_0003	http://159.226.67.237:8080/new/circ_detail.php?ID=rno-Clasp1_0003
rno_circ:chr8:21481642-21490337	Zfp426	6.92035593060162	7.59834283458983	3.88723619169644	2.37530912121722	2.99173491067482	3.75267672789234	-0.96355558900685	0.287587907254243	rno-Zfp426_0001	http://159.226.67.237:8080/new/circ_detail.php?ID=rno-Zfp426_0001
rno_circ:chr13:107733302-107749528	Kcnk2	3.95899613023353	1.10179425740398	0.0452964383331126	2.39068839682852	5.98415925224477	4.9860698585506	1.29062416475016	0.288911717978725	rno-Kcnk2_0001	http://159.226.67.237:8080/new/circ_detail.php?ID=rno-Kcnk2_0001
rno_circ:chr1:247711959-247745292	Ric1	3.95884250648002	0.0150835613289696	1.31801157270238	0	0	0	-3.95360613956733	0.291019287361568	rno-Ric1_0010	http://159.226.67.237:8080/new/circ_detail.php?ID=rno-Ric1_0010
rno_circ:chr2:128562842-128636642	Sclt1	8.90020858758768	5.43806637442005	2.62643087503468	7.07776736023569	8.9755880501067	14.4231410592936	0.834599459266764	0.291570167767007	rno-Sclt1_0024	http://159.226.67.237:8080/new/circ_detail.php?ID=rno-Sclt1_0024
rno_circ:chr15:108315938-108318732	Ubac2	20.7604087079024	20.6423584943032	28.0237332115039	12.9343585658688	15.957078740789	18.1200397911014	-0.539063732252983	0.291584915534348	rno-Ubac2_0001	http://159.226.67.237:8080/new/circ_detail.php?ID=rno-Ubac2_0001
rno_circ:chr13:95193009-95196402	Akt3	2.96506825095198	3.26113617776136	2.58412658068585	3.56218856715925	5.98375849137335	8.16064272651103	1.01233276740114	0.29303174348336	rno-Akt3_0008	http://159.226.67.237:8080/new/circ_detail.php?ID=rno-Akt3_0008
rno_circ:chr6:80306621-80307306	Fbxo33	0.988531645965922	1.08466919155524	0.0274911176490379	0.035616398303314	3.98950060204716	4.42787830707821	1.83721062163546	0.293140896059197	rno-Fbxo33_0003	http://159.226.67.237:8080/new/circ_detail.php?ID=rno-Fbxo33_0003
rno_circ:chr1:185261106-185267832	Pik3c2a	0	0	0	0.0293746580886741	0.996796862947855	3.89696566524748	3.86773142812338	0.293217152318481	rno-Pik3c2a_0003	http://159.226.67.237:8080/new/circ_detail.php?ID=rno-Pik3c2a_0003
rno_circ:chrX:135214348-135218221	Bcorl1	0	0	0	0.0293746580886741	0.996796862947855	3.89696566524748	3.86769024841882	0.293382847089942	-	-
rno_circ:chr4:131439626-131453028	Foxp1	38.5572262737546	34.7559641116317	38.2446094854529	41.0876057753132	50.8637043070345	52.4756234424165	0.379235943627709	0.293630743052313	rno-Foxp1_0001	http://159.226.67.237:8080/new/circ_detail.php?ID=rno-Foxp1_0001
rno_circ:chr6:109866978-109879607	Ttll5	0.986311179470602	4.30602336763786	0.0459630383018691	0	0	0	-3.97678084923555	0.294824008417715	rno-Ttll5_0007	http://159.226.67.237:8080/new/circ_detail.php?ID=rno-Ttll5_0007
rno_circ:chr4:158242270-158244493	Ano2	14.8293230010215	10.8748153854981	16.5626670753105	8.22912748053662	12.9658158394913	4.26386706380694	-0.747250244509751	0.294886710868611	rno-Ano2_0003	http://159.226.67.237:8080/new/circ_detail.php?ID=rno-Ano2_0003
rno_circ:chr2:24134222-24145892	Ap3b1	0	0	0	1.20337852393748	0	3.89176236176541	3.9029281501968	0.295130400691852	rno-Ap3b1_0006	http://159.226.67.237:8080/new/circ_detail.php?ID=rno-Ap3b1_0006
rno_circ:chr2:62170402-62174499	Zfr	4.94107688139198	8.68110985047061	6.3997572396049	3.52832869893347	0.996561298478402	5.06190941487527	-0.987480416351167	0.295138628143217	rno-Zfr_0001	http://159.226.67.237:8080/new/circ_detail.php?ID=rno-Zfr_0001
rno_circ:chr4:84052309-84087942	Cpvl	0.986311179470602	4.30602336763786	0.0459630383018691	0	0	0	-3.97676164594474	0.295257603718644	rno-Cpvl_0002	http://159.226.67.237:8080/new/circ_detail.php?ID=rno-Cpvl_0002
rno_circ:chr1:133407797-133451349	Mctp2	2.96378434378523	4.34860056831967	5.09263170801515	0.0287856652029002	0	4.60291206460739	-1.23286467127669	0.295719424488485	rno-Mctp2_0001	http://159.226.67.237:8080/new/circ_detail.php?ID=rno-Mctp2_0001
rno_circ:chr8:1442157-1449536	Aasdhppt	0	3.23122666552101	1.30731584332371	0	0	0	-3.7414433914535	0.296998490623083	rno-Aasdhppt_0001	http://159.226.67.237:8080/new/circ_detail.php?ID=rno-Aasdhppt_0001
rno_circ:chr1:209792071-209795897	Glrx3	0	0	0	3.45963908066271	0	1.19534975737648	3.7909895181288	0.297195354128325	rno-Glrx3_0003	http://159.226.67.237:8080/new/circ_detail.php?ID=rno-Glrx3_0003
rno_circ:chr8:33572918-33597389	Fli1	4.94218741848944	6.51133816058295	3.87347743255538	1.21292363544136	1.99427972626398	3.80829699419055	-1.02133057604969	0.298938572072538	rno-Fli1_0005	http://159.226.67.237:8080/new/circ_detail.php?ID=rno-Fli1_0005
rno_circ:chr12:1975318-1977031	Arhgef18	3.95619841778321	1.1072241932442	2.57150508492021	0.0196019565720231	0.997227075382188	1.26954086268941	-1.51182797006911	0.299248285052838	rno-Arhgef18_0001	http://159.226.67.237:8080/new/circ_detail.php?ID=rno-Arhgef18_0001
rno_circ:chrX:112033981-112034696	Mid2	1.97599170639191	3.24942438434735	1.3292104386332	0.00868495878322351	0	0.654116063138671	-2.58523013611614	0.304199854359941	rno-Mid2_0002	http://159.226.67.237:8080/new/circ_detail.php?ID=rno-Mid2_0002
rno_circ:chr2:57306001-57307728	RGD1310081	0.986644279284226	0.0141441622158738	3.71404473997007	0	0	0	-3.80390197878464	0.305528302293464	rno-RGD1310081_0008	http://159.226.67.237:8080/new/circ_detail.php?ID=rno-RGD1310081_0008
rno_circ:chr15:52390754-52394743	Xpo7	0	1.0998313781723	3.71617407086595	0	0	0	-3.8268113569402	0.306504976418455	rno-Xpo7_0010	http://159.226.67.237:8080/new/circ_detail.php?ID=rno-Xpo7_0010
rno_circ:chr2:20488617-20531444	Ssbp2	3.95525836699834	1.10895339173774	3.81498321018276	4.72329020183667	4.9862243954531	8.15858118144472	1.01264766504951	0.308477035033317	rno-Ssbp2_0021	http://159.226.67.237:8080/new/circ_detail.php?ID=rno-Ssbp2_0021
rno_circ:chr7:18533478-18535599	Hnrnpm	5.93026545402937	9.76221471193724	5.15118182023057	0.0358805499480366	0	8.42673520719052	-1.19548696539131	0.309238162953833	rno-Hnrnpm_0006	http://159.226.67.237:8080/new/circ_detail.php?ID=rno-Hnrnpm_0006
rno_circ:chr11:34879058-34922336	Dyrk1a	1.97749513603775	0.0139293719328776	2.5138516681957	4.6973811433742	3.98905373346164	3.70114448333385	1.39943155285316	0.309636922099017	rno-Dyrk1a_0002	http://159.226.67.237:8080/new/circ_detail.php?ID=rno-Dyrk1a_0002
rno_circ:chr16:6240492-6241239	Cacna1d	0.990313169079039	0.00567044215474585	0.0164479016250751	1.2063979143663	1.99445653642414	2.5083395848737	2.10197493715663	0.309817067362837	rno-Cacna1d_0006	http://159.226.67.237:8080/new/circ_detail.php?ID=rno-Cacna1d_0006
rno_circ:chr1:15488392-15567557	Map3k5	1.97599170639191	3.24942438434735	1.3292104386332	0.00948729206903781	0.997818868040137	0	-2.42379436962765	0.30987297925772	rno-Map3k5_0020	http://159.226.67.237:8080/new/circ_detail.php?ID=rno-Map3k5_0020
rno_circ:chr10:96672236-96679543	Cep112	11.8619697677233	21.7003147108206	10.2555626114253	5.90345433172974	3.98852220061655	15.1296867500025	-0.763169909429934	0.309963838432392	rno-Cep112_0001	http://159.226.67.237:8080/new/circ_detail.php?ID=rno-Cep112_0001
rno_circ:chr17:5559657-5571375	Agtpbp1	2.96771380183382	2.17274208027587	0.0455193190958209	3.54364052445953	4.98667991520386	3.70270500718854	1.13462053150671	0.310431491251291	rno-Agtpbp1_0030	http://159.226.67.237:8080/new/circ_detail.php?ID=rno-Agtpbp1_0030
rno_circ:chr3:72096699-72097123	Zdhhc5	1.97659214703586	1.10274782588654	2.53923770785723	3.54671881641861	4.98660613602703	4.34374325909667	1.17135777089342	0.314978985860093	rno-Zdhhc5_0001	http://159.226.67.237:8080/new/circ_detail.php?ID=rno-Zdhhc5_0001
rno_circ:chr2:128562842-128636580	Sclt1	0.990313169079039	0.00567044215474585	0.0164479016250751	0.0331891700106797	2.99202679519199	3.8119323896879	2.36161192899742	0.315011052358792	rno-Sclt1_0026	http://159.226.67.237:8080/new/circ_detail.php?ID=rno-Sclt1_0026
rno_circ:chr4:66172555-66180964	Ubn2	0.986202469650961	1.10320893466298	3.75078440499749	1.22821298176123	2.99132861724011	10.8100687794894	1.38583845746355	0.315187365688679	rno-Ubn2_0025	http://159.226.67.237:8080/new/circ_detail.php?ID=rno-Ubn2_0025
rno_circ:chr9:66618610-66620541	Bmpr2	25.705829804991	9.79960253159271	26.7376497016619	10.5885878957972	13.9624974120926	14.3604768333811	-0.661767287245813	0.315488991724918	rno-Bmpr2_0001	http://159.226.67.237:8080/new/circ_detail.php?ID=rno-Bmpr2_0001
rno_circ:chr1:91873487-91879026	Ankrd27	1.97394975740248	5.43288187124418	7.60026532938246	1.20681334712662	4.98806261605655	0	-1.29943849316395	0.315622688466506	rno-Ankrd27_0001	http://159.226.67.237:8080/new/circ_detail.php?ID=rno-Ankrd27_0001
rno_circ:chr1:100601333-100603986	Kcnc3	2.96583176482171	4.32519425243946	0.0523554485638542	0.00948729206903781	0.997818868040137	0	-2.57560504130862	0.315759890664571	-	-
rno_circ:chr10:67965487-67982051	Myo1d	4.94862077067586	1.10453524495666	0.0488883345491209	5.8637876358872	6.98164862567687	1.7579338895841	1.14303359131668	0.316057012166964	rno-Myo1d_0001	http://159.226.67.237:8080/new/circ_detail.php?ID=rno-Myo1d_0001
rno_circ:chr11:3130982-3142832	Vgll3	0.986238174552857	2.17460598168992	2.54042093673989	0.00868495878322351	0	0.654116063138671	-2.38818217300495	0.316193680047196	rno-Vgll3_0002	http://159.226.67.237:8080/new/circ_detail.php?ID=rno-Vgll3_0002
rno_circ:chr5:158071477-158074209	Iffo2	0.986238174552857	2.17460598168992	2.54042093673989	0.00868495878322351	0	0.654116063138671	-2.38824487968533	0.316315626043214	rno-Tas1r2_0002	http://159.226.67.237:8080/new/circ_detail.php?ID=rno-Tas1r2_0002
rno_circ:chr18:301858-306376	Mtmr1	14.833506822478	4.36791955063829	6.42534750161964	3.55308602361994	5.98403561210317	4.97118528094452	-0.805793280223622	0.31662139256303	rno-Mtmr1_0002	http://159.226.67.237:8080/new/circ_detail.php?ID=rno-Mtmr1_0002
rno_circ:chr9:73766839-73773659	Kansl1l	0.984889044806124	8.67648318147537	8.88339902181016	9.41649021164923	15.9575633096326	9.93712333601919	0.934688040720008	0.316722380451354	rno-Kansl1l_0003	http://159.226.67.237:8080/new/circ_detail.php?ID=rno-Kansl1l_0003
rno_circ:chr1:265518157-265524404	Mgea5	6.92229948943139	4.35295266658386	2.61646293505101	10.5484103065829	7.97837583388878	6.17391549785903	0.776726370920892	0.3168731318999	rno-Mgea5_0010	http://159.226.67.237:8080/new/circ_detail.php?ID=rno-Mgea5_0010
rno_circ:chr2:150755405-150756431	Mbnl1	3.95415864956142	5.41726013268524	1.35047873871319	8.21425046310002	8.9760847910596	4.27795544231966	0.937360089921999	0.319150014587873	rno-Mbnl1_0004	http://159.226.67.237:8080/new/circ_detail.php?ID=rno-Mbnl1_0004
rno_circ:chr10:4624614-4625498	Txndc11	0	2.14070329859816	0.0278025517167796	2.36709041285012	2.99190657308543	2.45978855511266	1.67805208333216	0.31998120178885	rno-Txndc11_0006	http://159.226.67.237:8080/new/circ_detail.php?ID=rno-Txndc11_0006
rno_circ:chr1:236196243-236198026	Pcsk5	0	0	0	0.0329833744164174	0	6.52153061658861	4.22815009677679	0.320097615840417	rno-Pcsk5_0005	http://159.226.67.237:8080/new/circ_detail.php?ID=rno-Pcsk5_0005
rno_circ:chrX:4876505-4898806	NEWGENE_1565481	0	0.00591557983440563	1.21738345570897	3.50664724096088	0	3.80117810277564	2.32200248227505	0.320420011766168	rno-Kdm6a_0001	http://159.226.67.237:8080/new/circ_detail.php?ID=rno-Kdm6a_0001
rno_circ:chr1:6804365-6816920	Utrn	0.990313169079039	0.00567044215474585	0.0164479016250751	0.0324479368536152	3.98992328671935	2.48466872388173	2.29198867396539	0.32082931487808	rno-Utrn_0028	http://159.226.67.237:8080/new/circ_detail.php?ID=rno-Utrn_0028
rno_circ:chr18:2005294-2032491	Mib1	0.98845749508064	0.00949012357765233	1.26008690830099	4.65385210807464	2.99189260956432	0.513570657901251	1.68613090641009	0.321690464933841	rno-Mib1_0003	http://159.226.67.237:8080/new/circ_detail.php?ID=rno-Mib1_0003
rno_circ:chr1:166378662-166385907	Fchsd2	0	1.07140818961673	0.0167243615720584	0.033856941319095	1.99424866671178	5.14065868207111	2.38301688223687	0.321769258887296	rno-Fchsd2_0011	http://159.226.67.237:8080/new/circ_detail.php?ID=rno-Fchsd2_0011
rno_circ:chr8:58964903-58970397	Dmxl2	0	2.14070329859816	0.0278025517167796	2.36899695750638	3.98960126994959	1.79882410199263	1.72897629435318	0.321780444215606	rno-Dmxl2_0014	http://159.226.67.237:8080/new/circ_detail.php?ID=rno-Dmxl2_0014
rno_circ:chr3:147780064-147785568	Tbc1d20	0	1.07140818961673	0.0167243615720584	0.033856941319095	1.99424866671178	5.14065868207111	2.38298561563791	0.321922141532818	rno-Tbc1d20_0001	http://159.226.67.237:8080/new/circ_detail.php?ID=rno-Tbc1d20_0001
rno_circ:chr6:871525-894714	Crim1	13.8400941284717	13.0412568996463	16.5672846661625	11.7253532528927	9.9731426479191	6.79243209304633	-0.623660165113383	0.322096770644618	rno-Crim1_0001	http://159.226.67.237:8080/new/circ_detail.php?ID=rno-Crim1_0001
rno_circ:chr18:3572978-3576582	Riok3	0	0	0	0.0275645677664133	3.99064704150675	0.53563559245406	3.76663382925616	0.322261434431354	rno-Riok3_0003	http://159.226.67.237:8080/new/circ_detail.php?ID=rno-Riok3_0003
rno_circ:chr16:23555919-23600154	Psd3	2.96405557400105	2.19198445095285	6.31298499175973	5.89507726500699	8.97605770023906	6.83141660350425	0.928284716364798	0.322528489161409	rno-Psd3_0010	http://159.226.67.237:8080/new/circ_detail.php?ID=rno-Psd3_0010
rno_circ:chr13:42372251-42377278	Nckap5	7.91099038924723	5.43579385657772	2.62365842646123	4.64053928462395	0	2.47490071798858	-1.1503230129663	0.323118823037289	rno-Nckap5_0001	http://159.226.67.237:8080/new/circ_detail.php?ID=rno-Nckap5_0001
rno_circ:chr4:58714647-58739890	Mkln1	8.8978407626181	5.44758675043737	8.92293583570193	3.53772866566433	7.97988349715937	0	-1.06165497777328	0.323564276028027	rno-Mkln1_0001	http://159.226.67.237:8080/new/circ_detail.php?ID=rno-Mkln1_0001
rno_circ:chr9:71915420-71927987	Pikfyve	6.923149709119	5.42526843653294	0.0616039985580734	2.32247194317935	1.99483076922408	0	-1.57176079763274	0.323636238321757	rno-Pikfyve_0003	http://159.226.67.237:8080/new/circ_detail.php?ID=rno-Pikfyve_0003
rno_circ:chr6:60609626-60633969	Dock4	2.96568049514539	2.18348767550251	2.57231451265047	0.0187341548513864	0	2.00018451316627	-1.6344198006529	0.324317054997068	rno-Dock4_0003	http://159.226.67.237:8080/new/circ_detail.php?ID=rno-Dock4_0003
rno_circ:chr7:137216397-137281978	Ano6	6.9274139695686	1.10820205927716	0.0543222161398458	2.40003450415069	6.98120980263403	9.43467378784708	1.16265868658035	0.326126094158586	rno-Ano6_0009	http://159.226.67.237:8080/new/circ_detail.php?ID=rno-Ano6_0009
rno_circ:chr8:104493052-104514522	Rasa2	16.8048886805605	19.5578768119941	31.8159837778358	22.3329331862404	34.9063856843985	43.7725056031915	0.583044832540489	0.327556962255678	rno-Rasa2_0001	http://159.226.67.237:8080/new/circ_detail.php?ID=rno-Rasa2_0001
rno_circ:chr3:150692740-150696569	Itch	0	1.07140818961673	0.0167243615720584	1.20917133864503	3.99001157533179	1.16663366210821	2.19799444407078	0.328076548783298	rno-Itch_0006	http://159.226.67.237:8080/new/circ_detail.php?ID=rno-Itch_0006
rno_circ:chr4:171770056-171787877	Dera	11.8675437850379	4.36329769600851	3.8930378894694	1.22125490962311	4.98698550091931	3.73572098258383	-0.977460255720577	0.330624121604032	rno-Dera_0001	http://159.226.67.237:8080/new/circ_detail.php?ID=rno-Dera_0001
rno_circ:chr3:56209138-56216036	Ubr3	3.95740749995964	1.10492274204508	1.32820720124283	0.00948729206903781	0.997818868040137	0	-2.3874535209276	0.331248722730086	rno-Ubr3_0011	http://159.226.67.237:8080/new/circ_detail.php?ID=rno-Ubr3_0011
rno_circ:chr2:226999743-227032961	Pde5a	0	0	0	4.59278651615124	0	0.53186722949164	3.92501264848757	0.331824379280892	rno-Pde5a_0016	http://159.226.67.237:8080/new/circ_detail.php?ID=rno-Pde5a_0016
rno_circ:chr8:70339051-70347005	Dennd4a	0	3.25169253552422	3.78016357750002	1.13455396182207	0	0	-2.41791048090027	0.332410425620485	rno-Dennd4a_0006	http://159.226.67.237:8080/new/circ_detail.php?ID=rno-Dennd4a_0006
rno_circ:chr4:152265847-152274059	Erc1	0	2.14070329859816	0.0278025517167796	0.0364473617775607	3.9893964553754	5.07195083228464	1.9062941497671	0.332569274451688	rno-Erc1_0001	http://159.226.67.237:8080/new/circ_detail.php?ID=rno-Erc1_0001
rno_circ:chr10:48418262-48419844	Specc1	3.95525836699834	1.10895339173774	3.81498321018276	1.17649994028422	0.997167487789889	0.566507419407118	-1.59364340452232	0.332654733417837	rno-Specc1_0001	http://159.226.67.237:8080/new/circ_detail.php?ID=rno-Specc1_0001
rno_circ:chr6:38745004-38762910	Nbas	0	2.14070329859816	0.0278025517167796	1.21629764763502	2.99186556292156	3.77898535138441	1.72321692544017	0.332977891794476	rno-Nbas_0015	http://159.226.67.237:8080/new/circ_detail.php?ID=rno-Nbas_0015
rno_circ:chr5:167486001-167558250	Rere	13.8410686980373	14.1163452834919	8.97767408111379	11.6719772411356	0	7.49827890214452	-0.938425618623838	0.337012316409927	rno-Rere_0009	http://159.226.67.237:8080/new/circ_detail.php?ID=rno-Rere_0009
rno_circ:chr2:188266536-188309036	Ash1l	5.93985807738317	0.0160068227845549	0.0486925280912155	0	0	0	-4.1293594954578	0.337172987279827	rno-Ash1l_0052	http://159.226.67.237:8080/new/circ_detail.php?ID=rno-Ash1l_0052
rno_circ:chr16:46839592-46850408	Tenm3	5.93985807738317	0.0160068227845549	0.0486925280912155	0	0	0	-4.12933501388675	0.337522373566756	rno-Tenm3_0009	http://159.226.67.237:8080/new/circ_detail.php?ID=rno-Tenm3_0009
rno_circ:chr5:138445481-138449955	Ccdc30	5.93985807738317	0.0160068227845549	0.0486925280912155	0	0	0	-4.12930545641214	0.337944967311048	rno-AABR07049790_0008	http://159.226.67.237:8080/new/circ_detail.php?ID=rno-AABR07049790_0008
rno_circ:chr17:83525682-83539887	Plxdc2	5.93436614288929	2.19094027005343	2.5999439438045	3.44680362620539	0.996926716742115	0	-1.34612483166125	0.338285782750583	rno-Plxdc2_0006	http://159.226.67.237:8080/new/circ_detail.php?ID=rno-Plxdc2_0006
rno_circ:chr6:124386601-124420161	Ttc7b	5.93985807738317	0.0160068227845549	0.0486925280912155	0	0	0	-4.12927745451313	0.338346096586645	rno-Ttc7b_0002	http://159.226.67.237:8080/new/circ_detail.php?ID=rno-Ttc7b_0002
rno_circ:chr6:129629703-129632684	Papola	3.95391466750444	1.1113040608198	6.31171206679881	0.0268644369446217	2.99272007427504	1.20130061727705	-1.31608895849191	0.338414179842878	rno-Papola_0022	http://159.226.67.237:8080/new/circ_detail.php?ID=rno-Papola_0022
rno_circ:chr16:60310912-60317529	Eri1	5.93985807738317	0.0160068227845549	0.0486925280912155	0	0	0	-4.12926965997294	0.338457888584776	rno-Eri1_0001	http://159.226.67.237:8080/new/circ_detail.php?ID=rno-Eri1_0001
rno_circ:chr2:47139938-47143309	Itga1	5.93985807738317	0.0160068227845549	0.0486925280912155	0	0	0	-4.12924724542358	0.338779693144539	rno-Itga1_0005	http://159.226.67.237:8080/new/circ_detail.php?ID=rno-Itga1_0005
rno_circ:chr15:39715651-39718477	Setdb2	5.93985807738317	0.0160068227845549	0.0486925280912155	0	0	0	-4.12923821120773	0.338909534436035	-	-
rno_circ:chr6:136059672-136084622	Mark3	3.95155088305913	14.0801533012015	3.89777679032985	4.75154680840044	17.9522286090984	16.8948922059098	0.853060668424152	0.339612313283979	rno-Mark3_0003	http://159.226.67.237:8080/new/circ_detail.php?ID=rno-Mark3_0003
rno_circ:chr13:89107668-89211609	Atf6	0	6.45147124896472	0.0498547172028445	0	0	0	-4.24223718546606	0.339960780664991	-	-
rno_circ:chr18:61335536-61340634	Zfp532	0	6.45147124896472	0.0498547172028445	0	0	0	-4.24223449678444	0.340146499870034	rno-Zfp532_0005	http://159.226.67.237:8080/new/circ_detail.php?ID=rno-Zfp532_0005
rno_circ:chr10:48704306-48720202	Ncor1	0	6.45147124896472	0.0498547172028445	0	0	0	-4.24223163878163	0.34034408370787	-	-
rno_circ:chr18:60671477-60685515	Nedd4l	0	6.45147124896472	0.0498547172028445	0	0	0	-4.24222770022957	0.340616655264904	rno-Nedd4l_0003	http://159.226.67.237:8080/new/circ_detail.php?ID=rno-Nedd4l_0003
rno_circ:chr6:108797786-108802113	Fcf1	0	6.45147124896472	0.0498547172028445	0	0	0	-4.24222409570092	0.340866400835497	rno-Fcf1_0001	http://159.226.67.237:8080/new/circ_detail.php?ID=rno-Fcf1_0001
rno_circ:chr5:127852669-127857017	Zyg11b	0	6.45147124896472	0.0498547172028445	0	0	0	-4.24222186702646	0.341020957201603	rno-Zyg11b_0003	http://159.226.67.237:8080/new/circ_detail.php?ID=rno-Zyg11b_0003
rno_circ:chr10:48188215-48194542	Akap10	0	6.45147124896472	0.0498547172028445	0	0	0	-4.24222117352008	0.341069072880761	rno-Akap10_0005	http://159.226.67.237:8080/new/circ_detail.php?ID=rno-Akap10_0005
rno_circ:chr5:152619586-152621233	Pafah2	2.96468491351638	6.48276107618704	0.0570933001965106	0.0187341548513864	0	2.00018451316627	-1.97539487090364	0.341166599988444	rno-Pafah2_0001	http://159.226.67.237:8080/new/circ_detail.php?ID=rno-Pafah2_0001
rno_circ:chr2:237814781-237851960	Tbck	0	6.45147124896472	0.0498547172028445	0	0	0	-4.24221918757739	0.341206915192217	rno-Tbck_0003	http://159.226.67.237:8080/new/circ_detail.php?ID=rno-Tbck_0003
rno_circ:chr10:72359922-72363205	Usp32	0	6.45147124896472	0.0498547172028445	0	0	0	-4.24221091490238	0.341782024099907	rno-Usp32_0012	http://159.226.67.237:8080/new/circ_detail.php?ID=rno-Usp32_0012
rno_circ:chr6:76487880-76492176	Ralgapa1	22.7414964383738	8.71033814242673	14.0499180269055	7.0731637410386	12.9655998850059	8.06606952206024	-0.693482508233781	0.34255493641019	rno-Ralgapa1_0003	http://159.226.67.237:8080/new/circ_detail.php?ID=rno-Ralgapa1_0003
rno_circ:chr7:14239164-14242298	Brd4	0	0	0	0.0317678837687301	0	5.8838761959129	4.0846856239128	0.342906643256229	rno-Brd4_0002	http://159.226.67.237:8080/new/circ_detail.php?ID=rno-Brd4_0002
rno_circ:chrX:111157460-111163744	Morc4	0	0	0	0.0317678837687301	0	5.8838761959129	4.08464255428961	0.34315583110068	rno-Morc4_0001	http://159.226.67.237:8080/new/circ_detail.php?ID=rno-Morc4_0001
rno_circ:chr5:127160496-127165240	Glis1	0	5.37098957793579	0.0461838085704563	5.85921631887252	6.98173804498453	1.12678992246487	1.27632841459549	0.343586318750141	rno-Glis1_0001	http://159.226.67.237:8080/new/circ_detail.php?ID=rno-Glis1_0001
rno_circ:chr3:13270114-13277601	Pbx3	0	4.29188651204669	0.0415942375938806	10.4440795922423	1.99393509044134	0.503429111951952	1.46640144830619	0.343617615560753	rno-Pbx3_0002	http://159.226.67.237:8080/new/circ_detail.php?ID=rno-Pbx3_0002
rno_circ:chr17:27592203-27602936	Rreb1	17.799715756557	8.69974289300833	3.91198956664994	21.1103568859451	9.9725571139341	20.6283483840444	0.746156382975297	0.343789244408931	rno-Rreb1_0003	http://159.226.67.237:8080/new/circ_detail.php?ID=rno-Rreb1_0003
rno_circ:chr2:56451097-56456188	Lifr	35.5920580037739	23.9043629525995	31.8711447949548	31.7110923419115	40.8902740778208	53.7657315075855	0.476005414049053	0.344068630804527	rno-Lifr_0001	http://159.226.67.237:8080/new/circ_detail.php?ID=rno-Lifr_0001
rno_circ:chr14:92417430-92453195	Cobl	0	0.00591557983440563	1.21738345570897	9.22221805466265	0	0	2.60706320135355	0.344528524003082	rno-Cobl_0001	http://159.226.67.237:8080/new/circ_detail.php?ID=rno-Cobl_0001
rno_circ:chr2:207356978-207360278	St7l	2.96506825095198	3.26113617776136	2.58412658068585	0.0204895949422754	1.99529398983763	0.568135259747703	-1.61264912930085	0.34473002272957	rno-St7l_0006	http://159.226.67.237:8080/new/circ_detail.php?ID=rno-St7l_0006
rno_circ:chr5:75979765-75996811	RGD1306148	0	0	0	0.0261541497190131	1.99480219475214	1.88947021459485	3.57359925391655	0.346304565590459	rno-RGD1306148_0013	http://159.226.67.237:8080/new/circ_detail.php?ID=rno-RGD1306148_0013
rno_circ:chr12:40521512-40523581	Mapkapk5	0	0	0	0.0261541497190131	1.99480219475214	1.88947021459485	3.57358036935768	0.346424776602416	rno-Mapkapk5_0002	http://159.226.67.237:8080/new/circ_detail.php?ID=rno-Mapkapk5_0002
rno_circ:chr5:117586102-117592209	Usp1	0	0	0	0.0261541497190131	1.99480219475214	1.88947021459485	3.57356147072407	0.346545163431494	-	-
rno_circ:chr4:147869323-147869704	Plxnd1	7.90950506498837	6.52229232651379	5.1457663296123	16.3946338937437	10.9703852107388	6.14222342988617	0.729019970108821	0.346844557452386	rno-Plxnd1_0002	http://159.226.67.237:8080/new/circ_detail.php?ID=rno-Plxnd1_0002
rno_circ:chr4:120295643-120314987	Eefsec	1.97767812866242	2.16554939114049	0.0410856137915718	0	0	0	-3.65195633173156	0.348226883323709	rno-Eefsec_0004	http://159.226.67.237:8080/new/circ_detail.php?ID=rno-Eefsec_0004
rno_circ:chr9:67076236-67089359	Nbeal1	5.9379142295495	0.0170566853058398	1.335116968136	0.0144746980215091	0	1.33305798172414	-2.080879313247	0.348417193722765	rno-Nbeal1_0020	http://159.226.67.237:8080/new/circ_detail.php?ID=rno-Nbeal1_0020
rno_circ:chr20:12339749-12342262	Slc19a1	0	1.07140818961673	0.0167243615720584	1.2134599792168	0	5.82284381462359	2.34329485175796	0.348503589931658	rno-Slc19a1_0002	http://159.226.67.237:8080/new/circ_detail.php?ID=rno-Slc19a1_0002
rno_circ:chr3:8548854-8553003	Sptan1	1.97767812866242	2.16554939114049	0.0410856137915718	0	0	0	-3.65192892295339	0.348521912822114	rno-Sptan1_0008	http://159.226.67.237:8080/new/circ_detail.php?ID=rno-Sptan1_0008
rno_circ:chr1:200648164-200672411	Fgfr2	1.97399607834965	8.66034866051621	3.86861009287504	3.57561577863081	14.9605947490575	9.34127173575458	0.940337919949951	0.348562081731319	rno-Fgfr2_0001	http://159.226.67.237:8080/new/circ_detail.php?ID=rno-Fgfr2_0001
rno_circ:chr15:85988706-85995245	Tbc1d4	1.97767812866242	2.16554939114049	0.0410856137915718	0	0	0	-3.65190150997624	0.348817480095188	rno-Tbc1d4_0001	http://159.226.67.237:8080/new/circ_detail.php?ID=rno-Tbc1d4_0001
rno_circ:chr5:138433397-138436136	Ccdc30	1.97767812866242	2.16554939114049	0.0410856137915718	0	0	0	-3.65188467135901	0.348999279149895	rno-AABR07049790_0002	http://159.226.67.237:8080/new/circ_detail.php?ID=rno-AABR07049790_0002
rno_circ:chr10:30980709-30993573	Clint1	0	5.44202232143879	13.8679396874575	0.0317678837687301	0	5.8838761959129	-1.60159558627343	0.349429227951227	rno-Clint1_0002	http://159.226.67.237:8080/new/circ_detail.php?ID=rno-Clint1_0002
rno_circ:chr5:167516581-167558250	Rere	5.92857386141	18.4404020875863	11.496459205734	7.05643114042578	7.97853304344367	6.83027720126521	-0.700715293191278	0.349878657119484	rno-Rere_0007	http://159.226.67.237:8080/new/circ_detail.php?ID=rno-Rere_0007
rno_circ:chr10:63332239-63332486	Cpd	0	5.42124192003906	6.31674107318614	1.19222406647339	0	2.5889993474336	-1.48812317330318	0.350179338128907	rno-Cpd_0001	http://159.226.67.237:8080/new/circ_detail.php?ID=rno-Cpd_0001
rno_circ:chr3:8906803-8907042	Nup188	4.94275452682601	0.0202702381272717	8.81917385413455	0.029472190389129	3.99035441450695	1.18195842661558	-1.32290339480607	0.350286177692374	-	-
rno_circ:chr2:57212775-57217628	Nup155	0	0	0	2.32737925863627	0	1.88301212579647	3.6551390978593	0.350726801661354	rno-Nup155_0001	http://159.226.67.237:8080/new/circ_detail.php?ID=rno-Nup155_0001
rno_circ:chrX:112033981-112050600	Mid2	0	0	0	2.32737925863627	0	1.88301212579647	3.65513843977925	0.350766580596092	rno-Mid2_0001	http://159.226.67.237:8080/new/circ_detail.php?ID=rno-Mid2_0001
rno_circ:chr2:185908549-185922150	Lrba	0	0	0	0.0268644369446217	2.99272007427504	1.20130061727705	3.67121313182997	0.35087943895416	rno-Lrba_0001	http://159.226.67.237:8080/new/circ_detail.php?ID=rno-Lrba_0001
rno_circ:chr16:22715018-22787198	Csgalnact1	0	0	0	0.030672026792927	5.98605589180495	0	4.11208370143979	0.350883670999569	rno-intergenic_000290	http://159.226.67.237:8080/new/circ_detail.php?ID=rno-intergenic_000290
rno_circ:chr14:81163989-81182711	Htt	0	0	0	2.32737925863627	0	1.88301212579647	3.65513628965609	0.35089665948266	rno-Htt_0006	http://159.226.67.237:8080/new/circ_detail.php?ID=rno-Htt_0006
rno_circ:chr14:115183821-115184780	Psme4	0	0	0	1.17649994028422	0.997167487789889	0.566507419407118	3.07517860790071	0.350936745838707	rno-Psme4_0001	http://159.226.67.237:8080/new/circ_detail.php?ID=rno-Psme4_0001
rno_circ:chr17:1034976-1038830	Ptch1	0	0	0	0.030672026792927	5.98605589180495	0	4.1120871693675	0.350965313997899	-	-
rno_circ:chr1:23418770-23430444	Eya4	0	0	0	0.0268644369446217	2.99272007427504	1.20130061727705	3.67120733083905	0.351003450639266	rno-Eya4_0002	http://159.226.67.237:8080/new/circ_detail.php?ID=rno-Eya4_0002
rno_circ:chr8:87521066-87531662	Senp6	0	0	0	2.32737925863627	0	1.88301212579647	3.65513434965272	0.3510141719079	rno-Senp6_0012	http://159.226.67.237:8080/new/circ_detail.php?ID=rno-Senp6_0012
rno_circ:chr9:1875552-1880538	Plcl2	0	0	0	0.0268644369446217	2.99272007427504	1.20130061727705	3.67120665496591	0.351017904211529	rno-Plcl2_0002	http://159.226.67.237:8080/new/circ_detail.php?ID=rno-Plcl2_0002
rno_circ:chr3:79595563-79598304	Fnbp4	0	0	0	2.32737925863627	0	1.88301212579647	3.65513340063507	0.351071707388268	rno-Fnbp4_0001	http://159.226.67.237:8080/new/circ_detail.php?ID=rno-Fnbp4_0001
rno_circ:chr3:12883430-12931658	Mvb12b	0	0	0	0.0268644369446217	2.99272007427504	1.20130061727705	3.67120365507968	0.351082069433845	rno-Mvb12b_0005	http://159.226.67.237:8080/new/circ_detail.php?ID=rno-Mvb12b_0005
rno_circ:chr6:129864989-129878486	Vrk1	0	0	0	0.0268644369446217	2.99272007427504	1.20130061727705	3.67120027551715	0.351154380171451	rno-Vrk1_0011	http://159.226.67.237:8080/new/circ_detail.php?ID=rno-Vrk1_0011
rno_circ:chr4:158151102-158166045	Vwf	0	0	0	0.0268644369446217	2.99272007427504	1.20130061727705	3.671199092233	0.351179704432275	rno-Vwf_0005	http://159.226.67.237:8080/new/circ_detail.php?ID=rno-Vwf_0005
rno_circ:chr6:27673701-27686187	Rab10	0	0	0	0.0268644369446217	2.99272007427504	1.20130061727705	3.67119491244906	0.351269184336468	rno-Rab10_0001	http://159.226.67.237:8080/new/circ_detail.php?ID=rno-Rab10_0001
rno_circ:chr1:220015523-220016193	Rbm4b	0	0	0	0.0268644369446217	2.99272007427504	1.20130061727705	3.67119420368191	0.35128436141719	rno-Rbm4b_0001	http://159.226.67.237:8080/new/circ_detail.php?ID=rno-Rbm4b_0001
rno_circ:chr5:73961475-73976112	Tmem245	0	0	0	0.030672026792927	5.98605589180495	0	4.11210828840118	0.351463278844533	rno-Tmem245_0004	http://159.226.67.237:8080/new/circ_detail.php?ID=rno-Tmem245_0004
rno_circ:chr19:44221577-44222547	Kars	0	0	0	0.0254365283412249	0.996954053753937	2.59358331168351	3.47005228029421	0.351488653839944	rno-Kars_0003	http://159.226.67.237:8080/new/circ_detail.php?ID=rno-Kars_0003
rno_circ:chr5:70292288-70326250	Slc44a1	0	0	0	0.030672026792927	5.98605589180495	0	4.11211137112243	0.351536077629582	rno-Slc44a1_0001	http://159.226.67.237:8080/new/circ_detail.php?ID=rno-Slc44a1_0001
rno_circ:chr13:110049191-110052621	Ppp2r5a	13.8422356869698	8.70082443440089	8.96219001382856	4.72711801954872	4.98615967472412	9.43033374607448	-0.67407546770518	0.351573110354206	rno-Ppp2r5a_0001	http://159.226.67.237:8080/new/circ_detail.php?ID=rno-Ppp2r5a_0001
rno_circ:chr8:131890854-131899240	Zfp445	0	0	0	0.0254365283412249	0.996954053753937	2.59358331168351	3.47000922252359	0.351642342116535	rno-RF00026_0026	http://159.226.67.237:8080/new/circ_detail.php?ID=rno-RF00026_0026
rno_circ:chr1:162684057-162691242	Clns1a	0	0	0	0.0254365283412249	0.996954053753937	2.59358331168351	3.47000307834712	0.351664283973528	rno-Clns1a_0001	http://159.226.67.237:8080/new/circ_detail.php?ID=rno-Clns1a_0001
rno_circ:chr9:119561049-119574359	Lpin2	0	0	0	0.0268644369446217	2.99272007427504	1.20130061727705	3.67117544487004	0.351686467095733	rno-Lpin2_0002	http://159.226.67.237:8080/new/circ_detail.php?ID=rno-Lpin2_0002
rno_circ:chr3:11223680-11226276	Prrc2b	0.987411264978048	1.09347257199641	1.28779280166883	0	0	0	-3.34153038843406	0.35168913719827	rno-Prrc2b_0010	http://159.226.67.237:8080/new/circ_detail.php?ID=rno-Prrc2b_0010
rno_circ:chr10:90254752-90255104	Ubtf	0	0	0	0.030672026792927	5.98605589180495	0	4.11212192328544	0.351785483395831	-	-
rno_circ:chr13:108768806-108780643	Ptpn14	0	0	0	0.0254365283412249	0.996954053753937	2.59358331168351	3.46996625710628	0.351795836968118	rno-Ptpn14_0003	http://159.226.67.237:8080/new/circ_detail.php?ID=rno-Ptpn14_0003
rno_circ:chr9:114606313-114608937	Mtcl1	0	0	0	0.0254365283412249	0.996954053753937	2.59358331168351	3.46995386085063	0.351840148167583	rno-Mtcl1_0005	http://159.226.67.237:8080/new/circ_detail.php?ID=rno-Mtcl1_0005
rno_circ:chr2:41261840-41286354	Pde4d	0	0	0	0.0254365283412249	0.996954053753937	2.59358331168351	3.46992338371275	0.351949138867109	rno-Pde4d_0001	http://159.226.67.237:8080/new/circ_detail.php?ID=rno-Pde4d_0001
rno_circ:chr3:63894627-63930615	Ccdc141	0	0	0	0.0254365283412249	0.996954053753937	2.59358331168351	3.46992263399916	0.351951820817236	-	-
rno_circ:chr7:34057078-34058440	Cdk17	0	0	0	2.32247194317935	1.99483076922408	0	3.6404552834424	0.354565962999654	rno-Cdk17_0004	http://159.226.67.237:8080/new/circ_detail.php?ID=rno-Cdk17_0004
rno_circ:chr20:22822066-22856689	Jmjd1c	0	0	0	2.32247194317935	1.99483076922408	0	3.64049558699585	0.354730839075115	rno-Jmjd1c_0001	http://159.226.67.237:8080/new/circ_detail.php?ID=rno-Jmjd1c_0001
rno_circ:chr5:128997614-128998323	Eps15	4.94148610827381	5.43992205816647	7.63323639449438	1.21854982305577	0.996586537915823	6.41890800362255	-0.934615685206154	0.354833122792047	rno-Eps15_0013	http://159.226.67.237:8080/new/circ_detail.php?ID=rno-Eps15_0013
rno_circ:chr18:59067798-59076998	Txnl1	0	0	0	2.32247194317935	1.99483076922408	0	3.64053580557612	0.354895551924147	rno-Txnl1_0001	http://159.226.67.237:8080/new/circ_detail.php?ID=rno-Txnl1_0001
rno_circ:chr1:17740072-17769428	Ptprk	0	0	0	2.32247194317935	1.99483076922408	0	3.64057593943054	0.355060101699871	rno-Ptprk_0009	http://159.226.67.237:8080/new/circ_detail.php?ID=rno-Ptprk_0009
rno_circ:chr9:61312543-61343197	Ankrd44	0	0	0	2.3132179326138	0	1.22369700181013	3.42651700047302	0.356435723931711	-	-
rno_circ:chr3:56209138-56225582	Ubr3	2.96519386020217	5.40343524313852	0.0549216140444631	0.0196019565720231	0.997227075382188	1.26954086268941	-1.67827170604315	0.356489935340184	rno-Ubr3_0022	http://159.226.67.237:8080/new/circ_detail.php?ID=rno-Ubr3_0022
rno_circ:chr6:21420730-21448218	Ltbp1	0	0	0	2.3132179326138	0	1.22369700181013	3.4265313343979	0.356670998092526	-	-
rno_circ:chr5:141149663-141162457	Macf1	0	0	0	2.3132179326138	0	1.22369700181013	3.42654566904616	0.356906559545762	rno-Macf1_0018	http://159.226.67.237:8080/new/circ_detail.php?ID=rno-Macf1_0018
rno_circ:chr11:34631080-34651236	Ttc3	0	0	0	2.3132179326138	0	1.22369700181013	3.42654719451936	0.356931643900777	rno-Ttc3_0015	http://159.226.67.237:8080/new/circ_detail.php?ID=rno-Ttc3_0015
rno_circ:chr14:115183821-115195697	Psme4	0	0	0	2.3132179326138	0	1.22369700181013	3.42655381714519	0.357040580318144	rno-Psme4_0022	http://159.226.67.237:8080/new/circ_detail.php?ID=rno-Psme4_0022
rno_circ:chr11:72245130-72274521	Dlg1	0	0	0	2.3132179326138	0	1.22369700181013	3.42656197268153	0.357174812779496	rno-Dlg1_0002	http://159.226.67.237:8080/new/circ_detail.php?ID=rno-Dlg1_0002
rno_circ:chr3:54509941-54519757	Stk39	12.8529305227869	8.70108403528691	10.2219193948656	0.0418288517795018	2.9912977600266	12.7414924832821	-0.938556847100084	0.358051571256782	rno-Stk39_0003	http://159.226.67.237:8080/new/circ_detail.php?ID=rno-Stk39_0003
rno_circ:chr1:6837861-6841171	Utrn	0	0	0	1.18675646439588	0.99702026371516	1.22623770956915	3.38303663388498	0.359837338145263	rno-Utrn_0033	http://159.226.67.237:8080/new/circ_detail.php?ID=rno-Utrn_0033
rno_circ:chr2:247423411-247446708	Bmpr1b	0	0	0	1.18675646439588	0.99702026371516	1.22623770956915	3.38302567371371	0.360063500096708	rno-Bmpr1b_0002	http://159.226.67.237:8080/new/circ_detail.php?ID=rno-Bmpr1b_0002
rno_circ:chr3:80476261-80478242	Ckap5	4.94862077067586	1.10453524495666	0.0488883345491209	2.39216153871922	7.97931877412745	3.68330083860006	1.11403072096492	0.360373066634355	rno-Ckap5_0006	http://159.226.67.237:8080/new/circ_detail.php?ID=rno-Ckap5_0006
rno_circ:chr11:68745884-68750272	Adcy5	2.96915173496828	1.09804830043584	0.040830945496195	0	0	0	-3.62668257712694	0.360711407435207	rno-Adcy5_0002	http://159.226.67.237:8080/new/circ_detail.php?ID=rno-Adcy5_0002
rno_circ:chr2:3093951-3099319	Fam81b	0	0	0	0.0275745167092666	0.996865990901941	3.24734115096754	3.68230374864939	0.360924419857743	rno-Fam81b_0005	http://159.226.67.237:8080/new/circ_detail.php?ID=rno-Fam81b_0005
rno_circ:chr3:150818648-150833140	Pigu	2.96915173496828	1.09804830043584	0.040830945496195	0	0	0	-3.62663928182707	0.361080533147782	-	-
rno_circ:chr9:96970457-96979167	Agap1	0	1.10836426422599	7.46380539008439	1.15819042212266	0	0.597429870969537	-2.06501844598279	0.361341881926662	rno-Agap1_0005	http://159.226.67.237:8080/new/circ_detail.php?ID=rno-Agap1_0005
rno_circ:chr3:166987001-166994289	Zfp217	0	0	0	0.0275745167092666	0.996865990901941	3.24734115096754	3.68218913724968	0.361353950987217	rno-Zfp217_0005	http://159.226.67.237:8080/new/circ_detail.php?ID=rno-Zfp217_0005
rno_circ:chr3:111443070-111444251	Nusap1	2.96915173496828	1.09804830043584	0.040830945496195	0	0	0	-3.62659419499364	0.361465725859437	rno-Nusap1_0003	http://159.226.67.237:8080/new/circ_detail.php?ID=rno-Nusap1_0003
rno_circ:chr6:4298605-4315062	Slc8a1	0	0	0	0.0275745167092666	0.996865990901941	3.24734115096754	3.68214501273815	0.361519605832038	rno-Slc8a1_0001	http://159.226.67.237:8080/new/circ_detail.php?ID=rno-Slc8a1_0001
rno_circ:chr1:17740072-17740365	Ptprk	0	0	0	0.0275745167092666	0.996865990901941	3.24734115096754	3.68212503592107	0.361594656848954	rno-Ptprk_0010	http://159.226.67.237:8080/new/circ_detail.php?ID=rno-Ptprk_0010
rno_circ:chr1:188516330-188544229	LOC361635	0	0	0	0.0275745167092666	0.996865990901941	3.24734115096754	3.6820993700278	0.361691129601643	rno-LOC361635_0001	http://159.226.67.237:8080/new/circ_detail.php?ID=rno-LOC361635_0001
rno_circ:chr5:15162734-15244849	LOC102552996	0	0	0	0.0275745167092666	0.996865990901941	3.24734115096754	3.68208821048121	0.361733093009225	rno-intergenic_000516	http://159.226.67.237:8080/new/circ_detail.php?ID=rno-intergenic_000516
rno_circ:chr10:3195923-3207076	Rrn3	2.96915173496828	1.09804830043584	0.040830945496195	0	0	0	-3.62654921955841	0.361850775140799	rno-Rrn3_0003	http://159.226.67.237:8080/new/circ_detail.php?ID=rno-Rrn3_0003
rno_circ:chr1:142160925-142161359	Man2a2	2.96915173496828	1.09804830043584	0.040830945496195	0	0	0	-3.62650435511723	0.362235680900654	rno-Man2a2_0003	http://159.226.67.237:8080/new/circ_detail.php?ID=rno-Man2a2_0003
rno_circ:chr2:225578381-225591523	Arhgap29	4.94602438809148	3.25951033099973	0.0546236050453823	1.16182630931895	0.997383624116183	0	-1.90240925697819	0.362522585931841	rno-Arhgap29_0003	http://159.226.67.237:8080/new/circ_detail.php?ID=rno-Arhgap29_0003
rno_circ:chr3:150814608-150833140	Pigu	2.96915173496828	1.09804830043584	0.040830945496195	0	0	0	-3.6264484282931	0.362716626165764	rno-Pigu_0003	http://159.226.67.237:8080/new/circ_detail.php?ID=rno-Pigu_0003
rno_circ:chr1:128621052-128637195	Ttc23	0.986783549424952	3.22950505678977	0.0413400633792729	0	0	0	-3.67459857857887	0.363527039400352	rno-Ttc23_0004	http://159.226.67.237:8080/new/circ_detail.php?ID=rno-Ttc23_0004
rno_circ:chr10:72832680-72857948	Bcas3	0.986783549424952	3.22950505678977	0.0413400633792729	0	0	0	-3.67459627594718	0.36356774108194	rno-intergenic_005461	http://159.226.67.237:8080/new/circ_detail.php?ID=rno-intergenic_005461
rno_circ:chr1:212336433-212337007	Tubgcp2	0.986783549424952	3.22950505678977	0.0413400633792729	0	0	0	-3.67457450445423	0.363953009107381	rno-Tubgcp2_0001	http://159.226.67.237:8080/new/circ_detail.php?ID=rno-Tubgcp2_0001
rno_circ:chr5:73937165-73955766	Tmem245	0.986783549424952	3.22950505678977	0.0413400633792729	0	0	0	-3.67456749119747	0.364077282095966	rno-Tmem245_0002	http://159.226.67.237:8080/new/circ_detail.php?ID=rno-Tmem245_0002
rno_circ:chr15:4146307-4165613	Usp54	0.986783549424952	3.22950505678977	0.0413400633792729	0	0	0	-3.67456638623851	0.364096869074325	rno-Usp54_0021	http://159.226.67.237:8080/new/circ_detail.php?ID=rno-Usp54_0021
rno_circ:chr16:2115374-2126628	Slmap	0.986783549424952	3.22950505678977	0.0413400633792729	0	0	0	-3.67455549998815	0.364289951337475	rno-Slmap_0009	http://159.226.67.237:8080/new/circ_detail.php?ID=rno-Slmap_0009
rno_circ:chr8:127826468-127827766	Dlec1	2.96901290338697	0.0137137605959953	1.30499434292384	0	0	0	-3.67050606592623	0.364318386757652	rno-Dlec1_0001	http://159.226.67.237:8080/new/circ_detail.php?ID=rno-Dlec1_0001
rno_circ:chr8:39218756-39235362	Stt3a	0	0	0	1.19222406647339	0	2.5889993474336	3.51052724308864	0.364328800314222	rno-Chek1_0006	http://159.226.67.237:8080/new/circ_detail.php?ID=rno-Chek1_0006
rno_circ:chr5:157907949-157908842	Ubr4	0	0	0	1.19222406647339	0	2.5889993474336	3.51051030654231	0.364420720023672	rno-Ubr4_0001	http://159.226.67.237:8080/new/circ_detail.php?ID=rno-Ubr4_0001
rno_circ:chr8:84761541-84793175	Lrrc1	0	0	0	1.19222406647339	0	2.5889993474336	3.5104943918684	0.364507139623441	rno-Lrrc1_0007	http://159.226.67.237:8080/new/circ_detail.php?ID=rno-Lrrc1_0007
rno_circ:chr6:3150789-3165551	Sos1	2.96901290338697	0.0137137605959953	1.30499434292384	0	0	0	-3.67048243110821	0.364789292237355	rno-Sos1_0001	http://159.226.67.237:8080/new/circ_detail.php?ID=rno-Sos1_0001
rno_circ:chr6:45526457-45537399	Rnf144a	2.96901290338697	0.0137137605959953	1.30499434292384	0	0	0	-3.67047229374063	0.364991664739445	rno-Rnf144a_0001	http://159.226.67.237:8080/new/circ_detail.php?ID=rno-Rnf144a_0001
rno_circ:chr6:1252423-1259749	Strn	0	0	0	1.19222406647339	0	2.5889993474336	3.51039865638702	0.365027941121524	rno-Strn_0002	http://159.226.67.237:8080/new/circ_detail.php?ID=rno-Strn_0002
rno_circ:chr9:114989920-114998842	Ptprm	0	3.23122666552101	1.30731584332371	0	0	0	-3.74142822077249	0.365114263653451	rno-Ptprm_0004	http://159.226.67.237:8080/new/circ_detail.php?ID=rno-Ptprm_0004
rno_circ:chr1:91873487-91883284	Ankrd27	0	3.23122666552101	1.30731584332371	0	0	0	-3.74143227248021	0.365255838745954	rno-Ankrd27_0004	http://159.226.67.237:8080/new/circ_detail.php?ID=rno-Ankrd27_0004
rno_circ:chr11:74759325-74786639	Opa1	0	3.23122666552101	1.30731584332371	0	0	0	-3.74143631651547	0.365397270201258	rno-Opa1_0003	http://159.226.67.237:8080/new/circ_detail.php?ID=rno-Opa1_0003
rno_circ:chr3:2021173-2037656	Ehmt1	0	3.23122666552101	1.30731584332371	0	0	0	-3.74143934704655	0.365503338119025	rno-Ehmt1_0005	http://159.226.67.237:8080/new/circ_detail.php?ID=rno-Ehmt1_0005
rno_circ:chr1:241002399-241008652	Smc5	0	0	0	1.198438266525	0	3.24238478536597	3.72053199963859	0.365505991308064	rno-Smc5_0009	http://159.226.67.237:8080/new/circ_detail.php?ID=rno-Smc5_0009
rno_circ:chr6:100382904-100397255	Fut8	0	0	0	1.198438266525	0	3.24238478536597	3.72049288784412	0.365703852705902	rno-Fut8_0005	http://159.226.67.237:8080/new/circ_detail.php?ID=rno-Fut8_0005
rno_circ:chr7:140849480-140855908	Spats2	0	0.0158194412860899	6.16426780634371	0	0	0	-4.18736355303343	0.366347298446159	rno-Spats2_0005	http://159.226.67.237:8080/new/circ_detail.php?ID=rno-Spats2_0005
rno_circ:chr10:7229937-7231476	Mettl22	0	0.0158194412860899	6.16426780634371	0	0	0	-4.18739279625732	0.366730407926839	rno-Mettl22_0002	http://159.226.67.237:8080/new/circ_detail.php?ID=rno-Mettl22_0002
rno_circ:chr5:156454276-156463365	Eif4g3	11.8646525319277	11.9384920890852	3.90863427996808	10.5967429599412	11.9674782606522	21.9377907731209	0.681686979581359	0.366945720023205	rno-Eif4g3_0012	http://159.226.67.237:8080/new/circ_detail.php?ID=rno-Eif4g3_0012
rno_circ:chr10:94175618-94176279	Ace	0	0.0158194412860899	6.16426780634371	0	0	0	-4.1874097733657	0.366953128790679	-	-
rno_circ:chr6:76455340-76492176	Ralgapa1	0	1.09422638413028	2.48248742339011	0	0	0	-3.42533353876319	0.368908055242999	rno-Ralgapa1_0001	http://159.226.67.237:8080/new/circ_detail.php?ID=rno-Ralgapa1_0001
rno_circ:chr3:112471147-112477344	Stard9	0	1.09422638413028	2.48248742339011	0	0	0	-3.42535984926061	0.369114819098164	rno-Stard9_0004	http://159.226.67.237:8080/new/circ_detail.php?ID=rno-Stard9_0004
rno_circ:chr9:67076236-67094901	Nbeal1	0	1.09422638413028	2.48248742339011	0	0	0	-3.42538331804146	0.369299444345012	rno-Nbeal1_0019	http://159.226.67.237:8080/new/circ_detail.php?ID=rno-Nbeal1_0019
rno_circ:chr15:48231960-48284550	Hmbox1	0.98845749508064	0.00949012357765233	1.26008690830099	2.37048305765889	0	5.77367351362713	1.7291284781444	0.369336421437695	rno-Hmbox1_0006	http://159.226.67.237:8080/new/circ_detail.php?ID=rno-Hmbox1_0006
rno_circ:chr4:68546174-68550572	Agk	0	1.09422638413028	2.48248742339011	0	0	0	-3.42541808299463	0.369573270425126	rno-Agk_0006	http://159.226.67.237:8080/new/circ_detail.php?ID=rno-Agk_0006
rno_circ:chr10:61476849-61498597	Pafah1b1	0	5.38636455026967	1.33019555556265	4.71195458001771	5.98399027436709	4.31979716953361	1.12499922424391	0.370551160511684	rno-Pafah1b1_0008	http://159.226.67.237:8080/new/circ_detail.php?ID=rno-Pafah1b1_0008
rno_circ:chr5:7777226-7780390	Prex2	15.8169749138882	14.1319411853195	24.1814872316745	0.0460106297927183	13.9629972696009	15.0748852778486	-0.863106789588789	0.370904452765486	rno-Prex2_0021	http://159.226.67.237:8080/new/circ_detail.php?ID=rno-Prex2_0021
rno_circ:chr11:69018396-69064671	Mylk	14.8353545433965	4.36507665779679	2.63585424910398	1.22359541091853	6.98214294484279	3.06407027278113	-0.93882065706494	0.370917033063993	rno-Mylk_0007	http://159.226.67.237:8080/new/circ_detail.php?ID=rno-Mylk_0007
rno_circ:chr3:161474539-161487731	Ncoa5	0	5.43714763625951	11.3438528033436	1.21444862139552	0.996640221772059	5.13602210243702	-1.09509067545593	0.371610789605705	rno-Ncoa5_0001	http://159.226.67.237:8080/new/circ_detail.php?ID=rno-Ncoa5_0001
rno_circ:chr7:64125692-64131186	Srgap1	2.96261434584707	4.36288792336688	12.6346353120659	2.37898464317038	0.996554055037353	6.37848748405046	-0.935726202549217	0.371721281767291	rno-Srgap1_0001	http://159.226.67.237:8080/new/circ_detail.php?ID=rno-Srgap1_0001
rno_circ:chr9:50313687-50336038	Nck2	0.987471105131022	2.1555140985503	0.0354005017749697	5.80650906266711	1.99413693161061	1.14542570113347	1.33730095985674	0.372876766684562	rno-Nck2_0002	http://159.226.67.237:8080/new/circ_detail.php?ID=rno-Nck2_0002
rno_circ:chr2:35086861-35104742	Rgs7bp	8.90343290845967	3.27198920058253	0.0614132139795411	15.1879109603121	2.99111521437746	6.80998086782256	0.972463238995931	0.373067743269997	rno-AABR07007916_0001	http://159.226.67.237:8080/new/circ_detail.php?ID=rno-AABR07007916_0001
rno_circ:chr8:19886208-19890764	Zfp317	9.88365635311431	20.6245361557846	17.8466357157672	33.9924184711208	18.9487805261906	18.0444545723067	0.5453079159389	0.374431527769577	rno-Zfp317_0001	http://159.226.67.237:8080/new/circ_detail.php?ID=rno-Zfp317_0001
rno_circ:chr13:98386342-98403224	Cdc42bpa	8.89556816325	16.2791878116479	11.4993363921975	0.0435185193163954	10.9712900326032	8.77541995204048	-0.849121168932042	0.374532166861054	rno-Cdc42bpa_0011	http://159.226.67.237:8080/new/circ_detail.php?ID=rno-Cdc42bpa_0011
rno_circ:chr4:115104274-115142108	Tet3	0	0	0	3.44680362620539	0.996926716742115	0	3.68842680040774	0.375734302512653	rno-Tet3_0004	http://159.226.67.237:8080/new/circ_detail.php?ID=rno-Tet3_0004
rno_circ:chr5:157858036-157860686	Ubr4	0	0	0	3.44680362620539	0.996926716742115	0	3.68846469484206	0.375881012455179	rno-Ubr4_0002	http://159.226.67.237:8080/new/circ_detail.php?ID=rno-Ubr4_0002
rno_circ:chr12:36930749-36952448	Ncor2	0	0	0	1.19169710159019	2.9928824481574	0	3.60156514221219	0.376726103151551	rno-Ncor2_0005	http://159.226.67.237:8080/new/circ_detail.php?ID=rno-Ncor2_0005
rno_circ:chr14:83166876-83173323	Depdc5	0	0	0	1.19169710159019	2.9928824481574	0	3.60160163556326	0.376951402901967	rno-Depdc5_0012	http://159.226.67.237:8080/new/circ_detail.php?ID=rno-Depdc5_0012
rno_circ:chr14:91797457-91804795	Ikzf1	0	0.0143577835924646	4.91177378973422	9.32490363651447	0	5.61435622074868	1.55192716528153	0.377121406150624	rno-Ikzf1_0001	http://159.226.67.237:8080/new/circ_detail.php?ID=rno-Ikzf1_0001
rno_circ:chr1:87283593-87298503	Sipa1l3	0	0	0	1.19169710159019	2.9928824481574	0	3.60165733819905	0.377295927449847	rno-Sipa1l3_0002	http://159.226.67.237:8080/new/circ_detail.php?ID=rno-Sipa1l3_0002
rno_circ:chr7:141889530-141905564	Atf1	0	0	0	1.19169710159019	2.9928824481574	0	3.60169122613968	0.377505901224705	rno-Atf1_0005	http://159.226.67.237:8080/new/circ_detail.php?ID=rno-Atf1_0005
rno_circ:chr9:71915420-71936649	Pikfyve	0	0	0	1.19169710159019	2.9928824481574	0	3.60172511012621	0.377716134517944	rno-Pikfyve_0016	http://159.226.67.237:8080/new/circ_detail.php?ID=rno-Pikfyve_0016
rno_circ:chr5:105243242-105270411	Acer2	0	0	0	0.0244430743399606	2.99301603492408	0.548596330498504	3.4468060681788	0.380534954823245	rno-Acer2_0003	http://159.226.67.237:8080/new/circ_detail.php?ID=rno-Acer2_0003
rno_circ:chr5:7660223-7703890	Prex2	0	0	0	0.0244430743399606	2.99301603492408	0.548596330498504	3.44681593695614	0.381044042974497	rno-Prex2_0008	http://159.226.67.237:8080/new/circ_detail.php?ID=rno-Prex2_0008
rno_circ:chr14:82239645-82240095	Letm1	3.96094785171018	0.0134976834777716	0.040576115580778	2.38236711004882	5.98455594153041	2.42096134585968	1.29660496667005	0.381142132205346	rno-Letm1_0001	http://159.226.67.237:8080/new/circ_detail.php?ID=rno-Letm1_0001
rno_circ:chrX:100019199-100057436	Diaph2	0	0	0	0.0244430743399606	2.99301603492408	0.548596330498504	3.44682577233394	0.381553855053584	rno-AABR07040412_0018	http://159.226.67.237:8080/new/circ_detail.php?ID=rno-AABR07040412_0018
rno_circ:chr19:34249087-34312530	Arhgap10	0	0	0	0.0244430743399606	2.99301603492408	0.548596330498504	3.44683557434685	0.382064388539142	rno-Arhgap10_0038	http://159.226.67.237:8080/new/circ_detail.php?ID=rno-Arhgap10_0038
rno_circ:chr9:94463647-94481167	Gigyf2	37.5667994551185	66.2266406780462	49.7205257391887	61.026235979432	60.836785082417	80.6177520694543	0.40448147867934	0.382681899851707	rno-AABR07068272_0001	http://159.226.67.237:8080/new/circ_detail.php?ID=rno-AABR07068272_0001
rno_circ:chr11:89328437-89332868	Prkdc	4.94393277153244	0.0193311990222029	6.31042860612979	4.73194402271737	8.9760947925361	7.47645143564505	0.907282404574484	0.383666801240476	rno-Prkdc_0009	http://159.226.67.237:8080/new/circ_detail.php?ID=rno-Prkdc_0009
rno_circ:chr11:89155750-89180448	Spidr	6.92104261150791	3.27859192452404	6.37541184450352	0.0346872783826881	3.9896204464587	3.78204599992269	-0.989289716052909	0.383920762784262	rno-Spidr_0001	http://159.226.67.237:8080/new/circ_detail.php?ID=rno-Spidr_0001
rno_circ:chr1:164647412-164656574	Slco2b1	0	0	0	5.7280797918306	0	0	4.06331744581458	0.386230682549813	rno-Slco2b1_0001	http://159.226.67.237:8080/new/circ_detail.php?ID=rno-Slco2b1_0001
rno_circ:chr8:33252442-33335423	Arhgap32	0.990313169079039	0.00567044215474585	0.0164479016250751	0.0319493393130297	2.99215320004075	3.1629683869755	2.22637881154914	0.386437951212011	rno-Arhgap32_0006	http://159.226.67.237:8080/new/circ_detail.php?ID=rno-Arhgap32_0006
rno_circ:chr3:119522066-119522401	Ap4e1	0	0	0	5.7280797918306	0	0	4.06338396367537	0.386780427599478	rno-Ap4e1_0001	http://159.226.67.237:8080/new/circ_detail.php?ID=rno-Ap4e1_0001
rno_circ:chr19:34270069-34298610	Arhgap10	0	0	0	5.7280797918306	0	0	4.06340872582804	0.38698542663248	rno-Arhgap10_0043	http://159.226.67.237:8080/new/circ_detail.php?ID=rno-Arhgap10_0043
rno_circ:chr3:12319999-12330607	Ralgps1	0	0	0	5.7280797918306	0	0	4.0634521244734	0.387345170106752	rno-Ralgps1_0003	http://159.226.67.237:8080/new/circ_detail.php?ID=rno-Ralgps1_0003
rno_circ:chr19:55882755-55886776	Spg7	0	1.07140818961673	0.0167243615720584	0.0319493393130297	2.99215320004075	3.1629683869755	2.18251491363355	0.387542655581398	rno-Spg7_0020	http://159.226.67.237:8080/new/circ_detail.php?ID=rno-Spg7_0020
rno_circ:chr13:42464681-42484505	Nckap5	0	0	0	5.7280797918306	0	0	4.06349124863053	0.387669982056458	rno-Nckap5_0005	http://159.226.67.237:8080/new/circ_detail.php?ID=rno-Nckap5_0005
rno_circ:chr1:247434267-247441452	Jak2	0	0	0	5.7280797918306	0	0	4.06350811933164	0.387810190812663	-	-
rno_circ:chr7:28987514-28992637	Gnptab	0	0	0	5.7280797918306	0	0	4.06352268246965	0.387931293144241	rno-Gnptab_0001	http://159.226.67.237:8080/new/circ_detail.php?ID=rno-Gnptab_0001
rno_circ:chr1:173949910-173951163	Stk33	0	0	0	5.7280797918306	0	0	4.06353170777209	0.388006377783504	-	-
rno_circ:chr5:144891842-144907761	Zmym4	0	3.21477905052754	0.0356890954497692	2.37151169072986	2.9918141955602	3.10683836375432	1.27986958023353	0.388668002393025	rno-Zmym4_0021	http://159.226.67.237:8080/new/circ_detail.php?ID=rno-Zmym4_0021
rno_circ:chr1:251262192-251269854	Atad1	2.96664698416617	3.24825426078628	0.0492774770978646	0.00868495878322351	0	0.654116063138671	-2.57279769361957	0.390082028668995	rno-Atad1_0005	http://159.226.67.237:8080/new/circ_detail.php?ID=rno-Atad1_0005
rno_circ:chr11:79763901-79778947	Lpp	0.985513432394275	6.47605989336166	1.34293432203147	0.0236430318114991	1.99501158078975	1.22879667353945	-1.30019479745947	0.390912178173845	rno-intergenic_000276	http://159.226.67.237:8080/new/circ_detail.php?ID=rno-intergenic_000276
rno_circ:chr1:243052191-243058963	Dock8	3.95302179793116	1.11275669403789	8.82055839632925	4.6119063733569	0	1.17578541751085	-1.23662740841484	0.391959032678443	rno-Dock8_0005	http://159.226.67.237:8080/new/circ_detail.php?ID=rno-Dock8_0005
rno_circ:chr2:27326041-27333634	Polk	1.9734690844874	11.9256504698544	8.91959305764081	12.9201999138704	5.98313977015941	20.0768511168453	0.787576107923085	0.392169087697968	rno-Polk_0001	http://159.226.67.237:8080/new/circ_detail.php?ID=rno-Polk_0001
rno_circ:chr4:120295643-120298656	Eefsec	3.95753435368063	2.17810713635896	0.0490833243879587	0.00868495878322351	0	0.654116063138671	-2.55743379263953	0.39428796612022	rno-Eefsec_0001	http://159.226.67.237:8080/new/circ_detail.php?ID=rno-Eefsec_0001
rno_circ:chr17:90393751-90399200	Lyst	1.97666492525209	2.17368275886718	1.31926042221413	0.00868495878322351	0	0.654116063138671	-2.33772701326093	0.395155110981214	rno-AABR07028902_0002	http://159.226.67.237:8080/new/circ_detail.php?ID=rno-AABR07028902_0002
rno_circ:chr10:85169572-85172858	Npepps	8.90168878248241	5.43196773964338	0.0638686119622349	11.7140734107724	7.97832125881701	6.1682756299274	0.789654444056725	0.39526020208706	rno-Npepps_0001	http://159.226.67.237:8080/new/circ_detail.php?ID=rno-Npepps_0001
rno_circ:chr16:74219791-74228826	Ikbkb	18.7886642217366	8.70081711905548	3.91302416214792	1.22952254948101	4.98626502031236	10.7620564171426	-0.840695232805478	0.397059228733009	rno-Ikbkb_0001	http://159.226.67.237:8080/new/circ_detail.php?ID=rno-Ikbkb_0001
rno_circ:chr17:5429865-5436758	Naa35	1.97420250988334	2.19402226845561	8.80274976394056	1.20870725034252	0.996716674836629	3.84500803459092	-0.968264125776035	0.397191990613318	rno-Naa35_0007	http://159.226.67.237:8080/new/circ_detail.php?ID=rno-Naa35_0007
rno_circ:chr8:104199588-104202285	Atp1b3	3.95357876044797	4.3479346804162	3.85185856012234	10.5269399976983	7.97861455861609	2.37548359797398	0.722257651319672	0.397472126976025	rno-Atp1b3_0002	http://159.226.67.237:8080/new/circ_detail.php?ID=rno-Atp1b3_0002
rno_circ:chr5:7777226-7798747	Prex2	2.97116454756117	0.0116831148526704	0.0348258437395673	0.0378738117938455	3.98922469133602	6.355483271951	1.6485892477637	0.398060471597056	rno-Prex2_0023	http://159.226.67.237:8080/new/circ_detail.php?ID=rno-Prex2_0023
rno_circ:chr1:21149313-21211619	Akap7	0	1.07140818961673	0.0167243615720584	2.35472868060897	0	3.84072056005256	2.17038915214492	0.39914844067745	rno-Akap7_0005	http://159.226.67.237:8080/new/circ_detail.php?ID=rno-Akap7_0005
rno_circ:chr16:8396763-8421217	Parg	3.95403473466442	3.26862842224854	3.84175227815069	0.0282180147282474	1.99464051062662	2.54645355058956	-1.1222943469034	0.401656532168501	rno-Parg_0001	http://159.226.67.237:8080/new/circ_detail.php?ID=rno-Parg_0001
rno_circ:chr14:7782502-7783047	Ptpn13	1.98101870652196	0.00922263907689708	0.027182760627054	2.35959819750032	1.99431465544974	2.47970855745343	1.54663698434424	0.402458485213541	rno-Ptpn13_0001	http://159.226.67.237:8080/new/circ_detail.php?ID=rno-Ptpn13_0001
rno_circ:chr8:85436186-85444178	Ick	1.97605110215929	4.31677457143633	0.0494707728230486	1.13455396182207	0	0	-2.29222384938996	0.40339000956761	rno-Ick_0003	http://159.226.67.237:8080/new/circ_detail.php?ID=rno-Ick_0003
rno_circ:chr2:20507150-20531444	Ssbp2	7.90741985576924	20.5814536449945	0.0720617342524621	12.9416194967799	17.9517421796654	21.8878658295906	0.871409171793878	0.403699186598432	rno-Ssbp2_0001	http://159.226.67.237:8080/new/circ_detail.php?ID=rno-Ssbp2_0001
rno_circ:chr20:14319170-14324124	Specc1l	0	1.07140818961673	0.0167243615720584	4.62751965961566	0	1.82524020007626	2.2222576228365	0.40498579011442	rno-Specc1l_0007	http://159.226.67.237:8080/new/circ_detail.php?ID=rno-Specc1l_0007
rno_circ:chr6:7718824-7738462	Thada	0	3.21477905052754	0.0356890954497692	0.0371050225030456	5.98471916059531	3.73793184138463	1.4861615565116	0.405416867734409	rno-Thada_0027	http://159.226.67.237:8080/new/circ_detail.php?ID=rno-Thada_0027
rno_circ:chr17:83375370-83440038	Plxdc2	0	1.10836426422599	7.46380539008439	0.0163363518653674	1.9956991394128	0	-1.96374726975526	0.406303238219831	rno-Plxdc2_0009	http://159.226.67.237:8080/new/circ_detail.php?ID=rno-Plxdc2_0009
rno_circ:chr8:70339051-70375242	Dennd4a	4.95048824828937	0.0148952866977327	0.0450729234927418	0	0	0	-3.88384033602083	0.40674154676278	-	-
rno_circ:chr16:23751711-23752845	Psd3	0	0	0	0.0303821967724529	0	5.24447167098156	3.92659567800815	0.407070686993961	rno-Psd3_0022	http://159.226.67.237:8080/new/circ_detail.php?ID=rno-Psd3_0022
rno_circ:chr15:109120332-109141568	Pcca	2.96447788556314	2.18979029678094	5.06282258640871	0.0244430743399606	2.99301603492408	0.548596330498504	-1.4126921933792	0.407331308074432	rno-Pcca_0004	http://159.226.67.237:8080/new/circ_detail.php?ID=rno-Pcca_0004
rno_circ:chr20:21646028-21673084	Tmem26	0	0	0	0.0303821967724529	0	5.24447167098156	3.92654760881222	0.407340530890661	rno-Tmem26_0003	http://159.226.67.237:8080/new/circ_detail.php?ID=rno-Tmem26_0003
rno_circ:chr1:128621052-128628362	Ttc23	4.95048824828937	0.0148952866977327	0.0450729234927418	0	0	0	-3.8837901796501	0.407426843658802	-	-
rno_circ:chr9:61620631-61623019	Sf3b1	4.95048824828937	0.0148952866977327	0.0450729234927418	0	0	0	-3.88377500463926	0.407634573112933	-	-
rno_circ:chr18:71221090-71251553	Dym	4.95048824828937	0.0148952866977327	0.0450729234927418	0	0	0	-3.88375730123932	0.407877143040729	-	-
rno_circ:chr17:79367996-79383074	Itga8	0	0	0	0.0303821967724529	0	5.24447167098156	3.92643911102051	0.407950756716606	-	-
rno_circ:chr10:64283933-64290560	Vps53	4.95048824828937	0.0148952866977327	0.0450729234927418	0	0	0	-3.88373991777553	0.408115570128737	rno-Vps53_0002	http://159.226.67.237:8080/new/circ_detail.php?ID=rno-Vps53_0002
rno_circ:chr13:101732743-101738842	Mia3	0	0	0	0.0303821967724529	0	5.24447167098156	3.92637360012664	0.408319988792863	rno-AABR07021988_0003	http://159.226.67.237:8080/new/circ_detail.php?ID=rno-AABR07021988_0003
rno_circ:chr17:84219927-84230293	Nebl	4.95048824828937	0.0148952866977327	0.0450729234927418	0	0	0	-3.88372254508942	0.408354088202656	rno-Nebl_0003	http://159.226.67.237:8080/new/circ_detail.php?ID=rno-Nebl_0003
rno_circ:chr5:100523899-100640984	Nfib	0	0	0	0.0303821967724529	0	5.24447167098156	3.92634293582952	0.408493020485577	rno-Nfib_0008	http://159.226.67.237:8080/new/circ_detail.php?ID=rno-Nfib_0008
rno_circ:chr9:1442054-1485363	Tbc1d5	0	0	0	0.0303821967724529	0	5.24447167098156	3.92633027785083	0.408564484162339	rno-Tbc1d5_0015	http://159.226.67.237:8080/new/circ_detail.php?ID=rno-Tbc1d5_0015
rno_circ:chr7:107180492-107198103	Lrrc6	4.95048824828937	0.0148952866977327	0.0450729234927418	0	0	0	-3.88370467966805	0.408599620624286	rno-Lrrc6_0002	http://159.226.67.237:8080/new/circ_detail.php?ID=rno-Lrrc6_0002
rno_circ:chr3:8587701-8589420	Sptan1	0	0.00591557983440563	1.21738345570897	3.48755652138455	0	2.50236704413993	2.04366196519966	0.40861257751463	rno-Sptan1_0003	http://159.226.67.237:8080/new/circ_detail.php?ID=rno-Sptan1_0003
rno_circ:chr9:2205172-2210996	Satb1	0	0	0	0.0303821967724529	0	5.24447167098156	3.92628449238215	0.408823160582487	rno-Satb1_0007	http://159.226.67.237:8080/new/circ_detail.php?ID=rno-Satb1_0007
rno_circ:chr1:29457380-29462756	Trmt11	4.95048824828937	0.0148952866977327	0.0450729234927418	0	0	0	-3.88368682681294	0.408845233272419	rno-Trmt11_0009	http://159.226.67.237:8080/new/circ_detail.php?ID=rno-Trmt11_0009
rno_circ:chr3:46304888-46308203	March7	0	0	0	0.0303821967724529	0	5.24447167098156	3.92627591535072	0.408871650658482	rno-March7_0005	http://159.226.67.237:8080/new/circ_detail.php?ID=rno-March7_0005
rno_circ:chr8:118868190-118873176	Setd2	0	0	0	0.0303821967724529	0	5.24447167098156	3.92625766756326	0.408974847780811	rno-Setd2_0012	http://159.226.67.237:8080/new/circ_detail.php?ID=rno-Setd2_0012
rno_circ:chr1:77872644-77874388	Gltscr1	0	5.37098957793579	0.0461838085704563	1.22544855615926	8.97723985189128	2.40615372496289	1.15215822732191	0.409239940294838	rno-Bicra_0001	http://159.226.67.237:8080/new/circ_detail.php?ID=rno-Bicra_0001
rno_circ:chr2:206534104-206536360	Magi3	0	8.63931063801542	2.6027860281141	0.0282180147282474	1.99464051062662	2.54645355058956	-1.17969882698814	0.409283760989039	rno-Magi3_0017	http://159.226.67.237:8080/new/circ_detail.php?ID=rno-Magi3_0017
rno_circ:chr5:146593087-146600143	Csmd2	4.95048824828937	0.0148952866977327	0.0450729234927418	0	0	0	-3.88364868215438	0.409370861614567	rno-Csmd2_0011	http://159.226.67.237:8080/new/circ_detail.php?ID=rno-Csmd2_0011
rno_circ:chr5:58467569-58467992	Pigo	7.91091664199621	4.3576178310308	3.87779635711512	0.0348580945458878	1.99418718894522	5.78303821962733	-0.932113410231547	0.409670022488471	rno-Pigo_0001	http://159.226.67.237:8080/new/circ_detail.php?ID=rno-Pigo_0001
rno_circ:chr13:68707597-68710136	Ivns1abp	4.95048824828937	0.0148952866977327	0.0450729234927418	0	0	0	-3.88362058426302	0.409758788284132	rno-Ivns1abp_0003	http://159.226.67.237:8080/new/circ_detail.php?ID=rno-Ivns1abp_0003
rno_circ:chr19:17493068-17494680	Chd9	0	3.21477905052754	0.0356890954497692	3.52299626290838	0.996582245782304	4.41826965291476	1.35769108848259	0.410012480581343	rno-Chd9_0011	http://159.226.67.237:8080/new/circ_detail.php?ID=rno-Chd9_0011
rno_circ:chr13:83584095-83602303	Dcaf6	4.95048824828937	0.0148952866977327	0.0450729234927418	0	0	0	-3.88358891558457	0.41019677014551	rno-Dcaf6_0018	http://159.226.67.237:8080/new/circ_detail.php?ID=rno-Dcaf6_0018
rno_circ:chr10:14560970-14577329	Unkl	4.95048824828937	0.0148952866977327	0.0450729234927418	0	0	0	-3.88356598638048	0.41051438511883	rno-Unkl_0004	http://159.226.67.237:8080/new/circ_detail.php?ID=rno-Unkl_0004
rno_circ:chr13:68797859-68801914	Trmt1l	0	0	0	3.44010473863301	0	0.544871683089707	3.59087415880132	0.41054852772822	rno-Trmt1l_0003	http://159.226.67.237:8080/new/circ_detail.php?ID=rno-Trmt1l_0003
rno_circ:chr3:128336240-128338080	Plcb1	4.95048824828937	0.0148952866977327	0.0450729234927418	0	0	0	-3.8835530814066	0.410693330078889	rno-Plcb1_0001	http://159.226.67.237:8080/new/circ_detail.php?ID=rno-Plcb1_0001
rno_circ:chr17:84872804-84922765	Mllt10	4.95048824828937	0.0148952866977327	0.0450729234927418	0	0	0	-3.88355063086979	0.410727325201662	rno-Mllt10_0032	http://159.226.67.237:8080/new/circ_detail.php?ID=rno-Mllt10_0032
rno_circ:chr1:150937283-150961642	Nox4	0	0	0	3.44010473863301	0	0.544871683089707	3.59093249747451	0.410905451417417	rno-Nox4_0001	http://159.226.67.237:8080/new/circ_detail.php?ID=rno-Nox4_0001
rno_circ:chr7:37171440-37174803	Eea1	4.95048824828937	0.0148952866977327	0.0450729234927418	0	0	0	-3.8835350500252	0.410943583680393	rno-Eea1_0008	http://159.226.67.237:8080/new/circ_detail.php?ID=rno-Eea1_0008
rno_circ:chr15:34308708-34310423	Ipo4	0	0	0	3.44010473863301	0	0.544871683089707	3.59094529356593	0.410983830245473	rno-Ipo4_0001	http://159.226.67.237:8080/new/circ_detail.php?ID=rno-Ipo4_0001
rno_circ:chr9:12899446-12934484	Rftn1	0	0	0	3.44010473863301	0	0.544871683089707	3.59096337907512	0.411094663605328	rno-Rftn1_0003	http://159.226.67.237:8080/new/circ_detail.php?ID=rno-Rftn1_0003
rno_circ:chr1:142262561-142276981	Blm	0	5.37098957793579	0.0461838085704563	0	0	0	-3.99457054585291	0.41176391080851	rno-Blm_0006	http://159.226.67.237:8080/new/circ_detail.php?ID=rno-Blm_0006
rno_circ:chr18:63618420-63621400	Seh1l	0	5.37098957793579	0.0461838085704563	0	0	0	-3.99456446925696	0.412169543373631	rno-Cep192_0004	http://159.226.67.237:8080/new/circ_detail.php?ID=rno-Cep192_0004
rno_circ:chr7:18427969-18430356	Adamts10	0	0.00591557983440563	1.21738345570897	2.34739359885783	0	3.1914636266757	1.93774457804692	0.412544023837162	rno-Adamts10_0002	http://159.226.67.237:8080/new/circ_detail.php?ID=rno-Adamts10_0002
rno_circ:chr1:219130380-219130942	Tcirg1	0	5.37098957793579	0.0461838085704563	0	0	0	-3.99455796046148	0.41260474544313	-	-
rno_circ:chr10:71301231-71337617	Synrg	0	5.37098957793579	0.0461838085704563	0	0	0	-3.99455598448492	0.412737013903214	-	-
rno_circ:chr10:106750657-106754170	Tnrc6c	0	5.37098957793579	0.0461838085704563	0	0	0	-3.99455252311689	0.412968877596009	rno-Tnrc6c_0007	http://159.226.67.237:8080/new/circ_detail.php?ID=rno-Tnrc6c_0007
rno_circ:chr1:185261106-185264972	Pik3c2a	0	5.37098957793579	0.0461838085704563	0	0	0	-3.99455053870103	0.413101901188054	rno-Pik3c2a_0022	http://159.226.67.237:8080/new/circ_detail.php?ID=rno-Pik3c2a_0022
rno_circ:chr18:63440362-63465095	Ptpn2	0	5.37098957793579	0.0461838085704563	0	0	0	-3.99454880599241	0.413218108609142	rno-Ptpn2_0002	http://159.226.67.237:8080/new/circ_detail.php?ID=rno-Ptpn2_0002
rno_circ:chr3:29893022-29898374	Zeb2	0	5.37098957793579	0.0461838085704563	0	0	0	-3.99454806457647	0.41326784927633	rno-Zeb2_0001	http://159.226.67.237:8080/new/circ_detail.php?ID=rno-Zeb2_0001
rno_circ:chr10:48728451-48753281	Ncor1	0	5.37098957793579	0.0461838085704563	0	0	0	-3.99454716696313	0.413328082020693	rno-Ncor1_0002	http://159.226.67.237:8080/new/circ_detail.php?ID=rno-Ncor1_0002
rno_circ:chr12:38399702-38439580	Clip1	0	5.37098957793579	0.0461838085704563	0	0	0	-3.99454608177208	0.413400920835459	rno-Clip1_0015	http://159.226.67.237:8080/new/circ_detail.php?ID=rno-Clip1_0015
rno_circ:chr10:48695851-48705799	Ncor1	0	5.37098957793579	0.0461838085704563	0	0	0	-3.99454589314764	0.413413583567615	rno-Ncor1_0020	http://159.226.67.237:8080/new/circ_detail.php?ID=rno-Ncor1_0020
rno_circ:chr20:32513668-32523997	Kpna5	0	5.37098957793579	0.0461838085704563	0	0	0	-3.99454509009371	0.413467501206288	rno-Kpna5_0002	http://159.226.67.237:8080/new/circ_detail.php?ID=rno-Kpna5_0002
rno_circ:chr6:96224909-96232767	Slc38a6	0	5.37098957793579	0.0461838085704563	0	0	0	-3.99454401098073	0.413539971607214	rno-Slc38a6_0003	http://159.226.67.237:8080/new/circ_detail.php?ID=rno-Slc38a6_0003
rno_circ:chr13:74041875-74045441	Soat1	0	5.37098957793579	0.0461838085704563	0	0	0	-3.99454212742994	0.41366651528828	-	-
rno_circ:chr4:29740458-29745262	Sgce	1.9790142117056	1.09271465235455	0.0351127235675438	0.035616398303314	3.98950060204716	4.42787830707821	1.34240104768272	0.414242657328002	rno-Sgce_0004	http://159.226.67.237:8080/new/circ_detail.php?ID=rno-Sgce_0004
rno_circ:chr15:2849126-2867333	Kat6b	0	0.0097645206770276	2.43276956263281	2.37580611361982	0.996573497446393	5.73758308808767	1.81879414707172	0.414706276442654	rno-Kat6b_0001	http://159.226.67.237:8080/new/circ_detail.php?ID=rno-Kat6b_0001
rno_circ:chr12:51582921-51584301	Ttc28	0.986783549424952	3.22950505678977	0.0413400633792729	1.22142458247569	2.99164230238147	5.71092393334661	1.16252711312368	0.415680460988604	rno-Ttc28_0002	http://159.226.67.237:8080/new/circ_detail.php?ID=rno-Ttc28_0002
rno_circ:chr1:192952650-192953216	Rbbp6	11.8681443537934	3.28116440457861	3.88960890783161	2.38177449613483	0.996537299329965	7.01803666196828	-0.8078921864681	0.415869239142865	rno-Rbbp6_0001	http://159.226.67.237:8080/new/circ_detail.php?ID=rno-Rbbp6_0001
rno_circ:chr16:71097098-71101903	Ddhd2	1.97652028518908	0.0154553658627294	3.74903083471452	0.0144746980215091	0	1.33305798172414	-1.75375671598419	0.416070728226918	rno-Ddhd2_0003	http://159.226.67.237:8080/new/circ_detail.php?ID=rno-Ddhd2_0003
rno_circ:chr18:59334915-59345667	Wdr7	4.94602438809148	3.25951033099973	0.0546236050453823	2.26795032515641	0	0	-1.82197030342606	0.416137070369672	rno-Wdr7_0002	http://159.226.67.237:8080/new/circ_detail.php?ID=rno-Wdr7_0002
rno_circ:chr3:119184942-119187183	Usp8	1.97448064574123	5.41929765372069	3.84322676598101	0.0299534547186949	1.99451197241278	3.19959652149128	-0.95966036081905	0.416696181003439	rno-Usp8_0001	http://159.226.67.237:8080/new/circ_detail.php?ID=rno-Usp8_0001
rno_circ:chr6:80085774-80092480	Sec23a	0	0.00591557983440563	1.21738345570897	1.21069502452827	0	5.18145746997051	2.1305633316661	0.416941378542514	rno-Sec23a_0003	http://159.226.67.237:8080/new/circ_detail.php?ID=rno-Sec23a_0003
rno_circ:chr18:63843748-63844188	Ldlrad4	0	2.17551083842217	3.75252618975048	0.00868495878322351	0	0.654116063138671	-2.48839895084341	0.417143133039047	rno-intergenic_000298	http://159.226.67.237:8080/new/circ_detail.php?ID=rno-intergenic_000298
rno_circ:chr4:123873802-123876481	Fgd5	0	2.15693934247901	1.2887569519091	0.0361044124604106	2.99174936666226	5.74563791958277	1.31787711202506	0.417365470799267	rno-Fgd5_0001	http://159.226.67.237:8080/new/circ_detail.php?ID=rno-Fgd5_0001
rno_circ:chr3:22198808-22259630	Dennd1a	0	3.21477905052754	0.0356890954497692	0.0377256799855497	7.98003453930968	2.42337139234821	1.57450630819666	0.417755359560806	rno-Dennd1a_0017	http://159.226.67.237:8080/new/circ_detail.php?ID=rno-Dennd1a_0017
rno_circ:chr1:281825348-281828694	Cacul1	4.94845877453859	0.0161709399884769	1.32769885198288	0.00868495878322351	0	0.654116063138671	-2.57920581500781	0.418753506143166	rno-Cacul1_0005	http://159.226.67.237:8080/new/circ_detail.php?ID=rno-Cacul1_0005
rno_circ:chr5:73937165-73951450	Tmem245	4.94845877453859	0.0161709399884769	1.32769885198288	0.0144746980215091	0	1.33305798172414	-1.88257806349245	0.41936129015888	rno-Tmem245_0003	http://159.226.67.237:8080/new/circ_detail.php?ID=rno-Tmem245_0003
rno_circ:chr11:46972479-46998740	Senp7	0	1.07140818961673	0.0167243615720584	1.20024888410889	0.996831681124026	2.54271591382411	1.82209033757623	0.421732166655349	rno-Senp7_0003	http://159.226.67.237:8080/new/circ_detail.php?ID=rno-Senp7_0003
rno_circ:chr3:118038292-118043500	Secisbp2l	0.990313169079039	0.00567044215474585	0.0164479016250751	1.20738772764259	0	4.53791844538171	2.11497451484512	0.422266718294305	rno-Secisbp2l_0004	http://159.226.67.237:8080/new/circ_detail.php?ID=rno-Secisbp2l_0004
rno_circ:chr14:14152748-14174918	Bmp2k	0	0	0	0.0282520298442607	4.98856101463659	0	3.8650353690988	0.422388520076447	rno-AABR07014392_0007	http://159.226.67.237:8080/new/circ_detail.php?ID=rno-AABR07014392_0007
rno_circ:chr12:2144453-2145584	Camsap3	0	0	0	0.0282520298442607	4.98856101463659	0	3.86503592035277	0.422400808733993	rno-Camsap3_0001	http://159.226.67.237:8080/new/circ_detail.php?ID=rno-Camsap3_0001
rno_circ:chr3:120469340-120575537	Acoxl	0.990313169079039	0.00567044215474585	0.0164479016250751	2.33131884605339	0.996873900643662	1.1973082550529	1.77131303167671	0.422810810213965	rno-Acoxl_0005	http://159.226.67.237:8080/new/circ_detail.php?ID=rno-Acoxl_0005
rno_circ:chr7:42328501-42339634	Kitlg	0	0	0	0.0282520298442607	4.98856101463659	0	3.86506773482556	0.423111289426855	rno-Kitlg_0002	http://159.226.67.237:8080/new/circ_detail.php?ID=rno-Kitlg_0002
rno_circ:chr9:113311763-113313484	Vapa	2.96333086345037	7.58422830079737	3.86813579551671	0.0342776281817729	2.99191988016987	4.45851504205848	-0.836838070537178	0.423312106239418	rno-Vapa_0001	http://159.226.67.237:8080/new/circ_detail.php?ID=rno-Vapa_0001
rno_circ:chr2:220435620-220441299	Frrs1	0	0	0	0.0282520298442607	4.98856101463659	0	3.86507706913742	0.423320216722973	-	-
rno_circ:chr6:99076732-99078103	Syne2	2.96760069490673	1.10227611839558	1.31863837339403	0.0144746980215091	0	1.33305798172414	-1.62827581433318	0.423360367643714	rno-AABR07064873_0003	http://159.226.67.237:8080/new/circ_detail.php?ID=rno-AABR07064873_0003
rno_circ:chr20:29560466-29568251	Ascc1	2.96760069490673	1.10227611839558	1.31863837339403	0.0144746980215091	0	1.33305798172414	-1.62829383332773	0.423393843556501	rno-Ascc1_0006	http://159.226.67.237:8080/new/circ_detail.php?ID=rno-Ascc1_0006
rno_circ:chr4:147527096-147528435	Mkrn2	4.94082018003628	6.52584565535194	10.1603881103429	1.22442677800186	0	10.2748959749917	-0.827855179014896	0.423945116960204	rno-Mkrn2_0001	http://159.226.67.237:8080/new/circ_detail.php?ID=rno-Mkrn2_0001
rno_circ:chr9:20838965-20849380	Cd2ap	1.9750143740128	3.26192013510716	3.81702621213194	0.0425946747135812	7.97886270402074	9.45566177070101	0.966153924447256	0.424055131038202	rno-Cd2ap_0003	http://159.226.67.237:8080/new/circ_detail.php?ID=rno-Cd2ap_0003
rno_circ:chr7:18434705-18435878	Adamts10	1.98101870652196	0.00922263907689708	0.027182760627054	3.49566631999619	1.99435436295355	1.16419336297838	1.49600181268224	0.424097438772734	rno-Adamts10_0005	http://159.226.67.237:8080/new/circ_detail.php?ID=rno-Adamts10_0005
rno_circ:chr4:152911854-152916759	Kdm5a	0	1.07140818961673	0.0167243615720584	1.20738772764259	0	4.53791844538171	2.06615595972265	0.424468058439337	rno-Kdm5a_0029	http://159.226.67.237:8080/new/circ_detail.php?ID=rno-Kdm5a_0029
rno_circ:chr1:64133551-64133941	Cnot3	0	1.07140818961673	0.0167243615720584	0.0309157179575084	0.996741386391735	4.54327971818857	2.03493774775963	0.424791961836527	rno-Cnot3_0004	http://159.226.67.237:8080/new/circ_detail.php?ID=rno-Cnot3_0004
rno_circ:chr11:68652290-68672983	Sec22a	0	1.07140818961673	0.0167243615720584	0.0309157179575084	0.996741386391735	4.54327971818857	2.03487921078669	0.425038149983982	rno-Sec22a_0001	http://159.226.67.237:8080/new/circ_detail.php?ID=rno-Sec22a_0001
rno_circ:chr3:45843760-45845123	Tanc1	5.93065801974428	4.36203358428862	8.89023059137168	4.7459830649079	18.9502808237629	7.41644236306726	0.69709116185286	0.425064411310254	rno-Tanc1_0001	http://159.226.67.237:8080/new/circ_detail.php?ID=rno-Tanc1_0001
rno_circ:chr6:104828874-104846483	Smoc1	0	0	0	0.0287856652029002	0	4.60291206460739	3.74925115157424	0.425826900757255	rno-Smoc1_0002	http://159.226.67.237:8080/new/circ_detail.php?ID=rno-Smoc1_0002
rno_circ:chr2:238543065-238557790	Ppa2	0	0	0	0.0287856652029002	0	4.60291206460739	3.74923013332559	0.425944335702013	rno-Ppa2_0012	http://159.226.67.237:8080/new/circ_detail.php?ID=rno-Ppa2_0012
rno_circ:chr4:174720692-174730142	Plekha5	0	0	0	0.0287856652029002	0	4.60291206460739	3.74922359319139	0.425980888589077	rno-Plekha5_0002	http://159.226.67.237:8080/new/circ_detail.php?ID=rno-Plekha5_0002
rno_circ:chr2:25770099-25787923	Arhgef28	0	0	0	0.0287856652029002	0	4.60291206460739	3.74921127949698	0.426049724525447	-	-
rno_circ:chr5:36566782-36596726	Fbxl4	0	0	0	0.0287856652029002	0	4.60291206460739	3.74920914549309	0.426061655953587	rno-Fbxl4_0003	http://159.226.67.237:8080/new/circ_detail.php?ID=rno-Fbxl4_0003
rno_circ:chr7:126836676-126840649	Celsr1	0	0	0	0.0287856652029002	0	4.60291206460739	3.74918818800622	0.426178861702872	rno-Celsr1_0001	http://159.226.67.237:8080/new/circ_detail.php?ID=rno-Celsr1_0001
rno_circ:chr6:22242071-22250518	Spast	0	0	0	0.0287856652029002	0	4.60291206460739	3.74918448710614	0.4261995648895	rno-Spast_0015	http://159.226.67.237:8080/new/circ_detail.php?ID=rno-Spast_0015
rno_circ:chr17:558043-574785	Npepo	0	0	0	0.0287856652029002	0	4.60291206460739	3.74917262928839	0.426265910228138	rno-Npepo_0004	http://159.226.67.237:8080/new/circ_detail.php?ID=rno-Npepo_0004
rno_circ:chr8:104192886-104202285	Atp1b3	13.8427534599673	13.0227860259238	2.64307993850192	16.4324687466043	15.9571097870862	13.6943607137419	0.617073034245337	0.426804012851731	rno-Atp1b3_0001	http://159.226.67.237:8080/new/circ_detail.php?ID=rno-Atp1b3_0001
rno_circ:chr11:84571220-84575616	Yeats2	0	0.00591557983440563	1.21738345570897	1.20738772764259	0	4.53791844538171	1.98207793829236	0.427532816027133	rno-Yeats2_0006	http://159.226.67.237:8080/new/circ_detail.php?ID=rno-Yeats2_0006
rno_circ:chr11:38369393-38371042	C2cd2	2.96646321155864	1.10530071078997	2.55736863781105	0.0187341548513864	0	2.00018451316627	-1.4427652625182	0.427807826471016	rno-C2cd2_0004	http://159.226.67.237:8080/new/circ_detail.php?ID=rno-C2cd2_0004
rno_circ:chr14:10786399-10794860	Lin54	10.8784420641619	4.36212137080611	3.88988222909777	5.81798868313604	0	3.74525469853424	-0.985405415719829	0.427942807895993	rno-Lin54_0001	http://159.226.67.237:8080/new/circ_detail.php?ID=rno-Lin54_0001
rno_circ:chr1:259396273-259402838	Sorbs1	0	1.07140818961673	0.0167243615720584	0.0340591992678652	0	7.15774197272333	2.36109541666139	0.4300016542567	rno-Sorbs1_0003	http://159.226.67.237:8080/new/circ_detail.php?ID=rno-Sorbs1_0003
rno_circ:chr4:34569949-34602713	Glcci1	0	2.14070329859816	0.0278025517167796	4.64515686947907	0.996651088195802	1.80883332431391	1.60249365613316	0.432353996310326	rno-Glcci1_0001	http://159.226.67.237:8080/new/circ_detail.php?ID=rno-Glcci1_0001
rno_circ:chrX:29458001-29468304	Egfl6	0.990313169079039	0.00567044215474585	0.0164479016250751	2.33513320762241	1.99465171120741	0.5337222553296	1.85684889215136	0.432663726425237	rno-Egfl6_0001	http://159.226.67.237:8080/new/circ_detail.php?ID=rno-Egfl6_0001
rno_circ:chr7:35773884-35782942	Cep83	0	4.30791213885503	1.32048996164598	0.00868495878322351	0	0.654116063138671	-2.42622899386844	0.432768868262981	-	-
rno_circ:chr2:123597469-123600232	RGD1307100	9.88938442423485	5.44007783906417	2.62885178681973	1.22142458247569	2.99164230238147	5.71092393334661	-0.789641139009724	0.433122743788498	rno-RGD1307100_0012	http://159.226.67.237:8080/new/circ_detail.php?ID=rno-RGD1307100_0012
rno_circ:chr15:33308128-33313813	Acin1	1.97599170639191	3.24942438434735	1.3292104386332	2.26795032515641	0	0	-1.51830202074962	0.43314859309698	rno-Acin1_0001	http://159.226.67.237:8080/new/circ_detail.php?ID=rno-Acin1_0001
rno_circ:chr1:253147925-253148277	Pank1	9.88870427062343	4.36240780218082	5.14500173981799	18.7125878114659	5.98324187625781	7.41321363804301	0.687834372126499	0.433380207619156	rno-Pank1_0001	http://159.226.67.237:8080/new/circ_detail.php?ID=rno-Pank1_0001
rno_circ:chr17:26968192-26969252	Bmp6	0	1.08559897833393	1.26125614219932	5.77489442405929	0.996667958958135	0.517349590233169	1.50727079689683	0.433524674965181	rno-Bmp6_0002	http://159.226.67.237:8080/new/circ_detail.php?ID=rno-Bmp6_0002
rno_circ:chr14:82168512-82171569	Whsc1	13.8399609076771	14.1249016226168	16.5713128461419	19.9592560234164	14.9593850558758	25.643311105574	0.457722493722906	0.435124543931665	rno-Nsd2_0003	http://159.226.67.237:8080/new/circ_detail.php?ID=rno-Nsd2_0003
rno_circ:chr7:137216397-137256074	Ano6	0.987471105131022	2.1555140985503	0.0354005017749697	1.21629764763502	2.99186556292156	3.77898535138441	1.23461858898661	0.435923490427583	rno-Ano6_0007	http://159.226.67.237:8080/new/circ_detail.php?ID=rno-Ano6_0007
rno_circ:chr6:44055353-44107579	Mboat2	0	1.10365905805383	4.95930350067937	0.0144746980215091	0	1.33305798172414	-1.83597278237699	0.436067241203065	rno-Mboat2_0002	http://159.226.67.237:8080/new/circ_detail.php?ID=rno-Mboat2_0002
rno_circ:chr13:49210804-49211192	Dstyk	5.9331144344313	6.50084025733946	0.06169851946072	1.2003864334736	3.99050166695634	0	-1.30330957510836	0.437197827173728	rno-Dstyk_0001	http://159.226.67.237:8080/new/circ_detail.php?ID=rno-Dstyk_0001
rno_circ:chr18:59190041-59209831	Wdr7	4.94433500245671	5.41620577989745	0.0587217070084871	2.31790385513769	0.99697250265043	0.546099932087425	-1.40948519423393	0.437896460264004	rno-Wdr7_0005	http://159.226.67.237:8080/new/circ_detail.php?ID=rno-Wdr7_0005
rno_circ:chr19:34249087-34253181	Arhgap10	1.97890013492885	0.011928614686139	1.28682686145243	3.5097996246742	0.99663623130695	3.12599826239259	1.13974015899253	0.442226785467875	rno-Arhgap10_0017	http://159.226.67.237:8080/new/circ_detail.php?ID=rno-Arhgap10_0017
rno_circ:chr18:79530861-79532387	Zfp236	1.97758626443702	1.09865222464842	1.30577251661095	2.37765848797344	0	7.05330054113705	1.08120342397807	0.44266677658837	rno-Zfp236_0006	http://159.226.67.237:8080/new/circ_detail.php?ID=rno-Zfp236_0006
rno_circ:chr10:30980709-30988908	Clint1	8.90120880832917	0.0207443661352453	6.36390609890805	4.63281022164292	0.996690482377727	1.16300607859661	-1.16192855464519	0.443166271943279	rno-Clint1_0003	http://159.226.67.237:8080/new/circ_detail.php?ID=rno-Clint1_0003
rno_circ:chr3:111742458-111753698	Mga	0	0.0143577835924646	4.91177378973422	0	0	0	-3.88371987408284	0.443418324699671	-	-
rno_circ:chr2:206524045-206534135	Magi3	0	0.0143577835924646	4.91177378973422	0	0	0	-3.8837270701258	0.443507199116695	rno-Magi3_0013	http://159.226.67.237:8080/new/circ_detail.php?ID=rno-Magi3_0013
rno_circ:chr10:110680099-110690679	Tbcd	0	0.0143577835924646	4.91177378973422	0	0	0	-3.88373425793599	0.443596003844213	rno-Tbcd_0002	http://159.226.67.237:8080/new/circ_detail.php?ID=rno-Tbcd_0002
rno_circ:chr2:238009644-238038227	Npnt	0	0.0143577835924646	4.91177378973422	0	0	0	-3.88374143752879	0.443684738978915	-	-
rno_circ:chr4:157245966-157247536	Ptpn6	0	0.0143577835924646	4.91177378973422	0	0	0	-3.8837517116311	0.443811775799061	rno-Ptpn6_0001	http://159.226.67.237:8080/new/circ_detail.php?ID=rno-Ptpn6_0001
rno_circ:chr1:139943398-139956356	Ntrk3	0	2.15693934247901	1.2887569519091	4.65563843659028	0.996618768118215	2.45582885201964	1.17067645710778	0.444169281733012	rno-Ntrk3_0002	http://159.226.67.237:8080/new/circ_detail.php?ID=rno-Ntrk3_0002
rno_circ:chr12:24285582-24285875	Hip1	0	1.08559897833393	1.26125614219932	0.0324479368536152	3.98992328671935	2.48466872388173	1.39728180951629	0.444218779570026	rno-Hip1_0002	http://159.226.67.237:8080/new/circ_detail.php?ID=rno-Hip1_0002
rno_circ:chr6:26074557-26082873	Rbks	0	0.0143577835924646	4.91177378973422	0	0	0	-3.88379709138971	0.444373669146258	rno-Rbks_0003	http://159.226.67.237:8080/new/circ_detail.php?ID=rno-Rbks_0003
rno_circ:chr7:41476465-41476902	Dusp6	0	0.0143577835924646	4.91177378973422	0	0	0	-3.88380974041384	0.444530517768561	-	-
rno_circ:chr15:54430708-54444565	Fndc3a	0	0.0143577835924646	4.91177378973422	0	0	0	-3.88382239334695	0.444687514510243	rno-Fndc3a_0002	http://159.226.67.237:8080/new/circ_detail.php?ID=rno-Fndc3a_0002
rno_circ:chr18:59192337-59209831	Wdr7	0	0.00591557983440563	1.21738345570897	4.59996297757099	0.996801581654201	0	1.90793876357243	0.444890050592953	rno-Wdr7_0007	http://159.226.67.237:8080/new/circ_detail.php?ID=rno-Wdr7_0007
rno_circ:chr13:85397122-85399509	Uck2	0	5.40760061210798	3.81903393244261	5.88129680985127	10.9715790397105	1.12083529691285	0.931669708204341	0.444944840009539	rno-Uck2_0001	http://159.226.67.237:8080/new/circ_detail.php?ID=rno-Uck2_0001
rno_circ:chr7:73834044-73848871	Stk3	17.794794570593	26.0469403223187	11.5392799234815	22.315110748795	26.9277783515712	26.8489126413039	0.453783575686633	0.445319955015477	rno-Stk3_0003	http://159.226.67.237:8080/new/circ_detail.php?ID=rno-Stk3_0003
rno_circ:chr3:111250424-111251407	Ino80	1.97534380111254	1.10781107012298	5.0211425373624	2.39420386442723	8.97678804236428	3.67497482388201	0.891298636706212	0.445367884087873	rno-Ino80_0025	http://159.226.67.237:8080/new/circ_detail.php?ID=rno-Ino80_0025
rno_circ:chr4:99275917-99277560	Rmnd5a	0.986690201272916	1.09924690506796	2.51530850944573	1.22296980121193	7.979927295052	1.77406548597789	1.21160646258974	0.445413187974959	rno-Rmnd5a_0001	http://159.226.67.237:8080/new/circ_detail.php?ID=rno-Rmnd5a_0001
rno_circ:chr10:14736613-14737895	Cacna1h	0	0.0143577835924646	4.91177378973422	0	0	0	-3.88388826202693	0.445506422069303	-	-
rno_circ:chr2:33886335-33897032	Erbin	0	0.0143577835924646	4.91177378973422	0	0	0	-3.88392596834247	0.44597642479013	rno-Erbin_0009	http://159.226.67.237:8080/new/circ_detail.php?ID=rno-Erbin_0009
rno_circ:chr4:49207203-49220556	Cped1	7.9087963854308	7.6063766376741	6.41003023577749	3.54963743829261	2.99140491057017	6.93719413842705	-0.639834558349324	0.446575414969574	rno-Cped1_0006	http://159.226.67.237:8080/new/circ_detail.php?ID=rno-Cped1_0006
rno_circ:chr9:61312543-61318404	Ankrd44	0	3.25169253552422	3.78016357750002	1.17342995354018	0	1.26632365786594	-1.36351836923359	0.44670773539935	rno-Ankrd44_0007	http://159.226.67.237:8080/new/circ_detail.php?ID=rno-Ankrd44_0007
rno_circ:chr4:635804-662533	Rbm33	1.9790142117056	1.09271465235455	0.0351127235675438	0	0	0	-3.26566877942918	0.447466925024956	rno-Rbm33_0018	http://159.226.67.237:8080/new/circ_detail.php?ID=rno-Rbm33_0018
rno_circ:chr8:72065616-72067595	Herc1	5.93360433754336	3.27066958340569	2.60657169097146	0.0314383745680566	1.99440750695198	3.84934970007101	-0.880980848744772	0.447484172920403	rno-Herc1_0005	http://159.226.67.237:8080/new/circ_detail.php?ID=rno-Herc1_0005
rno_circ:chr1:250726380-250727219	Sgms1	1.9790142117056	1.09271465235455	0.0351127235675438	0	0	0	-3.2656556931519	0.447554691961281	rno-Sgms1_0001	http://159.226.67.237:8080/new/circ_detail.php?ID=rno-Sgms1_0001
rno_circ:chr12:9229552-9240810	Pan3	8.9007237519281	3.27803945303379	3.87741271980009	1.21579739035126	0	6.46243797047748	-0.965702704351021	0.447629985880069	rno-Pan3_0006	http://159.226.67.237:8080/new/circ_detail.php?ID=rno-Pan3_0006
rno_circ:chr14:16345395-16358572	Ccni	1.9790142117056	1.09271465235455	0.0351127235675438	0	0	0	-3.26564262608569	0.447642373382588	rno-Ccni_0002	http://159.226.67.237:8080/new/circ_detail.php?ID=rno-Ccni_0002
rno_circ:chr9:119105074-119110137	Dlgap1	1.9790142117056	1.09271465235455	0.0351127235675438	0	0	0	-3.26562957819234	0.447729969385739	rno-Dlgap1_0001	http://159.226.67.237:8080/new/circ_detail.php?ID=rno-Dlgap1_0001
rno_circ:chr19:57471129-57475866	Ttc13	1.9790142117056	1.09271465235455	0.0351127235675438	0	0	0	-3.26561654943376	0.447817480067547	rno-Ttc13_0003	http://159.226.67.237:8080/new/circ_detail.php?ID=rno-Ttc13_0003
rno_circ:chr11:51049296-51060564	Cblb	1.9790142117056	1.09271465235455	0.0351127235675438	0	0	0	-3.26560353977192	0.447904905524761	rno-Cblb_0010	http://159.226.67.237:8080/new/circ_detail.php?ID=rno-Cblb_0010
rno_circ:chr3:150959796-150962743	Ncoa6	1.9790142117056	1.09271465235455	0.0351127235675438	0	0	0	-3.26559054916891	0.447992245854082	rno-Ncoa6_0010	http://159.226.67.237:8080/new/circ_detail.php?ID=rno-Ncoa6_0010
rno_circ:chr2:57320683-57321619	RGD1310081	0	1.07140818961673	0.0167243615720584	1.19845731351812	2.99260804394363	0.534671830969286	1.78910930750294	0.448252353735502	rno-RGD1310081_0007	http://159.226.67.237:8080/new/circ_detail.php?ID=rno-RGD1310081_0007
rno_circ:chr13:83862000-83863692	Rcsd1	8.90733385705147	0.0183033476029577	0.056295638625897	0.0220455058565324	0	2.65864683984503	-1.59976213177724	0.448775704235551	rno-Rcsd1_0001	http://159.226.67.237:8080/new/circ_detail.php?ID=rno-Rcsd1_0001
rno_circ:chr2:226999743-227021305	Pde5a	0	0.0158194412860899	6.16426780634371	3.55913943271245	0	12.729511516255	1.36419059507878	0.449518789115738	rno-Pde5a_0015	http://159.226.67.237:8080/new/circ_detail.php?ID=rno-Pde5a_0015
rno_circ:chr18:77466020-77489468	Atp9b	0	0	0	0.0236430318114991	1.99501158078975	1.22879667353945	3.33380619217582	0.451979933721711	rno-Atp9b_0005	http://159.226.67.237:8080/new/circ_detail.php?ID=rno-Atp9b_0005
rno_circ:chr8:39224604-39235362	Stt3a	0	0	0	0.0236430318114991	1.99501158078975	1.22879667353945	3.33377700568283	0.452216071892953	rno-Chek1_0005	http://159.226.67.237:8080/new/circ_detail.php?ID=rno-Chek1_0005
rno_circ:chr12:52009790-52015778	Ep400	0.987471105131022	2.1555140985503	0.0354005017749697	0	0	0	-3.29354115978086	0.452379877000265	rno-Ep400_0016	http://159.226.67.237:8080/new/circ_detail.php?ID=rno-Ep400_0016
rno_circ:chr8:58968390-58970397	Dmxl2	0	0	0	0.0236430318114991	1.99501158078975	1.22879667353945	3.33374809817567	0.452450272867196	rno-Dmxl2_0013	http://159.226.67.237:8080/new/circ_detail.php?ID=rno-Dmxl2_0013
rno_circ:chr14:34480673-34486759	Clock	0	0	0	0.0236430318114991	1.99501158078975	1.22879667353945	3.33374069794969	0.452510278813333	rno-Clock_0005	http://159.226.67.237:8080/new/circ_detail.php?ID=rno-Clock_0005
rno_circ:chr4:67449579-67450836	Braf	0	0	0	0.0236430318114991	1.99501158078975	1.22879667353945	3.33372394912709	0.452646166668338	rno-Braf_0016	http://159.226.67.237:8080/new/circ_detail.php?ID=rno-Braf_0016
rno_circ:chr3:60747627-60748589	Atf2	0	0	0	0.0236430318114991	1.99501158078975	1.22879667353945	3.33371926526347	0.452684187349885	rno-Atf2_0008	http://159.226.67.237:8080/new/circ_detail.php?ID=rno-Atf2_0008
rno_circ:chr12:24493013-24498590	Baz1b	0.987471105131022	2.1555140985503	0.0354005017749697	0	0	0	-3.29351337786945	0.452687702808798	rno-Baz1b_0005	http://159.226.67.237:8080/new/circ_detail.php?ID=rno-Baz1b_0005
rno_circ:chr2:223285167-223304322	Ptbp2	0	0	0	0.0236430318114991	1.99501158078975	1.22879667353945	3.33370826312241	0.452773528885057	rno-Ptbp2_0001	http://159.226.67.237:8080/new/circ_detail.php?ID=rno-Ptbp2_0001
rno_circ:chr5:128083027-128083901	Zcchc11	0	0	0	0.0236430318114991	1.99501158078975	1.22879667353945	3.33370723076322	0.452781914409174	rno-Zcchc11_0001	http://159.226.67.237:8080/new/circ_detail.php?ID=rno-Zcchc11_0001
rno_circ:chr10:85164768-85172858	Npepps	0	0	0	0.0236430318114991	1.99501158078975	1.22879667353945	3.33368906057308	0.452929571895905	rno-Npepps_0002	http://159.226.67.237:8080/new/circ_detail.php?ID=rno-Npepps_0002
rno_circ:chr10:5159967-5179352	Clec16a	0.987471105131022	2.1555140985503	0.0354005017749697	0	0	0	-3.29348568037648	0.452995102751674	rno-Clec16a_0032	http://159.226.67.237:8080/new/circ_detail.php?ID=rno-Clec16a_0032
rno_circ:chr17:77176705-77178100	Optn	4.94370156502464	6.49574860886617	0.0603599082745188	0.0252380221689991	3.99102040145815	0	-1.49921309761045	0.454602878139482	rno-Optn_0001	http://159.226.67.237:8080/new/circ_detail.php?ID=rno-Optn_0001
rno_circ:chrX:32255113-32270183	Ca5b	0	0	0	0.0228423209133209	0.997069526912101	1.93465640204552	3.21544223896313	0.455248467158759	rno-Ca5b_0002	http://159.226.67.237:8080/new/circ_detail.php?ID=rno-Ca5b_0002
rno_circ:chr11:70570466-70585055	Zfp148	0	0	0	0.0228423209133209	0.997069526912101	1.93465640204552	3.21542366181992	0.455308598634505	rno-Zfp148_0008	http://159.226.67.237:8080/new/circ_detail.php?ID=rno-Zfp148_0008
rno_circ:chr5:43659900-43661144	Epha7	0	0	0	0.0228423209133209	0.997069526912101	1.93465640204552	3.21540265438911	0.455376622583058	rno-Epha7_0001	http://159.226.67.237:8080/new/circ_detail.php?ID=rno-Epha7_0001
rno_circ:chr9:116111597-116118654	Arhgap28	0	0	0	0.0228423209133209	0.997069526912101	1.93465640204552	3.21538100736853	0.455446746455322	rno-Arhgap28_0001	http://159.226.67.237:8080/new/circ_detail.php?ID=rno-Arhgap28_0001
rno_circ:chr15:59249769-59250976	Ccdc122	0	0	0	0.0228423209133209	0.997069526912101	1.93465640204552	3.21537760236138	0.455457779385019	rno-Ccdc122_0002	http://159.226.67.237:8080/new/circ_detail.php?ID=rno-Ccdc122_0002
rno_circ:chr5:8794167-8816937	Cspp1	0	0	0	0.0228423209133209	0.997069526912101	1.93465640204552	3.2153316062148	0.455606887594572	rno-Cspp1_0001	http://159.226.67.237:8080/new/circ_detail.php?ID=rno-Cspp1_0001
rno_circ:chr11:89316354-89341959	Prkdc	0	0	0	1.18419455677525	0	1.93062486031147	3.26360234283025	0.455994357047874	rno-Prkdc_0011	http://159.226.67.237:8080/new/circ_detail.php?ID=rno-Prkdc_0011
rno_circ:chr18:6249297-6279570	Taf4b	0	0	0	1.18419455677525	0	1.93062486031147	3.26356665019445	0.456181385825021	rno-Taf4b_0005	http://159.226.67.237:8080/new/circ_detail.php?ID=rno-Taf4b_0005
rno_circ:chr3:120469340-120497965	Acoxl	0	0	0	1.18419455677525	0	1.93062486031147	3.26351307697152	0.456462548584517	rno-Acoxl_0007	http://159.226.67.237:8080/new/circ_detail.php?ID=rno-Acoxl_0007
rno_circ:chr15:48139363-48140687	Kif13b	0	0	0	1.18419455677525	0	1.93062486031147	3.2634238841061	0.456931825503779	rno-Kif13b_0002	http://159.226.67.237:8080/new/circ_detail.php?ID=rno-Kif13b_0002
rno_circ:chr8:117332211-117334586	Qrich1	0	0	0	1.18419455677525	0	1.93062486031147	3.26338082175559	0.457158919954263	rno-Qrich1_0003	http://159.226.67.237:8080/new/circ_detail.php?ID=rno-Qrich1_0003
rno_circ:chr2:62170402-62204162	Zfr	1.97890013492885	0.011928614686139	1.28682686145243	0	0	0	-3.31606614646003	0.457496492141464	rno-Zfr_0002	http://159.226.67.237:8080/new/circ_detail.php?ID=rno-Zfr_0002
rno_circ:chr1:82431365-82435004	Bckdha	1.97890013492885	0.011928614686139	1.28682686145243	0	0	0	-3.31606294199061	0.45760622096891	rno-Bckdha_0002	http://159.226.67.237:8080/new/circ_detail.php?ID=rno-Bckdha_0002
rno_circ:chr5:90916008-90957243	Kdm4c	1.97890013492885	0.011928614686139	1.28682686145243	0	0	0	-3.31606052991998	0.457688868000436	rno-Kdm4c_0018	http://159.226.67.237:8080/new/circ_detail.php?ID=rno-Kdm4c_0018
rno_circ:chr5:135354650-135359472	Ipp	0.985589570844018	0.0177439258041145	7.46142948812907	0.0163363518653674	1.9956991394128	0	-1.94998148087242	0.458062787142051	rno-Ipp_0008	http://159.226.67.237:8080/new/circ_detail.php?ID=rno-Ipp_0008
rno_circ:chr19:21448162-21457761	Lonp2	1.97890013492885	0.011928614686139	1.28682686145243	0	0	0	-3.31604679946468	0.458160177846271	rno-Lonp2_0001	http://159.226.67.237:8080/new/circ_detail.php?ID=rno-Lonp2_0001
rno_circ:chr15:2852107-2867333	Kat6b	0	0	0	4.56870085419821	0	0	3.76011598566817	0.459199076739605	rno-Kat6b_0011	http://159.226.67.237:8080/new/circ_detail.php?ID=rno-Kat6b_0011
rno_circ:chr4:133741680-133744948	Pdzrn3	0	0	0	4.56870085419821	0	0	3.76014477204442	0.459417278035705	rno-Pdzrn3_0001	http://159.226.67.237:8080/new/circ_detail.php?ID=rno-Pdzrn3_0001
rno_circ:chr20:55391895-55392612	Ascc3	0	0	0	4.56870085419821	0	0	3.76015540603059	0.459497933584754	rno-Ascc3_0004	http://159.226.67.237:8080/new/circ_detail.php?ID=rno-Ascc3_0004
rno_circ:chr3:67751613-67755221	Nckap1	0	0	0	4.56870085419821	0	0	3.76016649591219	0.459582075561368	rno-Nckap1_0010	http://159.226.67.237:8080/new/circ_detail.php?ID=rno-Nckap1_0010
rno_circ:chr5:69929580-69931905	Abca1	0	0	0	4.56870085419821	0	0	3.76018321688842	0.459708997435053	rno-Abca1_0003	http://159.226.67.237:8080/new/circ_detail.php?ID=rno-Abca1_0003
rno_circ:chr4:88610656-88627387	Herc6	6.9274139695686	1.10820205927716	0.0543222161398458	8.18036319055944	1.99384708824577	5.60339152728646	0.89395834220225	0.459837049175716	rno-Herc6_0001	http://159.226.67.237:8080/new/circ_detail.php?ID=rno-Herc6_0001
rno_circ:chr10:61464686-61498597	Pafah1b1	4.95048824828937	0.0148952866977327	0.0450729234927418	9.30084582374657	0	3.69515037888843	1.2792667256201	0.459878826806249	rno-Pafah1b1_0001	http://159.226.67.237:8080/new/circ_detail.php?ID=rno-Pafah1b1_0001
rno_circ:chr4:158151102-158153385	Vwf	0	0	0	4.56870085419821	0	0	3.76021057845382	0.459916830919644	rno-Vwf_0006	http://159.226.67.237:8080/new/circ_detail.php?ID=rno-Vwf_0006
rno_circ:chr9:4447198-4453450	Kat2b	0	0	0	4.56870085419821	0	0	3.76022985825031	0.460063383758199	rno-AABR07066180_0001	http://159.226.67.237:8080/new/circ_detail.php?ID=rno-AABR07066180_0001
rno_circ:chr2:226570541-226570867	Bcar3	0	0	0	4.56870085419821	0	0	3.76023789125797	0.460124471739282	rno-Bcar3_0003	http://159.226.67.237:8080/new/circ_detail.php?ID=rno-Bcar3_0003
rno_circ:chr2:186037694-186062373	Lrba	0	0	0	4.56870085419821	0	0	3.76025271634013	0.460237251257739	rno-Lrba_0012	http://159.226.67.237:8080/new/circ_detail.php?ID=rno-Lrba_0012
rno_circ:chr8:70383124-70384967	Dennd4a	0	0	0	4.56870085419821	0	0	3.76027965521915	0.460442318785872	rno-Dennd4a_0021	http://159.226.67.237:8080/new/circ_detail.php?ID=rno-Dennd4a_0021
rno_circ:chr17:70261992-70268047	Fam208b	0	0	0	4.56870085419821	0	0	3.76028199963491	0.460460173435653	rno-Fam208b_0002	http://159.226.67.237:8080/new/circ_detail.php?ID=rno-Fam208b_0002
rno_circ:chr10:90949517-90955776	Eftud2	0	0	0	4.56870085419821	0	0	3.76033167648221	0.460838812160058	rno-Eftud2_0005	http://159.226.67.237:8080/new/circ_detail.php?ID=rno-Eftud2_0005
rno_circ:chr7:81386433-81437431	Angpt1	0	3.23122666552101	1.30731584332371	0.0394612084760571	9.97494994291187	2.40703795623295	1.40396004180366	0.460854796783963	rno-Angpt1_0001	http://159.226.67.237:8080/new/circ_detail.php?ID=rno-Angpt1_0001
rno_circ:chr13:98386342-98399944	Cdc42bpa	0	0	0	4.56870085419821	0	0	3.76034257464352	0.460921957290444	rno-Cdc42bpa_0002	http://159.226.67.237:8080/new/circ_detail.php?ID=rno-Cdc42bpa_0002
rno_circ:chr5:12171585-12172003	Pcmtd1	1.97767812866242	2.16554939114049	0.0410856137915718	0.0371050225030456	5.98471916059531	3.73793184138463	1.14858444443035	0.460974689928883	rno-Pcmtd1_0002	http://159.226.67.237:8080/new/circ_detail.php?ID=rno-Pcmtd1_0002
rno_circ:chr20:14319170-14326640	Specc1l	35.5913905944037	30.4139193361447	34.42215782641	23.4884799087078	24.9329328769922	31.875657447576	-0.30807821888548	0.461308419672917	rno-Specc1l_0002	http://159.226.67.237:8080/new/circ_detail.php?ID=rno-Specc1l_0002
rno_circ:chr20:27409750-27411951	Tet1	0	2.15693934247901	1.2887569519091	0	0	0	-3.37292666401519	0.461385069198341	rno-Tet1_0004	http://159.226.67.237:8080/new/circ_detail.php?ID=rno-Tet1_0004
rno_circ:chr6:124386601-124400951	Ttc7b	0	2.15693934247901	1.2887569519091	0	0	0	-3.37293616503637	0.461532884868784	rno-Ttc7b_0001	http://159.226.67.237:8080/new/circ_detail.php?ID=rno-Ttc7b_0001
rno_circ:chr5:101653101-101663967	Ccdc171	0	0	0	1.17954832569678	1.99518307563667	0	3.22618067854242	0.46211032341155	rno-AABR07049060_0020	http://159.226.67.237:8080/new/circ_detail.php?ID=rno-AABR07049060_0020
rno_circ:chr13:100347405-100353039	Enah	0	0	0	1.17954832569678	1.99518307563667	0	3.22627155724967	0.462443556357383	rno-Enah_0001	http://159.226.67.237:8080/new/circ_detail.php?ID=rno-Enah_0001
rno_circ:chr2:183464286-183464562	Fhdc1	0	4.29188651204669	0.0415942375938806	2.37954917154517	5.98468696471034	1.78004355755176	1.13984690138109	0.462527971696452	rno-Fhdc1_0004	http://159.226.67.237:8080/new/circ_detail.php?ID=rno-Fhdc1_0004
rno_circ:chr15:61665894-61669301	Mtrf1	0	0	0	1.17954832569678	1.99518307563667	0	3.22635925404362	0.462765863206232	rno-Mtrf1_0005	http://159.226.67.237:8080/new/circ_detail.php?ID=rno-Mtrf1_0005
rno_circ:chr1:104785950-104821976	Nav2	0	0	0	1.17954832569678	1.99518307563667	0	3.22644662418835	0.463087696107077	-	-
rno_circ:chr5:159074507-159078705	Arhgef10l	0	0	0	1.17954832569678	1.99518307563667	0	3.2265336696184	0.463409056566438	rno-Arhgef10l_0005	http://159.226.67.237:8080/new/circ_detail.php?ID=rno-Arhgef10l_0005
rno_circ:chr17:34787652-34799549	Exoc2	7.91149750681284	3.27668422242258	3.87218942348965	3.51450640225092	4.98737398355196	0	-0.899076525634128	0.463771441871207	rno-LOC103689971_0002	http://159.226.67.237:8080/new/circ_detail.php?ID=rno-LOC103689971_0002
rno_circ:chr10:92406311-92432295	Kansl1	0	0	0	0.0204895949422754	1.99529398983763	0.568135259747703	3.03907103723111	0.46488557657319	rno-Kansl1_0001	http://159.226.67.237:8080/new/circ_detail.php?ID=rno-Kansl1_0001
rno_circ:chr12:13600118-13612054	Rnf216	0	0	0	0.0204895949422754	1.99529398983763	0.568135259747703	3.0390699124536	0.464970071859009	rno-Rnf216_0001	http://159.226.67.237:8080/new/circ_detail.php?ID=rno-Rnf216_0001
rno_circ:chr3:80732031-80732927	Ambra1	0	0	0	0.0204895949422754	1.99529398983763	0.568135259747703	3.03906878534313	0.465054712344073	rno-Ambra1_0003	http://159.226.67.237:8080/new/circ_detail.php?ID=rno-Ambra1_0003
rno_circ:chrX:139673761-139702885	Gpc3	0	0	0	0.0204895949422754	1.99529398983763	0.568135259747703	3.03906638415284	0.465234930146641	-	-
rno_circ:chr14:28418126-28495950	Adgrl3	0	0	0	0.0204895949422754	1.99529398983763	0.568135259747703	3.03906397636534	0.465415507455988	rno-Adgrl3_0024	http://159.226.67.237:8080/new/circ_detail.php?ID=rno-Adgrl3_0024
rno_circ:chr19:38077418-38091369	Nfatc3	0	0.00591557983440563	1.21738345570897	6.89075032047147	0	0	2.20008646398955	0.465428878333568	rno-Nfatc3_0003	http://159.226.67.237:8080/new/circ_detail.php?ID=rno-Nfatc3_0003
rno_circ:chr2:58541820-58544453	Lmbrd2	0	0	0	0.0204895949422754	1.99529398983763	0.568135259747703	3.03906356586729	0.465446280179143	rno-Lmbrd2_0001	http://159.226.67.237:8080/new/circ_detail.php?ID=rno-Lmbrd2_0001
rno_circ:chrX:99728011-99852337	Diaph2	0	0	0	0.0204895949422754	1.99529398983763	0.568135259747703	3.03906156196986	0.465596444970684	rno-AABR07040412_0006	http://159.226.67.237:8080/new/circ_detail.php?ID=rno-AABR07040412_0006
rno_circ:chr10:95327724-95328546	Bptf	1.97758626443702	1.09865222464842	1.30577251661095	1.21876371316602	5.9849345750482	1.7895129942217	0.976169962700503	0.466471028235334	rno-Bptf_0002	http://159.226.67.237:8080/new/circ_detail.php?ID=rno-Bptf_0002
rno_circ:chr1:277379257-277383623	Nhlrc2	3.95299290062539	9.73224568241262	0.0631397290455284	2.35959819750032	1.99431465544974	2.47970855745343	-0.980515397792099	0.467168230829	rno-Nhlrc2_0001	http://159.226.67.237:8080/new/circ_detail.php?ID=rno-Nhlrc2_0001
rno_circ:chr3:177140837-177145025	Prpf6	5.93808043036634	1.10660353253112	0.0518444257202826	1.17342995354018	0	1.26632365786594	-1.40898281757336	0.467459602306258	rno-Prpf6_0008	http://159.226.67.237:8080/new/circ_detail.php?ID=rno-Prpf6_0008
rno_circ:chr4:66463926-66473208	Hipk2	11.867706333152	6.52288216237535	1.36486758144744	7.07955855340707	15.9577890322236	8.68367660285979	0.652010899951272	0.467950063659436	rno-Hipk2_0005	http://159.226.67.237:8080/new/circ_detail.php?ID=rno-Hipk2_0005
rno_circ:chr10:74892407-74894828	Mtmr4	0	7.56741278329219	3.84467520966564	0.0269226904904475	0	3.95865029319865	-1.37502956681715	0.469282922231536	rno-Mtmr4_0002	http://159.226.67.237:8080/new/circ_detail.php?ID=rno-Mtmr4_0002
rno_circ:chr5:167486001-167526275	Rere	36.5803113793291	34.750731445658	28.07714370966	11.7863117814125	33.9095911669419	27.487683440053	-0.431727190008002	0.470020885939336	rno-Rere_0006	http://159.226.67.237:8080/new/circ_detail.php?ID=rno-Rere_0006
rno_circ:chr16:50413024-50413854	Fat1	0.987351636113896	0.0121760262321823	2.4807031843586	0	0	0	-3.396672303423	0.470143591410222	-	-
rno_circ:chr18:56499873-56500941	Hmgxb3	0.987351636113896	0.0121760262321823	2.4807031843586	0	0	0	-3.39668593149429	0.470266911994053	rno-Hmgxb3_0001	http://159.226.67.237:8080/new/circ_detail.php?ID=rno-Hmgxb3_0001
rno_circ:chr6:146145845-146152968	Sp4	0.987351636113896	0.0121760262321823	2.4807031843586	0	0	0	-3.39669392166531	0.470339255158528	rno-Sp4_0001	http://159.226.67.237:8080/new/circ_detail.php?ID=rno-Sp4_0001
rno_circ:chr5:139438595-139440842	Scmh1	0.986690201272916	1.09924690506796	2.51530850944573	2.37991133241454	3.98928528068311	3.73354478193434	1.12374421182719	0.473794926553431	rno-Scmh1_0001	http://159.226.67.237:8080/new/circ_detail.php?ID=rno-Scmh1_0001
rno_circ:chr4:26336094-26341599	Cdk14	3.95243178278959	2.19717963843806	10.096663320207	1.21996565712388	2.99170661935238	5.06855484635159	-0.713755425713896	0.475225487560862	rno-Cdk14_0013	http://159.226.67.237:8080/new/circ_detail.php?ID=rno-Cdk14_0013
rno_circ:chr18:1803205-1819028	Esco1	0	0.0097645206770276	2.43276956263281	0.0359801465160146	4.98718387847077	3.75782273655911	1.74928416632306	0.475238578476855	rno-Esco1_0007	http://159.226.67.237:8080/new/circ_detail.php?ID=rno-Esco1_0007
rno_circ:chr1:204979934-204988430	Zranb1	2.96500691465944	2.18702570770657	3.81600912922676	1.19169710159019	2.9928824481574	0	-1.13526855375378	0.477086849738318	rno-Zranb1_0007	http://159.226.67.237:8080/new/circ_detail.php?ID=rno-Zranb1_0007
rno_circ:chr1:45923228-46014665	Arid1b	0	2.17551083842217	3.75252618975048	5.85277986041196	0	6.95300267350703	1.10497123728135	0.477148535352127	rno-Arid1b_0001	http://159.226.67.237:8080/new/circ_detail.php?ID=rno-Arid1b_0001
rno_circ:chr2:188301023-188309036	Ash1l	17.7949305097629	18.4649526122081	17.8635630430246	23.4751979140395	18.9488135914814	26.2421833306151	0.349601676543687	0.477462468780132	rno-Ash1l_0028	http://159.226.67.237:8080/new/circ_detail.php?ID=rno-Ash1l_0028
rno_circ:chr5:36040325-36046665	Coq3	1.9737685976015	8.6712991827224	6.37877004931053	9.39740448727437	3.98848787642768	13.8193474603473	0.695170937021937	0.477606104651171	rno-Coq3_0001	http://159.226.67.237:8080/new/circ_detail.php?ID=rno-Coq3_0001
rno_circ:chr1:81437928-81438850	Xrcc1	3.95619841778321	1.1072241932442	2.57150508492021	1.22821298176123	2.99132861724011	10.8100687794894	0.990514398014672	0.478510133888952	rno-Xrcc1_0001	http://159.226.67.237:8080/new/circ_detail.php?ID=rno-Xrcc1_0001
rno_circ:chr5:75293219-75297323	Svep1	10.8743605146143	15.1903305905673	6.44335104463913	8.22219425430761	6.98095478815154	8.09886288254704	-0.479366630106129	0.479184147281648	rno-Svep1_0001	http://159.226.67.237:8080/new/circ_detail.php?ID=rno-Svep1_0001
rno_circ:chr8:94069184-94070462	Ube3d	1.97652028518908	0.0154553658627294	3.74903083471452	1.22461578070323	6.98201713730163	3.70590250308572	1.04052174372475	0.479341652605836	rno-Ube3d_0007	http://159.226.67.237:8080/new/circ_detail.php?ID=rno-Ube3d_0007
rno_circ:chr4:115104274-115106428	Tet3	14.8282180342971	22.793994595103	14.0645227963952	16.4625663415965	25.9305513243874	26.2421685473346	0.415276779747506	0.480532498075625	rno-Tet3_0001	http://159.226.67.237:8080/new/circ_detail.php?ID=rno-Tet3_0001
rno_circ:chr12:41570063-41580219	Slc8b1	0	10.7811420526804	0.059298745770475	1.18926182574478	1.99491969452107	0.547341773592477	-1.46863377245836	0.481210129299236	rno-Slc8b1_0001	http://159.226.67.237:8080/new/circ_detail.php?ID=rno-Slc8b1_0001
rno_circ:chr4:91373941-91377186	Ccser1	1.97767812866242	2.16554939114049	0.0410856137915718	3.52299626290838	0.996582245782304	4.41826965291476	1.01561626441761	0.48233216239553	rno-Ccser1_0002	http://159.226.67.237:8080/new/circ_detail.php?ID=rno-Ccser1_0002
rno_circ:chr9:38582634-38584696	Prim2	0	1.08559897833393	1.26125614219932	8.05567957088232	0	0	1.63576634975957	0.48335895399211	rno-Prim2_0005	http://159.226.67.237:8080/new/circ_detail.php?ID=rno-Prim2_0005
rno_circ:chr7:140828965-140829261	Spats2	0.98845749508064	0.00949012357765233	1.26008690830099	5.75761779446139	0.996712417703772	0	1.40915097892071	0.483469678178748	rno-Kcnh3_0003	http://159.226.67.237:8080/new/circ_detail.php?ID=rno-Kcnh3_0003
rno_circ:chr10:94172444-94173418	Ace	0.985442428805077	2.18799290763277	6.27167276105245	1.18926182574478	1.99491969452107	0.547341773592477	-1.26491259873027	0.484771673813358	-	-
rno_circ:chr13:95167819-95208329	Akt3	3.95473074346393	4.33840448971286	1.34668286632838	2.34181516603944	0.996799071799283	1.8520251766658	-0.859339964596669	0.484921119247768	rno-Akt3_0002	http://159.226.67.237:8080/new/circ_detail.php?ID=rno-Akt3_0002
rno_circ:chr19:54786578-54790907	Banp	7.91198014682705	0.020451866039163	6.35319655248164	2.40466086454243	6.98088976924683	15.136645865391	0.786211371706613	0.486137921657392	rno-Banp_0010	http://159.226.67.237:8080/new/circ_detail.php?ID=rno-Banp_0010
rno_circ:chr4:99275917-99291251	Rmnd5a	2.96771380183382	2.17274208027587	0.0455193190958209	0.00868495878322351	0	0.654116063138671	-2.3233817151732	0.487674548349591	rno-Rmnd5a_0002	http://159.226.67.237:8080/new/circ_detail.php?ID=rno-Rmnd5a_0002
rno_circ:chr8:48682980-48683667	Vps11	0	1.07140818961673	0.0167243615720584	0.0299534547186949	1.99451197241278	3.19959652149128	1.95441741428689	0.488660900427206	rno-Vps11_0001	http://159.226.67.237:8080/new/circ_detail.php?ID=rno-Vps11_0001
rno_circ:chr6:22365537-22376735	Memo1	0	1.07140818961673	0.0167243615720584	0.0299534547186949	1.99451197241278	3.19959652149128	1.95440758087068	0.488710944308641	rno-Memo1_0010	http://159.226.67.237:8080/new/circ_detail.php?ID=rno-Memo1_0010
rno_circ:chr17:79609613-79644806	Itga8	1.97673858958504	3.24018997639076	0.045741530575376	0.00868495878322351	0	0.654116063138671	-2.34314771997263	0.488992256929476	rno-Itga8_0001	http://159.226.67.237:8080/new/circ_detail.php?ID=rno-Itga8_0001
rno_circ:chr12:14689166-14703546	Sdk1	5.93171208725644	2.19683273212643	7.60983993406713	3.57270225015731	10.9708579724634	10.0070876060406	0.659824494894144	0.489273553436986	rno-AABR07035437_0001	http://159.226.67.237:8080/new/circ_detail.php?ID=rno-AABR07035437_0001
rno_circ:chr1:281834156-281857037	Cacul1	2.96457970914111	4.33934026125561	2.59362832265326	1.22910752237032	8.9765707496729	6.23951194165863	0.734938981141413	0.489774405464617	rno-Cacul1_0001	http://159.226.67.237:8080/new/circ_detail.php?ID=rno-Cacul1_0001
rno_circ:chr4:28457541-28467072	Vps50	0	0	0	2.29442092412085	0	0.564883817872041	3.15374904016609	0.489906672023155	rno-Vps50_0002	http://159.226.67.237:8080/new/circ_detail.php?ID=rno-Vps50_0002
rno_circ:chr5:101121074-101133974	Frem1	0	0	0	2.29442092412085	0	0.564883817872041	3.15378003001042	0.490069284243644	-	-
rno_circ:chrX:135406401-135419614	Zfp280c	2.96583176482171	4.32519425243946	0.0523554485638542	0.0187341548513864	0	2.00018451316627	-1.63309555763829	0.490072810830366	rno-Zfp280c_0004	http://159.226.67.237:8080/new/circ_detail.php?ID=rno-Zfp280c_0004
rno_circ:chr3:15042229-15042609	Dab2ip	0	0	0	2.29442092412085	0	0.564883817872041	3.15381095225453	0.490231687207582	rno-Dab2ip_0002	http://159.226.67.237:8080/new/circ_detail.php?ID=rno-Dab2ip_0002
rno_circ:chr2:104882050-104908155	Hltf	1.98101870652196	0.00922263907689708	0.027182760627054	0.0331891700106797	2.99202679519199	3.8119323896879	1.57787542755654	0.490392395845477	rno-Hltf_0012	http://159.226.67.237:8080/new/circ_detail.php?ID=rno-Hltf_0012
rno_circ:chr14:2924636-2955913	Evi5	0	0	0	2.29442092412085	0	0.564883817872041	3.15384180714599	0.490393881461851	rno-Evi5_0011	http://159.226.67.237:8080/new/circ_detail.php?ID=rno-Evi5_0011
rno_circ:chr16:7272104-7273199	Nisch	0	0	0	2.29442092412085	0	0.564883817872041	3.15387259493106	0.490555867550874	rno-Nisch_0003	http://159.226.67.237:8080/new/circ_detail.php?ID=rno-Nisch_0003
rno_circ:chr5:148835226-148836445	Pum1	0	0	0	2.29442092412085	0	0.564883817872041	3.15390331585469	0.490717646016629	rno-Pum1_0022	http://159.226.67.237:8080/new/circ_detail.php?ID=rno-Pum1_0022
rno_circ:chr12:589609-591296	LOC100909860	0	0	0	2.29442092412085	0	0.564883817872041	3.15393397016054	0.490879217398665	rno-intergenic_000202	http://159.226.67.237:8080/new/circ_detail.php?ID=rno-intergenic_000202
rno_circ:chr5:105131745-105134708	Dennd4c	0	0	0	2.29442092412085	0	0.564883817872041	3.15396455809095	0.491040582234124	rno-Dennd4c_0003	http://159.226.67.237:8080/new/circ_detail.php?ID=rno-Dennd4c_0003
rno_circ:chr9:13162903-13232980	Kif6	0	0	0	2.29442092412085	0	0.564883817872041	3.153995079887	0.491201741057749	rno-Kif6_0002	http://159.226.67.237:8080/new/circ_detail.php?ID=rno-Kif6_0002
rno_circ:chr7:76229137-76229533	Ncald	0	0	0	2.29442092412085	0	0.564883817872041	3.15401060223504	0.491283755768009	rno-Ncald_0001	http://159.226.67.237:8080/new/circ_detail.php?ID=rno-Ncald_0001
rno_circ:chr5:144910322-144915213	Zmym4	2.96771380183382	2.17274208027587	0.0455193190958209	0.00948729206903781	0.997818868040137	0	-2.09606113150972	0.491344810941837	rno-Zmym4_0039	http://159.226.67.237:8080/new/circ_detail.php?ID=rno-Zmym4_0039
rno_circ:chr6:21301779-21308087	Ltbp1	0	0	0	2.29442092412085	0	0.564883817872041	3.15402553578846	0.491362694401904	rno-Ltbp1_0002	http://159.226.67.237:8080/new/circ_detail.php?ID=rno-Ltbp1_0002
rno_circ:chrX:71568020-71568934	Ogt	0	0	0	2.29442092412085	0	0.564883817872041	3.15405592603389	0.49152344279659	rno-Ogt_0005	http://159.226.67.237:8080/new/circ_detail.php?ID=rno-Ogt_0005
rno_circ:chr16:79831229-79831887	Cln8	0	0	0	2.29442092412085	0	0.564883817872041	3.15408625086053	0.491683986769458	rno-Cln8_0001	http://159.226.67.237:8080/new/circ_detail.php?ID=rno-Cln8_0001
rno_circ:chr5:160031839-160043135	Spen	0	0	0	2.29442092412085	0	0.564883817872041	3.15411651050443	0.491844326845826	rno-Spen_0014	http://159.226.67.237:8080/new/circ_detail.php?ID=rno-Spen_0014
rno_circ:chr6:125568127-125594377	Tc2n	6.9183500575824	10.8582642084241	10.2043180616361	12.9185039503835	12.9650833455595	12.4603488553799	0.457393931567908	0.491892951740128	rno-RF00026_0020	http://159.226.67.237:8080/new/circ_detail.php?ID=rno-RF00026_0020
rno_circ:chr19:31878182-31886209	Abce1	0.990313169079039	0.00567044215474585	0.0164479016250751	0.0288511661010042	2.99248958872869	1.85719242487639	1.90814376811344	0.492378301671771	rno-Abce1_0001	http://159.226.67.237:8080/new/circ_detail.php?ID=rno-Abce1_0001
rno_circ:chr11:51049296-51068978	Cblb	1.97890013492885	0.011928614686139	1.28682686145243	4.66104875625619	0	3.77007529135689	1.27702152936432	0.493084206177257	rno-Cblb_0007	http://159.226.67.237:8080/new/circ_detail.php?ID=rno-Cblb_0007
rno_circ:chr4:152937981-152938845	Kdm5a	0.990313169079039	0.00567044215474585	0.0164479016250751	0.0329833744164174	0	6.52153061658861	2.29033062398073	0.494119240930085	rno-Kdm5a_0030	http://159.226.67.237:8080/new/circ_detail.php?ID=rno-Kdm5a_0030
rno_circ:chr1:134843160-134848903	Chd2	2.96389490102777	7.57130440175797	1.35374825619541	4.72969650154153	11.9688119854019	3.64566503129187	0.735332704757763	0.494140311839113	rno-Chd2_0001	http://159.226.67.237:8080/new/circ_detail.php?ID=rno-Chd2_0001
rno_circ:chr5:116593430-116658945	Nfia	0.990313169079039	0.00567044215474585	0.0164479016250751	0.0329833744164174	0	6.52153061658861	2.29032475140133	0.494186681063339	rno-Nfia_0003	http://159.226.67.237:8080/new/circ_detail.php?ID=rno-Nfia_0003
rno_circ:chrY:562326-562757	Kdm5d	0.984988885368804	4.35591000386025	10.0826512117147	8.22334990757843	5.98346300741472	9.37683311970664	0.639321168361071	0.494300623336758	rno-Kdm5d_0001	http://159.226.67.237:8080/new/circ_detail.php?ID=rno-Kdm5d_0001
rno_circ:chr18:73479863-73480337	Pias2	0	1.07140818961673	0.0167243615720584	0.0288511661010042	2.99248958872869	1.85719242487639	1.86099859914198	0.495046079613083	rno-Pias2_0004	http://159.226.67.237:8080/new/circ_detail.php?ID=rno-Pias2_0004
rno_circ:chrX:75174388-75174831	Abcb7	16.8059897710443	22.7963660380405	14.0684230177344	15.2496011023913	5.98314274011415	17.5365677473394	-0.455232922387921	0.495730551704568	rno-Abcb7_0009	http://159.226.67.237:8080/new/circ_detail.php?ID=rno-Abcb7_0009
rno_circ:chr4:131694682-131871332	Foxp1	3.96094785171018	0.0134976834777716	0.040576115580778	0	0	0	-3.58750614315008	0.495750652922441	rno-Foxp1_0028	http://159.226.67.237:8080/new/circ_detail.php?ID=rno-Foxp1_0028
rno_circ:chr6:109850518-109875835	Ttll5	3.96094785171018	0.0134976834777716	0.040576115580778	0	0	0	-3.58750340703019	0.495784587923404	rno-Ttll5_0016	http://159.226.67.237:8080/new/circ_detail.php?ID=rno-Ttll5_0016
rno_circ:chr5:129413066-129528945	Faf1	3.96094785171018	0.0134976834777716	0.040576115580778	0	0	0	-3.5875006693393	0.495818546867943	rno-Faf1_0024	http://159.226.67.237:8080/new/circ_detail.php?ID=rno-Faf1_0024
rno_circ:chr6:108862383-108883917	Ylpm1	0	1.07140818961673	0.0167243615720584	0.0282180147282474	1.99464051062662	2.54645355058956	1.77617574874092	0.495884423172661	rno-Ylpm1_0002	http://159.226.67.237:8080/new/circ_detail.php?ID=rno-Ylpm1_0002
rno_circ:chr12:39277061-39277948	Camkk2	3.96094785171018	0.0134976834777716	0.040576115580778	0	0	0	-3.58749478908365	0.495891501988757	-	-
rno_circ:chr2:116040707-116053646	Phc3	3.96094785171018	0.0134976834777716	0.040576115580778	0	0	0	-3.58747860043747	0.49609245758756	rno-Phc3_0015	http://159.226.67.237:8080/new/circ_detail.php?ID=rno-Phc3_0015
rno_circ:chr9:10683822-10690477	Kdm4b	3.96094785171018	0.0134976834777716	0.040576115580778	0	0	0	-3.58747692931076	0.496113210789492	rno-Kdm4b_0001	http://159.226.67.237:8080/new/circ_detail.php?ID=rno-Kdm4b_0001
rno_circ:chr18:59127738-59129266	Wdr7	3.96094785171018	0.0134976834777716	0.040576115580778	0	0	0	-3.58747532894939	0.49613308673954	rno-Wdr7_0025	http://159.226.67.237:8080/new/circ_detail.php?ID=rno-Wdr7_0025
rno_circ:chr3:123249654-123285181	RGD1565616	3.96094785171018	0.0134976834777716	0.040576115580778	0	0	0	-3.58746196486109	0.496299123863895	-	-
rno_circ:chr8:64610881-64611791	Myo9a	0	1.07140818961673	0.0167243615720584	0.0282180147282474	1.99464051062662	2.54645355058956	1.77608076136115	0.49643573030755	rno-Myo9a_0005	http://159.226.67.237:8080/new/circ_detail.php?ID=rno-Myo9a_0005
rno_circ:chr8:69783758-69790546	Dis3l	0	1.07140818961673	0.0167243615720584	0.0329833744164174	0	6.52153061658861	2.23273971977587	0.496487833844629	rno-Dis3l_0004	http://159.226.67.237:8080/new/circ_detail.php?ID=rno-Dis3l_0004
rno_circ:chr6:43057385-43084336	Hpcal1	3.96094785171018	0.0134976834777716	0.040576115580778	0	0	0	-3.58744622723676	0.496494786785224	rno-Hpcal1_0002	http://159.226.67.237:8080/new/circ_detail.php?ID=rno-Hpcal1_0002
rno_circ:chr1:20022792-20047889	L3mbtl3	3.96094785171018	0.0134976834777716	0.040576115580778	0	0	0	-3.58743706585472	0.496608756661994	rno-L3mbtl3_0001	http://159.226.67.237:8080/new/circ_detail.php?ID=rno-L3mbtl3_0001
rno_circ:chr6:21314475-21323737	Ltbp1	3.96094785171018	0.0134976834777716	0.040576115580778	0	0	0	-3.5874037858851	0.497023190262946	-	-
rno_circ:chr14:71861197-71877488	Fbxl5	0.990313169079039	0.00567044215474585	0.0164479016250751	2.33846814999031	0	2.53901916087879	1.8944447619218	0.497084701724221	rno-Fbxl5_0001	http://159.226.67.237:8080/new/circ_detail.php?ID=rno-Fbxl5_0001
rno_circ:chr5:7830490-7865541	Prex2	3.96094785171018	0.0134976834777716	0.040576115580778	0	0	0	-3.58738195914375	0.497295357763273	rno-Prex2_0005	http://159.226.67.237:8080/new/circ_detail.php?ID=rno-Prex2_0005
rno_circ:chr19:22143683-22179584	Phkb	17.7983366243614	5.45547462080237	11.4925318860029	9.38444675125849	4.98599517630807	9.37538918093542	-0.53951849044314	0.49739532980731	rno-Phkb_0003	http://159.226.67.237:8080/new/circ_detail.php?ID=rno-Phkb_0003
rno_circ:chrX:10554554-10557682	Usp9x	3.96094785171018	0.0134976834777716	0.040576115580778	0	0	0	-3.58737017616374	0.497442403882323	rno-Usp9x_0016	http://159.226.67.237:8080/new/circ_detail.php?ID=rno-Usp9x_0016
rno_circ:chr10:19512171-19545184	Dock2	3.96094785171018	0.0134976834777716	0.040576115580778	0	0	0	-3.5873593386666	0.497577724441321	rno-AABR07029272_0006	http://159.226.67.237:8080/new/circ_detail.php?ID=rno-AABR07029272_0006
rno_circ:chr5:173032293-173036829	Slc35e2b	3.96094785171018	0.0134976834777716	0.040576115580778	0	0	0	-3.58734871488604	0.497710444994517	rno-Slc35e2b_0005	http://159.226.67.237:8080/new/circ_detail.php?ID=rno-Slc35e2b_0005
rno_circ:chrX:80455370-80456988	LOC102554698	3.96094785171018	0.0134976834777716	0.040576115580778	0	0	0	-3.58733808490356	0.497843310984081	rno-intergenic_000266	http://159.226.67.237:8080/new/circ_detail.php?ID=rno-intergenic_000266
rno_circ:chr7:58413841-58419520	Zfc3h1	3.96094785171018	0.0134976834777716	0.040576115580778	0	0	0	-3.58732374848018	0.498022612171604	-	-
rno_circ:chrX:128202172-128205259	Thoc2	5.93142698037826	5.43685352724411	5.12862960395843	3.53193982197698	4.98695928328115	1.77912531114645	-0.703167377132659	0.498072499431938	rno-Thoc2_0001	http://159.226.67.237:8080/new/circ_detail.php?ID=rno-Thoc2_0001
rno_circ:chr20:21978047-21986948	Rtkn2	8.9007237519281	3.27803945303379	3.87741271980009	4.66927217297527	0	4.41516146072542	-0.78973859553873	0.498112452832271	rno-Rtkn2_0001	http://159.226.67.237:8080/new/circ_detail.php?ID=rno-Rtkn2_0001
rno_circ:chr9:93936072-93936319	Dis3l2	3.96094785171018	0.0134976834777716	0.040576115580778	0	0	0	-3.58731095370695	0.498182737015237	rno-Dis3l2_0005	http://159.226.67.237:8080/new/circ_detail.php?ID=rno-Dis3l2_0005
rno_circ:chr13:74038194-74042333	Soat1	0	0.00591557983440563	1.21738345570897	0.0282180147282474	1.99464051062662	2.54645355058956	1.69461703265245	0.498260233922035	rno-Soat1_0004	http://159.226.67.237:8080/new/circ_detail.php?ID=rno-Soat1_0004
rno_circ:chr17:80831975-80848105	Trdmt1	3.96094785171018	0.0134976834777716	0.040576115580778	0	0	0	-3.58729164882061	0.498424521953641	rno-Trdmt1_0002	http://159.226.67.237:8080/new/circ_detail.php?ID=rno-Trdmt1_0002
rno_circ:chr1:123959921-123970510	Chrna7	1.97673858958504	3.24018997639076	0.045741530575376	1.13455396182207	0	0	-2.03253870273614	0.499118428941276	rno-Chrna7_0001	http://159.226.67.237:8080/new/circ_detail.php?ID=rno-Chrna7_0001
rno_circ:chr7:126970756-126979759	Gramd4	0.986274415649528	3.24160420022251	1.31987764255224	1.15819042212266	0	0.597429870969537	-1.47497599068708	0.499345013764841	rno-Gramd4_0001	http://159.226.67.237:8080/new/circ_detail.php?ID=rno-Gramd4_0001
rno_circ:chr11:42955822-42963327	Crybg3	2.96748877568455	0.015270327668152	2.53804622318256	1.13455396182207	0	0	-2.08387471616818	0.499361778737786	rno-Crybg3_0008	http://159.226.67.237:8080/new/circ_detail.php?ID=rno-Crybg3_0008
rno_circ:chr8:22804233-22805257	Kank2	0.990313169079039	0.00567044215474585	0.0164479016250751	2.33881179574664	2.99250086724289	0	1.96677460118266	0.49937374199222	rno-Kank2_0003	http://159.226.67.237:8080/new/circ_detail.php?ID=rno-Kank2_0003
rno_circ:chr1:1841452-1846589	Katna1	0	1.07140818961673	0.0167243615720584	2.33846814999031	0	2.53901916087879	1.84669191037705	0.499866996410933	rno-Katna1_0001	http://159.226.67.237:8080/new/circ_detail.php?ID=rno-Katna1_0001
rno_circ:chr20:32513668-32537033	Kpna5	5.93539654958396	2.18852238622728	1.34612609945572	1.19169710159019	2.9928824481574	0	-1.22192042605287	0.499899785534404	rno-Kpna5_0001	http://159.226.67.237:8080/new/circ_detail.php?ID=rno-Kpna5_0001
rno_circ:chr8:23508992-23524947	Bbs9	1.98101870652196	0.00922263907689708	0.027182760627054	3.49791900981769	0	3.15295555770105	1.5267381353018	0.500016931526004	rno-AABR07069473_0002	http://159.226.67.237:8080/new/circ_detail.php?ID=rno-AABR07069473_0002
rno_circ:chr18:58454305-58457366	Piezo2	0	0	0	0.0269226904904475	0	3.95865029319865	3.54794928332295	0.500048906480046	-	-
rno_circ:chr3:33003598-33006797	Acvr2a	0	1.07140818961673	0.0167243615720584	3.47505088235474	0	1.84949325479167	1.96348485628415	0.500074696238472	rno-Acvr2a_0001	http://159.226.67.237:8080/new/circ_detail.php?ID=rno-Acvr2a_0001
rno_circ:chr7:74258330-74333519	Vps13b	0	0	0	0.0269226904904475	0	3.95865029319865	3.547918345761	0.500202815277016	rno-AABR07057491_0001	http://159.226.67.237:8080/new/circ_detail.php?ID=rno-AABR07057491_0001
rno_circ:chr5:105182877-105183990	Dennd4c	0	0	0	0.0269226904904475	0	3.95865029319865	3.54782828363299	0.500651384131821	rno-Dennd4c_0011	http://159.226.67.237:8080/new/circ_detail.php?ID=rno-Dennd4c_0011
rno_circ:chr12:38474099-38476157	Vps33a	0	4.29188651204669	0.0415942375938806	0	0	0	-3.6953738759863	0.500814879150287	rno-Vps33a_0004	http://159.226.67.237:8080/new/circ_detail.php?ID=rno-Vps33a_0004
rno_circ:chr2:173977730-173991228	Pdcd10	0	0	0	0.0269226904904475	0	3.95865029319865	3.54778810585635	0.500851748933622	rno-Pdcd10_0001	http://159.226.67.237:8080/new/circ_detail.php?ID=rno-Pdcd10_0001
rno_circ:chr2:183520240-183535861	Arfip1	0	4.29188651204669	0.0415942375938806	0	0	0	-3.69537305698895	0.500864584445683	rno-Arfip1_0006	http://159.226.67.237:8080/new/circ_detail.php?ID=rno-Arfip1_0006
rno_circ:chr2:30564530-30566431	Ocln	0	4.29188651204669	0.0415942375938806	0	0	0	-3.69536592893213	0.50129756114961	rno-Ocln_0002	http://159.226.67.237:8080/new/circ_detail.php?ID=rno-Ocln_0002
rno_circ:chr19:17319029-17327607	Rbl2	0	4.29188651204669	0.0415942375938806	0	0	0	-3.69536583143908	0.501303487759504	rno-Rbl2_0007	http://159.226.67.237:8080/new/circ_detail.php?ID=rno-Rbl2_0007
rno_circ:chr2:24189344-24210851	Ap3b1	0	4.29188651204669	0.0415942375938806	0	0	0	-3.69536573394606	0.501309414493285	rno-Ap3b1_0017	http://159.226.67.237:8080/new/circ_detail.php?ID=rno-Ap3b1_0017
rno_circ:chr8:29944044-29945357	Opcml	0	4.29188651204669	0.0415942375938806	0	0	0	-3.69536563645306	0.501315341350945	rno-Opcml_0003	http://159.226.67.237:8080/new/circ_detail.php?ID=rno-Opcml_0003
rno_circ:chr11:61450400-61475868	Usf3	0	4.29188651204669	0.0415942375938806	0	0	0	-3.69536553896007	0.501321268332466	rno-Usf3_0002	http://159.226.67.237:8080/new/circ_detail.php?ID=rno-Usf3_0002
rno_circ:chrX:104789638-104791273	Sytl4	0	0	0	0.0269226904904475	0	3.95865029319865	3.54768760151207	0.501353644619874	rno-Sytl4_0001	http://159.226.67.237:8080/new/circ_detail.php?ID=rno-Sytl4_0001
rno_circ:chr14:86434307-86459878	Ogdh	0	4.29188651204669	0.0415942375938806	0	0	0	-3.69536490857784	0.501359594761798	rno-LOC103693780_0010	http://159.226.67.237:8080/new/circ_detail.php?ID=rno-LOC103693780_0010
rno_circ:chr2:212471565-212487554	Vav3	0	4.29188651204669	0.0415942375938806	0	0	0	-3.69536482070827	0.501364937534043	rno-Vav3_0001	http://159.226.67.237:8080/new/circ_detail.php?ID=rno-Vav3_0001
rno_circ:chr20:14358035-14365532	Specc1l	0	4.29188651204669	0.0415942375938806	0	0	0	-3.69536343785448	0.501449033182218	rno-Specc1l_0011	http://159.226.67.237:8080/new/circ_detail.php?ID=rno-Specc1l_0011
rno_circ:chr18:73479863-73498648	Pias2	0	4.29188651204669	0.0415942375938806	0	0	0	-3.69536327741375	0.50145879171257	rno-Pias2_0001	http://159.226.67.237:8080/new/circ_detail.php?ID=rno-Pias2_0001
rno_circ:chr4:2546232-2574144	Ube3c	0	4.29188651204669	0.0415942375938806	0	0	0	-3.69536260784241	0.501499520889928	rno-Ube3c_0005	http://159.226.67.237:8080/new/circ_detail.php?ID=rno-Ube3c_0005
rno_circ:chr15:52562742-52638595	Gfra2	0	4.29188651204669	0.0415942375938806	0	0	0	-3.69536228069756	0.501519422843832	rno-Gfra2_0006	http://159.226.67.237:8080/new/circ_detail.php?ID=rno-Gfra2_0006
rno_circ:chr6:92173587-92181774	Map4k5	0	4.29188651204669	0.0415942375938806	0	0	0	-3.69536201512627	0.50153557998876	rno-Map4k5_0003	http://159.226.67.237:8080/new/circ_detail.php?ID=rno-Map4k5_0003
rno_circ:chr5:8812798-8824029	Cspp1	0	4.29188651204669	0.0415942375938806	0	0	0	-3.695361749405	0.501551747187331	rno-Cspp1_0014	http://159.226.67.237:8080/new/circ_detail.php?ID=rno-Cspp1_0014
rno_circ:chr5:128121137-128126014	Zcchc11	0	4.29188651204669	0.0415942375938806	0	0	0	-3.69536148992469	0.50156753556636	rno-Zcchc11_0005	http://159.226.67.237:8080/new/circ_detail.php?ID=rno-Zcchc11_0005
rno_circ:chr9:84353575-84361734	Farsb	0	4.29188651204669	0.0415942375938806	0	0	0	-3.69536084272638	0.501606918959878	-	-
rno_circ:chr10:64239048-64265637	Vps53	0	0	0	0.0269226904904475	0	3.95865029319865	3.54763054166101	0.501639024789352	rno-Vps53_0018	http://159.226.67.237:8080/new/circ_detail.php?ID=rno-Vps53_0018
rno_circ:chr18:77466020-77520779	Atp9b	0	0.00591557983440563	1.21738345570897	0.0329833744164174	0	6.52153061658861	2.13168106721474	0.501686167772449	rno-Atp9b_0004	http://159.226.67.237:8080/new/circ_detail.php?ID=rno-Atp9b_0004
rno_circ:chr20:20444189-20455145	Ank3	0	0	0	0.0269226904904475	0	3.95865029319865	3.54760592336565	0.501762248929944	rno-Ank3_0003	http://159.226.67.237:8080/new/circ_detail.php?ID=rno-Ank3_0003
rno_circ:chr2:116586880-116591616	Egfem1	5.93666473189503	2.18547525666303	0.0544733304700777	3.55540473522102	1.99385813975587	9.50800228249615	0.845991946201897	0.501816919568668	rno-intergenic_000515	http://159.226.67.237:8080/new/circ_detail.php?ID=rno-intergenic_000515
rno_circ:chr2:80226167-80234308	Ankh	0	0	0	0.0269226904904475	0	3.95865029319865	3.54757351301096	0.501924565308359	rno-Ankh_0001	http://159.226.67.237:8080/new/circ_detail.php?ID=rno-Ankh_0001
rno_circ:chr5:7725207-7751246	Prex2	0	0	0	0.0269226904904475	0	3.95865029319865	3.54753302720688	0.502127468621325	rno-Prex2_0010	http://159.226.67.237:8080/new/circ_detail.php?ID=rno-Prex2_0010
rno_circ:chr7:24877376-24885721	Tcp11l2	0	0	0	0.0269226904904475	0	3.95865029319865	3.54750047716876	0.502290716051271	rno-Tcp11l2_0002	http://159.226.67.237:8080/new/circ_detail.php?ID=rno-Tcp11l2_0002
rno_circ:chr7:58413841-58419231	Zfc3h1	0	0	0	0.0269226904904475	0	3.95865029319865	3.54749873513721	0.502299455735305	rno-Zfc3h1_0007	http://159.226.67.237:8080/new/circ_detail.php?ID=rno-Zfc3h1_0007
rno_circ:chr1:261201910-261205572	Mms19	0	0	0	0.0269226904904475	0	3.95865029319865	3.54745166860363	0.50253569832378	rno-Mms19_0006	http://159.226.67.237:8080/new/circ_detail.php?ID=rno-Mms19_0006
rno_circ:chr15:24357218-24363134	Atg14	0	0	0	0.0269226904904475	0	3.95865029319865	3.54734983840759	0.503047559352668	rno-Atg14_0002	http://159.226.67.237:8080/new/circ_detail.php?ID=rno-Atg14_0002
rno_circ:chr17:29730437-29757605	Cdyl	7.90826393892443	9.77040371317947	6.41953945005178	9.41259819587436	11.9678402793954	11.853481850215	0.46255467868046	0.503290667435582	rno-Cdyl_0005	http://159.226.67.237:8080/new/circ_detail.php?ID=rno-Cdyl_0005
rno_circ:chr15:39712896-39725690	Setdb2	0	0	0	0.0269226904904475	0	3.95865029319865	3.54729679781391	0.503314576339392	rno-Setdb2_0006	http://159.226.67.237:8080/new/circ_detail.php?ID=rno-Setdb2_0006
rno_circ:chr10:102045162-102079765	Slc39a11	0	0	0	0.0269226904904475	0	3.95865029319865	3.54724379338007	0.503581687191778	rno-Slc39a11_0001	http://159.226.67.237:8080/new/circ_detail.php?ID=rno-Slc39a11_0001
rno_circ:chr8:78908446-78910847	Zfp280d	18.7891466171777	8.69946132286	2.64346447927599	3.5642357297911	4.98618167931782	10.083673772411	-0.666757264891557	0.503849886975998	rno-Zfp280d_0005	http://159.226.67.237:8080/new/circ_detail.php?ID=rno-Zfp280d_0005
rno_circ:chr1:18644225-18655979	Lama2	0	0	0	0.0269226904904475	0	3.95865029319865	3.54714833588905	0.504063433164878	rno-Lama2_0001	http://159.226.67.237:8080/new/circ_detail.php?ID=rno-Lama2_0001
rno_circ:chr18:31461554-31463598	Rnf14	2.96365086653148	9.72545610685411	0.0619786184190971	2.40369001543611	7.97845249870529	12.5911972242895	0.833966099993018	0.504430017857923	rno-Rnf14_0003	http://159.226.67.237:8080/new/circ_detail.php?ID=rno-Rnf14_0003
rno_circ:chr14:88761036-88775039	Tns3	0	3.25169253552422	3.78016357750002	0.0187341548513864	0	2.00018451316627	-1.56141021464772	0.504607339147968	rno-Tns3_0006	http://159.226.67.237:8080/new/circ_detail.php?ID=rno-Tns3_0006
rno_circ:chr13:78520025-78521909	Rabgap1l	0	2.16784931951687	2.51675802068436	0.00868495878322351	0	0.654116063138671	-2.17118787555369	0.505120998428322	rno-Rabgap1l_0024	http://159.226.67.237:8080/new/circ_detail.php?ID=rno-Rabgap1l_0024
rno_circ:chr12:24271680-24273857	Hip1	0	2.16784931951687	2.51675802068436	0.00868495878322351	0	0.654116063138671	-2.17120501733337	0.505153418312714	rno-Hip1_0008	http://159.226.67.237:8080/new/circ_detail.php?ID=rno-Hip1_0008
rno_circ:chr3:165333441-165339326	Nfatc2	1.97437967295715	1.11160310415988	8.77884757694352	0.0319493393130297	2.99215320004075	3.1629683869755	-0.828940790518752	0.505834959155078	rno-Nfatc2_0002	http://159.226.67.237:8080/new/circ_detail.php?ID=rno-Nfatc2_0002
rno_circ:chr9:73752937-73773659	Kansl1l	0	6.45147124896472	0.0498547172028445	0.0144746980215091	0	1.33305798172414	-1.97047327661388	0.506546808245856	rno-Kansl1l_0005	http://159.226.67.237:8080/new/circ_detail.php?ID=rno-Kansl1l_0005
rno_circ:chr14:91468957-91510219	Zpbp	0	1.07140818961673	0.0167243615720584	0.029472190389129	3.99035441450695	1.18195842661558	1.94270130071602	0.506759767059022	rno-Zpbp_0003	http://159.226.67.237:8080/new/circ_detail.php?ID=rno-Zpbp_0003
rno_circ:chr14:42045528-42146960	Atp8a1	4.94370156502464	6.49574860886617	0.0603599082745188	0.0293746580886741	0.996796862947855	3.89696566524748	-1.11259481357663	0.506776411130493	rno-Atp8a1_0005	http://159.226.67.237:8080/new/circ_detail.php?ID=rno-Atp8a1_0005
rno_circ:chr19:11495098-11499663	Amfr	3.95899613023353	1.10179425740398	0.0452964383331126	0.00868495878322351	0	0.654116063138671	-2.30997559686891	0.50730476096029	rno-Amfr_0006	http://159.226.67.237:8080/new/circ_detail.php?ID=rno-Amfr_0006
rno_circ:chr17:87622185-87623017	Etl4	3.95899613023353	1.10179425740398	0.0452964383331126	0.00868495878322351	0	0.654116063138671	-2.31008478821664	0.507658923327493	rno-Etl4_0002	http://159.226.67.237:8080/new/circ_detail.php?ID=rno-Etl4_0002
rno_circ:chr2:241452005-241473849	Bank1	3.95884250648002	0.0150835613289696	1.31801157270238	0.00868495878322351	0	0.654116063138671	-2.34696032973346	0.508779705683432	rno-Bank1_0003	http://159.226.67.237:8080/new/circ_detail.php?ID=rno-Bank1_0003
rno_circ:chr16:32100487-32121085	Sh3rf1	0.986311179470602	4.30602336763786	0.0459630383018691	0.00868495878322351	0	0.654116063138671	-2.36997935172811	0.508971679084806	rno-Sh3rf1_0002	http://159.226.67.237:8080/new/circ_detail.php?ID=rno-Sh3rf1_0002
rno_circ:chr14:43511710-43517916	Apbb2	1.97673858958504	3.24018997639076	0.045741530575376	0.0386466027957952	8.97750047149792	2.41446240519745	1.05308287055867	0.50955687827088	rno-Apbb2_0002	http://159.226.67.237:8080/new/circ_detail.php?ID=rno-Apbb2_0002
rno_circ:chr7:82362311-82368737	Emc2	0.990313169079039	0.00567044215474585	0.0164479016250751	0.0293746580886741	0.996796862947855	3.89696566524748	1.91943026661418	0.510083894823861	rno-Emc2_0001	http://159.226.67.237:8080/new/circ_detail.php?ID=rno-Emc2_0001
rno_circ:chr4:152355108-152355930	Erc1	0	0.0097645206770276	2.43276956263281	0.0362225019148101	0.99657770631685	7.74279805657556	1.73638576848093	0.510937434051922	rno-Erc1_0026	http://159.226.67.237:8080/new/circ_detail.php?ID=rno-Erc1_0026
rno_circ:chr17:83375370-83420919	Plxdc2	0.986202469650961	1.10320893466298	3.75078440499749	3.53887631388927	1.9939865524503	5.67912002885712	0.96987706678853	0.511573522820688	rno-Plxdc2_0010	http://159.226.67.237:8080/new/circ_detail.php?ID=rno-Plxdc2_0010
rno_circ:chr8:64635064-64644354	Myo9a	5.93985807738317	0.0160068227845549	0.0486925280912155	0.0144746980215091	0	1.33305798172414	-1.86195011955757	0.512104389492515	rno-Myo9a_0027	http://159.226.67.237:8080/new/circ_detail.php?ID=rno-Myo9a_0027
rno_circ:chr1:133431494-133451349	Mctp2	0	6.45147124896472	0.0498547172028445	0.00868495878322351	0	0.654116063138671	-2.66529794804435	0.512171620502063	rno-Mctp2_0009	http://159.226.67.237:8080/new/circ_detail.php?ID=rno-Mctp2_0009
rno_circ:chr6:58514071-58523814	Etv1	0	2.16784931951687	2.51675802068436	0.0144746980215091	0	1.33305798172414	-1.47897343584151	0.512249861480232	rno-Etv1_0001	http://159.226.67.237:8080/new/circ_detail.php?ID=rno-Etv1_0001
rno_circ:chr18:4186495-4246828	Osbpl1a	0	6.45147124896472	0.0498547172028445	0.00868495878322351	0	0.654116063138671	-2.66534701927281	0.512318046354172	rno-Osbpl1a_0013	http://159.226.67.237:8080/new/circ_detail.php?ID=rno-Osbpl1a_0013
rno_circ:chr12:33015999-33016884	Tmem132c	0	2.16784931951687	2.51675802068436	0.0144746980215091	0	1.33305798172414	-1.47903281661375	0.512350822797897	rno-Tmem132c_0001	http://159.226.67.237:8080/new/circ_detail.php?ID=rno-Tmem132c_0001
rno_circ:chr5:7703776-7764306	Prex2	3.95884250648002	0.0150835613289696	1.31801157270238	0.00948729206903781	0.997818868040137	0	-2.10593306159988	0.512909176266471	rno-Prex2_0042	http://159.226.67.237:8080/new/circ_detail.php?ID=rno-Prex2_0042
rno_circ:chr8:60441497-60443706	Scaper	0.990313169079039	0.00567044215474585	0.0164479016250751	1.20337852393748	0	3.89176236176541	1.95345804058139	0.513041314743991	rno-Scaper_0005	http://159.226.67.237:8080/new/circ_detail.php?ID=rno-Scaper_0005
rno_circ:chr8:131890854-131899165	Zfp445	8.90733385705147	0.0183033476029577	0.056295638625897	0.0254365283412249	0.996954053753937	2.59358331168351	-1.20984487221381	0.513211819589888	rno-RF00026_0016	http://159.226.67.237:8080/new/circ_detail.php?ID=rno-RF00026_0016
rno_circ:chr10:51724607-51734014	Myocd	3.95899613023353	1.10179425740398	0.0452964383331126	0.0144746980215091	0	1.33305798172414	-1.6160205755771	0.513537408529382	rno-Myocd_0001	http://159.226.67.237:8080/new/circ_detail.php?ID=rno-Myocd_0001
rno_circ:chr11:34085524-34089430	Morc3	5.93985807738317	0.0160068227845549	0.0486925280912155	0.00868495878322351	0	0.654116063138671	-2.55513578767754	0.513572269032899	rno-Morc3_0022	http://159.226.67.237:8080/new/circ_detail.php?ID=rno-Morc3_0022
rno_circ:chr17:83502435-83525781	Plxdc2	0	7.54688343642421	1.3432571585612	0.024714645034561	0	3.31092604454738	-1.28000435830209	0.513675009215323	rno-Plxdc2_0007	http://159.226.67.237:8080/new/circ_detail.php?ID=rno-Plxdc2_0007
rno_circ:chrX:139627623-139737195	Gpc3	5.93985807738317	0.0160068227845549	0.0486925280912155	0.00868495878322351	0	0.654116063138671	-2.55519367256139	0.513790681037577	rno-Gpc3_0002	http://159.226.67.237:8080/new/circ_detail.php?ID=rno-Gpc3_0002
rno_circ:chr15:48241671-48284550	Hmbox1	0	1.07140818961673	0.0167243615720584	0.0293746580886741	0.996796862947855	3.89696566524748	1.86891925348065	0.514060096229413	rno-Hmbox1_0010	http://159.226.67.237:8080/new/circ_detail.php?ID=rno-Hmbox1_0010
rno_circ:chr5:113794314-113803150	Tek	12.8498175011003	13.0507116941741	33.0434903705076	12.9284048954713	17.9520643729385	12.4391991078967	-0.432307663957015	0.514337345274748	rno-Tek_0002	http://159.226.67.237:8080/new/circ_detail.php?ID=rno-Tek_0002
rno_circ:chr7:18434485-18435878	Adamts10	0	10.7811420526804	0.059298745770475	1.19222406647339	0	2.5889993474336	-1.42527749906724	0.514392532724604	rno-Adamts10_0003	http://159.226.67.237:8080/new/circ_detail.php?ID=rno-Adamts10_0003
rno_circ:chr20:21951779-21986948	Rtkn2	0	4.31989022829401	2.56026682333411	2.26795032515641	0	0	-1.53589545349878	0.514393891460512	rno-Rtkn2_0002	http://159.226.67.237:8080/new/circ_detail.php?ID=rno-Rtkn2_0002
rno_circ:chr9:41309609-41311450	Fam168b	3.95084056217669	16.2720219901748	12.7429101069944	9.3753432383944	2.9911594574719	9.39646344361665	-0.574387927679012	0.514642074938594	rno-Fam168b_0001	http://159.226.67.237:8080/new/circ_detail.php?ID=rno-Fam168b_0001
rno_circ:chr1:8846801-8860029	Vta1	0	1.07140818961673	0.0167243615720584	0.0317678837687301	0	5.8838761959129	2.09014209800103	0.514917783353119	rno-Vta1_0001	http://159.226.67.237:8080/new/circ_detail.php?ID=rno-Vta1_0001
rno_circ:chr4:27449971-27463961	Krit1	0	1.07140818961673	0.0167243615720584	1.20337852393748	0	3.89176236176541	1.90318283507915	0.514971595131094	rno-Krit1_0005	http://159.226.67.237:8080/new/circ_detail.php?ID=rno-Krit1_0005
rno_circ:chr15:24024429-24032402	Wdhd1	0	1.07140818961673	0.0167243615720584	0.0317678837687301	0	5.8838761959129	2.09007865874118	0.515236859706829	rno-Wdhd1_0001	http://159.226.67.237:8080/new/circ_detail.php?ID=rno-Wdhd1_0001
rno_circ:chr7:120608346-120610489	Tmem184b	1.97453397567699	7.56448683398597	1.35093086529984	3.5621751164144	7.97885480043669	6.22499306482051	0.691230169695981	0.515571150426753	rno-Tmem184b_0002	http://159.226.67.237:8080/new/circ_detail.php?ID=rno-Tmem184b_0002
rno_circ:chr6:136102013-136107031	Mark3	2.96519386020217	5.40343524313852	0.0549216140444631	5.85721098194355	3.98896446221071	3.68890759116958	0.620387980289348	0.515819610325746	rno-Mark3_0009	http://159.226.67.237:8080/new/circ_detail.php?ID=rno-Mark3_0009
rno_circ:chr19:43656016-43656346	Wdr59	0.990313169079039	0.00567044215474585	0.0164479016250751	1.2003864334736	3.99050166695634	0	1.93700439111349	0.515986169377603	rno-Wdr59_0005	http://159.226.67.237:8080/new/circ_detail.php?ID=rno-Wdr59_0005
rno_circ:chr1:21142145-21149467	Akap7	0	0	0	0.0252380221689991	3.99102040145815	0	3.56707787047632	0.516155905478709	rno-Akap7_0001	http://159.226.67.237:8080/new/circ_detail.php?ID=rno-Akap7_0001
rno_circ:chr1:235750193-235771816	Vps13a	0	0	0	0.0252380221689991	3.99102040145815	0	3.56708248770485	0.516249661483631	-	-
rno_circ:chr10:104730488-104732216	Acox1	0	0	0	0.0252380221689991	3.99102040145815	0	3.56708709583178	0.516343273671805	rno-Acox1_0001	http://159.226.67.237:8080/new/circ_detail.php?ID=rno-Acox1_0001
rno_circ:chr3:150005719-150014299	Cbfa2t2	0.990313169079039	0.00567044215474585	0.0164479016250751	1.2003864334736	3.99050166695634	0	1.93712941781847	0.516370287093041	rno-Cbfa2t2_0005	http://159.226.67.237:8080/new/circ_detail.php?ID=rno-Cbfa2t2_0005
rno_circ:chr19:41810980-41813261	Ap1g1	0	0	0	0.0252380221689991	3.99102040145815	0	3.56709189296279	0.516440768940322	-	-
rno_circ:chr19:57299011-57303930	Cog2	0	0	0	0.0252380221689991	3.99102040145815	0	3.56709418027381	0.516487271122458	-	-
rno_circ:chr12:9309987-9313769	Pan3	8.89607707407228	11.9464488211079	11.4822695976716	14.0928234459736	13.9623776917148	14.3425709314281	0.395582230583213	0.516518381922017	rno-Pan3_0022	http://159.226.67.237:8080/new/circ_detail.php?ID=rno-Pan3_0022
rno_circ:chr1:244630341-244693344	Smarca2	0	0	0	0.0252380221689991	3.99102040145815	0	3.56710125237496	0.516631114446706	-	-
rno_circ:chr10:72319128-72324107	Usp32	0	0	0	0.0252380221689991	3.99102040145815	0	3.5671083121692	0.516774803927344	rno-Usp32_0008	http://159.226.67.237:8080/new/circ_detail.php?ID=rno-Usp32_0008
rno_circ:chr5:78495231-78504628	Rgs3	0	0	0	0.0252380221689991	3.99102040145815	0	3.56711535969033	0.516918339846399	rno-Rgs3_0001	http://159.226.67.237:8080/new/circ_detail.php?ID=rno-Rgs3_0001
rno_circ:chr11:64674755-64677909	Arhgap31	0.990313169079039	0.00567044215474585	0.0164479016250751	3.45963908066271	0	1.19534975737648	1.83454648875209	0.516949420225979	rno-Arhgap31_0001	http://159.226.67.237:8080/new/circ_detail.php?ID=rno-Arhgap31_0001
rno_circ:chr17:87758882-87771508	Arhgap21	0.986644279284226	0.0141441622158738	3.71404473997007	2.38116611709206	4.98691836308616	3.07466071044971	1.12821095912406	0.517032705103078	rno-Arhgap21_0005	http://159.226.67.237:8080/new/circ_detail.php?ID=rno-Arhgap21_0005
rno_circ:chr3:28707884-28763518	Arhgap15	0	0	0	0.0252380221689991	3.99102040145815	0	3.56712239497205	0.517061722485145	rno-Arhgap15_0001	http://159.226.67.237:8080/new/circ_detail.php?ID=rno-Arhgap15_0001
rno_circ:chr2:57593002-57596183	Nipbl	0	0	0	0.0252380221689991	3.99102040145815	0	3.56712778425956	0.517171623859332	rno-Nipbl_0003	http://159.226.67.237:8080/new/circ_detail.php?ID=rno-Nipbl_0003
rno_circ:chr15:70077466-70105489	Diaph3	0	0	0	0.0252380221689991	3.99102040145815	0	3.5671289119689	0.517194627872926	rno-Diaph3_0002	http://159.226.67.237:8080/new/circ_detail.php?ID=rno-Diaph3_0002
rno_circ:chr10:11626519-11627228	Crebbp	4.94499963706744	3.26425082937628	1.34640593260559	7.02775205856437	3.98881244441604	4.95559545482867	0.686010783048568	0.517352216137328	rno-Crebbp_0001	http://159.226.67.237:8080/new/circ_detail.php?ID=rno-Crebbp_0001
rno_circ:chr1:243014234-243018525	Dock8	0	1.07140818961673	0.0167243615720584	1.2003864334736	3.99050166695634	0	1.88699470813126	0.51753252574421	rno-Dock8_0002	http://159.226.67.237:8080/new/circ_detail.php?ID=rno-Dock8_0002
rno_circ:chr16:83037947-83058847	Arhgef7	0	0	0	0.0252380221689991	3.99102040145815	0	3.56715518287536	0.517731224696792	rno-Arhgef7_0013	http://159.226.67.237:8080/new/circ_detail.php?ID=rno-Arhgef7_0013
rno_circ:chr14:15091390-15121067	Cnot6l	5.93985807738317	0.0160068227845549	0.0486925280912155	1.13455396182207	0	0	-2.16554450151832	0.518090188876547	rno-Cnot6l_0010	http://159.226.67.237:8080/new/circ_detail.php?ID=rno-Cnot6l_0010
rno_circ:chr14:88786305-88792540	Tns3	0	0	0	0.0252380221689991	3.99102040145815	0	3.56718189926834	0.518278300324723	rno-Tns3_0002	http://159.226.67.237:8080/new/circ_detail.php?ID=rno-Tns3_0002
rno_circ:chr10:89471731-89472021	Nbr1	0	0	0	0.0252380221689991	3.99102040145815	0	3.56718921612237	0.518428372016141	rno-Nbr1_0002	http://159.226.67.237:8080/new/circ_detail.php?ID=rno-Nbr1_0002
rno_circ:chr14:82168512-82184087	Whsc1	0	0	0	0.0252380221689991	3.99102040145815	0	3.56719192099503	0.518483876607597	rno-Nsd2_0007	http://159.226.67.237:8080/new/circ_detail.php?ID=rno-Nsd2_0007
rno_circ:chr12:25581517-25583744	Rcc1l	0	0	0	0.0252380221689991	3.99102040145815	0	3.56719774877158	0.518603512604576	rno-Rcc1l_0003	http://159.226.67.237:8080/new/circ_detail.php?ID=rno-Rcc1l_0003
rno_circ:chr2:45801786-45859187	Arl15	12.8498543311976	24.9672332490077	20.4030310410988	16.4262161306509	18.9495001054758	8.015560143766	-0.436910066150182	0.518647485817842	rno-Arl15_0002	http://159.226.67.237:8080/new/circ_detail.php?ID=rno-Arl15_0002
rno_circ:chr1:259396273-259437470	Sorbs1	0	0	0	0.0252380221689991	3.99102040145815	0	3.56720153334507	0.518681240200196	rno-Sorbs1_0004	http://159.226.67.237:8080/new/circ_detail.php?ID=rno-Sorbs1_0004
rno_circ:chr8:64610881-64624646	Myo9a	0	0	0	0.0252380221689991	3.99102040145815	0	3.56720195079272	0.518689815463365	rno-Myo9a_0003	http://159.226.67.237:8080/new/circ_detail.php?ID=rno-Myo9a_0003
rno_circ:chr4:98687714-98697350	Eif2ak3	0	0	0	0.0252380221689991	3.99102040145815	0	3.56720531182917	0.518758870764819	-	-
rno_circ:chr4:67365122-67370742	Adck2	0	0	0	0.0252380221689991	3.99102040145815	0	3.56720908423865	0.518836404481495	rno-Adck2_0001	http://159.226.67.237:8080/new/circ_detail.php?ID=rno-Adck2_0001
rno_circ:chr15:3233141-3239097	Adk	0	3.21477905052754	0.0356890954497692	3.51146361268215	3.98965954993335	0.51400284864437	1.18043295561266	0.518909665072725	rno-Adk_0009	http://159.226.67.237:8080/new/circ_detail.php?ID=rno-Adk_0009
rno_circ:chr8:104504801-104514522	Rasa2	4.94255615266859	5.43093819493477	3.86717475259313	4.73041315042866	4.98610403242029	10.7001388606208	0.545817108208482	0.519149503887479	rno-Rasa2_0002	http://159.226.67.237:8080/new/circ_detail.php?ID=rno-Rasa2_0002
rno_circ:chr8:46716191-46730691	Tbcel	17.7962365783073	16.2898852665805	10.2565983464493	10.5758307570859	8.97551638110889	13.1299407911562	-0.430097605412196	0.51989358893241	rno-Tbcel_0005	http://159.226.67.237:8080/new/circ_detail.php?ID=rno-Tbcel_0005
rno_circ:chr15:86418043-86424043	Lmo7	5.92882580864409	18.4315683856825	7.70384535527435	4.73462696254369	8.97599757988919	8.74665408934977	-0.489836302499509	0.520851021020942	rno-Lmo7_0002	http://159.226.67.237:8080/new/circ_detail.php?ID=rno-Lmo7_0002
rno_circ:chr4:131403367-131453028	Foxp1	0	0.0143577835924646	4.91177378973422	9.28450026976313	2.99151255661885	0	1.23975898071903	0.521958716059342	rno-Foxp1_0006	http://159.226.67.237:8080/new/circ_detail.php?ID=rno-Foxp1_0006
rno_circ:chr2:38096882-38097500	Ipo11	0	1.11258267191205	12.5105160777356	2.3650989141948	1.99424064261151	3.12872897450009	-0.802468142486461	0.52228242154701	rno-Ipo11_0003	http://159.226.67.237:8080/new/circ_detail.php?ID=rno-Ipo11_0003
rno_circ:chr3:6464953-6472752	Col5a1	0	0.0124248290839285	3.6665750642708	2.37530912121722	2.99173491067482	3.75267672789234	1.2837574844978	0.522327870293663	rno-Col5a1_0001	http://159.226.67.237:8080/new/circ_detail.php?ID=rno-Col5a1_0001
rno_circ:chr17:9912158-9929565	Nsd1	0	3.23122666552101	1.30731584332371	4.67557892850211	1.9940708689693	3.08533378664684	1.05829646662338	0.522668619165272	rno-Nsd1_0001	http://159.226.67.237:8080/new/circ_detail.php?ID=rno-Nsd1_0001
rno_circ:chrX:77040916-77045508	Magt1	0	1.0998313781723	3.71617407086595	0.00868495878322351	0	0.654116063138671	-2.2215420193485	0.523058371433411	rno-Magt1_0002	http://159.226.67.237:8080/new/circ_detail.php?ID=rno-Magt1_0002
rno_circ:chr9:20596863-20599410	Tnfrsf21	0	1.07140818961673	0.0167243615720584	0.030672026792927	5.98605589180495	0	2.10775968391295	0.523511087846127	rno-Tnfrsf21_0001	http://159.226.67.237:8080/new/circ_detail.php?ID=rno-Tnfrsf21_0001
rno_circ:chr10:13466171-13483091	Pdpk1	0	3.23122666552101	1.30731584332371	0.0144746980215091	0	1.33305798172414	-1.44419944599201	0.524181790202444	-	-
rno_circ:chr3:132787500-132797001	Ism1	0	8.61515510771121	0.0553622079103486	1.18419455677525	0	1.93062486031147	-1.37030817325797	0.524591114137124	rno-intergenic_000100	http://159.226.67.237:8080/new/circ_detail.php?ID=rno-intergenic_000100
rno_circ:chr4:125762257-125764188	Magi1	0.986644279284226	0.0141441622158738	3.71404473997007	0.00868495878322351	0	0.654116063138671	-2.20031025710969	0.525037408596888	rno-Magi1_0007	http://159.226.67.237:8080/new/circ_detail.php?ID=rno-Magi1_0007
rno_circ:chr1:278698312-278749829	Atrnl1	5.93666473189503	2.18547525666303	0.0544733304700777	3.55069534722409	5.98410741749693	4.33159988115492	0.698081445794086	0.525647098114443	rno-Atrnl1_0033	http://159.226.67.237:8080/new/circ_detail.php?ID=rno-Atrnl1_0033
rno_circ:chr17:24032670-24045965	Ranbp9	5.93247832377814	6.50610832280026	1.35789933014413	3.56963650610886	12.9661409634687	5.5499130310015	0.647839169572107	0.52757398470784	rno-Ranbp9_0001	http://159.226.67.237:8080/new/circ_detail.php?ID=rno-Ranbp9_0001
rno_circ:chr18:77512807-77520779	Atp9b	6.92021077737456	4.36173560270492	7.64124930119497	3.57561577863081	14.9605947490575	9.34127173575458	0.567324246338285	0.528154730300586	rno-Atp9b_0022	http://159.226.67.237:8080/new/circ_detail.php?ID=rno-Atp9b_0022
rno_circ:chr9:30996391-31009155	Lmbrd1	0	2.14070329859816	0.0278025517167796	0.0343101095071492	7.98095739839618	0	1.69700544562378	0.528539301029175	rno-Lmbrd1_0001	http://159.226.67.237:8080/new/circ_detail.php?ID=rno-Lmbrd1_0001
rno_circ:chr6:76593297-76599536	Ralgapa1	0.986644279284226	0.0141441622158738	3.71404473997007	1.13455396182207	0	0	-1.8605237469357	0.530782457363319	rno-Ralgapa1_0038	http://159.226.67.237:8080/new/circ_detail.php?ID=rno-Ralgapa1_0038
rno_circ:chr9:61312543-61331978	Ankrd44	0.985340372668746	5.41397822405513	3.83223366367709	0.0288511661010042	2.99248958872869	1.85719242487639	-0.961341481803859	0.531383323104034	rno-Ankrd44_0005	http://159.226.67.237:8080/new/circ_detail.php?ID=rno-Ankrd44_0005
rno_circ:chr5:99465650-99474162	Mpdz	0.98845749508064	0.00949012357765233	1.26008690830099	0.0319493393130297	2.99215320004075	3.1629683869755	1.36419027070274	0.531587089846269	rno-Mpdz_0006	http://159.226.67.237:8080/new/circ_detail.php?ID=rno-Mpdz_0006
rno_circ:chr12:15075273-15098764	Sdk1	14.8276102813302	21.7190088599517	22.9356362585416	31.6635510017619	18.9487256341797	24.3325573402465	0.333347227567658	0.533471317552169	rno-AABR07035437_0002	http://159.226.67.237:8080/new/circ_detail.php?ID=rno-AABR07035437_0002
rno_circ:chr15:51131459-51133458	Slc25a37	0	0.0158194412860899	6.16426780634371	0.00868495878322351	0	0.654116063138671	-2.61341781367008	0.533716531144855	rno-Slc25a37_0001	http://159.226.67.237:8080/new/circ_detail.php?ID=rno-Slc25a37_0001
rno_circ:chr6:125538240-125553497	Tc2n	7.91503283487327	0.0190467137490193	2.59896023406225	0.0309157179575084	0.996741386391735	4.54327971818857	-0.828859353496249	0.53377509502301	rno-Tc2n_0007	http://159.226.67.237:8080/new/circ_detail.php?ID=rno-Tc2n_0007
rno_circ:chr1:282151347-282155817	Eif3a	0	0.0158194412860899	6.16426780634371	0.00868495878322351	0	0.654116063138671	-2.61362688594729	0.534183110000193	rno-Eif3a_0008	http://159.226.67.237:8080/new/circ_detail.php?ID=rno-Eif3a_0008
rno_circ:chrX:119208336-119213196	LOC100911253	14.8340616869848	4.36708378548628	5.16337292309359	4.71619119488984	6.98147165154969	4.31085060929453	-0.614672978752188	0.534282875506748	rno-RF02271_0002	http://159.226.67.237:8080/new/circ_detail.php?ID=rno-RF02271_0002
rno_circ:chr11:36389378-36391491	Brwd1	0	0.0124248290839285	3.6665750642708	0	0	0	-3.49852520096055	0.53436982530625	rno-Brwd1_0005	http://159.226.67.237:8080/new/circ_detail.php?ID=rno-Brwd1_0005
rno_circ:chr4:96732982-96745521	Prdm5	0	0.0124248290839285	3.6665750642708	0	0	0	-3.49852788896975	0.534398610740461	rno-Prdm5_0009	http://159.226.67.237:8080/new/circ_detail.php?ID=rno-Prdm5_0009
rno_circ:chr3:61440161-61449567	Lnp	0	0.0124248290839285	3.6665750642708	0	0	0	-3.49853057281287	0.534427354640235	-	-
rno_circ:chr10:72814267-72832830	Bcas3	0	0.0124248290839285	3.6665750642708	0	0	0	-3.49853325249963	0.534456057096148	-	-
rno_circ:chr8:111538273-111542095	Slco2a1	0	0.0124248290839285	3.6665750642708	0	0	0	-3.49855319195217	0.534669727435833	rno-Slco2a1_0001	http://159.226.67.237:8080/new/circ_detail.php?ID=rno-Slco2a1_0001
rno_circ:chr7:28978038-28992637	Gnptab	0	0.0124248290839285	3.6665750642708	0	0	0	-3.4985742122285	0.534895164025842	rno-Gnptab_0002	http://159.226.67.237:8080/new/circ_detail.php?ID=rno-Gnptab_0002
rno_circ:chr14:19377677-19378504	Ankrd17	0	0.0124248290839285	3.6665750642708	0	0	0	-3.49859524506473	0.535120924765898	rno-Ankrd17_0001	http://159.226.67.237:8080/new/circ_detail.php?ID=rno-Ankrd17_0001
rno_circ:chr2:116051315-116053646	Phc3	0	0.0124248290839285	3.6665750642708	0	0	0	-3.49861317622796	0.535313542816	rno-Phc3_0007	http://159.226.67.237:8080/new/circ_detail.php?ID=rno-Phc3_0007
rno_circ:chr1:150830996-150846872	Nox4	0	0.0124248290839285	3.6665750642708	0	0	0	-3.49861473458232	0.535330289306621	rno-Nox4_0013	http://159.226.67.237:8080/new/circ_detail.php?ID=rno-Nox4_0013
rno_circ:chr1:136690162-136699335	Sv2b	0	0.0124248290839285	3.6665750642708	0	0	0	-3.49861629045007	0.535347010115728	rno-AC126641_0005	http://159.226.67.237:8080/new/circ_detail.php?ID=rno-AC126641_0005
rno_circ:chr12:13894376-13895238	Tnrc18	0	0.0124248290839285	3.6665750642708	0	0	0	-3.4986426757959	0.53563073008299	rno-Tnrc18_0011	http://159.226.67.237:8080/new/circ_detail.php?ID=rno-Tnrc18_0011
rno_circ:chr11:87566024-87585965	Med15	0	0.0124248290839285	3.6665750642708	0	0	0	-3.49867947682665	0.536026949437789	-	-
rno_circ:chr4:151425362-151428896	Adipor2	0	0.0124248290839285	3.6665750642708	0	0	0	-3.49874737255642	0.536759483769931	rno-Adipor2_0003	http://159.226.67.237:8080/new/circ_detail.php?ID=rno-Adipor2_0003
rno_circ:chr7:81386433-81448715	Angpt1	0	0.0124248290839285	3.6665750642708	0	0	0	-3.49874827700752	0.5367692554379	rno-Angpt1_0003	http://159.226.67.237:8080/new/circ_detail.php?ID=rno-Angpt1_0003
rno_circ:chr1:256277197-256299276	Exoc6	0	0.0124248290839285	3.6665750642708	0	0	0	-3.49874918258738	0.536779039655633	rno-Exoc6_0011	http://159.226.67.237:8080/new/circ_detail.php?ID=rno-Exoc6_0011
rno_circ:chr3:52841974-52845184	Scn7a	0	0.0124248290839285	3.6665750642708	0	0	0	-3.49880884443007	0.537424431094769	-	-
rno_circ:chr2:123582304-123600232	RGD1307100	2.96437940454655	0.018948191688102	7.52105097963252	0.0269226904904475	0	3.95865029319865	-1.26887645467041	0.538036023651418	rno-RGD1307100_0004	http://159.226.67.237:8080/new/circ_detail.php?ID=rno-RGD1307100_0004
rno_circ:chr6:18891572-18900610	Alkbh8	0	0.0124248290839285	3.6665750642708	0	0	0	-3.4988728785921	0.538118840499163	rno-Alkbh8_0010	http://159.226.67.237:8080/new/circ_detail.php?ID=rno-Alkbh8_0010
rno_circ:chr19:56720223-56722271	Nup133	0	0.0124248290839285	3.6665750642708	0	0	0	-3.49890497620194	0.538467590767724	rno-Nup133_0004	http://159.226.67.237:8080/new/circ_detail.php?ID=rno-Nup133_0004
rno_circ:chrX:156439080-156439632	Rpl10	0	0.0124248290839285	3.6665750642708	0	0	0	-3.49890666872255	0.538485993002266	-	-
rno_circ:chr3:172526113-172526617	Nelfcd	0.988531645965922	1.08466919155524	0.0274911176490379	3.48891152809935	2.99221814522906	0	1.39484114465609	0.539134571416982	rno-Nelfcd_0001	http://159.226.67.237:8080/new/circ_detail.php?ID=rno-Nelfcd_0001
rno_circ:chr9:38014670-38022569	Dst	0	12.9485525555015	0.0622535629085785	7.06352722147417	4.98598582075593	11.9363731747581	0.861147971443092	0.539436521265693	rno-Dst_0010	http://159.226.67.237:8080/new/circ_detail.php?ID=rno-Dst_0010
rno_circ:chr8:56241900-56249478	Arhgap20	5.93527831542428	1.10988110118716	2.59192149804667	0.0282180147282474	1.99464051062662	2.54645355058956	-0.960768816870149	0.540899766657373	rno-Arhgap20_0002	http://159.226.67.237:8080/new/circ_detail.php?ID=rno-Arhgap20_0002
rno_circ:chr1:44366948-44372134	Tiam2	0.990313169079039	0.00567044215474585	0.0164479016250751	1.19644999970477	1.99472533816056	1.19929220365619	1.73738150659889	0.541181543337712	rno-Tiam2_0005	http://159.226.67.237:8080/new/circ_detail.php?ID=rno-Tiam2_0005
rno_circ:chr18:79525398-79532387	Zfp236	0.990313169079039	0.00567044215474585	0.0164479016250751	4.59278651615124	0	0.53186722949164	1.9697856511633	0.541955896668637	rno-Zfp236_0011	http://159.226.67.237:8080/new/circ_detail.php?ID=rno-Zfp236_0011
rno_circ:chr2:25786589-25787923	Arhgef28	0.986274415649528	3.24160420022251	1.31987764255224	0.0187341548513864	0	2.00018451316627	-1.2154156789979	0.542231765356374	rno-Arhgef28_0012	http://159.226.67.237:8080/new/circ_detail.php?ID=rno-Arhgef28_0012
rno_circ:chr18:61323689-61328704	Zfp532	0.985915081610469	3.25057068390227	2.55930873449437	6.99323444263056	1.9939600059728	3.05720808433828	0.785641193205576	0.542400657993379	rno-Zfp532_0003	http://159.226.67.237:8080/new/circ_detail.php?ID=rno-Zfp532_0003
rno_circ:chr4:152921913-152925673	Kdm5a	9.88677442919433	9.77199712721891	5.16455301134305	8.24882881087941	11.9678065035461	13.756705957013	0.453179622477815	0.542451542170164	rno-Kdm5a_0004	http://159.226.67.237:8080/new/circ_detail.php?ID=rno-Kdm5a_0004
rno_circ:chr8:78370998-78379482	Tcf12	1.97758626443702	1.09865222464842	1.30577251661095	0.00948729206903781	0.997818868040137	0	-1.87125404517991	0.543794915805334	rno-Tcf12_0006	http://159.226.67.237:8080/new/circ_detail.php?ID=rno-Tcf12_0006
rno_circ:chr13:109457218-109471561	Rps6kc1	0.985340372668746	5.41397822405513	3.83223366367709	3.45963908066271	0	1.19534975737648	-1.09357523283027	0.544543974419867	rno-Rps6kc1_0013	http://159.226.67.237:8080/new/circ_detail.php?ID=rno-Rps6kc1_0013
rno_circ:chr11:24479964-24498116	App	9.88440370828046	24.9349251638275	3.91846277722311	9.39553071926048	7.97827898000153	9.35001369322261	-0.534261453424956	0.54495263475023	rno-App_0003	http://159.226.67.237:8080/new/circ_detail.php?ID=rno-App_0003
rno_circ:chr11:24491881-24498116	App	1.97387174107085	8.6662223669992	5.12329549744775	3.53193982197698	4.98695928328115	1.77912531114645	-0.61806295513752	0.545147946410854	rno-App_0004	http://159.226.67.237:8080/new/circ_detail.php?ID=rno-App_0004
rno_circ:chr15:24302102-24308087	Fbxo34	3.95232814765274	7.59291477328067	5.12967487218943	0.0370101848794453	7.98022174134872	1.78193252095478	-0.737028185512021	0.545337766307954	rno-Fbxo34_0001	http://159.226.67.237:8080/new/circ_detail.php?ID=rno-Fbxo34_0001
rno_circ:chr10:66891013-66900528	Nf1	2.9641400741579	4.34442652961079	3.84249279525261	0.0322526915310273	0.996696079376547	5.18691266226963	-0.696956533913291	0.545728441609982	rno-Nf1_0031	http://159.226.67.237:8080/new/circ_detail.php?ID=rno-Nf1_0031
rno_circ:chr15:13212908-13228603	Ptprg	3.9518369764431	4.36260959930921	11.3867211348927	3.54555829538804	1.99393353769587	6.95911874518325	-0.580002370828464	0.546543305957068	rno-Ptprg_0001	http://159.226.67.237:8080/new/circ_detail.php?ID=rno-Ptprg_0001
rno_circ:chr4:152526403-152536014	Wnk1	1.97599170639191	3.24942438434735	1.3292104386332	0.0228423209133209	0.997069526912101	1.93465640204552	-0.976501362480135	0.546953188692112	rno-Wnk1_0001	http://159.226.67.237:8080/new/circ_detail.php?ID=rno-Wnk1_0001
rno_circ:chr15:67588477-67588841	Pcdh17	0	0.00591557983440563	1.21738345570897	5.7280797918306	0	0	1.94510847033392	0.547552054491311	rno-Pcdh17_0001	http://159.226.67.237:8080/new/circ_detail.php?ID=rno-Pcdh17_0001
rno_circ:chr17:16124900-16143144	Fam120a	3.95342569867026	1.11211297777788	7.5648270152749	2.3650989141948	1.99424064261151	3.12872897450009	-0.685348663594253	0.54761183664435	rno-Fam120a_0008	http://159.226.67.237:8080/new/circ_detail.php?ID=rno-Fam120a_0008
rno_circ:chr8:70321284-70324895	Dennd4a	0.986736634746516	2.16670688034477	1.30654640625843	0.00948729206903781	0.997818868040137	0	-1.88941646829537	0.547955804933376	rno-Dennd4a_0014	http://159.226.67.237:8080/new/circ_detail.php?ID=rno-Dennd4a_0014
rno_circ:chr5:144931944-144932532	Zmym4	0.986736634746516	2.16670688034477	1.30654640625843	0.0367808740805715	4.98705629690907	4.40266785376419	1.06381548404733	0.549725154384297	rno-Zmym4_0014	http://159.226.67.237:8080/new/circ_detail.php?ID=rno-Zmym4_0014
rno_circ:chr5:128714471-128733959	Osbpl9	0.986644279284226	0.0141441622158738	3.71404473997007	5.8207284934409	2.99167709976796	1.13988325063338	1.02138594712031	0.549932141625794	rno-Osbpl9_0002	http://159.226.67.237:8080/new/circ_detail.php?ID=rno-Osbpl9_0002
rno_circ:chr3:3403016-3414759	Camsap1	0	3.21477905052754	0.0356890954497692	4.66104875625619	0	3.77007529135689	1.27201391861997	0.55059395074689	rno-Camsap1_0003	http://159.226.67.237:8080/new/circ_detail.php?ID=rno-Camsap1_0003
rno_circ:chr4:7695555-7707693	Fam126a	0	0.00591557983440563	1.21738345570897	1.19436992850229	0.996913112751895	1.88622578051501	1.55570031258522	0.551225980914571	rno-Fam126a_0001	http://159.226.67.237:8080/new/circ_detail.php?ID=rno-Fam126a_0001
rno_circ:chr17:27440591-27442626	Riok1	0	0.00591557983440563	1.21738345570897	1.19436992850229	0.996913112751895	1.88622578051501	1.55565801550359	0.551314818869918	rno-Riok1_0002	http://159.226.67.237:8080/new/circ_detail.php?ID=rno-Riok1_0002
rno_circ:chr13:68123228-68126511	Hmcn1	0	0	0	0.0153802205043799	0.997455033183155	0.599462001862313	2.50321066584745	0.551793067231707	rno-Hmcn1_0017	http://159.226.67.237:8080/new/circ_detail.php?ID=rno-Hmcn1_0017
rno_circ:chr9:100584962-100588953	Hdlbp	0	0	0	0.0153802205043799	0.997455033183155	0.599462001862313	2.50313893550151	0.551993937921364	rno-Hdlbp_0003	http://159.226.67.237:8080/new/circ_detail.php?ID=rno-Hdlbp_0003
rno_circ:chr9:93799182-93873401	Dis3l2	0	0	0	0.0153802205043799	0.997455033183155	0.599462001862313	2.50306731734691	0.552194833922936	rno-Dis3l2_0007	http://159.226.67.237:8080/new/circ_detail.php?ID=rno-Dis3l2_0007
rno_circ:chr13:80845074-80847562	Fmo3	0	0	0	0.0153802205043799	0.997455033183155	0.599462001862313	2.50299581039918	0.55239575722313	rno-Fmo3_0001	http://159.226.67.237:8080/new/circ_detail.php?ID=rno-Fmo3_0001
rno_circ:chr13:96986684-97023051	Kif26b	0	0	0	0.0153802205043799	0.997455033183155	0.599462001862313	2.50292441370013	0.55259670975073	rno-Kif26b_0006	http://159.226.67.237:8080/new/circ_detail.php?ID=rno-Kif26b_0006
rno_circ:chr12:37474837-37478321	Tmed2	0	0	0	0.0153802205043799	0.997455033183155	0.599462001862313	2.50285312631707	0.55279769337828	rno-Tmed2_0001	http://159.226.67.237:8080/new/circ_detail.php?ID=rno-Tmed2_0001
rno_circ:chr20:20259263-20358810	Ank3	0	0	0	0.0153802205043799	0.997455033183155	0.599462001862313	2.50278194734202	0.552998709923728	-	-
rno_circ:chr2:240685748-240701716	Manba	0	0	0	0.0153802205043799	0.997455033183155	0.599462001862313	2.50271087589095	0.553199761151955	rno-Manba_0002	http://159.226.67.237:8080/new/circ_detail.php?ID=rno-Manba_0002
rno_circ:chr5:127620259-127629649	LOC102552895	0	0	0	0.0153802205043799	0.997455033183155	0.599462001862313	2.50263991110307	0.553400848776323	rno-Scp2_0005	http://159.226.67.237:8080/new/circ_detail.php?ID=rno-Scp2_0005
rno_circ:chr16:60951549-60972504	Tnks	0	0	0	0.0153802205043799	0.997455033183155	0.599462001862313	2.50256905214015	0.55360197446011	rno-Tnks_0001	http://159.226.67.237:8080/new/circ_detail.php?ID=rno-Tnks_0001
rno_circ:chr5:149960186-149965456	Ptpru	0	0	0	0.0153802205043799	0.997455033183155	0.599462001862313	2.50244259036954	0.553961764469069	-	-
rno_circ:chr17:24036947-24045965	Ranbp9	0	0	0	0.0153802205043799	0.997455033183155	0.599462001862313	2.50231646669285	0.554321670961618	rno-Ranbp9_0013	http://159.226.67.237:8080/new/circ_detail.php?ID=rno-Ranbp9_0013
rno_circ:chr18:5059054-5061806	Zfp521	0	2.17551083842217	3.75252618975048	9.28450026976313	2.99151255661885	0	0.982284481952206	0.554334490122392	rno-Zfp521_0001	http://159.226.67.237:8080/new/circ_detail.php?ID=rno-Zfp521_0001
rno_circ:chr12:1903166-1930969	Arhgef18	0	0	0	0.0153802205043799	0.997455033183155	0.599462001862313	2.50219067613109	0.554681704123389	rno-Arhgef18_0004	http://159.226.67.237:8080/new/circ_detail.php?ID=rno-Arhgef18_0004
rno_circ:chr1:244757630-244757847	Smarca2	0	0	0	0.0153802205043799	0.997455033183155	0.599462001862313	2.50206521392778	0.555041873646641	rno-Smarca2_0001	http://159.226.67.237:8080/new/circ_detail.php?ID=rno-Smarca2_0001
rno_circ:chr6:54522274-54530157	Snx13	14.8266552177881	41.2408208033829	24.2463954701967	32.8680051908306	21.9405556729108	50.051319416307	0.392417506771638	0.555067425544397	rno-Snx13_0003	http://159.226.67.237:8080/new/circ_detail.php?ID=rno-Snx13_0003
rno_circ:chr2:207521823-207528192	Cttnbp2nl	0	0	0	0.0153802205043799	0.997455033183155	0.599462001862313	2.50194007553759	0.555402188753954	rno-Cttnbp2nl_0001	http://159.226.67.237:8080/new/circ_detail.php?ID=rno-Cttnbp2nl_0001
rno_circ:chr10:30980709-30984601	Clint1	2.96519386020217	5.40343524313852	0.0549216140444631	3.4143323604853	0	0	-1.30555218814667	0.555940904477554	rno-Clint1_0001	http://159.226.67.237:8080/new/circ_detail.php?ID=rno-Clint1_0001
rno_circ:chr11:87902732-87908586	Pi4ka	1.98101870652196	0.00922263907689708	0.027182760627054	1.20527855701928	3.99023064050577	0.525886175427191	1.30465464678863	0.558184894567393	rno-Pi4ka_0013	http://159.226.67.237:8080/new/circ_detail.php?ID=rno-Pi4ka_0013
rno_circ:chr3:157028112-157040380	Chd6	0	1.08559897833393	1.26125614219932	0.0309157179575084	0.996741386391735	4.54327971818857	1.19064271871198	0.560250095135622	rno-Chd6_0001	http://159.226.67.237:8080/new/circ_detail.php?ID=rno-Chd6_0001
rno_circ:chr13:95120752-95128782	Akt3	0	1.07140818961673	0.0167243615720584	1.18926182574478	1.99491969452107	0.547341773592477	1.47459633748205	0.560638212524286	rno-Akt3_0001	http://159.226.67.237:8080/new/circ_detail.php?ID=rno-Akt3_0001
rno_circ:chr1:247944245-247960553	RGD1311595	1.97445469924159	4.34519435401156	5.08001360308461	1.22988346255692	2.99124444598645	13.3426135784176	0.668784571436045	0.56110777486286	rno-RGD1311595_0003	http://159.226.67.237:8080/new/circ_detail.php?ID=rno-RGD1311595_0003
rno_circ:chr7:122834692-122835329	Ep300	0	0.0097645206770276	2.43276956263281	0.0357519907364745	1.99413450643799	6.4236661067301	1.6920666462906	0.561781552273048	rno-AABR07058539_0002	http://159.226.67.237:8080/new/circ_detail.php?ID=rno-AABR07058539_0002
rno_circ:chr4:96739878-96767151	Prdm5	3.95337629590319	0.0199158485993451	8.79963552836542	0.0329833744164174	0	6.52153061658861	-0.885451218862624	0.561792665873502	rno-Prdm5_0001	http://159.226.67.237:8080/new/circ_detail.php?ID=rno-Prdm5_0001
rno_circ:chr4:66494569-66499126	Hipk2	0	3.21477905052754	0.0356890954497692	4.65157387459546	0	3.12330993677481	1.15996317799463	0.564235275683559	rno-Hipk2_0002	http://159.226.67.237:8080/new/circ_detail.php?ID=rno-Hipk2_0002
rno_circ:chr3:130093308-130099815	Jag1	0	2.1929442610759	10.0142416092168	0.0310754347215374	3.99011819939382	1.83342104898626	-0.976516159429052	0.565050301330713	rno-Jag1_0002	http://159.226.67.237:8080/new/circ_detail.php?ID=rno-Jag1_0002
rno_circ:chr10:66595570-66597359	Wsb1	4.94082018003628	6.52584565535194	10.1603881103429	4.74578940071843	8.97557751118194	16.9738612325767	0.544877195884202	0.566570041127319	rno-Wsb1_0002	http://159.226.67.237:8080/new/circ_detail.php?ID=rno-Wsb1_0002
rno_circ:chr3:128863086-128865813	Plcb4	3.95212516392561	8.67414112938127	5.13628284311956	2.38823624205031	2.99146492115985	6.96224186544536	-0.453284938176363	0.567564933504775	rno-Plcb4_0001	http://159.226.67.237:8080/new/circ_detail.php?ID=rno-Plcb4_0001
rno_circ:chr2:33906590-33907356	Erbin	2.96364540548907	0.0199949100310697	10.0356789525939	4.63281022164292	0.996690482377727	1.16300607859661	-0.918664304926434	0.568481977067994	rno-Erbin_0005	http://159.226.67.237:8080/new/circ_detail.php?ID=rno-Erbin_0005
rno_circ:chr12:9273125-9313769	Pan3	15.8159212959222	34.7286507814684	19.1605827998369	39.8689572549235	18.948572184405	31.2194721501246	0.366213389650409	0.568593030216787	rno-Pan3_0004	http://159.226.67.237:8080/new/circ_detail.php?ID=rno-Pan3_0004
rno_circ:chr11:87898055-87899561	Pi4ka	5.92828428817912	19.5332337271803	16.5615228578791	16.3810089350049	9.973051454081	4.25240736037698	-0.473942042863707	0.568898185130965	rno-Pi4ka_0004	http://159.226.67.237:8080/new/circ_detail.php?ID=rno-Pi4ka_0004
rno_circ:chr19:9683854-9684128	Cnot1	0	1.09422638413028	2.48248742339011	0.0358490816548225	6.98274099827652	1.79065919368834	1.25838428295668	0.568996248161241	rno-Cnot1_0002	http://159.226.67.237:8080/new/circ_detail.php?ID=rno-Cnot1_0002
rno_circ:chr4:147948449-147949383	Tmcc1	0	0	0	1.15819042212266	0	0.597429870969537	2.53915550578264	0.571431756623327	rno-Tmcc1_0001	http://159.226.67.237:8080/new/circ_detail.php?ID=rno-Tmcc1_0001
rno_circ:chr2:225606566-225608899	Arhgap29	0	0	0	1.15819042212266	0	0.597429870969537	2.53920812757268	0.571771108797674	-	-
rno_circ:chr5:76925720-76926914	RGD1310951	0.986736634746516	2.16670688034477	1.30654640625843	3.51146361268215	3.98965954993335	0.51400284864437	0.761984776031557	0.571957006166669	rno-RGD1310951_0001	http://159.226.67.237:8080/new/circ_detail.php?ID=rno-RGD1310951_0001
rno_circ:chr10:61498389-61498597	Pafah1b1	0	0	0	1.15819042212266	0	0.597429870969537	2.53926048428106	0.572109257769956	rno-Pafah1b1_0003	http://159.226.67.237:8080/new/circ_detail.php?ID=rno-Pafah1b1_0003
rno_circ:chr11:73747153-73759575	Tmem44	0	0	0	1.15819042212266	0	0.597429870969537	2.5393125801855	0.572446226193065	rno-Tmem44_0001	http://159.226.67.237:8080/new/circ_detail.php?ID=rno-Tmem44_0001
rno_circ:chr15:107951764-107989014	Dock9	0	0.0097645206770276	2.43276956263281	0.0345051134962748	5.98523477380659	1.80157811303413	1.57556796241049	0.572599242774519	rno-Dock9_0004	http://159.226.67.237:8080/new/circ_detail.php?ID=rno-Dock9_0004
rno_circ:chr14:17407714-17408515	Uso1	0	0	0	1.15819042212266	0	0.597429870969537	2.53936441940593	0.572782035824096	rno-Uso1_0003	http://159.226.67.237:8080/new/circ_detail.php?ID=rno-Uso1_0003
rno_circ:chr19:29691444-29744346	Inpp4b	0	0	0	1.15819042212266	0	0.597429870969537	2.53941600591273	0.573116707570965	rno-Inpp4b_0039	http://159.226.67.237:8080/new/circ_detail.php?ID=rno-Inpp4b_0039
rno_circ:chr4:48874189-48908633	Tspan12	0	0	0	1.15819042212266	0	0.597429870969537	2.53946734353433	0.57345026153602	rno-Tspan12_0002	http://159.226.67.237:8080/new/circ_detail.php?ID=rno-Tspan12_0002
rno_circ:chr7:123685068-123715127	Tcf20	0	0	0	1.15819042212266	0	0.597429870969537	2.53951843596349	0.573782717056854	rno-Tcf20_0002	http://159.226.67.237:8080/new/circ_detail.php?ID=rno-Tcf20_0002
rno_circ:chr5:167486001-167615430	Rere	7.91664917841786	1.10946142962351	0.0564305399543956	5.87705780901863	0	10.7716583033267	0.836544443994037	0.574091381071743	rno-Rere_0024	http://159.226.67.237:8080/new/circ_detail.php?ID=rno-Rere_0024
rno_circ:chr11:57955724-57965693	Nectin3	0	0	0	1.15819042212266	0	0.597429870969537	2.5395692867678	0.57411409274459	rno-Nectin3_0004	http://159.226.67.237:8080/new/circ_detail.php?ID=rno-Nectin3_0004
rno_circ:chr5:7830490-7839938	Prex2	0	0	0	1.15819042212266	0	0.597429870969537	2.53961989939029	0.574444406519785	rno-Prex2_0045	http://159.226.67.237:8080/new/circ_detail.php?ID=rno-Prex2_0045
rno_circ:chr12:5612049-5619907	Fry	0	0	0	1.15819042212266	0	0.597429870969537	2.53967027715918	0.574773675646128	rno-Fry_0014	http://159.226.67.237:8080/new/circ_detail.php?ID=rno-Fry_0014
rno_circ:chr1:175225210-175284224	Sbf2	0	0	0	1.15819042212266	0	0.597429870969537	2.53972042329245	0.575101916762134	rno-Sbf2_0022	http://159.226.67.237:8080/new/circ_detail.php?ID=rno-Sbf2_0022
rno_circ:chr5:135257429-135266178	Mast2	0	0	0	1.15819042212266	0	0.597429870969537	2.53977034090311	0.575429145910907	rno-Mast2_0001	http://159.226.67.237:8080/new/circ_detail.php?ID=rno-Mast2_0001
rno_circ:chr8:79330088-79373378	Nedd4	0	0	0	1.15819042212266	0	0.597429870969537	2.53982003300411	0.575755378568221	rno-Nedd4_0009	http://159.226.67.237:8080/new/circ_detail.php?ID=rno-Nedd4_0009
rno_circ:chr18:28595005-28597803	Ube2d2	0	0	0	1.15819042212266	0	0.597429870969537	2.53986950251298	0.576080629668886	rno-Ube2d2_0003	http://159.226.67.237:8080/new/circ_detail.php?ID=rno-Ube2d2_0003
rno_circ:chr17:29730437-29731094	Cdyl	78.1029166584672	105.320753071098	82.8545701406087	73.9479584833226	105.71680260735	136.254210432817	0.251409529063897	0.576872042347844	rno-Cdyl_0004	http://159.226.67.237:8080/new/circ_detail.php?ID=rno-Cdyl_0004
rno_circ:chr6:828602-872927	Crim1	1.97326075263098	11.9489768253731	20.2901045558425	1.23151603934922	5.98352650916638	14.5414615685776	-0.605483173232255	0.577313812238164	rno-Crim1_0013	http://159.226.67.237:8080/new/circ_detail.php?ID=rno-Crim1_0013
rno_circ:chr5:154926879-154935913	Kdm1a	2.97116454756117	0.0116831148526704	0.0348258437395673	2.36188597553759	2.99201545191551	1.81208751940482	1.10610671270823	0.57985648006753	rno-Kdm1a_0001	http://159.226.67.237:8080/new/circ_detail.php?ID=rno-Kdm1a_0001
rno_circ:chr14:28659308-28660108	Adgrl3	3.95640782949087	3.25452319128056	0.0521859846705968	6.98893494781964	2.99152622894531	1.77029149532305	0.598221359144254	0.580969143988811	rno-Adgrl3_0023	http://159.226.67.237:8080/new/circ_detail.php?ID=rno-Adgrl3_0023
rno_circ:chr14:28519958-28536253	Adgrl3	1.97605110215929	4.31677457143633	0.0494707728230486	1.22531138178154	0	10.9074499151859	0.904842010037245	0.581495775129582	rno-Adgrl3_0011	http://159.226.67.237:8080/new/circ_detail.php?ID=rno-Adgrl3_0011
rno_circ:chr14:43558568-43581074	Nsun7	0.988531645965922	1.08466919155524	0.0274911176490379	0	0	0	-2.78471268435417	0.582505978818853	rno-Nsun7_0003	http://159.226.67.237:8080/new/circ_detail.php?ID=rno-Nsun7_0003
rno_circ:chr3:94708171-94715349	Qser1	0.988531645965922	1.08466919155524	0.0274911176490379	0	0	0	-2.78470749787941	0.582525007646368	rno-Qser1_0004	http://159.226.67.237:8080/new/circ_detail.php?ID=rno-Qser1_0004
rno_circ:chr15:17816933-17882722	LOC361016	0.988531645965922	1.08466919155524	0.0274911176490379	0	0	0	-2.78467063444168	0.582660343361282	rno-LOC361016_0003	http://159.226.67.237:8080/new/circ_detail.php?ID=rno-LOC361016_0003
rno_circ:chr5:129413066-129457884	Faf1	0	3.21477905052754	0.0356890954497692	1.21579739035126	0	6.46243797047748	1.14587751779966	0.584531914930183	rno-Faf1_0011	http://159.226.67.237:8080/new/circ_detail.php?ID=rno-Faf1_0011
rno_circ:chr2:22790074-22792220	Papd4	5.93017102563139	6.52544763058941	8.90917062346921	3.55415095987414	6.98159604226447	4.32112223848346	-0.502143919967504	0.584667976300791	rno-Papd4_0001	http://159.226.67.237:8080/new/circ_detail.php?ID=rno-Papd4_0001
rno_circ:chr4:66193731-66200637	Ubn2	2.96915173496828	1.09804830043584	0.040830945496195	1.21715962261031	3.98954858029118	3.10915868899374	0.932458001303349	0.58477092166588	rno-Ubn2_0001	http://159.226.67.237:8080/new/circ_detail.php?ID=rno-Ubn2_0001
rno_circ:chr3:12306722-12330607	Ralgps1	2.97116454756117	0.0116831148526704	0.0348258437395673	6.92846555851327	0	1.15162761550574	1.29176225752972	0.585048047052727	rno-Ralgps1_0001	http://159.226.67.237:8080/new/circ_detail.php?ID=rno-Ralgps1_0001
rno_circ:chr15:48268665-48284550	Hmbox1	0	4.34201658820933	6.29699562308575	4.56870085419821	0	0	-1.21796894445622	0.585347165076159	rno-Hmbox1_0005	http://159.226.67.237:8080/new/circ_detail.php?ID=rno-Hmbox1_0005
rno_circ:chr20:5129033-5131408	Bag6	4.94245376250639	3.27583266051836	6.35580488572668	8.21273093193852	7.97858896356373	4.91737964392999	0.512586773394105	0.586146153887069	rno-Bag6_0001	http://159.226.67.237:8080/new/circ_detail.php?ID=rno-Bag6_0001
rno_circ:chr4:66193731-66214585	Ubn2	3.95899613023353	1.10179425740398	0.0452964383331126	0.0371957321869838	3.98930520713616	5.7144305637089	0.88555769716106	0.586275387508358	rno-Ubn2_0016	http://159.226.67.237:8080/new/circ_detail.php?ID=rno-Ubn2_0016
rno_circ:chr11:89316354-89332868	Prkdc	0	4.34201658820933	6.29699562308575	1.22987454626668	8.9764128202112	7.5141173561665	0.758016170412068	0.588408161385826	rno-Prkdc_0010	http://159.226.67.237:8080/new/circ_detail.php?ID=rno-Prkdc_0010
rno_circ:chr8:65282796-65283243	Thsd4	3.95241879088717	10.821228380759	1.36137831051271	4.67935830550414	0.996549906583432	4.39179446832335	-0.660622006183044	0.589319773730388	rno-AABR07070312_0001	http://159.226.67.237:8080/new/circ_detail.php?ID=rno-AABR07070312_0001
rno_circ:chr6:894593-907083	Crim1	0.98567628120676	4.3278098138427	2.57391209160183	0.0261541497190131	1.99480219475214	1.88947021459485	-0.880571447210176	0.590204850233136	rno-Crim1_0008	http://159.226.67.237:8080/new/circ_detail.php?ID=rno-Crim1_0008
rno_circ:chr5:148546311-148556027	Zcchc17	1.9759331701986	2.17963042445218	2.55834265529021	0.0213907106690842	2.99341220176834	0	-1.12223667139303	0.590514891681814	rno-Zcchc17_0001	http://159.226.67.237:8080/new/circ_detail.php?ID=rno-Zcchc17_0001
rno_circ:chr5:7703776-7780390	Prex2	8.89856525973376	4.36405517320869	7.65620524659103	1.23289756759411	19.9478171851654	9.32496175892488	0.546345579515248	0.591250499273781	rno-Prex2_0020	http://159.226.67.237:8080/new/circ_detail.php?ID=rno-Prex2_0020
rno_circ:chrX:21739691-21741005	Smc1a	0	0	0	1.16182630931895	0.997383624116183	0	2.68716601285664	0.591473171261696	rno-Smc1a_0001	http://159.226.67.237:8080/new/circ_detail.php?ID=rno-Smc1a_0001
rno_circ:chr1:222763689-222775140	Atl3	0	0	0	1.16182630931895	0.997383624116183	0	2.68729800742691	0.591617626865484	rno-Atl3_0001	http://159.226.67.237:8080/new/circ_detail.php?ID=rno-Atl3_0001
rno_circ:chr1:61731938-61734052	LOC682206	0	2.14070329859816	0.0278025517167796	0.0310754347215374	3.99011819939382	1.83342104898626	1.29843719767078	0.592465495457989	rno-AABR07001905_0001	http://159.226.67.237:8080/new/circ_detail.php?ID=rno-AABR07001905_0001
rno_circ:chr5:156461278-156463365	Eif4g3	1.975532361531	5.39493931338475	0.052524021502077	6.98893494781964	2.99152622894531	1.77029149532305	0.583038730372099	0.594406653032446	rno-Eif4g3_0016	http://159.226.67.237:8080/new/circ_detail.php?ID=rno-Eif4g3_0016
rno_circ:chr3:80495517-80496208	Ckap5	0	0	0	0.024714645034561	0	3.31092604454738	3.31452497969557	0.594963541832812	-	-
rno_circ:chr14:106916021-106930939	Ehbp1	0	0	0	0.024714645034561	0	3.31092604454738	3.31450686704844	0.595035474060698	rno-Ehbp1_0007	http://159.226.67.237:8080/new/circ_detail.php?ID=rno-Ehbp1_0007
rno_circ:chr15:36823412-36828644	Parp4	1.98101870652196	0.00922263907689708	0.027182760627054	0.0326556542078478	6.98351846503883	0	1.59266593652318	0.595162821489325	rno-AABR07018038_0002	http://159.226.67.237:8080/new/circ_detail.php?ID=rno-AABR07018038_0002
rno_circ:chr3:111239106-111244182	Ino80	0	0	0	0.024714645034561	0	3.31092604454738	3.31441473539534	0.595401696088335	-	-
rno_circ:chr1:261198164-261200060	Mms19	0	1.07140818961673	0.0167243615720584	0.0303821967724529	0	5.24447167098156	1.93342406832358	0.595453887270508	rno-Mms19_0002	http://159.226.67.237:8080/new/circ_detail.php?ID=rno-Mms19_0002
rno_circ:chr5:24467046-24487203	Ints8	0	0	0	0.024714645034561	0	3.31092604454738	3.3143841741611	0.59552329930645	rno-Ints8_0007	http://159.226.67.237:8080/new/circ_detail.php?ID=rno-Ints8_0007
rno_circ:chr8:64139289-64145423	Bbs4	0	0	0	0.024714645034561	0	3.31092604454738	3.31432282054191	0.595767610361669	rno-Bbs4_0001	http://159.226.67.237:8080/new/circ_detail.php?ID=rno-Bbs4_0001
rno_circ:chr3:46087676-46090889	Baz2b	0	0	0	0.024714645034561	0	3.31092604454738	3.3143077277538	0.595827747932372	rno-Baz2b_0016	http://159.226.67.237:8080/new/circ_detail.php?ID=rno-Baz2b_0016
rno_circ:chr4:27509136-27524886	Ankib1	5.93036627684505	4.3634916201213	10.1492578803496	8.23290060593714	10.9707231552613	7.43747382899925	0.386671783584326	0.595952082703189	rno-Ankib1_0006	http://159.226.67.237:8080/new/circ_detail.php?ID=rno-Ankib1_0006
rno_circ:chrX:70604664-70641214	Dlg3	0	0	0	0.024714645034561	0	3.31092604454738	3.31425164003524	0.596051361902041	-	-
rno_circ:chr4:26087341-26130679	Cdk14	0	0	0	0.024714645034561	0	3.31092604454738	3.31424353535959	0.596083691220892	rno-Cdk14_0006	http://159.226.67.237:8080/new/circ_detail.php?ID=rno-Cdk14_0006
rno_circ:chr1:219356188-219357260	Pitpnm1	0	0	0	0.024714645034561	0	3.31092604454738	3.31422829098178	0.596144512312845	rno-Pitpnm1_0002	http://159.226.67.237:8080/new/circ_detail.php?ID=rno-Pitpnm1_0002
rno_circ:chr3:94396940-94398038	Hipk3	23.7258209847356	39.0812191508199	26.7960122408201	24.6783216365217	39.8931203164392	45.0074400097729	0.299108657616204	0.596195250370479	rno-Hipk3_0001	http://159.226.67.237:8080/new/circ_detail.php?ID=rno-Hipk3_0001
rno_circ:chr5:173599666-173600333	Agrn	0	0	0	0.024714645034561	0	3.31092604454738	3.31421101851591	0.596213443424262	rno-Agrn_0001	http://159.226.67.237:8080/new/circ_detail.php?ID=rno-Agrn_0001
rno_circ:chr17:6794838-6799409	Gkap1	0	0	0	0.024714645034561	0	3.31092604454738	3.31414901445367	0.596461051622162	rno-Gkap1_0008	http://159.226.67.237:8080/new/circ_detail.php?ID=rno-Gkap1_0008
rno_circ:chr15:24532909-24550437	Ktn1	0	0	0	0.024714645034561	0	3.31092604454738	3.31410691462502	0.596629318309712	-	-
rno_circ:chr2:189373840-189392862	Atp8b2	0	0	0	0.024714645034561	0	3.31092604454738	3.31396240644461	0.597207786239409	rno-Ubap2l_0015	http://159.226.67.237:8080/new/circ_detail.php?ID=rno-Ubap2l_0015
rno_circ:chr5:154919349-154929004	Kdm1a	0	0	0	0.024714645034561	0	3.31092604454738	3.31391949491362	0.59737982765694	rno-Kdm1a_0007	http://159.226.67.237:8080/new/circ_detail.php?ID=rno-Kdm1a_0007
rno_circ:chr7:14539567-14541384	Cyp4f17	0	0	0	0.024714645034561	0	3.31092604454738	3.31391317616588	0.59740517116197	rno-Cyp4f17_0001	http://159.226.67.237:8080/new/circ_detail.php?ID=rno-Cyp4f17_0001
rno_circ:chr1:216560642-216566201	Kcnq1	0	0	0	0.024714645034561	0	3.31092604454738	3.31391016971533	0.597417230492422	rno-Kcnq1_0001	http://159.226.67.237:8080/new/circ_detail.php?ID=rno-Kcnq1_0001
rno_circ:chr16:29875983-29886801	Ddx60	0	0	0	0.024714645034561	0	3.31092604454738	3.31390686552325	0.597430484800643	-	-
rno_circ:chr1:90116534-90119029	RGD1308428	0	5.37098957793579	0.0461838085704563	0.0144746980215091	0	1.33305798172414	-1.73145918251909	0.597470365684781	rno-RGD1308428_0013	http://159.226.67.237:8080/new/circ_detail.php?ID=rno-RGD1308428_0013
rno_circ:chr3:150348098-150382703	Raly	5.93188090113822	5.43381330974339	3.8730517595482	3.56769081594502	8.97613340278333	8.12324479304548	0.446924681583026	0.597580340192809	rno-Raly_0007	http://159.226.67.237:8080/new/circ_detail.php?ID=rno-Raly_0007
rno_circ:chr2:231895410-231911316	Zgrf1	0	0	0	0.024714645034561	0	3.31092604454738	3.31385869034077	0.597623815113483	rno-Zgrf1_0001	http://159.226.67.237:8080/new/circ_detail.php?ID=rno-Zgrf1_0001
rno_circ:chr6:14450092-14490352	Nrxn1	1.97414711832738	8.65349933239662	2.61349807521527	0.0340591992678652	0	7.15774197272333	-0.788585364361047	0.597743318026792	rno-Nrxn1_0002	http://159.226.67.237:8080/new/circ_detail.php?ID=rno-Nrxn1_0002
rno_circ:chr2:24067948-24083767	Ap3b1	0	0	0	0.024714645034561	0	3.31092604454738	3.31379408702347	0.597883314521173	rno-Ap3b1_0010	http://159.226.67.237:8080/new/circ_detail.php?ID=rno-Ap3b1_0010
rno_circ:chr6:125550201-125569718	Tc2n	10.8765344397093	7.60950982107075	5.16117401275544	9.40885333142713	6.98067591864769	15.0519948503327	0.416653477759006	0.598530205888158	rno-Tc2n_0001	http://159.226.67.237:8080/new/circ_detail.php?ID=rno-Tc2n_0001
rno_circ:chr1:80443035-80446422	Ppp1r37	0	0	0	0.024714645034561	0	3.31092604454738	3.31359846212413	0.598670797169474	rno-Ppp1r37_0001	http://159.226.67.237:8080/new/circ_detail.php?ID=rno-Ppp1r37_0001
rno_circ:chr3:157001108-157002682	Chd6	0	0.00591557983440563	1.21738345570897	0.0303821967724529	0	5.24447167098156	1.82642159782278	0.598864961396765	rno-Chd6_0005	http://159.226.67.237:8080/new/circ_detail.php?ID=rno-Chd6_0005
rno_circ:chr16:71097098-71107647	Ddhd2	0	0.00591557983440563	1.21738345570897	0.0303821967724529	0	5.24447167098156	1.82639262140024	0.598927383324208	rno-Ddhd2_0009	http://159.226.67.237:8080/new/circ_detail.php?ID=rno-Ddhd2_0009
rno_circ:chr1:90118871-90126552	RGD1308428	0	0	0	0.024714645034561	0	3.31092604454738	3.31345518589898	0.599249172829418	rno-RGD1308428_0004	http://159.226.67.237:8080/new/circ_detail.php?ID=rno-RGD1308428_0004
rno_circ:chr6:107655775-107658744	Elmsan1	0	0	0	0.024714645034561	0	3.31092604454738	3.31339419446849	0.599495799566224	-	-
rno_circ:chr2:264871216-264885562	Lrrc40	0	2.17551083842217	3.75252618975048	0.0187341548513864	0	2.00018451316627	-1.33660828383291	0.599727749365074	rno-Lrrc40_0001	http://159.226.67.237:8080/new/circ_detail.php?ID=rno-Lrrc40_0001
rno_circ:chr14:92042294-92077028	Grb10	0	0	0	0.024714645034561	0	3.31092604454738	3.31333417200078	0.599738751988264	rno-Grb10_0001	http://159.226.67.237:8080/new/circ_detail.php?ID=rno-Grb10_0001
rno_circ:chr2:150838385-150846727	Mbnl1	12.8541934094729	6.53293500548289	7.68788107398628	11.7454142963844	9.9728890470163	13.1150549932415	0.358034988119977	0.599786406651156	rno-Mbnl1_0001	http://159.226.67.237:8080/new/circ_detail.php?ID=rno-Mbnl1_0001
rno_circ:chrX:11149062-11149453	Atp6ap2	0	0	0	0.024714645034561	0	3.31092604454738	3.31325671499961	0.60005263203433	rno-Atp6ap2_0001	http://159.226.67.237:8080/new/circ_detail.php?ID=rno-Atp6ap2_0001
rno_circ:chr4:170526168-170535223	Atf7ip	0	0	0	0.024714645034561	0	3.31092604454738	3.31323523891845	0.600139731371142	rno-Atf7ip_0004	http://159.226.67.237:8080/new/circ_detail.php?ID=rno-Atf7ip_0004
rno_circ:chr8:33279134-33335423	Arhgap32	0	0	0	0.024714645034561	0	3.31092604454738	3.31322685233166	0.600173752818631	rno-Arhgap32_0009	http://159.226.67.237:8080/new/circ_detail.php?ID=rno-Arhgap32_0009
rno_circ:chr1:189637159-189640278	Exnef	0	0	0	0.024714645034561	0	3.31092604454738	3.3132184789403	0.600207725466675	-	-
rno_circ:chr8:102350320-102351960	Slc9a9	0	0	0	0.024714645034561	0	3.31092604454738	3.31321011871286	0.60024164942182	rno-Slc9a9_0004	http://159.226.67.237:8080/new/circ_detail.php?ID=rno-Slc9a9_0004
rno_circ:chr5:146964481-146969349	Zfp362	0	0	0	0.024714645034561	0	3.31092604454738	3.3132017716179	0.600275524790296	rno-Zfp362_0002	http://159.226.67.237:8080/new/circ_detail.php?ID=rno-Zfp362_0002
rno_circ:chr11:70797120-70820621	Osbpl11	0	0	0	0.024714645034561	0	3.31092604454738	3.31319343762411	0.600309351678015	rno-Osbpl11_0013	http://159.226.67.237:8080/new/circ_detail.php?ID=rno-Osbpl11_0013
rno_circ:chr11:89499074-89505391	Prkdc	0	0	0	0.024714645034561	0	3.31092604454738	3.31318511670027	0.600343130190585	rno-Prkdc_0003	http://159.226.67.237:8080/new/circ_detail.php?ID=rno-Prkdc_0003
rno_circ:chr20:34646376-34656748	Cep85l	0.985832380116229	0.0168071447663987	6.20677081753928	2.38702148073331	5.98433615580983	3.70429091836698	0.754836817066183	0.60140796364208	rno-Cep85l_0002	http://159.226.67.237:8080/new/circ_detail.php?ID=rno-Cep85l_0002
rno_circ:chr3:140598632-140616459	Ralgapa2	1.97587550606837	1.10566898440028	3.77728343337143	0.0220455058565324	0	2.65864683984503	-1.15265862442291	0.601638317238209	rno-Ralgapa2_0013	http://159.226.67.237:8080/new/circ_detail.php?ID=rno-Ralgapa2_0013
rno_circ:chr7:18416266-18417952	Adamts10	5.93666473189503	2.18547525666303	0.0544733304700777	4.70370308533352	2.99141618783202	5.63745046994923	0.651952080110688	0.601873826517357	rno-Adamts10_0001	http://159.226.67.237:8080/new/circ_detail.php?ID=rno-Adamts10_0001
rno_circ:chr10:48178920-48194542	Akap10	1.97599170639191	3.24942438434735	1.3292104386332	0.0213907106690842	2.99341220176834	0	-1.09205626815596	0.601970618014945	rno-Akap10_0002	http://159.226.67.237:8080/new/circ_detail.php?ID=rno-Akap10_0002
rno_circ:chr17:1395222-1416266	Ercc6l2	1.97767812866242	2.16554939114049	0.0410856137915718	0.00868495878322351	0	0.654116063138671	-2.03861145075389	0.60208842621371	rno-Ercc6l2_0003	http://159.226.67.237:8080/new/circ_detail.php?ID=rno-Ercc6l2_0003
rno_circ:chr10:83101669-83114195	Kat7	1.97652028518908	0.0154553658627294	3.74903083471452	0.0163363518653674	1.9956991394128	0	-1.41313345151921	0.602173767430702	rno-Kat7_0003	http://159.226.67.237:8080/new/circ_detail.php?ID=rno-Kat7_0003
rno_circ:chr19:22158621-22179584	Phkb	0.986311179470602	4.30602336763786	0.0459630383018691	2.38058723857732	0	7.69113125556698	0.8758190466319	0.602532265841164	rno-Phkb_0001	http://159.226.67.237:8080/new/circ_detail.php?ID=rno-Phkb_0001
rno_circ:chr1:186006551-186009525	Sox6	2.96646321155864	1.10530071078997	2.55736863781105	0.0213907106690842	2.99341220176834	0	-1.10402517018355	0.602545490326435	rno-Sox6_0009	http://159.226.67.237:8080/new/circ_detail.php?ID=rno-Sox6_0009
rno_circ:chr18:63784568-63786264	Ldlrad4	0	2.16784931951687	2.51675802068436	0.037951026130516	10.973182407326	0	1.16744543282563	0.602630882888434	rno-intergenic_000293	http://159.226.67.237:8080/new/circ_detail.php?ID=rno-intergenic_000293
rno_circ:chr1:15474913-15494771	Map3k5	0	5.37098957793579	0.0461838085704563	0.00868495878322351	0	0.654116063138671	-2.42585242926206	0.602712051491916	rno-Map3k5_0003	http://159.226.67.237:8080/new/circ_detail.php?ID=rno-Map3k5_0003
rno_circ:chr5:117052259-117060839	Patj	0	5.37098957793579	0.0461838085704563	0.00868495878322351	0	0.654116063138671	-2.42586443457229	0.602744231896108	rno-Patj_0005	http://159.226.67.237:8080/new/circ_detail.php?ID=rno-Patj_0005
rno_circ:chr10:59486724-59488077	Zzef1	2.97116454756117	0.0116831148526704	0.0348258437395673	0.0338649277719345	6.98321763407384	0.515355928817528	1.20338599901181	0.603205948514669	rno-Zzef1_0012	http://159.226.67.237:8080/new/circ_detail.php?ID=rno-Zzef1_0012
rno_circ:chr20:46363701-46412768	LOC102554658_1	2.96748877568455	0.015270327668152	2.53804622318256	0.0163363518653674	1.9956991394128	0	-1.35919928925361	0.603295247741401	rno-intergenic_004318	http://159.226.67.237:8080/new/circ_detail.php?ID=rno-intergenic_004318
rno_circ:chr3:33465220-33473724	Mbd5	4.95048824828937	0.0148952866977327	0.0450729234927418	0.00948729206903781	0.997818868040137	0	-2.02134152978123	0.603496274471476	-	-
rno_circ:chr8:33312321-33335423	Arhgap32	4.94036306827685	7.6117530999503	12.692309101742	5.91598289933643	8.97548027125206	18.8538439324749	0.458478073171467	0.604455952238989	rno-Arhgap32_0003	http://159.226.67.237:8080/new/circ_detail.php?ID=rno-Arhgap32_0003
rno_circ:chr14:44305779-44323368	Ube2k	0.985039042248571	3.27526602533207	10.0624456761326	3.56816782492407	5.98357171457307	11.3366257383447	0.587958948921628	0.604601278705229	rno-Ube2k_0006	http://159.226.67.237:8080/new/circ_detail.php?ID=rno-Ube2k_0006
rno_circ:chr9:18737570-18737731	Runx2	2.97116454756117	0.0116831148526704	0.0348258437395673	0	0	0	-3.21437985101419	0.604851288936916	rno-Runx2_0003	http://159.226.67.237:8080/new/circ_detail.php?ID=rno-Runx2_0003
rno_circ:chrX:46874646-46888973	RGD1560207	2.97116454756117	0.0116831148526704	0.0348258437395673	0	0	0	-3.21437302795727	0.604919155685396	-	-
rno_circ:chr3:151440246-151465972	Uqcc1	2.97116454756117	0.0116831148526704	0.0348258437395673	0	0	0	-3.21436621134808	0.604986975948161	rno-Uqcc1_0001	http://159.226.67.237:8080/new/circ_detail.php?ID=rno-Uqcc1_0001
rno_circ:chr5:56464202-56465739	Aco1	2.97116454756117	0.0116831148526704	0.0348258437395673	0	0	0	-3.21435940117779	0.605054749769837	rno-Aco1_0002	http://159.226.67.237:8080/new/circ_detail.php?ID=rno-Aco1_0002
rno_circ:chr13:83491767-83496846	Tiprl	2.97116454756117	0.0116831148526704	0.0348258437395673	0	0	0	-3.21434891355134	0.605159155561653	rno-Tiprl_0001	http://159.226.67.237:8080/new/circ_detail.php?ID=rno-Tiprl_0001
rno_circ:chr11:61171814-61183195	Cfap44	2.97116454756117	0.0116831148526704	0.0348258437395673	0	0	0	-3.21433843629324	0.605263499884409	-	-
rno_circ:chr15:56849286-56885735	Lrch1	2.97116454756117	0.0116831148526704	0.0348258437395673	0	0	0	-3.21432796938377	0.60536778283523	rno-Lrch1_0003	http://159.226.67.237:8080/new/circ_detail.php?ID=rno-Lrch1_0003
rno_circ:chr12:41465578-41466994	Cfap73	2.97116454756117	0.0116831148526704	0.0348258437395673	0	0	0	-3.2143175128033	0.60547200451101	rno-Cfap73_0002	http://159.226.67.237:8080/new/circ_detail.php?ID=rno-Cfap73_0002
rno_circ:chr20:49332282-49374883	Atg5	2.97116454756117	0.0116831148526704	0.0348258437395673	0	0	0	-3.21430706653222	0.605576165008413	rno-Atg5_0003	http://159.226.67.237:8080/new/circ_detail.php?ID=rno-Atg5_0003
rno_circ:chr10:40327260-40334408	Anxa6	2.97116454756117	0.0116831148526704	0.0348258437395673	0	0	0	-3.21429663055099	0.605680264423867	rno-Anxa6_0001	http://159.226.67.237:8080/new/circ_detail.php?ID=rno-Anxa6_0001
rno_circ:chr8:111824709-111825198	Topbp1	2.97116454756117	0.0116831148526704	0.0348258437395673	0	0	0	-3.21428620484012	0.605784302853574	rno-Topbp1_0001	http://159.226.67.237:8080/new/circ_detail.php?ID=rno-Topbp1_0001
rno_circ:chr8:47312476-47322526	Arhgef12	2.97116454756117	0.0116831148526704	0.0348258437395673	0	0	0	-3.21427578938018	0.605888280393508	-	-
rno_circ:chr16:54057183-54100069	Pcm1	2.97116454756117	0.0116831148526704	0.0348258437395673	0	0	0	-3.21426538415178	0.605992197139411	-	-
rno_circ:chr6:42271180-42278784	Rock2	2.97116454756117	0.0116831148526704	0.0348258437395673	0	0	0	-3.21425498913559	0.606096053186802	rno-Rock2_0011	http://159.226.67.237:8080/new/circ_detail.php?ID=rno-Rock2_0011
rno_circ:chr9:51400307-51492822	Gulp1	2.97116454756117	0.0116831148526704	0.0348258437395673	0	0	0	-3.21423788014267	0.60626707814123	-	-
rno_circ:chr19:41190988-41208764	Hydin	2.97116454756117	0.0116831148526704	0.0348258437395673	0	0	0	-3.21422080028659	0.606437923524605	-	-
rno_circ:chr8:73777458-73784657	Vps13c	2.97116454756117	0.0116831148526704	0.0348258437395673	0	0	0	-3.21420374948119	0.606608589736079	-	-
rno_circ:chr8:117144403-117157306	Usp4	2.97116454756117	0.0116831148526704	0.0348258437395673	0	0	0	-3.21419785938498	0.606667571221605	rno-Usp4_0020	http://159.226.67.237:8080/new/circ_detail.php?ID=rno-Usp4_0020
rno_circ:chr8:39392586-39404794	Pknox2	0	3.21477905052754	0.0356890954497692	0	0	0	-3.31754935664114	0.606694962281337	rno-Pknox2_0001	http://159.226.67.237:8080/new/circ_detail.php?ID=rno-Pknox2_0001
rno_circ:chr4:10655703-10675611	Ptpn12	2.97116454756117	0.0116831148526704	0.0348258437395673	0	0	0	-3.2141867276407	0.606779077173384	rno-Ptpn12_0005	http://159.226.67.237:8080/new/circ_detail.php?ID=rno-Ptpn12_0005
rno_circ:chr20:19381829-19383486	Fam13c	2.97116454756117	0.0116831148526704	0.0348258437395673	0	0	0	-3.2141800474886	0.606846014640173	rno-Fam13c_0003	http://159.226.67.237:8080/new/circ_detail.php?ID=rno-Fam13c_0003
rno_circ:chr3:2571153-2571724	Dpp7	2.97116454756117	0.0116831148526704	0.0348258437395673	0	0	0	-3.21417337490002	0.60691289341495	rno-Dpp7_0002	http://159.226.67.237:8080/new/circ_detail.php?ID=rno-Dpp7_0002
rno_circ:chr6:147114190-147123388	Itgb8	0	3.21477905052754	0.0356890954497692	0	0	0	-3.3175440294188	0.606952829630268	rno-Itgb8_0003	http://159.226.67.237:8080/new/circ_detail.php?ID=rno-Itgb8_0003
rno_circ:chr1:100977936-100978286	Prmt1	0	3.21477905052754	0.0356890954497692	0	0	0	-3.31753951836009	0.607171369764331	rno-Prmt1_0002	http://159.226.67.237:8080/new/circ_detail.php?ID=rno-Prmt1_0002
rno_circ:chr17:23684383-23701761	Phactr1	4.94425213282524	4.34283411399014	1.3502490446753	1.2290981829726	10.9717646466945	4.30619411221867	0.608953670498822	0.607199724914403	rno-AABR07027306_0002	http://159.226.67.237:8080/new/circ_detail.php?ID=rno-AABR07027306_0002
rno_circ:chr5:128083027-128096721	Zcchc11	0	3.21477905052754	0.0356890954497692	0	0	0	-3.31753515983764	0.607382676906227	rno-Zcchc11_0029	http://159.226.67.237:8080/new/circ_detail.php?ID=rno-Zcchc11_0029
rno_circ:chr1:2843547-2910994	Sash1	0	3.21477905052754	0.0356890954497692	0	0	0	-3.31753259758173	0.607506970530313	rno-RF00340_0002	http://159.226.67.237:8080/new/circ_detail.php?ID=rno-RF00340_0002
rno_circ:chr6:27578464-27582987	Hadhb	0	3.21477905052754	0.0356890954497692	0	0	0	-3.31753003826427	0.607631174835163	rno-Hadhb_0006	http://159.226.67.237:8080/new/circ_detail.php?ID=rno-Hadhb_0006
rno_circ:chr3:164202713-164215875	Slc9a8	0	3.21477905052754	0.0356890954497692	0	0	0	-3.31752768448615	0.607745451252722	rno-Slc9a8_0002	http://159.226.67.237:8080/new/circ_detail.php?ID=rno-Slc9a8_0002
rno_circ:chr10:13482822-13483091	Pdpk1	0	3.21477905052754	0.0356890954497692	0	0	0	-3.31752748187902	0.607755289976285	-	-
rno_circ:chr1:8623895-8626908	Adgrg6	0	3.21477905052754	0.0356890954497692	0	0	0	-3.31752492841974	0.607879316108778	-	-
rno_circ:chr7:123412065-123415773	Srebf2	0	3.21477905052754	0.0356890954497692	0	0	0	-3.31752355603996	0.607945996992906	rno-Srebf2_0005	http://159.226.67.237:8080/new/circ_detail.php?ID=rno-Srebf2_0005
rno_circ:chr4:170591233-170592324	Plbd1	1.97749513603775	0.0139293719328776	2.5138516681957	0.00868495878322351	0	0.654116063138671	-2.12304767452593	0.607957070482341	rno-Plbd1_0002	http://159.226.67.237:8080/new/circ_detail.php?ID=rno-Plbd1_0002
rno_circ:chr7:122880901-122882820	Ep300	0	3.21477905052754	0.0356890954497692	0	0	0	-3.3175223778802	0.608003253387327	rno-intergenic_000121	http://159.226.67.237:8080/new/circ_detail.php?ID=rno-intergenic_000121
rno_circ:chr2:184984062-184986191	Fam160a1	0	3.21477905052754	0.0356890954497692	0	0	0	-3.31751984604971	0.608126333931513	rno-Fam160a1_0003	http://159.226.67.237:8080/new/circ_detail.php?ID=rno-Fam160a1_0003
rno_circ:chr11:71069746-71074618	Lrch3	0	3.21477905052754	0.0356890954497692	0	0	0	-3.31751983025421	0.608127101966211	rno-Lrch3_0011	http://159.226.67.237:8080/new/circ_detail.php?ID=rno-Lrch3_0011
rno_circ:chr4:183896301-183902205	RGD1309621	0.988531645965922	1.08466919155524	0.0274911176490379	2.34181516603944	0.996799071799283	1.8520251766658	1.14286762988367	0.608158104900021	rno-RGD1309621_0001	http://159.226.67.237:8080/new/circ_detail.php?ID=rno-RGD1309621_0001
rno_circ:chr13:52430571-52435974	Nav1	0	3.21477905052754	0.0356890954497692	0	0	0	-3.31751851446707	0.608191087465321	rno-Nav1_0004	http://159.226.67.237:8080/new/circ_detail.php?ID=rno-Nav1_0004
rno_circ:chr6:1435823-1443771	Eif2ak2	0	3.21477905052754	0.0356890954497692	0	0	0	-3.31751728553559	0.6082508619993	rno-Eif2ak2_0002	http://159.226.67.237:8080/new/circ_detail.php?ID=rno-Eif2ak2_0002
rno_circ:chr1:266020777-266021582	Gbf1	0	3.21477905052754	0.0356890954497692	0	0	0	-3.31751718397007	0.608255802639338	rno-Gbf1_0004	http://159.226.67.237:8080/new/circ_detail.php?ID=rno-Gbf1_0004
rno_circ:chr10:73980841-73985026	Vmp1	0	3.21477905052754	0.0356890954497692	0	0	0	-3.31751585455738	0.608320479488338	rno-Vmp1_0001	http://159.226.67.237:8080/new/circ_detail.php?ID=rno-Vmp1_0001
rno_circ:chr6:104032720-104037682	Exd2	0	3.21477905052754	0.0356890954497692	0	0	0	-3.31751475635918	0.608373918463879	rno-Exd2_0001	http://159.226.67.237:8080/new/circ_detail.php?ID=rno-Exd2_0001
rno_circ:chr14:108046534-108047412	Xpo1	0	3.21477905052754	0.0356890954497692	0	0	0	-3.31751474371817	0.608374533640058	rno-Xpo1_0008	http://159.226.67.237:8080/new/circ_detail.php?ID=rno-Xpo1_0008
rno_circ:chr12:16236763-16238436	LOC679924	0	3.21477905052754	0.0356890954497692	0	0	0	-3.31751220479582	0.60849811704155	-	-
rno_circ:chr5:155947549-155971111	Usp48	0	3.21477905052754	0.0356890954497692	0	0	0	-3.31751196813466	0.60850963933024	rno-Usp48_0002	http://159.226.67.237:8080/new/circ_detail.php?ID=rno-Usp48_0002
rno_circ:chr11:66795515-66795896	Golgb1	0	3.21477905052754	0.0356890954497692	0	0	0	-3.3175096687624	0.608621612356429	-	-
rno_circ:chr15:49142976-49143650	Scara5	4.95048824828937	0.0148952866977327	0.0450729234927418	1.13455396182207	0	0	-1.91129916762639	0.608662792594431	rno-Scara5_0001	http://159.226.67.237:8080/new/circ_detail.php?ID=rno-Scara5_0001
rno_circ:chr17:53966384-53966929	Ggps1	0	3.21477905052754	0.0356890954497692	0	0	0	-3.31750759359313	0.608722704399099	rno-Ggps1_0004	http://159.226.67.237:8080/new/circ_detail.php?ID=rno-Ggps1_0004
rno_circ:chr17:9602248-9614622	Fam193b	0	3.21477905052754	0.0356890954497692	0	0	0	-3.31750204922838	0.608992971281313	rno-Fam193b_0001	http://159.226.67.237:8080/new/circ_detail.php?ID=rno-Fam193b_0001
rno_circ:chr8:70317585-70318406	Dennd4a	0	3.21477905052754	0.0356890954497692	0	0	0	-3.31749650781378	0.609263345760436	rno-Dennd4a_0032	http://159.226.67.237:8080/new/circ_detail.php?ID=rno-Dennd4a_0032
rno_circ:chr6:72418120-72430205	Strn3	0.990313169079039	0.00567044215474585	0.0164479016250751	0.0287856652029002	0	4.60291206460739	1.81951219448594	0.609327812334126	rno-Strn3_0010	http://159.226.67.237:8080/new/circ_detail.php?ID=rno-Strn3_0010
rno_circ:chr8:116609560-116622275	Rbm6	0	3.21477905052754	0.0356890954497692	0	0	0	-3.31749116077677	0.609524474851007	rno-Rbm6_0022	http://159.226.67.237:8080/new/circ_detail.php?ID=rno-Rbm6_0022
rno_circ:chr1:131552706-131577776	LOC102553329	0.990313169079039	0.00567044215474585	0.0164479016250751	0.0282520298442607	4.98856101463659	0	1.92353331613938	0.609595952602658	rno-intergenic_001398	http://159.226.67.237:8080/new/circ_detail.php?ID=rno-intergenic_001398
rno_circ:chr5:105243242-105253190	Acer2	10.87590034471	10.8538315014271	3.90544689102408	1.22988052874642	4.98622881218192	11.3963791213285	-0.49268361389467	0.609617483882522	rno-Acer2_0001	http://159.226.67.237:8080/new/circ_detail.php?ID=rno-Acer2_0001
rno_circ:chr10:38622808-38633058	Hspa4	0.990313169079039	0.00567044215474585	0.0164479016250751	0.0287856652029002	0	4.60291206460739	1.81947172732694	0.609679530406467	rno-Hspa4_0001	http://159.226.67.237:8080/new/circ_detail.php?ID=rno-Hspa4_0001
rno_circ:chr16:9650675-9658531	Mapk8	0.990313169079039	0.00567044215474585	0.0164479016250751	0.0287856652029002	0	4.60291206460739	1.81946144902227	0.609769005695394	rno-Mapk8_0001	http://159.226.67.237:8080/new/circ_detail.php?ID=rno-Mapk8_0001
rno_circ:chr17:46771465-46794918	Elmo1	0	3.21477905052754	0.0356890954497692	0	0	0	-3.31748581031186	0.609786006245242	rno-Elmo1_0012	http://159.226.67.237:8080/new/circ_detail.php?ID=rno-Elmo1_0012
rno_circ:chr18:57303534-57305833	Sh3tc2	0	3.21477905052754	0.0356890954497692	0	0	0	-3.31748534582981	0.609808721281704	rno-Sh3tc2_0004	http://159.226.67.237:8080/new/circ_detail.php?ID=rno-Sh3tc2_0004
rno_circ:chr6:3333439-3334117	Map4k3	0	3.21477905052754	0.0356890954497692	0	0	0	-3.31748488087345	0.609831461289376	-	-
rno_circ:chr12:14624870-14627813	Sdk1	0	3.21477905052754	0.0356890954497692	0	0	0	-3.31748441544209	0.609854226308591	-	-
rno_circ:chr1:142562934-142565170	Iqgap1	0	3.21477905052754	0.0356890954497692	0	0	0	-3.31747978975479	0.610080573190892	rno-Iqgap1_0008	http://159.226.67.237:8080/new/circ_detail.php?ID=rno-Iqgap1_0008
rno_circ:chr10:11856924-11874610	Cluap1	0	3.21477905052754	0.0356890954497692	0	0	0	-3.31747516647232	0.610306978402327	-	-
rno_circ:chr14:35102267-35117990	Kit	0	3.21477905052754	0.0356890954497692	0	0	0	-3.31746405176416	0.610851994270065	rno-Kit_0001	http://159.226.67.237:8080/new/circ_detail.php?ID=rno-Kit_0001
rno_circ:chr7:97782665-97792648	Tbc1d31	0	3.21477905052754	0.0356890954497692	0	0	0	-3.31746339550233	0.610884206329916	-	-
rno_circ:chr11:11153343-11157841	Robo2	0	3.21477905052754	0.0356890954497692	0	0	0	-3.31746227476158	0.61093922517863	-	-
rno_circ:chr4:67285725-67301045	Dennd2a	0	3.21477905052754	0.0356890954497692	0	0	0	-3.31746130049301	0.610987061926793	rno-Dennd2a_0002	http://159.226.67.237:8080/new/circ_detail.php?ID=rno-Dennd2a_0002
rno_circ:chr10:90148828-90149364	Hdac5	0	3.21477905052754	0.0356890954497692	0	0	0	-3.31746115826422	0.610994046040994	-	-
rno_circ:chr6:99102693-99114723	Syne2	0	3.21477905052754	0.0356890954497692	0	0	0	-3.31746038386743	0.611032075562959	-	-
rno_circ:chr20:18905679-18920851	Bicc1	0	3.21477905052754	0.0356890954497692	0	0	0	-3.31745961025586	0.611070071477979	-	-
rno_circ:chr1:47093150-47101767	Tulp4	0	3.21477905052754	0.0356890954497692	0	0	0	-3.31745953779319	0.611073630734234	-	-
rno_circ:chr7:81386433-81403392	Angpt1	0	3.21477905052754	0.0356890954497692	0	0	0	-3.31745920704503	0.611089877132231	rno-Angpt1_0002	http://159.226.67.237:8080/new/circ_detail.php?ID=rno-Angpt1_0002
rno_circ:chr1:281825348-281857037	Cacul1	0	3.21477905052754	0.0356890954497692	0	0	0	-3.31745883742835	0.61110803382936	rno-Cacul1_0002	http://159.226.67.237:8080/new/circ_detail.php?ID=rno-Cacul1_0002
rno_circ:chr14:81037649-81053908	Rgs12	0	3.21477905052754	0.0356890954497692	0	0	0	-3.31745816478487	0.611141079026317	rno-AC114393_0001	http://159.226.67.237:8080/new/circ_detail.php?ID=rno-AC114393_0001
rno_circ:chr13:111970137-111972299	Hsd11b1	2.97116454756117	0.0116831148526704	0.0348258437395673	6.91121525954079	0	0.516823069713165	1.18240469096569	0.611165290779066	rno-Hsd11b1_0002	http://159.226.67.237:8080/new/circ_detail.php?ID=rno-Hsd11b1_0002
rno_circ:chr1:87283593-87321016	Sipa1l3	0	3.21477905052754	0.0356890954497692	0	0	0	-3.31745749270702	0.611174100176216	-	-
rno_circ:chr4:22102427-22104879	Crot	0	3.21477905052754	0.0356890954497692	0	0	0	-3.31745680319595	0.611207981757739	rno-Crot_0002	http://159.226.67.237:8080/new/circ_detail.php?ID=rno-Crot_0002
rno_circ:chr5:135824950-135829631	Zswim5	0	3.21477905052754	0.0356890954497692	0	0	0	-3.31745674483644	0.611210849640546	rno-Zswim5_0002	http://159.226.67.237:8080/new/circ_detail.php?ID=rno-Zswim5_0002
rno_circ:chr7:11218959-11219231	Mfsd12	0.98845749508064	0.00949012357765233	1.26008690830099	0	0	0	-2.83496718864348	0.611469957476916	rno-Mfsd12_0001	http://159.226.67.237:8080/new/circ_detail.php?ID=rno-Mfsd12_0001
rno_circ:chr10:35898838-35901897	Rufy1	2.9631178572329	7.58930078210972	5.12271640043631	0.0370101848794453	7.98022174134872	1.78193252095478	-0.64760952262213	0.611633049929464	rno-Rufy1_0001	http://159.226.67.237:8080/new/circ_detail.php?ID=rno-Rufy1_0001
rno_circ:chr5:120609027-120616745	Lepr	0.98845749508064	0.00949012357765233	1.26008690830099	0	0	0	-2.83498396390601	0.611658547236396	rno-Lepr_0001	http://159.226.67.237:8080/new/circ_detail.php?ID=rno-Lepr_0001
rno_circ:chr14:17408415-17423798	Uso1	0	0	0	0.0196019565720231	0.997227075382188	1.26954086268941	2.90965838363555	0.612412529166021	rno-Uso1_0009	http://159.226.67.237:8080/new/circ_detail.php?ID=rno-Uso1_0009
rno_circ:chr5:14282912-14297862	Atp6v1h	0	0	0	0.0196019565720231	0.997227075382188	1.26954086268941	2.90960495985841	0.612524294362208	rno-Atp6v1h_0001	http://159.226.67.237:8080/new/circ_detail.php?ID=rno-Atp6v1h_0001
rno_circ:chr4:96739878-96787475	Prdm5	0	0.0143577835924646	4.91177378973422	11.5585559173721	0	0	1.15416619490388	0.612562028131317	rno-Prdm5_0002	http://159.226.67.237:8080/new/circ_detail.php?ID=rno-Prdm5_0002
rno_circ:chr8:117332211-117333100	Qrich1	0	0	0	0.0196019565720231	0.997227075382188	1.26954086268941	2.90955166084137	0.612635911377364	rno-Qrich1_0004	http://159.226.67.237:8080/new/circ_detail.php?ID=rno-Qrich1_0004
rno_circ:chr6:129621583-129635560	Papola	0	0	0	0.0196019565720231	0.997227075382188	1.26954086268941	2.90951729802623	0.612707932656704	rno-Papola_0023	http://159.226.67.237:8080/new/circ_detail.php?ID=rno-Papola_0023
rno_circ:chr10:88397108-88397582	Acly	0	0	0	0.0196019565720231	0.997227075382188	1.26954086268941	2.90949848614821	0.612747380496513	rno-Acly_0003	http://159.226.67.237:8080/new/circ_detail.php?ID=rno-Acly_0003
rno_circ:chr20:33385993-33426224	Dcbld1	0	0	0	0.0196019565720231	0.997227075382188	1.26954086268941	2.90947152651555	0.612803938435982	rno-Dcbld1_0001	http://159.226.67.237:8080/new/circ_detail.php?ID=rno-Dcbld1_0001
rno_circ:chr14:71542057-71579651	Prom1	2.96760069490673	1.10227611839558	1.31863837339403	1.17342995354018	0	1.26632365786594	-1.01029812380329	0.612806094786038	rno-Prom1_0001	http://159.226.67.237:8080/new/circ_detail.php?ID=rno-Prom1_0001
rno_circ:chr5:167516581-167615430	Rere	0	1.08559897833393	1.26125614219932	1.20367184422613	2.99239445649008	1.1803783843255	1.12021005288266	0.612817455606848	rno-Rere_0011	http://159.226.67.237:8080/new/circ_detail.php?ID=rno-Rere_0011
rno_circ:chr3:62666948-62675261	Agps	0	0	0	0.0196019565720231	0.997227075382188	1.26954086268941	2.90944543534483	0.612858702003788	rno-Agps_0008	http://159.226.67.237:8080/new/circ_detail.php?ID=rno-Agps_0008
rno_circ:chr3:33049733-33065432	Orc4	0	0	0	0.0196019565720231	0.997227075382188	1.26954086268941	2.90942826050656	0.61289476560592	rno-Orc4_0004	http://159.226.67.237:8080/new/circ_detail.php?ID=rno-Orc4_0004
rno_circ:chr2:226925637-226956810	Pde5a	0	0	0	0.0196019565720231	0.997227075382188	1.26954086268941	2.9094257169969	0.612900107448641	rno-Pde5a_0014	http://159.226.67.237:8080/new/circ_detail.php?ID=rno-Pde5a_0014
rno_circ:chr5:81963969-81964353	Astn2	0	7.53294458261781	0.0528584557598863	2.29442092412085	0	0.564883817872041	-1.31014023469629	0.612900844960134	rno-Astn2_0007	http://159.226.67.237:8080/new/circ_detail.php?ID=rno-Astn2_0007
rno_circ:chr19:41322174-41349686	Hydin	0	0	0	0.0196019565720231	0.997227075382188	1.26954086268941	2.90939250799926	0.612969876182434	rno-Hydin_0012	http://159.226.67.237:8080/new/circ_detail.php?ID=rno-Hydin_0012
rno_circ:chr6:86792193-86797017	Prpf39	0	0	0	0.0196019565720231	0.997227075382188	1.26954086268941	2.90937986945655	0.612996440035027	rno-Prpf39_0002	http://159.226.67.237:8080/new/circ_detail.php?ID=rno-Prpf39_0002
rno_circ:chr7:29010905-29014665	Gnptab	0.98845749508064	0.00949012357765233	1.26008690830099	1.20367184422613	2.99239445649008	1.1803783843255	1.14479327747654	0.613077794416983	rno-Gnptab_0006	http://159.226.67.237:8080/new/circ_detail.php?ID=rno-Gnptab_0006
rno_circ:chr5:47908801-47913618	Mdn1	0	0	0	0.0196019565720231	0.997227075382188	1.26954086268941	2.90933970368163	0.613080903314813	rno-AABR07047789_0011	http://159.226.67.237:8080/new/circ_detail.php?ID=rno-AABR07047789_0011
rno_circ:chr3:175422379-175423144	Psma7	0	0	0	0.0196019565720231	0.997227075382188	1.26954086268941	2.90933398388082	0.613092936536251	rno-Psma7_0001	http://159.226.67.237:8080/new/circ_detail.php?ID=rno-Psma7_0001
rno_circ:chr2:174336857-174342089	Golim4	0	1.07140818961673	0.0167243615720584	0.0282520298442607	4.98856101463659	0	1.86121238831431	0.613101878961124	rno-Golim4_0011	http://159.226.67.237:8080/new/circ_detail.php?ID=rno-Golim4_0011
rno_circ:chr12:38080067-38084011	Ccdc62	0	1.08559897833393	1.26125614219932	1.20367184422613	2.99239445649008	1.1803783843255	1.12017841968048	0.61312262301784	rno-Ccdc62_0001	http://159.226.67.237:8080/new/circ_detail.php?ID=rno-Ccdc62_0001
rno_circ:chr3:118014889-118016435	Secisbp2l	0	0	0	0.0196019565720231	0.997227075382188	1.26954086268941	2.9093105214599	0.613142310067938	rno-Secisbp2l_0013	http://159.226.67.237:8080/new/circ_detail.php?ID=rno-Secisbp2l_0013
rno_circ:chr2:145485716-145486600	Nbea	0	0	0	0.0196019565720231	0.997227075382188	1.26954086268941	2.90928702196413	0.613191783682416	rno-intergenic_000027	http://159.226.67.237:8080/new/circ_detail.php?ID=rno-intergenic_000027
rno_circ:chr14:71861197-71884876	Fbxl5	0	6.47774005898006	2.58610773352546	0.0269226904904475	0	3.95865029319865	-1.06731356746601	0.613444128423959	rno-Fbxl5_0002	http://159.226.67.237:8080/new/circ_detail.php?ID=rno-Fbxl5_0002
rno_circ:chr6:28048712-28051704	Dtnb	1.97767812866242	2.16554939114049	0.0410856137915718	0.0144746980215091	0	1.33305798172414	-1.34726700480744	0.61411255715567	rno-Dtnb_0012	http://159.226.67.237:8080/new/circ_detail.php?ID=rno-Dtnb_0012
rno_circ:chr15:48165423-48172696	Kif13b	6.91921360013387	11.9257767338651	3.89974661030404	10.4847016369256	2.99131593511922	2.3899776107788	-0.558166260567128	0.615301730727715	rno-Kif13b_0013	http://159.226.67.237:8080/new/circ_detail.php?ID=rno-Kif13b_0013
rno_circ:chr14:88724076-88740263	Tns3	0.98845749508064	0.00949012357765233	1.26008690830099	2.33131884605339	0.996873900643662	1.1973082550529	0.906455175241476	0.615515233575287	rno-Tns3_0007	http://159.226.67.237:8080/new/circ_detail.php?ID=rno-Tns3_0007
rno_circ:chr3:21888304-21904269	Strbp	0.990313169079039	0.00567044215474585	0.0164479016250751	2.32737925863627	0	1.88301212579647	1.69996448452994	0.61587583011653	rno-Strbp_0014	http://159.226.67.237:8080/new/circ_detail.php?ID=rno-Strbp_0014
rno_circ:chr17:85036937-85057912	Dnajc1	0	1.08559897833393	1.26125614219932	1.20024888410889	0.996831681124026	2.54271591382411	0.980836987902778	0.616104417974753	rno-Dnajc1_0004	http://159.226.67.237:8080/new/circ_detail.php?ID=rno-Dnajc1_0004
rno_circ:chr10:92474821-92476192	Kansl1	28.6701499070569	35.8287284413702	24.2582057651667	39.8882544369504	36.9010681390857	28.6760824175658	0.236927622041239	0.616219723600522	rno-AABR07030529_0001	http://159.226.67.237:8080/new/circ_detail.php?ID=rno-AABR07030529_0001
rno_circ:chr7:74559549-74561933	Vps13b	1.97767812866242	2.16554939114049	0.0410856137915718	1.13455396182207	0	0	-1.72202949766152	0.616339337309505	rno-intergenic_000273	http://159.226.67.237:8080/new/circ_detail.php?ID=rno-intergenic_000273
rno_circ:chr4:182811463-182826795	Tmtc1	5.93254605977785	7.58118754729622	0.0629710146274247	5.78387216286795	0	1.80724891802516	-0.841233172317536	0.616855509485389	rno-Tmtc1_0003	http://159.226.67.237:8080/new/circ_detail.php?ID=rno-Tmtc1_0003
rno_circ:chr6:125538240-125594377	Tc2n	68.2207685263452	28.2530891209324	34.4560198162309	38.752766289474	75.7975132709663	47.4337155234193	0.303320541783447	0.617538347527368	rno-RF00026_0013	http://159.226.67.237:8080/new/circ_detail.php?ID=rno-RF00026_0013
rno_circ:chr19:43118177-43119064	Pdpr	0.986783549424952	3.22950505678977	0.0413400633792729	0.00868495878322351	0	0.654116063138671	-2.06847617839167	0.61782619279037	rno-Pdpr_0004	http://159.226.67.237:8080/new/circ_detail.php?ID=rno-Pdpr_0004
rno_circ:chr10:97769600-97774086	Arsg	0	0	0	0.0220455058565324	0	2.65864683984503	3.0319545888211	0.61791690660024	rno-Arsg_0006	http://159.226.67.237:8080/new/circ_detail.php?ID=rno-Arsg_0006
rno_circ:chr15:55485728-55488198	Sucla2	0.986167313267527	0.0156384683671107	4.95700183570516	0.0163363518653674	1.9956991394128	0	-1.46456007541924	0.61792250552157	rno-Sucla2_0004	http://159.226.67.237:8080/new/circ_detail.php?ID=rno-Sucla2_0004
rno_circ:chr6:72555054-72559616	Hectd1	0	0	0	0.0220455058565324	0	2.65864683984503	3.03193570548417	0.617990293531194	rno-Hectd1_0013	http://159.226.67.237:8080/new/circ_detail.php?ID=rno-Hectd1_0013
rno_circ:chr6:36946961-36954629	Smc6	0	0	0	0.0220455058565324	0	2.65864683984503	3.03191683462668	0.618063651896292	rno-Smc6_0004	http://159.226.67.237:8080/new/circ_detail.php?ID=rno-Smc6_0004
rno_circ:chr3:164252539-164256737	Rnf114	0	0	0	0.0220455058565324	0	2.65864683984503	3.03189797622897	0.618136981740395	rno-Rnf114_0001	http://159.226.67.237:8080/new/circ_detail.php?ID=rno-Rnf114_0001
rno_circ:chr10:57601527-57602605	Nup88	0	0	0	0.0220455058565324	0	2.65864683984503	3.03189040508136	0.618166427334716	rno-Nup88_0009	http://159.226.67.237:8080/new/circ_detail.php?ID=rno-Nup88_0009
rno_circ:chr17:16141478-16143144	Fam120a	0	5.40760061210798	3.81903393244261	3.55197983988181	4.98647963155256	5.62394507113102	0.636681570046816	0.618188911393526	rno-Fam120a_0005	http://159.226.67.237:8080/new/circ_detail.php?ID=rno-Fam120a_0005
rno_circ:chr1:177129021-177130995	Mical2	0	0	0	0.0220455058565324	0	2.65864683984503	3.03182623875302	0.618416111022868	rno-Mical2_0006	http://159.226.67.237:8080/new/circ_detail.php?ID=rno-Mical2_0006
rno_circ:chr12:47290206-47299735	Sppl3	0	0	0	0.0220455058565324	0	2.65864683984503	3.03177443894363	0.618617842613113	rno-Sppl3_0002	http://159.226.67.237:8080/new/circ_detail.php?ID=rno-Sppl3_0002
rno_circ:chr6:78285568-78353348	Mipol1	0	0.00591557983440563	1.21738345570897	0.0261541497190131	1.99480219475214	1.88947021459485	1.4856943575831	0.618811180445953	rno-Mipol1_0002	http://159.226.67.237:8080/new/circ_detail.php?ID=rno-Mipol1_0002
rno_circ:chr14:86104151-86104632	Aebp1	0	0	0	0.0220455058565324	0	2.65864683984503	3.03172264383455	0.61881970652846	rno-Aebp1_0001	http://159.226.67.237:8080/new/circ_detail.php?ID=rno-Aebp1_0001
rno_circ:chr1:245955041-246010590	Rfx3	0	0	0	0.0220455058565324	0	2.65864683984503	3.03167085352019	0.619021702522228	rno-Rfx3_0001	http://159.226.67.237:8080/new/circ_detail.php?ID=rno-Rfx3_0001
rno_circ:chr15:25940304-25945651	Ap5m1	0.990313169079039	0.00567044215474585	0.0164479016250751	0.0254365283412249	0.996954053753937	2.59358331168351	1.518710573911	0.619138412991432	rno-Ap5m1_0001	http://159.226.67.237:8080/new/circ_detail.php?ID=rno-Ap5m1_0001
rno_circ:chr19:32214551-32215127	Smad1	5.93985807738317	0.0160068227845549	0.0486925280912155	1.17342995354018	0	1.26632365786594	-1.18447667485311	0.619184447089311	rno-Smad1_0001	http://159.226.67.237:8080/new/circ_detail.php?ID=rno-Smad1_0001
rno_circ:chr4:131415405-131453028	Foxp1	0	1.10365905805383	4.95930350067937	2.26795032515641	0	0	-1.35462818384324	0.619212548645128	rno-Foxp1_0004	http://159.226.67.237:8080/new/circ_detail.php?ID=rno-Foxp1_0004
rno_circ:chr1:247711959-247742042	Ric1	0	0	0	0.0220455058565324	0	2.65864683984503	3.03161906809503	0.619223830346551	rno-Ric1_0007	http://159.226.67.237:8080/new/circ_detail.php?ID=rno-Ric1_0007
rno_circ:chr9:2205172-2246426	Satb1	0	2.16784931951687	2.51675802068436	1.2190263982828	3.98943672132993	3.75522981496904	0.943517822721801	0.619444292894624	rno-Satb1_0006	http://159.226.67.237:8080/new/circ_detail.php?ID=rno-Satb1_0006
rno_circ:chr16:71103627-71104753	Ddhd2	0	0	0	0.0220455058565324	0	2.65864683984503	3.03154362953957	0.619518550940406	rno-Ddhd2_0007	http://159.226.67.237:8080/new/circ_detail.php?ID=rno-Ddhd2_0007
rno_circ:chr9:113544061-113545068	Ppp4r1	0	0	0	0.0220455058565324	0	2.65864683984503	3.03150450925144	0.619671511038937	rno-Ppp4r1_0012	http://159.226.67.237:8080/new/circ_detail.php?ID=rno-Ppp4r1_0012
rno_circ:chr15:19972055-19975401	Ddhd1	0	0	0	0.0220455058565324	0	2.65864683984503	3.03149335483613	0.619715140566348	rno-Ddhd1_0001	http://159.226.67.237:8080/new/circ_detail.php?ID=rno-Ddhd1_0001
rno_circ:chr10:90433263-90444110	Gpatch8	0.985859454096317	1.10602743596316	4.9937867690741	0.0220455058565324	0	2.65864683984503	-1.20896632439448	0.619754685874135	rno-Gpatch8_0002	http://159.226.67.237:8080/new/circ_detail.php?ID=rno-Gpatch8_0002
rno_circ:chr1:142540027-142543496	Iqgap1	0	0	0	0.0220455058565324	0	2.65864683984503	3.03147294691448	0.619794982570534	-	-
rno_circ:chr4:161652798-161658514	Tulp3	0	0	0	0.0220455058565324	0	2.65864683984503	3.03146977450278	0.61980739612419	rno-Tulp3_0001	http://159.226.67.237:8080/new/circ_detail.php?ID=rno-Tulp3_0001
rno_circ:chr14:8420095-8436542	Arhgap24;LOC108352702	0	0	0	0.0220455058565324	0	2.65864683984503	3.03146547141498	0.619824234888977	rno-Arhgap24_0004	http://159.226.67.237:8080/new/circ_detail.php?ID=rno-Arhgap24_0004
rno_circ:chr5:73923649-73927531	Tmem245	0	0	0	0.0220455058565324	0	2.65864683984503	3.03145254610321	0.619874820275667	rno-Tmem245_0010	http://159.226.67.237:8080/new/circ_detail.php?ID=rno-Tmem245_0010
rno_circ:chr3:13510410-13522529	Mapkap1	22.7393761132354	15.2178535774441	20.4034758042591	18.8022849377211	18.9487875753452	32.5434684598171	0.283424989529412	0.619917794843987	rno-Mapkap1_0001	http://159.226.67.237:8080/new/circ_detail.php?ID=rno-Mapkap1_0001
rno_circ:chr8:116550008-116555206	Rbm6	0	0	0	0.0220455058565324	0	2.65864683984503	3.03143215239385	0.619954653700303	rno-Rbm6_0006	http://159.226.67.237:8080/new/circ_detail.php?ID=rno-Rbm6_0006
rno_circ:chr2:202941208-202998292	Man1a2	0	0	0	0.0220455058565324	0	2.65864683984503	3.03141176577796	0.620034482862989	rno-Man1a2_0001	http://159.226.67.237:8080/new/circ_detail.php?ID=rno-Man1a2_0001
rno_circ:chr5:167486001-167581074	Rere	0	9.69792866933751	0.0574814987744192	0.0252380221689991	3.99102040145815	0	-1.24816635091226	0.620051839752693	rno-Rere_0010	http://159.226.67.237:8080/new/circ_detail.php?ID=rno-Rere_0010
rno_circ:chr10:95841063-95842303	Helz	0	0	0	0.0220455058565324	0	2.65864683984503	3.03139589478799	0.62009664617985	rno-Helz_0006	http://159.226.67.237:8080/new/circ_detail.php?ID=rno-Helz_0006
rno_circ:chr13:105699059-105701842	Gpatch2	0	0	0	0.0220455058565324	0	2.65864683984503	3.0313774459576	0.620168924269206	rno-Gpatch2_0002	http://159.226.67.237:8080/new/circ_detail.php?ID=rno-Gpatch2_0002
rno_circ:chr13:78934090-78934663	Klhl20	0	0	0	0.0220455058565324	0	2.65864683984503	3.03136976381356	0.620199026747521	rno-Klhl20_0001	http://159.226.67.237:8080/new/circ_detail.php?ID=rno-Klhl20_0001
rno_circ:chr17:49867756-49889309	Cdk13	0	0	0	0.0220455058565324	0	2.65864683984503	3.03136517271913	0.620217018544409	rno-Cdk13_0002	http://159.226.67.237:8080/new/circ_detail.php?ID=rno-Cdk13_0002
rno_circ:chr5:144884364-144907761	Zmym4	0	0	0	0.0220455058565324	0	2.65864683984503	3.03136057972786	0.620235018969045	rno-Zmym4_0036	http://159.226.67.237:8080/new/circ_detail.php?ID=rno-Zmym4_0036
rno_circ:chr18:61115537-61121540	Malt1	0	0	0	0.0220455058565324	0	2.65864683984503	3.03135598483844	0.620253028028162	rno-Malt1_0001	http://159.226.67.237:8080/new/circ_detail.php?ID=rno-Malt1_0001
rno_circ:chr8:122655363-122659754	Cnot10	0	0	0	0.0220455058565324	0	2.65864683984503	3.03135138804956	0.620271045728499	rno-Cnot10_0001	http://159.226.67.237:8080/new/circ_detail.php?ID=rno-Cnot10_0001
rno_circ:chr18:26633551-26640882	Epb41l4a	0	0	0	0.0220455058565324	0	2.65864683984503	3.03134786920434	0.620284839099985	-	-
rno_circ:chr5:129003129-129009597	Eps15	0	0	0	0.0220455058565324	0	2.65864683984503	3.03134320114965	0.620303138291185	rno-Eps15_0027	http://159.226.67.237:8080/new/circ_detail.php?ID=rno-Eps15_0027
rno_circ:chr15:59233127-59250976	Ccdc122	0	0	0	0.0220455058565324	0	2.65864683984503	3.03134232308029	0.620306580539409	rno-Ccdc122_0001	http://159.226.67.237:8080/new/circ_detail.php?ID=rno-Ccdc122_0001
rno_circ:chr5:167486001-167547741	Rere	0	0	0	0.0220455058565324	0	2.65864683984503	3.03133324941623	0.620342154096173	rno-Rere_0012	http://159.226.67.237:8080/new/circ_detail.php?ID=rno-Rere_0012
rno_circ:chr6:22255280-22257363	Spast	0	0	0	0.0220455058565324	0	2.65864683984503	3.03132416704489	0.620377766462121	rno-Spast_0003	http://159.226.67.237:8080/new/circ_detail.php?ID=rno-Spast_0003
rno_circ:chr3:8236382-8241630	Rapgef1	0	0	0	0.0220455058565324	0	2.65864683984503	3.03132199049137	0.620386301515832	rno-Rapgef1_0002	http://159.226.67.237:8080/new/circ_detail.php?ID=rno-Rapgef1_0002
rno_circ:chr16:49357477-49383867	Snx25	0	0	0	0.0220455058565324	0	2.65864683984503	3.03131507595373	0.620413417700721	rno-Snx25_0001	http://159.226.67.237:8080/new/circ_detail.php?ID=rno-Snx25_0001
rno_circ:chr9:113544061-113546234	Ppp4r1	0	0	0	0.0220455058565324	0	2.65864683984503	3.0313098186656	0.620434036597479	rno-Ppp4r1_0023	http://159.226.67.237:8080/new/circ_detail.php?ID=rno-Ppp4r1_0023
rno_circ:chr12:51937846-51945222	Pus1	0	0	0	0.0220455058565324	0	2.65864683984503	3.03130903112903	0.620437125422779	rno-Pus1_0001	http://159.226.67.237:8080/new/circ_detail.php?ID=rno-Pus1_0001
rno_circ:chr8:78521649-78538216	Tcf12	0	0	0	0.0220455058565324	0	2.65864683984503	3.0313059761302	0.620449107875582	rno-Tcf12_0001	http://159.226.67.237:8080/new/circ_detail.php?ID=rno-Tcf12_0001
rno_circ:chr8:58945411-58952156	Dmxl2	0	0	0	0.0220455058565324	0	2.65864683984503	3.03130200130678	0.620464698897594	rno-Dmxl2_0009	http://159.226.67.237:8080/new/circ_detail.php?ID=rno-Dmxl2_0009
rno_circ:chr1:247743814-247766953	Ric1	0	0	0	0.0220455058565324	0	2.65864683984503	3.03130171879197	0.62046580708018	rno-Ric1_0002	http://159.226.67.237:8080/new/circ_detail.php?ID=rno-Ric1_0002
rno_circ:chr9:119787585-119792090	Smchd1	0	0	0	0.0220455058565324	0	2.65864683984503	3.03130143644676	0.620466914602064	rno-Smchd1_0001	http://159.226.67.237:8080/new/circ_detail.php?ID=rno-Smchd1_0001
rno_circ:chr5:128964319-128973060	Eps15	0	0	0	0.0220455058565324	0	2.65864683984503	3.03130115427098	0.620468021463836	rno-Eps15_0003	http://159.226.67.237:8080/new/circ_detail.php?ID=rno-Eps15_0003
rno_circ:chr3:176174397-176175366	Dido1	0	0	0	0.0220455058565324	0	2.65864683984503	3.03129686756173	0.620484837050448	-	-
rno_circ:chr18:4257944-4265124	Osbpl1a	0	1.08559897833393	1.26125614219932	0	0	0	-2.8698250932449	0.620512454984793	rno-Osbpl1a_0037	http://159.226.67.237:8080/new/circ_detail.php?ID=rno-Osbpl1a_0037
rno_circ:chr10:109310593-109311350	Slc38a10	0	0	0	0.0220455058565324	0	2.65864683984503	3.03127493567151	0.620570886156743	rno-Slc38a10_0001	http://159.226.67.237:8080/new/circ_detail.php?ID=rno-Slc38a10_0001
rno_circ:chr15:25905491-25913420	Exoc5	0	0	0	0.0220455058565324	0	2.65864683984503	3.03127183943533	0.620583036343499	rno-Exoc5_0001	http://159.226.67.237:8080/new/circ_detail.php?ID=rno-Exoc5_0001
rno_circ:chr9:20811699-20817197	Cd2ap	0	0	0	0.0220455058565324	0	2.65864683984503	3.03125817493033	0.620636664812421	rno-Cd2ap_0007	http://159.226.67.237:8080/new/circ_detail.php?ID=rno-Cd2ap_0007
rno_circ:chr1:217349413-217461541	Shank2	0	0	0	0.0220455058565324	0	2.65864683984503	3.03124594400315	0.620684675970514	-	-
rno_circ:chr19:17294202-17298165	Aktip	0	1.08559897833393	1.26125614219932	0	0	0	-2.86986438812042	0.620693226154091	rno-Aktip_0002	http://159.226.67.237:8080/new/circ_detail.php?ID=rno-Aktip_0002
rno_circ:chr8:122172478-122174075	Clasp2	0	0	0	0.0220455058565324	0	2.65864683984503	3.03124270648253	0.620697385922673	rno-Clasp2_0011	http://159.226.67.237:8080/new/circ_detail.php?ID=rno-Clasp2_0011
rno_circ:chr6:124625936-124677509	Rps6ka5	0	0	0	0.0220455058565324	0	2.65864683984503	3.03124091455365	0.620704420984734	rno-Rps6ka5_0004	http://159.226.67.237:8080/new/circ_detail.php?ID=rno-Rps6ka5_0004
rno_circ:chr7:12668434-12669711	Ptbp1	0	0	0	0.0220455058565324	0	2.65864683984503	3.03122009840287	0.620786157964858	rno-Ptbp1_0001	http://159.226.67.237:8080/new/circ_detail.php?ID=rno-Ptbp1_0001
rno_circ:chr17:6860249-6863101	Ubqln1	0	0	0	0.0220455058565324	0	2.65864683984503	3.03120696755284	0.620837730397322	rno-Ubqln1_0007	http://159.226.67.237:8080/new/circ_detail.php?ID=rno-Ubqln1_0007
rno_circ:chr5:119696927-119747533	Cachd1	0	1.08559897833393	1.26125614219932	0	0	0	-2.86990213070114	0.620867107647724	rno-Cachd1_0002	http://159.226.67.237:8080/new/circ_detail.php?ID=rno-Cachd1_0002
rno_circ:chr7:129808060-129809884	Alg12	0	0	0	0.0220455058565324	0	2.65864683984503	3.03119430249343	0.620887482681799	rno-Alg12_0001	http://159.226.67.237:8080/new/circ_detail.php?ID=rno-Alg12_0001
rno_circ:chr2:199001328-199002930	Gpr89b	0	0	0	0.0220455058565324	0	2.65864683984503	3.03118340693103	0.620930291126986	rno-Gpr89b_0001	http://159.226.67.237:8080/new/circ_detail.php?ID=rno-Gpr89b_0001
rno_circ:chr6:60566197-60593904	Dock4	0	0	0	0.0220455058565324	0	2.65864683984503	3.03117309444725	0.620970814883981	rno-Dock4_0009	http://159.226.67.237:8080/new/circ_detail.php?ID=rno-Dock4_0009
rno_circ:chr13:68229369-68253250	Hmcn1	0	0	0	0.0213907106690842	2.99341220176834	0	3.19044096358777	0.621015156707243	rno-Hmcn1_0001	http://159.226.67.237:8080/new/circ_detail.php?ID=rno-Hmcn1_0001
rno_circ:chr2:56453759-56461055	Lifr	0	1.08559897833393	1.26125614219932	0	0	0	-2.86993976076141	0.621040716590911	rno-Lifr_0002	http://159.226.67.237:8080/new/circ_detail.php?ID=rno-Lifr_0002
rno_circ:chr13:99143758-99146830	Sde2	0	0	0	0.0220455058565324	0	2.65864683984503	3.03113929501589	0.621103674933098	rno-Sde2_0002	http://159.226.67.237:8080/new/circ_detail.php?ID=rno-Sde2_0002
rno_circ:chr3:112885985-112899649	Ubr1	0	0	0	0.0220455058565324	0	2.65864683984503	3.03112410275812	0.621163414389944	rno-intergenic_000163	http://159.226.67.237:8080/new/circ_detail.php?ID=rno-intergenic_000163
rno_circ:chr5:59497085-59498228	Clta	0	1.08559897833393	1.26125614219932	0	0	0	-2.86997727882794	0.621214053747223	rno-Clta_0002	http://159.226.67.237:8080/new/circ_detail.php?ID=rno-Clta_0002
rno_circ:chr7:62929510-62931338	Msrb3	0.990313169079039	0.00567044215474585	0.0164479016250751	0.0275745167092666	0.996865990901941	3.24734115096754	1.73325884596448	0.62126479715923	rno-Msrb3_0002	http://159.226.67.237:8080/new/circ_detail.php?ID=rno-Msrb3_0002
rno_circ:chr4:6315385-6317357	Galnt11	0	0	0	0.0220455058565324	0	2.65864683984503	3.03109644702201	0.621272196838274	rno-Galnt11_0005	http://159.226.67.237:8080/new/circ_detail.php?ID=rno-Galnt11_0005
rno_circ:chr4:27463818-27464682	Krit1	0	0	0	0.0213907106690842	2.99341220176834	0	3.19045813978671	0.621282147482743	rno-Krit1_0004	http://159.226.67.237:8080/new/circ_detail.php?ID=rno-Krit1_0004
rno_circ:chr3:2008341-2037656	Ehmt1	0	0	0	1.17342995354018	0	1.26632365786594	2.95779459190431	0.621283286580421	rno-Ehmt1_0012	http://159.226.67.237:8080/new/circ_detail.php?ID=rno-Ehmt1_0012
rno_circ:chr1:235777942-235789332	Vps13a	0	0	0	0.0220455058565324	0	2.65864683984503	3.03106755996292	0.621385869140927	rno-Vps13a_0039	http://159.226.67.237:8080/new/circ_detail.php?ID=rno-Vps13a_0039
rno_circ:chr20:27864716-27866785	Gcc2	0	0	0	0.0220455058565324	0	2.65864683984503	3.03105369083131	0.621440461894876	rno-Gcc2_0003	http://159.226.67.237:8080/new/circ_detail.php?ID=rno-Gcc2_0003
rno_circ:chr20:14319170-14375435	Specc1l	0	0	0	1.17342995354018	0	1.26632365786594	2.95776021277781	0.621463244408994	rno-Specc1l_0004	http://159.226.67.237:8080/new/circ_detail.php?ID=rno-Specc1l_0004
rno_circ:chrX:14018161-14020275	Sytl5	0	0	0	0.0213907106690842	2.99341220176834	0	3.19047530742365	0.621549358682892	rno-Sytl5_0003	http://159.226.67.237:8080/new/circ_detail.php?ID=rno-Sytl5_0003
rno_circ:chr19:18180589-18182537	Tox3	0	0	0	0.0220455058565324	0	2.65864683984503	3.03101102617074	0.621608470600862	rno-Tox3_0002	http://159.226.67.237:8080/new/circ_detail.php?ID=rno-Tox3_0002
rno_circ:chr14:28489431-28536253	Adgrl3	0	0	0	1.17342995354018	0	1.26632365786594	2.95772597929581	0.621642798315697	rno-Adgrl3_0005	http://159.226.67.237:8080/new/circ_detail.php?ID=rno-Adgrl3_0005
rno_circ:chr18:4217010-4254866	Osbpl1a	0	0	0	0.0213907106690842	2.99341220176834	0	3.19049246646963	0.621816790046496	rno-Osbpl1a_0004	http://159.226.67.237:8080/new/circ_detail.php?ID=rno-Osbpl1a_0004
rno_circ:chr11:46926229-46930035	Senp7	0	0	0	1.17342995354018	0	1.26632365786594	2.95769189050533	0.621821949840642	rno-Senp7_0006	http://159.226.67.237:8080/new/circ_detail.php?ID=rno-Senp7_0006
rno_circ:chr1:57358582-57373925	Fam120b	0	0	0	1.17342995354018	0	1.26632365786594	2.95765794546206	0.622000700513876	rno-Fam120b_0001	http://159.226.67.237:8080/new/circ_detail.php?ID=rno-Fam120b_0001
rno_circ:chr14:36718151-36725463	Usp46	0	0	0	0.0213907106690842	2.99341220176834	0	3.19050961689567	0.622084441310294	rno-Usp46_0001	http://159.226.67.237:8080/new/circ_detail.php?ID=rno-Usp46_0001
rno_circ:chr4:8162130-8166216	Srpk2	0	0	0	1.17342995354018	0	1.26632365786594	2.95763676371676	0.622112420908997	rno-Srpk2_0009	http://159.226.67.237:8080/new/circ_detail.php?ID=rno-Srpk2_0009
rno_circ:chr8:73727636-73737419	Vps13c	0	1.07140818961673	0.0167243615720584	0.0254365283412249	0.996954053753937	2.59358331168351	1.46801306906897	0.622211169264499	rno-Vps13c_0016	http://159.226.67.237:8080/new/circ_detail.php?ID=rno-Vps13c_0016
rno_circ:chr8:50420735-50445054	Sik3	0	0	0	1.17342995354018	0	1.26632365786594	2.95761269265238	0.622239548748162	rno-Sik3_0002	http://159.226.67.237:8080/new/circ_detail.php?ID=rno-Sik3_0002
rno_circ:chr11:51068884-51088607	Cblb	0	0	0	1.17342995354018	0	1.26632365786594	2.95758867682594	0.622366563446253	rno-Cblb_0009	http://159.226.67.237:8080/new/circ_detail.php?ID=rno-Cblb_0009
rno_circ:chr11:15457479-15474826	Usp25	0	0	0	0.0213907106690842	2.99341220176834	0	3.19052773291054	0.622367547075872	rno-Usp25_0001	http://159.226.67.237:8080/new/circ_detail.php?ID=rno-Usp25_0001
rno_circ:chr2:4143950-4174344	Slf1	0.987471105131022	2.1555140985503	0.0354005017749697	0.0334254254267543	0.996658547265183	5.82834626156643	1.03781345525727	0.622448527363228	rno-Slf1_0007	http://159.226.67.237:8080/new/circ_detail.php?ID=rno-Slf1_0007
rno_circ:chr8:70531108-70532815	Dpp8	0	0	0	1.17342995354018	0	1.26632365786594	2.9575647161148	0.62249346480716	rno-Dpp8_0017	http://159.226.67.237:8080/new/circ_detail.php?ID=rno-Dpp8_0017
rno_circ:chr16:7146272-7158894	Pbrm1	0	0	0	1.17342995354018	0	1.26632365786594	2.95754081039629	0.622620252637203	rno-Pbrm1_0039	http://159.226.67.237:8080/new/circ_detail.php?ID=rno-Pbrm1_0039
rno_circ:chr8:78051192-78057674	Myzap	0	3.27076215920725	8.78235786281185	4.64515686947907	0.996651088195802	1.80883332431391	-0.664155561832711	0.622627714159836	rno-Myzap_0002	http://159.226.67.237:8080/new/circ_detail.php?ID=rno-Myzap_0002
rno_circ:chr19:43207756-43209301	Aars	0	0	0	0.0213907106690842	2.99341220176834	0	3.19054582646336	0.622650697897261	rno-Aars_0006	http://159.226.67.237:8080/new/circ_detail.php?ID=rno-Aars_0006
rno_circ:chr1:21149313-21164430	Akap7	0	0	0	1.17342995354018	0	1.26632365786594	2.95751695954769	0.622746926745133	rno-Akap7_0003	http://159.226.67.237:8080/new/circ_detail.php?ID=rno-Akap7_0003
rno_circ:chr5:141066190-141067811	Macf1	0.990313169079039	0.00567044215474585	0.0164479016250751	2.3132179326138	0	1.22369700181013	1.47172473618405	0.622754888192111	rno-Macf1_0005	http://159.226.67.237:8080/new/circ_detail.php?ID=rno-Macf1_0005
rno_circ:chr10:776697-783836	Myh11	0	0	0	1.17342995354018	0	1.26632365786594	2.9574931634463	0.622873486942114	rno-Myh11_0005	http://159.226.67.237:8080/new/circ_detail.php?ID=rno-Myh11_0005
rno_circ:chr8:79369822-79373378	Nedd4	0	0	0	0.0213907106690842	2.99341220176834	0	3.190563897542	0.622933892961156	rno-Nedd4_0003	http://159.226.67.237:8080/new/circ_detail.php?ID=rno-Nedd4_0003
rno_circ:chr6:76620895-76626199	Ralgapa1	3.96094785171018	0.0134976834777716	0.040576115580778	0.0369749085148023	0.996558142395672	8.37845531832391	1.14614284889401	0.622960049236771	rno-intergenic_000021	http://159.226.67.237:8080/new/circ_detail.php?ID=rno-intergenic_000021
rno_circ:chr18:77484239-77489468	Atp9b	0	0	0	1.17342995354018	0	1.26632365786594	2.9574703995812	0.622994722838831	rno-Atp9b_0036	http://159.226.67.237:8080/new/circ_detail.php?ID=rno-Atp9b_0036
rno_circ:chr18:49891333-49891588	Zfp608	0.990313169079039	0.00567044215474585	0.0164479016250751	1.19222406647339	0	2.5889993474336	1.56047666729583	0.623062524734629	rno-Zfp608_0001	http://159.226.67.237:8080/new/circ_detail.php?ID=rno-Zfp608_0001
rno_circ:chr10:94758719-94760369	Tex2	0	0	0	1.17342995354018	0	1.26632365786594	2.95744769641377	0.623115797164104	rno-Tex2_0003	http://159.226.67.237:8080/new/circ_detail.php?ID=rno-Tex2_0003
rno_circ:chr4:118230216-118232317	Tia1	0	0	0	0.0213907106690842	2.99341220176834	0	3.19058194613452	0.623217131453721	-	-
rno_circ:chr6:132439038-132439743	Eml1	0	0	0	1.17342995354018	0	1.26632365786594	2.95742505371649	0.62323671016903	rno-Eml1_0003	http://159.226.67.237:8080/new/circ_detail.php?ID=rno-Eml1_0003
rno_circ:chr2:28986099-28995026	Fcho2	0	0	0	1.17342995354018	0	1.26632365786594	2.95740247126294	0.623357462104463	rno-Fcho2_0003	http://159.226.67.237:8080/new/circ_detail.php?ID=rno-Fcho2_0003
rno_circ:chr1:257191149-257192683	Plce1	0	0	0	0.0213907106690842	2.99341220176834	0	3.19059997222915	0.623500412560609	rno-Plce1_0004	http://159.226.67.237:8080/new/circ_detail.php?ID=rno-Plce1_0004
rno_circ:chr6:73357940-73361828	Arhgap5	0	0.0158194412860899	6.16426780634371	4.68414541925064	4.98689228990296	1.13599475456918	0.781881769668877	0.623553966266534	rno-Arhgap5_0003	http://159.226.67.237:8080/new/circ_detail.php?ID=rno-Arhgap5_0003
rno_circ:chr2:154615331-154619566	Vom2r44	0	0	0	1.17342995354018	0	1.26632365786594	2.95736562718127	0.623554818444405	rno-Vom2r44_0001	http://159.226.67.237:8080/new/circ_detail.php?ID=rno-Vom2r44_0001
rno_circ:chr7:130277962-130278342	Sbf1	0	0	0	0.0213907106690842	2.99341220176834	0	3.1906166971088	0.623763599385886	rno-Sbf1_0008	http://159.226.67.237:8080/new/circ_detail.php?ID=rno-Sbf1_0008
rno_circ:chr6:100703141-100708810	LOC103692665	0	0	0	0.0213907106690842	2.99341220176834	0	3.19063340592227	0.624026874712101	-	-
rno_circ:chr18:15480332-15494701	B4galt6	1.97529860183917	0.0176108252263087	6.24065040220065	5.84901348730976	4.98665640703178	1.76582892945452	0.592262933144201	0.624027402095663	rno-B4galt6_0002	http://159.226.67.237:8080/new/circ_detail.php?ID=rno-B4galt6_0002
rno_circ:chr9:84582730-84587915	Acsl3	0	0	0	0.0213907106690842	2.99341220176834	0	3.19064354357006	0.624186776898803	-	-
rno_circ:chr9:96866448-96884476	Agap1	0	0	0	0.0213907106690842	2.99341220176834	0	3.19064856091196	0.624265962559268	rno-Agap1_0001	http://159.226.67.237:8080/new/circ_detail.php?ID=rno-Agap1_0001
rno_circ:chr16:83058646-83063511	Arhgef7	0	0	0	0.0213907106690842	2.99341220176834	0	3.19065009864286	0.624290237813609	rno-Arhgef7_0003	http://159.226.67.237:8080/new/circ_detail.php?ID=rno-Arhgef7_0003
rno_circ:chr4:10770203-10777395	Rsbn1l	0	0	0	0.0213907106690842	2.99341220176834	0	3.19065357212127	0.624345082255195	rno-Rsbn1l_0002	http://159.226.67.237:8080/new/circ_detail.php?ID=rno-Rsbn1l_0002
rno_circ:chr8:53346029-53349286	Usp28	0	0	0	0.0213907106690842	2.99341220176834	0	3.190658577209	0.624424136066052	rno-Usp28_0007	http://159.226.67.237:8080/new/circ_detail.php?ID=rno-Usp28_0007
rno_circ:chr12:40269634-40270510	Atxn2	2.96915173496828	1.09804830043584	0.040830945496195	0.0144746980215091	0	1.33305798172414	-1.32881629549934	0.624490732973983	rno-Atxn2_0007	http://159.226.67.237:8080/new/circ_detail.php?ID=rno-Atxn2_0007
rno_circ:chr1:84050500-84050833	Adck4	0	0	0	0.0213907106690842	2.99341220176834	0	3.19066357618617	0.624503124071176	rno-Coq8b_0002	http://159.226.67.237:8080/new/circ_detail.php?ID=rno-Coq8b_0002
rno_circ:chr14:37633638-37648021	Fryl	0	0	0	0.0213907106690842	2.99341220176834	0	3.19066400777219	0.624509944929738	rno-Fryl_0011	http://159.226.67.237:8080/new/circ_detail.php?ID=rno-Fryl_0011
rno_circ:chr17:58006111-58031197	Wdr37	2.96915173496828	1.09804830043584	0.040830945496195	0.0144746980215091	0	1.33305798172414	-1.32883941386698	0.624541107192085	rno-Wdr37_0002	http://159.226.67.237:8080/new/circ_detail.php?ID=rno-Wdr37_0002
rno_circ:chr5:129413066-129491380	Faf1	0	0	0	0.0213907106690842	2.99341220176834	0	3.190666775244	0.624553687963476	rno-Faf1_0001	http://159.226.67.237:8080/new/circ_detail.php?ID=rno-Faf1_0001
rno_circ:chr10:73731366-73741527	Med13	0	0	0	0.0213907106690842	2.99341220176834	0	3.19066856906374	0.624582046349792	rno-Med13_0002	http://159.226.67.237:8080/new/circ_detail.php?ID=rno-Med13_0002
rno_circ:chr5:131738939-131740535	Spata6	0	1.07140818961673	0.0167243615720584	0.0275745167092666	0.996865990901941	3.24734115096754	1.68209760988835	0.624617072142607	rno-Spata6_0001	http://159.226.67.237:8080/new/circ_detail.php?ID=rno-Spata6_0001
rno_circ:chrX:51692026-51794841	Dmd	0	0	0	0.0213907106690842	2.99341220176834	0	3.19067355585265	0.624660902980995	rno-Dmd_0005	http://159.226.67.237:8080/new/circ_detail.php?ID=rno-Dmd_0005
rno_circ:chr2:55891617-55892745	Fyb	0	1.07140818961673	0.0167243615720584	1.198438266525	0	3.24238478536597	1.72026761383888	0.624666122210864	rno-Fyb1_0002	http://159.226.67.237:8080/new/circ_detail.php?ID=rno-Fyb1_0002
rno_circ:chr8:70383124-70390893	Dennd4a	0	0	0	0.0213907106690842	2.99341220176834	0	3.19067849891321	0.624739098325187	rno-Dennd4a_0002	http://159.226.67.237:8080/new/circ_detail.php?ID=rno-Dennd4a_0002
rno_circ:chr3:45033238-45133351	Ccdc148	0	0	0	0.0213907106690842	2.99341220176834	0	3.19067982362984	0.624760059414071	rno-Ccdc148_0010	http://159.226.67.237:8080/new/circ_detail.php?ID=rno-Ccdc148_0010
rno_circ:chrX:135964894-136050917	Enox2	0	0	0	0.0213907106690842	2.99341220176834	0	3.19068343569928	0.62481722443349	rno-Enox2_0002	http://159.226.67.237:8080/new/circ_detail.php?ID=rno-Enox2_0002
rno_circ:chr6:136059672-136091144	Mark3	0	0.00591557983440563	1.21738345570897	0.0268644369446217	2.99272007427504	1.20130061727705	1.58061088620045	0.624891452274373	rno-Mark3_0002	http://159.226.67.237:8080/new/circ_detail.php?ID=rno-Mark3_0002
rno_circ:chr5:102528780-102689769	Bnc2	0	0	0	0.0213907106690842	2.99341220176834	0	3.19069562723601	0.625010287775396	rno-Bnc2_0009	http://159.226.67.237:8080/new/circ_detail.php?ID=rno-Bnc2_0009
rno_circ:chr2:154522319-154526697	Slc33a1	0	0	0	0.0213907106690842	2.99341220176834	0	3.19073520872333	0.625638359576716	rno-Slc33a1_0005	http://159.226.67.237:8080/new/circ_detail.php?ID=rno-Slc33a1_0005
rno_circ:chr9:66964853-66988174	Nbeal1	0	1.09422638413028	2.48248742339011	0.00868495878322351	0	0.654116063138671	-1.81933652396553	0.626125013344606	rno-Nbeal1_0017	http://159.226.67.237:8080/new/circ_detail.php?ID=rno-Nbeal1_0017
rno_circ:chr5:122580014-122593611	Wdr78	11.8665148035845	6.52712579645438	3.89878164012437	4.71619119488984	6.98147165154969	4.31085060929453	-0.492279231450141	0.626154339355018	rno-Wdr78_0006	http://159.226.67.237:8080/new/circ_detail.php?ID=rno-Wdr78_0006
rno_circ:chrX:11039586-11048316	Med14	0	0	0	0.0213907106690842	2.99341220176834	0	3.19076796808301	0.626159647322737	-	-
rno_circ:chr18:79472711-79474725	Zfp236	0	1.07140818961673	0.0167243615720584	2.3132179326138	0	1.22369700181013	1.42177011192357	0.626173925118448	-	-
rno_circ:chr6:43254770-43284828	Asap2	0	0	0	0.0213907106690842	2.99341220176834	0	3.19077132676705	0.62621316822123	rno-Asap2_0005	http://159.226.67.237:8080/new/circ_detail.php?ID=rno-Asap2_0005
rno_circ:chr3:92736748-92749120	Cd44	0	1.09422638413028	2.48248742339011	0.00868495878322351	0	0.654116063138671	-1.81941807610788	0.626239922816059	rno-Cd44_0002	http://159.226.67.237:8080/new/circ_detail.php?ID=rno-Cd44_0002
rno_circ:chr12:36740089-36741992	Scarb1	0	0	0	0.0213907106690842	2.99341220176834	0	3.19077468217562	0.626266650946458	rno-Scarb1_0002	http://159.226.67.237:8080/new/circ_detail.php?ID=rno-Scarb1_0002
rno_circ:chr7:73684650-73698020	Stk3	0	1.07140818961673	0.0167243615720584	2.3132179326138	0	1.22369700181013	1.42178444724257	0.626304965142357	rno-Stk3_0007	http://159.226.67.237:8080/new/circ_detail.php?ID=rno-Stk3_0007
rno_circ:chr17:23782875-23786299	Tbc1d7	0	0	0	0.0213907106690842	2.99341220176834	0	3.19078884948473	0.626492621991747	rno-Tbc1d7_0001	http://159.226.67.237:8080/new/circ_detail.php?ID=rno-Tbc1d7_0001
rno_circ:chr17:27571479-27602936	Rreb1	0	0.0143577835924646	4.91177378973422	0.00868495878322351	0	0.654116063138671	-2.31961944485351	0.6265354815246	rno-Rreb1_0004	http://159.226.67.237:8080/new/circ_detail.php?ID=rno-Rreb1_0004
rno_circ:chr2:61054405-61054772	Adamts12	0	0	0	0.0213907106690842	2.99341220176834	0	3.19080971208329	0.626825840009597	-	-
rno_circ:chr2:236645209-236662955	Papss1	0	0.0143577835924646	4.91177378973422	0.00868495878322351	0	0.654116063138671	-2.31982013880861	0.626931137467264	rno-Papss1_0006	http://159.226.67.237:8080/new/circ_detail.php?ID=rno-Papss1_0006
rno_circ:chr8:46728894-46730691	Tbcel	3.9555193984073	4.33194060910368	0.0547730345567135	2.32247194317935	1.99483076922408	0	-1.00421865169657	0.627097751456722	rno-Tbcel_0006	http://159.226.67.237:8080/new/circ_detail.php?ID=rno-Tbcel_0006
rno_circ:chr12:40736442-40741345	Hectd4	0	0	0	0.0213907106690842	2.99341220176834	0	3.19082983902791	0.627147823977719	-	-
rno_circ:chr12:25060207-25062198	Limk1	0	0	0	0.0213907106690842	2.99341220176834	0	3.19084994266655	0.627469942043679	rno-Limk1_0002	http://159.226.67.237:8080/new/circ_detail.php?ID=rno-Limk1_0002
rno_circ:chr4:10124291-10138522	Fbxl13	17.7978427751966	9.7877484238989	8.97682430911126	9.403275146778	7.97818132735242	11.8822694684532	-0.313417790020528	0.628228177595209	rno-Fbxl13_0001	http://159.226.67.237:8080/new/circ_detail.php?ID=rno-Fbxl13_0001
rno_circ:chr19:43413899-43415573	Sf3b3	2.96901290338697	0.0137137605959953	1.30499434292384	1.13455396182207	0	0	-1.73136109027902	0.630902358785427	rno-Sf3b3_0008	http://159.226.67.237:8080/new/circ_detail.php?ID=rno-Sf3b3_0008
rno_circ:chr10:43227922-43229953	Sap30l	1.97749513603775	0.0139293719328776	2.5138516681957	1.21927405294871	1.99410645635874	5.74158248477304	0.98778842091976	0.63253196014946	rno-Sap30l_0001	http://159.226.67.237:8080/new/circ_detail.php?ID=rno-Sap30l_0001
rno_circ:chr10:1484236-1485251	Bfar	6.923149709119	5.42526843653294	0.0616039985580734	3.49791900981769	0	3.15295555770105	-0.872947208479186	0.633463181672024	rno-Bfar_0001	http://159.226.67.237:8080/new/circ_detail.php?ID=rno-Bfar_0001
rno_circ:chr1:137247124-137264458	Akap13	0	4.32907501761379	3.80176883321865	0.0261541497190131	1.99480219475214	1.88947021459485	-0.930797956766154	0.633603277728873	rno-Akap13_0001	http://159.226.67.237:8080/new/circ_detail.php?ID=rno-Akap13_0001
rno_circ:chr5:136437825-136447778	Eri3	26.693877636849	29.3119526731385	14.0907996435754	19.9537383285514	13.9620479949619	23.1321694352102	-0.294067385112812	0.633673169866041	rno-Eri3_0003	http://159.226.67.237:8080/new/circ_detail.php?ID=rno-Eri3_0003
rno_circ:chr3:2057181-2060164	Ehmt1	0	0.0143577835924646	4.91177378973422	1.13455396182207	0	0	-1.89612650515205	0.633769241619636	rno-Ehmt1_0004	http://159.226.67.237:8080/new/circ_detail.php?ID=rno-Ehmt1_0004
rno_circ:chr8:69793755-69795155	Dis3l	0.990313169079039	0.00567044215474585	0.0164479016250751	4.56870085419821	0	0	1.81701135770916	0.634196544873988	rno-Dis3l_0001	http://159.226.67.237:8080/new/circ_detail.php?ID=rno-Dis3l_0001
rno_circ:chr1:267063007-267092775	Sh3pxd2a	0.990313169079039	0.00567044215474585	0.0164479016250751	4.56870085419821	0	0	1.8170546445914	0.634318483819842	rno-Sh3pxd2a_0001	http://159.226.67.237:8080/new/circ_detail.php?ID=rno-Sh3pxd2a_0001
rno_circ:chr18:63784568-63844188	Ldlrad4	0	1.09422638413028	2.48248742339011	0.0144746980215091	0	1.33305798172414	-1.13028687364929	0.634367975114803	rno-AABR07032393_0001	http://159.226.67.237:8080/new/circ_detail.php?ID=rno-AABR07032393_0001
rno_circ:chr3:13513288-13522529	Mapkap1	0	0	0	3.4143323604853	0	0	3.37772712975	0.634767238933267	rno-Mapkap1_0004	http://159.226.67.237:8080/new/circ_detail.php?ID=rno-Mapkap1_0004
rno_circ:chr4:161558059-161568012	Tead4	2.96560652888322	1.10752185726985	3.79816287094309	4.70214928349018	0	8.25694900264643	0.730264057395531	0.634818718312921	rno-Tead4_0001	http://159.226.67.237:8080/new/circ_detail.php?ID=rno-Tead4_0001
rno_circ:chr10:48418262-48433603	Specc1	0	0	0	3.4143323604853	0	0	3.37777442571993	0.635035291901202	rno-Specc1_0003	http://159.226.67.237:8080/new/circ_detail.php?ID=rno-Specc1_0003
rno_circ:chr18:73479863-73514086	Pias2	0	0	0	3.4143323604853	0	0	3.37783771567925	0.635394485156839	-	-
rno_circ:chr9:71262302-71271908	Creb1	0	0	0	3.4143323604853	0	0	3.37789488287313	0.635719415910657	-	-
rno_circ:chr19:29642344-29645344	Inpp4b	5.93099216128187	4.36035424693707	7.63249508639142	4.73701012541692	10.9709208762453	8.09439072641158	0.423484623230704	0.635823354487864	rno-Inpp4b_0016	http://159.226.67.237:8080/new/circ_detail.php?ID=rno-Inpp4b_0016
rno_circ:chr10:95029081-95044344	Smurf2	0	0.00591557983440563	1.21738345570897	1.19169710159019	2.9928824481574	0	1.50476365700066	0.635838932262355	rno-Smurf2_0003	http://159.226.67.237:8080/new/circ_detail.php?ID=rno-Smurf2_0003
rno_circ:chr20:10334307-10342178	Pknox1	0	0	0	3.4143323604853	0	0	3.37792683574752	0.635901233336183	rno-Pknox1_0001	http://159.226.67.237:8080/new/circ_detail.php?ID=rno-Pknox1_0001
rno_circ:chr2:177950350-177973555	Rapgef2	0	0	0	3.4143323604853	0	0	3.37793097212709	0.635924780633553	rno-Rapgef2_0007	http://159.226.67.237:8080/new/circ_detail.php?ID=rno-Rapgef2_0007
rno_circ:chr7:122852256-122853033	Ep300	0	0	0	3.4143323604853	0	0	3.37793510159445	0.635948291001233	rno-AABR07058539_0008	http://159.226.67.237:8080/new/circ_detail.php?ID=rno-AABR07058539_0008
rno_circ:chr1:242268874-242290669	Pip5k1b	0	0	0	3.4143323604853	0	0	3.37793922416703	0.635971764526582	rno-Pip5k1b_0001	http://159.226.67.237:8080/new/circ_detail.php?ID=rno-Pip5k1b_0001
rno_circ:chr16:49676737-49693580	Sorbs2	0	0	0	3.4143323604853	0	0	3.37794333986215	0.635995201296668	rno-Sorbs2_0004	http://159.226.67.237:8080/new/circ_detail.php?ID=rno-Sorbs2_0004
rno_circ:chr1:211826216-211830500	Inpp5a	0	0	0	3.4143323604853	0	0	3.37794744869712	0.636018601398295	rno-Inpp5a_0003	http://159.226.67.237:8080/new/circ_detail.php?ID=rno-Inpp5a_0003
rno_circ:chr4:58714647-58721163	Mkln1	0	0	0	3.4143323604853	0	0	3.37795155068916	0.636041964917989	rno-Mkln1_0007	http://159.226.67.237:8080/new/circ_detail.php?ID=rno-Mkln1_0007
rno_circ:chr1:265831968-265832509	Nolc1	0	0	0	3.4143323604853	0	0	3.3779520403538	0.636044754036923	rno-Nolc1_0002	http://159.226.67.237:8080/new/circ_detail.php?ID=rno-Nolc1_0002
rno_circ:chr13:82236462-82238783	Scyl3	0	0	0	3.4143323604853	0	0	3.37795564585545	0.636065291941994	rno-Scyl3_0001	http://159.226.67.237:8080/new/circ_detail.php?ID=rno-Scyl3_0001
rno_circ:chr15:25320488-25335135	Tmem260	0	0	0	3.4143323604853	0	0	3.3779597342131	0.636088582556296	rno-Tmem260_0003	http://159.226.67.237:8080/new/circ_detail.php?ID=rno-Tmem260_0003
rno_circ:chr3:13795724-13803788	Gapvd1	0	0	0	3.4143323604853	0	0	3.37796381577918	0.636111836846593	rno-Gapvd1_0001	http://159.226.67.237:8080/new/circ_detail.php?ID=rno-Gapvd1_0001
rno_circ:chr1:177651557-177654228	Tead1	0	0	0	3.4143323604853	0	0	3.37796789057068	0.636135054898326	rno-Tead1_0006	http://159.226.67.237:8080/new/circ_detail.php?ID=rno-Tead1_0006
rno_circ:chr6:8049172-8051137	Lrpprc	0	0	0	3.4143323604853	0	0	3.37797195860454	0.636158236796663	rno-Lrpprc_0014	http://159.226.67.237:8080/new/circ_detail.php?ID=rno-Lrpprc_0014
rno_circ:chr5:107727450-107733570	Mtap	0	0	0	3.4143323604853	0	0	3.37797601989766	0.636181382626503	rno-Mtap_0002	http://159.226.67.237:8080/new/circ_detail.php?ID=rno-Mtap_0002
rno_circ:chr8:124327882-124355370	Tgfbr2	0	0	0	3.4143323604853	0	0	3.37798007446686	0.636204492472472	rno-Tgfbr2_0002	http://159.226.67.237:8080/new/circ_detail.php?ID=rno-Tgfbr2_0002
rno_circ:chr8:94742077-94745637	Cyb5r4	0	0	0	3.4143323604853	0	0	3.37798412232892	0.636227566418939	rno-Cyb5r4_0004	http://159.226.67.237:8080/new/circ_detail.php?ID=rno-Cyb5r4_0004
rno_circ:chr2:113739689-113745181	Pld1	0	0	0	3.4143323604853	0	0	3.37798815495326	0.636250555820646	rno-Pld1_0008	http://159.226.67.237:8080/new/circ_detail.php?ID=rno-Pld1_0008
rno_circ:chr19:54820626-54822499	Banp	0	0	0	3.4143323604853	0	0	3.37799384401547	0.636282992261565	rno-Banp_0011	http://159.226.67.237:8080/new/circ_detail.php?ID=rno-Banp_0011
rno_circ:chrX:74949871-74968405	RGD1561931	0	0	0	3.4143323604853	0	0	3.37799952326988	0.63631537737039	rno-Nexmif_0002	http://159.226.67.237:8080/new/circ_detail.php?ID=rno-Nexmif_0002
rno_circ:chr20:28782922-28783589	Sept10	0	0	0	3.4143323604853	0	0	3.37800240558317	0.63633181508969	rno-Sept10_0001	http://159.226.67.237:8080/new/circ_detail.php?ID=rno-Sept10_0001
rno_circ:chr9:67248567-67257543	Abi2	0	0	0	3.4143323604853	0	0	3.37800528401566	0.636348231855516	rno-Abi2_0006	http://159.226.67.237:8080/new/circ_detail.php?ID=rno-Abi2_0006
rno_circ:chr9:119739269-119750609	Smchd1	0	0	0	3.4143323604853	0	0	3.37800918795151	0.636370499328765	-	-
rno_circ:chr2:113322714-113345579	Fndc3b	0	0	0	3.4143323604853	0	0	3.37802057735977	0.636435475215446	rno-Fndc3b_0004	http://159.226.67.237:8080/new/circ_detail.php?ID=rno-Fndc3b_0004
rno_circ:chr4:10687758-10694249	Ptpn12	0	0	0	3.4143323604853	0	0	3.37803584868727	0.636522626177441	rno-Ptpn12_0012	http://159.226.67.237:8080/new/circ_detail.php?ID=rno-Ptpn12_0012
rno_circ:chr15:33015618-33017521	Slc7a7	0	3.2429941677886	2.54159576634492	4.67557892850211	1.9940708689693	3.08533378664684	0.74060632206953	0.63655909803534	rno-Slc7a7_0002	http://159.226.67.237:8080/new/circ_detail.php?ID=rno-Slc7a7_0002
rno_circ:chr11:34631080-34653113	Ttc3	0	0	0	3.4143323604853	0	0	3.37805109804915	0.636609684908166	rno-Ttc3_0004	http://159.226.67.237:8080/new/circ_detail.php?ID=rno-Ttc3_0004
rno_circ:chr6:104519797-104521790	Susd6	0	0	0	3.4143323604853	0	0	3.37806632549623	0.63669665157385	rno-Susd6_0001	http://159.226.67.237:8080/new/circ_detail.php?ID=rno-Susd6_0001
rno_circ:chr4:180589337-180613165	Itpr2	0	1.09422638413028	2.48248742339011	1.13455396182207	0	0	-1.48097354699266	0.637503697178021	rno-Itpr2_0008	http://159.226.67.237:8080/new/circ_detail.php?ID=rno-Itpr2_0008
rno_circ:chr3:54547246-54566332	Stk39	0	1.07140818961673	0.0167243615720584	4.56870085419821	0	0	1.75212497135199	0.637508000345241	rno-Stk39_0002	http://159.226.67.237:8080/new/circ_detail.php?ID=rno-Stk39_0002
rno_circ:chr10:61476849-61483913	Pafah1b1	0	1.07140818961673	0.0167243615720584	4.56870085419821	0	0	1.75216120996007	0.637664303220261	rno-Pafah1b1_0002	http://159.226.67.237:8080/new/circ_detail.php?ID=rno-Pafah1b1_0002
rno_circ:chr1:143143055-143143524	Pde8a	10.8739102785185	13.0324195764888	11.4948517195109	16.3532305714256	7.97832091939061	1.74046879133097	-0.478061151589423	0.639340142593339	rno-Pde8a_0005	http://159.226.67.237:8080/new/circ_detail.php?ID=rno-Pde8a_0005
rno_circ:chr10:67398229-67401836	Crlf3	0	0.00591557983440563	1.21738345570897	4.56870085419821	0	0	1.63710776377961	0.640439376094666	rno-Crlf3_0001	http://159.226.67.237:8080/new/circ_detail.php?ID=rno-Crlf3_0001
rno_circ:chr18:15319799-15325412	Trappc8	2.97116454756117	0.0116831148526704	0.0348258437395673	0.0336399402913612	3.98975967969201	3.13431720711751	1.13872013218253	0.640452472373949	rno-Trappc8_0014	http://159.226.67.237:8080/new/circ_detail.php?ID=rno-Trappc8_0014
rno_circ:chr15:37820442-37825213	Eef1akmt1	0	4.29188651204669	0.0415942375938806	3.50828552032725	2.99195218139607	1.15441277265721	0.743619700989404	0.640956776675936	rno-Eef1akmt1_0001	http://159.226.67.237:8080/new/circ_detail.php?ID=rno-Eef1akmt1_0001
rno_circ:chr17:83567831-83589045	Plxdc2	2.96760069490673	1.10227611839558	1.31863837339403	5.8081716710352	0	3.10009906190019	0.677392896166707	0.641081936434843	rno-Plxdc2_0012	http://159.226.67.237:8080/new/circ_detail.php?ID=rno-Plxdc2_0012
rno_circ:chr4:167945189-167956164	Etv6	0	0.00591557983440563	1.21738345570897	4.56870085419821	0	0	1.63711306003416	0.64113520352457	rno-Etv6_0001	http://159.226.67.237:8080/new/circ_detail.php?ID=rno-Etv6_0001
rno_circ:chr1:278698312-278731755	Atrnl1	2.96293867351103	7.59367408681213	6.37810873383561	9.26704488980663	1.99401374842088	0	-0.646307179289319	0.641302928029876	rno-Atrnl1_0002	http://159.226.67.237:8080/new/circ_detail.php?ID=rno-Atrnl1_0002
rno_circ:chr10:86175962-86180040	Cdk12	0	1.07140818961673	0.0167243615720584	0.0244430743399606	2.99301603492408	0.548596330498504	1.4428029308183	0.641735280434742	rno-Cdk12_0002	http://159.226.67.237:8080/new/circ_detail.php?ID=rno-Cdk12_0002
rno_circ:chr5:105185997-105187360	Dennd4c	29.659588961323	26.0682973217139	25.5154885823	10.6127901067046	22.938436988071	31.9347170126435	-0.290153879954409	0.641832446481019	rno-Dennd4c_0009	http://159.226.67.237:8080/new/circ_detail.php?ID=rno-Dennd4c_0009
rno_circ:chr1:204960841-204980121	Zranb1	0	1.07140818961673	0.0167243615720584	0.0244430743399606	2.99301603492408	0.548596330498504	1.44282233691851	0.6420575199904	rno-Zranb1_0004	http://159.226.67.237:8080/new/circ_detail.php?ID=rno-Zranb1_0004
rno_circ:chr4:8223840-8239403	Kmt2e	2.96378434378523	4.34860056831967	5.09263170801515	7.03591413107689	1.99381787081347	8.16931924647864	0.492707716940358	0.642207067847192	rno-Kmt2e_0001	http://159.226.67.237:8080/new/circ_detail.php?ID=rno-Kmt2e_0001
rno_circ:chr9:10347615-10349027	Ranbp3	0	4.29188651204669	0.0415942375938806	4.65563843659028	0.996618768118215	2.45582885201964	0.832511194927063	0.642685005628111	rno-Ranbp3_0001	http://159.226.67.237:8080/new/circ_detail.php?ID=rno-Ranbp3_0001
rno_circ:chr5:62081720-62093458	Anp32b	0.985653974994599	3.25738783721418	3.8005769566116	0.0269226904904475	0	3.95865029319865	-0.866766073489594	0.64289649021663	rno-Anp32b_0003	http://159.226.67.237:8080/new/circ_detail.php?ID=rno-Anp32b_0003
rno_circ:chr7:74258330-74259380	Vps13b	6.91794011005001	20.5908452134589	3.91298471539177	7.06169627878578	6.98094690752182	9.37829370540063	-0.413728016156162	0.643447025835274	rno-intergenic_000018	http://159.226.67.237:8080/new/circ_detail.php?ID=rno-intergenic_000018
rno_circ:chr2:141024600-141026192	Maml3	4.94131574594751	8.67746806477284	5.14169250195739	7.0074245219189	0	6.29019572621563	-0.474441137114239	0.643558560666814	rno-intergenic_000386	http://159.226.67.237:8080/new/circ_detail.php?ID=rno-intergenic_000386
rno_circ:chr9:119805160-119807029	Smchd1	4.94568665487447	0.0180401742627403	3.81394844235824	2.33513320762241	1.99465171120741	0.5337222553296	-0.842882226380059	0.644458197129031	rno-Smchd1_0006	http://159.226.67.237:8080/new/circ_detail.php?ID=rno-Smchd1_0006
rno_circ:chr10:4624614-4629886	Txndc11	38.5561364146287	52.1182909536803	44.6212299725408	49.2582808951988	25.9299316803928	39.9679545083427	-0.232733968050039	0.644630324460202	rno-Txndc11_0002	http://159.226.67.237:8080/new/circ_detail.php?ID=rno-Txndc11_0002
rno_circ:chr2:128599095-128636580	Sclt1	0	0.0124248290839285	3.6665750642708	2.36794294930623	0.996623015692778	4.45092516474894	1.060676091698	0.645877387209126	rno-Sclt1_0025	http://159.226.67.237:8080/new/circ_detail.php?ID=rno-Sclt1_0025
rno_circ:chr17:70309152-70310609	Gdi2	6.91841600127773	14.0981534857046	6.43098845608253	15.2410207442468	6.98058574337135	13.7435269789691	0.38556049211313	0.646132957629681	rno-Gdi2_0004	http://159.226.67.237:8080/new/circ_detail.php?ID=rno-Gdi2_0004
rno_circ:chr3:162499187-162501905	Zmynd8	0	0.0097645206770276	2.43276956263281	0.0350188071642041	0	7.79274782559313	1.53982038917972	0.646369530150296	rno-Zmynd8_0013	http://159.226.67.237:8080/new/circ_detail.php?ID=rno-Zmynd8_0013
rno_circ:chr5:141215063-141229777	Macf1	2.96637315118789	0.0164933374900746	3.77582650070748	0.0392151965427732	8.97733772450759	3.05505432836863	0.822272562424302	0.646998938488548	rno-Macf1_0016	http://159.226.67.237:8080/new/circ_detail.php?ID=rno-Macf1_0016
rno_circ:chr18:2005294-2047808	Mib1	0	0.00591557983440563	1.21738345570897	0.0244430743399606	2.99301603492408	0.548596330498504	1.34952253840355	0.647110633397172	rno-Mib1_0004	http://159.226.67.237:8080/new/circ_detail.php?ID=rno-Mib1_0004
rno_circ:chr19:30869716-30883569	Gab1	0	0.00591557983440563	1.21738345570897	0.0244430743399606	2.99301603492408	0.548596330498504	1.34944812978406	0.647402230661449	rno-Gab1_0002	http://159.226.67.237:8080/new/circ_detail.php?ID=rno-Gab1_0002
rno_circ:chr9:119309035-119311107	Myl12b	0	2.14070329859816	0.0278025517167796	1.20199452233634	1.99457555205959	1.85459186427094	1.09152060374634	0.647415598303814	rno-Myl12b_0001	http://159.226.67.237:8080/new/circ_detail.php?ID=rno-Myl12b_0001
rno_circ:chr4:182811463-182817396	Tmtc1	5.93369203430052	4.34655371258118	1.35317273437512	5.87536570334436	2.99128725374374	7.534623751531	0.479439480393192	0.648229477992936	rno-Tmtc1_0002	http://159.226.67.237:8080/new/circ_detail.php?ID=rno-Tmtc1_0002
rno_circ:chr5:136420692-136471341	Eri3	6.91997615092524	7.60153115527982	5.14614429541471	5.86994866343061	5.9839471168413	3.67186107382706	-0.365543377714891	0.648679774104419	rno-Eri3_0001	http://159.226.67.237:8080/new/circ_detail.php?ID=rno-Eri3_0001
rno_circ:chr13:68116206-68126511	Hmcn1	0.986783549424952	3.22950505678977	0.0413400633792729	2.36604337190755	0	5.13144623150233	0.766197543858668	0.648835304200495	rno-Hmcn1_0005	http://159.226.67.237:8080/new/circ_detail.php?ID=rno-Hmcn1_0005
rno_circ:chr6:76491315-76492176	Ralgapa1	6.92589613962017	1.10967436282717	1.34584335261723	3.47505088235474	0	1.84949325479167	-0.795830234487846	0.648908542794769	rno-Ralgapa1_0012	http://159.226.67.237:8080/new/circ_detail.php?ID=rno-Ralgapa1_0012
rno_circ:chr2:224794357-224803455	Tmem56	25.7025712833841	58.6119670241697	28.0901554602343	56.3006563625441	34.9060233541298	44.3298040393889	0.266934216258858	0.649500615676379	rno-Tmem56_0003	http://159.226.67.237:8080/new/circ_detail.php?ID=rno-Tmem56_0003
rno_circ:chrX:21542111-21552121	Huwe1	0	4.29188651204669	0.0415942375938806	8.07455412612512	0	0.512329598601355	0.916664147670146	0.650219461450435	rno-Huwe1_0003	http://159.226.67.237:8080/new/circ_detail.php?ID=rno-Huwe1_0003
rno_circ:chr2:198276002-198284858	Otud7b	3.9555193984073	4.33194060910368	0.0547730345567135	3.44010473863301	0	0.544871683089707	-1.0448520799626	0.651569371155401	rno-Otud7b_0001	http://159.226.67.237:8080/new/circ_detail.php?ID=rno-Otud7b_0001
rno_circ:chr11:34612627-34631134	Ttc3	5.93247832377814	6.50610832280026	1.35789933014413	5.8081716710352	0	3.10009906190019	-0.631894732272725	0.65220820344808	rno-Ttc3_0024	http://159.226.67.237:8080/new/circ_detail.php?ID=rno-Ttc3_0024
rno_circ:chr3:140614866-140622850	Ralgapa2	2.96771380183382	2.17274208027587	0.0455193190958209	1.17342995354018	0	1.26632365786594	-0.982638031716791	0.653184312050675	rno-Ralgapa2_0004	http://159.226.67.237:8080/new/circ_detail.php?ID=rno-Ralgapa2_0004
rno_circ:chr8:12160079-12161683	Maml2	2.96378434378523	4.34860056831967	5.09263170801515	3.51146361268215	3.98965954993335	0.51400284864437	-0.66917210820626	0.653522473050636	rno-Maml2_0002	http://159.226.67.237:8080/new/circ_detail.php?ID=rno-Maml2_0002
rno_circ:chr18:15195622-15198991	Rnf125	3.95217803603555	10.8274106409167	2.62743941116888	3.54019722711424	4.98676227941686	3.06125565036913	-0.587058251385843	0.653617658502632	rno-Rnf125_0002	http://159.226.67.237:8080/new/circ_detail.php?ID=rno-Rnf125_0002
rno_circ:chr11:24547990-24550752	App	0	9.72105904583601	2.60898860280233	0.0331891700106797	2.99202679519199	3.8119323896879	-0.773935571454486	0.654264045442243	rno-App_0001	http://159.226.67.237:8080/new/circ_detail.php?ID=rno-App_0001
rno_circ:chr4:168219620-168221653	Lrp6	38.5567238518585	38.0130715222915	44.6038940998548	41.0840277588166	39.8928007684891	56.8817046811105	0.198008842348141	0.654538678261347	rno-Lrp6_0009	http://159.226.67.237:8080/new/circ_detail.php?ID=rno-Lrp6_0009
rno_circ:chr3:104980955-104984877	Fmn1	0	3.21477905052754	0.0356890954497692	2.36085622092739	0	4.48724427842784	0.988695793283597	0.655583948453178	rno-Fmn1_0007	http://159.226.67.237:8080/new/circ_detail.php?ID=rno-Fmn1_0007
rno_circ:chr7:58404450-58410406	Zfc3h1	1.98101870652196	0.00922263907689708	0.027182760627054	2.33131884605339	0.996873900643662	1.1973082550529	0.990916829317358	0.655689921873762	rno-Zfc3h1_0005	http://159.226.67.237:8080/new/circ_detail.php?ID=rno-Zfc3h1_0005
rno_circ:chr1:278580846-278594581	Atrnl1	17.8003314236461	10.8600341572042	0.0721347209853258	5.92168352249348	18.9495967086075	16.2507490229858	0.504347158982007	0.65670194163725	rno-Atrnl1_0001	http://159.226.67.237:8080/new/circ_detail.php?ID=rno-Atrnl1_0001
rno_circ:chr6:28698503-28698905	Ncoa1	1.97351570597994	11.9215201819364	7.66001244396357	8.17731767969428	4.98638744292483	2.39113145621875	-0.48688754122211	0.656787152218485	rno-Ncoa1_0016	http://159.226.67.237:8080/new/circ_detail.php?ID=rno-Ncoa1_0016
rno_circ:chr16:26623728-26633439	Tmem192	0	0.0097645206770276	2.43276956263281	3.49791900981769	0	3.15295555770105	1.34336344747982	0.656943211044013	rno-Tmem192_0004	http://159.226.67.237:8080/new/circ_detail.php?ID=rno-Tmem192_0004
rno_circ:chr20:50659751-50687868	Hace1	8.89771634013327	10.8491243530128	3.90172169774924	12.8987912665954	5.98325243387368	12.5030636296699	0.396572537511427	0.661018117057874	rno-Hace1_0009	http://159.226.67.237:8080/new/circ_detail.php?ID=rno-Hace1_0009
rno_circ:chr2:219382723-219427368	Cdc14a	0	2.14070329859816	0.0278025517167796	0.0329833744164174	0	6.52153061658861	1.42840518123324	0.662572074477918	rno-Cdc14a_0004	http://159.226.67.237:8080/new/circ_detail.php?ID=rno-Cdc14a_0004
rno_circ:chr8:72138878-72148728	Herc1	18.7814985975027	34.7479926565286	40.7511475481294	18.8087257149906	36.9016300696467	22.4361060726025	-0.264108301681172	0.666832280238419	rno-Herc1_0030	http://159.226.67.237:8080/new/circ_detail.php?ID=rno-Herc1_0030
rno_circ:chr14:2924636-3011669	Evi5	0.985722154160015	6.46411853451643	0.0526916936748894	3.4143323604853	0	0	-1.12554988673715	0.667940186192883	rno-Evi5_0006	http://159.226.67.237:8080/new/circ_detail.php?ID=rno-Evi5_0006
rno_circ:chr8:117318623-117325025	Qrich1	4.94355988712747	4.347252474903	2.60698412639082	8.18801049892281	0.996452173301723	7.53031935828068	0.478984298597443	0.668368162631434	rno-Qrich1_0002	http://159.226.67.237:8080/new/circ_detail.php?ID=rno-Qrich1_0002
rno_circ:chr13:42327563-42332280	Nckap5	0	2.15693934247901	1.2887569519091	2.34504274684502	1.99451371216542	1.17882259696743	0.638239016666069	0.668830383078008	rno-Nckap5_0004	http://159.226.67.237:8080/new/circ_detail.php?ID=rno-Nckap5_0004
rno_circ:chr15:23792824-23793342	Samd4a	94.9100850999389	122.697650805593	115.966486666968	103.246869908726	114.692988479632	83.0415478616781	-0.150903910239493	0.671606200165474	rno-Samd4a_0001	http://159.226.67.237:8080/new/circ_detail.php?ID=rno-Samd4a_0001
rno_circ:chr4:13468233-13470497	Gnai1	1.98101870652196	0.00922263907689708	0.027182760627054	0.030672026792927	5.98605589180495	0	1.38323946077733	0.673228942042107	rno-Gnai1_0002	http://159.226.67.237:8080/new/circ_detail.php?ID=rno-Gnai1_0002
rno_circ:chr13:95193009-95208329	Akt3	0	2.16784931951687	2.51675802068436	1.15819042212266	0	0.597429870969537	-1.23249285735956	0.67341957644029	rno-Akt3_0009	http://159.226.67.237:8080/new/circ_detail.php?ID=rno-Akt3_0009
rno_circ:chr12:9273125-9297852	Pan3	0	6.45147124896472	0.0498547172028445	2.26795032515641	0	0	-1.43416480789589	0.673430824447221	rno-Pan3_0002	http://159.226.67.237:8080/new/circ_detail.php?ID=rno-Pan3_0002
rno_circ:chr13:73615097-73622224	Cep350	1.97509164150027	5.40485455000049	1.34260810932256	4.70370308533352	2.99141618783202	5.63745046994923	0.600727629987575	0.67370039111215	rno-Cep350_0001	http://159.226.67.237:8080/new/circ_detail.php?ID=rno-Cep350_0001
rno_circ:chr3:33465220-33473531	Mbd5	1.97391288921503	11.8914528467915	1.36014345999308	8.21413826163834	4.98607444774099	8.11717828159938	0.472577115729682	0.67378774439035	rno-Mbd5_0001	http://159.226.67.237:8080/new/circ_detail.php?ID=rno-Mbd5_0001
rno_circ:chr19:54803498-54815443	Banp	0	4.30791213885503	1.32048996164598	6.97176618717969	0.996545703777083	2.42590190254699	0.837569499951863	0.674623088222067	rno-Banp_0002	http://159.226.67.237:8080/new/circ_detail.php?ID=rno-Banp_0002
rno_circ:chr10:96672236-96722491	Cep112	5.93985807738317	0.0160068227845549	0.0486925280912155	2.26795032515641	0	0	-1.3229521426485	0.67508940068317	rno-Cep112_0003	http://159.226.67.237:8080/new/circ_detail.php?ID=rno-Cep112_0003
rno_circ:chr19:17320280-17323330	Rbl2	5.93985807738317	0.0160068227845549	0.0486925280912155	2.26795032515641	0	0	-1.32277052972154	0.675420895194264	rno-Rbl2_0006	http://159.226.67.237:8080/new/circ_detail.php?ID=rno-Rbl2_0006
rno_circ:chr17:63860368-63879166	Zmynd11	6.92035593060162	7.59834283458983	3.88723619169644	9.38337784663055	11.9684649133931	2.37069372616978	0.319380023585183	0.675933907812475	rno-Zmynd11_0003	http://159.226.67.237:8080/new/circ_detail.php?ID=rno-Zmynd11_0003
rno_circ:chr8:87510423-87525668	Senp6	0	3.26749324196264	7.52628856754506	0.0317678837687301	0	5.8838761959129	-0.782919728713977	0.677020314246271	rno-Senp6_0004	http://159.226.67.237:8080/new/circ_detail.php?ID=rno-Senp6_0004
rno_circ:chr2:209146114-209152642	Cept1	3.95740749995964	1.10492274204508	1.32820720124283	1.18419455677525	0	1.93062486031147	-0.923466467024326	0.678100944069308	rno-Cept1_0004	http://159.226.67.237:8080/new/circ_detail.php?ID=rno-Cept1_0004
rno_circ:chr6:60566197-60575736	Dock4	0	8.61515510771121	0.0553622079103486	0.0269226904904475	0	3.95865029319865	-1.05077388924427	0.679068733943362	rno-Dock4_0002	http://159.226.67.237:8080/new/circ_detail.php?ID=rno-Dock4_0002
rno_circ:chr8:508994-509712	Gucy1a2	21.7483176985381	35.8265305880465	28.0579549273226	24.649350060213	16.9539910057155	31.2714781616276	-0.21966350402981	0.679216919121633	rno-Gucy1a2_0008	http://159.226.67.237:8080/new/circ_detail.php?ID=rno-Gucy1a2_0008
rno_circ:chr8:123326946-123344508	Stt3b	0	0.0158194412860899	6.16426780634371	0.0187341548513864	0	2.00018451316627	-1.4584562212252	0.680508263208072	rno-Stt3b_0001	http://159.226.67.237:8080/new/circ_detail.php?ID=rno-Stt3b_0001
rno_circ:chr20:45189472-45193661	Slc16a10	25.702824843848	42.3434919442518	36.9662892896704	32.8793328096521	53.8561153430348	34.9331579720859	0.213526752945178	0.680515342818884	rno-Slc16a10_0001	http://159.226.67.237:8080/new/circ_detail.php?ID=rno-Slc16a10_0001
rno_circ:chr5:144367260-144380803	Ago3	3.9546573265757	3.26493251827279	2.59306469484876	5.85750475119287	1.99390458909496	5.6352456872187	0.450145312254431	0.68186226339107	rno-Ago3_0019	http://159.226.67.237:8080/new/circ_detail.php?ID=rno-Ago3_0019
rno_circ:chr3:82716131-82725485	Ext2	3.95753435368063	2.17810713635896	0.0490833243879587	0.0378738117938455	3.98922469133602	6.355483271951	0.722701802623196	0.683234324104878	rno-Ext2_0004	http://159.226.67.237:8080/new/circ_detail.php?ID=rno-Ext2_0004
rno_circ:chr6:21796913-21827554	Ttc27	0.987411264978048	1.09347257199641	1.28779280166883	0.0310754347215374	3.99011819939382	1.83342104898626	0.7743917981434	0.683529912934203	rno-Ttc27_0001	http://159.226.67.237:8080/new/circ_detail.php?ID=rno-Ttc27_0001
rno_circ:chr5:69951194-69966907	Abca1	4.94086819111657	8.68433044823918	7.65840334754943	0.0414717053222522	4.9863784302156	10.1533205923209	-0.421259014296768	0.684820329013162	rno-Abca1_0006	http://159.226.67.237:8080/new/circ_detail.php?ID=rno-Abca1_0006
rno_circ:chr1:174609600-174613577	Tmem41b	7.90776804331476	9.7752884912273	8.94198518539099	5.91598289933643	8.97548027125206	18.8538439324749	0.376369085653408	0.685033629115473	rno-Tmem41b_0001	http://159.226.67.237:8080/new/circ_detail.php?ID=rno-Tmem41b_0001
rno_circ:chr5:7660223-7660665	Prex2	7.91664917841786	1.10946142962351	0.0564305399543956	2.34739359885783	0	3.1914636266757	-0.68158320447571	0.688567810721152	rno-Prex2_0007	http://159.226.67.237:8080/new/circ_detail.php?ID=rno-Prex2_0007
rno_circ:chr9:65361368-65364133	Orc2	10.8749270803565	9.780013798035	8.955200386481	14.0088530759499	0	8.11000173933074	-0.420197471544652	0.689035718853287	rno-Orc2_0002	http://159.226.67.237:8080/new/circ_detail.php?ID=rno-Orc2_0002
rno_circ:chr13:41898165-41907307	Slc35f5	0	0.0186228485594075	9.94579760219696	0.0424527348476467	4.98625403946274	12.0558812315167	0.771520543292316	0.689068555538292	rno-Slc35f5_0005	http://159.226.67.237:8080/new/circ_detail.php?ID=rno-Slc35f5_0005
rno_circ:chr6:9405093-9434931	Srbd1	5.93142698037826	5.43685352724411	5.12862960395843	7.0563282499308	3.98859537847235	10.6816906518616	0.417974606453221	0.690047609209801	rno-Srbd1_0003	http://159.226.67.237:8080/new/circ_detail.php?ID=rno-Srbd1_0003
rno_circ:chr5:167516581-167526275	Rere	22.7408091607544	10.8788882772867	15.3223610120944	7.08951124771105	14.9598806147874	18.1607157085037	-0.262923231950646	0.690955024312586	rno-Rere_0008	http://159.226.67.237:8080/new/circ_detail.php?ID=rno-Rere_0008
rno_circ:chr3:59678949-59680308	Sp3	1.97459712497683	0.0190492625409426	8.75075025715076	4.71495523126621	3.9888257853367	6.89920628932733	0.561329012152408	0.692242114888888	rno-Sp3_0001	http://159.226.67.237:8080/new/circ_detail.php?ID=rno-Sp3_0001
rno_circ:chr1:190980864-190991049	Mettl9	15.8166229138299	27.133371379553	15.3423379626281	24.643165789741	14.9592838676586	28.7663632362284	0.235021774941153	0.693519703245279	rno-Mettl9_0001	http://159.226.67.237:8080/new/circ_detail.php?ID=rno-Mettl9_0001
rno_circ:chr8:63689729-63707786	Neo1	0	4.29188651204669	0.0415942375938806	5.78097350903804	1.99426406352839	0	0.744469494571241	0.698067723049321	rno-Neo1_0005	http://159.226.67.237:8080/new/circ_detail.php?ID=rno-Neo1_0005
rno_circ:chr14:88724076-88725530	Tns3	0	4.29188651204669	0.0415942375938806	1.21779207712801	0	7.10052345880951	0.881205568922572	0.699114381314005	rno-Tns3_0005	http://159.226.67.237:8080/new/circ_detail.php?ID=rno-Tns3_0005
rno_circ:chr5:128678699-128681202	Nrdc	20.7737542613036	0.0219711304142702	0.0688019654728418	0.0468028763410189	10.9703583241931	22.6798738696638	0.678615499930264	0.700467961781488	rno-Nrdc_0009	http://159.226.67.237:8080/new/circ_detail.php?ID=rno-Nrdc_0009
rno_circ:chr1:91560398-91562180	Gpatch1	1.98101870652196	0.00922263907689708	0.027182760627054	3.47505088235474	0	1.84949325479167	1.22853735677753	0.700878443208108	rno-Gpatch1_0008	http://159.226.67.237:8080/new/circ_detail.php?ID=rno-Gpatch1_0008
rno_circ:chr17:84872804-84888911	Mllt10	0	8.61515510771121	0.0553622079103486	0.0410827562864755	6.98159959300194	7.56378148085414	0.729334147068453	0.700884822072104	rno-Mllt10_0030	http://159.226.67.237:8080/new/circ_detail.php?ID=rno-Mllt10_0030
rno_circ:chr15:19534432-19541895	Txndc16	1.98101870652196	0.00922263907689708	0.027182760627054	3.47505088235474	0	1.84949325479167	1.22856442244053	0.70095593706645	rno-Txndc16_0002	http://159.226.67.237:8080/new/circ_detail.php?ID=rno-Txndc16_0002
rno_circ:chr19:55232360-55235927	Zc3h18	1.98101870652196	0.00922263907689708	0.027182760627054	3.47505088235474	0	1.84949325479167	1.22858312396969	0.701009491634696	rno-Zc3h18_0009	http://159.226.67.237:8080/new/circ_detail.php?ID=rno-Zc3h18_0009
rno_circ:chr18:61308852-61311205	Zfp532	3.9555193984073	4.33194060910368	0.0547730345567135	8.14640840810618	1.99394285403489	2.40759828580565	0.513125786230339	0.701180498586103	rno-Zfp532_0007	http://159.226.67.237:8080/new/circ_detail.php?ID=rno-Zfp532_0007
rno_circ:chr17:75596939-75616081	Celf2	0.986783549424952	3.22950505678977	0.0413400633792729	2.36188597553759	2.99201545191551	1.81208751940482	0.673823108171036	0.701289782539121	rno-Celf2_0002	http://159.226.67.237:8080/new/circ_detail.php?ID=rno-Celf2_0002
rno_circ:chr1:7443692-7443859	Phactr2	0	2.14070329859816	0.0278025517167796	0.0288511661010042	2.99248958872869	1.85719242487639	1.05552407104571	0.701696100034839	rno-Phactr2_0005	http://159.226.67.237:8080/new/circ_detail.php?ID=rno-Phactr2_0005
rno_circ:chr8:130767665-130768360	Snrk	0	2.14070329859816	0.0278025517167796	3.47505088235474	0	1.84949325479167	1.15851268368305	0.702082734015913	rno-Snrk_0004	http://159.226.67.237:8080/new/circ_detail.php?ID=rno-Snrk_0004
rno_circ:chr13:69936554-69944404	Rgl1	0	2.14070329859816	0.0278025517167796	0.0282180147282474	1.99464051062662	2.54645355058956	0.970034241113381	0.70289632819018	rno-Rgl1_0002	http://159.226.67.237:8080/new/circ_detail.php?ID=rno-Rgl1_0002
rno_circ:chr2:224794357-224803008	Tmem56	3.95640782949087	3.25452319128056	0.0521859846705968	1.22281653464618	0.996531684692381	8.33256961517067	0.534270776374948	0.703098640687797	rno-Tmem56_0004	http://159.226.67.237:8080/new/circ_detail.php?ID=rno-Tmem56_0004
rno_circ:chr2:226956721-226961285	Pde5a	2.96771380183382	2.17274208027587	0.0455193190958209	2.26795032515641	0	0	-1.16293246500347	0.703720049110028	-	-
rno_circ:chr18:69654505-69657373	Smad4	23.734261487007	9.78511180618255	0.073529064444716	0.0437678121649987	20.9468473793139	0	-0.683239326769055	0.704029619572892	rno-Smad4_0006	http://159.226.67.237:8080/new/circ_detail.php?ID=rno-Smad4_0006
rno_circ:chr1:104730614-104750940	Nav2	3.96094785171018	0.0134976834777716	0.040576115580778	0.00868495878322351	0	0.654116063138671	-2.02852049053439	0.70488978976806	rno-Nav2_0007	http://159.226.67.237:8080/new/circ_detail.php?ID=rno-Nav2_0007
rno_circ:chr2:258825484-258830770	Adgrl2	3.96094785171018	0.0134976834777716	0.040576115580778	0.00868495878322351	0	0.654116063138671	-2.02853812860266	0.704939689108293	rno-Adgrl2_0003	http://159.226.67.237:8080/new/circ_detail.php?ID=rno-Adgrl2_0003
rno_circ:chr19:47047119-47053599	Wwox	3.96094785171018	0.0134976834777716	0.040576115580778	0.00868495878322351	0	0.654116063138671	-2.02855150636318	0.704977535590925	rno-intergenic_000317	http://159.226.67.237:8080/new/circ_detail.php?ID=rno-intergenic_000317
rno_circ:chr10:110505762-110508344	Foxk2	3.96094785171018	0.0134976834777716	0.040576115580778	0.0144746980215091	0	1.33305798172414	-1.33661535881754	0.70539550616692	rno-Foxk2_0006	http://159.226.67.237:8080/new/circ_detail.php?ID=rno-Foxk2_0006
rno_circ:chr12:5603316-5604016	Fry	0	7.53294458261781	0.0528584557598863	0.0261541497190131	1.99480219475214	1.88947021459485	-0.876668862256199	0.705573552383229	rno-Fry_0012	http://159.226.67.237:8080/new/circ_detail.php?ID=rno-Fry_0012
rno_circ:chr18:25055044-25059278	Ercc3	1.97767812866242	2.16554939114049	0.0410856137915718	2.3572124153925	0.99669338437713	3.15624623167794	0.584134291507114	0.706263936525017	rno-Ercc3_0001	http://159.226.67.237:8080/new/circ_detail.php?ID=rno-Ercc3_0001
rno_circ:chr6:4518806-4520635	Slc8a1	3.95347590478625	2.19346881780258	6.32907296342145	5.87365132889144	3.98880203772262	6.24505421646305	0.38825485331319	0.706317649997524	rno-Slc8a1_0011	http://159.226.67.237:8080/new/circ_detail.php?ID=rno-Slc8a1_0011
rno_circ:chr4:61108781-61234077	Exoc4	0	4.29188651204669	0.0415942375938806	0.0144746980215091	0	1.33305798172414	-1.44217234983169	0.706459271530979	rno-Exoc4_0009	http://159.226.67.237:8080/new/circ_detail.php?ID=rno-Exoc4_0009
rno_circ:chr9:65361368-65366621	Orc2	0	4.29188651204669	0.0415942375938806	0.0144746980215091	0	1.33305798172414	-1.44221855172187	0.706556385276795	rno-Orc2_0006	http://159.226.67.237:8080/new/circ_detail.php?ID=rno-Orc2_0006
rno_circ:chr8:73720946-73729461	Vps13c	3.95630241036533	2.18286681854679	1.33594477901678	0.0275745167092666	0.996865990901941	3.24734115096754	-0.682061724691673	0.707020994388806	rno-Vps13c_0008	http://159.226.67.237:8080/new/circ_detail.php?ID=rno-Vps13c_0008
rno_circ:chr7:59955208-59957230	Rab3ip	3.95283389245927	5.43160110411778	5.11346926491228	1.23063500751642	7.97870494639123	10.0721264228639	0.44754685054624	0.707660084178685	rno-Rab3ip_0001	http://159.226.67.237:8080/new/circ_detail.php?ID=rno-Rab3ip_0001
rno_circ:chr17:62358469-62375850	Ccny	0.990313169079039	0.00567044215474585	0.0164479016250751	0.0269226904904475	0	3.95865029319865	1.61999892045951	0.708367148701138	rno-Ccny_0003	http://159.226.67.237:8080/new/circ_detail.php?ID=rno-Ccny_0003
rno_circ:chr3:56199666-56213623	Ubr3	0	4.29188651204669	0.0415942375938806	0.00868495878322351	0	0.654116063138671	-2.13526323628258	0.708665092140479	rno-Ubr3_0037	http://159.226.67.237:8080/new/circ_detail.php?ID=rno-Ubr3_0037
rno_circ:chr12:6404013-6419916	B3glct	3.95899613023353	1.10179425740398	0.0452964383331126	0.0187341548513864	0	2.00018451316627	-1.16114844035738	0.709438768705644	rno-B3glct_0001	http://159.226.67.237:8080/new/circ_detail.php?ID=rno-B3glct_0001
rno_circ:chr7:35021801-35027276	Fgd6	3.95899613023353	1.10179425740398	0.0452964383331126	0.0187341548513864	0	2.00018451316627	-1.16127744003241	0.709681667689703	rno-Fgd6_0002	http://159.226.67.237:8080/new/circ_detail.php?ID=rno-Fgd6_0002
rno_circ:chr4:64894605-64899587	Creb3l2	3.95204881557436	5.44036092799697	8.88082178818609	5.85779117840693	0	7.59137574570874	-0.398430879563074	0.710282320482968	rno-Creb3l2_0004	http://159.226.67.237:8080/new/circ_detail.php?ID=rno-Creb3l2_0004
rno_circ:chr1:91671407-91673515	Cep89	1.98101870652196	0.00922263907689708	0.027182760627054	1.20337852393748	0	3.89176236176541	1.17086093663736	0.710352921829567	rno-Cep89_0003	http://159.226.67.237:8080/new/circ_detail.php?ID=rno-Cep89_0003
rno_circ:chr13:45081379-45086416	Dars	0.990313169079039	0.00567044215474585	0.0164479016250751	0.0252380221689991	3.99102040145815	0	1.62729109190151	0.710392430758462	rno-Dars_0004	http://159.226.67.237:8080/new/circ_detail.php?ID=rno-Dars_0004
rno_circ:chr3:94710549-94724521	Qser1	0.990313169079039	0.00567044215474585	0.0164479016250751	0.0252380221689991	3.99102040145815	0	1.62729742449503	0.710414799450922	rno-Qser1_0005	http://159.226.67.237:8080/new/circ_detail.php?ID=rno-Qser1_0005
rno_circ:chr3:23488872-23493868	Ppp6c	0	1.07140818961673	0.0167243615720584	0.0269226904904475	0	3.95865029319865	1.55453479110115	0.711600476682651	rno-Ppp6c_0003	http://159.226.67.237:8080/new/circ_detail.php?ID=rno-Ppp6c_0003
rno_circ:chr8:55345176-55402713	Sik2	0	3.21477905052754	0.0356890954497692	3.49169039092814	0.996714637760505	1.82723674952688	0.868670398018271	0.711607023450136	rno-Sik2_0004	http://159.226.67.237:8080/new/circ_detail.php?ID=rno-Sik2_0004
rno_circ:chr4:28510903-28520904	Vps50	0	1.07140818961673	0.0167243615720584	0.0269226904904475	0	3.95865029319865	1.55451736185192	0.711656699097985	rno-Vps50_0004	http://159.226.67.237:8080/new/circ_detail.php?ID=rno-Vps50_0004
rno_circ:chr5:73937165-73976112	Tmem245	0	4.29188651204669	0.0415942375938806	0.00948729206903781	0.997818868040137	0	-1.82687153240613	0.71170406368421	rno-Tmem245_0001	http://159.226.67.237:8080/new/circ_detail.php?ID=rno-Tmem245_0001
rno_circ:chr17:54298407-54301447	Arhgap12	14.8272656791831	32.5570528590272	17.8866524193721	16.4680598270904	25.9303879070411	33.7804142863546	0.234401537983034	0.711931147146021	rno-Arhgap12_0009	http://159.226.67.237:8080/new/circ_detail.php?ID=rno-Arhgap12_0009
rno_circ:chr6:906886-907083	Crim1	1.97513127919963	6.47434325475813	0.0550693388937584	4.69940319519896	4.98663058334527	3.05021231584512	0.528293315190274	0.71197031677764	rno-Crim1_0014	http://159.226.67.237:8080/new/circ_detail.php?ID=rno-Crim1_0014
rno_circ:chr2:84576447-84586078	March6	0.986311179470602	4.30602336763786	0.0459630383018691	0.0187341548513864	0	2.00018451316627	-1.22243580978415	0.71198495787596	rno-March6_0003	http://159.226.67.237:8080/new/circ_detail.php?ID=rno-March6_0003
rno_circ:chr4:7700000-7706702	Fam126a	0	4.29188651204669	0.0415942375938806	0.00948729206903781	0.997818868040137	0	-1.82681046448298	0.711989802435477	rno-Fam126a_0005	http://159.226.67.237:8080/new/circ_detail.php?ID=rno-Fam126a_0005
rno_circ:chr3:80713738-80718585	Ambra1	1.97478214283845	6.48423993085933	1.34722809512927	0.0329833744164174	0	6.52153061658861	-0.502091381744626	0.712532837799295	rno-Ambra1_0004	http://159.226.67.237:8080/new/circ_detail.php?ID=rno-Ambra1_0004
rno_circ:chr16:50483768-50487053	Fat1	1.97890013492885	0.011928614686139	1.28682686145243	0.0310754347215374	3.99011819939382	1.83342104898626	0.793724932174194	0.712775807278775	rno-Fat1_0001	http://159.226.67.237:8080/new/circ_detail.php?ID=rno-Fat1_0001
rno_circ:chr2:196015818-196020143	Pogz	0	4.29188651204669	0.0415942375938806	1.13455396182207	0	0	-1.71282413961515	0.713102795664889	rno-Pogz_0003	http://159.226.67.237:8080/new/circ_detail.php?ID=rno-Pogz_0003
rno_circ:chr2:183555214-183558410	Arfip1	0	0.00591557983440563	1.21738345570897	0.0269226904904475	0	3.95865029319865	1.44063188136041	0.713131976299867	rno-Arfip1_0010	http://159.226.67.237:8080/new/circ_detail.php?ID=rno-Arfip1_0010
rno_circ:chr19:34249087-34272145	Arhgap10	7.90782608843729	11.9351826243144	6.42734578293288	7.05406198886492	7.978576660161	6.19500947661881	-0.314254632687983	0.71331165780813	rno-Arhgap10_0003	http://159.226.67.237:8080/new/circ_detail.php?ID=rno-Arhgap10_0003
rno_circ:chr5:76562980-76622611	Susd1	0	1.07140818961673	0.0167243615720584	0.0252380221689991	3.99102040145815	0	1.56291289629172	0.713431847177236	rno-Susd1_0006	http://159.226.67.237:8080/new/circ_detail.php?ID=rno-Susd1_0006
rno_circ:chr4:77260461-77261417	Cul1	0	4.29188651204669	0.0415942375938806	1.13455396182207	0	0	-1.71265709255386	0.713434082316074	rno-Cul1_0006	http://159.226.67.237:8080/new/circ_detail.php?ID=rno-Cul1_0006
rno_circ:chr11:34462325-34500943	Hlcs	0.987471105131022	2.1555140985503	0.0354005017749697	0.0310754347215374	3.99011819939382	1.83342104898626	0.811529355769759	0.713550915329242	rno-Hlcs_0002	http://159.226.67.237:8080/new/circ_detail.php?ID=rno-Hlcs_0002
rno_circ:chr6:28235696-28272697	Dnmt3a	0	0.0097645206770276	2.43276956263281	1.20917133864503	3.99001157533179	1.16663366210821	1.29328799917347	0.713833948455573	rno-Dnmt3a_0002	http://159.226.67.237:8080/new/circ_detail.php?ID=rno-Dnmt3a_0002
rno_circ:chr16:3060713-3064512	Fam208a	12.8502646667565	24.9595348586939	14.0648935755461	11.7803779963638	22.9385327076665	26.901443305652	0.261315188246839	0.714356771870903	rno-Fam208a_0001	http://159.226.67.237:8080/new/circ_detail.php?ID=rno-Fam208a_0001
rno_circ:chr3:165333441-165338806	Nfatc2	0	3.25169253552422	3.78016357750002	6.97716140514081	0	3.7251813729677	0.598395598907348	0.714557204619097	rno-Nfatc2_0003	http://159.226.67.237:8080/new/circ_detail.php?ID=rno-Nfatc2_0003
rno_circ:chr3:163714585-163719102	Stau1	0	7.53294458261781	0.0528584557598863	1.19222406647339	0	2.5889993474336	-0.936736349490674	0.714760939321553	rno-Stau1_0001	http://159.226.67.237:8080/new/circ_detail.php?ID=rno-Stau1_0001
rno_circ:chr12:25431710-25435591	Gtf2i	2.96219284257843	18.414016304623	5.16882211015655	7.04879254383619	5.98363246950246	6.84730839855603	-0.408644691705936	0.715558847639652	rno-Gtf2i_0002	http://159.226.67.237:8080/new/circ_detail.php?ID=rno-Gtf2i_0002
rno_circ:chr2:198280135-198281465	Otud7b	0	3.2429941677886	2.54159576634492	1.17954832569678	1.99518307563667	0	-0.864024546317344	0.715595262165295	rno-Otud7b_0003	http://159.226.67.237:8080/new/circ_detail.php?ID=rno-Otud7b_0003
rno_circ:chr13:109442255-109471561	Rps6kc1	0.985887022243776	2.18036637854039	3.77872915224761	0.0254365283412249	0.996954053753937	2.59358331168351	-0.779854513338009	0.716530908665183	rno-Rps6kc1_0012	http://159.226.67.237:8080/new/circ_detail.php?ID=rno-Rps6kc1_0012
rno_circ:chr10:88292731-88293379	Jup	0	3.23122666552101	1.30731584332371	8.07455412612512	0	0.512329598601355	0.866076738408222	0.719276009292165	rno-Jup_0001	http://159.226.67.237:8080/new/circ_detail.php?ID=rno-Jup_0001
rno_circ:chr8:23771919-23787900	Bbs9	0	3.23122666552101	1.30731584332371	0.0187341548513864	0	2.00018451316627	-0.991551564955697	0.720309694137583	rno-Bbs9_0002	http://159.226.67.237:8080/new/circ_detail.php?ID=rno-Bbs9_0002
rno_circ:chr17:63849305-63879166	Zmynd11	3.95127883477212	10.8520834932881	10.1864174096968	5.91285679498368	11.9679417389904	13.142603785007	0.340341874243005	0.720429005363037	rno-Zmynd11_0002	http://159.226.67.237:8080/new/circ_detail.php?ID=rno-Zmynd11_0002
rno_circ:chr9:112317485-112342454	Man2a1	2.97116454756117	0.0116831148526704	0.0348258437395673	2.348146070469	2.99230389463179	0.525153488471621	0.831425377270454	0.721485004130945	rno-Man2a1_0001	http://159.226.67.237:8080/new/circ_detail.php?ID=rno-Man2a1_0001
rno_circ:chr7:109055032-109071915	Zfat	0.986644279284226	0.0141441622158738	3.71404473997007	0.0163363518653674	1.9956991394128	0	-1.1450069534342	0.723790470164804	rno-Zfat_0001	http://159.226.67.237:8080/new/circ_detail.php?ID=rno-Zfat_0001
rno_circ:chr17:16002402-16003404	Wnk2	3.95534409576764	2.18652224109832	2.58345388270565	4.70214928349018	0	8.25694900264643	0.579042301807083	0.72381209433013	rno-Wnk2_0003	http://159.226.67.237:8080/new/circ_detail.php?ID=rno-Wnk2_0003
rno_circ:chr10:91965974-91973005	Nsf	0.987411264978048	1.09347257199641	1.28779280166883	0.00948729206903781	0.997818868040137	0	-1.51693592341237	0.723878900683667	rno-Nsf_0007	http://159.226.67.237:8080/new/circ_detail.php?ID=rno-Nsf_0007
rno_circ:chr19:43120530-43124021	Pdpr	0	3.2429941677886	2.54159576634492	0.0204895949422754	1.99529398983763	0.568135259747703	-1.02380279113914	0.723896498305429	rno-Pdpr_0005	http://159.226.67.237:8080/new/circ_detail.php?ID=rno-Pdpr_0005
rno_circ:chr11:89434192-89447041	Prkdc	2.96915173496828	1.09804830043584	0.040830945496195	1.21183360493261	0.99667486856748	4.49170340646713	0.660787418911368	0.724271168718896	rno-Prkdc_0006	http://159.226.67.237:8080/new/circ_detail.php?ID=rno-Prkdc_0006
rno_circ:chr19:34372674-34395489	Arhgap10	1.98101870652196	0.00922263907689708	0.027182760627054	0	0	0	-2.71442694424677	0.724274783995997	rno-Arhgap10_0046	http://159.226.67.237:8080/new/circ_detail.php?ID=rno-Arhgap10_0046
rno_circ:chr7:74318804-74333519	Vps13b	1.98101870652196	0.00922263907689708	0.027182760627054	0	0	0	-2.71440312516184	0.724400729840852	rno-AABR07057491_0002	http://159.226.67.237:8080/new/circ_detail.php?ID=rno-AABR07057491_0002
rno_circ:chr8:65550999-65580300	Lrrc49	1.98101870652196	0.00922263907689708	0.027182760627054	0	0	0	-2.71437938768036	0.72452632458504	rno-Lrrc49_0010	http://159.226.67.237:8080/new/circ_detail.php?ID=rno-Lrrc49_0010
rno_circ:chr3:140146161-140160761	Cfap61	1.98101870652196	0.00922263907689708	0.027182760627054	0	0	0	-2.71437549323189	0.724546937735557	-	-
rno_circ:chr3:157039863-157040380	Chd6	4.95048824828937	0.0148952866977327	0.0450729234927418	1.16182630931895	0.997383624116183	0	-1.17066755029444	0.724585868253003	rno-Chd6_0006	http://159.226.67.237:8080/new/circ_detail.php?ID=rno-Chd6_0006
rno_circ:chr20:18467660-18474832	Ipmk	1.98101870652196	0.00922263907689708	0.027182760627054	0	0	0	-2.71435573137624	0.72465156973176	rno-Ipmk_0003	http://159.226.67.237:8080/new/circ_detail.php?ID=rno-Ipmk_0003
rno_circ:chr13:108391215-108406846	Prox1	1.98101870652196	0.00922263907689708	0.027182760627054	0	0	0	-2.71433215582643	0.724776466775338	rno-Prox1_0001	http://159.226.67.237:8080/new/circ_detail.php?ID=rno-Prox1_0001
rno_circ:chr10:72369079-72369874	Usp32	1.98101870652196	0.00922263907689708	0.027182760627054	0	0	0	-2.71432406571055	0.724819344364381	rno-Usp32_0021	http://159.226.67.237:8080/new/circ_detail.php?ID=rno-Usp32_0021
rno_circ:chr3:150686708-150696569	Itch	8.90733385705147	0.0183033476029577	0.056295638625897	0.0305207500782687	2.99230474424213	2.51138793645851	-0.6567724687047	0.724868993893693	rno-Itch_0026	http://159.226.67.237:8080/new/circ_detail.php?ID=rno-Itch_0026
rno_circ:chr10:58762060-58771849	RGD1304728	1.98101870652196	0.00922263907689708	0.027182760627054	0	0	0	-2.71430866061085	0.724901017201291	rno-RGD1304728_0002	http://159.226.67.237:8080/new/circ_detail.php?ID=rno-RGD1304728_0002
rno_circ:chr6:96062485-96073243	Mnat1	1.98101870652196	0.00922263907689708	0.027182760627054	0	0	0	-2.71428524531242	0.725025222486404	rno-Mnat1_0006	http://159.226.67.237:8080/new/circ_detail.php?ID=rno-Mnat1_0006
rno_circ:chr9:96804834-96884476	Agap1	1.98101870652196	0.00922263907689708	0.027182760627054	0	0	0	-2.71427266194903	0.725092002712537	rno-Agap1_0007	http://159.226.67.237:8080/new/circ_detail.php?ID=rno-Agap1_0007
rno_circ:chr10:13668170-13684881	Abca17	1.98101870652196	0.00922263907689708	0.027182760627054	0	0	0	-2.71426190951696	0.725149084098778	-	-
rno_circ:chr1:40949992-40955468	Rmnd1	1.98101870652196	0.00922263907689708	0.027182760627054	0	0	0	-2.71424496155826	0.725239089266915	rno-Rmnd1_0002	http://159.226.67.237:8080/new/circ_detail.php?ID=rno-Rmnd1_0002
rno_circ:chr7:138739114-138820528	LOC102551484	1.98101870652196	0.00922263907689708	0.027182760627054	0	0	0	-2.71423865281323	0.725272603497923	rno-Pced1b_0001	http://159.226.67.237:8080/new/circ_detail.php?ID=rno-Pced1b_0001
rno_circ:chr8:85403377-85406377	Fbxo9	1.98101870652196	0.00922263907689708	0.027182760627054	0	0	0	-2.71421723397208	0.725386430347202	rno-Fbxo9_0004	http://159.226.67.237:8080/new/circ_detail.php?ID=rno-Fbxo9_0004
rno_circ:chr10:78063351-78073611	Stxbp4	1.98101870652196	0.00922263907689708	0.027182760627054	0	0	0	-2.71421547479289	0.725395782134799	rno-Stxbp4_0005	http://159.226.67.237:8080/new/circ_detail.php?ID=rno-Stxbp4_0005
rno_circ:chr6:21981543-21984543	Birc6	1.98101870652196	0.00922263907689708	0.027182760627054	0	0	0	-2.71419237505044	0.725518621451895	rno-Birc6_0012	http://159.226.67.237:8080/new/circ_detail.php?ID=rno-Birc6_0012
rno_circ:chr2:187527683-187529234	Mef2d	1.98101870652196	0.00922263907689708	0.027182760627054	0	0	0	-2.71418947924932	0.72553402608477	rno-Mef2d_0003	http://159.226.67.237:8080/new/circ_detail.php?ID=rno-Mef2d_0003
rno_circ:chr2:205850281-205852231	Trim33	1.98101870652196	0.00922263907689708	0.027182760627054	0	0	0	-2.71416935318321	0.725641122883294	-	-
rno_circ:chr13:44501411-44504959	Ccnt2	1.98101870652196	0.00922263907689708	0.027182760627054	0	0	0	-2.71416169744933	0.725681876608395	-	-
rno_circ:chr11:70994310-70995605	Iqcg	1.98101870652196	0.00922263907689708	0.027182760627054	0	0	0	-2.71414640879138	0.725763287854724	rno-Iqcg_0002	http://159.226.67.237:8080/new/circ_detail.php?ID=rno-Iqcg_0002
rno_circ:chr15:103739497-103766307	Abcc4	1.98101870652196	0.00922263907689708	0.027182760627054	0	0	0	-2.71413388863201	0.725829982044242	rno-Abcc4_0014	http://159.226.67.237:8080/new/circ_detail.php?ID=rno-Abcc4_0014
rno_circ:chr1:87320440-87321016	Sipa1l3	0	0.0124248290839285	3.6665750642708	0.0144746980215091	0	1.33305798172414	-1.24891015469078	0.725830170599068	rno-Sipa1l3_0001	http://159.226.67.237:8080/new/circ_detail.php?ID=rno-Sipa1l3_0001
rno_circ:chr2:28994922-29006321	Fcho2	1.98101870652196	0.00922263907689708	0.027182760627054	0	0	0	-2.71412354147787	0.725885117783641	-	-
rno_circ:chr15:36883979-36887331	Parp4	1.98101870652196	0.00922263907689708	0.027182760627054	0	0	0	-2.71410605285781	0.725978342515843	rno-AABR07018038_0003	http://159.226.67.237:8080/new/circ_detail.php?ID=rno-AABR07018038_0003
rno_circ:chr5:157690578-157712883	Capzb	1.98101870652196	0.00922263907689708	0.027182760627054	0	0	0	-2.71410075084839	0.726006614079274	rno-Capzb_0001	http://159.226.67.237:8080/new/circ_detail.php?ID=rno-Capzb_0001
rno_circ:chr1:246437856-246476440	Glis3	1.98101870652196	0.00922263907689708	0.027182760627054	0	0	0	-2.7140781901877	0.726126958144093	rno-Glis3_0008	http://159.226.67.237:8080/new/circ_detail.php?ID=rno-Glis3_0008
rno_circ:chr11:7355304-7362812	Gbe1	0	0.0124248290839285	3.6665750642708	0.0144746980215091	0	1.33305798172414	-1.24918821364829	0.7262558129547	rno-Gbe1_0006	http://159.226.67.237:8080/new/circ_detail.php?ID=rno-Gbe1_0006
rno_circ:chr4:140895565-140908123	Edem1	1.98101870652196	0.00922263907689708	0.027182760627054	0	0	0	-2.7140503006832	0.726275829047218	rno-Edem1_0001	http://159.226.67.237:8080/new/circ_detail.php?ID=rno-Edem1_0001
rno_circ:chr10:95041273-95044344	Smurf2	1.98101870652196	0.00922263907689708	0.027182760627054	0	0	0	-2.71402238440637	0.726424955340771	rno-Smurf2_0014	http://159.226.67.237:8080/new/circ_detail.php?ID=rno-Smurf2_0014
rno_circ:chr13:110848237-110851583	Rcor3	1.98101870652196	0.00922263907689708	0.027182760627054	0	0	0	-2.7139944414198	0.726574337137607	rno-Rcor3_0008	http://159.226.67.237:8080/new/circ_detail.php?ID=rno-Rcor3_0008
rno_circ:chr3:112891473-112899649	Ubr1	0	0.0124248290839285	3.6665750642708	0.0144746980215091	0	1.33305798172414	-1.24945722813945	0.726668103361658	rno-intergenic_000067	http://159.226.67.237:8080/new/circ_detail.php?ID=rno-intergenic_000067
rno_circ:chr1:209792071-209792497	Glrx3	0	0.0124248290839285	3.6665750642708	0.0144746980215091	0	1.33305798172414	-1.24946626197367	0.726681957001649	rno-Glrx3_0002	http://159.226.67.237:8080/new/circ_detail.php?ID=rno-Glrx3_0002
rno_circ:chr14:28489431-28495950	Adgrl3	4.94266167046466	7.58222312745998	1.35803704080564	2.37898464317038	0.996554055037353	6.37848748405046	-0.455296363802121	0.726687931466248	rno-Adgrl3_0009	http://159.226.67.237:8080/new/circ_detail.php?ID=rno-Adgrl3_0009
rno_circ:chr17:24024689-24045965	Ranbp9	1.98101870652196	0.00922263907689708	0.027182760627054	0	0	0	-2.71396647178664	0.726723974547873	rno-Ranbp9_0005	http://159.226.67.237:8080/new/circ_detail.php?ID=rno-Ranbp9_0005
rno_circ:chr1:44056456-44061740	Scaf8	0	0.0124248290839285	3.6665750642708	0.0144746980215091	0	1.33305798172414	-1.24951955039111	0.726763687445336	rno-Scaf8_0006	http://159.226.67.237:8080/new/circ_detail.php?ID=rno-Scaf8_0006
rno_circ:chr2:258932028-258932200	Adgrl2	1.98101870652196	0.00922263907689708	0.027182760627054	0	0	0	-2.71393847557057	0.726873867678988	rno-Adgrl2_0005	http://159.226.67.237:8080/new/circ_detail.php?ID=rno-Adgrl2_0005
rno_circ:chr1:141053114-141055207	Abhd2	0	1.10365905805383	4.95930350067937	1.22229076131888	0	9.00777925608918	0.76283285030436	0.727020210608999	rno-Abhd2_0003	http://159.226.67.237:8080/new/circ_detail.php?ID=rno-Abhd2_0003
rno_circ:chr6:110112756-110119733	Gpatch2l	1.98101870652196	0.00922263907689708	0.027182760627054	0	0	0	-2.71391045283582	0.727024016635626	rno-Gpatch2l_0009	http://159.226.67.237:8080/new/circ_detail.php?ID=rno-Gpatch2l_0009
rno_circ:chr20:48249296-48250002	Bend3	0	0.0124248290839285	3.6665750642708	0.00868495878322351	0	0.654116063138671	-1.94171976616201	0.727158549114759	rno-Bend3_0001	http://159.226.67.237:8080/new/circ_detail.php?ID=rno-Bend3_0001
rno_circ:chr5:136844204-136940444	St3gal3	1.98101870652196	0.00922263907689708	0.027182760627054	0	0	0	-2.71388240364716	0.727174421519703	-	-
rno_circ:chr1:150887401-150961642	Nox4	0	0.0124248290839285	3.6665750642708	0.00868495878322351	0	0.654116063138671	-1.9417574834208	0.727216466493329	rno-Nox4_0003	http://159.226.67.237:8080/new/circ_detail.php?ID=rno-Nox4_0003
rno_circ:chr19:52410334-52417467	Tldc1	0	0.0124248290839285	3.6665750642708	0.00868495878322351	0	0.654116063138671	-1.94179515277366	0.72727431687718	rno-Tldc1_0001	http://159.226.67.237:8080/new/circ_detail.php?ID=rno-Tldc1_0001
rno_circ:chr15:70790038-70792497	Tdrd3	0.98845749508064	0.00949012357765233	1.26008690830099	0.0282520298442607	4.98856101463659	0	1.01904593615173	0.727277275354293	rno-Tdrd3_0005	http://159.226.67.237:8080/new/circ_detail.php?ID=rno-Tdrd3_0005
rno_circ:chr9:81573667-81574212	Tmbim1	1.98101870652196	0.00922263907689708	0.027182760627054	0	0	0	-2.71383836873101	0.72741077555473	rno-Tmbim1_0002	http://159.226.67.237:8080/new/circ_detail.php?ID=rno-Tmbim1_0002
rno_circ:chr1:31950617-31954909	Brd9	0	0.0124248290839285	3.6665750642708	0.00868495878322351	0	0.654116063138671	-1.9419825552701	0.727562216238375	rno-Brd9_0002	http://159.226.67.237:8080/new/circ_detail.php?ID=rno-Brd9_0002
rno_circ:chr16:54046072-54058972	Pcm1	0	0.0097645206770276	2.43276956263281	0.0326556542078478	6.98351846503883	0	1.37322772284368	0.727626343660576	rno-Pcm1_0022	http://159.226.67.237:8080/new/circ_detail.php?ID=rno-Pcm1_0022
rno_circ:chr16:71849834-71853546	Adam9	1.98101870652196	0.00922263907689708	0.027182760627054	0	0	0	-2.7137947216198	0.727645326713868	rno-Adam9_0001	http://159.226.67.237:8080/new/circ_detail.php?ID=rno-Adam9_0001
rno_circ:chr7:58392076-58392617	Zfc3h1	0	0.0124248290839285	3.6665750642708	0.00868495878322351	0	0.654116063138671	-1.94216964385916	0.727849795566205	rno-Zfc3h1_0010	http://159.226.67.237:8080/new/circ_detail.php?ID=rno-Zfc3h1_0010
rno_circ:chr18:25007439-25010938	Map3k2	1.98101870652196	0.00922263907689708	0.027182760627054	0	0	0	-2.71375106481035	0.72788020796678	rno-Map3k2_0010	http://159.226.67.237:8080/new/circ_detail.php?ID=rno-Map3k2_0010
rno_circ:chr3:81909221-81910484	Prdm11	0.987411264978048	1.09347257199641	1.28779280166883	1.13455396182207	0	0	-1.45629747378817	0.72789276761498	rno-Prdm11_0001	http://159.226.67.237:8080/new/circ_detail.php?ID=rno-Prdm11_0001
rno_circ:chr20:4066948-4067229	RT1-Ba	0	0.0097645206770276	2.43276956263281	0.0326556542078478	6.98351846503883	0	1.37317344304419	0.727917453322664	rno-RT1-Ba_0001	http://159.226.67.237:8080/new/circ_detail.php?ID=rno-RT1-Ba_0001
rno_circ:chr18:71102026-71104420	Dym	0.987411264978048	1.09347257199641	1.28779280166883	1.13455396182207	0	0	-1.45620515780756	0.727977545548219	rno-Dym_0005	http://159.226.67.237:8080/new/circ_detail.php?ID=rno-Dym_0005
rno_circ:chr5:106603692-106632351	Focad	0	1.08559897833393	1.26125614219932	0.0282520298442607	4.98856101463659	0	0.981859567560432	0.728033217181185	rno-Focad_0003	http://159.226.67.237:8080/new/circ_detail.php?ID=rno-Focad_0003
rno_circ:chr18:44563388-44570134	Dmxl1	1.98101870652196	0.00922263907689708	0.027182760627054	0	0	0	-2.71370739846068	0.728115419126747	rno-Dmxl1_0019	http://159.226.67.237:8080/new/circ_detail.php?ID=rno-Dmxl1_0019
rno_circ:chr10:92356282-92374255	Mapt	0	0.0124248290839285	3.6665750642708	0.00868495878322351	0	0.654116063138671	-1.94235641910855	0.728137055054	rno-Mapt_0002	http://159.226.67.237:8080/new/circ_detail.php?ID=rno-Mapt_0002
rno_circ:chr1:274628955-274647456	Pdcd4	0	0.0124248290839285	3.6665750642708	0.00948729206903781	0.997818868040137	0	-1.62163940539449	0.728139956162987	rno-Pdcd4_0006	http://159.226.67.237:8080/new/circ_detail.php?ID=rno-Pdcd4_0006
rno_circ:chr13:57029508-57030242	Cfh	4.95048824828937	0.0148952866977327	0.0450729234927418	0.0153802205043799	0.997455033183155	0.599462001862313	-1.41549155310827	0.728233265858547	rno-Cfh_0006	http://159.226.67.237:8080/new/circ_detail.php?ID=rno-Cfh_0006
rno_circ:chr16:31192623-31193324	LOC100911190	1.98101870652196	0.00922263907689708	0.027182760627054	0	0	0	-2.71365193444677	0.728414581489988	rno-intergenic_000560	http://159.226.67.237:8080/new/circ_detail.php?ID=rno-intergenic_000560
rno_circ:chr11:46896818-46915497	Senp7	0	0.0124248290839285	3.6665750642708	0.00868495878322351	0	0.654116063138671	-1.94254288158511	0.728423994895934	rno-Senp7_0014	http://159.226.67.237:8080/new/circ_detail.php?ID=rno-Senp7_0014
rno_circ:chr9:11217254-11219449	Uxs1	0	0.0124248290839285	3.6665750642708	0.00948729206903781	0.997818868040137	0	-1.6216380337902	0.728432498662926	rno-Uxs1_0004	http://159.226.67.237:8080/new/circ_detail.php?ID=rno-Uxs1_0004
rno_circ:chr1:218737326-218758344	Ppp6r3	1.98101870652196	0.00922263907689708	0.027182760627054	0	0	0	-2.71359867383249	0.728702283846321	-	-
rno_circ:chr3:118608358-118613806	Atp8b4	1.98101870652196	0.00922263907689708	0.027182760627054	0	0	0	-2.71359649307948	0.728714072684429	-	-
rno_circ:chr4:158334034-158420230	Ano2	1.98101870652196	0.00922263907689708	0.027182760627054	0	0	0	-2.71357030280081	0.728855708211864	-	-
rno_circ:chr5:128964319-129000517	Eps15	1.98101870652196	0.00922263907689708	0.027182760627054	0	0	0	-2.71354201363414	0.72900880781269	-	-
rno_circ:chr3:54547246-54554495	Stk39	1.98101870652196	0.00922263907689708	0.027182760627054	0	0	0	-2.71354107464478	0.729013891598659	rno-Stk39_0005	http://159.226.67.237:8080/new/circ_detail.php?ID=rno-Stk39_0005
rno_circ:chr1:235763930-235764346	Vps13a	1.98101870652196	0.00922263907689708	0.027182760627054	0	0	0	-2.71351380596504	0.72916158374865	rno-Vps13a_0041	http://159.226.67.237:8080/new/circ_detail.php?ID=rno-Vps13a_0041
rno_circ:chr16:7107281-7109395	Pbrm1	1.98101870652196	0.00922263907689708	0.027182760627054	0	0	0	-2.71348567942836	0.729314037114117	-	-
rno_circ:chr15:19972055-19973319	Ddhd1	7.91034198558945	4.35966539395461	5.13441102530064	3.54555829538804	1.99393353769587	6.95911874518325	-0.422369488034401	0.729474001632189	rno-Ddhd1_0005	http://159.226.67.237:8080/new/circ_detail.php?ID=rno-Ddhd1_0005
rno_circ:chr10:91742806-91748081	Gosr2	0	0.0169605663139822	7.42166113973471	0.0244430743399606	2.99301603492408	0.548596330498504	-0.97979986096886	0.729510288399268	rno-Gosr2_0002	http://159.226.67.237:8080/new/circ_detail.php?ID=rno-Gosr2_0002
rno_circ:chr19:12536114-12555807	Large1	4.95048824828937	0.0148952866977327	0.0450729234927418	1.15819042212266	0	0.597429870969537	-1.34474770876254	0.729900352610642	rno-Large1_0002	http://159.226.67.237:8080/new/circ_detail.php?ID=rno-Large1_0002
rno_circ:chr6:107055966-107056470	Zfyve1	0.985887022243776	2.18036637854039	3.77872915224761	3.44010473863301	0	0.544871683089707	-0.772017444038224	0.73031819088964	rno-Zfyve1_0002	http://159.226.67.237:8080/new/circ_detail.php?ID=rno-Zfyve1_0002
rno_circ:chr4:8120652-8149019	Srpk2	0	0.00591557983440563	1.21738345570897	1.18675646439588	0.99702026371516	1.22623770956915	1.31372144119996	0.730670215755153	rno-Srpk2_0002	http://159.226.67.237:8080/new/circ_detail.php?ID=rno-Srpk2_0002
rno_circ:chr8:67801800-67841687	Pias1	0	0.00591557983440563	1.21738345570897	1.18675646439588	0.99702026371516	1.22623770956915	1.31359193632945	0.730891720388337	rno-Pias1_0006	http://159.226.67.237:8080/new/circ_detail.php?ID=rno-Pias1_0006
rno_circ:chr12:24672112-24675150	Wbscr22	3.9555193984073	4.33194060910368	0.0547730345567135	0.0390101171671677	5.98436528792759	5.66577030856938	0.474848276801984	0.732636139872483	rno-Bud23_0002	http://159.226.67.237:8080/new/circ_detail.php?ID=rno-Bud23_0002
rno_circ:chr6:29032002-29038377	Atad2b	3.95899613023353	1.10179425740398	0.0452964383331126	2.3650989141948	1.99424064261151	3.12872897450009	0.495260351330565	0.733245209842129	rno-Atad2b_0001	http://159.226.67.237:8080/new/circ_detail.php?ID=rno-Atad2b_0001
rno_circ:chr8:79234306-79249597	Rfx7	0	0.0124248290839285	3.6665750642708	1.13455396182207	0	0	-1.50191443537293	0.733908730251551	rno-Rfx7_0001	http://159.226.67.237:8080/new/circ_detail.php?ID=rno-Rfx7_0001
rno_circ:chr20:45512674-45553536	Cdk19	0	0.0124248290839285	3.6665750642708	1.13455396182207	0	0	-1.50189596025737	0.733973553984491	rno-Cdk19_0001	http://159.226.67.237:8080/new/circ_detail.php?ID=rno-Cdk19_0001
rno_circ:chr2:206563072-206570833	Magi3	1.97433221965456	8.64544216459024	1.35393603122299	1.21579739035126	0	6.46243797047748	-0.570433919821757	0.735128395228532	rno-Magi3_0001	http://159.226.67.237:8080/new/circ_detail.php?ID=rno-Magi3_0001
rno_circ:chr14:2924636-2924865	Evi5	1.97659214703586	1.10274782588654	2.53923770785723	4.66465247514731	0.996591861495306	3.10230868731526	0.6191418468462	0.736113638570571	rno-Evi5_0004	http://159.226.67.237:8080/new/circ_detail.php?ID=rno-Evi5_0004
rno_circ:chr8:69105017-69107012	Zwilch	0.986644279284226	0.0141441622158738	3.71404473997007	2.36899695750638	3.98960126994959	1.79882410199263	0.768560173116006	0.73615411090642	rno-Zwilch_0003	http://159.226.67.237:8080/new/circ_detail.php?ID=rno-Zwilch_0003
rno_circ:chr18:59190041-59192425	Wdr7	1.97348011189927	14.0820747479627	6.41240578252726	7.03188264815475	5.98385059839468	3.66412937638298	-0.434767786350408	0.73683691645927	rno-Wdr7_0006	http://159.226.67.237:8080/new/circ_detail.php?ID=rno-Wdr7_0006
rno_circ:chr1:261347528-261350203	Pi4k2a	0.985069282627747	7.58050982356138	5.10570217896637	1.22107669972134	6.98244234986302	1.78097923306967	-0.434602943513489	0.737123659265723	rno-Pi4k2a_0001	http://159.226.67.237:8080/new/circ_detail.php?ID=rno-Pi4k2a_0001
rno_circ:chr15:103872241-103886205	Abcc4	0	7.54688343642421	1.3432571585612	0.0303821967724529	0	5.24447167098156	-0.687528877823546	0.737188872336144	rno-Abcc4_0008	http://159.226.67.237:8080/new/circ_detail.php?ID=rno-Abcc4_0008
rno_circ:chr9:112317485-112318444	Man2a1	0	1.10365905805383	4.95930350067937	2.29442092412085	0	0.564883817872041	-0.995023558961884	0.739096964161854	rno-Man2a1_0002	http://159.226.67.237:8080/new/circ_detail.php?ID=rno-Man2a1_0002
rno_circ:chr6:111709226-111724523	Adck1	0	2.14070329859816	0.0278025517167796	0	0	0	-2.80458524582793	0.739235236948465	rno-Adck1_0001	http://159.226.67.237:8080/new/circ_detail.php?ID=rno-Adck1_0001
rno_circ:chr1:37532728-37596556	Adcy2	0	2.14070329859816	0.0278025517167796	0	0	0	-2.80458257689624	0.739310444668787	-	-
rno_circ:chr8:64214853-64233082	Arih1	0	2.14070329859816	0.0278025517167796	0	0	0	-2.80457991232932	0.739385552514924	rno-Arih1_0015	http://159.226.67.237:8080/new/circ_detail.php?ID=rno-Arih1_0015
rno_circ:chr6:2942211-2947832	Dhx57	0	2.14070329859816	0.0278025517167796	0	0	0	-2.80457725211685	0.739460560675372	rno-Dhx57_0001	http://159.226.67.237:8080/new/circ_detail.php?ID=rno-Dhx57_0001
rno_circ:chr3:121214807-121219672	Anapc1	0	2.14070329859816	0.0278025517167796	0	0	0	-2.80457641593544	0.739484142661319	rno-Anapc1_0014	http://159.226.67.237:8080/new/circ_detail.php?ID=rno-Anapc1_0014
rno_circ:chr10:89490010-89490298	Tmem106a	0	2.14070329859816	0.0278025517167796	0	0	0	-2.80457459624856	0.739535469338178	rno-Tmem106a_0001	http://159.226.67.237:8080/new/circ_detail.php?ID=rno-Tmem106a_0001
rno_circ:chr5:173598835-173599409	Agrn	0	2.14070329859816	0.0278025517167796	0	0	0	-2.80457125361177	0.739629780949642	-	-
rno_circ:chr16:1943368-1943706	Zmiz1	0	2.14070329859816	0.0278025517167796	0	0	0	-2.80456770617998	0.739729910645325	rno-Zmiz1_0008	http://159.226.67.237:8080/new/circ_detail.php?ID=rno-Zmiz1_0008
rno_circ:chr19:56064443-56067048	Zfp276	0	2.14070329859816	0.0278025517167796	0	0	0	-2.80456758522968	0.739733325308287	rno-Zfp276_0001	http://159.226.67.237:8080/new/circ_detail.php?ID=rno-Zfp276_0001
rno_circ:chr18:60572935-60578301	Nedd4l	0	2.14070329859816	0.0278025517167796	0	0	0	-2.80456416703786	0.739829847271925	rno-Nedd4l_0001	http://159.226.67.237:8080/new/circ_detail.php?ID=rno-Nedd4l_0001
rno_circ:chr10:48172858-48188313	Akap10	0	2.14070329859816	0.0278025517167796	0	0	0	-2.80456063615388	0.739929591459299	rno-Akap10_0026	http://159.226.67.237:8080/new/circ_detail.php?ID=rno-Akap10_0026
rno_circ:chr3:171668725-171689030	LOC103691988	0	2.14070329859816	0.0278025517167796	0	0	0	-2.80455875375349	0.739982784162515	rno-intergenic_000916	http://159.226.67.237:8080/new/circ_detail.php?ID=rno-intergenic_000916
rno_circ:chr1:255764633-255774681	Cpeb3	0	2.14070329859816	0.0278025517167796	0	0	0	-2.80455711349671	0.740029143834264	rno-Cpeb3_0001	http://159.226.67.237:8080/new/circ_detail.php?ID=rno-Cpeb3_0001
rno_circ:chr2:59006670-59035152	Spef2	0	2.14070329859816	0.0278025517167796	0	0	0	-2.80455359903516	0.740128505020616	-	-
rno_circ:chr10:39842092-39847000	Fnip1	0	2.14070329859816	0.0278025517167796	0	0	0	-2.80455009273824	0.740227675639149	-	-
[truncated: 2,067 more rows]
