# Supplementary material for: Characteristics of phosgene aspiration lung injury analyzed based on transcriptomics and proteomics
Source: Front Genet. 2024 May 17;15:1393665. doi: 10.3389/fgene.2024.1393665 (PMC11140124; doi:10.3389/fgene.2024.1393665)
Supplement: Supplementary file 1 [file Presentation1.zip › Data/CircRNA/differential_expression/Control--Treatment/Control--Treatment.different.circRNA.xls]

circRNA	gene symbol	1	2	3	4	5	6	log2(Fold_change)	p-value	circAtlas	circAtlas_Web
rno_circ:chr13:101729059-101732557	Mia3	13.8392597901908	33.6184781994736	3.92288517996951	0	0	0	-7.15328297369576	3.04600533177721e-05	rno-AABR07021988_0002	http://159.226.67.237:8080/new/circ_detail.php?ID=rno-AABR07021988_0002
rno_circ:chr15:45437783-45445017	Rnaseh2b	0	0	0	2.40390746320157	8.97593159781946	11.9440475327982	6.04521473794191	0.000548238282274806	-	-
rno_circ:chr1:201442093-201451005	Plekha1	0.990313169079039	0.00567044215474585	0.0164479016250751	10.5385590492436	5.98350194330984	6.18529771913338	3.97601912303735	0.00116341952345449	rno-Plekha1_0005	http://159.226.67.237:8080/new/circ_detail.php?ID=rno-Plekha1_0005
rno_circ:chr3:1988750-1998592	Ehmt1	0.990313169079039	0.00567044215474585	0.0164479016250751	5.87840868214899	6.98136275324409	4.3020064464204	3.58123497178867	0.00542532986259123	rno-Ehmt1_0001	http://159.226.67.237:8080/new/circ_detail.php?ID=rno-Ehmt1_0001
rno_circ:chr4:158242270-158420230	Ano2	3.95272103832976	2.19616983705591	8.83869512254756	0	0	0	-5.38428635476135	0.00708851435369952	rno-Ano2_0009	http://159.226.67.237:8080/new/circ_detail.php?ID=rno-Ano2_0009
rno_circ:chr9:45203455-45205627	Aff3	0	0	0	3.54533562200653	3.98903393037491	4.99923023137538	5.15667018017048	0.00838866918598956	rno-Aff3_0001	http://159.226.67.237:8080/new/circ_detail.php?ID=rno-Aff3_0001
rno_circ:chr1:200671013-200672411	Fgfr2	0	0	0	0.0437611547329722	16.9565595204573	3.6440798243988	5.85265891501875	0.00889312230086716	rno-Fgfr2_0003	http://159.226.67.237:8080/new/circ_detail.php?ID=rno-Fgfr2_0003
rno_circ:chr9:94463647-94474809	Gigyf2	12.8535532683886	8.69828106855444	7.69562423090554	1.20997228413208	1.99435978723961	3.15958401403907	-2.07830932320198	0.0107980484440205	rno-AABR07068272_0002	http://159.226.67.237:8080/new/circ_detail.php?ID=rno-AABR07068272_0002
rno_circ:chr3:55888291-55898385	Bbs5	7.90955750916396	7.6009591008783	3.89068912543963	0.0204895949422754	1.99529398983763	0.568135259747703	-2.73264343005178	0.0110185865011886	rno-Bbs5_0001	http://159.226.67.237:8080/new/circ_detail.php?ID=rno-Bbs5_0001
rno_circ:chr18:70254197-70255206	Mbd1	0	0	0	3.54052774305958	2.99152267702892	5.01677830016176	5.04397267082205	0.0131660145669423	rno-Mbd1_0001	http://159.226.67.237:8080/new/circ_detail.php?ID=rno-Mbd1_0001
rno_circ:chr10:57551345-57563686	Rabep1	4.94355988712747	4.347252474903	2.60698412639082	0	0	0	-5.0758166616278	0.0140785535805094	rno-Rabep1_0024	http://159.226.67.237:8080/new/circ_detail.php?ID=rno-Rabep1_0024
rno_circ:chr2:188485333-188486213	Clk2	3.95368492714272	6.49687055651357	1.35355845884101	16.4320070687588	18.9493913218355	10.5348568163625	1.89837785077064	0.0142990172532986	rno-Scamp3_0001	http://159.226.67.237:8080/new/circ_detail.php?ID=rno-Scamp3_0001
rno_circ:chr6:135790445-135797661	Cdc42bpb	0	0	0	4.71771381726692	0	11.4331058372934	5.51541298900248	0.0151694264287862	rno-Cdc42bpb_0001	http://159.226.67.237:8080/new/circ_detail.php?ID=rno-Cdc42bpb_0001
rno_circ:chr12:9233368-9240810	Pan3	2.96385743030803	6.49796774069749	2.60779737923038	0	0	0	-5.0921490503074	0.0162273507228798	rno-Pan3_0008	http://159.226.67.237:8080/new/circ_detail.php?ID=rno-Pan3_0008
rno_circ:chrX:63177769-63195572	Zfx	0	0	0	1.23114080700707	19.9492400562595	0	5.87029161422543	0.0163213401679771	rno-Zfx_0003	http://159.226.67.237:8080/new/circ_detail.php?ID=rno-Zfx_0003
rno_circ:chr4:140870957-140876764	Arl8b	0	0	0	6.99323444263056	1.9939600059728	3.05720808433828	5.07759899398922	0.017919450949144	rno-Arl8b_0001	http://159.226.67.237:8080/new/circ_detail.php?ID=rno-Arl8b_0001
rno_circ:chr13:93158565-93184258	Rgs7	0	6.51095569947424	8.84349795524178	0	0	0	-5.4213675338232	0.0210282799149003	rno-Rgs7_0002	http://159.226.67.237:8080/new/circ_detail.php?ID=rno-Rgs7_0002
rno_circ:chr7:127100247-127104943	Tbc1d22a	0.98845749508064	0.00949012357765233	1.26008690830099	2.39704901346749	7.97897153811923	6.23781369111515	2.73346660551853	0.0211129899656969	rno-Tbc1d22a_0004	http://159.226.67.237:8080/new/circ_detail.php?ID=rno-Tbc1d22a_0004
rno_circ:chr2:24134222-24161334	Ap3b1	2.96365086653148	9.72545610685411	0.0619786184190971	35.1611594601802	7.97768392133116	28.1249319294962	2.4314907124146	0.0213345261152899	rno-Ap3b1_0003	http://159.226.67.237:8080/new/circ_detail.php?ID=rno-Ap3b1_0003
rno_circ:chr3:38609106-38614592	RGD1560248	0	0.00591557983440563	1.21738345570897	7.01534096064716	4.98647813379681	2.39642469724369	3.27535081221256	0.0237396728262498	rno-Fmnl2_0001	http://159.226.67.237:8080/new/circ_detail.php?ID=rno-Fmnl2_0001
rno_circ:chr13:89163767-89176307	Atf6	0	0	0	8.14238782184242	0.996507265419485	3.05590431574844	5.09654003493806	0.0247479385276758	rno-Atf6_0007	http://159.226.67.237:8080/new/circ_detail.php?ID=rno-Atf6_0007
rno_circ:chr14:108446849-108456923	Pus10	0	0.0225059693617471	25.1803990408387	0	0	0	-6.1343053963361	0.0253231042392923	rno-Pus10_0001	http://159.226.67.237:8080/new/circ_detail.php?ID=rno-Pus10_0001
rno_circ:chr3:7456433-7475230	Ddx31	0	0.00591557983440563	1.21738345570897	2.3914403040955	6.98173893469821	4.33312976341026	3.23654259989028	0.0257553169816103	rno-Ddx31_0003	http://159.226.67.237:8080/new/circ_detail.php?ID=rno-Ddx31_0003
rno_circ:chr2:259591896-259592305	St6galnac3	16.8090627728554	14.1133607336017	3.91598132132243	0.0322526915310273	0.996696079376547	5.18691266226963	-2.32368217524061	0.0268139412208448	rno-St6galnac3_0003	http://159.226.67.237:8080/new/circ_detail.php?ID=rno-St6galnac3_0003
rno_circ:chr16:2578902-2581762	Appl1	0	1.07140818961673	0.0167243615720584	0.0427350152734154	10.9715362821931	6.8667198484242	3.65173941760027	0.0287581912760619	rno-Appl1_0003	http://159.226.67.237:8080/new/circ_detail.php?ID=rno-Appl1_0003
rno_circ:chr1:57709952-57712920	Chd1	3.95319647748113	5.42762971941819	3.86038947256453	0.00948729206903781	0.997818868040137	0	-3.42225840769091	0.030489576142	rno-Chd1_0002	http://159.226.67.237:8080/new/circ_detail.php?ID=rno-Chd1_0002
rno_circ:chr1:124508122-124543680	Otud7a	0	1.08559897833393	1.26125614219932	5.88129680985127	10.9715790397105	1.12083529691285	2.78261227856928	0.0309178303377437	rno-intergenic_001355	http://159.226.67.237:8080/new/circ_detail.php?ID=rno-intergenic_001355
rno_circ:chr9:66768774-66774536	Fam117b	0.984758520606426	27.0790794328283	5.18084914427578	0.024714645034561	0	3.31092604454738	-3.08829204582729	0.0311638402054289	rno-Fam117b_0001	http://159.226.67.237:8080/new/circ_detail.php?ID=rno-Fam117b_0001
rno_circ:chr8:70339051-70367391	Dennd4a	0	0	0	2.37678516863188	3.98937622600478	3.08914965484552	4.75727802362586	0.0314531331689311	rno-Dennd4a_0015	http://159.226.67.237:8080/new/circ_detail.php?ID=rno-Dennd4a_0015
rno_circ:chr3:81121255-81143240	Phf21a	0	3.21477905052754	0.0356890954497692	11.6895793094517	2.99116552592794	6.8335044215415	2.57220479626692	0.0316037425075082	rno-Phf21a_0012	http://159.226.67.237:8080/new/circ_detail.php?ID=rno-Phf21a_0012
rno_circ:chr1:251246098-251253724	Atad1	1.97468711344719	3.26624575943044	5.063986841686	0	0	0	-4.8598952919099	0.0339056123851857	rno-Atad1_0006	http://159.226.67.237:8080/new/circ_detail.php?ID=rno-Atad1_0006
rno_circ:chr9:104320966-104326727	Slco4c1	3.95333494113052	8.65083131426926	0.0618858274929521	0	0	0	-5.16986172203166	0.0352861958302124	rno-Slco4c1_0001	http://159.226.67.237:8080/new/circ_detail.php?ID=rno-Slco4c1_0001
rno_circ:chr4:168296980-168297373	Lrp6	0.986202469650961	1.10320893466298	3.75078440499749	3.57508789994089	12.9656598472429	10.6227786282574	2.20517604163584	0.0354153903564818	rno-Lrp6_0002	http://159.226.67.237:8080/new/circ_detail.php?ID=rno-Lrp6_0002
rno_circ:chr7:114550936-114562987	Ptk2	0.990313169079039	0.00567044215474585	0.0164479016250751	5.85241044102163	1.99392623046028	4.99502378264606	3.1957945431725	0.0373947909500629	rno-Ptk2_0016	http://159.226.67.237:8080/new/circ_detail.php?ID=rno-Ptk2_0016
rno_circ:chr19:38057557-38062193	Nfatc3	14.8350897200447	1.11486786519569	6.4123945299732	1.17954832569678	1.99518307563667	0	-2.81500764864884	0.0391774823228525	rno-Nfatc3_0001	http://159.226.67.237:8080/new/circ_detail.php?ID=rno-Nfatc3_0001
rno_circ:chr14:83587262-83587903	Limk2	0	0	0	0.039500676354701	7.97958551609654	4.34907001568776	5.13937735367175	0.0395808026987968	rno-Limk2_0001	http://159.226.67.237:8080/new/circ_detail.php?ID=rno-Limk2_0001
rno_circ:chr1:175252582-175284224	Sbf2	0	0.00591557983440563	1.21738345570897	3.54211509481739	3.98909305422424	4.35792188973361	3.03821169898479	0.0400780149405357	rno-Sbf2_0023	http://159.226.67.237:8080/new/circ_detail.php?ID=rno-Sbf2_0023
rno_circ:chr15:23605382-23606634	Gmfb	0	0	0	6.99387561442769	0	5.00959858934518	5.08615047223146	0.0428070892252698	rno-Gmfb_0001	http://159.226.67.237:8080/new/circ_detail.php?ID=rno-Gmfb_0001
rno_circ:chr13:106507146-106507561	Esrrg	1.9750143740128	3.26192013510716	3.81702621213194	0	0	0	-4.68180555489428	0.0457098454082489	rno-Esrrg_0001	http://159.226.67.237:8080/new/circ_detail.php?ID=rno-Esrrg_0001
rno_circ:chr4:22084945-22091386	Crot	3.95373927099772	7.56997968173666	0.0604640778279095	0	0	0	-5.0448574243507	0.0462922443551837	-	-
rno_circ:chr13:57308610-57315386	Kcnt2	0	0	0	4.68930236162472	6.98215509150464	0	5.01336246261155	0.0475721771433968	rno-Kcnt2_0002	http://159.226.67.237:8080/new/circ_detail.php?ID=rno-Kcnt2_0002
rno_circ:chr18:1816020-1821146	Esco1	0.985354918426733	6.48568657165579	2.59473974921705	0	0	0	-4.83418528186516	0.0489117674278302	rno-Esco1_0010	http://159.226.67.237:8080/new/circ_detail.php?ID=rno-Esco1_0010
