# Supplementary material for: Characteristics of phosgene aspiration lung injury analyzed based on transcriptomics and proteomics
Source: Front Genet. 2024 May 17;15:1393665. doi: 10.3389/fgene.2024.1393665 (PMC11140124; doi:10.3389/fgene.2024.1393665)
Supplement: Supplementary file 1 [file Presentation1.zip › Data/CircRNA/GO/Control--Treatment/GO-Biological_Process.xls]

GOBPID	Term	GeneRatio	BgRatio	Pvalue	Qvalue	geneIDs	geneNames
GO:0021873	forebrain neuroblast division	2/39	10/17943	0.00020488817492693	0.136148478872416	25022/312781	Fgfr2/Lrp6
GO:0009791	post-embryonic development	4/39	138/17943	0.000223560720644361	0.136148478872416	25022/100362458/361659/367832	Fgfr2/Gigyf2/Plekha1/Zfx
GO:0036445	neuronal stem cell division	2/39	16/17943	0.000541882936693651	0.165003354223217	25022/312781	Fgfr2/Lrp6
GO:0055057	neuroblast division	2/39	16/17943	0.000541882936693651	0.165003354223217	25022/312781	Fgfr2/Lrp6
GO:0035264	multicellular organism growth	4/39	201/17943	0.000924869261737609	0.225298152159281	25022/100362458/361659/367832	Fgfr2/Gigyf2/Plekha1/Zfx
GO:0048103	somatic stem cell division	2/39	28/17943	0.00167905228369236	0.235190161046368	25022/312781	Fgfr2/Lrp6
GO:0003401	axis elongation	2/39	34/17943	0.00247151722717292	0.235190161046368	25022/312781	Fgfr2/Lrp6
GO:0051150	regulation of smooth muscle cell differentiation	2/39	34/17943	0.00247151722717292	0.235190161046368	25022/361400	Fgfr2/Nfatc3
GO:0002053	positive regulation of mesenchymal cell proliferation	2/39	37/17943	0.00292206761531098	0.235190161046368	25022/312781	Fgfr2/Lrp6
GO:0060325	face morphogenesis	2/39	38/17943	0.00308018356763806	0.235190161046368	312781/361659	Lrp6/Plekha1
GO:0060603	mammary gland duct morphogenesis	2/39	40/17943	0.00340821200124197	0.235190161046368	25022/312781	Fgfr2/Lrp6
GO:0060323	head morphogenesis	2/39	44/17943	0.00411098166085292	0.235190161046368	312781/361659	Lrp6/Plekha1
GO:0010464	regulation of mesenchymal cell proliferation	2/39	45/17943	0.0042963079008845	0.235190161046368	25022/312781	Fgfr2/Lrp6
GO:0008089	anterograde axonal transport	2/39	47/17943	0.00467840417215682	0.235190161046368	309969/500282	Ap3b1/Arl8b
GO:0017145	stem cell division	2/39	51/17943	0.00548790861191528	0.235190161046368	25022/312781	Fgfr2/Lrp6
GO:0060412	ventricular septum morphogenesis	2/39	51/17943	0.00548790861191528	0.235190161046368	25022/312781	Fgfr2/Lrp6
GO:0030901	midbrain development	2/39	55/17943	0.00635695392347051	0.235190161046368	25022/312781	Fgfr2/Lrp6
GO:0045807	positive regulation of endocytosis	3/39	175/17943	0.00644138236585369	0.235190161046368	290537/309532/25614	Appl1/Atad1/Ptk2
GO:0010463	mesenchymal cell proliferation	2/39	57/17943	0.00681347930059792	0.235190161046368	25022/312781	Fgfr2/Lrp6
GO:0060324	face development	2/39	58/17943	0.00704718625655217	0.235190161046368	312781/361659	Lrp6/Plekha1
GO:0098930	axonal transport	2/39	59/17943	0.00728450136574643	0.235190161046368	309969/500282	Ap3b1/Arl8b
GO:0048754	branching morphogenesis of an epithelial tube	3/39	184/17943	0.00739369856837435	0.235190161046368	25022/312781/361400	Fgfr2/Lrp6/Nfatc3
GO:0006900	vesicle budding from membrane	2/39	60/17943	0.00752540867113365	0.235190161046368	309969/683007	Ap3b1/Mia3
GO:0010171	body morphogenesis	2/39	60/17943	0.00752540867113365	0.235190161046368	312781/361659	Lrp6/Plekha1
GO:0060443	mammary gland morphogenesis	2/39	62/17943	0.00801793628826079	0.235190161046368	25022/312781	Fgfr2/Lrp6
GO:0009880	embryonic pattern specification	2/39	66/17943	0.009045401214061	0.235190161046368	25022/312781	Fgfr2/Lrp6
GO:0006305	DNA alkylation	2/39	70/17943	0.01012857698989	0.235190161046368	362078/291439	Ehmt1/Mbd1
GO:0006306	DNA methylation	2/39	70/17943	0.01012857698989	0.235190161046368	362078/291439	Ehmt1/Mbd1
GO:0007405	neuroblast proliferation	2/39	70/17943	0.01012857698989	0.235190161046368	25022/312781	Fgfr2/Lrp6
GO:0051145	smooth muscle cell differentiation	2/39	70/17943	0.01012857698989	0.235190161046368	25022/361400	Fgfr2/Nfatc3
GO:0055008	cardiac muscle tissue morphogenesis	2/39	72/17943	0.0106907460685603	0.235190161046368	25022/312781	Fgfr2/Lrp6
GO:0001503	ossification	4/39	404/17943	0.0111857803675954	0.235190161046368	25022/312781/683007/25614	Fgfr2/Lrp6/Mia3/Ptk2
GO:0043087	regulation of GTPase activity	4/39	404/17943	0.0111857803675954	0.235190161046368	54190/54296/691042/689443	Rabep1/Rgs7/Sbf2/Tbc1d22a
GO:0061138	morphogenesis of a branching epithelium	3/39	221/17943	0.012158309699403	0.235190161046368	25022/312781/361400	Fgfr2/Lrp6/Nfatc3
GO:0001667	ameboidal-type cell migration	4/39	417/17943	0.012449750660008	0.235190161046368	290537/312781/683007/25614	Appl1/Lrp6/Mia3/Ptk2
GO:0008088	axo-dendritic transport	2/39	78/17943	0.0124581066310052	0.235190161046368	309969/500282	Ap3b1/Arl8b
GO:0021953	central nervous system neuron differentiation	3/39	224/17943	0.0126061998215242	0.235190161046368	25022/100362458/25614	Fgfr2/Gigyf2/Ptk2
GO:0061180	mammary gland epithelium development	2/39	80/17943	0.0130737736193546	0.235190161046368	25022/312781	Fgfr2/Lrp6
GO:0001654	eye development	4/39	427/17943	0.0134823293353406	0.235190161046368	304962/25022/29524/312781	Atf6/Fgfr2/Limk2/Lrp6
GO:0030278	regulation of ossification	3/39	230/17943	0.0135302584357816	0.235190161046368	312781/683007/25614	Lrp6/Mia3/Ptk2
GO:0003151	outflow tract morphogenesis	2/39	82/17943	0.0137025137343352	0.235190161046368	25022/312781	Fgfr2/Lrp6
GO:0150063	visual system development	4/39	430/17943	0.0138024907421587	0.235190161046368	304962/25022/29524/312781	Atf6/Fgfr2/Limk2/Lrp6
GO:0006401	RNA catabolic process	3/39	232/17943	0.013846689340521	0.235190161046368	100362458/360760/361056	Gigyf2/Pan3/Rnaseh2b
GO:0048880	sensory system development	4/39	434/17943	0.0142369046551319	0.235190161046368	304962/25022/29524/312781	Atf6/Fgfr2/Limk2/Lrp6
GO:0021872	forebrain generation of neurons	2/39	84/17943	0.0143442079314162	0.235190161046368	25022/312781	Fgfr2/Lrp6
GO:0044728	DNA methylation or demethylation	2/39	85/17943	0.0146698758120447	0.235190161046368	362078/291439	Ehmt1/Mbd1
GO:0060415	muscle tissue morphogenesis	2/39	85/17943	0.0146698758120447	0.235190161046368	25022/312781	Fgfr2/Lrp6
GO:0003281	ventricular septum development	2/39	86/17943	0.0149987379070361	0.235190161046368	25022/312781	Fgfr2/Lrp6
GO:0060411	cardiac septum morphogenesis	2/39	86/17943	0.0149987379070361	0.235190161046368	25022/312781	Fgfr2/Lrp6
GO:0001763	morphogenesis of a branching structure	3/39	240/17943	0.0151546852375472	0.235190161046368	25022/312781/361400	Fgfr2/Lrp6/Nfatc3
GO:0046777	protein autophosphorylation	3/39	246/17943	0.0161802686765843	0.235190161046368	365842/25022/25614	Clk2/Fgfr2/Ptk2
GO:0071560	cellular response to transforming growth factor beta stimulus	3/39	246/17943	0.0161802686765843	0.235190161046368	290537/25022/25614	Appl1/Fgfr2/Ptk2
GO:0048644	muscle organ morphogenesis	2/39	92/17943	0.0170381705017447	0.235190161046368	25022/312781	Fgfr2/Lrp6
GO:0060021	roof of mouth development	2/39	92/17943	0.0170381705017447	0.235190161046368	312781/361659	Lrp6/Plekha1
GO:0071559	response to transforming growth factor beta	3/39	253/17943	0.0174253330483891	0.235190161046368	290537/25022/25614	Appl1/Fgfr2/Ptk2
GO:0021954	central nervous system neuron development	2/39	95/17943	0.0180998304589978	0.235190161046368	25022/25614	Fgfr2/Ptk2
GO:0006304	DNA modification	2/39	97/17943	0.0188228752812955	0.235190161046368	362078/291439	Ehmt1/Mbd1
GO:0099003	vesicle-mediated transport in synapse	3/39	262/17943	0.0191032912643623	0.235190161046368	309969/309532/25022	Ap3b1/Atad1/Fgfr2
GO:0048705	skeletal system morphogenesis	3/39	263/17943	0.0192951043297449	0.235190161046368	25022/312781/361659	Fgfr2/Lrp6/Plekha1
GO:0055024	regulation of cardiac muscle tissue development	2/39	102/17943	0.0206831107400067	0.235190161046368	25022/312781	Fgfr2/Lrp6
GO:0120162	positive regulation of cold-induced thermogenesis	2/39	102/17943	0.0206831107400067	0.235190161046368	362078/360896	Ehmt1/Esrrg
GO:0050764	regulation of phagocytosis	2/39	103/17943	0.0210640665588905	0.235190161046368	290537/25614	Appl1/Ptk2
GO:0048871	multicellular organismal homeostasis	4/39	489/17943	0.0211113629019629	0.235190161046368	362078/360896/100362458/312781	Ehmt1/Esrrg/Gigyf2/Lrp6
GO:0045778	positive regulation of ossification	2/39	104/17943	0.021447959393724	0.235190161046368	312781/683007	Lrp6/Mia3
GO:0000290	deadenylation-dependent decapping of nuclear-transcribed mRNA	1/39	10/17943	0.0215294762860446	0.235190161046368	360760	Pan3
GO:0001574	ganglioside biosynthetic process	1/39	10/17943	0.0215294762860446	0.235190161046368	29758	St6galnac3
GO:0002433	immune response-regulating cell surface receptor signaling pathway involved in phagocytosis	1/39	10/17943	0.0215294762860446	0.235190161046368	290537	Appl1
GO:0003149	membranous septum morphogenesis	1/39	10/17943	0.0215294762860446	0.235190161046368	25022	Fgfr2
GO:0014029	neural crest formation	1/39	10/17943	0.0215294762860446	0.235190161046368	312781	Lrp6
GO:0035871	protein K11-linked deubiquitination	1/39	10/17943	0.0215294762860446	0.235190161046368	309252	Otud7a
GO:0038096	Fc-gamma receptor signaling pathway involved in phagocytosis	1/39	10/17943	0.0215294762860446	0.235190161046368	290537	Appl1
GO:0044351	macropinocytosis	1/39	10/17943	0.0215294762860446	0.235190161046368	290537	Appl1
GO:0048021	regulation of melanin biosynthetic process	1/39	10/17943	0.0215294762860446	0.235190161046368	290537	Appl1
GO:0060462	lung lobe development	1/39	10/17943	0.0215294762860446	0.235190161046368	25022	Fgfr2
GO:0060484	lung-associated mesenchyme development	1/39	10/17943	0.0215294762860446	0.235190161046368	25022	Fgfr2
GO:0071600	otic vesicle morphogenesis	1/39	10/17943	0.0215294762860446	0.235190161046368	25022	Fgfr2
GO:0090009	primitive streak formation	1/39	10/17943	0.0215294762860446	0.235190161046368	312781	Lrp6
GO:0140052	cellular response to oxidised low-density lipoprotein particle stimulus	1/39	10/17943	0.0215294762860446	0.235190161046368	683007	Mia3
GO:1900103	positive regulation of endoplasmic reticulum unfolded protein response	1/39	10/17943	0.0215294762860446	0.235190161046368	304962	Atf6
GO:0001525	angiogenesis	4/39	494/17943	0.0218220759072441	0.235190161046368	25022/683007/361400/25614	Fgfr2/Mia3/Nfatc3/Ptk2
GO:0003300	cardiac muscle hypertrophy	2/39	107/17943	0.0226171215480528	0.235190161046368	361400/25614	Nfatc3/Ptk2
GO:0001865	NK T cell differentiation	1/39	11/17943	0.023657416420146	0.235190161046368	309969	Ap3b1
GO:0018026	peptidyl-lysine monomethylation	1/39	11/17943	0.023657416420146	0.235190161046368	362078	Ehmt1
GO:0051014	actin filament severing	1/39	11/17943	0.023657416420146	0.235190161046368	81661	Gmfb
GO:0051967	negative regulation of synaptic transmission, glutamatergic	1/39	11/17943	0.023657416420146	0.235190161046368	309532	Atad1
GO:0060174	limb bud formation	1/39	11/17943	0.023657416420146	0.235190161046368	25022	Fgfr2
GO:0071864	positive regulation of cell proliferation in bone marrow	1/39	11/17943	0.023657416420146	0.235190161046368	25022	Fgfr2
GO:1900376	regulation of secondary metabolite biosynthetic process	1/39	11/17943	0.023657416420146	0.235190161046368	290537	Appl1
GO:1903441	protein localization to ciliary membrane	1/39	11/17943	0.023657416420146	0.235190161046368	54190	Rabep1
GO:1990440	positive regulation of transcription from RNA polymerase II promoter in response to endoplasmic reticulum stress	1/39	11/17943	0.023657416420146	0.235190161046368	304962	Atf6
GO:0000077	DNA damage checkpoint	2/39	111/17943	0.0242162863939005	0.235190161046368	100362458/361056	Gigyf2/Rnaseh2b
GO:0014897	striated muscle hypertrophy	2/39	111/17943	0.0242162863939005	0.235190161046368	361400/25614	Nfatc3/Ptk2
GO:0048661	positive regulation of smooth muscle cell proliferation	2/39	112/17943	0.0246231798195525	0.235190161046368	25022/25614	Fgfr2/Ptk2
GO:1905330	regulation of morphogenesis of an epithelium	2/39	112/17943	0.0246231798195525	0.235190161046368	25022/312781	Fgfr2/Lrp6
GO:0014896	muscle hypertrophy	2/39	113/17943	0.0250328870260007	0.235190161046368	361400/25614	Nfatc3/Ptk2
GO:0003306	Wnt signaling pathway involved in heart development	1/39	12/17943	0.0257808472008512	0.235190161046368	312781	Lrp6
GO:0021860	pyramidal neuron development	1/39	12/17943	0.0257808472008512	0.235190161046368	25022	Fgfr2
GO:0034392	negative regulation of smooth muscle cell apoptotic process	1/39	12/17943	0.0257808472008512	0.235190161046368	312781	Lrp6
GO:0048548	regulation of pinocytosis	1/39	12/17943	0.0257808472008512	0.235190161046368	290537	Appl1
GO:0060363	cranial suture morphogenesis	1/39	12/17943	0.0257808472008512	0.235190161046368	25022	Fgfr2
GO:0060439	trachea morphogenesis	1/39	12/17943	0.0257808472008512	0.235190161046368	312781	Lrp6
GO:0060502	epithelial cell proliferation involved in lung morphogenesis	1/39	12/17943	0.0257808472008512	0.235190161046368	25022	Fgfr2
GO:0060525	prostate glandular acinus development	1/39	12/17943	0.0257808472008512	0.235190161046368	25022	Fgfr2
GO:0071863	regulation of cell proliferation in bone marrow	1/39	12/17943	0.0257808472008512	0.235190161046368	25022	Fgfr2
GO:0030100	regulation of endocytosis	3/39	300/17943	0.0271507919043039	0.235190161046368	290537/309532/25614	Appl1/Atad1/Ptk2
GO:0009437	carnitine metabolic process	1/39	13/17943	0.0278997779330568	0.235190161046368	83842	Crot
GO:0009950	dorsal/ventral axis specification	1/39	13/17943	0.0278997779330568	0.235190161046368	312781	Lrp6
GO:0021859	pyramidal neuron differentiation	1/39	13/17943	0.0278997779330568	0.235190161046368	25022	Fgfr2
GO:0060368	regulation of Fc receptor mediated stimulatory signaling pathway	1/39	13/17943	0.0278997779330568	0.235190161046368	290537	Appl1
GO:0060601	lateral sprouting from an epithelium	1/39	13/17943	0.0278997779330568	0.235190161046368	25022	Fgfr2
GO:0060670	branching involved in labyrinthine layer morphogenesis	1/39	13/17943	0.0278997779330568	0.235190161046368	25022	Fgfr2
GO:0070142	synaptic vesicle budding	1/39	13/17943	0.0278997779330568	0.235190161046368	309969	Ap3b1
GO:0090179	planar cell polarity pathway involved in neural tube closure	1/39	13/17943	0.0278997779330568	0.235190161046368	312781	Lrp6
GO:0046620	regulation of organ growth	2/39	120/17943	0.0279784965809528	0.235190161046368	25022/25614	Fgfr2/Ptk2
GO:0030282	bone mineralization	2/39	121/17943	0.0284102324107791	0.235190161046368	25022/683007	Fgfr2/Mia3
GO:0060349	bone morphogenesis	2/39	122/17943	0.0288446622492506	0.235190161046368	25022/312781	Fgfr2/Lrp6
GO:0031570	DNA integrity checkpoint	2/39	123/17943	0.0292817729985153	0.235190161046368	100362458/361056	Gigyf2/Rnaseh2b
GO:0021903	rostrocaudal neural tube patterning	1/39	14/17943	0.0300142179029733	0.235190161046368	312781	Lrp6
GO:0021932	hindbrain radial glia guided cell migration	1/39	14/17943	0.0300142179029733	0.235190161046368	312781	Lrp6
GO:0043455	regulation of secondary metabolic process	1/39	14/17943	0.0300142179029733	0.235190161046368	290537	Appl1
GO:0048755	branching morphogenesis of a nerve	1/39	14/17943	0.0300142179029733	0.235190161046368	25022	Fgfr2
GO:0051791	medium-chain fatty acid metabolic process	1/39	14/17943	0.0300142179029733	0.235190161046368	83842	Crot
GO:0060019	radial glial cell differentiation	1/39	14/17943	0.0300142179029733	0.235190161046368	312781	Lrp6
GO:0060026	convergent extension	1/39	14/17943	0.0300142179029733	0.235190161046368	312781	Lrp6
GO:0060736	prostate gland growth	1/39	14/17943	0.0300142179029733	0.235190161046368	25022	Fgfr2
GO:0061307	cardiac neural crest cell differentiation involved in heart development	1/39	14/17943	0.0300142179029733	0.235190161046368	312781	Lrp6
GO:0070307	lens fiber cell development	1/39	14/17943	0.0300142179029733	0.235190161046368	25022	Fgfr2
GO:0090110	cargo loading into COPII-coated vesicle	1/39	14/17943	0.0300142179029733	0.235190161046368	683007	Mia3
GO:0090178	regulation of establishment of planar polarity involved in neural tube closure	1/39	14/17943	0.0300142179029733	0.235190161046368	312781	Lrp6
GO:1905063	regulation of vascular smooth muscle cell differentiation	1/39	14/17943	0.0300142179029733	0.235190161046368	361400	Nfatc3
GO:2000095	regulation of Wnt signaling pathway, planar cell polarity pathway	1/39	14/17943	0.0300142179029733	0.235190161046368	312781	Lrp6
GO:2000402	negative regulation of lymphocyte migration	1/39	14/17943	0.0300142179029733	0.235190161046368	683007	Mia3
GO:0043500	muscle adaptation	2/39	125/17943	0.0301639850460089	0.235190161046368	361400/25614	Nfatc3/Ptk2
GO:0007631	feeding behavior	2/39	128/17943	0.0315070848891435	0.235190161046368	100362458/362166	Gigyf2/Phf21a
GO:0003279	cardiac septum development	2/39	129/17943	0.0319600083712568	0.235190161046368	25022/312781	Fgfr2/Lrp6
GO:0015936	coenzyme A metabolic process	1/39	15/17943	0.0321241763781694	0.235190161046368	83842	Crot
GO:0030002	cellular anion homeostasis	1/39	15/17943	0.0321241763781694	0.235190161046368	25614	Ptk2
GO:0030320	cellular monovalent inorganic anion homeostasis	1/39	15/17943	0.0321241763781694	0.235190161046368	25614	Ptk2
GO:0035112	genitalia morphogenesis	1/39	15/17943	0.0321241763781694	0.235190161046368	312781	Lrp6
GO:0042953	lipoprotein transport	1/39	15/17943	0.0321241763781694	0.235190161046368	683007	Mia3
GO:0044872	lipoprotein localization	1/39	15/17943	0.0321241763781694	0.235190161046368	683007	Mia3
GO:0060396	growth hormone receptor signaling pathway	1/39	15/17943	0.0321241763781694	0.235190161046368	25614	Ptk2
GO:0060442	branching involved in prostate gland morphogenesis	1/39	15/17943	0.0321241763781694	0.235190161046368	25022	Fgfr2
GO:0060742	epithelial cell differentiation involved in prostate gland development	1/39	15/17943	0.0321241763781694	0.235190161046368	25022	Fgfr2
GO:0071599	otic vesicle development	1/39	15/17943	0.0321241763781694	0.235190161046368	25022	Fgfr2
GO:0090177	establishment of planar polarity involved in neural tube closure	1/39	15/17943	0.0321241763781694	0.235190161046368	312781	Lrp6
GO:2001256	regulation of store-operated calcium entry	1/39	15/17943	0.0321241763781694	0.235190161046368	361400	Nfatc3
GO:0045995	regulation of embryonic development	2/39	130/17943	0.0324155222383596	0.235190161046368	362078/312781	Ehmt1/Lrp6
GO:0014065	phosphatidylinositol 3-kinase signaling	2/39	133/17943	0.0337974786732592	0.235190161046368	361659/25614	Plekha1/Ptk2
GO:0001967	suckling behavior	1/39	16/17943	0.0342296626076009	0.235190161046368	362166	Phf21a
GO:0034315	regulation of Arp2/3 complex-mediated actin nucleation	1/39	16/17943	0.0342296626076009	0.235190161046368	81661	Gmfb
GO:0038094	Fc-gamma receptor signaling pathway	1/39	16/17943	0.0342296626076009	0.235190161046368	290537	Appl1
GO:0042249	establishment of planar polarity of embryonic epithelium	1/39	16/17943	0.0342296626076009	0.235190161046368	312781	Lrp6
GO:0043923	positive regulation by host of viral transcription	1/39	16/17943	0.0342296626076009	0.235190161046368	308215	Chd1
GO:0060788	ectodermal placode formation	1/39	16/17943	0.0342296626076009	0.235190161046368	312781	Lrp6
GO:0071697	ectodermal placode morphogenesis	1/39	16/17943	0.0342296626076009	0.235190161046368	312781	Lrp6
GO:1902894	negative regulation of pri-miRNA transcription by RNA polymerase II	1/39	16/17943	0.0342296626076009	0.235190161046368	361400	Nfatc3
GO:2000811	negative regulation of anoikis	1/39	16/17943	0.0342296626076009	0.235190161046368	25614	Ptk2
GO:0001837	epithelial to mesenchymal transition	2/39	136/17943	0.0352022913636352	0.235190161046368	25022/312781	Fgfr2/Lrp6
GO:0043547	positive regulation of GTPase activity	3/39	335/17943	0.035939996361299	0.235190161046368	54190/54296/689443	Rabep1/Rgs7/Tbc1d22a
GO:0002431	Fc receptor mediated stimulatory signaling pathway	1/39	17/17943	0.0363306858216521	0.235190161046368	290537	Appl1
GO:0006577	amino-acid betaine metabolic process	1/39	17/17943	0.0363306858216521	0.235190161046368	83842	Crot
GO:0032438	melanosome organization	1/39	17/17943	0.0363306858216521	0.235190161046368	309969	Ap3b1
GO:0035459	cargo loading into vesicle	1/39	17/17943	0.0363306858216521	0.235190161046368	683007	Mia3
GO:0051151	negative regulation of smooth muscle cell differentiation	1/39	17/17943	0.0363306858216521	0.235190161046368	361400	Nfatc3
GO:0055064	chloride ion homeostasis	1/39	17/17943	0.0363306858216521	0.235190161046368	25614	Ptk2
GO:0071696	ectodermal placode development	1/39	17/17943	0.0363306858216521	0.235190161046368	312781	Lrp6
GO:1905331	negative regulation of morphogenesis of an epithelium	1/39	17/17943	0.0363306858216521	0.235190161046368	312781	Lrp6
GO:0090501	RNA phosphodiester bond hydrolysis	2/39	141/17943	0.0375935175262396	0.235190161046368	360760/361056	Pan3/Rnaseh2b
GO:0018027	peptidyl-lysine dimethylation	1/39	18/17943	0.0384272552321713	0.235190161046368	362078	Ehmt1
GO:0033327	Leydig cell differentiation	1/39	18/17943	0.0384272552321713	0.235190161046368	361659	Plekha1
GO:0042438	melanin biosynthetic process	1/39	18/17943	0.0384272552321713	0.235190161046368	290537	Appl1
GO:0048753	pigment granule organization	1/39	18/17943	0.0384272552321713	0.235190161046368	309969	Ap3b1
GO:0060572	morphogenesis of an epithelial bud	1/39	18/17943	0.0384272552321713	0.235190161046368	25022	Fgfr2
GO:0071435	potassium ion export	1/39	18/17943	0.0384272552321713	0.235190161046368	304827	Kcnt2
GO:0097623	potassium ion export across plasma membrane	1/39	18/17943	0.0384272552321713	0.235190161046368	304827	Kcnt2
GO:1905276	regulation of epithelial tube formation	1/39	18/17943	0.0384272552321713	0.235190161046368	312781	Lrp6
GO:0003206	cardiac chamber morphogenesis	2/39	143/17943	0.0385671733862964	0.235190161046368	25022/312781	Fgfr2/Lrp6
GO:0072089	stem cell proliferation	2/39	143/17943	0.0385671733862964	0.235190161046368	25022/312781	Fgfr2/Lrp6
GO:0008360	regulation of cell shape	2/39	144/17943	0.0390576303905896	0.235190161046368	25614/499797	Ptk2/RGD1560248
GO:0042476	odontogenesis	2/39	145/17943	0.0395504904878908	0.235190161046368	25022/312781	Fgfr2/Lrp6
GO:0003231	cardiac ventricle development	2/39	146/17943	0.0400457415098863	0.235190161046368	25022/312781	Fgfr2/Lrp6
GO:0001573	ganglioside metabolic process	1/39	19/17943	0.0405193800325028	0.235190161046368	29758	St6galnac3
GO:0006622	protein targeting to lysosome	1/39	19/17943	0.0405193800325028	0.235190161046368	309969	Ap3b1
GO:0006677	glycosylceramide metabolic process	1/39	19/17943	0.0405193800325028	0.235190161046368	29758	St6galnac3
GO:0021535	cell migration in hindbrain	1/39	19/17943	0.0405193800325028	0.235190161046368	312781	Lrp6
GO:0021794	thalamus development	1/39	19/17943	0.0405193800325028	0.235190161046368	312781	Lrp6
GO:0034143	regulation of toll-like receptor 4 signaling pathway	1/39	19/17943	0.0405193800325028	0.235190161046368	290537	Appl1
GO:0042074	cell migration involved in gastrulation	1/39	19/17943	0.0405193800325028	0.235190161046368	312781	Lrp6
GO:0045721	negative regulation of gluconeogenesis	1/39	19/17943	0.0405193800325028	0.235190161046368	365842	Clk2
GO:0048490	anterograde synaptic vesicle transport	1/39	19/17943	0.0405193800325028	0.235190161046368	309969	Ap3b1
GO:0048712	negative regulation of astrocyte differentiation	1/39	19/17943	0.0405193800325028	0.235190161046368	291439	Mbd1
GO:0060746	parental behavior	1/39	19/17943	0.0405193800325028	0.235190161046368	367832	Zfx
GO:0097503	sialylation	1/39	19/17943	0.0405193800325028	0.235190161046368	29758	St6galnac3
GO:0099514	synaptic vesicle cytoskeletal transport	1/39	19/17943	0.0405193800325028	0.235190161046368	309969	Ap3b1
GO:0099517	synaptic vesicle transport along microtubule	1/39	19/17943	0.0405193800325028	0.235190161046368	309969	Ap3b1
GO:2000001	regulation of DNA damage checkpoint	1/39	19/17943	0.0405193800325028	0.235190161046368	361056	Rnaseh2b
GO:0050680	negative regulation of epithelial cell proliferation	2/39	147/17943	0.0405433713273849	0.235190161046368	25022/312781	Fgfr2/Lrp6
GO:0106106	cold-induced thermogenesis	2/39	149/17943	0.0415457190271099	0.235190161046368	362078/360896	Ehmt1/Esrrg
GO:0120161	regulation of cold-induced thermogenesis	2/39	149/17943	0.0415457190271099	0.235190161046368	362078/360896	Ehmt1/Esrrg
GO:0042063	gliogenesis	3/39	356/17943	0.0418401986308296	0.235190161046368	312781/291439/25614	Lrp6/Mbd1/Ptk2
GO:1990778	protein localization to cell periphery	3/39	356/17943	0.0418401986308296	0.235190161046368	290537/312781/54190	Appl1/Lrp6/Rabep1
GO:0032526	response to retinoic acid	2/39	150/17943	0.0420504128456211	0.235190161046368	365842/25022	Clk2/Fgfr2
GO:0006582	melanin metabolic process	1/39	20/17943	0.0426070693975293	0.235190161046368	290537	Appl1
GO:0006688	glycosphingolipid biosynthetic process	1/39	20/17943	0.0426070693975293	0.235190161046368	29758	St6galnac3
GO:0008210	estrogen metabolic process	1/39	20/17943	0.0426070693975293	0.235190161046368	361659	Plekha1
GO:0031571	mitotic G1 DNA damage checkpoint	1/39	20/17943	0.0426070693975293	0.235190161046368	100362458	Gigyf2
GO:0033962	cytoplasmic mRNA processing body assembly	1/39	20/17943	0.0426070693975293	0.235190161046368	360760	Pan3
GO:0043252	sodium-independent organic anion transport	1/39	20/17943	0.0426070693975293	0.235190161046368	432363	Slco4c1
GO:0048557	embryonic digestive tract morphogenesis	1/39	20/17943	0.0426070693975293	0.235190161046368	25022	Fgfr2
GO:0061323	cell proliferation involved in heart morphogenesis	1/39	20/17943	0.0426070693975293	0.235190161046368	312781	Lrp6
GO:0071397	cellular response to cholesterol	1/39	20/17943	0.0426070693975293	0.235190161046368	312781	Lrp6
GO:0097094	craniofacial suture morphogenesis	1/39	20/17943	0.0426070693975293	0.235190161046368	25022	Fgfr2
GO:2000136	regulation of cell proliferation involved in heart morphogenesis	1/39	20/17943	0.0426070693975293	0.235190161046368	312781	Lrp6
GO:0008585	female gonad development	2/39	152/17943	0.0430667805510797	0.235190161046368	361659/367832	Plekha1/Zfx
GO:0051961	negative regulation of nervous system development	3/39	365/17943	0.0445106293482521	0.235190161046368	312781/291439/25614	Lrp6/Mbd1/Ptk2
GO:0014013	regulation of gliogenesis	2/39	155/17943	0.044608603829845	0.235190161046368	291439/25614	Mbd1/Ptk2
GO:0001553	luteinization	1/39	21/17943	0.0446903324837031	0.235190161046368	361659	Plekha1
GO:0035729	cellular response to hepatocyte growth factor stimulus	1/39	21/17943	0.0446903324837031	0.235190161046368	290537	Appl1
GO:0044783	G1 DNA damage checkpoint	1/39	21/17943	0.0446903324837031	0.235190161046368	100362458	Gigyf2
GO:0044819	mitotic G1/S transition checkpoint	1/39	21/17943	0.0446903324837031	0.235190161046368	100362458	Gigyf2
GO:0050434	positive regulation of viral transcription	1/39	21/17943	0.0446903324837031	0.235190161046368	308215	Chd1
GO:0051593	response to folic acid	1/39	21/17943	0.0446903324837031	0.235190161046368	312781	Lrp6
GO:0060039	pericardium development	1/39	21/17943	0.0446903324837031	0.235190161046368	312781	Lrp6
GO:0071378	cellular response to growth hormone stimulus	1/39	21/17943	0.0446903324837031	0.235190161046368	25614	Ptk2
GO:1900101	regulation of endoplasmic reticulum unfolded protein response	1/39	21/17943	0.0446903324837031	0.235190161046368	304962	Atf6
GO:0010970	transport along microtubule	2/39	156/17943	0.0451271033965572	0.235190161046368	309969/500282	Ap3b1/Arl8b
GO:0099111	microtubule-based transport	2/39	157/17943	0.0456478625955467	0.235190161046368	309969/500282	Ap3b1/Arl8b
GO:0022612	gland morphogenesis	2/39	158/17943	0.0461708697210696	0.235190161046368	25022/312781	Fgfr2/Lrp6
GO:0046545	development of primary female sexual characteristics	2/39	158/17943	0.0461708697210696	0.235190161046368	361659/367832	Plekha1/Zfx
GO:0007548	sex differentiation	3/39	371/17943	0.0463376758482188	0.235190161046368	312781/361659/367832	Lrp6/Plekha1/Zfx
GO:0051896	regulation of protein kinase B signaling	2/39	159/17943	0.0466961131052559	0.235190161046368	361659/25614	Plekha1/Ptk2
GO:0072175	epithelial tube formation	2/39	159/17943	0.0466961131052559	0.235190161046368	25022/312781	Fgfr2/Lrp6
GO:0006907	pinocytosis	1/39	22/17943	0.0467691784290848	0.235190161046368	290537	Appl1
GO:0060438	trachea development	1/39	22/17943	0.0467691784290848	0.235190161046368	312781	Lrp6
GO:0060602	branch elongation of an epithelium	1/39	22/17943	0.0467691784290848	0.235190161046368	25022	Fgfr2
GO:0070734	histone H3-K27 methylation	1/39	22/17943	0.0467691784290848	0.235190161046368	362078	Ehmt1
GO:1900017	positive regulation of cytokine production involved in inflammatory response	1/39	22/17943	0.0467691784290848	0.235190161046368	290537	Appl1
GO:0018108	peptidyl-tyrosine phosphorylation	3/39	373/17943	0.0469549578252523	0.235190161046368	365842/25022/25614	Clk2/Fgfr2/Ptk2
GO:0018212	peptidyl-tyrosine modification	3/39	376/17943	0.0478886011720661	0.235190161046368	365842/25022/25614	Clk2/Fgfr2/Ptk2
GO:0043010	camera-type eye development	3/39	377/17943	0.0482018699918015	0.235190161046368	25022/29524/312781	Fgfr2/Limk2/Lrp6
GO:0060562	epithelial tube morphogenesis	3/39	378/17943	0.0485161641370906	0.235190161046368	25022/312781/361400	Fgfr2/Lrp6/Nfatc3
GO:0031214	biomineral tissue development	2/39	163/17943	0.0488192171910958	0.235190161046368	25022/683007	Fgfr2/Mia3
GO:1990845	adaptive thermogenesis	2/39	163/17943	0.0488192171910958	0.235190161046368	362078/360896	Ehmt1/Esrrg
GO:0002115	store-operated calcium entry	1/39	23/17943	0.0488436163533784	0.235190161046368	361400	Nfatc3
GO:0006346	methylation-dependent chromatin silencing	1/39	23/17943	0.0488436163533784	0.235190161046368	291439	Mbd1
GO:0035728	response to hepatocyte growth factor	1/39	23/17943	0.0488436163533784	0.235190161046368	290537	Appl1
GO:0036342	post-anal tail morphogenesis	1/39	23/17943	0.0488436163533784	0.235190161046368	312781	Lrp6
GO:0060252	positive regulation of glial cell proliferation	1/39	23/17943	0.0488436163533784	0.235190161046368	25614	Ptk2
GO:0071285	cellular response to lithium ion	1/39	23/17943	0.0488436163533784	0.235190161046368	361400	Nfatc3
GO:0048015	phosphatidylinositol-mediated signaling	2/39	165/17943	0.0498938861879468	0.235190161046368	361659/25614	Plekha1/Ptk2
GO:0016202	regulation of striated muscle tissue development	2/39	166/17943	0.0504344598423826	0.235190161046368	25022/312781	Fgfr2/Lrp6
GO:0051147	regulation of muscle cell differentiation	2/39	166/17943	0.0504344598423826	0.235190161046368	25022/361400	Fgfr2/Nfatc3
GO:0000289	nuclear-transcribed mRNA poly(A) tail shortening	1/39	24/17943	0.0509136553579669	0.235190161046368	360760	Pan3
GO:0032366	intracellular sterol transport	1/39	24/17943	0.0509136553579669	0.235190161046368	312781	Lrp6
GO:0032367	intracellular cholesterol transport	1/39	24/17943	0.0509136553579669	0.235190161046368	312781	Lrp6
GO:0036315	cellular response to sterol	1/39	24/17943	0.0509136553579669	0.235190161046368	312781	Lrp6
GO:0038093	Fc receptor signaling pathway	1/39	24/17943	0.0509136553579669	0.235190161046368	290537	Appl1
GO:0043687	post-translational protein modification	1/39	24/17943	0.0509136553579669	0.235190161046368	680014	Esco1
GO:0044550	secondary metabolite biosynthetic process	1/39	24/17943	0.0509136553579669	0.235190161046368	290537	Appl1
GO:0050765	negative regulation of phagocytosis	1/39	24/17943	0.0509136553579669	0.235190161046368	290537	Appl1
GO:0099149	regulation of postsynaptic neurotransmitter receptor internalization	1/39	24/17943	0.0509136553579669	0.235190161046368	309532	Atad1
GO:2000209	regulation of anoikis	1/39	24/17943	0.0509136553579669	0.235190161046368	25614	Ptk2
GO:0048017	inositol lipid-mediated signaling	2/39	167/17943	0.0509771777637448	0.235190161046368	361659/25614	Plekha1/Ptk2
GO:0007179	transforming growth factor beta receptor signaling pathway	2/39	169/17943	0.0520690011177713	0.236369204808072	290537/25614	Appl1/Ptk2
GO:0030705	cytoskeleton-dependent intracellular transport	2/39	169/17943	0.0520690011177713	0.236369204808072	309969/500282	Ap3b1/Arl8b
GO:1901861	regulation of muscle tissue development	2/39	169/17943	0.0520690011177713	0.236369204808072	25022/312781	Fgfr2/Lrp6
GO:0048634	regulation of muscle organ development	2/39	170/17943	0.0526180839977492	0.236369204808072	25022/312781	Fgfr2/Lrp6
GO:0008209	androgen metabolic process	1/39	25/17943	0.0529793045259471	0.236369204808072	361659	Plekha1
GO:0051125	regulation of actin nucleation	1/39	25/17943	0.0529793045259471	0.236369204808072	81661	Gmfb
GO:0060536	cartilage morphogenesis	1/39	25/17943	0.0529793045259471	0.236369204808072	312781	Lrp6
GO:0061311	cell surface receptor signaling pathway involved in heart development	1/39	25/17943	0.0529793045259471	0.236369204808072	312781	Lrp6
GO:2000050	regulation of non-canonical Wnt signaling pathway	1/39	25/17943	0.0529793045259471	0.236369204808072	312781	Lrp6
GO:0048660	regulation of smooth muscle cell proliferation	2/39	173/17943	0.0542778829033058	0.237234129755747	25022/25614	Fgfr2/Ptk2
GO:0035107	appendage morphogenesis	2/39	174/17943	0.054835295466006	0.237234129755747	25022/312781	Fgfr2/Lrp6
GO:0035108	limb morphogenesis	2/39	174/17943	0.054835295466006	0.237234129755747	25022/312781	Fgfr2/Lrp6
GO:0035148	tube formation	2/39	174/17943	0.054835295466006	0.237234129755747	25022/312781	Fgfr2/Lrp6
GO:0002475	antigen processing and presentation via MHC class Ib	1/39	26/17943	0.0550405729221682	0.237234129755747	309969	Ap3b1
GO:0003299	muscle hypertrophy in response to stress	1/39	26/17943	0.0550405729221682	0.237234129755747	361400	Nfatc3
GO:0014898	cardiac muscle hypertrophy in response to stress	1/39	26/17943	0.0550405729221682	0.237234129755747	361400	Nfatc3
GO:0090114	COPII-coated vesicle budding	1/39	26/17943	0.0550405729221682	0.237234129755747	683007	Mia3
GO:1905809	negative regulation of synapse organization	1/39	26/17943	0.0550405729221682	0.237234129755747	25614	Ptk2
GO:0022407	regulation of cell-cell adhesion	3/39	399/17943	0.0553511103214806	0.237234129755747	309969/683007/25614	Ap3b1/Mia3/Ptk2
GO:0014887	cardiac muscle adaptation	1/39	27/17943	0.0570974695932649	0.237234129755747	361400	Nfatc3
GO:0036003	positive regulation of transcription from RNA polymerase II promoter in response to stress	1/39	27/17943	0.0570974695932649	0.237234129755747	304962	Atf6
GO:0043921	modulation by host of viral transcription	1/39	27/17943	0.0570974695932649	0.237234129755747	308215	Chd1
GO:0045780	positive regulation of bone resorption	1/39	27/17943	0.0570974695932649	0.237234129755747	312781	Lrp6
GO:0045992	negative regulation of embryonic development	1/39	27/17943	0.0570974695932649	0.237234129755747	312781	Lrp6
GO:0046852	positive regulation of bone remodeling	1/39	27/17943	0.0570974695932649	0.237234129755747	312781	Lrp6
GO:0048596	embryonic camera-type eye morphogenesis	1/39	27/17943	0.0570974695932649	0.237234129755747	312781	Lrp6
GO:0052472	modulation by host of symbiont transcription	1/39	27/17943	0.0570974695932649	0.237234129755747	308215	Chd1
GO:0060713	labyrinthine layer morphogenesis	1/39	27/17943	0.0570974695932649	0.237234129755747	25022	Fgfr2
GO:0007612	learning	2/39	179/17943	0.0576529576417906	0.237234129755747	309532/81661	Atad1/Gmfb
GO:0016331	morphogenesis of embryonic epithelium	2/39	179/17943	0.0576529576417906	0.237234129755747	25022/312781	Fgfr2/Lrp6
GO:0046660	female sex differentiation	2/39	179/17943	0.0576529576417906	0.237234129755747	361659/367832	Plekha1/Zfx
GO:0048659	smooth muscle cell proliferation	2/39	179/17943	0.0576529576417906	0.237234129755747	25022/25614	Fgfr2/Ptk2
GO:0003148	outflow tract septum morphogenesis	1/39	28/17943	0.0591500035676931	0.239351177227409	25022	Fgfr2
GO:0052312	modulation of transcription in other organism involved in symbiotic interaction	1/39	28/17943	0.0591500035676931	0.239351177227409	308215	Chd1
GO:0060045	positive regulation of cardiac muscle cell proliferation	1/39	28/17943	0.0591500035676931	0.239351177227409	25022	Fgfr2
GO:0060444	branching involved in mammary gland duct morphogenesis	1/39	28/17943	0.0591500035676931	0.239351177227409	312781	Lrp6
GO:0060445	branching involved in salivary gland morphogenesis	1/39	28/17943	0.0591500035676931	0.239351177227409	25022	Fgfr2
GO:0034655	nucleobase-containing compound catabolic process	3/39	413/17943	0.0601530491182854	0.240449638504275	100362458/360760/361056	Gigyf2/Pan3/Rnaseh2b
GO:0022408	negative regulation of cell-cell adhesion	2/39	185/17943	0.0611000290359893	0.240449638504275	683007/25614	Mia3/Ptk2
GO:0061351	neural precursor cell proliferation	2/39	185/17943	0.0611000290359893	0.240449638504275	25022/312781	Fgfr2/Lrp6
GO:0002092	positive regulation of receptor internalization	1/39	29/17943	0.0611981838557679	0.240449638504275	309532	Atad1
GO:0032365	intracellular lipid transport	1/39	29/17943	0.0611981838557679	0.240449638504275	312781	Lrp6
GO:0034390	smooth muscle cell apoptotic process	1/39	29/17943	0.0611981838557679	0.240449638504275	312781	Lrp6
GO:0034391	regulation of smooth muscle cell apoptotic process	1/39	29/17943	0.0611981838557679	0.240449638504275	312781	Lrp6
GO:0055083	monovalent inorganic anion homeostasis	1/39	29/17943	0.0611981838557679	0.240449638504275	25614	Ptk2
GO:0060571	morphogenesis of an epithelial fold	1/39	29/17943	0.0611981838557679	0.240449638504275	25022	Fgfr2
GO:0007517	muscle organ development	3/39	417/17943	0.0615604513492731	0.241095272486864	25022/312781/361400	Fgfr2/Lrp6/Nfatc3
GO:0000075	cell cycle checkpoint	2/39	187/17943	0.0622646486269694	0.242456673384016	100362458/361056	Gigyf2/Rnaseh2b
GO:0001659	temperature homeostasis	2/39	188/17943	0.0628498345983238	0.242456673384016	362078/360896	Ehmt1/Esrrg
GO:0031069	hair follicle morphogenesis	1/39	30/17943	0.0632420194496961	0.242456673384016	25022	Fgfr2
GO:0061157	mRNA destabilization	1/39	30/17943	0.0632420194496961	0.242456673384016	100362458	Gigyf2
GO:0051668	localization within membrane	2/39	189/17943	0.0634369239043734	0.242456673384016	309532/683007	Atad1/Mia3
GO:0048489	synaptic vesicle transport	2/39	190/17943	0.0640259060017455	0.242456673384016	309969/25022	Ap3b1/Fgfr2
GO:0097480	establishment of synaptic vesicle localization	2/39	190/17943	0.0640259060017455	0.242456673384016	309969/25022	Ap3b1/Fgfr2
GO:0043491	protein kinase B signaling	2/39	192/17943	0.0652095065704554	0.242456673384016	361659/25614	Plekha1/Ptk2
GO:0035886	vascular smooth muscle cell differentiation	1/39	31/17943	0.0652815193236127	0.242456673384016	361400	Nfatc3
GO:0048333	mesodermal cell differentiation	1/39	31/17943	0.0652815193236127	0.242456673384016	25022	Fgfr2
GO:0060669	embryonic placenta morphogenesis	1/39	31/17943	0.0652815193236127	0.242456673384016	25022	Fgfr2
GO:0070306	lens fiber cell differentiation	1/39	31/17943	0.0652815193236127	0.242456673384016	25022	Fgfr2
GO:0007369	gastrulation	2/39	194/17943	0.0664005526501024	0.242456673384016	25022/312781	Fgfr2/Lrp6
GO:0003205	cardiac chamber development	2/39	195/17943	0.06699884176527	0.242456673384016	25022/312781	Fgfr2/Lrp6
GO:0006623	protein targeting to vacuole	1/39	32/17943	0.0673166924336156	0.242456673384016	309969	Ap3b1
GO:0007097	nuclear migration	1/39	32/17943	0.0673166924336156	0.242456673384016	25614	Ptk2
GO:0034314	Arp2/3 complex-mediated actin nucleation	1/39	32/17943	0.0673166924336156	0.242456673384016	81661	Gmfb
GO:0043276	anoikis	1/39	32/17943	0.0673166924336156	0.242456673384016	25614	Ptk2
GO:0050779	RNA destabilization	1/39	32/17943	0.0673166924336156	0.242456673384016	100362458	Gigyf2
GO:0060992	response to fungicide	1/39	32/17943	0.0673166924336156	0.242456673384016	362078	Ehmt1
GO:0070536	protein K63-linked deubiquitination	1/39	32/17943	0.0673166924336156	0.242456673384016	309252	Otud7a
GO:0098884	postsynaptic neurotransmitter receptor internalization	1/39	32/17943	0.0673166924336156	0.242456673384016	309532	Atad1
GO:0140239	postsynaptic endocytosis	1/39	32/17943	0.0673166924336156	0.242456673384016	309532	Atad1
GO:0030879	mammary gland development	2/39	197/17943	0.0682009004637538	0.242456673384016	25022/312781	Fgfr2/Lrp6
GO:0002429	immune response-activating cell surface receptor signaling pathway	2/39	198/17943	0.0688046494764532	0.242456673384016	290537/361659	Appl1/Plekha1
GO:0097305	response to alcohol	3/39	437/17943	0.0688291938505848	0.242456673384016	25022/312781/54296	Fgfr2/Lrp6/Rgs7
GO:0010453	regulation of cell fate commitment	1/39	33/17943	0.0693475477178033	0.242456673384016	25022	Fgfr2
GO:0019884	antigen processing and presentation of exogenous antigen	1/39	33/17943	0.0693475477178033	0.242456673384016	309969	Ap3b1
GO:0034142	toll-like receptor 4 signaling pathway	1/39	33/17943	0.0693475477178033	0.242456673384016	290537	Appl1
GO:0044030	regulation of DNA methylation	1/39	33/17943	0.0693475477178033	0.242456673384016	291439	Mbd1
GO:0048384	retinoic acid receptor signaling pathway	1/39	33/17943	0.0693475477178033	0.242456673384016	360896	Esrrg
GO:0055094	response to lipoprotein particle	1/39	33/17943	0.0693475477178033	0.242456673384016	683007	Mia3
GO:0060740	prostate gland epithelium morphogenesis	1/39	33/17943	0.0693475477178033	0.242456673384016	25022	Fgfr2
GO:0070723	response to cholesterol	1/39	33/17943	0.0693475477178033	0.242456673384016	312781	Lrp6
GO:0071108	protein K48-linked deubiquitination	1/39	33/17943	0.0693475477178033	0.242456673384016	309252	Otud7a
GO:1905898	positive regulation of response to endoplasmic reticulum stress	1/39	33/17943	0.0693475477178033	0.242456673384016	304962	Atf6
GO:0051301	cell division	3/39	440/17943	0.0699523453577345	0.242456673384016	500282/25022/312781	Arl8b/Fgfr2/Lrp6
GO:0048736	appendage development	2/39	200/17943	0.0700175356571033	0.242456673384016	25022/312781	Fgfr2/Lrp6
GO:0060173	limb development	2/39	200/17943	0.0700175356571033	0.242456673384016	25022/312781	Fgfr2/Lrp6
GO:0097479	synaptic vesicle localization	2/39	201/17943	0.07062665245795	0.242456673384016	309969/25022	Ap3b1/Fgfr2
GO:0006402	mRNA catabolic process	2/39	202/17943	0.071237538210615	0.242456673384016	100362458/360760	Gigyf2/Pan3
GO:0003209	cardiac atrium morphogenesis	1/39	34/17943	0.0713740940963072	0.242456673384016	312781	Lrp6
GO:0006984	ER-nucleus signaling pathway	1/39	34/17943	0.0713740940963072	0.242456673384016	304962	Atf6
GO:0035116	embryonic hindlimb morphogenesis	1/39	34/17943	0.0713740940963072	0.242456673384016	312781	Lrp6
GO:0040036	regulation of fibroblast growth factor receptor signaling pathway	1/39	34/17943	0.0713740940963072	0.242456673384016	25022	Fgfr2
GO:0090503	RNA phosphodiester bond hydrolysis, exonucleolytic	1/39	34/17943	0.0713740940963072	0.242456673384016	360760	Pan3
GO:1901976	regulation of cell cycle checkpoint	1/39	34/17943	0.0713740940963072	0.242456673384016	361056	Rnaseh2b
GO:0042060	wound healing	3/39	444/17943	0.0714630096427438	0.242456673384016	309969/25022/683007	Ap3b1/Fgfr2/Mia3
GO:0043542	endothelial cell migration	2/39	203/17943	0.0718501828157184	0.243093118526514	683007/25614	Mia3/Ptk2
GO:0045686	negative regulation of glial cell differentiation	1/39	35/17943	0.0733963404713279	0.243587854752255	291439	Mbd1
GO:0048048	embryonic eye morphogenesis	1/39	35/17943	0.0733963404713279	0.243587854752255	312781	Lrp6
GO:0048194	Golgi vesicle budding	1/39	35/17943	0.0733963404713279	0.243587854752255	683007	Mia3
GO:0048566	embryonic digestive tract development	1/39	35/17943	0.0733963404713279	0.243587854752255	25022	Fgfr2
GO:0060071	Wnt signaling pathway, planar cell polarity pathway	1/39	35/17943	0.0733963404713279	0.243587854752255	312781	Lrp6
GO:0060512	prostate gland morphogenesis	1/39	35/17943	0.0733963404713279	0.243587854752255	25022	Fgfr2
GO:0140115	export across plasma membrane	1/39	35/17943	0.0733963404713279	0.243587854752255	304827	Kcnt2
GO:0014706	striated muscle tissue development	3/39	451/17943	0.0741424859066079	0.244124757666706	25022/312781/361400	Fgfr2/Lrp6/Nfatc3
GO:0009755	hormone-mediated signaling pathway	2/39	207/17943	0.0743181489435874	0.244124757666706	290537/360896	Appl1/Esrrg
GO:0048771	tissue remodeling	2/39	207/17943	0.0743181489435874	0.244124757666706	312781/361400	Lrp6/Nfatc3
GO:0001702	gastrulation with mouth forming second	1/39	36/17943	0.07541429572717	0.244124757666706	312781	Lrp6
GO:0021846	cell proliferation in forebrain	1/39	36/17943	0.07541429572717	0.244124757666706	25022	Fgfr2
GO:0035115	embryonic forelimb morphogenesis	1/39	36/17943	0.07541429572717	0.244124757666706	312781	Lrp6
GO:0048730	epidermis morphogenesis	1/39	36/17943	0.07541429572717	0.244124757666706	25022	Fgfr2
GO:0051647	nucleus localization	1/39	36/17943	0.07541429572717	0.244124757666706	25614	Ptk2
GO:0060441	epithelial tube branching involved in lung morphogenesis	1/39	36/17943	0.07541429572717	0.244124757666706	25022	Fgfr2
GO:2000027	regulation of animal organ morphogenesis	2/39	209/17943	0.0755624249920755	0.244124757666706	25022/312781	Fgfr2/Lrp6
GO:0006909	phagocytosis	2/39	211/17943	0.0768134574323706	0.244996690834718	290537/25614	Appl1/Ptk2
GO:0036314	response to sterol	1/39	37/17943	0.077427968730277	0.244996690834718	312781	Lrp6
GO:0061462	protein localization to lysosome	1/39	37/17943	0.077427968730277	0.244996690834718	309969	Ap3b1
GO:0071402	cellular response to lipoprotein particle stimulus	1/39	37/17943	0.077427968730277	0.244996690834718	683007	Mia3
GO:0071542	dopaminergic neuron differentiation	1/39	37/17943	0.077427968730277	0.244996690834718	312781	Lrp6
GO:0090175	regulation of establishment of planar polarity	1/39	37/17943	0.077427968730277	0.244996690834718	312781	Lrp6
GO:0071804	cellular potassium ion transport	2/39	212/17943	0.077441482735112	0.244996690834718	304827/54296	Kcnt2/Rgs7
GO:0071805	potassium ion transmembrane transport	2/39	212/17943	0.077441482735112	0.244996690834718	304827/54296	Kcnt2/Rgs7
GO:0044270	cellular nitrogen compound catabolic process	3/39	460/17943	0.0776537106823939	0.24503165702372	100362458/360760/361056	Gigyf2/Pan3/Rnaseh2b
GO:0002768	immune response-regulating cell surface receptor signaling pathway	2/39	214/17943	0.0787025026634241	0.24682325159451	290537/361659	Appl1/Plekha1
GO:0051216	cartilage development	2/39	214/17943	0.0787025026634241	0.24682325159451	312781/683007	Lrp6/Mia3
GO:0045786	negative regulation of cell cycle	3/39	464/17943	0.0792378629610049	0.24682325159451	25022/100362458/361056	Fgfr2/Gigyf2/Rnaseh2b
GO:0046700	heterocycle catabolic process	3/39	464/17943	0.0792378629610049	0.24682325159451	100362458/360760/361056	Gigyf2/Pan3/Rnaseh2b
GO:0021884	forebrain neuron development	1/39	38/17943	0.0794373683292675	0.24682325159451	25022	Fgfr2
GO:0048013	ephrin receptor signaling pathway	1/39	38/17943	0.0794373683292675	0.24682325159451	25614	Ptk2
GO:0048762	mesenchymal cell differentiation	2/39	217/17943	0.0806063103121421	0.2486139576099	25022/312781	Fgfr2/Lrp6
GO:0035265	organ growth	2/39	218/17943	0.081244148343161	0.2486139576099	25022/25614	Fgfr2/Ptk2
GO:0010092	specification of animal organ identity	1/39	39/17943	0.0814425033549672	0.2486139576099	25022	Fgfr2
GO:0010762	regulation of fibroblast migration	1/39	39/17943	0.0814425033549672	0.2486139576099	290537	Appl1
GO:0031076	embryonic camera-type eye development	1/39	39/17943	0.0814425033549672	0.2486139576099	312781	Lrp6
GO:0048741	skeletal muscle fiber development	1/39	39/17943	0.0814425033549672	0.2486139576099	361400	Nfatc3
GO:0099590	neurotransmitter receptor internalization	1/39	39/17943	0.0814425033549672	0.2486139576099	309532	Atad1
GO:0060537	muscle tissue development	3/39	474/17943	0.0832608795568542	0.249558604733446	25022/312781/361400	Fgfr2/Lrp6/Nfatc3
GO:0001569	branching involved in blood vessel morphogenesis	1/39	40/17943	0.0834433826204475	0.249558604733446	361400	Nfatc3
GO:0010613	positive regulation of cardiac muscle hypertrophy	1/39	40/17943	0.0834433826204475	0.249558604733446	25614	Ptk2
GO:0048009	insulin-like growth factor receptor signaling pathway	1/39	40/17943	0.0834433826204475	0.249558604733446	100362458	Gigyf2
GO:0048710	regulation of astrocyte differentiation	1/39	40/17943	0.0834433826204475	0.249558604733446	291439	Mbd1
GO:0110111	negative regulation of animal organ morphogenesis	1/39	40/17943	0.0834433826204475	0.249558604733446	312781	Lrp6
GO:0019439	aromatic compound catabolic process	3/39	476/17943	0.0840761083521281	0.249558604733446	100362458/360760/361056	Gigyf2/Pan3/Rnaseh2b
GO:0016458	gene silencing	2/39	223/17943	0.0844571744873806	0.249558604733446	100362458/291439	Gigyf2/Mbd1
GO:0048863	stem cell differentiation	2/39	224/17943	0.0851044805654514	0.249558604733446	25022/312781	Fgfr2/Lrp6
GO:0003230	cardiac atrium development	1/39	41/17943	0.0854400149210567	0.249558604733446	312781	Lrp6
GO:0007435	salivary gland morphogenesis	1/39	41/17943	0.0854400149210567	0.249558604733446	25022	Fgfr2
GO:0014742	positive regulation of muscle hypertrophy	1/39	41/17943	0.0854400149210567	0.249558604733446	25614	Ptk2
GO:0021955	central nervous system neuron axonogenesis	1/39	41/17943	0.0854400149210567	0.249558604733446	25614	Ptk2
GO:0033059	cellular pigmentation	1/39	41/17943	0.0854400149210567	0.249558604733446	309969	Ap3b1
GO:0034105	positive regulation of tissue remodeling	1/39	41/17943	0.0854400149210567	0.249558604733446	312781	Lrp6
GO:0038083	peptidyl-tyrosine autophosphorylation	1/39	41/17943	0.0854400149210567	0.249558604733446	25614	Ptk2
GO:0048873	homeostasis of number of cells within a tissue	1/39	41/17943	0.0854400149210567	0.249558604733446	100362458	Gigyf2
GO:0051567	histone H3-K9 methylation	1/39	41/17943	0.0854400149210567	0.249558604733446	362078	Ehmt1
GO:0016569	covalent chromatin modification	3/39	483/17943	0.086956946342439	0.251065099039982	308215/362078/291439	Chd1/Ehmt1/Mbd1
GO:0021522	spinal cord motor neuron differentiation	1/39	42/17943	0.0874324090344559	0.251065099039982	100362458	Gigyf2
GO:0055026	negative regulation of cardiac muscle tissue development	1/39	42/17943	0.0874324090344559	0.251065099039982	312781	Lrp6
GO:2000826	regulation of heart morphogenesis	1/39	42/17943	0.0874324090344559	0.251065099039982	312781	Lrp6
GO:0006898	receptor-mediated endocytosis	2/39	228/17943	0.0877090613362018	0.251065099039982	309532/312781	Atad1/Lrp6
GO:0001894	tissue homeostasis	2/39	230/17943	0.0890204354425955	0.251065099039982	100362458/312781	Gigyf2/Lrp6
GO:0002063	chondrocyte development	1/39	43/17943	0.0894205737206553	0.251065099039982	683007	Mia3
GO:0002686	negative regulation of leukocyte migration	1/39	43/17943	0.0894205737206553	0.251065099039982	683007	Mia3
GO:0003416	endochondral bone growth	1/39	43/17943	0.0894205737206553	0.251065099039982	25022	Fgfr2
GO:0006687	glycosphingolipid metabolic process	1/39	43/17943	0.0894205737206553	0.251065099039982	29758	St6galnac3
GO:0014904	myotube cell development	1/39	43/17943	0.0894205737206553	0.251065099039982	361400	Nfatc3
GO:0030866	cortical actin cytoskeleton organization	1/39	43/17943	0.0894205737206553	0.251065099039982	499797	RGD1560248
GO:0060251	regulation of glial cell proliferation	1/39	43/17943	0.0894205737206553	0.251065099039982	25614	Ptk2
GO:0072666	establishment of protein localization to vacuole	1/39	43/17943	0.0894205737206553	0.251065099039982	309969	Ap3b1
GO:1900015	regulation of cytokine production involved in inflammatory response	1/39	43/17943	0.0894205737206553	0.251065099039982	290537	Appl1
GO:1901998	toxin transport	1/39	43/17943	0.0894205737206553	0.251065099039982	312781	Lrp6
GO:0051656	establishment of organelle localization	3/39	489/17943	0.0894599778188441	0.251065099039982	309969/25022/25614	Ap3b1/Fgfr2/Ptk2
GO:0010948	negative regulation of cell cycle process	2/39	233/17943	0.0909986438336093	0.252450572756127	25022/100362458	Fgfr2/Gigyf2
GO:0010518	positive regulation of phospholipase activity	1/39	44/17943	0.0914045177220461	0.252450572756127	25022	Fgfr2
GO:0030501	positive regulation of bone mineralization	1/39	44/17943	0.0914045177220461	0.252450572756127	683007	Mia3
GO:0045010	actin nucleation	1/39	44/17943	0.0914045177220461	0.252450572756127	81661	Gmfb
GO:0046621	negative regulation of organ growth	1/39	44/17943	0.0914045177220461	0.252450572756127	25614	Ptk2
GO:0051898	negative regulation of protein kinase B signaling	1/39	44/17943	0.0914045177220461	0.252450572756127	361659	Plekha1
GO:0055023	positive regulation of cardiac muscle tissue growth	1/39	44/17943	0.0914045177220461	0.252450572756127	25022	Fgfr2
GO:0090305	nucleic acid phosphodiester bond hydrolysis	2/39	234/17943	0.091660982661362	0.252586146790812	360760/361056	Pan3/Rnaseh2b
GO:0007346	regulation of mitotic cell cycle	3/39	497/17943	0.092845086295195	0.252760036026368	25022/100362458/361056	Fgfr2/Gigyf2/Rnaseh2b
GO:0010226	response to lithium ion	1/39	45/17943	0.0933842497634365	0.252760036026368	361400	Nfatc3
GO:0035136	forelimb morphogenesis	1/39	45/17943	0.0933842497634365	0.252760036026368	312781	Lrp6
GO:0035137	hindlimb morphogenesis	1/39	45/17943	0.0933842497634365	0.252760036026368	312781	Lrp6
GO:0043124	negative regulation of I-kappaB kinase/NF-kappaB signaling	1/39	45/17943	0.0933842497634365	0.252760036026368	309252	Otud7a
GO:0047496	vesicle transport along microtubule	1/39	45/17943	0.0933842497634365	0.252760036026368	309969	Ap3b1
GO:0060416	response to growth hormone	1/39	45/17943	0.0933842497634365	0.252760036026368	25614	Ptk2
GO:1901381	positive regulation of potassium ion transmembrane transport	1/39	45/17943	0.0933842497634365	0.252760036026368	54296	Rgs7
GO:0045930	negative regulation of mitotic cell cycle	2/39	237/17943	0.0936566802323913	0.252935335971292	25022/100362458	Fgfr2/Gigyf2
GO:0060348	bone development	2/39	239/17943	0.0949942894911285	0.253598712393971	25022/312781	Fgfr2/Lrp6
GO:0002534	cytokine production involved in inflammatory response	1/39	46/17943	0.0953597785520843	0.253598712393971	290537	Appl1
GO:0019098	reproductive behavior	1/39	46/17943	0.0953597785520843	0.253598712393971	367832	Zfx
GO:0046326	positive regulation of glucose import	1/39	46/17943	0.0953597785520843	0.253598712393971	290537	Appl1
GO:0046782	regulation of viral transcription	1/39	46/17943	0.0953597785520843	0.253598712393971	308215	Chd1
GO:0098868	bone growth	1/39	46/17943	0.0953597785520843	0.253598712393971	25022	Fgfr2
GO:1902893	regulation of pri-miRNA transcription by RNA polymerase II	1/39	46/17943	0.0953597785520843	0.253598712393971	361400	Nfatc3
GO:0007431	salivary gland development	1/39	47/17943	0.0973311127777349	0.255494171041554	25022	Fgfr2
GO:0021532	neural tube patterning	1/39	47/17943	0.0973311127777349	0.255494171041554	312781	Lrp6
GO:0033628	regulation of cell adhesion mediated by integrin	1/39	47/17943	0.0973311127777349	0.255494171041554	25614	Ptk2
GO:0046189	phenol-containing compound biosynthetic process	1/39	47/17943	0.0973311127777349	0.255494171041554	290537	Appl1
GO:0046685	response to arsenic-containing substance	1/39	47/17943	0.0973311127777349	0.255494171041554	25614	Ptk2
GO:0060421	positive regulation of heart growth	1/39	47/17943	0.0973311127777349	0.255494171041554	25022	Fgfr2
GO:0006813	potassium ion transport	2/39	244/17943	0.0983627970867779	0.256242039564571	304827/54296	Kcnt2/Rgs7
GO:0033002	muscle cell proliferation	2/39	245/17943	0.0990406252498974	0.256242039564571	25022/25614	Fgfr2/Ptk2
GO:0000288	nuclear-transcribed mRNA catabolic process, deadenylation-dependent decay	1/39	48/17943	0.0992982611126516	0.256242039564571	360760	Pan3
GO:0010677	negative regulation of cellular carbohydrate metabolic process	1/39	48/17943	0.0992982611126516	0.256242039564571	365842	Clk2
GO:0046638	positive regulation of alpha-beta T cell differentiation	1/39	48/17943	0.0992982611126516	0.256242039564571	309969	Ap3b1
GO:0048701	embryonic cranial skeleton morphogenesis	1/39	48/17943	0.0992982611126516	0.256242039564571	25022	Fgfr2
GO:0061014	positive regulation of mRNA catabolic process	1/39	48/17943	0.0992982611126516	0.256242039564571	100362458	Gigyf2
GO:0034764	positive regulation of transmembrane transport	2/39	246/17943	0.0997198085004982	0.256242039564571	290537/54296	Appl1/Rgs7
GO:0045444	fat cell differentiation	2/39	246/17943	0.0997198085004982	0.256242039564571	312781/25614	Lrp6/Ptk2
GO:0045471	response to ethanol	2/39	246/17943	0.0997198085004982	0.256242039564571	25022/54296	Fgfr2/Rgs7
GO:0019083	viral transcription	1/39	49/17943	0.101261232211652	0.258025482915883	308215	Chd1
GO:0030865	cortical cytoskeleton organization	1/39	49/17943	0.101261232211652	0.258025482915883	499797	RGD1560248
GO:0033173	calcineurin-NFAT signaling cascade	1/39	49/17943	0.101261232211652	0.258025482915883	361400	Nfatc3
GO:0046148	pigment biosynthetic process	1/39	49/17943	0.101261232211652	0.258025482915883	290537	Appl1
GO:0007626	locomotory behavior	2/39	250/17943	0.10244991863926	0.260294000578441	100362458/81661	Gigyf2/Gmfb
GO:0045124	regulation of bone resorption	1/39	50/17943	0.10322003471214	0.260294000578441	312781	Lrp6
GO:0055010	ventricular cardiac muscle tissue morphogenesis	1/39	50/17943	0.10322003471214	0.260294000578441	25022	Fgfr2
GO:0060043	regulation of cardiac muscle cell proliferation	1/39	50/17943	0.10322003471214	0.260294000578441	25022	Fgfr2
GO:0099518	vesicle cytoskeletal trafficking	1/39	50/17943	0.10322003471214	0.260294000578441	309969	Ap3b1
GO:0031334	positive regulation of protein complex assembly	2/39	252/17943	0.103822879201114	0.261273278650738	81661/360760	Gmfb/Pan3
GO:0032355	response to estradiol	2/39	253/17943	0.104511305863686	0.262463444416432	291439/25614	Mbd1/Ptk2
GO:0010761	fibroblast migration	1/39	51/17943	0.105174677234145	0.263523339018073	290537	Appl1
GO:0040029	regulation of gene expression, epigenetic	2/39	255/17943	0.105892009436169	0.263523339018073	100362458/291439	Gigyf2/Mbd1
GO:0048738	cardiac muscle tissue development	2/39	255/17943	0.105892009436169	0.263523339018073	25022/312781	Fgfr2/Lrp6
GO:0001736	establishment of planar polarity	1/39	52/17943	0.107125168380349	0.263523339018073	312781	Lrp6
GO:0021587	cerebellum morphogenesis	1/39	52/17943	0.107125168380349	0.263523339018073	312781	Lrp6
GO:0048806	genitalia development	1/39	52/17943	0.107125168380349	0.263523339018073	312781	Lrp6
GO:0061512	protein localization to cilium	1/39	52/17943	0.107125168380349	0.263523339018073	54190	Rabep1
GO:0070169	positive regulation of biomineral tissue development	1/39	52/17943	0.107125168380349	0.263523339018073	683007	Mia3
GO:0097720	calcineurin-mediated signaling	1/39	52/17943	0.107125168380349	0.263523339018073	361400	Nfatc3
GO:0001974	blood vessel remodeling	1/39	53/17943	0.109071516736123	0.263523339018073	361400	Nfatc3
GO:0006111	regulation of gluconeogenesis	1/39	53/17943	0.109071516736123	0.263523339018073	365842	Clk2
GO:0007164	establishment of tissue polarity	1/39	53/17943	0.109071516736123	0.263523339018073	312781	Lrp6
GO:0009948	anterior/posterior axis specification	1/39	53/17943	0.109071516736123	0.263523339018073	312781	Lrp6
GO:0045839	negative regulation of mitotic nuclear division	1/39	53/17943	0.109071516736123	0.263523339018073	25022	Fgfr2
GO:0060428	lung epithelium development	1/39	53/17943	0.109071516736123	0.263523339018073	25022	Fgfr2
GO:0061614	pri-miRNA transcription by RNA polymerase II	1/39	53/17943	0.109071516736123	0.263523339018073	361400	Nfatc3
GO:0061647	histone H3-K9 modification	1/39	53/17943	0.109071516736123	0.263523339018073	362078	Ehmt1
GO:0006605	protein targeting	2/39	260/17943	0.109365834713503	0.263523339018073	309969/360760	Ap3b1/Pan3
GO:0010001	glial cell differentiation	2/39	262/17943	0.110764015832705	0.263523339018073	312781/291439	Lrp6/Mbd1
GO:1901990	regulation of mitotic cell cycle phase transition	2/39	262/17943	0.110764015832705	0.263523339018073	100362458/361056	Gigyf2/Rnaseh2b
GO:0001975	response to amphetamine	1/39	54/17943	0.111013730869566	0.263523339018073	54296	Rgs7
GO:0014014	negative regulation of gliogenesis	1/39	54/17943	0.111013730869566	0.263523339018073	291439	Mbd1
GO:0035567	non-canonical Wnt signaling pathway	1/39	54/17943	0.111013730869566	0.263523339018073	312781	Lrp6
GO:0043618	regulation of transcription from RNA polymerase II promoter in response to stress	1/39	54/17943	0.111013730869566	0.263523339018073	304962	Atf6
GO:0045599	negative regulation of fat cell differentiation	1/39	54/17943	0.111013730869566	0.263523339018073	312781	Lrp6
GO:0045912	negative regulation of carbohydrate metabolic process	1/39	54/17943	0.111013730869566	0.263523339018073	365842	Clk2
GO:0048193	Golgi vesicle transport	2/39	263/17943	0.111464927031961	0.263523339018073	683007/54190	Mia3/Rabep1
GO:0030217	T cell differentiation	2/39	264/17943	0.112167041027132	0.263523339018073	309969/361400	Ap3b1/Nfatc3
GO:0002042	cell migration involved in sprouting angiogenesis	1/39	55/17943	0.11295181933153	0.263523339018073	683007	Mia3
GO:0010517	regulation of phospholipase activity	1/39	55/17943	0.11295181933153	0.263523339018073	25022	Fgfr2
GO:0014888	striated muscle adaptation	1/39	55/17943	0.11295181933153	0.263523339018073	361400	Nfatc3
GO:0021795	cerebral cortex cell migration	1/39	55/17943	0.11295181933153	0.263523339018073	312781	Lrp6
GO:0030199	collagen fibril organization	1/39	55/17943	0.11295181933153	0.263523339018073	683007	Mia3
GO:0031529	ruffle organization	1/39	55/17943	0.11295181933153	0.263523339018073	361659	Plekha1
GO:0043268	positive regulation of potassium ion transport	1/39	55/17943	0.11295181933153	0.263523339018073	54296	Rgs7
GO:0007018	microtubule-based movement	2/39	267/17943	0.114280518054171	0.263523339018073	309969/500282	Ap3b1/Arl8b
GO:0016050	vesicle organization	2/39	267/17943	0.114280518054171	0.263523339018073	309969/683007	Ap3b1/Mia3
GO:0002067	glandular epithelial cell differentiation	1/39	56/17943	0.114885790655662	0.263523339018073	25022	Fgfr2
GO:0010828	positive regulation of glucose transmembrane transport	1/39	56/17943	0.114885790655662	0.263523339018073	290537	Appl1
GO:0021575	hindbrain morphogenesis	1/39	56/17943	0.114885790655662	0.263523339018073	312781	Lrp6
GO:0046513	ceramide biosynthetic process	1/39	56/17943	0.114885790655662	0.263523339018073	29758	St6galnac3
GO:0048260	positive regulation of receptor-mediated endocytosis	1/39	56/17943	0.114885790655662	0.263523339018073	309532	Atad1
GO:0048546	digestive tract morphogenesis	1/39	56/17943	0.114885790655662	0.263523339018073	25022	Fgfr2
GO:0055025	positive regulation of cardiac muscle tissue development	1/39	56/17943	0.114885790655662	0.263523339018073	25022	Fgfr2
GO:0060193	positive regulation of lipase activity	1/39	56/17943	0.114885790655662	0.263523339018073	25022	Fgfr2
GO:1900024	regulation of substrate adhesion-dependent cell spreading	1/39	56/17943	0.114885790655662	0.263523339018073	25614	Ptk2
GO:0030198	extracellular matrix organization	2/39	269/17943	0.115695367365319	0.264384535555269	683007/25614	Mia3/Ptk2
GO:0051650	establishment of vesicle localization	2/39	269/17943	0.115695367365319	0.264384535555269	309969/25022	Ap3b1/Fgfr2
GO:0060560	developmental growth involved in morphogenesis	2/39	270/17943	0.116404527183469	0.265450495877928	25022/312781	Fgfr2/Lrp6
GO:0001947	heart looping	1/39	57/17943	0.116815653358431	0.265450495877928	312781	Lrp6
GO:0007062	sister chromatid cohesion	1/39	57/17943	0.116815653358431	0.265450495877928	680014	Esco1
GO:0007029	endoplasmic reticulum organization	1/39	58/17943	0.118741415939166	0.267089913630131	683007	Mia3
GO:0007528	neuromuscular junction development	1/39	58/17943	0.118741415939166	0.267089913630131	25022	Fgfr2
GO:0021517	ventral spinal cord development	1/39	58/17943	0.118741415939166	0.267089913630131	100362458	Gigyf2
GO:0043620	regulation of DNA-templated transcription in response to stress	1/39	58/17943	0.118741415939166	0.267089913630131	304962	Atf6
GO:0050853	B cell receptor signaling pathway	1/39	58/17943	0.118741415939166	0.267089913630131	361659	Plekha1
GO:0003007	heart morphogenesis	2/39	274/17943	0.119252547411342	0.267089913630131	25022/312781	Fgfr2/Lrp6
GO:0009247	glycolipid biosynthetic process	1/39	59/17943	0.120663086880087	0.267089913630131	29758	St6galnac3
GO:0046622	positive regulation of organ growth	1/39	59/17943	0.120663086880087	0.267089913630131	25022	Fgfr2
GO:0060711	labyrinthine layer development	1/39	59/17943	0.120663086880087	0.267089913630131	25022	Fgfr2
GO:0070972	protein localization to endoplasmic reticulum	1/39	59/17943	0.120663086880087	0.267089913630131	683007	Mia3
GO:0072665	protein localization to vacuole	1/39	59/17943	0.120663086880087	0.267089913630131	309969	Ap3b1
GO:0060070	canonical Wnt signaling pathway	2/39	277/17943	0.121400290365973	0.267089913630131	25022/312781	Fgfr2/Lrp6
GO:0060485	mesenchyme development	2/39	278/17943	0.122118396549933	0.267089913630131	25022/312781	Fgfr2/Lrp6
GO:0002011	morphogenesis of an epithelial sheet	1/39	60/17943	0.122580674646341	0.267089913630131	312781	Lrp6
GO:0003229	ventricular cardiac muscle tissue development	1/39	60/17943	0.122580674646341	0.267089913630131	25022	Fgfr2
GO:0034121	regulation of toll-like receptor signaling pathway	1/39	60/17943	0.122580674646341	0.267089913630131	290537	Appl1
GO:0035272	exocrine system development	1/39	60/17943	0.122580674646341	0.267089913630131	25022	Fgfr2
GO:0044773	mitotic DNA damage checkpoint	1/39	60/17943	0.122580674646341	0.267089913630131	100362458	Gigyf2
GO:0048008	platelet-derived growth factor receptor signaling pathway	1/39	60/17943	0.122580674646341	0.267089913630131	361659	Plekha1
GO:0048538	thymus development	1/39	60/17943	0.122580674646341	0.267089913630131	361400	Nfatc3
GO:0051893	regulation of focal adhesion assembly	1/39	60/17943	0.122580674646341	0.267089913630131	25614	Ptk2
GO:0060038	cardiac muscle cell proliferation	1/39	60/17943	0.122580674646341	0.267089913630131	25022	Fgfr2
GO:0090109	regulation of cell-substrate junction assembly	1/39	60/17943	0.122580674646341	0.267089913630131	25614	Ptk2
GO:0030336	negative regulation of cell migration	2/39	281/17943	0.124279181505387	0.268378620533781	683007/25614	Mia3/Ptk2
GO:0010656	negative regulation of muscle cell apoptotic process	1/39	61/17943	0.124494187686031	0.268378620533781	312781	Lrp6
GO:0030968	endoplasmic reticulum unfolded protein response	1/39	61/17943	0.124494187686031	0.268378620533781	304962	Atf6
GO:0046850	regulation of bone remodeling	1/39	61/17943	0.124494187686031	0.268378620533781	312781	Lrp6
GO:0048016	inositol phosphate-mediated signaling	1/39	61/17943	0.124494187686031	0.268378620533781	361400	Nfatc3
GO:2000134	negative regulation of G1/S transition of mitotic cell cycle	1/39	61/17943	0.124494187686031	0.268378620533781	100362458	Gigyf2
GO:0060541	respiratory system development	2/39	283/17943	0.125725016092717	0.268807155481915	25022/312781	Fgfr2/Lrp6
GO:0019080	viral gene expression	1/39	62/17943	0.126403634430257	0.268807155481915	308215	Chd1
GO:0030850	prostate gland development	1/39	62/17943	0.126403634430257	0.268807155481915	25022	Fgfr2
GO:0045806	negative regulation of endocytosis	1/39	62/17943	0.126403634430257	0.268807155481915	290537	Appl1
GO:0048599	oocyte development	1/39	62/17943	0.126403634430257	0.268807155481915	367832	Zfx
GO:0055081	anion homeostasis	1/39	62/17943	0.126403634430257	0.268807155481915	25614	Ptk2
GO:0007162	negative regulation of cell adhesion	2/39	285/17943	0.127175027982676	0.268807155481915	683007/25614	Mia3/Ptk2
GO:0030111	regulation of Wnt signaling pathway	2/39	286/17943	0.127901581338205	0.268807155481915	25022/312781	Fgfr2/Lrp6
GO:0014009	glial cell proliferation	1/39	63/17943	0.128309023293141	0.268807155481915	25614	Ptk2
GO:0021515	cell differentiation in spinal cord	1/39	63/17943	0.128309023293141	0.268807155481915	100362458	Gigyf2
GO:0051148	negative regulation of muscle cell differentiation	1/39	63/17943	0.128309023293141	0.268807155481915	361400	Nfatc3
GO:0010631	epithelial cell migration	2/39	287/17943	0.128629156179173	0.268807155481915	683007/25614	Mia3/Ptk2
GO:0051648	vesicle localization	2/39	288/17943	0.129357744947567	0.268807155481915	309969/25022	Ap3b1/Fgfr2
GO:0072659	protein localization to plasma membrane	2/39	288/17943	0.129357744947567	0.268807155481915	290537/312781	Appl1/Lrp6
GO:1903037	regulation of leukocyte cell-cell adhesion	2/39	288/17943	0.129357744947567	0.268807155481915	309969/683007	Ap3b1/Mia3
GO:0090132	epithelium migration	2/39	289/17943	0.130087340111834	0.268807155481915	683007/25614	Mia3/Ptk2
GO:0003143	embryonic heart tube morphogenesis	1/39	64/17943	0.130210362671864	0.268807155481915	312781	Lrp6
GO:0006893	Golgi to plasma membrane transport	1/39	64/17943	0.130210362671864	0.268807155481915	54190	Rabep1
GO:0015909	long-chain fatty acid transport	1/39	64/17943	0.130210362671864	0.268807155481915	83842	Crot
GO:0042440	pigment metabolic process	1/39	64/17943	0.130210362671864	0.268807155481915	290537	Appl1
GO:0045843	negative regulation of striated muscle tissue development	1/39	64/17943	0.130210362671864	0.268807155481915	312781	Lrp6
GO:0051784	negative regulation of nuclear division	1/39	64/17943	0.130210362671864	0.268807155481915	25022	Fgfr2
GO:0060042	retina morphogenesis in camera-type eye	1/39	64/17943	0.130210362671864	0.268807155481915	312781	Lrp6
GO:0061371	determination of heart left/right asymmetry	1/39	64/17943	0.130210362671864	0.268807155481915	312781	Lrp6
GO:1902807	negative regulation of cell cycle G1/S phase transition	1/39	64/17943	0.130210362671864	0.268807155481915	100362458	Gigyf2
GO:0048286	lung alveolus development	1/39	65/17943	0.1321076609467	0.271344234457135	25022	Fgfr2
GO:0090502	RNA phosphodiester bond hydrolysis, endonucleolytic	1/39	65/17943	0.1321076609467	0.271344234457135	361056	Rnaseh2b
GO:2000401	regulation of lymphocyte migration	1/39	65/17943	0.1321076609467	0.271344234457135	683007	Mia3
GO:1901987	regulation of cell cycle phase transition	2/39	294/17943	0.133750150109565	0.272021880756528	100362458/361056	Gigyf2/Rnaseh2b
GO:0014911	positive regulation of smooth muscle cell migration	1/39	66/17943	0.134000926481048	0.272021880756528	25614	Ptk2
GO:0048635	negative regulation of muscle organ development	1/39	66/17943	0.134000926481048	0.272021880756528	312781	Lrp6
GO:0050879	multicellular organismal movement	1/39	66/17943	0.134000926481048	0.272021880756528	100362458	Gigyf2
GO:0050881	musculoskeletal movement	1/39	66/17943	0.134000926481048	0.272021880756528	100362458	Gigyf2
GO:0060425	lung morphogenesis	1/39	66/17943	0.134000926481048	0.272021880756528	25022	Fgfr2
GO:1903391	regulation of adherens junction organization	1/39	66/17943	0.134000926481048	0.272021880756528	25614	Ptk2
GO:0061448	connective tissue development	2/39	295/17943	0.134485626958729	0.27255157010937	312781/683007	Lrp6/Mia3
GO:0090130	tissue migration	2/39	296/17943	0.135222058217485	0.273588815463284	683007/25614	Mia3/Ptk2
GO:0009994	oocyte differentiation	1/39	67/17943	0.135890167621466	0.273716683857981	367832	Zfx
GO:1901862	negative regulation of muscle tissue development	1/39	67/17943	0.135890167621466	0.273716683857981	312781	Lrp6
GO:2000146	negative regulation of cell motility	2/39	297/17943	0.135959436563283	0.273716683857981	683007/25614	Mia3/Ptk2
GO:0044774	mitotic DNA integrity checkpoint	1/39	68/17943	0.1377753926977	0.276003993924011	100362458	Gigyf2
GO:0046637	regulation of alpha-beta T cell differentiation	1/39	68/17943	0.1377753926977	0.276003993924011	309969	Ap3b1
GO:0060688	regulation of morphogenesis of a branching structure	1/39	68/17943	0.1377753926977	0.276003993924011	25022	Fgfr2
GO:0033627	cell adhesion mediated by integrin	1/39	69/17943	0.139656610022723	0.278398937819438	25614	Ptk2
GO:0050885	neuromuscular process controlling balance	1/39	69/17943	0.139656610022723	0.278398937819438	100362458	Gigyf2
GO:1904888	cranial skeletal system development	1/39	69/17943	0.139656610022723	0.278398937819438	25022	Fgfr2
GO:0006635	fatty acid beta-oxidation	1/39	70/17943	0.141533827892764	0.2799195392426	83842	Crot
GO:0019748	secondary metabolic process	1/39	70/17943	0.141533827892764	0.2799195392426	290537	Appl1
GO:0046635	positive regulation of alpha-beta T cell activation	1/39	70/17943	0.141533827892764	0.2799195392426	309969	Ap3b1
GO:0090596	sensory organ morphogenesis	2/39	305/17943	0.141891688235837	0.2799195392426	25022/312781	Fgfr2/Lrp6
GO:0007281	germ cell development	2/39	306/17943	0.142637265082481	0.2799195392426	29524/367832	Limk2/Zfx
GO:0043414	macromolecule methylation	2/39	306/17943	0.142637265082481	0.2799195392426	362078/291439	Ehmt1/Mbd1
GO:0045927	positive regulation of growth	2/39	306/17943	0.142637265082481	0.2799195392426	25022/25614	Fgfr2/Ptk2
GO:0002090	regulation of receptor internalization	1/39	71/17943	0.143407054587342	0.2799195392426	309532	Atad1
GO:0021879	forebrain neuron differentiation	1/39	71/17943	0.143407054587342	0.2799195392426	25022	Fgfr2
GO:0022029	telencephalon cell migration	1/39	71/17943	0.143407054587342	0.2799195392426	312781	Lrp6
GO:0042733	embryonic digit morphogenesis	1/39	71/17943	0.143407054587342	0.2799195392426	312781	Lrp6
GO:0046324	regulation of glucose import	1/39	71/17943	0.143407054587342	0.2799195392426	290537	Appl1
GO:0050771	negative regulation of axonogenesis	1/39	71/17943	0.143407054587342	0.2799195392426	25614	Ptk2
GO:0007059	chromosome segregation	2/39	309/17943	0.144879219086297	0.282211373865714	500282/680014	Arl8b/Esco1
GO:0048146	positive regulation of fibroblast proliferation	1/39	72/17943	0.145276298369296	0.282211373865714	361056	Rnaseh2b
GO:0048645	animal organ formation	1/39	72/17943	0.145276298369296	0.282211373865714	25022	Fgfr2
GO:0008406	gonad development	2/39	312/17943	0.147128861173917	0.282233746766167	361659/367832	Plekha1/Zfx
GO:0001707	mesoderm formation	1/39	73/17943	0.147141567484824	0.282233746766167	25022	Fgfr2
GO:0001738	morphogenesis of a polarized epithelium	1/39	73/17943	0.147141567484824	0.282233746766167	312781	Lrp6
GO:0002532	production of molecular mediator involved in inflammatory response	1/39	73/17943	0.147141567484824	0.282233746766167	290537	Appl1
GO:0009409	response to cold	1/39	73/17943	0.147141567484824	0.282233746766167	54296	Rgs7
GO:0010507	negative regulation of autophagy	1/39	73/17943	0.147141567484824	0.282233746766167	25614	Ptk2
GO:0010611	regulation of cardiac muscle hypertrophy	1/39	73/17943	0.147141567484824	0.282233746766167	25614	Ptk2
GO:0051781	positive regulation of cell division	1/39	73/17943	0.147141567484824	0.282233746766167	25022	Fgfr2
GO:0043062	extracellular structure organization	2/39	313/17943	0.147880417873365	0.282248049547672	683007/25614	Mia3/Ptk2
GO:0007611	learning or memory	2/39	314/17943	0.148632801064384	0.282248049547672	309532/81661	Atad1/Gmfb
GO:0048872	homeostasis of number of cells	2/39	314/17943	0.148632801064384	0.282248049547672	100362458/367832	Gigyf2/Zfx
GO:0003208	cardiac ventricle morphogenesis	1/39	74/17943	0.149002870163508	0.282248049547672	25022	Fgfr2
GO:0014068	positive regulation of phosphatidylinositol 3-kinase signaling	1/39	74/17943	0.149002870163508	0.282248049547672	25614	Ptk2
GO:0021885	forebrain cell migration	1/39	74/17943	0.149002870163508	0.282248049547672	312781	Lrp6
GO:0045453	bone resorption	1/39	74/17943	0.149002870163508	0.282248049547672	312781	Lrp6
GO:0050766	positive regulation of phagocytosis	1/39	74/17943	0.149002870163508	0.282248049547672	25614	Ptk2
GO:0022602	ovulation cycle process	1/39	75/17943	0.150860214618353	0.284439228181353	361659	Plekha1
GO:0032418	lysosome localization	1/39	75/17943	0.150860214618353	0.284439228181353	500282	Arl8b
GO:0060191	regulation of lipase activity	1/39	75/17943	0.150860214618353	0.284439228181353	25022	Fgfr2
GO:0045137	development of primary sexual characteristics	2/39	318/17943	0.15165046172722	0.285487267981072	361659/367832	Plekha1/Zfx
GO:0048562	embryonic organ morphogenesis	2/39	319/17943	0.152406874827151	0.286161808950465	25022/312781	Fgfr2/Lrp6
GO:0001756	somitogenesis	1/39	76/17943	0.152713609045815	0.286161808950465	312781	Lrp6
GO:0014743	regulation of muscle hypertrophy	1/39	76/17943	0.152713609045815	0.286161808950465	25614	Ptk2
GO:0014075	response to amine	1/39	77/17943	0.154563061625835	0.287855977156371	54296	Rgs7
GO:0014855	striated muscle cell proliferation	1/39	77/17943	0.154563061625835	0.287855977156371	25022	Fgfr2
GO:0030148	sphingolipid biosynthetic process	1/39	77/17943	0.154563061625835	0.287855977156371	29758	St6galnac3
GO:0048332	mesoderm morphogenesis	1/39	77/17943	0.154563061625835	0.287855977156371	25022	Fgfr2
GO:0007159	leukocyte cell-cell adhesion	2/39	323/17943	0.155440316541872	0.288208246710499	309969/683007	Ap3b1/Mia3
GO:0006094	gluconeogenesis	1/39	78/17943	0.156408580521872	0.288208246710499	365842	Clk2
GO:0007045	cell-substrate adherens junction assembly	1/39	78/17943	0.156408580521872	0.288208246710499	25614	Ptk2
GO:0008543	fibroblast growth factor receptor signaling pathway	1/39	78/17943	0.156408580521872	0.288208246710499	25022	Fgfr2
GO:0034620	cellular response to unfolded protein	1/39	78/17943	0.156408580521872	0.288208246710499	304962	Atf6
GO:0048041	focal adhesion assembly	1/39	78/17943	0.156408580521872	0.288208246710499	25614	Ptk2
GO:0051966	regulation of synaptic transmission, glutamatergic	1/39	78/17943	0.156408580521872	0.288208246710499	309532	Atad1
GO:0035050	embryonic heart tube development	1/39	79/17943	0.158250173880934	0.290159227823421	312781	Lrp6
GO:0055021	regulation of cardiac muscle tissue growth	1/39	79/17943	0.158250173880934	0.290159227823421	25022	Fgfr2
GO:0071300	cellular response to retinoic acid	1/39	79/17943	0.158250173880934	0.290159227823421	25022	Fgfr2
GO:0002757	immune response-activating signal transduction	2/39	329/17943	0.160013114769676	0.290159227823421	290537/361659	Appl1/Plekha1
GO:0019319	hexose biosynthetic process	1/39	80/17943	0.160087849833611	0.290159227823421	365842	Clk2
GO:0050805	negative regulation of synaptic transmission	1/39	80/17943	0.160087849833611	0.290159227823421	309532	Atad1
GO:0051851	modification by host of symbiont morphology or physiology	1/39	80/17943	0.160087849833611	0.290159227823421	308215	Chd1
GO:0072384	organelle transport along microtubule	1/39	80/17943	0.160087849833611	0.290159227823421	309969	Ap3b1
GO:0097755	positive regulation of blood vessel diameter	1/39	80/17943	0.160087849833611	0.290159227823421	25614	Ptk2
GO:1902117	positive regulation of organelle assembly	1/39	80/17943	0.160087849833611	0.290159227823421	360760	Pan3
GO:1905897	regulation of response to endoplasmic reticulum stress	1/39	80/17943	0.160087849833611	0.290159227823421	304962	Atf6
GO:0030500	regulation of bone mineralization	1/39	81/17943	0.161921616494111	0.291746344511578	683007	Mia3
GO:0036465	synaptic vesicle recycling	1/39	81/17943	0.161921616494111	0.291746344511578	309969	Ap3b1
GO:0046323	glucose import	1/39	81/17943	0.161921616494111	0.291746344511578	290537	Appl1
GO:0048747	muscle fiber development	1/39	81/17943	0.161921616494111	0.291746344511578	361400	Nfatc3
GO:0051271	negative regulation of cellular component movement	2/39	332/17943	0.162309315359793	0.292012918919096	683007/25614	Mia3/Ptk2
GO:0042220	response to cocaine	1/39	82/17943	0.163751481960281	0.293307801511209	291439	Mbd1
GO:0051705	multi-organism behavior	1/39	82/17943	0.163751481960281	0.293307801511209	362166	Phf21a
GO:0090630	activation of GTPase activity	1/39	82/17943	0.163751481960281	0.293307801511209	689443	Tbc1d22a
GO:0010389	regulation of G2/M transition of mitotic cell cycle	1/39	83/17943	0.165577454313651	0.295708708730244	361056	Rnaseh2b
GO:1903313	positive regulation of mRNA metabolic process	1/39	83/17943	0.165577454313651	0.295708708730244	100362458	Gigyf2
GO:0001570	vasculogenesis	1/39	84/17943	0.167399541619461	0.297443394847351	25614	Ptk2
GO:0002088	lens development in camera-type eye	1/39	84/17943	0.167399541619461	0.297443394847351	25022	Fgfr2
GO:0097366	response to bronchodilator	1/39	84/17943	0.167399541619461	0.297443394847351	54296	Rgs7
GO:0006342	chromatin silencing	1/39	85/17943	0.169217751926692	0.297443394847351	291439	Mbd1
GO:0006664	glycolipid metabolic process	1/39	85/17943	0.169217751926692	0.297443394847351	29758	St6galnac3
GO:0045844	positive regulation of striated muscle tissue development	1/39	85/17943	0.169217751926692	0.297443394847351	25022	Fgfr2
GO:0048524	positive regulation of viral process	1/39	85/17943	0.169217751926692	0.297443394847351	308215	Chd1
GO:0048636	positive regulation of muscle organ development	1/39	85/17943	0.169217751926692	0.297443394847351	25022	Fgfr2
GO:0051702	interaction with symbiont	1/39	85/17943	0.169217751926692	0.297443394847351	308215	Chd1
GO:0060420	regulation of heart growth	1/39	85/17943	0.169217751926692	0.297443394847351	25022	Fgfr2
GO:0050768	negative regulation of neurogenesis	2/39	341/17943	0.169235034999355	0.297443394847351	291439/25614	Mbd1/Ptk2
GO:0032259	methylation	2/39	342/17943	0.170007858998872	0.297595842286494	362078/291439	Ehmt1/Mbd1
GO:0006869	lipid transport	2/39	343/17943	0.17078131998571	0.297595842286494	83842/312781	Crot/Lrp6
GO:0006672	ceramide metabolic process	1/39	86/17943	0.1710320932681	0.297595842286494	29758	St6galnac3
GO:0030301	cholesterol transport	1/39	86/17943	0.1710320932681	0.297595842286494	312781	Lrp6
GO:0046364	monosaccharide biosynthetic process	1/39	86/17943	0.1710320932681	0.297595842286494	365842	Clk2
GO:1901863	positive regulation of muscle tissue development	1/39	86/17943	0.1710320932681	0.297595842286494	25022	Fgfr2
GO:1903509	liposaccharide metabolic process	1/39	86/17943	0.1710320932681	0.297595842286494	29758	St6galnac3
GO:0001541	ovarian follicle development	1/39	87/17943	0.172842573660246	0.298613127259829	367832	Zfx
GO:0008589	regulation of smoothened signaling pathway	1/39	87/17943	0.172842573660246	0.298613127259829	25022	Fgfr2
GO:0034103	regulation of tissue remodeling	1/39	87/17943	0.172842573660246	0.298613127259829	312781	Lrp6
GO:0034333	adherens junction assembly	1/39	87/17943	0.172842573660246	0.298613127259829	25614	Ptk2
GO:0048708	astrocyte differentiation	1/39	87/17943	0.172842573660246	0.298613127259829	291439	Mbd1
GO:0002764	immune response-regulating signaling pathway	2/39	346/17943	0.173105463124041	0.298643702670087	290537/361659	Appl1/Plekha1
GO:0071277	cellular response to calcium ion	1/39	88/17943	0.174649201103528	0.300455829017086	361400	Nfatc3
GO:1901888	regulation of cell junction assembly	1/39	88/17943	0.174649201103528	0.300455829017086	25614	Ptk2
GO:0040013	negative regulation of locomotion	2/39	349/17943	0.175435117806854	0.301382191098375	683007/25614	Mia3/Ptk2
GO:0007044	cell-substrate junction assembly	1/39	89/17943	0.176451983582215	0.302702135215687	25614	Ptk2
GO:0050890	cognition	2/39	351/17943	0.176991201840342	0.303200117920586	309532/81661	Atad1/Gmfb
GO:0045582	positive regulation of T cell differentiation	1/39	90/17943	0.178250929064477	0.304929257865917	309969	Ap3b1
GO:0007178	transmembrane receptor protein serine/threonine kinase signaling pathway	2/39	353/17943	0.178549614381336	0.30501182372576	290537/25614	Appl1/Ptk2
GO:0010827	regulation of glucose transmembrane transport	1/39	91/17943	0.180046045502413	0.305852278133807	290537	Appl1
GO:0040014	regulation of multicellular organism growth	1/39	91/17943	0.180046045502413	0.305852278133807	25022	Fgfr2
GO:1901379	regulation of potassium ion transmembrane transport	1/39	91/17943	0.180046045502413	0.305852278133807	54296	Rgs7
GO:2000060	positive regulation of ubiquitin-dependent protein catabolic process	1/39	91/17943	0.180046045502413	0.305852278133807	25614	Ptk2
GO:0009798	axis specification	1/39	92/17943	0.181837340832091	0.307608168240955	312781	Lrp6
GO:0014033	neural crest cell differentiation	1/39	92/17943	0.181837340832091	0.307608168240955	312781	Lrp6
GO:0045814	negative regulation of gene expression, epigenetic	1/39	92/17943	0.181837340832091	0.307608168240955	291439	Mbd1
GO:0014015	positive regulation of gliogenesis	1/39	93/17943	0.183624822973571	0.309771515764279	25614	Ptk2
GO:0014910	regulation of smooth muscle cell migration	1/39	93/17943	0.183624822973571	0.309771515764279	25614	Ptk2
GO:0015908	fatty acid transport	1/39	94/17943	0.185408499830939	0.311791221601659	83842	Crot
GO:0045685	regulation of glial cell differentiation	1/39	94/17943	0.185408499830939	0.311791221601659	291439	Mbd1
GO:0071375	cellular response to peptide hormone stimulus	2/39	362/17943	0.185590012858131	0.311791221601659	290537/25614	Appl1/Ptk2
GO:0044772	mitotic cell cycle phase transition	2/39	363/17943	0.186374944186836	0.311895274935805	100362458/361056	Gigyf2/Rnaseh2b
GO:0045787	positive regulation of cell cycle	2/39	364/17943	0.187160387253528	0.311895274935805	25022/312781	Fgfr2/Lrp6
GO:0021536	diencephalon development	1/39	95/17943	0.187188379292343	0.311895274935805	312781	Lrp6
GO:0030838	positive regulation of actin filament polymerization	1/39	95/17943	0.187188379292343	0.311895274935805	81661	Gmfb
GO:0061053	somite development	1/39	95/17943	0.187188379292343	0.311895274935805	312781	Lrp6
GO:0090263	positive regulation of canonical Wnt signaling pathway	1/39	95/17943	0.187188379292343	0.311895274935805	25022	Fgfr2
GO:0006892	post-Golgi vesicle-mediated transport	1/39	96/17943	0.188964469230017	0.313567743218202	54190	Rabep1
GO:0007173	epidermal growth factor receptor signaling pathway	1/39	96/17943	0.188964469230017	0.313567743218202	25614	Ptk2
GO:0015918	sterol transport	1/39	96/17943	0.188964469230017	0.313567743218202	312781	Lrp6
GO:0031331	positive regulation of cellular catabolic process	2/39	367/17943	0.189519729734575	0.314061266417296	100362458/25614	Gigyf2/Ptk2
GO:0009062	fatty acid catabolic process	1/39	97/17943	0.190736777500315	0.314793218150927	83842	Crot
GO:0043473	pigmentation	1/39	97/17943	0.190736777500315	0.314793218150927	309969	Ap3b1
GO:0099072	regulation of postsynaptic membrane neurotransmitter receptor levels	1/39	97/17943	0.190736777500315	0.314793218150927	309532	Atad1
GO:0006986	response to unfolded protein	1/39	98/17943	0.192505311943748	0.314999877928447	304962	Atf6
GO:0019395	fatty acid oxidation	1/39	98/17943	0.192505311943748	0.314999877928447	83842	Crot
GO:0043488	regulation of mRNA stability	1/39	98/17943	0.192505311943748	0.314999877928447	100362458	Gigyf2
GO:0048477	oogenesis	1/39	98/17943	0.192505311943748	0.314999877928447	367832	Zfx
GO:0070167	regulation of biomineral tissue development	1/39	98/17943	0.192505311943748	0.314999877928447	683007	Mia3
GO:0072676	lymphocyte migration	1/39	98/17943	0.192505311943748	0.314999877928447	683007	Mia3
GO:0050678	regulation of epithelial cell proliferation	2/39	371/17943	0.192672339127006	0.314999877928447	25022/312781	Fgfr2/Lrp6
GO:0018205	peptidyl-lysine modification	2/39	373/17943	0.194251465369396	0.315322265557153	362078/680014	Ehmt1/Esco1
GO:0001942	hair follicle development	1/39	99/17943	0.194270080385002	0.315322265557153	25022	Fgfr2
GO:0035967	cellular response to topologically incorrect protein	1/39	99/17943	0.194270080385002	0.315322265557153	304962	Atf6
GO:0042475	odontogenesis of dentin-containing tooth	1/39	99/17943	0.194270080385002	0.315322265557153	312781	Lrp6
GO:1902749	regulation of cell cycle G2/M phase transition	1/39	99/17943	0.194270080385002	0.315322265557153	361056	Rnaseh2b
GO:0003002	regionalization	2/39	374/17943	0.195041714409112	0.315322265557153	25022/312781	Fgfr2/Lrp6
GO:0030098	lymphocyte differentiation	2/39	374/17943	0.195041714409112	0.315322265557153	309969/361400	Ap3b1/Nfatc3
GO:0007041	lysosomal transport	1/39	100/17943	0.196031090632984	0.315322265557153	309969	Ap3b1
GO:0010660	regulation of muscle cell apoptotic process	1/39	100/17943	0.196031090632984	0.315322265557153	312781	Lrp6
GO:0014066	regulation of phosphatidylinositol 3-kinase signaling	1/39	100/17943	0.196031090632984	0.315322265557153	25614	Ptk2
GO:0014909	smooth muscle cell migration	1/39	100/17943	0.196031090632984	0.315322265557153	25614	Ptk2
GO:0034440	lipid oxidation	1/39	100/17943	0.196031090632984	0.315322265557153	83842	Crot
GO:0072594	establishment of protein localization to organelle	2/39	376/17943	0.19662355674753	0.315322265557153	309969/290537	Ap3b1/Appl1
GO:0002224	toll-like receptor signaling pathway	1/39	101/17943	0.197788350480841	0.315322265557153	290537	Appl1
GO:0022404	molting cycle process	1/39	101/17943	0.197788350480841	0.315322265557153	25022	Fgfr2
GO:0022405	hair cycle process	1/39	101/17943	0.197788350480841	0.315322265557153	25022	Fgfr2
GO:0034446	substrate adhesion-dependent cell spreading	1/39	101/17943	0.197788350480841	0.315322265557153	25614	Ptk2
GO:0098773	skin epidermis development	1/39	101/17943	0.197788350480841	0.315322265557153	25022	Fgfr2
GO:0098876	vesicle-mediated transport to the plasma membrane	1/39	101/17943	0.197788350480841	0.315322265557153	54190	Rabep1
GO:0010876	lipid localization	2/39	378/17943	0.198207154901042	0.315576881920875	83842/312781	Crot/Lrp6
GO:0000956	nuclear-transcribed mRNA catabolic process	1/39	102/17943	0.199541867705998	0.31687352655268	360760	Pan3
GO:0110110	positive regulation of animal organ morphogenesis	1/39	102/17943	0.199541867705998	0.31687352655268	25022	Fgfr2
GO:0006821	chloride transport	1/39	103/17943	0.201291650070185	0.317171060524561	100361584	Ano2
GO:0009953	dorsal/ventral pattern formation	1/39	103/17943	0.201291650070185	0.317171060524561	312781	Lrp6
GO:0019882	antigen processing and presentation	1/39	103/17943	0.201291650070185	0.317171060524561	309969	Ap3b1
GO:0035282	segmentation	1/39	103/17943	0.201291650070185	0.317171060524561	312781	Lrp6
GO:0045621	positive regulation of lymphocyte differentiation	1/39	103/17943	0.201291650070185	0.317171060524561	309969	Ap3b1
GO:0051817	modification of morphology or physiology of other organism involved in symbiotic interaction	1/39	103/17943	0.201291650070185	0.317171060524561	308215	Chd1
GO:0007229	integrin-mediated signaling pathway	1/39	104/17943	0.203037705319471	0.31909667752144	25614	Ptk2
GO:0010771	negative regulation of cell morphogenesis involved in differentiation	1/39	104/17943	0.203037705319471	0.31909667752144	25614	Ptk2
GO:0031532	actin cytoskeleton reorganization	1/39	105/17943	0.204780041184292	0.320182400722039	113960	Cdc42bpb
GO:0043255	regulation of carbohydrate biosynthetic process	1/39	105/17943	0.204780041184292	0.320182400722039	365842	Clk2
GO:0048704	embryonic skeletal system morphogenesis	1/39	105/17943	0.204780041184292	0.320182400722039	25022	Fgfr2
GO:0062014	negative regulation of small molecule metabolic process	1/39	105/17943	0.204780041184292	0.320182400722039	365842	Clk2
GO:0010657	muscle cell apoptotic process	1/39	106/17943	0.206518665379483	0.320432782716192	312781	Lrp6
GO:0033865	nucleoside bisphosphate metabolic process	1/39	106/17943	0.206518665379483	0.320432782716192	83842	Crot
GO:0033875	ribonucleoside bisphosphate metabolic process	1/39	106/17943	0.206518665379483	0.320432782716192	83842	Crot
GO:0034032	purine nucleoside bisphosphate metabolic process	1/39	106/17943	0.206518665379483	0.320432782716192	83842	Crot
GO:0043487	regulation of RNA stability	1/39	106/17943	0.206518665379483	0.320432782716192	100362458	Gigyf2
GO:0046634	regulation of alpha-beta T cell activation	1/39	106/17943	0.206518665379483	0.320432782716192	309969	Ap3b1
GO:0035249	synaptic transmission, glutamatergic	1/39	107/17943	0.208253585604308	0.322117755696164	309532	Atad1
GO:0038127	ERBB signaling pathway	1/39	107/17943	0.208253585604308	0.322117755696164	25614	Ptk2
GO:0001843	neural tube closure	1/39	108/17943	0.209984809542491	0.322117755696164	312781	Lrp6
GO:0001892	embryonic placenta development	1/39	108/17943	0.209984809542491	0.322117755696164	25022	Fgfr2
GO:0008344	adult locomotory behavior	1/39	108/17943	0.209984809542491	0.322117755696164	100362458	Gigyf2
GO:0043502	regulation of muscle adaptation	1/39	108/17943	0.209984809542491	0.322117755696164	25614	Ptk2
GO:0046849	bone remodeling	1/39	108/17943	0.209984809542491	0.322117755696164	312781	Lrp6
GO:0051897	positive regulation of protein kinase B signaling	1/39	108/17943	0.209984809542491	0.322117755696164	25614	Ptk2
GO:0055017	cardiac muscle tissue growth	1/39	108/17943	0.209984809542491	0.322117755696164	25022	Fgfr2
GO:0060606	tube closure	1/39	109/17943	0.211712344862246	0.32435929061914	312781	Lrp6
GO:0010721	negative regulation of cell development	2/39	396/17943	0.212531471203779	0.325205190862063	291439/25614	Mbd1/Ptk2
GO:0001657	ureteric bud development	1/39	110/17943	0.213436199216311	0.326179787509995	25022	Fgfr2
GO:0006275	regulation of DNA replication	1/39	111/17943	0.215156380241969	0.326351769781716	680014	Esco1
GO:0018958	phenol-containing compound metabolic process	1/39	111/17943	0.215156380241969	0.326351769781716	290537	Appl1
GO:0048145	regulation of fibroblast proliferation	1/39	111/17943	0.215156380241969	0.326351769781716	361056	Rnaseh2b
GO:0048259	regulation of receptor-mediated endocytosis	1/39	111/17943	0.215156380241969	0.326351769781716	309532	Atad1
GO:0072163	mesonephric epithelium development	1/39	111/17943	0.215156380241969	0.326351769781716	25022	Fgfr2
GO:0072164	mesonephric tubule development	1/39	111/17943	0.215156380241969	0.326351769781716	25022	Fgfr2
GO:0044770	cell cycle phase transition	2/39	403/17943	0.218132896936136	0.328782608589268	100362458/361056	Gigyf2/Rnaseh2b
GO:0048638	regulation of developmental growth	2/39	403/17943	0.218132896936136	0.328782608589268	25022/25614	Fgfr2/Ptk2
GO:0043266	regulation of potassium ion transport	1/39	113/17943	0.218585752780153	0.328782608589268	54296	Rgs7
GO:0046632	alpha-beta T cell differentiation	1/39	113/17943	0.218585752780153	0.328782608589268	309969	Ap3b1
GO:2000045	regulation of G1/S transition of mitotic cell cycle	1/39	113/17943	0.218585752780153	0.328782608589268	100362458	Gigyf2
GO:0009410	response to xenobiotic stimulus	2/39	404/17943	0.218934335150574	0.328782608589268	291439/54296	Mbd1/Rgs7
GO:0002253	activation of immune response	2/39	405/17943	0.219736067148637	0.328782608589268	290537/361659	Appl1/Plekha1
GO:0010639	negative regulation of organelle organization	2/39	405/17943	0.219736067148637	0.328782608589268	25022/81661	Fgfr2/Gmfb
GO:0014812	muscle cell migration	1/39	114/17943	0.22029495949028	0.328782608589268	25614	Ptk2
GO:0034754	cellular hormone metabolic process	1/39	114/17943	0.22029495949028	0.328782608589268	361659	Plekha1
GO:0042472	inner ear morphogenesis	1/39	114/17943	0.22029495949028	0.328782608589268	25022	Fgfr2
GO:0048144	fibroblast proliferation	1/39	114/17943	0.22029495949028	0.328782608589268	361056	Rnaseh2b
GO:1903076	regulation of protein localization to plasma membrane	1/39	114/17943	0.22029495949028	0.328782608589268	290537	Appl1
GO:0042692	muscle cell differentiation	2/39	406/17943	0.220538088027448	0.328782608589268	25022/361400	Fgfr2/Nfatc3
GO:0001823	mesonephros development	1/39	115/17943	0.222000523267266	0.328949680461715	25022	Fgfr2
GO:0014020	primary neural tube formation	1/39	115/17943	0.222000523267266	0.328949680461715	312781	Lrp6
GO:0016441	posttranscriptional gene silencing	1/39	115/17943	0.222000523267266	0.328949680461715	100362458	Gigyf2
GO:0016579	protein deubiquitination	1/39	115/17943	0.222000523267266	0.328949680461715	309252	Otud7a
GO:0072329	monocarboxylic acid catabolic process	1/39	115/17943	0.222000523267266	0.328949680461715	83842	Crot
GO:0022412	cellular process involved in reproduction in multicellular organism	2/39	409/17943	0.222945835202136	0.32946745602904	29524/367832	Limk2/Zfx
GO:0060249	anatomical structure homeostasis	2/39	409/17943	0.222945835202136	0.32946745602904	100362458/312781	Gigyf2/Lrp6
GO:0002040	sprouting angiogenesis	1/39	116/17943	0.223702451671606	0.32946745602904	683007	Mia3
GO:0044344	cellular response to fibroblast growth factor stimulus	1/39	116/17943	0.223702451671606	0.32946745602904	25022	Fgfr2
GO:0046467	membrane lipid biosynthetic process	1/39	116/17943	0.223702451671606	0.32946745602904	29758	St6galnac3
GO:0018107	peptidyl-threonine phosphorylation	1/39	117/17943	0.225400752248529	0.330768814745432	113960	Cdc42bpb
GO:0043534	blood vessel endothelial cell migration	1/39	117/17943	0.225400752248529	0.330768814745432	683007	Mia3
GO:0060419	heart growth	1/39	117/17943	0.225400752248529	0.330768814745432	25022	Fgfr2
GO:0016055	Wnt signaling pathway	2/39	413/17943	0.226159914944564	0.331483485442212	25022/312781	Fgfr2/Lrp6
GO:0001952	regulation of cell-matrix adhesion	1/39	118/17943	0.227095432528026	0.332055506385517	25614	Ptk2
GO:0034968	histone lysine methylation	1/39	118/17943	0.227095432528026	0.332055506385517	362078	Ehmt1
GO:0198738	cell-cell signaling by wnt	2/39	416/17943	0.228573120035885	0.333327699797013	25022/312781	Fgfr2/Lrp6
GO:0007498	mesoderm development	1/39	119/17943	0.228786500024879	0.333327699797013	25022	Fgfr2
GO:0042698	ovulation cycle	1/39	119/17943	0.228786500024879	0.333327699797013	361659	Plekha1
GO:0003012	muscle system process	2/39	418/17943	0.230183112199317	0.333393451314405	361400/25614	Nfatc3/Ptk2
GO:0001704	formation of primary germ layer	1/39	120/17943	0.230473962238694	0.333393451314405	25022	Fgfr2
GO:0042303	molting cycle	1/39	120/17943	0.230473962238694	0.333393451314405	25022	Fgfr2
GO:0042633	hair cycle	1/39	120/17943	0.230473962238694	0.333393451314405	25022	Fgfr2
GO:0051963	regulation of synapse assembly	1/39	120/17943	0.230473962238694	0.333393451314405	25614	Ptk2
GO:1903052	positive regulation of proteolysis involved in cellular protein catabolic process	1/39	120/17943	0.230473962238694	0.333393451314405	25614	Ptk2
GO:0000086	G2/M transition of mitotic cell cycle	1/39	121/17943	0.232157826653926	0.334636961969801	361056	Rnaseh2b
GO:0035966	response to topologically incorrect protein	1/39	121/17943	0.232157826653926	0.334636961969801	304962	Atf6
GO:0061013	regulation of mRNA catabolic process	1/39	121/17943	0.232157826653926	0.334636961969801	100362458	Gigyf2
GO:0006091	generation of precursor metabolites and energy	2/39	422/17943	0.233405781574818	0.33586651733634	83842/361400	Crot/Nfatc3
GO:0006665	sphingolipid metabolic process	1/39	122/17943	0.233838100739915	0.33586651733634	29758	St6galnac3
GO:0007368	determination of left/right symmetry	1/39	122/17943	0.233838100739915	0.33586651733634	312781	Lrp6
GO:0045785	positive regulation of cell adhesion	2/39	424/17943	0.235018384918555	0.337164184724146	309969/25614	Ap3b1/Ptk2
GO:0002062	chondrocyte differentiation	1/39	123/17943	0.23551479195091	0.337478843054363	683007	Mia3
GO:0071774	response to fibroblast growth factor	1/39	124/17943	0.237187907726102	0.339476934912329	25022	Fgfr2
GO:0006888	ER to Golgi vesicle-mediated transport	1/39	125/17943	0.238857455489651	0.339869603722424	683007	Mia3
GO:0010906	regulation of glucose metabolic process	1/39	125/17943	0.238857455489651	0.339869603722424	365842	Clk2
GO:0014902	myotube differentiation	1/39	125/17943	0.238857455489651	0.339869603722424	361400	Nfatc3
GO:0018210	peptidyl-threonine modification	1/39	125/17943	0.238857455489651	0.339869603722424	113960	Cdc42bpb
GO:1904659	glucose transmembrane transport	1/39	125/17943	0.238857455489651	0.339869603722424	290537	Appl1
GO:0008286	insulin receptor signaling pathway	1/39	126/17943	0.240523442650719	0.340252674969309	290537	Appl1
GO:0008645	hexose transmembrane transport	1/39	126/17943	0.240523442650719	0.340252674969309	290537	Appl1
GO:0034332	adherens junction organization	1/39	126/17943	0.240523442650719	0.340252674969309	25614	Ptk2
GO:1901343	negative regulation of vasculature development	1/39	126/17943	0.240523442650719	0.340252674969309	361400	Nfatc3
GO:1902806	regulation of cell cycle G1/S phase transition	1/39	126/17943	0.240523442650719	0.340252674969309	100362458	Gigyf2
GO:1901653	cellular response to peptide	2/39	432/17943	0.241476407580868	0.341158902936775	290537/25614	Appl1/Ptk2
GO:0070301	cellular response to hydrogen peroxide	1/39	127/17943	0.242185876603495	0.341158902936775	361659	Plekha1
GO:0009896	positive regulation of catabolic process	2/39	433/17943	0.242284442561831	0.341158902936775	100362458/25614	Gigyf2/Ptk2
GO:0010959	regulation of metal ion transport	2/39	433/17943	0.242284442561831	0.341158902936775	361400/54296	Nfatc3/Rgs7
GO:0015749	monosaccharide transmembrane transport	1/39	128/17943	0.24384476472723	0.342169266633372	290537	Appl1
GO:0030177	positive regulation of Wnt signaling pathway	1/39	128/17943	0.24384476472723	0.342169266633372	25022	Fgfr2
GO:0071901	negative regulation of protein serine/threonine kinase activity	1/39	128/17943	0.24384476472723	0.342169266633372	312781	Lrp6
GO:0031623	receptor internalization	1/39	129/17943	0.245500114386262	0.344095672407902	309532	Atad1
GO:0001841	neural tube formation	1/39	130/17943	0.247151932930044	0.345219098977974	312781	Lrp6
GO:0018022	peptidyl-lysine methylation	1/39	130/17943	0.247151932930044	0.345219098977974	362078	Ehmt1
GO:1903038	negative regulation of leukocyte cell-cell adhesion	1/39	130/17943	0.247151932930044	0.345219098977974	683007	Mia3
GO:0050673	epithelial cell proliferation	2/39	441/17943	0.248754082919767	0.346245195575995	25022/312781	Fgfr2/Lrp6
GO:0009855	determination of bilateral symmetry	1/39	131/17943	0.248800227693179	0.346245195575995	312781	Lrp6
GO:0007034	vacuolar transport	1/39	132/17943	0.250445005995445	0.346245195575995	309969	Ap3b1
GO:0008277	regulation of G protein-coupled receptor signaling pathway	1/39	132/17943	0.250445005995445	0.346245195575995	54296	Rgs7
GO:0009799	specification of symmetry	1/39	132/17943	0.250445005995445	0.346245195575995	312781	Lrp6
GO:0032273	positive regulation of protein polymerization	1/39	132/17943	0.250445005995445	0.346245195575995	81661	Gmfb
GO:0034219	carbohydrate transmembrane transport	1/39	132/17943	0.250445005995445	0.346245195575995	290537	Appl1
GO:0048593	camera-type eye morphogenesis	1/39	132/17943	0.250445005995445	0.346245195575995	312781	Lrp6
GO:0048640	negative regulation of developmental growth	1/39	132/17943	0.250445005995445	0.346245195575995	25614	Ptk2
GO:0007093	mitotic cell cycle checkpoint	1/39	133/17943	0.252086275141825	0.34811914186252	100362458	Gigyf2
GO:0051052	regulation of DNA metabolic process	2/39	447/17943	0.253611664888152	0.348405731308512	680014/291439	Esco1/Mbd1
GO:0017148	negative regulation of translation	1/39	134/17943	0.253724042422537	0.348405731308512	100362458	Gigyf2
GO:0050905	neuromuscular process	1/39	134/17943	0.253724042422537	0.348405731308512	100362458	Gigyf2
GO:0070646	protein modification by small protein removal	1/39	134/17943	0.253724042422537	0.348405731308512	309252	Otud7a
GO:0072347	response to anesthetic	1/39	134/17943	0.253724042422537	0.348405731308512	291439	Mbd1
GO:0042471	ear morphogenesis	1/39	136/17943	0.256989100474166	0.352491806731458	25022	Fgfr2
GO:0022613	ribonucleoprotein complex biogenesis	2/39	452/17943	0.25766242044122	0.353017804384034	311835/360760	Ddx31/Pan3
GO:0045598	regulation of fat cell differentiation	1/39	137/17943	0.258616405751951	0.353926721579636	312781	Lrp6
GO:0002698	negative regulation of immune effector process	1/39	138/17943	0.260240238177856	0.355350459754068	290537	Appl1
GO:0044839	cell cycle G2/M phase transition	1/39	138/17943	0.260240238177856	0.355350459754068	361056	Rnaseh2b
GO:0043254	regulation of protein complex assembly	2/39	457/17943	0.261715146530064	0.355569918452489	81661/360760	Gmfb/Pan3
GO:0007601	visual perception	1/39	139/17943	0.261860604968705	0.355569918452489	304962	Atf6
GO:0045667	regulation of osteoblast differentiation	1/39	139/17943	0.261860604968705	0.355569918452489	25614	Ptk2
GO:0048706	embryonic skeletal system development	1/39	139/17943	0.261860604968705	0.355569918452489	25022	Fgfr2
GO:1904375	regulation of protein localization to cell periphery	1/39	139/17943	0.261860604968705	0.355569918452489	290537	Appl1
GO:0015711	organic anion transport	2/39	458/17943	0.262525883757373	0.356076310040625	83842/432363	Crot/Slco4c1
GO:0021510	spinal cord development	1/39	140/17943	0.263477513326727	0.356572901368837	100362458	Gigyf2
GO:1903364	positive regulation of cellular protein catabolic process	1/39	140/17943	0.263477513326727	0.356572901368837	25614	Ptk2
GO:0006338	chromatin remodeling	1/39	142/17943	0.266700983480418	0.360135030908147	308215	Chd1
GO:0043484	regulation of RNA splicing	1/39	142/17943	0.266700983480418	0.360135030908147	365842	Clk2
GO:0042391	regulation of membrane potential	2/39	464/17943	0.26739131751138	0.360667358503722	304827/54296	Kcnt2/Rgs7
GO:0007409	axonogenesis	2/39	465/17943	0.268202354947421	0.361103433814752	25022/25614	Fgfr2/Ptk2
GO:0050953	sensory perception of light stimulus	1/39	143/17943	0.268307559607841	0.361103433814752	304962	Atf6
GO:0009259	ribonucleotide metabolic process	2/39	467/17943	0.269824507876703	0.362060836857481	83842/361056	Crot/Rnaseh2b
GO:0002065	columnar/cuboidal epithelial cell differentiation	1/39	144/17943	0.269910705966004	0.362060836857481	25022	Fgfr2
GO:0050729	positive regulation of inflammatory response	1/39	144/17943	0.269910705966004	0.362060836857481	290537	Appl1
GO:0002221	pattern recognition receptor signaling pathway	1/39	145/17943	0.271510429684601	0.363007358239127	290537	Appl1
GO:0030326	embryonic limb morphogenesis	1/39	145/17943	0.271510429684601	0.363007358239127	312781	Lrp6
GO:0035113	embryonic appendage morphogenesis	1/39	145/17943	0.271510429684601	0.363007358239127	312781	Lrp6
GO:0050808	synapse organization	2/39	470/17943	0.272257874919154	0.363283559888675	25022/25614	Fgfr2/Ptk2
GO:0007389	pattern specification process	2/39	471/17943	0.273069018750754	0.363283559888675	25022/312781	Fgfr2/Lrp6
GO:0016571	histone methylation	1/39	146/17943	0.27310673787891	0.363283559888675	362078	Ehmt1
GO:1901991	negative regulation of mitotic cell cycle phase transition	1/39	146/17943	0.27310673787891	0.363283559888675	100362458	Gigyf2
GO:0002687	positive regulation of leukocyte migration	1/39	147/17943	0.274699637649811	0.363283559888675	683007	Mia3
GO:0002758	innate immune response-activating signal transduction	1/39	147/17943	0.274699637649811	0.363283559888675	290537	Appl1
GO:0007224	smoothened signaling pathway	1/39	147/17943	0.274699637649811	0.363283559888675	25022	Fgfr2
GO:0045580	regulation of T cell differentiation	1/39	147/17943	0.274699637649811	0.363283559888675	309969	Ap3b1
GO:1902904	negative regulation of supramolecular fiber organization	1/39	147/17943	0.274699637649811	0.363283559888675	81661	Gmfb
GO:2000058	regulation of ubiquitin-dependent protein catabolic process	1/39	147/17943	0.274699637649811	0.363283559888675	25614	Ptk2
GO:0021549	cerebellum development	1/39	148/17943	0.276289136083822	0.36498933595455	312781	Lrp6
GO:0021987	cerebral cortex development	1/39	149/17943	0.277875240253124	0.365894100138708	312781	Lrp6
GO:0030178	negative regulation of Wnt signaling pathway	1/39	149/17943	0.277875240253124	0.365894100138708	312781	Lrp6
GO:0035821	modification of morphology or physiology of other organism	1/39	149/17943	0.277875240253124	0.365894100138708	308215	Chd1
GO:0006606	protein import into nucleus	1/39	150/17943	0.27945795721559	0.367315710274068	290537	Appl1
GO:0042110	T cell activation	2/39	479/17943	0.279558015947505	0.367315710274068	309969/361400	Ap3b1/Nfatc3
GO:0002683	negative regulation of immune system process	2/39	481/17943	0.281180087050735	0.369048864254089	290537/683007	Appl1/Mia3
GO:0001838	embryonic epithelial tube formation	1/39	152/17943	0.282613257680137	0.370132201993985	312781	Lrp6
GO:0034249	negative regulation of cellular amide metabolic process	1/39	152/17943	0.282613257680137	0.370132201993985	100362458	Gigyf2
GO:0019693	ribose phosphate metabolic process	2/39	484/17943	0.283612941626829	0.371042495060664	83842/361056	Crot/Rnaseh2b
GO:0008643	carbohydrate transport	1/39	154/17943	0.285755093655352	0.373443888489506	290537	Appl1
GO:0021761	limbic system development	1/39	155/17943	0.287320979952921	0.373885634169506	25022	Fgfr2
GO:0051170	import into nucleus	1/39	155/17943	0.287320979952921	0.373885634169506	290537	Appl1
GO:0051494	negative regulation of cytoskeleton organization	1/39	155/17943	0.287320979952921	0.373885634169506	81661	Gmfb
GO:0060078	regulation of postsynaptic membrane potential	1/39	155/17943	0.287320979952921	0.373885634169506	54296	Rgs7
GO:0007613	memory	1/39	156/17943	0.288883521091994	0.375117407985127	309532	Atad1
GO:0051302	regulation of cell division	1/39	156/17943	0.288883521091994	0.375117407985127	25022	Fgfr2
GO:0072073	kidney epithelium development	1/39	157/17943	0.290442724031074	0.376740402417303	25022	Fgfr2
GO:0001701	in utero embryonic development	2/39	493/17943	0.290908792898215	0.376943521010666	25022/361056	Fgfr2/Rnaseh2b
GO:0030833	regulation of actin filament polymerization	1/39	158/17943	0.291998595714577	0.377953548969559	81661	Gmfb
GO:0030900	forebrain development	2/39	495/17943	0.292529360860025	0.377954854400369	25022/312781	Fgfr2/Lrp6
GO:0007292	female gamete generation	1/39	159/17943	0.293551143072864	0.377954854400369	367832	Zfx
GO:0007596	blood coagulation	1/39	159/17943	0.293551143072864	0.377954854400369	309969	Ap3b1
GO:0010675	regulation of cellular carbohydrate metabolic process	1/39	159/17943	0.293551143072864	0.377954854400369	365842	Clk2
GO:0048565	digestive tract development	1/39	159/17943	0.293551143072864	0.377954854400369	25022	Fgfr2
GO:0022037	metencephalon development	1/39	160/17943	0.295100373022266	0.379548315038141	312781	Lrp6
GO:0007599	hemostasis	1/39	161/17943	0.296646292465112	0.380331772865796	309969	Ap3b1
GO:0015698	inorganic anion transport	1/39	161/17943	0.296646292465112	0.380331772865796	100361584	Ano2
GO:0046631	alpha-beta T cell activation	1/39	161/17943	0.296646292465112	0.380331772865796	309969	Ap3b1
GO:1901988	negative regulation of cell cycle phase transition	1/39	162/17943	0.298188908289758	0.381907560774895	100362458	Gigyf2
GO:0015718	monocarboxylic acid transport	1/39	163/17943	0.299728227370614	0.383073432253314	83842	Crot
GO:0043401	steroid hormone mediated signaling pathway	1/39	163/17943	0.299728227370614	0.383073432253314	360896	Esrrg
GO:0007088	regulation of mitotic nuclear division	1/39	164/17943	0.30126425656817	0.384632981656217	25022	Fgfr2
GO:0050817	coagulation	1/39	165/17943	0.302797002729025	0.385781118539699	309969	Ap3b1
GO:0050851	antigen receptor-mediated signaling pathway	1/39	165/17943	0.302797002729025	0.385781118539699	361659	Plekha1
GO:0006643	membrane lipid metabolic process	1/39	167/17943	0.305852673257734	0.389267038691662	29758	St6galnac3
GO:0045333	cellular respiration	1/39	168/17943	0.307375611249574	0.390389462462963	361400	Nfatc3
GO:1902107	positive regulation of leukocyte differentiation	1/39	168/17943	0.307375611249574	0.390389462462963	309969	Ap3b1
GO:0000082	G1/S transition of mitotic cell cycle	1/39	169/17943	0.30889529345274	0.391910903568164	100362458	Gigyf2
GO:1904064	positive regulation of cation transmembrane transport	1/39	170/17943	0.310411726644781	0.393425060409306	54296	Rgs7
GO:0035296	regulation of tube diameter	1/39	171/17943	0.31192491758952	0.394521858384253	25614	Ptk2
GO:0097746	regulation of blood vessel diameter	1/39	171/17943	0.31192491758952	0.394521858384253	25614	Ptk2
GO:0097164	ammonium ion metabolic process	1/39	172/17943	0.313434873037079	0.395610026278924	83842	Crot
GO:0097306	cellular response to alcohol	1/39	172/17943	0.313434873037079	0.395610026278924	312781	Lrp6
GO:0055123	digestive system development	1/39	173/17943	0.314941599723903	0.397100277912748	25022	Fgfr2
GO:0009566	fertilization	1/39	174/17943	0.316445104372793	0.398583388961801	367832	Zfx
GO:0008064	regulation of actin polymerization or depolymerization	1/39	175/17943	0.317945393692927	0.400059389997918	81661	Gmfb
GO:0002218	activation of innate immune response	1/39	176/17943	0.31944247437989	0.401114364736811	290537	Appl1
GO:0030041	actin filament polymerization	1/39	176/17943	0.31944247437989	0.401114364736811	81661	Gmfb
GO:0030832	regulation of actin filament length	1/39	177/17943	0.320936353115703	0.402160985694369	81661	Gmfb
GO:0048592	eye morphogenesis	1/39	177/17943	0.320936353115703	0.402160985694369	312781	Lrp6
GO:0018394	peptidyl-lysine acetylation	1/39	178/17943	0.322427036568843	0.402785774913693	680014	Esco1
GO:0033273	response to vitamin	1/39	178/17943	0.322427036568843	0.402785774913693	312781	Lrp6
GO:0051592	response to calcium ion	1/39	178/17943	0.322427036568843	0.402785774913693	361400	Nfatc3
GO:0010977	negative regulation of neuron projection development	1/39	180/17943	0.325398844233481	0.405666112872446	25614	Ptk2
GO:0045619	regulation of lymphocyte differentiation	1/39	180/17943	0.325398844233481	0.405666112872446	309969	Ap3b1
GO:0006575	cellular modified amino acid metabolic process	1/39	181/17943	0.326879981714475	0.40644307281539	83842	Crot
GO:0050880	regulation of blood vessel size	1/39	181/17943	0.326879981714475	0.40644307281539	25614	Ptk2
GO:0000819	sister chromatid segregation	1/39	182/17943	0.328357950451843	0.40644307281539	680014	Esco1
GO:0035051	cardiocyte differentiation	1/39	182/17943	0.328357950451843	0.40644307281539	312781	Lrp6
GO:0035150	regulation of tube size	1/39	182/17943	0.328357950451843	0.40644307281539	25614	Ptk2
GO:0043122	regulation of I-kappaB kinase/NF-kappaB signaling	1/39	182/17943	0.328357950451843	0.40644307281539	309252	Otud7a
GO:2000241	regulation of reproductive process	1/39	182/17943	0.328357950451843	0.40644307281539	25022	Fgfr2
GO:0007286	spermatid development	1/39	183/17943	0.329832757046763	0.407440464587178	29524	Limk2
GO:0044843	cell cycle G1/S phase transition	1/39	183/17943	0.329832757046763	0.407440464587178	100362458	Gigyf2
GO:0001764	neuron migration	1/39	184/17943	0.331304408087032	0.408016955561178	25614	Ptk2
GO:0007416	synapse assembly	1/39	184/17943	0.331304408087032	0.408016955561178	25614	Ptk2
GO:0043279	response to alkaloid	1/39	184/17943	0.331304408087032	0.408016955561178	291439	Mbd1
GO:0034767	positive regulation of ion transmembrane transport	1/39	186/17943	0.334238269788057	0.410799407267259	54296	Rgs7
GO:0043902	positive regulation of multi-organism process	1/39	186/17943	0.334238269788057	0.410799407267259	308215	Chd1
GO:0006109	regulation of carbohydrate metabolic process	1/39	188/17943	0.337159587990679	0.412964436062237	365842	Clk2
GO:0006479	protein methylation	1/39	188/17943	0.337159587990679	0.412964436062237	362078	Ehmt1
GO:0008213	protein alkylation	1/39	188/17943	0.337159587990679	0.412964436062237	362078	Ehmt1
GO:0010212	response to ionizing radiation	1/39	189/17943	0.338615559608159	0.412964436062237	365842	Clk2
GO:0030534	adult behavior	1/39	189/17943	0.338615559608159	0.412964436062237	100362458	Gigyf2
GO:0050870	positive regulation of T cell activation	1/39	189/17943	0.338615559608159	0.412964436062237	309969	Ap3b1
GO:0060359	response to ammonium ion	1/39	189/17943	0.338615559608159	0.412964436062237	291439	Mbd1
GO:0001890	placenta development	1/39	190/17943	0.340068414918246	0.412964436062237	25022	Fgfr2
GO:0021915	neural tube development	1/39	190/17943	0.340068414918246	0.412964436062237	312781	Lrp6
GO:0030307	positive regulation of cell growth	1/39	190/17943	0.340068414918246	0.412964436062237	25614	Ptk2
GO:0050792	regulation of viral process	1/39	190/17943	0.340068414918246	0.412964436062237	308215	Chd1
GO:0051262	protein tetramerization	1/39	190/17943	0.340068414918246	0.412964436062237	691042	Sbf2
GO:0048515	spermatid differentiation	1/39	191/17943	0.341518160415806	0.414311871898857	29524	Limk2
GO:0008584	male gonad development	1/39	192/17943	0.342964802582536	0.415652865219431	361659	Plekha1
GO:0046546	development of primary male sexual characteristics	1/39	193/17943	0.344408347886985	0.41698744306794	361659	Plekha1
GO:0042542	response to hydrogen peroxide	1/39	194/17943	0.345848802784586	0.417900636698041	361659	Plekha1
GO:0060041	retina development in camera-type eye	1/39	194/17943	0.345848802784586	0.417900636698041	312781	Lrp6
GO:0051783	regulation of nuclear division	1/39	195/17943	0.347286173717675	0.41922156549864	25022	Fgfr2
GO:0016051	carbohydrate biosynthetic process	1/39	198/17943	0.351579846957394	0.423565038174189	365842	Clk2
GO:0055002	striated muscle cell development	1/39	198/17943	0.351579846957394	0.423565038174189	361400	Nfatc3
GO:1905475	regulation of protein localization to membrane	1/39	199/17943	0.35300494619485	0.424861684254276	290537	Appl1
GO:0044242	cellular lipid catabolic process	1/39	200/17943	0.354426993483984	0.426152100753695	83842	Crot
GO:0016197	endosomal transport	1/39	201/17943	0.355845995189114	0.427015194226937	309969	Ap3b1
GO:0034614	cellular response to reactive oxygen species	1/39	201/17943	0.355845995189114	0.427015194226937	361659	Plekha1
GO:0031032	actomyosin structure organization	1/39	202/17943	0.357261957661644	0.428292386251853	113960	Cdc42bpb
GO:0006006	glucose metabolic process	1/39	204/17943	0.360084790250103	0.430405568718965	365842	Clk2
GO:0043112	receptor metabolic process	1/39	204/17943	0.360084790250103	0.430405568718965	309532	Atad1
GO:1903039	positive regulation of leukocyte cell-cell adhesion	1/39	204/17943	0.360084790250103	0.430405568718965	309969	Ap3b1
GO:0007249	I-kappaB kinase/NF-kappaB signaling	1/39	205/17943	0.3614916730045	0.430818843169746	309252	Otud7a
GO:0007254	JNK cascade	1/39	205/17943	0.3614916730045	0.430818843169746	25614	Ptk2
GO:0008154	actin polymerization or depolymerization	1/39	205/17943	0.3614916730045	0.430818843169746	81661	Gmfb
GO:0001649	osteoblast differentiation	1/39	206/17943	0.362895541803283	0.431647236246483	25614	Ptk2
GO:1902905	positive regulation of supramolecular fiber organization	1/39	206/17943	0.362895541803283	0.431647236246483	81661	Gmfb
GO:0007519	skeletal muscle tissue development	1/39	207/17943	0.36429640293367	0.432468829213655	361400	Nfatc3
GO:0050770	regulation of axonogenesis	1/39	207/17943	0.36429640293367	0.432468829213655	25614	Ptk2
GO:0003018	vascular process in circulatory system	1/39	209/17943	0.367089127274337	0.433214152170199	25614	Ptk2
GO:0006486	protein glycosylation	1/39	209/17943	0.367089127274337	0.433214152170199	29758	St6galnac3
GO:0007160	cell-matrix adhesion	1/39	209/17943	0.367089127274337	0.433214152170199	25614	Ptk2
GO:0030902	hindbrain development	1/39	209/17943	0.367089127274337	0.433214152170199	312781	Lrp6
GO:0043413	macromolecule glycosylation	1/39	209/17943	0.367089127274337	0.433214152170199	29758	St6galnac3
GO:1903708	positive regulation of hemopoiesis	1/39	209/17943	0.367089127274337	0.433214152170199	309969	Ap3b1
GO:0002685	regulation of leukocyte migration	1/39	210/17943	0.368481002995341	0.433214152170199	683007	Mia3
GO:0006473	protein acetylation	1/39	210/17943	0.368481002995341	0.433214152170199	680014	Esco1
GO:0050679	positive regulation of epithelial cell proliferation	1/39	210/17943	0.368481002995341	0.433214152170199	25022	Fgfr2
GO:1902115	regulation of organelle assembly	1/39	210/17943	0.368481002995341	0.433214152170199	360760	Pan3
GO:0017038	protein import	1/39	211/17943	0.369869896069451	0.434009184405193	290537	Appl1
GO:0055001	muscle cell development	1/39	211/17943	0.369869896069451	0.434009184405193	361400	Nfatc3
GO:1903050	regulation of proteolysis involved in cellular protein catabolic process	1/39	213/17943	0.372638759158986	0.436837351930361	25614	Ptk2
GO:0034329	cell junction assembly	1/39	214/17943	0.374018741583848	0.437961727210859	25614	Ptk2
GO:0006469	negative regulation of protein kinase activity	1/39	215/17943	0.375395766180736	0.437961727210859	312781	Lrp6
GO:0031345	negative regulation of cell projection organization	1/39	215/17943	0.375395766180736	0.437961727210859	25614	Ptk2
GO:0045732	positive regulation of protein catabolic process	1/39	215/17943	0.375395766180736	0.437961727210859	25614	Ptk2
GO:2001020	regulation of response to DNA damage stimulus	1/39	215/17943	0.375395766180736	0.437961727210859	361056	Rnaseh2b
GO:0048639	positive regulation of developmental growth	1/39	216/17943	0.376769839122915	0.439144176126039	25022	Fgfr2
GO:0032271	regulation of protein polymerization	1/39	217/17943	0.378140966571113	0.44032093430556	81661	Gmfb
GO:0060828	regulation of canonical Wnt signaling pathway	1/39	218/17943	0.379509154673546	0.441492025207621	25022	Fgfr2
GO:0060538	skeletal muscle organ development	1/39	219/17943	0.380874409565943	0.442657472186372	361400	Nfatc3
GO:0010810	regulation of cell-substrate adhesion	1/39	220/17943	0.382236737371569	0.443817298492442	25614	Ptk2
GO:0042445	hormone metabolic process	1/39	222/17943	0.384952636153413	0.446545057937959	361659	Plekha1
GO:0016054	organic acid catabolic process	1/39	225/17943	0.389004683543191	0.449532926523346	83842	Crot
GO:0046395	carboxylic acid catabolic process	1/39	225/17943	0.389004683543191	0.449532926523346	83842	Crot
GO:0046661	male sex differentiation	1/39	225/17943	0.389004683543191	0.449532926523346	361659	Plekha1
GO:0070085	glycosylation	1/39	225/17943	0.389004683543191	0.449532926523346	29758	St6galnac3
GO:0043903	regulation of symbiosis, encompassing mutualism through parasitism	1/39	226/17943	0.390349576721982	0.450659511324525	308215	Chd1
GO:0019722	calcium-mediated signaling	1/39	227/17943	0.391691585329977	0.451780635352189	361400	Nfatc3
GO:0010632	regulation of epithelial cell migration	1/39	229/17943	0.394366972919127	0.45443611448959	25614	Ptk2
GO:0030258	lipid modification	1/39	230/17943	0.395700363912474	0.455111466709532	83842	Crot
GO:0030522	intracellular receptor signaling pathway	1/39	230/17943	0.395700363912474	0.455111466709532	360896	Esrrg
GO:0034976	response to endoplasmic reticulum stress	1/39	231/17943	0.397030894359458	0.456210971065867	304962	Atf6
GO:0009952	anterior/posterior pattern specification	1/39	232/17943	0.398358570235699	0.456874518405914	312781	Lrp6
GO:0051495	positive regulation of cytoskeleton organization	1/39	232/17943	0.398358570235699	0.456874518405914	81661	Gmfb
GO:0019318	hexose metabolic process	1/39	233/17943	0.399683397504673	0.45796272639764	365842	Clk2
GO:0021543	pallium development	1/39	234/17943	0.401005382117734	0.458614606027606	312781	Lrp6
GO:0048839	inner ear development	1/39	234/17943	0.401005382117734	0.458614606027606	25022	Fgfr2
GO:0009266	response to temperature stimulus	1/39	235/17943	0.402324530014138	0.45969162997863	54296	Rgs7
GO:0033673	negative regulation of kinase activity	1/39	236/17943	0.403640847121064	0.460331977334697	312781	Lrp6
GO:0070374	positive regulation of ERK1 and ERK2 cascade	1/39	236/17943	0.403640847121064	0.460331977334697	25022	Fgfr2
GO:0006260	DNA replication	1/39	238/17943	0.406265012614979	0.462026877091545	680014	Esco1
GO:0071248	cellular response to metal ion	1/39	238/17943	0.406265012614979	0.462026877091545	361400	Nfatc3
GO:1901617	organic hydroxy compound biosynthetic process	1/39	238/17943	0.406265012614979	0.462026877091545	290537	Appl1
GO:0045089	positive regulation of innate immune response	1/39	242/17943	0.411479633590352	0.467520703090531	290537	Appl1
GO:0099504	synaptic vesicle cycle	1/39	243/17943	0.41277630012275	0.468556881220419	309969	Ap3b1
GO:0032869	cellular response to insulin stimulus	1/39	244/17943	0.414070182851293	0.469587972730796	290537	Appl1
GO:1903362	regulation of cellular protein catabolic process	1/39	245/17943	0.415361287595561	0.470613998410598	25614	Ptk2
GO:0022409	positive regulation of cell-cell adhesion	1/39	246/17943	0.416649620163296	0.47163497895808	309969	Ap3b1
GO:1903311	regulation of mRNA metabolic process	1/39	247/17943	0.417935186350426	0.472650934981261	100362458	Gigyf2
GO:0031330	negative regulation of cellular catabolic process	1/39	248/17943	0.419217991941086	0.47366188699837	25614	Ptk2
GO:0030324	lung development	1/39	249/17943	0.420498042707647	0.474667855438289	25022	Fgfr2
GO:0031503	protein-containing complex localization	1/39	250/17943	0.421775344410733	0.475668860640994	309532	Atad1
GO:0030323	respiratory tube development	1/39	252/17943	0.424321723610395	0.478097927250196	25022	Fgfr2
GO:0010506	regulation of autophagy	1/39	255/17943	0.428120817776713	0.481043501893022	25614	Ptk2
GO:0015980	energy derivation by oxidation of organic compounds	1/39	255/17943	0.428120817776713	0.481043501893022	361400	Nfatc3
GO:0110053	regulation of actin filament organization	1/39	255/17943	0.428120817776713	0.481043501893022	81661	Gmfb
GO:0043543	protein acylation	1/39	256/17943	0.4293817454173	0.481571791821613	680014	Esco1
GO:0090257	regulation of muscle system process	1/39	256/17943	0.4293817454173	0.481571791821613	25614	Ptk2
GO:0051091	positive regulation of DNA-binding transcription factor activity	1/39	257/17943	0.430639963991887	0.482538616506089	312781	Lrp6
GO:0022618	ribonucleoprotein complex assembly	1/39	259/17943	0.433148296601533	0.484013417670337	360760	Pan3
GO:0043588	skin development	1/39	259/17943	0.433148296601533	0.484013417670337	25022	Fgfr2
GO:0098813	nuclear chromosome segregation	1/39	259/17943	0.433148296601533	0.484013417670337	680014	Esco1
GO:0002064	epithelial cell development	1/39	260/17943	0.434398421937008	0.484521316775894	25022	Fgfr2
GO:0034330	cell junction organization	1/39	260/17943	0.434398421937008	0.484521316775894	25614	Ptk2
GO:0043583	ear development	1/39	261/17943	0.435645860807361	0.485024367882419	25022	Fgfr2
GO:0071236	cellular response to antibiotic	1/39	261/17943	0.435645860807361	0.485024367882419	361659	Plekha1
GO:0140014	mitotic nuclear division	1/39	264/17943	0.439372114785397	0.488726242747593	25022	Fgfr2
GO:0005996	monosaccharide metabolic process	1/39	265/17943	0.440608863895832	0.488762838092097	365842	Clk2
GO:0045665	negative regulation of neuron differentiation	1/39	265/17943	0.440608863895832	0.488762838092097	25614	Ptk2
GO:0051403	stress-activated MAPK cascade	1/39	265/17943	0.440608863895832	0.488762838092097	25614	Ptk2
GO:0015850	organic hydroxy compound transport	1/39	270/17943	0.446752843489454	0.493331789093522	312781	Lrp6
GO:0050807	regulation of synapse organization	1/39	270/17943	0.446752843489454	0.493331789093522	25614	Ptk2
GO:0051251	positive regulation of lymphocyte activation	1/39	270/17943	0.446752843489454	0.493331789093522	309969	Ap3b1
GO:0051348	negative regulation of transferase activity	1/39	270/17943	0.446752843489454	0.493331789093522	312781	Lrp6
GO:0090287	regulation of cellular response to growth factor stimulus	1/39	270/17943	0.446752843489454	0.493331789093522	25022	Fgfr2
GO:0045165	cell fate commitment	1/39	272/17943	0.449191981275048	0.495127450853402	25022	Fgfr2
GO:0071826	ribonucleoprotein complex subunit organization	1/39	272/17943	0.449191981275048	0.495127450853402	360760	Pan3
GO:0034504	protein localization to nucleus	1/39	273/17943	0.450407617782901	0.496018515786233	290537	Appl1
GO:0051258	protein polymerization	1/39	277/17943	0.455244075782469	0.500891855738977	81661	Gmfb
GO:0050803	regulation of synapse structure or activity	1/39	280/17943	0.458844179509837	0.504397302024351	25614	Ptk2
GO:0051924	regulation of calcium ion transport	1/39	283/17943	0.462421097511632	0.507870961919899	361400	Nfatc3
GO:0009101	glycoprotein biosynthetic process	1/39	286/17943	0.465974975205847	0.511313080901551	29758	St6galnac3
GO:0009749	response to glucose	1/39	287/17943	0.467154506041605	0.512145984121219	25614	Ptk2
GO:0071383	cellular response to steroid hormone stimulus	1/39	288/17943	0.468331498240539	0.512974608684331	360896	Esrrg
GO:0045926	negative regulation of growth	1/39	290/17943	0.470677887998211	0.515081462337665	25614	Ptk2
GO:0016032	viral process	1/39	291/17943	0.471847296164985	0.51543498361341	308215	Chd1
GO:0044262	cellular carbohydrate metabolic process	1/39	291/17943	0.471847296164985	0.51543498361341	365842	Clk2
GO:0042254	ribosome biogenesis	1/39	293/17943	0.474178565513424	0.5175174666625	311835	Ddx31
GO:0008544	epidermis development	1/39	294/17943	0.475340437238352	0.518063969314189	25022	Fgfr2
GO:0000302	response to reactive oxygen species	1/39	295/17943	0.476499807341343	0.518063969314189	361659	Plekha1
GO:0008202	steroid metabolic process	1/39	295/17943	0.476499807341343	0.518063969314189	361659	Plekha1
GO:1902105	regulation of leukocyte differentiation	1/39	295/17943	0.476499807341343	0.518063969314189	309969	Ap3b1
GO:0009746	response to hexose	1/39	296/17943	0.477656681067187	0.518063969314189	25614	Ptk2
GO:0009895	negative regulation of catabolic process	1/39	296/17943	0.477656681067187	0.518063969314189	25614	Ptk2
GO:0045088	regulation of innate immune response	1/39	296/17943	0.477656681067187	0.518063969314189	290537	Appl1
GO:0031098	stress-activated protein kinase signaling cascade	1/39	297/17943	0.478811063649971	0.518853981784399	25614	Ptk2
GO:0097237	cellular response to toxic substance	1/39	302/17943	0.484545791864785	0.524601577325607	361659	Plekha1
GO:0060271	cilium assembly	1/39	303/17943	0.485685336908562	0.525368330687948	362142	Bbs5
GO:0006913	nucleocytoplasmic transport	1/39	305/17943	0.487957067738625	0.527177631260284	290537	Appl1
GO:0016042	lipid catabolic process	1/39	306/17943	0.489089263812908	0.527177631260284	83842	Crot
GO:0050863	regulation of T cell activation	1/39	306/17943	0.489089263812908	0.527177631260284	309969	Ap3b1
GO:0051169	nuclear transport	1/39	306/17943	0.489089263812908	0.527177631260284	290537	Appl1
GO:0050806	positive regulation of synaptic transmission	1/39	308/17943	0.491346342921269	0.529142215453674	25614	Ptk2
GO:0034284	response to monosaccharide	1/39	311/17943	0.494713755593512	0.532298016177472	25614	Ptk2
GO:0071241	cellular response to inorganic substance	1/39	314/17943	0.498059443091584	0.53542489116112	361400	Nfatc3
GO:0032103	positive regulation of response to external stimulus	1/39	320/17943	0.504686187717388	0.542070349770528	290537	Appl1
GO:0070372	regulation of ERK1 and ERK2 cascade	1/39	324/17943	0.509056577025463	0.546282740807942	25022	Fgfr2
GO:0002696	positive regulation of leukocyte activation	1/39	325/17943	0.510143289863649	0.546967013251694	309969	Ap3b1
GO:0009612	response to mechanical stimulus	1/39	326/17943	0.511227658787212	0.547166334273132	25614	Ptk2
GO:0032868	response to insulin	1/39	326/17943	0.511227658787212	0.547166334273132	290537	Appl1
GO:0044782	cilium organization	1/39	328/17943	0.513389384571574	0.548704468493712	362142	Bbs5
GO:0034599	cellular response to oxidative stress	1/39	329/17943	0.514466751247799	0.548704468493712	361659	Plekha1
GO:0046942	carboxylic acid transport	1/39	329/17943	0.514466751247799	0.548704468493712	83842	Crot
GO:0051146	striated muscle cell differentiation	1/39	329/17943	0.514466751247799	0.548704468493712	361400	Nfatc3
GO:0015849	organic acid transport	1/39	330/17943	0.51554179364029	0.548889776795344	83842	Crot
GO:0071229	cellular response to acid chemical	1/39	330/17943	0.51554179364029	0.548889776795344	25022	Fgfr2
GO:0006417	regulation of translation	1/39	331/17943	0.516614516631719	0.549551512015226	100362458	Gigyf2
GO:0044282	small molecule catabolic process	1/39	332/17943	0.517684925094776	0.550209632430573	83842	Crot
GO:0043270	positive regulation of ion transport	1/39	333/17943	0.518753023892192	0.550864152659713	54296	Rgs7
GO:0001822	kidney development	1/39	334/17943	0.519818817876758	0.551035091535154	25022	Fgfr2
GO:0021537	telencephalon development	1/39	334/17943	0.519818817876758	0.551035091535154	312781	Lrp6
GO:0006732	coenzyme metabolic process	1/39	336/17943	0.521943510768911	0.552806257492638	83842	Crot
GO:1901342	regulation of vasculature development	1/39	338/17943	0.524059042395486	0.55456465129253	361400	Nfatc3
GO:0050867	positive regulation of cell activation	1/39	340/17943	0.526165451222942	0.556310346865923	309969	Ap3b1
GO:0008380	RNA splicing	1/39	341/17943	0.527215246564776	0.556454220377727	365842	Clk2
GO:0050900	leukocyte migration	1/39	341/17943	0.527215246564776	0.556454220377727	683007	Mia3
GO:0032956	regulation of actin cytoskeleton organization	1/39	343/17943	0.529308042974532	0.558179390773143	81661	Gmfb
GO:0070371	ERK1 and ERK2 cascade	1/39	344/17943	0.530351053561122	0.558795487229626	25022	Fgfr2
GO:0009743	response to carbohydrate	1/39	345/17943	0.531391812065078	0.559408147878362	25614	Ptk2
GO:0031589	cell-substrate adhesion	1/39	347/17943	0.533466591755518	0.561107347805027	25614	Ptk2
GO:0045862	positive regulation of proteolysis	1/39	349/17943	0.535532419809964	0.562794208221342	25614	Ptk2
GO:0009100	glycoprotein metabolic process	1/39	350/17943	0.536561988732745	0.562904825388874	29758	St6galnac3
GO:0010769	regulation of cell morphogenesis involved in differentiation	1/39	350/17943	0.536561988732745	0.562904825388874	25614	Ptk2
GO:0007204	positive regulation of cytosolic calcium ion concentration	1/39	353/17943	0.539637371296057	0.565157625312637	312781	Lrp6
GO:1902903	regulation of supramolecular fiber organization	1/39	353/17943	0.539637371296057	0.565157625312637	81661	Gmfb
GO:0072001	renal system development	1/39	355/17943	0.541676569486504	0.566319366209925	25022	Fgfr2
GO:1904062	regulation of cation transmembrane transport	1/39	355/17943	0.541676569486504	0.566319366209925	54296	Rgs7
GO:0050727	regulation of inflammatory response	1/39	358/17943	0.544718874370374	0.569011654359447	290537	Appl1
GO:0062012	regulation of small molecule metabolic process	1/39	366/17943	0.552735810164347	0.576891359708805	365842	Clk2
GO:0044403	symbiont process	1/39	368/17943	0.554718451895156	0.57846496096601	308215	Chd1
GO:0019221	cytokine-mediated signaling pathway	1/39	369/17943	0.555706558886683	0.578999648181334	290537	Appl1
GO:0007584	response to nutrient	1/39	371/17943	0.557676367660935	0.580059620675508	312781	Lrp6
GO:0010976	positive regulation of neuron projection development	1/39	371/17943	0.557676367660935	0.580059620675508	312781	Lrp6
GO:0050878	regulation of body fluid levels	1/39	375/17943	0.561590490011512	0.583632437571691	309969	Ap3b1
GO:0034248	regulation of cellular amide metabolic process	1/39	376/17943	0.562563735166883	0.584145464137479	100362458	Gigyf2
GO:0006631	fatty acid metabolic process	1/39	379/17943	0.565470856728682	0.586663972313062	83842	Crot
GO:0031349	positive regulation of defense response	1/39	383/17943	0.569317751326697	0.589650528159794	290537	Appl1
GO:0048511	rhythmic process	1/39	383/17943	0.569317751326697	0.589650528159794	361659	Plekha1
GO:0006914	autophagy	1/39	385/17943	0.571228734545056	0.590124341540185	25614	Ptk2
GO:0042176	regulation of protein catabolic process	1/39	385/17943	0.571228734545056	0.590124341540185	25614	Ptk2
GO:0061919	process utilizing autophagic mechanism	1/39	385/17943	0.571228734545056	0.590124341540185	25614	Ptk2
GO:0010256	endomembrane system organization	1/39	390/17943	0.575970119076825	0.59451830935218	683007	Mia3
GO:0006887	exocytosis	1/39	391/17943	0.57691224665365	0.594986550740174	683007	Mia3
GO:0032970	regulation of actin filament-based process	1/39	393/17943	0.578790387001551	0.596418520615811	81661	Gmfb
GO:0006397	mRNA processing	1/39	398/17943	0.583450268220451	0.600712110475493	360760	Pan3
GO:0007015	actin filament organization	1/39	401/17943	0.586222045411121	0.603056124417859	81661	Gmfb
GO:0001655	urogenital system development	1/39	405/17943	0.589889808532847	0.605805891056499	25022	Fgfr2
GO:1903706	regulation of hemopoiesis	1/39	405/17943	0.589889808532847	0.605805891056499	309969	Ap3b1
GO:0051480	regulation of cytosolic calcium ion concentration	1/39	406/17943	0.590801788089651	0.606231320887274	312781	Lrp6
GO:0002697	regulation of immune effector process	1/39	408/17943	0.592619823011614	0.607584970057362	290537	Appl1
GO:0051090	regulation of DNA-binding transcription factor activity	1/39	409/17943	0.593525886707226	0.607905729538325	312781	Lrp6
GO:0032535	regulation of cellular component size	1/39	410/17943	0.594429986765308	0.607905729538325	81661	Gmfb
GO:0044419	interspecies interaction between organisms	1/39	410/17943	0.594429986765308	0.607905729538325	308215	Chd1
GO:0000280	nuclear division	1/39	411/17943	0.595332127329738	0.608317559637266	25022	Fgfr2
GO:0001933	negative regulation of protein phosphorylation	1/39	419/17943	0.602479204538754	0.615104502203019	312781	Lrp6
GO:0001666	response to hypoxia	1/39	424/17943	0.606883510796404	0.61908217433	361400	Nfatc3
GO:0043900	regulation of multi-organism process	1/39	428/17943	0.610372688848736	0.622120447713607	308215	Chd1
GO:0001558	regulation of cell growth	1/39	435/17943	0.616406278888543	0.627744855924954	25614	Ptk2
GO:0051249	regulation of lymphocyte activation	1/39	437/17943	0.618113374977598	0.628957469275451	309969	Ap3b1
GO:0006816	calcium ion transport	1/39	446/17943	0.625704144350922	0.636149956443592	361400	Nfatc3
GO:0009150	purine ribonucleotide metabolic process	1/39	452/17943	0.630682769133167	0.640676908093575	83842	Crot
GO:0036293	response to decreased oxygen levels	1/39	453/17943	0.631506242462525	0.640978836099463	361400	Nfatc3
GO:0019932	second-messenger-mediated signaling	1/39	455/17943	0.63314782549873	0.642109951255165	361400	Nfatc3
GO:0048285	organelle fission	1/39	457/17943	0.634782282233466	0.643231963194976	25022	Fgfr2
GO:0042326	negative regulation of phosphorylation	1/39	460/17943	0.637220671385799	0.645166066290859	312781	Lrp6
GO:0001819	positive regulation of cytokine production	1/39	462/17943	0.638837443894682	0.64626578626555	290537	Appl1
GO:0016570	histone modification	1/39	466/17943	0.642049954395701	0.648976634401629	362078	Ehmt1
GO:0045666	positive regulation of neuron differentiation	1/39	471/17943	0.646026457919745	0.652454581879146	312781	Lrp6
GO:0071900	regulation of protein serine/threonine kinase activity	1/39	472/17943	0.646816577433318	0.652711343259139	312781	Lrp6
GO:0006163	purine nucleotide metabolic process	1/39	476/17943	0.64995990648781	0.655340369289862	83842	Crot
GO:0031346	positive regulation of cell projection organization	1/39	478/17943	0.651521332387714	0.656371367120128	312781	Lrp6
GO:0045860	positive regulation of protein kinase activity	1/39	481/17943	0.653850754132383	0.658173734324993	25614	Ptk2
GO:0034765	regulation of ion transmembrane transport	1/39	483/17943	0.655395265746603	0.659183677687335	54296	Rgs7
GO:0010608	posttranscriptional regulation of gene expression	1/39	485/17943	0.656933061716895	0.660185205586781	100362458	Gigyf2
GO:1901615	organic hydroxy compound metabolic process	1/39	486/17943	0.657699450226063	0.66041049495082	290537	Appl1
GO:0008015	blood circulation	1/39	493/17943	0.663017656102615	0.665202228280878	25614	Ptk2
GO:0070838	divalent metal ion transport	1/39	494/17943	0.663770797157744	0.66540973739764	361400	Nfatc3
GO:0072511	divalent inorganic cation transport	1/39	497/17943	0.666020393196852	0.666567657283291	361400	Nfatc3
GO:0120031	plasma membrane bounded cell projection assembly	1/39	497/17943	0.666020393196852	0.666567657283291	362142	Bbs5
GO:0032496	response to lipopolysaccharide	1/39	498/17943	0.666766994404311	0.666766994404311	25022	Fgfr2
