# Supplementary material for: Characteristics of phosgene aspiration lung injury analyzed based on transcriptomics and proteomics
Source: Front Genet. 2024 May 17;15:1393665. doi: 10.3389/fgene.2024.1393665 (PMC11140124; doi:10.3389/fgene.2024.1393665)
Supplement: Supplementary file 1 [file Presentation1.zip › Data/CircRNA/GO/Control--Treatment/GO-Cellular_Component.xls]

GOCCID	Term	GeneRatio	BgRatio	Pvalue	Qvalue	geneIDs	geneNames
GO:1904115	axon cytoplasm	2/39	55/18437	0.00603255681462724	0.308117409157801	309969/500282	Ap3b1/Arl8b
GO:0032838	plasma membrane bounded cell projection cytoplasm	3/39	208/18437	0.00959560248637331	0.308117409157801	309969/500282/362142	Ap3b1/Arl8b/Bbs5
GO:0031252	cell leading edge	4/39	414/18437	0.0110862088732995	0.308117409157801	290537/113960/361659/25614	Appl1/Cdc42bpb/Plekha1/Ptk2
GO:0120111	neuron projection cytoplasm	2/39	90/18437	0.0155313725068035	0.308117409157801	309969/500282	Ap3b1/Arl8b
GO:0042641	actomyosin	2/39	96/18437	0.0175438268021623	0.308117409157801	113960/25614	Cdc42bpb/Ptk2
GO:0030123	AP-3 adaptor complex	1/39	12/18437	0.0250978928180613	0.308117409157801	309969	Ap3b1
GO:0005769	early endosome	3/39	304/18437	0.0262013148781725	0.308117409157801	290537/312781/54190	Appl1/Lrp6/Rabep1
GO:0032009	early phagosome	1/39	13/18437	0.0271614576582291	0.308117409157801	290537	Appl1
GO:0030479	actin cortical patch	1/39	16/18437	0.033326649402698	0.308117409157801	81661	Gmfb
GO:0061645	endocytic patch	1/39	16/18437	0.033326649402698	0.308117409157801	81661	Gmfb
GO:0005777	peroxisome	2/39	142/18437	0.0362491069597413	0.308117409157801	309532/83842	Atad1/Crot
GO:0042579	microbody	2/39	142/18437	0.0362491069597413	0.308117409157801	309532/83842	Atad1/Crot
GO:0044292	dendrite terminus	1/39	20/18437	0.0414877166164135	0.317055857203351	54296	Rgs7
GO:0070971	endoplasmic reticulum exit site	1/39	21/18437	0.0435174705965383	0.317055857203351	683007	Mia3
GO:0001726	ruffle	2/39	166/18437	0.0480514149400771	0.317591711129278	290537/361659	Appl1/Plekha1
GO:0030139	endocytic vesicle	2/39	176/18437	0.0533310761139298	0.317591711129278	290537/54190	Appl1/Rabep1
GO:0030131	clathrin adaptor complex	1/39	27/18437	0.0556083353655742	0.317591711129278	309969	Ap3b1
GO:0030027	lamellipodium	2/39	181/18437	0.0560455960816373	0.317591711129278	113960/25614	Cdc42bpb/Ptk2
GO:0034451	centriolar satellite	1/39	32/18437	0.0655701836673376	0.324380159524231	362142	Bbs5
GO:0036464	cytoplasmic ribonucleoprotein granule	2/39	202/18437	0.067957188065523	0.324380159524231	100362458/360760	Gigyf2/Pan3
GO:0051233	spindle midzone	1/39	34/18437	0.0695261890900025	0.324380159524231	500282	Arl8b
GO:0005774	vacuolar membrane	2/39	214/18437	0.075109732900087	0.324380159524231	500282/691042	Arl8b/Sbf2
GO:1990391	DNA repair complex	1/39	37/18437	0.0754296168027496	0.324380159524231	362166	Phf21a
GO:0035770	ribonucleoprotein granule	2/39	216/18437	0.076324743417466	0.324380159524231	100362458/360760	Gigyf2/Pan3
GO:0015629	actin cytoskeleton	3/39	483/18437	0.0816700504956667	0.331005601872314	113960/81661/25614	Cdc42bpb/Gmfb/Ptk2
GO:0044437	vacuolar part	2/39	229/18437	0.0843739769478448	0.331005601872314	500282/691042	Arl8b/Sbf2
GO:0030119	AP-type membrane coat adaptor complex	1/39	44/18437	0.0890627163091976	0.336459150501413	309969	Ap3b1
GO:0030118	clathrin coat	1/39	47/18437	0.0948453294746536	0.34201337841187	309969	Ap3b1
GO:0016323	basolateral plasma membrane	2/39	254/18437	0.100537118591381	0.34201337841187	25614/432363	Ptk2/Slco4c1
GO:0005801	cis-Golgi network	1/39	50/18437	0.100592170121138	0.34201337841187	29524	Limk2
GO:0000118	histone deacetylase complex	1/39	58/18437	0.115743825567295	0.371860107593532	362166	Phf21a
GO:0010494	cytoplasmic stress granule	1/39	61/18437	0.121361334517685	0.371860107593532	100362458	Gigyf2
GO:0014704	intercalated disc	1/39	62/18437	0.123226098772899	0.371860107593532	25614	Ptk2
GO:0010008	endosome membrane	2/39	300/18437	0.132257866242824	0.371860107593532	290537/500282	Appl1/Arl8b
GO:0000932	P-body	1/39	75/18437	0.147119914743258	0.371860107593532	360760	Pan3
GO:0044440	endosomal part	2/39	323/18437	0.148896372242916	0.371860107593532	290537/500282	Appl1/Arl8b
GO:0060076	excitatory synapse	1/39	76/18437	0.148931390798428	0.371860107593532	25022	Fgfr2
GO:0032587	ruffle membrane	1/39	81/18437	0.157932686384481	0.371860107593532	361659	Plekha1
GO:0005938	cell cortex	2/39	337/18437	0.159229714232959	0.371860107593532	25022/81661	Fgfr2/Gmfb
GO:0044291	cell-cell contact zone	1/39	83/18437	0.161507172174057	0.371860107593532	25614	Ptk2
GO:0001725	stress fiber	1/39	85/18437	0.165066872102769	0.371860107593532	25614	Ptk2
GO:0097517	contractile actin filament bundle	1/39	85/18437	0.165066872102769	0.371860107593532	25614	Ptk2
GO:0031902	late endosome membrane	1/39	87/18437	0.1686118457293	0.371860107593532	500282	Arl8b
GO:0045211	postsynaptic membrane	2/39	354/18437	0.17195709090389	0.371860107593532	309532/54296	Atad1/Rgs7
GO:0032432	actin filament bundle	1/39	94/18437	0.180904138204443	0.371860107593532	25614	Ptk2
GO:0045335	phagocytic vesicle	1/39	94/18437	0.180904138204443	0.371860107593532	290537	Appl1
GO:0030864	cortical actin cytoskeleton	1/39	95/18437	0.182645660235191	0.371860107593532	81661	Gmfb
GO:0030117	membrane coat	1/39	96/18437	0.184383574271329	0.371860107593532	309969	Ap3b1
GO:0048475	coated membrane	1/39	96/18437	0.184383574271329	0.371860107593532	309969	Ap3b1
GO:0000792	heterochromatin	1/39	97/18437	0.186117887591399	0.371860107593532	291439	Mbd1
GO:0005901	caveola	1/39	97/18437	0.186117887591399	0.371860107593532	312781	Lrp6
GO:0016363	nuclear matrix	1/39	99/18437	0.189575741126114	0.371860107593532	291439	Mbd1
GO:0045121	membrane raft	2/39	396/18437	0.204074717455021	0.386936658040115	312781/54296	Lrp6/Rgs7
GO:0098857	membrane microdomain	2/39	397/18437	0.204848818962414	0.386936658040115	312781/54296	Lrp6/Rgs7
GO:0098589	membrane region	2/39	411/18437	0.215722191475642	0.396761105916522	312781/54296	Lrp6/Rgs7
GO:0005930	axoneme	1/39	117/18437	0.220059086977838	0.396761105916522	362142	Bbs5
GO:0097014	ciliary plasm	1/39	118/18437	0.221719441541586	0.396761105916522	362142	Bbs5
GO:0034399	nuclear periphery	1/39	127/18437	0.23650847759049	0.404828993440467	291439	Mbd1
GO:0044853	plasma membrane raft	1/39	127/18437	0.23650847759049	0.404828993440467	312781	Lrp6
GO:0030863	cortical cytoskeleton	1/39	128/18437	0.238134702023804	0.404828993440467	81661	Gmfb
GO:0030176	integral component of endoplasmic reticulum membrane	1/39	132/18437	0.244605915906488	0.405063933981272	304962	Atf6
GO:0001650	fibrillar center	1/39	133/18437	0.246215332419989	0.405063933981272	308215	Chd1
GO:0031227	intrinsic component of endoplasmic reticulum membrane	1/39	140/18437	0.257388070962179	0.412176133366442	304962	Atf6
GO:0036064	ciliary basal body	1/39	142/18437	0.260550533547552	0.412176133366442	362142	Bbs5
GO:0097730	non-motile cilium	1/39	145/18437	0.265269637125666	0.412176133366442	100361584	Ano2
GO:0005911	cell-cell junction	2/39	476/18437	0.266780095009415	0.412176133366442	113960/25614	Cdc42bpb/Ptk2
GO:0097060	synaptic membrane	2/39	493/18437	0.280199053109776	0.412176133366442	309532/54296	Atad1/Rgs7
GO:0005765	lysosomal membrane	1/39	155/18437	0.280789010379362	0.412176133366442	500282	Arl8b
GO:0098852	lytic vacuole membrane	1/39	156/18437	0.282323264213472	0.412176133366442	500282	Arl8b
GO:0055037	recycling endosome	1/39	157/18437	0.28385432885412	0.412176133366442	54190	Rabep1
GO:0030496	midbody	1/39	159/18437	0.286906916362915	0.412176133366442	500282	Arl8b
GO:0005925	focal adhesion	1/39	165/18437	0.295988806969081	0.412290934599194	25614	Ptk2
GO:0005924	cell-substrate adherens junction	1/39	171/18437	0.304957960361932	0.412290934599194	25614	Ptk2
GO:0031256	leading edge membrane	1/39	171/18437	0.304957960361932	0.412290934599194	361659	Plekha1
GO:0042383	sarcolemma	1/39	171/18437	0.304957960361932	0.412290934599194	25614	Ptk2
GO:0044450	microtubule organizing center part	1/39	175/18437	0.310875437955618	0.412290934599194	362142	Bbs5
GO:0043204	perikaryon	1/39	177/18437	0.313815739612524	0.412290934599194	100362458	Gigyf2
GO:0030055	cell-substrate junction	1/39	178/18437	0.315281302928795	0.412290934599194	25614	Ptk2
GO:0044452	nucleolar part	1/39	181/18437	0.319659717111021	0.412725204371191	308215	Chd1
GO:0044798	nuclear transcription factor complex	1/39	195/18437	0.339734223716175	0.433161135238123	361400	Nfatc3
GO:0044448	cell cortex part	1/39	212/18437	0.363335482321957	0.445760931402447	81661	Gmfb
GO:0043197	dendritic spine	1/39	214/18437	0.366057460811431	0.445760931402447	25614	Ptk2
GO:0044309	neuron spine	1/39	217/18437	0.370119179828419	0.445760931402447	25614	Ptk2
GO:0062023	collagen-containing extracellular matrix	1/39	217/18437	0.370119179828419	0.445760931402447	25022	Fgfr2
GO:0005770	late endosome	1/39	218/18437	0.371467442835373	0.445760931402447	500282	Arl8b
GO:0005912	adherens junction	1/39	307/18437	0.480843366553136	0.570302597539766	25614	Ptk2
GO:0070161	anchoring junction	1/39	320/18437	0.495180198554601	0.572476020802841	25614	Ptk2
GO:0031253	cell projection membrane	1/39	321/18437	0.496266911159137	0.572476020802841	361659	Plekha1
GO:0005819	spindle	1/39	324/18437	0.499513390700518	0.572476020802841	500282	Arl8b
GO:0016324	apical plasma membrane	1/39	343/18437	0.519606043929354	0.588886849786601	25614	Ptk2
GO:0016607	nuclear speck	1/39	355/18437	0.53188884230337	0.596183097966415	291439	Mbd1
GO:0031012	extracellular matrix	1/39	362/18437	0.538911923290097	0.597489306256411	25022	Fgfr2
GO:0005667	transcription factor complex	1/39	371/18437	0.547790890244941	0.600802911881549	361400	Nfatc3
GO:0000790	nuclear chromatin	1/39	393/18437	0.568799509545917	0.616683501211694	291439	Mbd1
GO:0043235	receptor complex	1/39	399/18437	0.574362084461872	0.616683501211694	25022	Fgfr2
GO:0005764	lysosome	1/39	416/18437	0.589745727431766	0.620244809007859	500282	Arl8b
GO:0000323	lytic vacuole	1/39	417/18437	0.590633575865824	0.620244809007859	500282	Arl8b
GO:0012506	vesicle membrane	1/39	423/18437	0.595921483164413	0.620244809007859	290537	Appl1
GO:0005635	nuclear envelope	1/39	440/18437	0.610545044579067	0.620833663490795	54296	Rgs7
GO:0045177	apical part of cell	1/39	443/18437	0.613071581167019	0.620833663490795	25614	Ptk2
GO:0044441	ciliary part	1/39	445/18437	0.614747058946767	0.620833663490795	362142	Bbs5
GO:0000139	Golgi membrane	1/39	453/18437	0.621378560882468	0.621378560882468	29758	St6galnac3
