# Supplementary material for: Characteristics of phosgene aspiration lung injury analyzed based on transcriptomics and proteomics
Source: Front Genet. 2024 May 17;15:1393665. doi: 10.3389/fgene.2024.1393665 (PMC11140124; doi:10.3389/fgene.2024.1393665)
Supplement: Supplementary file 1 [file Presentation1.zip › Data/CircRNA/GO/Control--Treatment/GO-Molecular_Function.xls]

GOMFID	Term	GeneRatio	BgRatio	Pvalue	Qvalue	geneIDs	geneNames
GO:0017016	Ras GTPase binding	5/39	404/16869	0.00226371980330723	0.104151107015982	113960/315756/499797/691042/689443	Cdc42bpb/Dennd4a/RGD1560248/Sbf2/Tbc1d22a
GO:0035091	phosphatidylinositol binding	4/39	248/16869	0.00250381379780713	0.104151107015982	290537/362142/361659/691042	Appl1/Bbs5/Plekha1/Sbf2
GO:0031267	small GTPase binding	5/39	420/16869	0.00267856588442279	0.104151107015982	113960/315756/499797/691042/689443	Cdc42bpb/Dennd4a/RGD1560248/Sbf2/Tbc1d22a
GO:0004713	protein tyrosine kinase activity	3/39	121/16869	0.00272529901693162	0.104151107015982	365842/25022/25614	Clk2/Fgfr2/Ptk2
GO:0017112	Rab guanyl-nucleotide exchange factor activity	2/39	37/16869	0.00329592110810069	0.104151107015982	315756/691042	Dennd4a/Sbf2
GO:0048487	beta-tubulin binding	2/39	43/16869	0.00442993017703403	0.116654827995229	290537/500282	Appl1/Arl8b
GO:0017137	Rab GTPase binding	3/39	163/16869	0.00627282572812749	0.141586637863449	315756/691042/689443	Dennd4a/Sbf2/Tbc1d22a
GO:0005096	GTPase activator activity	3/39	216/16869	0.0134837305436426	0.219871711516958	54190/54296/689443	Rabep1/Rgs7/Tbc1d22a
GO:0019902	phosphatase binding	3/39	216/16869	0.0134837305436426	0.219871711516958	309969/25614/691042	Ap3b1/Ptk2/Sbf2
GO:0005543	phospholipid binding	4/39	424/16869	0.0161720806933062	0.219871711516958	290537/362142/361659/691042	Appl1/Bbs5/Plekha1/Sbf2
GO:0030695	GTPase regulator activity	3/39	235/16869	0.0168701062095863	0.219871711516958	54190/54296/689443	Rabep1/Rgs7/Tbc1d22a
GO:0004540	ribonuclease activity	2/39	101/16869	0.0227771896252273	0.219871711516958	360760/361056	Pan3/Rnaseh2b
GO:0060589	nucleoside-triphosphatase regulator activity	3/39	274/16869	0.0251930754547879	0.219871711516958	54190/54296/689443	Rabep1/Rgs7/Tbc1d22a
GO:0008432	JUN kinase binding	1/39	12/16869	0.0274019518359482	0.219871711516958	25614	Ptk2
GO:0046974	histone methyltransferase activity (H3-K9 specific)	1/39	12/16869	0.0274019518359482	0.219871711516958	362078	Ehmt1
GO:0004535	poly(A)-specific ribonuclease activity	1/39	13/16869	0.0296521341862123	0.219871711516958	360760	Pan3
GO:0030228	lipoprotein particle receptor activity	1/39	14/16869	0.0318972437475992	0.219871711516958	312781	Lrp6
GO:0035497	cAMP response element binding	1/39	14/16869	0.0318972437475992	0.219871711516958	304962	Atf6
GO:0070742	C2H2 zinc finger domain binding	1/39	15/16869	0.0341372916558662	0.219871711516958	362078	Ehmt1
GO:0015271	outward rectifier potassium channel activity	1/39	16/16869	0.0363722890229851	0.219871711516958	304827	Kcnt2
GO:0005088	Ras guanyl-nucleotide exchange factor activity	2/39	132/16869	0.0372944048707773	0.219871711516958	315756/691042	Dennd4a/Sbf2
GO:0034185	apolipoprotein binding	1/39	17/16869	0.0386022469371901	0.219871711516958	312781	Lrp6
GO:0043422	protein kinase B binding	1/39	17/16869	0.0386022469371901	0.219871711516958	290537	Appl1
GO:0005229	intracellular calcium activated chloride channel activity	1/39	19/16869	0.0430470886414135	0.219871711516958	100361584	Ano2
GO:0015347	sodium-independent organic anion transmembrane transporter activity	1/39	19/16869	0.0430470886414135	0.219871711516958	432363	Slco4c1
GO:0061778	intracellular chloride channel activity	1/39	19/16869	0.0430470886414135	0.219871711516958	100361584	Ano2
GO:0008083	growth factor activity	2/39	143/16869	0.0431089950433088	0.219871711516958	81661/54190	Gmfb/Rabep1
GO:0008373	sialyltransferase activity	1/39	20/16869	0.0452619944896623	0.219871711516958	29758	St6galnac3
GO:0032794	GTPase activating protein binding	1/39	20/16869	0.0452619944896623	0.219871711516958	499797	RGD1560248
GO:0042813	Wnt-activated receptor activity	1/39	20/16869	0.0452619944896623	0.219871711516958	312781	Lrp6
GO:0070064	proline-rich region binding	1/39	20/16869	0.0452619944896623	0.219871711516958	100362458	Gigyf2
GO:0031681	G-protein beta-subunit binding	1/39	22/16869	0.049676831147386	0.219871711516958	54296	Rgs7
GO:0070530	K63-linked polyubiquitin modification-dependent protein binding	1/39	22/16869	0.049676831147386	0.219871711516958	309252	Otud7a
GO:0008327	methyl-CpG binding	1/39	23/16869	0.0518767838739991	0.219871711516958	291439	Mbd1
GO:0030742	GTP-dependent protein binding	1/39	23/16869	0.0518767838739991	0.219871711516958	309969	Ap3b1
GO:0140030	modification-dependent protein binding	2/39	161/16869	0.0532963281698972	0.219871711516958	308215/309252	Chd1/Otud7a
GO:1901981	phosphatidylinositol phosphate binding	2/39	162/16869	0.0538854429363497	0.219871711516958	362142/361659	Bbs5/Plekha1
GO:0015026	coreceptor activity	1/39	24/16869	0.0540717741048498	0.219871711516958	312781	Lrp6
GO:0017134	fibroblast growth factor binding	1/39	25/16869	0.0562618127400477	0.219871711516958	25022	Fgfr2
GO:0017048	Rho GTPase binding	2/39	168/16869	0.0574689381829726	0.219871711516958	113960/499797	Cdc42bpb/RGD1560248
GO:0019903	protein phosphatase binding	2/39	168/16869	0.0574689381829726	0.219871711516958	309969/25614	Ap3b1/Ptk2
GO:0016891	endoribonuclease activity, producing 5'-phosphomonoesters	1/39	26/16869	0.0584469106564066	0.219871711516958	361056	Rnaseh2b
GO:0043325	phosphatidylinositol-3,4-bisphosphate binding	1/39	27/16869	0.0606270787074894	0.222700280549287	361659	Plekha1
GO:0000175	3'-5'-exoribonuclease activity	1/39	28/16869	0.0628023277236641	0.222700280549287	360760	Pan3
GO:0004518	nuclease activity	2/39	183/16869	0.0667786124482658	0.222700280549287	360760/361056	Pan3/Rnaseh2b
GO:0003779	actin binding	3/39	406/16869	0.0669077339348852	0.222700280549287	81661/25614/499797	Gmfb/Ptk2/RGD1560248
GO:0016896	exoribonuclease activity, producing 5'-phosphomonoesters	1/39	30/16869	0.0671381118570382	0.222700280549287	360760	Pan3
GO:0004532	exoribonuclease activity	1/39	31/16869	0.0692986685194035	0.222700280549287	360760	Pan3
GO:0071889	14-3-3 protein binding	1/39	31/16869	0.0692986685194035	0.222700280549287	689443	Tbc1d22a
GO:0004674	protein serine/threonine kinase activity	3/39	415/16869	0.0704747723257238	0.222700280549287	113960/365842/29524	Cdc42bpb/Clk2/Limk2
GO:0008047	enzyme activator activity	3/39	431/16869	0.0770270918413852	0.225442483487725	54190/54296/689443	Rabep1/Rgs7/Tbc1d22a
GO:0001965	G-protein alpha-subunit binding	1/39	36/16869	0.0800285266223975	0.225442483487725	54296	Rgs7
GO:0005085	guanyl-nucleotide exchange factor activity	2/39	204/16869	0.0805876995877579	0.225442483487725	315756/691042	Dennd4a/Sbf2
GO:0001103	RNA polymerase II repressing transcription factor binding	1/39	37/16869	0.0821599878866834	0.225442483487725	362142	Bbs5
GO:0042169	SH2 domain binding	1/39	37/16869	0.0821599878866834	0.225442483487725	25614	Ptk2
GO:0043014	alpha-tubulin binding	1/39	37/16869	0.0821599878866834	0.225442483487725	500282	Arl8b
GO:0016893	endonuclease activity, active with either ribo- or deoxyribonucleic acids and producing 5'-phosphomonoesters	1/39	38/16869	0.0842866371542939	0.225442483487725	361056	Rnaseh2b
GO:0043548	phosphatidylinositol 3-kinase binding	1/39	38/16869	0.0842866371542939	0.225442483487725	25614	Ptk2
GO:0017147	Wnt-protein binding	1/39	39/16869	0.086408485003559	0.225442483487725	312781	Lrp6
GO:0032266	phosphatidylinositol-3-phosphate binding	1/39	40/16869	0.0885255419901819	0.225442483487725	362142	Bbs5
GO:0004879	nuclear receptor activity	1/39	41/16869	0.0906378186472845	0.225442483487725	360896	Esrrg
GO:0005109	frizzled binding	1/39	41/16869	0.0906378186472845	0.225442483487725	312781	Lrp6
GO:0098531	transcription factor activity, direct ligand regulated sequence-specific DNA binding	1/39	41/16869	0.0906378186472845	0.225442483487725	360896	Esrrg
GO:0004715	non-membrane spanning protein tyrosine kinase activity	1/39	42/16869	0.0927453254854566	0.225442483487725	25614	Ptk2
GO:0008374	O-acyltransferase activity	1/39	42/16869	0.0927453254854566	0.225442483487725	83842	Crot
GO:0018024	histone-lysine N-methyltransferase activity	1/39	45/16869	0.0990393318552587	0.237094158077741	362078	Ehmt1
GO:0016747	transferase activity, transferring acyl groups other than amino-acyl groups	2/39	233/16869	0.100958840604919	0.238082042023541	83842/680014	Crot/Esco1
GO:0008408	3'-5' exonuclease activity	1/39	48/16869	0.105290786082504	0.241100640594719	360760	Pan3
GO:0016796	exonuclease activity, active with either ribo- or deoxyribonucleic acids and producing 5'-phosphomonoesters	1/39	48/16869	0.105290786082504	0.241100640594719	360760	Pan3
GO:0004521	endoribonuclease activity	1/39	54/16869	0.117667156967162	0.258186834652245	361056	Rnaseh2b
GO:0031593	polyubiquitin modification-dependent protein binding	1/39	54/16869	0.117667156967162	0.258186834652245	309252	Otud7a
GO:0003707	steroid hormone receptor activity	1/39	55/16869	0.119713602455017	0.258186834652245	360896	Esrrg
GO:0019210	kinase inhibitor activity	1/39	57/16869	0.123792628577031	0.258186834652245	312781	Lrp6
GO:0016746	transferase activity, transferring acyl groups	2/39	266/16869	0.125668995400819	0.258186834652245	83842/680014	Crot/Esco1
GO:0016278	lysine N-methyltransferase activity	1/39	58/16869	0.125825229545714	0.258186834652245	362078	Ehmt1
GO:0016279	protein-lysine N-methyltransferase activity	1/39	58/16869	0.125825229545714	0.258186834652245	362078	Ehmt1
GO:0042054	histone methyltransferase activity	1/39	58/16869	0.125825229545714	0.258186834652245	362078	Ehmt1
GO:0001786	phosphatidylserine binding	1/39	60/16869	0.129876657971553	0.259753315943105	290537	Appl1
GO:0004714	transmembrane receptor protein tyrosine kinase activity	1/39	60/16869	0.129876657971553	0.259753315943105	25022	Fgfr2
GO:0061733	peptide-lysine-N-acetyltransferase activity	1/39	63/16869	0.135919518200545	0.268441048446077	680014	Esco1
GO:0005254	chloride channel activity	1/39	70/16869	0.149860943798837	0.287396299263794	100361584	Ano2
GO:0002039	p53 binding	1/39	72/16869	0.153803788197022	0.287396299263794	362078	Ehmt1
GO:0070491	repressing transcription factor binding	1/39	73/16869	0.155768523105655	0.287396299263794	362142	Bbs5
GO:0004527	exonuclease activity	1/39	74/16869	0.157728812912686	0.287396299263794	360760	Pan3
GO:0034212	peptide N-acetyltransferase activity	1/39	74/16869	0.157728812912686	0.287396299263794	680014	Esco1
GO:0031625	ubiquitin protein ligase binding	2/39	309/16869	0.159755879916829	0.287396299263794	304962/25614	Atf6/Ptk2
GO:0008509	anion transmembrane transporter activity	2/39	311/16869	0.161383083544543	0.287396299263794	100361584/432363	Ano2/Slco4c1
GO:0035064	methylated histone binding	1/39	77/16869	0.163583109546457	0.287396299263794	308215	Chd1
GO:0140034	methylation-dependent protein binding	1/39	77/16869	0.163583109546457	0.287396299263794	308215	Chd1
GO:0019003	GDP binding	1/39	78/16869	0.16552571666459	0.287396299263794	500282	Arl8b
GO:0019199	transmembrane receptor protein kinase activity	1/39	78/16869	0.16552571666459	0.287396299263794	25022	Fgfr2
GO:0140098	catalytic activity, acting on RNA	2/39	319/16869	0.167923321767376	0.288305563315875	360760/361056	Pan3/Rnaseh2b
GO:0022839	ion gated channel activity	2/39	326/16869	0.173685008608628	0.288305563315875	100361584/304827	Ano2/Kcnt2
GO:0044389	ubiquitin-like protein ligase binding	2/39	327/16869	0.174510916883803	0.288305563315875	304962/25614	Atf6/Ptk2
GO:0005253	anion channel activity	1/39	83/16869	0.175173000495721	0.288305563315875	100361584	Ano2
GO:0019208	phosphatase regulator activity	1/39	83/16869	0.175173000495721	0.288305563315875	691042	Sbf2
GO:0004843	thiol-dependent ubiquitin-specific protease activity	1/39	85/16869	0.17900140984953	0.28923578351335	309252	Otud7a
GO:0022836	gated channel activity	2/39	337/16869	0.182806231725139	0.28923578351335	100361584/304827	Ano2/Kcnt2
GO:0005249	voltage-gated potassium channel activity	1/39	88/16869	0.184711580452006	0.28923578351335	304827	Kcnt2
GO:0008276	protein methyltransferase activity	1/39	88/16869	0.184711580452006	0.28923578351335	362078	Ehmt1
GO:0038024	cargo receptor activity	1/39	89/16869	0.186606357185357	0.28923578351335	312781	Lrp6
GO:0015631	tubulin binding	2/39	344/16869	0.18864960702275	0.28923578351335	290537/500282	Appl1/Arl8b
GO:0008170	N-methyltransferase activity	1/39	91/16869	0.190383047375876	0.28923578351335	362078	Ehmt1
GO:0036459	thiol-dependent ubiquitinyl hydrolase activity	1/39	91/16869	0.190383047375876	0.28923578351335	309252	Otud7a
GO:0008080	N-acetyltransferase activity	1/39	93/16869	0.19414264951036	0.289382439836198	680014	Esco1
GO:0101005	ubiquitinyl hydrolase activity	1/39	93/16869	0.19414264951036	0.289382439836198	309252	Otud7a
GO:0005496	steroid binding	1/39	97/16869	0.201610890452935	0.294949265662627	360896	Esrrg
GO:0015108	chloride transmembrane transporter activity	1/39	97/16869	0.201610890452935	0.294949265662627	100361584	Ano2
GO:0072341	modified amino acid binding	1/39	99/16869	0.2053196788762	0.297619351031555	290537	Appl1
GO:0019783	ubiquitin-like protein-specific protease activity	1/39	101/16869	0.209011678476465	0.300216774538923	309252	Otud7a
GO:0004386	helicase activity	1/39	108/16869	0.221802530724933	0.312899998701244	311835	Ddx31
GO:1902936	phosphatidylinositol bisphosphate binding	1/39	108/16869	0.221802530724933	0.312899998701244	361659	Plekha1
GO:0016407	acetyltransferase activity	1/39	112/16869	0.22902086738341	0.319579770907016	680014	Esco1
GO:0004519	endonuclease activity	1/39	113/16869	0.230815233091594	0.319579770907016	361056	Rnaseh2b
GO:0016410	N-acyltransferase activity	1/39	114/16869	0.232605529457638	0.319579770907016	680014	Esco1
GO:0005216	ion channel activity	2/39	406/16869	0.24135205359847	0.32873814197033	100361584/304827	Ano2/Kcnt2
GO:0030165	PDZ domain binding	1/39	121/16869	0.245024414862329	0.330887671352546	361659	Plekha1
GO:0022838	substrate-specific channel activity	2/39	417/16869	0.2508158055338	0.33583811249441	100361584/304827	Ano2/Kcnt2
GO:0005267	potassium channel activity	1/39	127/16869	0.255513134617002	0.339252733357028	304827	Kcnt2
GO:0005178	integrin binding	1/39	129/16869	0.258977718876219	0.340987329853689	25614	Ptk2
GO:0001228	DNA-binding transcription activator activity, RNA polymerase II-specific	2/39	434/16869	0.265469921096488	0.346646673828472	360896/361400	Esrrg/Nfatc3
GO:0048018	receptor ligand activity	2/39	439/16869	0.26978352541527	0.348088760498995	81661/54190	Gmfb/Rabep1
GO:0015103	inorganic anion transmembrane transporter activity	1/39	136/16869	0.270980490768205	0.348088760498995	100361584	Ano2
GO:0015267	channel activity	2/39	447/16869	0.276686222856582	0.34973138569072	100361584/304827	Ano2/Kcnt2
GO:0022803	passive transmembrane transporter activity	2/39	447/16869	0.276686222856582	0.34973138569072	100361584/304827	Ano2/Kcnt2
GO:0019838	growth factor binding	1/39	146/16869	0.287799290242076	0.358049510694866	25022	Fgfr2
GO:0022843	voltage-gated cation channel activity	1/39	146/16869	0.287799290242076	0.358049510694866	304827	Kcnt2
GO:0008757	S-adenosylmethionine-dependent methyltransferase activity	1/39	148/16869	0.291117387236048	0.359348024869496	362078	Ehmt1
GO:0001085	RNA polymerase II transcription factor binding	1/39	151/16869	0.296066308138769	0.362623850278493	362142	Bbs5
GO:0030545	receptor regulator activity	2/39	474/16869	0.299963445169581	0.364570956436875	81661/54190	Gmfb/Rabep1
GO:0015079	potassium ion transmembrane transporter activity	1/39	161/16869	0.312320789166943	0.376692249529596	304827	Kcnt2
GO:0008234	cysteine-type peptidase activity	1/39	173/16869	0.331343855721578	0.396608554575829	309252	Otud7a
GO:0008168	methyltransferase activity	1/39	189/16869	0.355912127818331	0.422812903724033	362078	Ehmt1
GO:0019207	kinase regulator activity	1/39	192/16869	0.360419724831466	0.423923966946841	312781	Lrp6
GO:0005244	voltage-gated ion channel activity	1/39	195/16869	0.364896579144117	0.423923966946841	304827	Kcnt2
GO:0022832	voltage-gated channel activity	1/39	195/16869	0.364896579144117	0.423923966946841	304827	Kcnt2
GO:0016741	transferase activity, transferring one-carbon groups	1/39	199/16869	0.370818248980342	0.427659002473679	362078	Ehmt1
GO:0008514	organic anion transmembrane transporter activity	1/39	204/16869	0.378144721191297	0.432948303972644	432363	Slco4c1
GO:0042393	histone binding	1/39	210/16869	0.386826810840944	0.439702418078195	308215	Chd1
GO:0000287	magnesium ion binding	1/39	217/16869	0.396806697169647	0.447824701091459	113960	Cdc42bpb
GO:0015291	secondary active transmembrane transporter activity	1/39	221/16869	0.402438243753471	0.450959166759208	432363	Slco4c1
GO:0001227	DNA-binding transcription repressor activity, RNA polymerase II-specific	1/39	231/16869	0.416293920860312	0.461472861094339	361400	Nfatc3
GO:0050839	cell adhesion molecule binding	1/39	232/16869	0.417662146433485	0.461472861094339	25614	Ptk2
GO:0016757	transferase activity, transferring glycosyl groups	1/39	271/16869	0.468652669850356	0.514216123863585	29758	St6galnac3
GO:0001664	G protein-coupled receptor binding	1/39	292/16869	0.494279202068716	0.538593889150738	312781	Lrp6
GO:0005261	cation channel activity	1/39	317/16869	0.523219467113689	0.566223806876458	304827	Kcnt2
GO:0022804	active transmembrane transporter activity	1/39	346/16869	0.554771537078541	0.596285053458568	432363	Slco4c1
GO:0005525	GTP binding	1/39	364/16869	0.573322194223351	0.603379938245812	500282	Arl8b
GO:0032550	purine ribonucleoside binding	1/39	371/16869	0.580331066934245	0.603379938245812	500282	Arl8b
GO:0004857	enzyme inhibitor activity	1/39	372/16869	0.581323131935431	0.603379938245812	312781	Lrp6
GO:0001883	purine nucleoside binding	1/39	374/16869	0.583300411549631	0.603379938245812	500282	Arl8b
GO:0015077	monovalent inorganic cation transmembrane transporter activity	1/39	375/16869	0.58428563640259	0.603379938245812	304827	Kcnt2
GO:0032549	ribonucleoside binding	1/39	375/16869	0.58428563640259	0.603379938245812	500282	Arl8b
GO:0001882	nucleoside binding	1/39	383/16869	0.592086147752217	0.603572899752615	500282	Arl8b
GO:0032561	guanyl ribonucleotide binding	1/39	386/16869	0.594974415905262	0.603572899752615	500282	Arl8b
GO:0019001	guanyl nucleotide binding	1/39	387/16869	0.595932736464607	0.603572899752615	500282	Arl8b
GO:0046873	metal ion transmembrane transporter activity	1/39	430/16869	0.635114626452155	0.639159942544207	304827	Kcnt2
GO:0016887	ATPase activity	1/39	439/16869	0.642833871888733	0.642833871888733	309532	Atad1
