# Supplementary material for: Characteristics of phosgene aspiration lung injury analyzed based on transcriptomics and proteomics
Source: Front Genet. 2024 May 17;15:1393665. doi: 10.3389/fgene.2024.1393665 (PMC11140124; doi:10.3389/fgene.2024.1393665)
Supplement: Supplementary file 1 [file Presentation1.zip › Data/CircRNA/KEGG/Control--Treatment/kegg.xls]

Term	database	ID	GeneRatio	BgRatio	Pvalue	Qvalue	geneIDs	geneNames	URL
Axon guidance	KEGG PATHWAY	rno04360	3/16	181/8902	0.00380909697230768	0.12665748390478	29524/361400/25614	Limk2/Nfatc3/Ptk2	http://www.genome.jp/kegg-bin/show_pathway?rno04360/rno:29524%09red/rno:361400%09red/rno:25614%09red
Lipid and atherosclerosis	KEGG PATHWAY	rno05417	3/16	209/8902	0.00569945466741636	0.12665748390478	304962/361400/25614	Atf6/Nfatc3/Ptk2	http://www.genome.jp/kegg-bin/show_pathway?rno05417/rno:304962%09red/rno:361400%09red/rno:25614%09red
Regulation of actin cytoskeleton	KEGG PATHWAY	rno04810	3/16	223/8902	0.00682369850131991	0.12665748390478	25022/29524/25614	Fgfr2/Limk2/Ptk2	http://www.genome.jp/kegg-bin/show_pathway?rno04810/rno:25022%09red/rno:29524%09red/rno:25614%09red
Human immunodeficiency virus 1 infection	KEGG PATHWAY	rno05170	3/16	234/8902	0.00779430670183262	0.12665748390478	29524/361400/25614	Limk2/Nfatc3/Ptk2	http://www.genome.jp/kegg-bin/show_pathway?rno05170/rno:29524%09red/rno:361400%09red/rno:25614%09red
Longevity regulating pathway	KEGG PATHWAY	rno04211	2/16	90/8902	0.0110630006174912	0.143819008027386	290537/362078	Appl1/Ehmt1	http://www.genome.jp/kegg-bin/show_pathway?rno04211/rno:290537%09red/rno:362078%09red
Yersinia infection	KEGG PATHWAY	rno05135	2/16	135/8902	0.0238389843801027	0.238507924049844	361400/25614	Nfatc3/Ptk2	http://www.genome.jp/kegg-bin/show_pathway?rno05135/rno:361400%09red/rno:25614%09red
Glycosphingolipid biosynthesis - ganglio series	KEGG PATHWAY	rno00604	1/16	15/8902	0.0266443576198078	0.238507924049844	29758	St6galnac3	http://www.genome.jp/kegg-bin/show_pathway?rno00604/rno:29758%09red
Gastric cancer	KEGG PATHWAY	rno05226	2/16	151/8902	0.0293548214215192	0.238507924049844	25022/312781	Fgfr2/Lrp6	http://www.genome.jp/kegg-bin/show_pathway?rno05226/rno:25022%09red/rno:312781%09red
Wnt signaling pathway	KEGG PATHWAY	rno04310	2/16	165/8902	0.0345629871849892	0.249621574113811	312781/361400	Lrp6/Nfatc3	http://www.genome.jp/kegg-bin/show_pathway?rno04310/rno:312781%09red/rno:361400%09red
Mucin type O-glycan biosynthesis	KEGG PATHWAY	rno00512	1/16	31/8902	0.0543305772782114	0.312441685434692	29758	St6galnac3	http://www.genome.jp/kegg-bin/show_pathway?rno00512/rno:29758%09red
DNA replication	KEGG PATHWAY	rno03030	1/16	35/8902	0.0611358393536218	0.312441685434692	361056	Rnaseh2b	http://www.genome.jp/kegg-bin/show_pathway?rno03030/rno:361056%09red
Human cytomegalovirus infection	KEGG PATHWAY	rno05163	2/16	248/8902	0.0717838374626675	0.312441685434692	361400/25614	Nfatc3/Ptk2	http://www.genome.jp/kegg-bin/show_pathway?rno05163/rno:361400%09red/rno:25614%09red
Endocytosis	KEGG PATHWAY	rno04144	2/16	274/8902	0.0853324341842876	0.312441685434692	25022/54190	Fgfr2/Rabep1	http://www.genome.jp/kegg-bin/show_pathway?rno04144/rno:25022%09red/rno:54190%09red
MAPK signaling pathway	KEGG PATHWAY	rno04010	2/16	293/8902	0.0957041673120466	0.312441685434692	25022/361400	Fgfr2/Nfatc3	http://www.genome.jp/kegg-bin/show_pathway?rno04010/rno:25022%09red/rno:361400%09red
VEGF signaling pathway	KEGG PATHWAY	rno04370	1/16	58/8902	0.0993835708835987	0.312441685434692	25614	Ptk2	http://www.genome.jp/kegg-bin/show_pathway?rno04370/rno:25614%09red
Lysine degradation	KEGG PATHWAY	rno00310	1/16	63/8902	0.107502665497346	0.312441685434692	362078	Ehmt1	http://www.genome.jp/kegg-bin/show_pathway?rno00310/rno:362078%09red
Central carbon metabolism in cancer	KEGG PATHWAY	rno05230	1/16	69/8902	0.117154998169067	0.312441685434692	25022	Fgfr2	http://www.genome.jp/kegg-bin/show_pathway?rno05230/rno:25022%09red
PI3K-Akt signaling pathway	KEGG PATHWAY	rno04151	2/16	345/8902	0.12583324750291	0.312441685434692	25022/25614	Fgfr2/Ptk2	http://www.genome.jp/kegg-bin/show_pathway?rno04151/rno:25022%09red/rno:25614%09red
B cell receptor signaling pathway	KEGG PATHWAY	rno04662	1/16	77/8902	0.129872597653499	0.312441685434692	361400	Nfatc3	http://www.genome.jp/kegg-bin/show_pathway?rno04662/rno:361400%09red
Bacterial invasion of epithelial cells	KEGG PATHWAY	rno05100	1/16	77/8902	0.129872597653499	0.312441685434692	25614	Ptk2	http://www.genome.jp/kegg-bin/show_pathway?rno05100/rno:25614%09red
EGFR tyrosine kinase inhibitor resistance	KEGG PATHWAY	rno01521	1/16	80/8902	0.134597261025264	0.312441685434692	25022	Fgfr2	http://www.genome.jp/kegg-bin/show_pathway?rno01521/rno:25022%09red
RNA degradation	KEGG PATHWAY	rno03018	1/16	82/8902	0.137733663421876	0.312441685434692	360760	Pan3	http://www.genome.jp/kegg-bin/show_pathway?rno03018/rno:360760%09red
ErbB signaling pathway	KEGG PATHWAY	rno04012	1/16	85/8902	0.142418292031978	0.312441685434692	25614	Ptk2	http://www.genome.jp/kegg-bin/show_pathway?rno04012/rno:25614%09red
Peroxisome	KEGG PATHWAY	rno04146	1/16	87/8902	0.145528110395422	0.312441685434692	83842	Crot	http://www.genome.jp/kegg-bin/show_pathway?rno04146/rno:83842%09red
Th1 and Th2 cell differentiation	KEGG PATHWAY	rno04658	1/16	89/8902	0.14862735415082	0.312441685434692	361400	Nfatc3	http://www.genome.jp/kegg-bin/show_pathway?rno04658/rno:361400%09red
Colorectal cancer	KEGG PATHWAY	rno05210	1/16	89/8902	0.14862735415082	0.312441685434692	290537	Appl1	http://www.genome.jp/kegg-bin/show_pathway?rno05210/rno:290537%09red
PD-L1 expression and PD-1 checkpoint pathway in cancer	KEGG PATHWAY	rno05235	1/16	89/8902	0.14862735415082	0.312441685434692	361400	Nfatc3	http://www.genome.jp/kegg-bin/show_pathway?rno05235/rno:361400%09red
Small cell lung cancer	KEGG PATHWAY	rno05222	1/16	92/8902	0.153256465797331	0.312441685434692	25614	Ptk2	http://www.genome.jp/kegg-bin/show_pathway?rno05222/rno:25614%09red
Alzheimer disease	KEGG PATHWAY	rno05010	2/16	391/8902	0.154224427724258	0.312441685434692	304962/312781	Atf6/Lrp6	http://www.genome.jp/kegg-bin/show_pathway?rno05010/rno:304962%09red/rno:312781%09red
Endocrine resistance	KEGG PATHWAY	rno01522	1/16	94/8902	0.156329419677323	0.312441685434692	25614	Ptk2	http://www.genome.jp/kegg-bin/show_pathway?rno01522/rno:25614%09red
Fc gamma R-mediated phagocytosis	KEGG PATHWAY	rno04666	1/16	95/8902	0.157861972956746	0.312441685434692	29524	Limk2	http://www.genome.jp/kegg-bin/show_pathway?rno04666/rno:29524%09red
Amoebiasis	KEGG PATHWAY	rno05146	1/16	96/8902	0.159391916005763	0.312441685434692	25614	Ptk2	http://www.genome.jp/kegg-bin/show_pathway?rno05146/rno:25614%09red
Prostate cancer	KEGG PATHWAY	rno05215	1/16	99/8902	0.163966125237846	0.312441685434692	25022	Fgfr2	http://www.genome.jp/kegg-bin/show_pathway?rno05215/rno:25022%09red
Th17 cell differentiation	KEGG PATHWAY	rno04659	1/16	104/8902	0.171537988795892	0.312441685434692	361400	Nfatc3	http://www.genome.jp/kegg-bin/show_pathway?rno04659/rno:361400%09red
T cell receptor signaling pathway	KEGG PATHWAY	rno04660	1/16	104/8902	0.171537988795892	0.312441685434692	361400	Nfatc3	http://www.genome.jp/kegg-bin/show_pathway?rno04660/rno:361400%09red
Parathyroid hormone synthesis, secretion and action	KEGG PATHWAY	rno04928	1/16	105/8902	0.173044625779214	0.312441685434692	312781	Lrp6	http://www.genome.jp/kegg-bin/show_pathway?rno04928/rno:312781%09red
C-type lectin receptor signaling pathway	KEGG PATHWAY	rno04625	1/16	113/8902	0.185005580101478	0.318208420250899	361400	Nfatc3	http://www.genome.jp/kegg-bin/show_pathway?rno04625/rno:361400%09red
Growth hormone synthesis, secretion and action	KEGG PATHWAY	rno04935	1/16	116/8902	0.189448974708624	0.318208420250899	25614	Ptk2	http://www.genome.jp/kegg-bin/show_pathway?rno04935/rno:25614%09red
Leukocyte transendothelial migration	KEGG PATHWAY	rno04670	1/16	117/8902	0.190925052150539	0.318208420250899	25614	Ptk2	http://www.genome.jp/kegg-bin/show_pathway?rno04670/rno:25614%09red
Pathways of neurodegeneration - multiple diseases	KEGG PATHWAY	rno05022	2/16	477/8902	0.210326112644533	0.341779933047366	304962/312781	Atf6/Lrp6	http://www.genome.jp/kegg-bin/show_pathway?rno05022/rno:304962%09red/rno:312781%09red
Lysosome	KEGG PATHWAY	rno04142	1/16	134/8902	0.215636016774628	0.341861977813434	309969	Ap3b1	http://www.genome.jp/kegg-bin/show_pathway?rno04142/rno:309969%09red
Signaling pathways regulating pluripotency of stem cells	KEGG PATHWAY	rno04550	1/16	142/8902	0.227018234298804	0.342900858660781	25022	Fgfr2	http://www.genome.jp/kegg-bin/show_pathway?rno04550/rno:25022%09red
Breast cancer	KEGG PATHWAY	rno05224	1/16	148/8902	0.235453077436733	0.342900858660781	312781	Lrp6	http://www.genome.jp/kegg-bin/show_pathway?rno05224/rno:312781%09red
Fluid shear stress and atherosclerosis	KEGG PATHWAY	rno05418	1/16	151/8902	0.239638066708966	0.342900858660781	25614	Ptk2	http://www.genome.jp/kegg-bin/show_pathway?rno05418/rno:25614%09red
Oxytocin signaling pathway	KEGG PATHWAY	rno04921	1/16	155/8902	0.245184651479027	0.342900858660781	361400	Nfatc3	http://www.genome.jp/kegg-bin/show_pathway?rno04921/rno:361400%09red
mTOR signaling pathway	KEGG PATHWAY	rno04150	1/16	157/8902	0.247943697800872	0.342900858660781	312781	Lrp6	http://www.genome.jp/kegg-bin/show_pathway?rno04150/rno:312781%09red
Hepatitis B	KEGG PATHWAY	rno05161	1/16	157/8902	0.247943697800872	0.342900858660781	361400	Nfatc3	http://www.genome.jp/kegg-bin/show_pathway?rno05161/rno:361400%09red
Protein processing in endoplasmic reticulum	KEGG PATHWAY	rno04141	1/16	168/8902	0.262950220121827	0.354175605193265	304962	Atf6	http://www.genome.jp/kegg-bin/show_pathway?rno04141/rno:304962%09red
cGMP-PKG signaling pathway	KEGG PATHWAY	rno04022	1/16	171/8902	0.266993917761077	0.354175605193265	361400	Nfatc3	http://www.genome.jp/kegg-bin/show_pathway?rno04022/rno:361400%09red
Hepatocellular carcinoma	KEGG PATHWAY	rno05225	1/16	179/8902	0.277675666324614	0.356988775636357	312781	Lrp6	http://www.genome.jp/kegg-bin/show_pathway?rno05225/rno:312781%09red
Chemokine signaling pathway	KEGG PATHWAY	rno04062	1/16	182/8902	0.281643564082381	0.356988775636357	25614	Ptk2	http://www.genome.jp/kegg-bin/show_pathway?rno04062/rno:25614%09red
Cellular senescence	KEGG PATHWAY	rno04218	1/16	185/8902	0.285591020509086	0.356988775636357	361400	Nfatc3	http://www.genome.jp/kegg-bin/show_pathway?rno04218/rno:361400%09red
Transcriptional misregulation in cancer	KEGG PATHWAY	rno05202	1/16	193/8902	0.296018381913809	0.363041411781087	25614	Ptk2	http://www.genome.jp/kegg-bin/show_pathway?rno05202/rno:25614%09red
Focal adhesion	KEGG PATHWAY	rno04510	1/16	200/8902	0.305025108555851	0.367159852891302	25614	Ptk2	http://www.genome.jp/kegg-bin/show_pathway?rno04510/rno:25614%09red
Proteoglycans in cancer	KEGG PATHWAY	rno05205	1/16	207/8902	0.313923718762624	0.370851083882893	25614	Ptk2	http://www.genome.jp/kegg-bin/show_pathway?rno05205/rno:25614%09red
Rap1 signaling pathway	KEGG PATHWAY	rno04015	1/16	213/8902	0.321465966351937	0.370851083882893	25022	Fgfr2	http://www.genome.jp/kegg-bin/show_pathway?rno04015/rno:25022%09red
Kaposi sarcoma-associated herpesvirus infection	KEGG PATHWAY	rno05167	1/16	216/8902	0.325207873558845	0.370851083882893	361400	Nfatc3	http://www.genome.jp/kegg-bin/show_pathway?rno05167/rno:361400%09red
Ras signaling pathway	KEGG PATHWAY	rno04014	1/16	231/8902	0.343628985842457	0.381401793733844	25022	Fgfr2	http://www.genome.jp/kegg-bin/show_pathway?rno04014/rno:25022%09red
Chemical carcinogenesis - reactive oxygen species	KEGG PATHWAY	rno05208	1/16	234/8902	0.347256171830554	0.381401793733844	25614	Ptk2	http://www.genome.jp/kegg-bin/show_pathway?rno05208/rno:25614%09red
Calcium signaling pathway	KEGG PATHWAY	rno04020	1/16	238/8902	0.352063194215856	0.381401793733844	25022	Fgfr2	http://www.genome.jp/kegg-bin/show_pathway?rno04020/rno:25022%09red
Human T-cell leukemia virus 1 infection	KEGG PATHWAY	rno05166	1/16	249/8902	0.365111944821922	0.388911130665673	361400	Nfatc3	http://www.genome.jp/kegg-bin/show_pathway?rno05166/rno:361400%09red
Salmonella infection	KEGG PATHWAY	rno05132	1/16	254/8902	0.370961386173411	0.388911130665673	500282	Arl8b	http://www.genome.jp/kegg-bin/show_pathway?rno05132/rno:500282%09red
Parkinson disease	KEGG PATHWAY	rno05012	1/16	270/8902	0.389341883586685	0.401701943383087	304962	Atf6	http://www.genome.jp/kegg-bin/show_pathway?rno05012/rno:304962%09red
Human papillomavirus infection	KEGG PATHWAY	rno05165	1/16	353/8902	0.476879651605218	0.484330896161549	25614	Ptk2	http://www.genome.jp/kegg-bin/show_pathway?rno05165/rno:25614%09red
Amyotrophic lateral sclerosis	KEGG PATHWAY	rno05014	1/16	370/8902	0.493291805706649	0.493291805706649	304962	Atf6	http://www.genome.jp/kegg-bin/show_pathway?rno05014/rno:304962%09red
