# Supplementary material for: Characteristics of phosgene aspiration lung injury analyzed based on transcriptomics and proteomics
Source: Front Genet. 2024 May 17;15:1393665. doi: 10.3389/fgene.2024.1393665 (PMC11140124; doi:10.3389/fgene.2024.1393665)
Supplement: Supplementary file 1 [file Presentation1.zip › Data/lncRNA/Gene_differential_expression/Control--Treatment/Control--Treatment.all.gene.xls]

gene	gene_type	Position	Strand	1	2	3	4	5	6	log2(Fold_change)	p-value	Description	Website
Spp1	protein_coding	chr14:6673686-6679965	-	29.1089553285043	6.51053143187394	24.6639987489487	165.073297322659	76.6335764646016	226.985149937664	2.95011726738998	1.01833032205055e-07	secreted phosphoprotein 1	http://www.ncbi.nlm.nih.gov/gene/?term=25353
Lcn2	protein_coding	chr3:11414189-11417534	-	1558.35967727851	682.122108827387	843.354650882554	5984.89053359674	5338.09585290707	1482.62928688735	2.0538428877285	5.46717130869891e-07	lipocalin 2	http://www.ncbi.nlm.nih.gov/gene/?term=170496
Defb4	protein_coding	chr16:75634598-75637789	-	4028.86286163452	2867.79557132609	2822.09249444473	7975.78294918477	5379.91069426114	5601.71449709512	0.963742193183624	1.50422611823228e-06	defensin beta 4	http://www.ncbi.nlm.nih.gov/gene/?term=64389
Scd	protein_coding	chr1:264159966-264173061	-	11294.8673743288	7901.34880681981	3538.66123177111	31015.4713183746	12873.7307567597	48125.8259033705	2.01694157861865	1.54928969146916e-06	stearoyl-CoA desaturase	http://www.ncbi.nlm.nih.gov/gene/?term=246074
Igfbp6	protein_coding	chr7:143749385-143754018	+	496.568074181816	451.336711828928	491.24659584318	835.127198469816	946.671381749677	858.590673606034	0.875801198983504	2.3999844409421e-06	insulin-like growth factor binding protein 6	http://www.ncbi.nlm.nih.gov/gene/?term=25641
LOC102549174	protein_coding	chr17:89473036-89560154	-	17.7364671021502	22.8757453434034	11.5920582002943	2.10925585539944	1.8500865758466	0	-3.66961831734461	5.2684533230948e-06	ankyrin repeat domain-containing protein 26-like, transcript variant X5	http://www.ncbi.nlm.nih.gov/gene/?term=102549174
Gfra4	protein_coding	chr3:123573394-123582431	-	25.1344372855741	50.4611070108061	41.0800580426551	4.32503105856281	10.1749134079916	6.58503462219176	-2.44236925652682	7.42138649602897e-06	GDNF family receptor alpha 4	http://www.ncbi.nlm.nih.gov/gene/?term=66023
Zp2	protein_coding	chr1:189899906-189911650	-	56.4372974782429	45.448612181237	143.023986311096	7.56755569551975	21.2687209877079	12.3438131475305	-2.56489725866725	8.7024861687445e-06	zona pellucida glycoprotein 2	http://www.ncbi.nlm.nih.gov/gene/?term=81828
Pdk4	protein_coding	chr4:30546772-30556774	-	192.217290680533	2255.05106391345	3109.25760401459	214.221684262657	383.392619395962	207.669407138172	-2.78640916416672	9.70564014579523e-06	pyruvate dehydrogenase kinase 4	http://www.ncbi.nlm.nih.gov/gene/?term=89813
Serpine2	protein_coding	chr9:85560852-85629410	-	462.122476246619	396.215424210294	425.232051761512	923.398376371709	781.64678838206	681.861915796464	0.894421550803932	1.12289062762141e-05	serpin family E member 2	http://www.ncbi.nlm.nih.gov/gene/?term=29366
Me1	protein_coding	chr8:94256830-94368834	-	877.25236781517	661.343401828229	561.589353900364	1393.18372781387	1304.01013752833	1144.39426439292	0.870251167112702	1.23443770709803e-05	malic enzyme 1, NADP(+)-dependent, cytosolic	http://www.ncbi.nlm.nih.gov/gene/?term=24552
Hmgcs2	protein_coding	chr2:200452623-200480785	+	920.3578341518	3574.15781429275	2603.32256235552	731.815422443516	1074.30464782837	544.862123815822	-1.5939946842387	1.8792594647706e-05	3-hydroxy-3-methylglutaryl-CoA synthase 2	http://www.ncbi.nlm.nih.gov/gene/?term=24450
LOC100362027	protein_coding	chr10:38024460-38024945	-	5.43915042440026	1403.66894503217	10.0282543367699	5.3294097076491	4.55243379719241	5.82841278708335	-6.46104676433652	1.97360990423288e-05	ribosomal protein L30-like	http://www.ncbi.nlm.nih.gov/gene/?term=100362027
LOC691890	V_segment	chr6:142059715-142060227	-	7.33145108769243	14.3453870214346	5.2860767744995	0	0	0	-6.19799953778937	2.02354418719259e-05	Ig heavy chain V-III region ABE-47N-like	http://www.ncbi.nlm.nih.gov/gene/?term=691890
Mlc1	protein_coding	chr7:129949984-129970314	-	44.055538164551	281.429416854522	308.153483801574	17.2109265943182	20.9051971700416	56.421060365544	-2.747175238291	2.54971106450451e-05	megalencephalic leukoencephalopathy with subcortical cysts 1	http://www.ncbi.nlm.nih.gov/gene/?term=315215
Myh3	protein_coding	chr10:53621375-53645194	+	2.07714988165642	0.936221529424565	1.28307999808546	9.71565995207044	32.4220561206639	11.3097448537205	3.53292191407277	2.5657639749011e-05	myosin, heavy chain 3, skeletal muscle, embryonic	http://www.ncbi.nlm.nih.gov/gene/?term=24583
Xdh	protein_coding	chr6:25149570-25211273	-	7735.6666709003	9569.95808783774	11932.3944698243	5988.35163592243	5944.52693290679	5729.49585634476	-0.72708361652335	3.27980801651868e-05	xanthine dehydrogenase	http://www.ncbi.nlm.nih.gov/gene/?term=497811
LOC102546527	lncRNA	chr10:89760231-89763899	+	16.6305146339035	11.3892308117239	7.78891664881381	1.0578576429553	0.920965484443846	0	-4.01238354187744	3.31375353789742e-05	uncharacterized LOC102546527	http://www.ncbi.nlm.nih.gov/gene/?term=102546527
Lyve1	protein_coding	chr1:175663266-175676699	-	8845.63602603219	8340.2568758767	13288.8116354902	3962.58359056002	6719.98409243302	5519.06181793988	-0.911316013831088	3.77949439711808e-05	lymphatic vessel endothelial hyaluronan receptor 1	http://www.ncbi.nlm.nih.gov/gene/?term=293186
Tubb6	protein_coding	chr18:63130542-63140181	+	1084.91910662896	922.661654687035	925.357945923961	1534.91768107327	1598.17281495672	1540.72268737549	0.672101241151884	4.06704394943338e-05	tubulin, beta 6 class V	http://www.ncbi.nlm.nih.gov/gene/?term=307351
Acot1	protein_coding	chr6:107485088-107493082	+	2.29529135456646	338.752664411452	181.976313618581	13.7241811000115	5.408610122811	6.50267790232858	-4.31976431057986	4.49805921423472e-05	acyl-CoA thioesterase 1	http://www.ncbi.nlm.nih.gov/gene/?term=50559
Cyp2e1	protein_coding	chr1:213511892-213522195	+	656.404954919523	1996.64580340025	1828.67415169896	595.460500343209	701.124010207828	572.559477200187	-1.2614867513478	5.58454325081934e-05	cytochrome P450, family 2, subfamily e, polypeptide 1	http://www.ncbi.nlm.nih.gov/gene/?term=25086
Fads2	protein_coding	chr1:225906582-226152568	-	1136.02919371659	932.155680032311	951.545992555701	1570.10652745919	1446.83010867614	2075.714430757	0.754139852123974	5.58989479496464e-05	fatty acid desaturase 2	http://www.ncbi.nlm.nih.gov/gene/?term=83512
Anks4b	protein_coding	chr1:189940305-189942113	+	134.588075251587	133.970750559274	143.320313815314	31.0446229509195	40.2206054719982	71.915803797992	-1.51974418236601	5.82104073009654e-05	ankyrin repeat and sterile alpha motif domain containing 4B	http://www.ncbi.nlm.nih.gov/gene/?term=687561
G2e3	protein_coding	chr6:72092148-72123878	+	961.006675497674	2105.81645625562	2521.61229404349	880.89227759329	866.8766794039	876.039445348086	-1.09053539614885	5.98278191205499e-05	G2/M-phase specific E3 ubiquitin protein ligase	http://www.ncbi.nlm.nih.gov/gene/?term=299002
LOC685590	protein_coding	chrX:23243126-23254011	-	12.6543405183505	44.7987716400802	35.950611983815	3246.25373539986	13.3008017602529	92.6318320533946	5.16177649571877	6.44826332163617e-05	similar to Phosphatidylinositol-4,5-bisphosphate 3-kinase catalytic subunit alpha isoform (PI3-kinase p110 subunit alpha) (PtdIns-3-kinase p110) (PI3K)	http://www.ncbi.nlm.nih.gov/gene/?term=685590
Fmo2	protein_coding	chr13:80752526-80775264	-	20178.4289878589	51740.2833613914	56706.2469729361	9880.71854463308	23401.8234317971	16749.3921634943	-1.36223760182924	7.0144233920943e-05	flavin containing monooxygenase 2	http://www.ncbi.nlm.nih.gov/gene/?term=246245
Nrxn1	protein_coding	chr6:13886757-15191660	-	1365.63945663204	1738.07551123214	1460.25217057402	940.556663550952	996.127268506261	932.353600034332	-0.669898323844054	7.93432918881864e-05	neurexin 1	http://www.ncbi.nlm.nih.gov/gene/?term=60391
Bcl7b	protein_coding	chr12:24543748-24557093	-	640.797788943163	41008.2113934878	764.568165660736	678.523532384923	664.338024809497	718.640074585854	-4.36245795249865	8.17117241931677e-05	B-cell CLL/lymphoma 7B	http://www.ncbi.nlm.nih.gov/gene/?term=368001
Tspan1	protein_coding	chr5:135019206-135032412	-	664.526495554251	732.711547215716	519.169913168611	1285.60175483437	1434.3031200824	823.340717737691	0.88557529210037	9.60597336815461e-05	tetraspanin 1	http://www.ncbi.nlm.nih.gov/gene/?term=298436
Pdzk1	protein_coding	chr2:198965685-198999323	+	0	0	0	5.36391045464946	10.1863033049231	4.83806728444014	5.80313072729003	9.94875447160792e-05	PDZ domain containing 1	http://www.ncbi.nlm.nih.gov/gene/?term=65144
Pappa2	protein_coding	chr13:76389150-76660248	-	606.163356303256	621.422988463	791.375011675296	912.9947878314	1163.77143201583	1492.28792728372	0.822964439299773	0.000108996895847879	pappalysin 2	http://www.ncbi.nlm.nih.gov/gene/?term=680415
Gabrp	protein_coding	chr10:18484257-18510604	-	326.253444499797	175.745501204207	85.8931311629056	648.782478738823	1349.59021582981	285.874391398597	1.9577654630881	0.000110085213688686	gamma-aminobutyric acid type A receptor pi subunit	http://www.ncbi.nlm.nih.gov/gene/?term=81658
Sftpd	protein_coding	chr16:18753535-18766100	-	4114.56552791202	4119.2756726822	5710.2939176097	8571.29549309832	7737.88845158861	6276.27911588171	0.69583825608863	0.000142471144614418	surfactant protein D	http://www.ncbi.nlm.nih.gov/gene/?term=25350
Ybx1-ps3	transcribed_pseudogene	chr10:40380357-40381897	-	462.13163240394	224.048223442506	624.88984031864	1029.00039845566	662.228760686134	1634.42122233936	1.34290850088715	0.000148587415117879	Y box protein 1 related, pseudogene 3	http://www.ncbi.nlm.nih.gov/gene/?term=29206
LOC500300	protein_coding	chr4:148780330-148784566	+	293.411475716041	2090.66479397465	2710.47966202995	299.49721620377	530.762228612013	467.567841528518	-1.97294120241726	0.000153223364685999	similar to hypothetical protein MGC6835	http://www.ncbi.nlm.nih.gov/gene/?term=500300
Ptprn	protein_coding	chr9:82446626-82462314	-	12.4523575636693	7.58853056215119	4.05532465475088	30.0953698582193	186.184880063831	14.9010594489289	3.24235165544588	0.000158296600409926	protein tyrosine phosphatase, receptor type, N	http://www.ncbi.nlm.nih.gov/gene/?term=116660
LOC102555397	V_segment	chr3:18501895-18502622	+	198.615598242605	22.5787680997939	3.57648047983112	4.22471543988539	4.64750256965474	0	-4.6347852313375	0.00017310578483813	Ig kappa chain V-V region L7-like	http://www.ncbi.nlm.nih.gov/gene/?term=102555397
Gp2	protein_coding	chr1:189166735-189182306	-	164.235442589642	5.46930926828425	20.9803196443702	445.505803666079	1866.92473304117	144.840921837072	3.68573680657642	0.000179838903704756	glycoprotein 2	http://www.ncbi.nlm.nih.gov/gene/?term=171459
Grik4	protein_coding	chr8:46804134-47237546	-	14.7386591916577	50.5294867577275	34.8707302396396	4.31422090586339	10.1998942985457	4.85687484875579	-2.34519269204363	0.000187437992758003	glutamate ionotropic receptor kainate type subunit 4	http://www.ncbi.nlm.nih.gov/gene/?term=24406
Syt7	protein_coding	chr1:226435816-226498008	+	2621.5392308619	1831.06612939184	1850.7242528577	3247.71853216344	2995.53064174243	3893.99649591809	0.685449866130926	0.000201833741246552	synaptotagmin 7	http://www.ncbi.nlm.nih.gov/gene/?term=59267
LOC103691205	lncRNA	chr1:175720692-175725617	+	53.2503282996972	42.6494501776624	88.9195041195256	18.1306574180397	23.9240426952976	15.5777463370579	-1.67472969403372	0.000219725923986155	uncharacterized LOC103691205	http://www.ncbi.nlm.nih.gov/gene/?term=103691205
Txnip	protein_coding	chr2:198683168-198686971	+	20768.8663497541	46621.3268164614	41409.6085137714	17894.8308729856	21575.219215208	19143.7791531798	-0.892354165951901	0.000229504010929481	thioredoxin interacting protein	http://www.ncbi.nlm.nih.gov/gene/?term=117514
Mrgprb3	protein_coding	chr1:103897051-103909958	-	64.6720845190222	42.6450863889092	80.5111178298973	12.8682607693806	29.5977156578988	11.307446134718	-1.79828219068951	0.000230839948392372	MAS-related GPR, member B3	http://www.ncbi.nlm.nih.gov/gene/?term=691194
Abcb1b	protein_coding	chr4:22225123-22307577	-	1897.72051059773	2193.14778964611	2854.85617319108	3179.636080631	3542.62837776226	4910.32315571328	0.744356206116852	0.000244118429445845	ATP-binding cassette, subfamily B (MDR/TAP), member 1B	http://www.ncbi.nlm.nih.gov/gene/?term=24646
Gpr50	protein_coding	chr17:36771578-36776225	+	1.10387747359789	11.5156741252682	5.08737893078123	46.6876899204055	32.0586754943731	19.4814965189776	2.44737646056808	0.000247378436658726	G protein-coupled receptor 50	http://www.ncbi.nlm.nih.gov/gene/?term=117097
Pdgfra	protein_coding	chr14:35527926-35581130	-	2992.17669741976	7284.77631611894	6405.02362021468	2517.07337592766	3129.48211456931	3043.45914175714	-0.940780466734265	0.00025821125262026	platelet derived growth factor receptor alpha	http://www.ncbi.nlm.nih.gov/gene/?term=25267
LOC103693675	lncRNA	chr13:77965484-77967485	-	0	0	0	5.344301899072	8.32404834332439	4.01182026149896	5.60114699097673	0.000271740100165279	uncharacterized LOC103693675	http://www.ncbi.nlm.nih.gov/gene/?term=103693675
Ubd	protein_coding	chr20:1876175-1878126	-	33.3170297603576	18.9275066062094	26.2007173250544	79.8397686615562	81.6360110306764	56.0514377412928	1.46807461371386	0.000283261381945847	ubiquitin D	http://www.ncbi.nlm.nih.gov/gene/?term=29168
LOC502812	V_segment	chr3:18750401-18750997	+	11.4605306500543	14.3221758159453	4.15168022395505	106.051968319494	46.6257005339118	17.5012273978856	2.49880559362746	0.000303494808765507	Ig kappa chain V-IV region S107B-like	http://www.ncbi.nlm.nih.gov/gene/?term=502812
Clca4l	protein_coding	chr2:250785534-250805445	-	0	0	0	1.26103096322842	63.2837401322065	1.09116952202517	7.45958013963852	0.000311585487928866	chloride channel calcium activated 4-like	http://www.ncbi.nlm.nih.gov/gene/?term=499721
LOC108348805	lncRNA	chr18:62013483-62017687	+	52.3986793381428	190.938684254783	415.494883012336	43.7548279950804	57.7838915984599	56.4338153322667	-2.06073536685979	0.000316416850097256	uncharacterized LOC108348805	http://www.ncbi.nlm.nih.gov/gene/?term=108348805
Itln1	protein_coding	chr13:89919570-89929774	+	413.460150398073	54.86958648698	8.74584474758842	2.23958535380502	0.762035498702714	20.782555647683	-4.3382905392888	0.000317726763587054	intelectin 1	http://www.ncbi.nlm.nih.gov/gene/?term=498284
Cfi	protein_coding	chr2:235264149-235305779	+	130.29967387851	108.354110797365	64.3007832447736	265.36470312722	631.195618487218	131.750018278167	1.76232348619205	0.000318684392181629	complement factor I	http://www.ncbi.nlm.nih.gov/gene/?term=79126
Lum	protein_coding	chr7:38820058-38826862	+	693.645502605994	504.535601846243	466.734344706917	820.338859334672	1662.74493439845	825.904447639615	0.990655675344304	0.000319601707038526	lumican	http://www.ncbi.nlm.nih.gov/gene/?term=81682
Galnt5	protein_coding	chr3:44025964-44072073	+	371.407531854778	368.674942987506	410.089039293759	701.897810640518	704.755168538615	543.41903597032	0.761552181215647	0.000327179059852711	polypeptide N-acetylgalactosaminyltransferase 5	http://www.ncbi.nlm.nih.gov/gene/?term=83627
Muc4	protein_coding	chr11:71242973-71285217	-	21.9340268739772	30.4760896691516	20.1866204199007	56.7727589843201	403.543306350635	30.5506138184546	2.75300339892475	0.000331843575179092	mucin 4, cell surface associated, transcript variant X2	http://www.ncbi.nlm.nih.gov/gene/?term=303887
LOC102549917	lncRNA	chr8:124572296-124584735	+	430.90772744844	354.314047601055	683.578962475417	275.780856892088	246.53075376152	187.810548693665	-1.04798099586629	0.000342033325699457	uncharacterized LOC102549917, transcript variant X1	http://www.ncbi.nlm.nih.gov/gene/?term=102549917
LOC102556061	lncRNA	chr4:125191567-125247001	+	611.477269197898	949.298616684584	1272.23304086451	501.69496105412	408.554709887877	587.081778133768	-0.919203253679758	0.000346804911748224	uncharacterized LOC102556061, transcript variant X2	http://www.ncbi.nlm.nih.gov/gene/?term=102556061
Adam33	protein_coding	chr3:123595018-123607549	-	594.726969045817	812.507700949236	815.255054004216	507.971839598357	403.149373170213	377.728607822658	-0.786556371138134	0.000348336646320366	ADAM metallopeptidase domain 33	http://www.ncbi.nlm.nih.gov/gene/?term=311425
Upk3b	protein_coding	chr12:23676169-23682395	-	613.315875586033	426.597796485886	429.245281833356	632.883919085196	1031.97476133884	980.658057197213	0.848661429285999	0.000369190950499398	uroplakin 3B, transcript variant X1	http://www.ncbi.nlm.nih.gov/gene/?term=360790
C5	protein_coding	chr3:14049993-14113931	-	1205.89260580426	819.975793812417	981.391048450232	1567.9716123184	1345.07177167735	2132.98464018291	0.74698136624124	0.000372665851640239	complement component 5, transcript variant X1	http://www.ncbi.nlm.nih.gov/gene/?term=362119
Ttc9	protein_coding	chr6:105364668-105399500	+	1391.60865780697	1098.44321615058	1118.66922599822	1860.83901805151	1979.43028356007	1660.76103637279	0.607976577654559	0.000376683754269083	tetratricopeptide repeat domain 9	http://www.ncbi.nlm.nih.gov/gene/?term=500689
Catsper3	protein_coding	chr17:8900034-8925385	-	7.279482223823	3.76213246247502	6.21056185297321	0	0	0	-5.56365050353778	0.000379593129194479	cation channel, sperm associated 3	http://www.ncbi.nlm.nih.gov/gene/?term=290989
Fabp5	protein_coding	chr2:93981662-93985322	-	1048.31819159528	745.908195911643	614.043502441775	1723.32504885588	987.593648175971	1681.89700041448	0.866645157703798	0.000395817601355843	fatty acid binding protein 5, epidermal	http://www.ncbi.nlm.nih.gov/gene/?term=140868
Igfbp5	protein_coding	chr9:80154230-80166813	-	3117.06843859689	2303.3696348107	1989.30610281092	3487.46168760217	5533.34590585223	3558.63936757772	0.763439253442114	0.00039859478829649	insulin-like growth factor binding protein 5	http://www.ncbi.nlm.nih.gov/gene/?term=25285
Cped1	protein_coding	chr4:49055988-49333729	+	4259.62746858869	6412.35440921358	6259.24479107846	3353.19355424033	3662.75233458659	3871.46741822429	-0.636903425817187	0.000427858287636775	cadherin-like and PC-esterase domain containing 1, transcript variant X1	http://www.ncbi.nlm.nih.gov/gene/?term=500046
Fasn	protein_coding	chr10:109987735-110005901	-	19576.3377207758	23496.8577180528	24511.5953428889	31381.9463987622	30550.939981097	40298.6545678308	0.597093994525875	0.000448538604751943	fatty acid synthase	http://www.ncbi.nlm.nih.gov/gene/?term=50671
Fndc1	protein_coding	chr1:47605211-47687499	+	827.174603115109	521.587256019558	622.355225544595	825.684741838301	1434.31753720565	1235.01326947149	0.826600213410775	0.000454022489134696	fibronectin type III domain containing 1	http://www.ncbi.nlm.nih.gov/gene/?term=308099
Uchl1	protein_coding	chr14:43133224-43143942	-	18.6610279065077	4.662799665385	8.88441905396167	33.1881638694081	96.76511007641	29.3136894377489	2.2918330206387	0.000456864961639004	ubiquitin C-terminal hydrolase L1	http://www.ncbi.nlm.nih.gov/gene/?term=29545
Hhip	protein_coding	chr19:31525134-31614487	+	1849.73551477835	3072.33502990148	1925.62596003171	1171.77776370547	1369.97379106946	1568.3428530516	-0.736421693076434	0.000498309315407876	Hedgehog-interacting protein	http://www.ncbi.nlm.nih.gov/gene/?term=291936
Slc25a52	protein_coding	chr14:47201521-47203301	-	5.42863486759969	8.29785352735193	303.411355831168	5.34343549268188	3.59167805845381	8.46180322206586	-4.1823658558417	0.000499854137042162	solute carrier family 25, member 52	http://www.ncbi.nlm.nih.gov/gene/?term=305365
Retnla	protein_coding	chr11:54543727-54545493	-	1494.53029642297	453.079112371379	397.590545597709	1735.22799305285	1972.96021584553	2130.18787224512	1.31562902165587	0.000501138366099701	resistin like alpha	http://www.ncbi.nlm.nih.gov/gene/?term=81712
LOC102547938	lncRNA	chr8:126698833-126707504	+	76.0051142628654	43.6521986355171	35.4509794816556	22.2033910925499	13.7353731657048	6.2738508035349	-1.87009111803329	0.000507703199983075	uncharacterized LOC102547938	http://www.ncbi.nlm.nih.gov/gene/?term=102547938
Muc3	protein_coding	chr12:22535663-22584775	+	3.30172384229696	74.4409149567712	39.9022666703522	83.4641978518283	1163.47877282202	77.7259864904112	3.49251988692588	0.000513068365067434	mucin 3, intestinal, transcript variant X1	http://www.ncbi.nlm.nih.gov/gene/?term=687030
Oxct1	protein_coding	chr2:53859738-54007733	+	3493.67944699101	2407.86447825516	2457.96811614059	4019.9751932505	4670.83779667323	4107.49937356385	0.614398382224917	0.000552389582718227	3-oxoacid CoA transferase 1	http://www.ncbi.nlm.nih.gov/gene/?term=690163
Thrsp	protein_coding	chr1:162381251-162385575	-	5.31143598166213	32.6127145003349	3.07241456006036	56.7540926355989	360.469714837142	18.9511322984006	3.4154416723307	0.000566036863827796	thyroid hormone responsive	http://www.ncbi.nlm.nih.gov/gene/?term=25357
Gpx3	protein_coding	chr10:40247436-40255423	+	20342.0767535883	24267.4994104909	26729.7595858436	15994.5249907023	17723.693883763	14453.4156935696	-0.56650021050386	0.000576840581933693	glutathione peroxidase 3	http://www.ncbi.nlm.nih.gov/gene/?term=64317
Rbm44	protein_coding	chr9:98279031-98305248	+	0.00366888094338835	0	1.17398077036338	4.3453460147923	15.8171448435798	4.75832926617206	4.11298627658131	0.000591860244840887	RNA binding motif protein 44, transcript variant X1	http://www.ncbi.nlm.nih.gov/gene/?term=501183
Bsn	protein_coding	chr8:116873721-116965396	-	75.1426510473037	80.7641092220106	88.38052846061	205.514717579096	230.196937901575	118.820208902998	1.18141557551176	0.000620494530907526	bassoon (presynaptic cytomatrix protein)	http://www.ncbi.nlm.nih.gov/gene/?term=29138
Muc5b	protein_coding	chr1:214778459-214811237	+	2860.47889229942	3645.40977077391	880.407038748954	7750.30649371854	21597.2056043815	2048.59973178499	2.087751360003	0.00062473108032819	mucin 5B, oligomeric mucus/gel-forming, transcript variant X1	http://www.ncbi.nlm.nih.gov/gene/?term=309114
Elf3	protein_coding	chr13:52083873-52088798	-	547.584486227797	445.679737657551	298.711978862624	899.996434829854	962.347326362069	563.927380313466	0.907917071519195	0.000635555164072969	E74-like factor 3	http://www.ncbi.nlm.nih.gov/gene/?term=304815
Cpt1a	protein_coding	chr1:218568157-218629679	+	1953.12813693836	5611.4532161653	4169.52994245384	1854.4995874066	2375.40617113229	1723.68978976367	-0.978856124174761	0.000645996864745352	carnitine palmitoyltransferase 1A	http://www.ncbi.nlm.nih.gov/gene/?term=25757
Sh3rf2	protein_coding	chr18:36371041-36471020	+	177.34826165602	193.895953955745	153.654951043139	504.649491874656	366.541489155757	231.495182010333	1.06930448490017	0.000660145306043142	SH3 domain containing ring finger 2	http://www.ncbi.nlm.nih.gov/gene/?term=307472
Aff3	protein_coding	chr9:44837979-45291964	-	3129.72467794735	3090.18080018383	3635.74866382123	2094.17051049256	2260.68543692216	2469.15505954684	-0.529919604035663	0.000677860774366099	AF4/FMR2 family, member 3	http://www.ncbi.nlm.nih.gov/gene/?term=363220
Ect2	protein_coding	chr2:112769385-112831476	-	195.038707227435	152.934574687816	172.110118391666	464.427857489901	786.82520943092	166.517171317244	1.44604988074104	0.000704429909308939	epithelial cell transforming 2	http://www.ncbi.nlm.nih.gov/gene/?term=361921
Pgam2	protein_coding	chr14:86045005-86047116	-	4.14319179195407	2.85491825849057	0.117072378576782	10.7778431360746	37.0874768982672	8.70318976323951	2.89136418831101	0.000710225345668002	phosphoglycerate mutase 2	http://www.ncbi.nlm.nih.gov/gene/?term=24959
Col6a4	protein_coding	chr8:114670628-114766803	-	765.732290330882	592.85080941009	913.493638345081	218.581698475315	265.552634427965	577.118069367907	-1.09730570512452	0.000719307826002243	collagen, type VI, alpha 4	http://www.ncbi.nlm.nih.gov/gene/?term=315981
Figf	protein_coding	chrX:31816480-31852239	-	665.674174589878	826.701259206993	1053.05645773473	533.610547408599	563.668446897305	403.306945614814	-0.762171121279236	0.000732095659992894	c-fos induced growth factor	http://www.ncbi.nlm.nih.gov/gene/?term=360457
Pigr	protein_coding	chr13:47564176-47592093	+	17914.3919223805	19274.9365101343	14291.280096834	35589.0897715899	22604.9961973431	23721.1051752078	0.670040641694418	0.000749491424325525	polymeric immunoglobulin receptor	http://www.ncbi.nlm.nih.gov/gene/?term=25046
Krt14	protein_coding	chr10:88118029-88122233	-	5.23199341268018	8.60060136307471	3.93152629135496	16.2878356305641	206.603053394226	4.14537085382161	3.65236021886265	0.00080938002323046	keratin 14	http://www.ncbi.nlm.nih.gov/gene/?term=287701
LOC690323	misc_RNA	chr10:104405281-104443117	+	706.851873224328	156.56027373631	189.268980930318	113.951355956286	135.800156529861	76.6599755790003	-1.68777501264959	0.000809455435954688	similar to Myosin-15 (Myosin XV) (Unconventional myosin-15), transcript variant X1	http://www.ncbi.nlm.nih.gov/gene/?term=690323
Lgals1	protein_coding	chr7:120153184-120156290	+	1056.74211240597	810.496402737662	933.957073689614	1267.61158208211	1506.57779812205	1424.73859179664	0.584351892127164	0.000834390961288112	galectin 1	http://www.ncbi.nlm.nih.gov/gene/?term=56646
Pof1b	protein_coding	chrX:84099618-84167717	-	387.06786913083	404.79439684409	443.736410148866	800.897870466006	718.472824780208	532.555631044764	0.7313753824168	0.000861384117517593	premature ovarian failure 1B	http://www.ncbi.nlm.nih.gov/gene/?term=302328
Gata4	protein_coding	chr15:46386703-46458679	-	75.0605513625631	56.9677764620665	61.21098950587	135.283068641117	118.112797937772	153.517225583013	1.07333917702759	0.000863972719176868	GATA binding protein 4	http://www.ncbi.nlm.nih.gov/gene/?term=54254
Mfsd2a	protein_coding	chr5:140642865-140657759	-	129.204659224145	62.5937658021722	80.0514269443208	228.938621919167	163.881972038284	216.409253612858	1.16317084971817	0.000880909464314816	major facilitator superfamily domain containing 2A	http://www.ncbi.nlm.nih.gov/gene/?term=298504
P2ry4	protein_coding	chrX:70421599-70447109	-	586.255668943335	368.555390982755	635.456447823121	337.535257497568	290.511749662869	214.284367035607	-0.916701110501585	0.000900448295908071	pyrimidinergic receptor P2Y4	http://www.ncbi.nlm.nih.gov/gene/?term=63843
Msln	protein_coding	chr10:15119700-15129129	-	1441.74804705842	1688.68357658647	1150.13014071769	2172.00447811541	4309.30801093347	1710.0595235351	0.936083223837788	0.000915489420359467	mesothelin	http://www.ncbi.nlm.nih.gov/gene/?term=60333
Cftr	protein_coding	chr4:42693263-42860679	+	888.787182576123	728.798414332906	764.466983743292	1393.20239817149	897.795202489486	1653.0833450173	0.727499611305544	0.000915499722536458	cystic fibrosis transmembrane conductance regulator	http://www.ncbi.nlm.nih.gov/gene/?term=24255
Ngp	protein_coding	chr8:118662335-118665699	+	180.316857198541	111.122373930682	89.1451227801989	175.999052149378	469.605394012202	288.29227729731	1.29404977178642	0.00102671289319613	neutrophilic granule protein	http://www.ncbi.nlm.nih.gov/gene/?term=301026
Brms1l	protein_coding	chr6:76675399-76708261	+	586.153602726196	296.329657606233	431.486773502906	832.922348219421	632.140727946373	880.396417897842	0.836149435247315	0.00107592950014425	breast cancer metastasis-suppressor 1-like	http://www.ncbi.nlm.nih.gov/gene/?term=299053
Adprhl1	protein_coding	chr16:81616098-81648133	+	274.170069162349	137.67410867068	140.179651016077	345.173510371446	456.515970536734	335.469107843579	1.04183140655294	0.00109683931033948	ADP-ribosylhydrolase like 1	http://www.ncbi.nlm.nih.gov/gene/?term=290880
Duox1	protein_coding	chr3:114251794-114286827	+	154.095658074416	27.3280965565892	76.2971717491861	317.299638974036	300.673282627136	176.022874817656	1.62188185340193	0.00111553780085893	dual oxidase 1	http://www.ncbi.nlm.nih.gov/gene/?term=266807
Rgs16	protein_coding	chr13:71163411-71185147	+	272.294626726129	205.13501758085	354.719574333029	114.078387237691	142.966001615383	161.013264840169	-0.990790462932388	0.00123744321042887	regulator of G-protein signaling 16	http://www.ncbi.nlm.nih.gov/gene/?term=360857
Fdps	protein_coding	chr2:188403595-188413219	-	1870.47930944939	1719.00265313411	1526.49295455196	2567.02130529435	2220.29377010654	2557.76670682465	0.521450209628737	0.00129386058385422	farnesyl diphosphate synthase	http://www.ncbi.nlm.nih.gov/gene/?term=83791
Galnt15	protein_coding	chr16:8127599-8178101	+	277.681505175534	696.686655679384	618.087208454256	248.224953932467	279.533577774515	264.377555049977	-1.00696646712313	0.00131460345706491	polypeptide N-acetylgalactosaminyltransferase 15, transcript variant X1	http://www.ncbi.nlm.nih.gov/gene/?term=100360475
LOC299411	V_segment	chr6:140752444-140753017	-	6.394162403792	47.8286377234006	14.1890960211649	5.24556671654405	2.75151648651392	0	-3.06840841858267	0.00133789700276226	Ig heavy chain V-III region 23-like	http://www.ncbi.nlm.nih.gov/gene/?term=299411
Gcgr	protein_coding	chr10:109707863-109716253	+	2.0600977811347	0	0.0360473318791266	12.7635193867707	21.3558269243632	1.24205051246833	3.83896144151755	0.00138565090373845	glucagon receptor	http://www.ncbi.nlm.nih.gov/gene/?term=24953
Nme2	protein_coding	chr10:81648216-81653717	-	351.576098917332	399.162594221334	310.780551330289	614.555465770449	577.320031110319	517.842001301646	0.686128572667543	0.00147085082391896	NME/NM23 nucleoside diphosphate kinase 2	http://www.ncbi.nlm.nih.gov/gene/?term=83782
Igha	C_region	chr6:138054656-138060284	-	5617.82088924194	7873.02343960635	3530.88708734448	3103.9361280446	4025.81571578571	2799.44614369309	-0.77774658443665	0.00151692529818073	immunoglobulin heavy chain, alpha	http://www.ncbi.nlm.nih.gov/gene/?term=314487
LOC108352058	lncRNA	chr10:11808374-11816843	-	5.34955891465506	30.5146145706006	29.4802289980633	6.32164907637675	1.76584540257412	3.26823327522767	-2.49060902034767	0.00151707931162051	uncharacterized LOC108352058, transcript variant X2	http://www.ncbi.nlm.nih.gov/gene/?term=108352058
Ephb1	protein_coding	chr8:110376954-110813193	-	36.5137446576309	32.2708249633559	39.7627652045212	57.7586608470544	204.094027873557	69.101201181104	1.60419606065944	0.00153919460114801	Eph receptor B1	http://www.ncbi.nlm.nih.gov/gene/?term=24338
Cyp51	protein_coding	chr4:27175564-27194018	+	1923.49285399856	1043.28500586636	851.167485754095	2229.39425886492	1920.60454434376	2523.11363816723	0.805291443305637	0.00154593157061509	cytochrome P450, family 51	http://www.ncbi.nlm.nih.gov/gene/?term=25427
Nfkbia	protein_coding	chr6:76267227-76270457	-	4267.02641185529	9698.29838759796	12631.3728566155	4049.85508938786	5142.76229084144	5030.96132807318	-0.902897771024275	0.00170541317625194	NFKB inhibitor alpha	http://www.ncbi.nlm.nih.gov/gene/?term=25493
Ppp1r3a	protein_coding	chr4:41171486-41212116	-	42.7491964250084	37.0384003898736	37.4934578239367	94.7402379077259	87.9932603580708	71.0470664730522	1.11049678287879	0.00170972402470199	protein phosphatase 1, regulatory subunit 3A	http://www.ncbi.nlm.nih.gov/gene/?term=500036
Rlim_1	protein_coding	chrX:74838159-74859561	-	10.3432931925997	1.84028687287261	3.88685081261995	0	0	0	-5.46590453306057	0.00173629093362265	ring finger protein, LIM domain interacting, transcript variant X1	http://www.ncbi.nlm.nih.gov/gene/?term=108348168
Tmprss11a	protein_coding	chr14:23226735-23284515	+	5.22039514391216	9.59192178240262	0.22466989406623	38.6437291961717	284.506105428703	0.0499436725459905	4.395891674098	0.00174258107936862	transmembrane protease, serine 11A, transcript variant X1	http://www.ncbi.nlm.nih.gov/gene/?term=686581
Tenm3	protein_coding	chr16:46422676-46929023	+	354.674366544719	334.487971557685	305.693953896385	488.967977493807	499.366267901382	611.89600934395	0.6855483437314	0.0017447837522051	teneurin transmembrane protein 3	http://www.ncbi.nlm.nih.gov/gene/?term=306451
Mir30b	ncRNA	chr7:109282662-109282747	-	15.5925941299541	7.54075539525357	11.2560941860408	1.09614106317775	1.81356908164692	3.40569268125638	-2.35733846835592	0.00174990053345046	microRNA 30b	http://www.ncbi.nlm.nih.gov/gene/?term=100314231
LOC102551068	V_segment	chr4:69422040-69425412	+	2.07714988165642	0.936221529424565	1.28307999808546	9.58435369487931	5.39081182035479	12.6317535617971	2.59106935452538	0.00176246529347552	T-cell receptor beta chain V region YT35-like, transcript variant X1	http://www.ncbi.nlm.nih.gov/gene/?term=102551068
Olr35	protein_coding	chr1:164706276-164707195	+	3.11398456807432	1.89119078017138	1.34033545964488	7.52934761853576	13.8161378369343	11.6213054789133	2.30734809130479	0.00176554188211737	olfactory receptor 35	http://www.ncbi.nlm.nih.gov/gene/?term=293140
LOC690786	V_segment	chr3:17383123-17384044	+	26.1938202375273	90.6770694841921	13.4121232884479	6.42968073555689	2.61078715596292	14.5282039909453	-2.44710684814978	0.00177064507304227	Ig kappa chain V-II region 26-10-like	http://www.ncbi.nlm.nih.gov/gene/?term=690786
Rgs4	protein_coding	chr13:88054817-88061108	-	949.279410154441	1099.6077109137	417.544069085711	402.673118118095	504.148207983217	374.409066848923	-0.94521117503381	0.00178485231835403	regulator of G-protein signaling 4	http://www.ncbi.nlm.nih.gov/gene/?term=29480
Krt5	protein_coding	chr7:143320142-143324536	-	12.4056157134195	3.75748258959105	1.56279389747323	13.105198016114	239.691386993129	3.31463366580282	3.82253921224174	0.00179185692187435	keratin 5	http://www.ncbi.nlm.nih.gov/gene/?term=369017
Fgf1	protein_coding	chr18:32273830-32359831	+	1285.24549766181	1110.79414819712	1273.01743687427	1857.60687900003	1706.26993266098	1640.93611040784	0.504505688046808	0.00183975715158114	fibroblast growth factor 1	http://www.ncbi.nlm.nih.gov/gene/?term=25317
LOC102550588	protein_coding	chr7:10086430-10095500	+	0.0106122292296736	1.91706492371122	1.25044996660175	9.55686332574388	6.35910184327339	8.28905128319684	2.78725811349111	0.00184674550106045	zinc finger protein 709-like, transcript variant X1	http://www.ncbi.nlm.nih.gov/gene/?term=102550588
Cd177	protein_coding	chr1:82964683-82987306	-	45.8060772819731	49.5631454439664	4.64608393342002	408.36466967979	182.271620454351	23.8947418805822	2.62441161143975	0.00185883402520245	CD177 molecule	http://www.ncbi.nlm.nih.gov/gene/?term=499099
Hspa4l	protein_coding	chr2:127625737-127682864	+	821.929224208589	629.067934917655	411.008285367264	1097.13095070851	1439.87766283894	783.574270082457	0.833779374066504	0.00187492534172256	heat shock protein 4-like	http://www.ncbi.nlm.nih.gov/gene/?term=294993
Ift27	protein_coding	chr7:119393384-119409710	-	189.865335243859	202.437904512614	167.332514432116	395.162451062814	545.59410398814	209.836827686713	1.03882417821659	0.00190358989576758	intraflagellar transport 27	http://www.ncbi.nlm.nih.gov/gene/?term=300062
LOC102551694	protein_coding	chr1:251417849-251420794	-	28.1709265127176	26.5866361160913	29.8618022286974	10.6478111533279	10.069373968787	9.91492640238886	-1.45397794842955	0.00190402810481065	killin-like, transcript variant X1	http://www.ncbi.nlm.nih.gov/gene/?term=102551694
Galnt12	protein_coding	chr5:62718733-62751345	+	156.400408138264	135.910966500908	89.1487835719476	272.751162752755	489.853344628086	152.600490390252	1.26154090037733	0.00192188850480705	polypeptide N-acetylgalactosaminyltransferase 12, transcript variant X1	http://www.ncbi.nlm.nih.gov/gene/?term=313233
C1s	protein_coding	chr4:157143592-157155592	-	1551.21476050118	1240.04332210136	1166.16045439719	1903.45770598081	2080.23942650913	1748.63024614527	0.534221523560147	0.00192227643314533	complement component 1, s subcomponent	http://www.ncbi.nlm.nih.gov/gene/?term=192262
Slc26a4	protein_coding	chr6:50809103-50848443	-	54.0442994213007	22.7225532901258	16.835894734704	161.584536198824	107.231822147832	44.0232737512909	1.73900052923291	0.0019336316028628	solute carrier family 26 member 4	http://www.ncbi.nlm.nih.gov/gene/?term=29440
Acat2	protein_coding	chr1:47972399-47992654	+	111.447363320203	52.1495187776035	59.0043138188354	172.525768668518	146.541080253046	168.289566008504	1.1289818885323	0.0019537424059165	acetyl-CoA acetyltransferase 2	http://www.ncbi.nlm.nih.gov/gene/?term=308100
Serpinb5	protein_coding	chr13:26903052-26923250	+	2.07714988165642	0.936221529424565	1.28307999808546	16.0093237180473	37.1405323130242	0.333916611589078	3.53065697316046	0.00198829356316041	serpin family B member 5	http://www.ncbi.nlm.nih.gov/gene/?term=116589
March4	protein_coding	chr9:79781752-79898726	-	52.1798638823461	67.5523999942326	43.9982281406788	105.499123491776	135.75433743566	101.770730788827	1.06331188644235	0.00204507743611578	membrane associated ring-CH-type finger 4	http://www.ncbi.nlm.nih.gov/gene/?term=367295
Mov10l1	protein_coding	chr7:129973391-130039306	+	6.29598929673615	5.64909261550265	14.4648229090749	1.06701945743707	1.86512865567605	0	-3.07716425357326	0.00222911283643012	Mov10 RISC complex RNA helicase like 1, transcript variant X2	http://www.ncbi.nlm.nih.gov/gene/?term=300141
Sqle	protein_coding	chr7:99609929-99624803	+	1030.43658851253	533.010153847528	343.909299066173	1079.09122702597	1149.99566393486	1436.61673326146	0.942064997357867	0.00225023541887313	squalene epoxidase	http://www.ncbi.nlm.nih.gov/gene/?term=29230
Six2	protein_coding	chr6:8952572-8955893	-	1.05874514975128	3.84911375215407	0.0858329890020192	8.70747878958779	59.4542210222716	1.89406595183932	3.68370456188643	0.00226839928377754	SIX homeobox 2	http://www.ncbi.nlm.nih.gov/gene/?term=366542
Spdl1	protein_coding	chr10:19628070-19652914	-	46.9360589708147	52.3174655581159	35.2804681217172	87.3968692977308	84.2155494268646	116.330191704534	1.09421702154936	0.00234034424947312	spindle apparatus coiled-coil protein 1	http://www.ncbi.nlm.nih.gov/gene/?term=303037
Cyp26c1	protein_coding	chr1:256369410-256380649	+	41.7153469116836	28.416679915695	48.2722808707582	14.9152614575735	10.9005725174133	18.4087808739937	-1.4110230495999	0.00234213562368483	cytochrome P450, family 26, subfamily C, polypeptide 1	http://www.ncbi.nlm.nih.gov/gene/?term=308190
Fads1	protein_coding	chr1:226234034-226249118	+	5566.67677057483	5530.47399284845	4822.05106691884	7282.54195485163	6699.54164019732	7989.8616120403	0.464815879497472	0.00243120318354841	fatty acid desaturase 1	http://www.ncbi.nlm.nih.gov/gene/?term=84575
Tmem130	protein_coding	chr12:11814071-11840100	+	3.11380095898004	2.86354364385839	0.101726650702766	10.6538134264167	9.11987183703148	11.6572600365805	2.25411205180425	0.0024561570162164	transmembrane protein 130	http://www.ncbi.nlm.nih.gov/gene/?term=304280
Lgi2	protein_coding	chr14:60764325-60791809	+	14.6085539306297	23.8974922967308	4.31038016078655	57.6821079665348	187.866950669561	9.90338479412586	2.57470080838528	0.00245680825286161	leucine-rich repeat LGI family, member 2	http://www.ncbi.nlm.nih.gov/gene/?term=305417
LOC108348806	lncRNA	chr18:62028481-62032546	+	3.28655851337767	28.4910188800074	58.3273225966448	3.24004752512022	3.61755804669204	7.6513791275042	-2.62090361112034	0.00249737428275665	uncharacterized LOC108348806, transcript variant X1	http://www.ncbi.nlm.nih.gov/gene/?term=108348806
Dhcr24	protein_coding	chr5:126164708-126188926	+	662.319103000693	471.289769815105	375.913263045038	875.518989611288	778.880381778082	776.510209294689	0.686358423607832	0.00250840062046381	24-dehydrocholesterol reductase	http://www.ncbi.nlm.nih.gov/gene/?term=298298
Ceacam1	protein_coding	chr1:82327955-82344345	-	3916.33183534396	4360.71324165273	4336.70265311742	3055.96899760524	3219.25671625156	2967.88801822322	-0.448524897120683	0.0025117031894301	carcinoembryonic antigen related cell adhesion molecule 1	http://www.ncbi.nlm.nih.gov/gene/?term=81613
Cyp26b1	protein_coding	chr4:116261796-116278615	-	1159.26588552616	4904.51812174697	3570.89622994916	1302.79642698987	1743.97161815173	1551.5366682415	-1.0670652274599	0.00252881921335088	cytochrome P450, family 26, subfamily b, polypeptide 1	http://www.ncbi.nlm.nih.gov/gene/?term=312495
Pkhd1	protein_coding	chr9:26164969-26736704	-	272.326580799953	235.559420809449	398.257970606332	477.24189127785	495.725965016743	563.744710313054	0.763679872307828	0.00256508375498721	polycystic kidney and hepatic disease 1, transcript variant X1	http://www.ncbi.nlm.nih.gov/gene/?term=301287
Ankrd1	protein_coding	chr1:254726985-254745673	-	351.495222579664	274.584596367892	262.132010448495	575.203425945352	865.469711162574	310.091603900118	0.978422628127244	0.00257059906828792	ankyrin repeat domain 1	http://www.ncbi.nlm.nih.gov/gene/?term=27064
Nrip3	protein_coding	chr1:174385424-174411141	-	42.7538596325026	39.908171372364	36.3160836056509	90.4869725123151	75.0822146864637	79.5152670336193	1.03915791223792	0.00270004113329148	nuclear receptor interacting protein 3	http://www.ncbi.nlm.nih.gov/gene/?term=361625
Cebpd	protein_coding	chr11:89008008-89009146	+	1063.26379458348	2872.71430071321	3138.89249126482	1046.10030002802	1458.08503235197	1253.14556480186	-0.912829801627998	0.00270918160978656	CCAAT/enhancer binding protein delta	http://www.ncbi.nlm.nih.gov/gene/?term=25695
Epyc	protein_coding	chr7:38897278-38934989	+	2.0600977811347	0	0.0360473318791266	7.48808520837118	16.7485861267752	2.15650573053355	3.41921434292547	0.00272926666644788	epiphycan	http://www.ncbi.nlm.nih.gov/gene/?term=314772
LOC108351310	V_segment	chr6:139158243-139158858	+	0.0071739925875976	1.92793658701914	0.0359361181422833	4.32442241161683	6.38768241138705	10.1440427081852	3.10518637548398	0.0027420193257238	Ig heavy chain V region PJ14-like	http://www.ncbi.nlm.nih.gov/gene/?term=108351310
Atp6v1c2	protein_coding	chr6:42585452-42632289	-	975.542314288169	1699.16802079129	1422.64504515321	846.842446292148	876.034688567623	947.423625210482	-0.617564238047204	0.00274668198405138	ATPase H+ transporting V1 subunit C2	http://www.ncbi.nlm.nih.gov/gene/?term=362802
LOC108351756	lncRNA	chr8:91419355-91425405	+	29.1443347427122	16.0789319137504	22.4680918938734	7.4317929067271	9.26005566765395	2.24945897497668	-1.8248392541767	0.00278505765308672	uncharacterized LOC108351756, transcript variant X1	http://www.ncbi.nlm.nih.gov/gene/?term=108351756
LOC691913	V_segment	chr6:142404919-142405434	-	7.36986473190606	26.8429356478043	3.03523643144971	1.08266827841022	0.887546663294252	2.559434404856	-2.91874342953559	0.00278738790310242	Ig heavy chain V region 914-like	http://www.ncbi.nlm.nih.gov/gene/?term=691913
Nqo1	protein_coding	chr19:38422210-38437103	+	1605.46238307292	1448.2080282165	1038.00790635294	2427.42268260239	2400.08876456401	1552.73827917298	0.640267274117462	0.00280498793642513	NAD(P)H quinone dehydrogenase 1	http://www.ncbi.nlm.nih.gov/gene/?term=24314
Ccdc153	protein_coding	chr8:48570718-48577856	+	646.749419871273	631.967270210648	425.787585248357	1055.51885244245	1195.15567204917	628.511653174734	0.755252800442839	0.00282883478632449	coiled-coil domain containing 153	http://www.ncbi.nlm.nih.gov/gene/?term=300663
Igfbp4	protein_coding	chr10:86950555-86962563	+	4211.43158148811	3381.93367171755	2616.58629084227	4951.95647311642	4942.00378636897	4942.17203728726	0.538907216980561	0.00284032820777219	insulin-like growth factor binding protein 4	http://www.ncbi.nlm.nih.gov/gene/?term=360622
Prss30	protein_coding	chr10:13348289-13355833	-	1.09509278489429	8.62762534004455	5.00483128409397	12.9933718680766	76.8441402531007	9.30597066419076	2.71983460493598	0.00287350867386334	protease, serine, 30	http://www.ncbi.nlm.nih.gov/gene/?term=287106
LOC102551569	lncRNA	chr1:189503315-189514382	-	12.4166646834658	0	7.41761451263066	0	0	0	-5.76531360926873	0.00295629262673593	uncharacterized LOC102551569	http://www.ncbi.nlm.nih.gov/gene/?term=102551569
Bpifa1	protein_coding	chr3:149624867-149630610	+	726.221149845889	2424.79449725554	42.54568459745	2475.84522261241	50852.3840855366	212.079961199558	4.06806053261367	0.00296373528842802	BPI fold containing family A, member 1	http://www.ncbi.nlm.nih.gov/gene/?term=246238
Crip1	protein_coding	chr6:137959171-137967042	+	3933.97172243918	3424.69823196527	2911.91829528069	4731.47772077534	5234.40445157103	4439.78758195651	0.487909481910256	0.0029915851045834	cysteine rich protein 1	http://www.ncbi.nlm.nih.gov/gene/?term=691657
Pc	protein_coding	chr1:219759157-219859854	+	466.312324484772	511.299116682295	367.0274085565	744.547233226498	925.752779062188	534.134753377851	0.712007123839923	0.00301084049322758	pyruvate carboxylase	http://www.ncbi.nlm.nih.gov/gene/?term=25104
Ran	protein_coding	chr12:31319556-31324105	-	1146.46283105538	983.488196447266	925.447617097698	1403.90866707805	1525.80794187399	1388.18071172027	0.498654520865126	0.00301177729815547	RAN, member RAS oncogene family	http://www.ncbi.nlm.nih.gov/gene/?term=84509
LOC102555860	lncRNA	chr4:125147311-125164319	+	381.933634680508	452.25177709864	734.677318392186	290.811069745597	278.519126661229	325.858076279151	-0.808200209849816	0.00301313669981802	uncharacterized LOC102555860	http://www.ncbi.nlm.nih.gov/gene/?term=102555860
Pcnx2	protein_coding	chr19:58583000-58736069	-	283.920929656735	586.401964893341	589.291964509055	306.651478138974	269.446420847247	194.386072673262	-0.921793839694244	0.00301800549282959	pecanex homolog 2 (Drosophila), transcript variant X1	http://www.ncbi.nlm.nih.gov/gene/?term=307949
Rmi2	protein_coding	chr10:4904458-4910339	-	14.4879158329586	3.73760025257884	4.01924007052913	24.5633550898276	47.0579765435635	16.1446371897479	1.96016923358971	0.00301884129889005	RecQ mediated genome instability 2, transcript variant X1	http://www.ncbi.nlm.nih.gov/gene/?term=497856
Tusc3	protein_coding	chr16:56248125-56396491	+	822.050555777522	754.476852502493	773.137109139617	1072.65232717559	1256.44773232929	1024.25419926264	0.513095626609635	0.00302420711187357	tumor suppressor candidate 3	http://www.ncbi.nlm.nih.gov/gene/?term=290783
LOC108350423	lncRNA	chr3:93418453-93422813	+	58.5294574967404	88.3802409897387	111.626467112459	29.9194506906783	44.9941914390615	39.8131847190632	-1.16801344286092	0.00306173402453303	uncharacterized LOC108350423	http://www.ncbi.nlm.nih.gov/gene/?term=108350423
Gzmbl3	protein_coding	chr15:36111884-36114917	-	19.7501055560443	4.63392811607097	18.4104893997864	1.10214719358351	0.86172484080991	5.19592502784778	-2.51432893726143	0.0032021335421771	Granzyme B-like 3	http://www.ncbi.nlm.nih.gov/gene/?term=100361261
C5_1	protein_coding	chr3:14206466-14229141	-	464.123497793083	264.994567412121	360.395644888207	613.538560607258	498.355633898867	723.018797802655	0.752379597549623	0.00320954539215672	complement component 5, transcript variant X2	http://www.ncbi.nlm.nih.gov/gene/?term=362119
Acss2	protein_coding	chr3:151032925-151075856	+	535.072707732411	370.532549126065	373.134991299994	661.478375835524	712.98941590831	627.295057855932	0.646084043860908	0.00323122417361034	acyl-CoA synthetase short-chain family member 2	http://www.ncbi.nlm.nih.gov/gene/?term=311569
Prnd	protein_coding	chr3:124543227-124548548	+	1.06376409093028	4.81461647574234	0.101450890326949	22.1777932282858	11.8790913799066	5.44395064106367	2.61480873030198	0.00323544587187002	prion protein 2 (dublet)	http://www.ncbi.nlm.nih.gov/gene/?term=113910
Aox3	protein_coding	chr9:65013831-65099433	+	803.468140908611	1848.36402756457	1761.41034116399	860.657899234885	980.632652834992	737.39294340148	-0.775134775406868	0.00331288696043175	aldehyde oxidase 3	http://www.ncbi.nlm.nih.gov/gene/?term=493909
Cfap73	protein_coding	chr12:41463015-41469926	+	27.141834993321	37.1451008223943	21.555350649764	69.2018183904535	71.5454161397224	51.9584795328325	1.15976077409189	0.00343672505405035	cilia and flagella associated protein 73	http://www.ncbi.nlm.nih.gov/gene/?term=304509
Tdrd1	protein_coding	chr1:277639670-277685236	+	1.05339057077137	1.90754657474102	1.28288901348721	9.5868744513534	15.7713238769628	2.98856260828639	2.63552995456019	0.00348984001588122	tudor domain containing 1	http://www.ncbi.nlm.nih.gov/gene/?term=292129
LOC366365	lncRNA	chr5:60893520-60900239	-	2.11798697280406	4.76511528052931	4.91030982922255	0	0	0	-5.02882363130751	0.00351470017040355	hypothetical LOC366365, transcript variant X2	http://www.ncbi.nlm.nih.gov/gene/?term=366365
Iapp	protein_coding	chr4:176509863-176517903	+	31.1718563964914	11.3008347292006	17.6165247720393	65.9382123073329	62.40347777701	34.369175792965	1.43227839016902	0.0035294248927043	islet amyloid polypeptide	http://www.ncbi.nlm.nih.gov/gene/?term=24476
Nusap1	protein_coding	chr3:111422267-111452600	+	121.079207395111	175.88932289626	137.292554375799	256.844023337782	576.111375781648	164.192893949636	1.19849303208773	0.00358155816751039	nucleolar and spindle associated protein 1	http://www.ncbi.nlm.nih.gov/gene/?term=311336
Rsph10b	protein_coding	chr12:12665194-12713834	-	647.839821017317	687.071220117184	555.175563619322	1032.08305386068	1008.98755741477	765.509572615165	0.569191095331532	0.00358948568581059	radial spoke head 10 homolog B	http://www.ncbi.nlm.nih.gov/gene/?term=288478
Ascl1	protein_coding	chr7:28038662-28040504	-	5.21586146910194	4.74244149946129	5.00703138925334	20.2083250826365	8.97785657264139	25.1893976569909	1.83711890516332	0.00362350371280243	achaete-scute family bHLH transcription factor 1	http://www.ncbi.nlm.nih.gov/gene/?term=64186
Gabbr2	protein_coding	chr5:62276100-62621737	-	21.836755314879	15.1903344019611	10.3344527303694	5.29646179611557	1.75842948229995	5.03509705493994	-1.93981902681163	0.00364171686953658	gamma-aminobutyric acid type B receptor subunit 2	http://www.ncbi.nlm.nih.gov/gene/?term=83633
Agmat	protein_coding	chr5:160306754-160321951	+	4.17255406313211	1.85923786521003	6.03935291219524	29.6418289510414	22.990603484902	5.29345147624054	2.23834856939319	0.00364598266796166	agmatinase	http://www.ncbi.nlm.nih.gov/gene/?term=298607
Syndig1	protein_coding	chr3:145031427-145199273	+	184.81558831634	294.52972548792	497.466021700677	171.458405826911	162.197634317311	149.060233084667	-1.01613505102166	0.00368484906832909	synapse differentiation inducing 1	http://www.ncbi.nlm.nih.gov/gene/?term=362235
RGD1564861	V_segment	chr4:98481213-98523474	+	10689.9634622293	11969.4832450647	5862.62523981271	5988.36918613065	6705.20283768678	5448.40870501899	-0.652839487292828	0.00372399885981541	similar to Ig variable region, light chain, transcript variant X1	http://www.ncbi.nlm.nih.gov/gene/?term=502844
Slc25a34	protein_coding	chr5:160175206-160179978	-	37.6921169961834	120.058247010237	43.0405109016335	19.2039779910196	32.3199831984448	11.219297355494	-1.6696835201334	0.00373874265822445	solute carrier family 25, member 34	http://www.ncbi.nlm.nih.gov/gene/?term=298606
Slc17a1	protein_coding	chr17:43473048-43504645	-	8.33992472833261	11.4705008846224	2.84757347103062	2.08600411729234	0	0	-3.33603575353127	0.00375536316395385	solute carrier family 17 member 1	http://www.ncbi.nlm.nih.gov/gene/?term=171080
Actc1	protein_coding	chr3:105507403-105512939	-	1402.92386245558	825.708517452031	568.233369997807	1586.11892208858	2790.82588256391	1100.02530989008	0.969305688380765	0.00377161599514651	actin, alpha, cardiac muscle 1	http://www.ncbi.nlm.nih.gov/gene/?term=29275
Ndrg2	protein_coding	chr15:28305820-28314459	-	2262.93332630623	4473.87524326194	4477.17929837187	1984.5017615059	2750.18839402639	2260.92471444064	-0.680640229124536	0.00379815350322201	NDRG family member 2	http://www.ncbi.nlm.nih.gov/gene/?term=171114
LOC103693640	protein_coding	chr12:30425332-30427226	-	4.1158887831355	0	0.0700376724948557	69.5518033333616	6.1333062224437	1.0635460709299	4.09148169970079	0.00385362889959509	MLV-related proviral Env polyprotein-like	http://www.ncbi.nlm.nih.gov/gene/?term=103693640
LOC102556271	lncRNA	chr3:120105803-120113878	+	2.1229835164687	2.81863673103459	8.32385469860815	0	0	0	-5.20065676306458	0.00385869337262332	uncharacterized LOC102556271	http://www.ncbi.nlm.nih.gov/gene/?term=102556271
LOC102553541	lncRNA	chr1:211271431-211277625	+	12.7324743805975	68.3462489027243	168.558940382554	19.1757038573541	27.6833023835371	10.413315249243	-2.12353828812431	0.00386695832683619	uncharacterized LOC102553541, transcript variant X1	http://www.ncbi.nlm.nih.gov/gene/?term=102553541
LOC102550556	lncRNA	chr6:14496771-14504794	-	67.9699745352436	134.003391552612	181.123952258776	41.6573073603095	53.1211174364882	69.9632762273656	-1.21564837921647	0.00388178715910135	uncharacterized LOC102550556	http://www.ncbi.nlm.nih.gov/gene/?term=102550556
LOC366752	V_segment	chr6:140485428-140485980	-	34.3245834519366	34.3278036734169	1.99296940728189	4.25148072107797	1.76651465753597	5.06372140013118	-2.62754453180063	0.0038980859834607	Ig heavy chain V-III region 23-like	http://www.ncbi.nlm.nih.gov/gene/?term=366752
Coch	protein_coding	chr6:72359702-72373710	+	7.27102982948911	7.64734240461767	0.225141321764225	20.3984768533174	78.6467034752447	5.9376944774398	2.75038662424493	0.0039045344883344	cochlin	http://www.ncbi.nlm.nih.gov/gene/?term=362735
Erich5	protein_coding	chr7:73222331-73243684	+	105.32742166512	111.251657744131	65.4380337255758	177.984049624683	340.461212687015	122.037359020567	1.18202117200577	0.00390644825549497	glutamate-rich 5, transcript variant X1	http://www.ncbi.nlm.nih.gov/gene/?term=681820
Top2a	protein_coding	chr10:86901467-86930947	-	416.308319671153	448.482138205206	578.092766443925	793.634972524238	1462.14483323327	483.301908994556	0.924655112024052	0.0039863712814872	topoisomerase (DNA) II alpha	http://www.ncbi.nlm.nih.gov/gene/?term=360243
Ldlr	protein_coding	chr8:22750425-22773305	+	2475.40124586533	1704.7375742499	1010.9458316963	3285.95802587105	2254.09274418073	3239.98560694277	0.757873285024434	0.00401493200390956	low density lipoprotein receptor	http://www.ncbi.nlm.nih.gov/gene/?term=300438
LOC102547293	lncRNA	chr6:107116331-107118059	-	18.7741049860191	10.3568815587835	25.7006871669106	0.0517936214465569	2.70141656576592	8.65947001795681	-2.22197803659096	0.00404292881339127	uncharacterized LOC102547293, transcript variant X1	http://www.ncbi.nlm.nih.gov/gene/?term=102547293
Angptl4	protein_coding	chr7:18627814-18634043	-	25.2808149522317	455.719989348368	175.025340058409	40.5724907032657	82.8773193822749	29.343453422101	-2.09787304251344	0.00406626756900585	angiopoietin-like 4	http://www.ncbi.nlm.nih.gov/gene/?term=362850
LOC102552643	lncRNA	chr18:80118854-80123326	-	11.4989540289543	6.56097185449264	21.7847212496136	1.10818790812572	4.64895232077302	2.44826930134048	-2.22438666457332	0.00409939938691888	uncharacterized LOC102552643	http://www.ncbi.nlm.nih.gov/gene/?term=102552643
Riiad1	protein_coding	chr2:195703259-195712479	-	85.5424467503838	91.2550913627586	75.0423950631962	202.257780400096	190.710464638422	107.222765481762	0.987744030120612	0.00413339832777533	regulatory subunit of type II PKA R-subunit (RIIa) domain containing 1	http://www.ncbi.nlm.nih.gov/gene/?term=100270669
RGD1564463	protein_coding	chr13:99374006-99395804	+	436.036866842815	282.088630426648	480.834255473721	700.825937218853	575.392805735175	652.28296422134	0.686624230538957	0.00423330341877766	similar to Mdes protein, transcript variant X3	http://www.ncbi.nlm.nih.gov/gene/?term=289322
Kif19	protein_coding	chr10:103308392-103334466	+	42.8192308257025	67.5955260803146	39.038552079786	125.700653233366	200.213396947115	55.6195911082722	1.35057175040416	0.00424069001009915	kinesin family member 19	http://www.ncbi.nlm.nih.gov/gene/?term=303659
Ccdc147	protein_coding	chr1:271292320-271400675	+	1.04730320847368	1.91714488026783	0.0531292470144553	9.53299217259131	4.49991554878043	7.46705127902853	2.63286787572373	0.00431534253927134	coiled-coil domain containing 147, transcript variant X1	http://www.ncbi.nlm.nih.gov/gene/?term=309467
RGD1311084	protein_coding	chr3:9629823-9636137	-	8.3243290869063	4.71122464160329	7.44467034770022	23.3916328581098	18.275755916028	19.8507544128068	1.57482937401397	0.00434083646357182	similar to 1700113K14Rik protein	http://www.ncbi.nlm.nih.gov/gene/?term=311852
LOC102546620	lncRNA	chr8:78829831-78858444	-	7.33466107205177	5.63947975701257	15.6817318452466	2.11908833917142	0.887363079485149	1.65179311727618	-2.53231703308161	0.00441589861819498	uncharacterized LOC102546620, transcript variant X1	http://www.ncbi.nlm.nih.gov/gene/?term=102546620
LOC102547998	lncRNA	chr15:45226578-45238560	-	0	0	0	4.25177529467868	3.65648373142541	3.26933375524692	4.95688721173974	0.00444734828974256	uncharacterized LOC102547998, transcript variant X1	http://www.ncbi.nlm.nih.gov/gene/?term=102547998
Tmem8a	protein_coding	chr10:15484952-15495380	+	276.423766202679	255.61696027945	228.428035558473	451.563545187841	405.947914155155	359.506156888274	0.677082437433157	0.00445641161488988	transmembrane protein 8A	http://www.ncbi.nlm.nih.gov/gene/?term=303004
LOC102546375	lncRNA	chr1:55656587-55659686	-	11.4504011545544	11.4322277300946	5.30626839146076	0.0181377682716006	3.77340453973047	0	-2.80727628800845	0.00450523047009278	uncharacterized LOC102546375, transcript variant X1	http://www.ncbi.nlm.nih.gov/gene/?term=102546375
Ptges	protein_coding	chr3:9727408-9738752	-	5.23199341268018	8.60060136307471	3.93152629135496	18.1627374391451	35.11603720409	11.203582567049	1.83354667659005	0.00456691154457923	prostaglandin E synthase	http://www.ncbi.nlm.nih.gov/gene/?term=59103
LOC100363125	protein_coding	chrX:13991860-13992606	+	6.24081705562708	4.74266559574582	3.85972609269045	0.00473079084908901	0.935352553368197	0	-3.55077276541705	0.00461343881117719	rCG42854-like	http://www.ncbi.nlm.nih.gov/gene/?term=100363125
Cntfr	protein_coding	chr5:58041114-58078687	-	326.639465762909	400.956351330549	603.873922461471	132.31730329701	300.812621174144	256.271731520784	-0.948419476325939	0.00461874969673243	ciliary neurotrophic factor receptor	http://www.ncbi.nlm.nih.gov/gene/?term=313173
LOC100910482	lncRNA	chr7:44068140-44088053	+	99.0049873526954	73.1484874463878	56.606615888715	197.967426583392	167.743217184529	104.77205871721	1.03789965797941	0.00477107311904972	glyceraldehyde-3-phosphate dehydrogenase-like	http://www.ncbi.nlm.nih.gov/gene/?term=100910482
Crym	protein_coding	chr1:189944895-189960069	-	143.845840821403	51.1139034606578	131.738757347212	43.6985387632009	56.9548731660961	37.0581358841999	-1.24423416294274	0.00481448790242886	crystallin, mu	http://www.ncbi.nlm.nih.gov/gene/?term=117024
Kcnj6	protein_coding	chr11:35011007-35262362	-	30.3943403601559	48.3972518036705	97.213610814712	15.0146105406903	24.7988539018699	24.9903197025789	-1.43864452150863	0.0048566362490715	potassium voltage-gated channel subfamily J member 6	http://www.ncbi.nlm.nih.gov/gene/?term=25743
Adgrf5	protein_coding	chr9:20091121-20195706	-	83068.5904563835	110999.750689072	102861.433199482	70650.2805695865	69062.5725590047	76851.4032469134	-0.455323915055096	0.00493556870838853	adhesion G protein-coupled receptor F5	http://www.ncbi.nlm.nih.gov/gene/?term=245977
Asz1	protein_coding	chr4:45358574-45414177	-	3.14681429458092	1.85909626618446	7.16132670616144	0	0	0	-5.07489417508447	0.00493939369487747	ankyrin repeat, SAM and basic leucine zipper domain containing 1	http://www.ncbi.nlm.nih.gov/gene/?term=170578
Ehd3	protein_coding	chr6:25076012-25102457	+	1245.79638355505	1669.46646080269	3793.75824302995	710.687568748239	1592.10409092294	1059.11134528938	-0.996691082519209	0.00498955511138453	EH-domain containing 3	http://www.ncbi.nlm.nih.gov/gene/?term=192249
Enpp3	protein_coding	chr1:21613148-21684483	+	1062.87518854733	762.102114070279	434.87125434651	1642.35126750262	1592.79909574024	843.121201236439	0.851128970241753	0.00502025621868514	ectonucleotide pyrophosphatase/phosphodiesterase 3	http://www.ncbi.nlm.nih.gov/gene/?term=54410
Car3	protein_coding	chr2:88126519-88136063	-	158.669742283504	392.879010956481	82.2301065757952	461.516666946852	2360.08997386243	94.2842569266205	2.20362808624167	0.00505865569118725	carbonic anhydrase 3	http://www.ncbi.nlm.nih.gov/gene/?term=54232
Muc1	protein_coding	chr2:188543137-188547874	+	14159.7872319526	14547.4232421396	11378.4499764209	22959.5022460607	19582.0331149594	14919.0111166917	0.51940173682371	0.00506274889500535	mucin 1, cell surface associated	http://www.ncbi.nlm.nih.gov/gene/?term=24571
Ak7	protein_coding	chr6:129538648-129606960	+	560.179025410837	576.861318854543	394.56227063337	954.261704183129	804.580154146511	627.053517402516	0.637926137093559	0.00510593430593395	adenylate kinase 7	http://www.ncbi.nlm.nih.gov/gene/?term=314416
St3gal6	protein_coding	chr11:44176518-44237119	+	1070.35066927603	1069.98979235574	992.681831836315	727.532402346797	720.231269705846	803.220872777237	-0.476871373004618	0.00519359912100426	ST3 beta-galactoside alpha-2,3-sialyltransferase 6	http://www.ncbi.nlm.nih.gov/gene/?term=304023
Megf10	protein_coding	chr18:52215652-52366212	+	48.0486298989294	70.3910467535695	57.4175486317461	33.9836611038432	24.7018583055908	21.3467724488279	-1.13462706100848	0.00519516970631854	multiple EGF-like domains 10	http://www.ncbi.nlm.nih.gov/gene/?term=291445
RGD1308117	protein_coding	chr15:51834703-51841412	-	309.977601838616	431.367239757853	680.981147292167	250.360908358928	282.275342095042	274.353218385382	-0.816517647441784	0.00520541511245777	similar to 9930012K11Rik protein	http://www.ncbi.nlm.nih.gov/gene/?term=361066
Calcb	protein_coding	chr1:184271116-184276480	+	6.22609930532306	5.72948939688344	0.187314735344084	9.76893235481769	52.8487123204829	9.43934534920545	2.51091543909175	0.00521570222185904	calcitonin-related polypeptide, beta	http://www.ncbi.nlm.nih.gov/gene/?term=171519
Pitx1	protein_coding	chr17:8873184-8884428	+	40.6896336606462	61.9495373180672	18.2460735172018	85.3179900594247	162.606069334374	67.4666367130629	1.38152084329554	0.0052540249966597	paired-like homeodomain 1	http://www.ncbi.nlm.nih.gov/gene/?term=113983
Fibin	protein_coding	chr3:101545207-101547478	-	218.243975171143	502.674039140873	801.544960011187	236.482280345941	302.604584996677	182.788050493703	-1.0763266267998	0.00525997985802577	fin bud initiation factor homolog (zebrafish)	http://www.ncbi.nlm.nih.gov/gene/?term=499856
LOC108352448	lncRNA	chr12:39741427-39748976	+	6.27683302198622	4.7052137633053	10.9005144105988	2.09827882794646	0.908454040799726	0	-2.79418131679997	0.0052669691412279	uncharacterized LOC108352448	http://www.ncbi.nlm.nih.gov/gene/?term=108352448
Timp1	protein_coding	chrX:1364771-1369451	-	937.801061001468	692.660456125677	794.345004275822	1099.33129561221	1699.26566177905	949.413167459121	0.628263744920173	0.00529531091375226	TIMP metallopeptidase inhibitor 1	http://www.ncbi.nlm.nih.gov/gene/?term=116510
Ebf2	protein_coding	chr15:43905099-44103742	+	14.5545334967672	15.2761789748825	1.73581961889535	22.6080242126315	122.766191036194	15.8417966692867	2.33997145829272	0.00529713970964083	early B-cell factor 2	http://www.ncbi.nlm.nih.gov/gene/?term=361060
LOC102553208	protein_coding	chr17:57468817-57474379	+	3.14590645396075	5.73783825740615	2.62696729572129	0	0	0	-5.00008068520428	0.00531011554127656	ral guanine nucleotide dissociation stimulator-like, transcript variant X2	http://www.ncbi.nlm.nih.gov/gene/?term=102553208
Krt17	protein_coding	chr10:88158993-88163712	-	7.32116597226172	16.3054183147506	0.322429505923397	36.4384452083473	172.441553864017	3.33378327482777	3.13229020471273	0.0053124019008127	keratin 17	http://www.ncbi.nlm.nih.gov/gene/?term=287702
LOC108350522	lncRNA	chr3:162832433-162833999	-	19.864701714346	14.1472269755967	39.0398405719673	9.54933783585754	6.36725044103595	7.42492910471488	-1.63342519996819	0.00532956305663934	uncharacterized LOC108350522	http://www.ncbi.nlm.nih.gov/gene/?term=108350522
Aoc1	protein_coding	chr4:78496043-78515582	+	331.373666007385	115.783281399169	80.8620164590789	540.910796533067	402.258010791585	301.247319137507	1.23631630143736	0.00534454941837233	amine oxidase, copper containing 1	http://www.ncbi.nlm.nih.gov/gene/?term=65029
Sfrp4	protein_coding	chr17:47383983-47394065	-	38.5851722742153	35.1454281361775	34.9881412355919	81.9772040287713	90.8554274537591	53.484421855373	1.05454386011551	0.00537358646165087	secreted frizzled-related protein 4	http://www.ncbi.nlm.nih.gov/gene/?term=89803
Lpl	protein_coding	chr16:22537687-22561487	-	7499.95413750257	13569.6519312362	14059.6883022821	3611.18282959743	8567.43404182157	7808.49695481444	-0.813544888299579	0.00537777505090457	lipoprotein lipase	http://www.ncbi.nlm.nih.gov/gene/?term=24539
Wdr66	protein_coding	chr12:38708915-38781598	-	833.485620536059	822.025415703066	531.822477562354	1340.96334040182	1462.72588862992	759.439503538666	0.703069594611796	0.00539626831125233	WD repeat domain 66, transcript variant X1	http://www.ncbi.nlm.nih.gov/gene/?term=304498
LOC100910864	protein_coding	chr14:44802462-44805014	-	9.34838333272711	7.61521179509969	2.79781425790454	2.08600411729234	0	0	-3.14622253509702	0.00543790278722676	mitochondrial carrier triple repeat protein 1-like, transcript variant X1	http://www.ncbi.nlm.nih.gov/gene/?term=100910864
Hmx3	protein_coding	chr1:203509731-203511695	+	55.2940053008633	49.3713723616371	60.9284941809163	25.5378303877378	32.2460203838689	12.8637903398995	-1.22648737423414	0.00551756113467095	H6 family homeobox 3	http://www.ncbi.nlm.nih.gov/gene/?term=293537
LOC102550923	lncRNA	chr17:21029153-21049142	-	2.11779671777097	5.7376000929604	3.77466868062084	0	0	0	-5.01123500627729	0.00556343503656519	uncharacterized LOC102550923, transcript variant X4	http://www.ncbi.nlm.nih.gov/gene/?term=102550923
Tgfbr3	protein_coding	chr14:3506416-3680508	+	6128.09072142978	9286.80094280935	11980.790989513	4845.55731901213	6952.67696372159	6038.71418020145	-0.618967896862583	0.00557909802713032	transforming growth factor beta receptor 3	http://www.ncbi.nlm.nih.gov/gene/?term=29610
LOC103693329	lncRNA	chr10:43070223-43074845	+	146.112945669043	171.991336550145	197.938331401559	57.6897144721824	124.013225719528	78.5907828718436	-0.985401168870929	0.00560326921585123	uncharacterized LOC103693329, transcript variant X1	http://www.ncbi.nlm.nih.gov/gene/?term=103693329
Krt13	protein_coding	chr10:88032130-88036040	-	6.24081705562708	4.74266559574582	3.85972609269045	19.1184629627929	15.5643089457286	13.1171416038699	1.6590752683785	0.0056185904859135	keratin 13	http://www.ncbi.nlm.nih.gov/gene/?term=287699
Elof1	protein_coding	chr8:23125987-23130980	-	1007.73027705399	864.690701916159	911.556107534304	1348.4698701619	1324.18343500604	1169.29012686202	0.464474417742476	0.00563206617390791	elongation factor 1 homolog	http://www.ncbi.nlm.nih.gov/gene/?term=691193
Zfp36	protein_coding	chr1:85380088-85382565	+	3693.21321268789	7848.24159233702	7322.71778644481	3375.60817512303	4545.3373716663	3993.19632519255	-0.662904084463042	0.00568674357034762	zinc finger protein 36	http://www.ncbi.nlm.nih.gov/gene/?term=79426
Ucp1	protein_coding	chr19:24456976-24464808	+	0	0	0	0.124755415102738	39.2739208586587	0	6.70857395690753	0.00570795519837419	uncoupling protein 1	http://www.ncbi.nlm.nih.gov/gene/?term=24860
LOC102557304	lncRNA	chr14:88909624-88911551	+	5.18921965558918	1.86501900969166	3.74531526568884	0	0	0	-4.90426577123546	0.00575278000346066	uncharacterized LOC102557304, transcript variant X1	http://www.ncbi.nlm.nih.gov/gene/?term=102557304
LOC108349047	lncRNA	chr20:10682272-10692160	+	20.8294123309566	13.245320789149	18.652151744978	8.44197330722246	4.55082306557284	3.16643858091728	-1.69237345554213	0.00575509800045191	uncharacterized LOC108349047, transcript variant X2	http://www.ncbi.nlm.nih.gov/gene/?term=108349047
Mki67	protein_coding	chr1:207993895-208020454	-	1247.74852300418	1303.71575107679	1558.31748947876	1752.31322806484	3065.65495797416	1575.95895077328	0.637791346754901	0.00578851443912534	marker of proliferation Ki-67	http://www.ncbi.nlm.nih.gov/gene/?term=291234
Map1a	protein_coding	chr3:113251918-113272193	+	1011.86353679577	956.953696888403	611.666426272541	1214.34168979132	1622.17799251225	1105.35569994336	0.610422082149562	0.00579051980428516	microtubule-associated protein 1A	http://www.ncbi.nlm.nih.gov/gene/?term=25152
RGD1565283	protein_coding	chr13:88644520-88648145	+	16.6735019932309	14.2400302830337	13.8114213769788	42.5471328371284	45.9494018947602	22.794511423254	1.30731820411228	0.00583032505407958	similar to novel protein	http://www.ncbi.nlm.nih.gov/gene/?term=498274
LOC103694303	lncRNA	chr19:28983219-28987134	+	16.5616600601694	4.68734967938621	4.07481214657335	1.0669324946788	0	1.7119115362216	-3.03547193306176	0.00587319980775467	uncharacterized LOC103694303	http://www.ncbi.nlm.nih.gov/gene/?term=103694303
Cyp2d4	protein_coding	chr7:123599264-123608436	-	234.759589946308	249.906252915289	274.146592478196	160.808201487205	160.404563053929	132.410466248137	-0.74199844882521	0.00587488297558024	cytochrome P450, family 2, subfamily d, polypeptide 4	http://www.ncbi.nlm.nih.gov/gene/?term=171522
LOC108352570	lncRNA	chr13:86607782-86622320	-	1355.11220386544	975.811070439284	1301.61173365102	849.993632327126	689.88748564891	957.518141701231	-0.539964572164291	0.00588194758281665	uncharacterized LOC108352570	http://www.ncbi.nlm.nih.gov/gene/?term=108352570
Fam135b	protein_coding	chr7:112672511-112937776	-	16.725041395301	5.55651366694707	37.4695256570641	2.18927469700915	5.52335592797734	5.88172713425579	-2.11567997935546	0.0059008851309733	family with sequence similarity 135, member B, transcript variant X1	http://www.ncbi.nlm.nih.gov/gene/?term=315069
Arl6	protein_coding	chr11:42858476-42884324	+	252.458301985836	242.299777384434	248.151388919669	345.200470873345	493.198972669287	357.865989882055	0.68729261049267	0.00590927709660204	ADP-ribosylation factor like GTPase 6	http://www.ncbi.nlm.nih.gov/gene/?term=363760
Gadd45b	protein_coding	chr7:11646283-11648338	-	625.035788083579	1090.0064392422	1136.71513895627	579.487245341134	679.119768239409	573.420863572243	-0.638051520383673	0.00593983078225949	growth arrest and DNA-damage-inducible, beta	http://www.ncbi.nlm.nih.gov/gene/?term=299626
RGD1309821	protein_coding	chr5:57873404-57882008	-	1881.99885375785	1974.63836013988	1813.12965334492	1399.63763300534	1400.2076499092	1434.68177528228	-0.421157475228541	0.00608928648668543	similar to KIAA1161 protein	http://www.ncbi.nlm.nih.gov/gene/?term=366360
LOC108352782	lncRNA	chr14:81822943-81826648	+	538.437360872463	730.703727717211	1093.8181719836	501.685527698194	494.840548728623	478.994275323297	-0.678617636771527	0.00617003983980927	uncharacterized LOC108352782	http://www.ncbi.nlm.nih.gov/gene/?term=108352782
Soga3	protein_coding	chr1:31040142-31055453	-	580.123547957375	667.032060899352	934.48834215878	487.821726695193	379.227319804047	531.488393607826	-0.640579263667389	0.0062435208164243	SOGA family member 3	http://www.ncbi.nlm.nih.gov/gene/?term=292199
Fbxo2	protein_coding	chr5:164972483-164977912	+	1.06411817596423	1.89096214778158	3.60068502845689	7.54425046227048	22.2818985506138	6.33675708104066	2.41035494005079	0.00625440150737395	F-box protein 2	http://www.ncbi.nlm.nih.gov/gene/?term=85273
Spag6	protein_coding	chr11:88424493-88517910	+	910.665255668872	766.847598394751	623.911445123311	1297.31621702352	1459.05739109642	807.568051726207	0.630185628130734	0.00628108154294105	sperm associated antigen 6	http://www.ncbi.nlm.nih.gov/gene/?term=360747
Klf11	protein_coding	chr6:43829812-43841649	+	1853.98872821455	3554.95517546966	3918.39906002337	1626.6206346375	2329.57662863971	1942.69327342085	-0.660817767312923	0.00630169473269189	Kruppel-like factor 11	http://www.ncbi.nlm.nih.gov/gene/?term=313994
Enpp2	protein_coding	chr7:94479931-94563086	-	4988.70703592401	3911.15603958472	4824.18732400468	2417.01751745748	3716.02946205373	3493.56884661156	-0.51130848946624	0.00632727452577854	ectonucleotide pyrophosphatase/phosphodiesterase 2	http://www.ncbi.nlm.nih.gov/gene/?term=84050
Nsun7	protein_coding	chr14:43525530-43584621	-	1006.8493108206	1558.43849474458	1827.36473408151	1009.76448123984	952.080865387234	987.933917549552	-0.574141074547395	0.00637573641900003	NOP2/Sun RNA methyltransferase family member 7	http://www.ncbi.nlm.nih.gov/gene/?term=305339
Cdk1	protein_coding	chr20:20576341-20591510	+	151.267459159165	148.231743723228	148.416180158711	273.808205509058	475.163662125596	155.936049339469	1.01378828185904	0.00639489881421398	cyclin-dependent kinase 1	http://www.ncbi.nlm.nih.gov/gene/?term=54237
Itgb8	protein_coding	chr6:147089280-147172846	-	655.03360923282	448.455155983289	434.299492732624	787.146338909935	780.758382729036	735.898591152133	0.582593528037456	0.00645741467561359	integrin subunit beta 8	http://www.ncbi.nlm.nih.gov/gene/?term=362800
Ago4	protein_coding	chr5:144501875-144557165	-	929.583170106232	993.918424765973	1322.43528669886	699.865027324816	793.615681133875	772.473672145244	-0.517523582988649	0.00654300868072891	argonaute 4, RISC catalytic component	http://www.ncbi.nlm.nih.gov/gene/?term=298533
Pfkfb3	protein_coding	chr17:70632778-70713736	+	3456.38356265224	4026.08184343816	8934.94767449911	2794.01349186173	3691.2838536068	3110.45859943304	-0.774625502935919	0.00657847157610467	6-phosphofructo-2-kinase/fructose-2,6-biphosphatase 3	http://www.ncbi.nlm.nih.gov/gene/?term=117276
Trnas-cga_1	tRNA	chr10:55697538-55697619	+	6.27615124768516	6.63864766529261	8.61833732582619	0.013794213105375	2.82819645828336	0	-2.79595650176076	0.00663012909197679	tRNA-Ser	http://www.ncbi.nlm.nih.gov/gene/?term=108352254
LOC103694335	lncRNA	chr19:47256605-47260909	+	40.6259179505064	22.7109045703876	36.0422743720468	13.8428734518963	15.6308956918309	10.6236386148157	-1.3014381748828	0.00663014586867187	uncharacterized LOC103694335	http://www.ncbi.nlm.nih.gov/gene/?term=103694335
Dynlt1	protein_coding	chr1:47206892-47213785	-	1023.34105813618	820.983109370564	775.864830217717	1333.55982984133	1490.16573162414	988.394586418013	0.54036890434772	0.00668714326979408	dynein light chain Tctex-type 1	http://www.ncbi.nlm.nih.gov/gene/?term=83462
LOC680491	transcribed_pseudogene	chr13:6343402-6347535	-	582.085032221069	503.605921052236	500.159521758488	660.494414632489	772.502453529135	869.633604691816	0.538328154253262	0.00674116799899776	similar to heat shock protein 1, alpha, transcript variant X1	http://www.ncbi.nlm.nih.gov/gene/?term=680491
Ckap2	protein_coding	chr16:74752655-74779184	+	117.934292298611	148.280314442123	137.138478387493	218.499069618286	481.683335148559	152.647308374283	1.0794118993599	0.00674140774577302	cytoskeleton associated protein 2	http://www.ncbi.nlm.nih.gov/gene/?term=306575
Fam129c	protein_coding	chr16:20027100-20038720	+	85.4813313540782	71.2628347617187	57.7339777116124	159.677861736156	147.593597523196	100.730939723425	0.924910952066532	0.00688793444112361	family with sequence similarity 129, member C	http://www.ncbi.nlm.nih.gov/gene/?term=498604
Edn1	protein_coding	chr17:22136814-22143745	-	973.497587808688	1727.58264954533	2172.52207935393	898.004166069201	843.849138123622	1260.22920954393	-0.698558220444109	0.0068969666847121	endothelin 1	http://www.ncbi.nlm.nih.gov/gene/?term=24323
LOC102550527	lncRNA	chr13:113762472-113778995	+	654.165292552565	632.787108352677	973.124375308197	542.104965301454	397.554285643358	527.239294137853	-0.622825271939353	0.00692261988806029	uncharacterized LOC102550527	http://www.ncbi.nlm.nih.gov/gene/?term=102550527
LOC108349293	lncRNA	chr1:244612142-244617696	-	13.6107885826778	19.9805474006999	19.8404240663924	6.38419545800457	6.42540918115459	4.89411151109161	-1.57442811194612	0.00698251425882517	uncharacterized LOC108349293, transcript variant X1	http://www.ncbi.nlm.nih.gov/gene/?term=108349293
Agr2	protein_coding	chr6:55465782-55487087	+	741.575668563632	535.935381355877	335.020064105985	1061.00061573819	2262.35529671408	400.192616658745	1.20721768632442	0.00702955008702288	anterior gradient 2, protein disulphide isomerase family member	http://www.ncbi.nlm.nih.gov/gene/?term=298961
Scd2	protein_coding	chr1:264059374-264072433	+	58492.9930205061	51062.6590370158	40435.339456192	75347.6295463113	53594.8951752615	92183.0450638418	0.559982709999866	0.00708579545972249	stearoyl-Coenzyme A desaturase 2	http://www.ncbi.nlm.nih.gov/gene/?term=83792
LOC103690445	lncRNA	chr8:94826984-94835619	-	0	0	0	5.322883011574	10.2713485411997	0	5.39636194764592	0.00710168070309234	uncharacterized LOC103690445	http://www.ncbi.nlm.nih.gov/gene/?term=103690445
Sel1l3	protein_coding	chr14:60122968-60229565	+	260.729116315452	286.17441367066	102.06281222145	455.82909186349	432.561853425242	348.668156385566	0.92917823813132	0.00717263477629224	SEL1L family member 3, transcript variant X1	http://www.ncbi.nlm.nih.gov/gene/?term=360945
Lipe	protein_coding	chr1:82248031-82266727	-	1383.48516559596	2624.66728082186	2793.75999004059	1309.12306107065	1845.87162125114	965.074139894616	-0.723230657690912	0.00717979980274413	lipase E, hormone sensitive type	http://www.ncbi.nlm.nih.gov/gene/?term=25330
H3f3c	protein_coding	chr7:94777659-94778656	+	213.01248586675	163.186270537506	955.810867354293	220.88635837109	2009.79434907837	2700.59801634958	1.88531546398433	0.00719317719481642	H3 histone, family 3C	http://www.ncbi.nlm.nih.gov/gene/?term=100360868
Srxn1	protein_coding	chr3:147608850-147614410	+	90.7744600129104	102.66493441987	86.2084116446512	151.347113440723	257.847382468746	128.033916857674	0.94063510829879	0.007219761017239	sulfiredoxin 1	http://www.ncbi.nlm.nih.gov/gene/?term=296271
Spon1	protein_coding	chr1:178568777-178935715	+	2769.92700087761	5025.96705912008	4876.30334629998	2462.75187168877	3043.33395139549	3026.90644784974	-0.570395704727717	0.00726071957187473	spondin 1	http://www.ncbi.nlm.nih.gov/gene/?term=64456
Tnnc1	protein_coding	chr16:7292207-7295238	+	31.1257883823698	12.2862358317523	8.01087573261186	37.4551896815005	118.891995634708	24.186862130208	1.80412561670384	0.00726236253706291	troponin C1, slow skeletal and cardiac type	http://www.ncbi.nlm.nih.gov/gene/?term=290561
Ccno	protein_coding	chr2:44857043-44860317	+	171.789562013545	59.7306926183995	40.8760945541459	339.835369446397	721.128491414094	35.4683636989214	2.00889118649301	0.00730914678845145	cyclin O	http://www.ncbi.nlm.nih.gov/gene/?term=499528
Fdft1	protein_coding	chr15:46339248-46367302	-	1829.67646689071	1189.65152151018	1035.50278735078	2228.25530020952	1771.253084401	2000.7309576461	0.564969855490558	0.00736857887071332	farnesyl diphosphate farnesyl transferase 1	http://www.ncbi.nlm.nih.gov/gene/?term=29580
RGD1566251	protein_coding	chr7:20461918-20480449	+	4.16540364231459	3.80217207239228	2.6014512592099	0	0	0	-4.88000275177366	0.0074506920487253	similar to hypothetical protein 4930509O22, transcript variant X14	http://www.ncbi.nlm.nih.gov/gene/?term=299668
Ccdc74a	protein_coding	chr11:87547026-87554513	+	93.7783052552841	64.5806274754902	52.8432458584273	168.169336111889	100.608386615801	143.437239243008	0.962472032283894	0.00753651925334839	coiled-coil domain containing 74A, transcript variant X1	http://www.ncbi.nlm.nih.gov/gene/?term=680752
Trnae-uuc_6	tRNA	chr15:58226903-58226974	+	1.03283588006922	0	0.0182923217587315	5.31359220689088	2.68232595844141	5.87941819809875	3.30992626930659	0.00756505846319432	tRNA-Glu	http://www.ncbi.nlm.nih.gov/gene/?term=108353054
LOC108351259	lncRNA	chr6:97208935-97215591	-	1.03283588006922	0	0.0182923217587315	5.31359220689088	2.68232595844141	5.87941819809875	3.30992642278691	0.00756776272018817	uncharacterized LOC108351259	http://www.ncbi.nlm.nih.gov/gene/?term=108351259
LOC102554176	lncRNA	chr1:261374508-261375392	-	0.00365323524854205	0.960757657498192	0.018263115926496	2.24895717484845	24.3375979982736	0.480930344892567	4.27161564017347	0.00764467723814263	uncharacterized LOC102554176	http://www.ncbi.nlm.nih.gov/gene/?term=102554176
Tenm4	protein_coding	chr1:161183858-161885094	+	339.987963646436	268.915812469398	198.849990436381	368.662098380432	570.201072070936	411.76490495414	0.740733962323972	0.00771506239045226	teneurin transmembrane protein 4	http://www.ncbi.nlm.nih.gov/gene/?term=308831
LOC102555914	transcribed_pseudogene	chr9:119533519-119538913	+	108.628948625631	187.241815710181	213.895716988813	84.1855298292881	82.4121434525458	102.130466514248	-0.921954564258668	0.00771793300477258	tRNA-splicing endonuclease subunit Sen2-like, transcript variant X1	http://www.ncbi.nlm.nih.gov/gene/?term=102555914
Cspg4	protein_coding	chr8:61532465-61567510	+	1992.72043028462	3626.24279220209	3603.16116198432	1450.92435202678	2420.33029264315	2072.08653833836	-0.633589913950326	0.00786393485579149	chondroitin sulfate proteoglycan 4	http://www.ncbi.nlm.nih.gov/gene/?term=81651
Clk4	protein_coding	chr10:36715565-36733473	+	3688.85800521043	2908.62764005799	3991.05693101777	2708.68937001906	2311.92046685429	2742.61742905589	-0.447534675541807	0.0078821528422279	CDC-like kinase 4	http://www.ncbi.nlm.nih.gov/gene/?term=287269
Stmn2	protein_coding	chr2:95424251-95471900	-	115.816324208592	102.561397319666	143.007238414309	229.008384276881	144.522531636701	304.736010196975	0.908470556073817	0.0079111240501313	stathmin 2	http://www.ncbi.nlm.nih.gov/gene/?term=84510
Thbs2	protein_coding	chr1:56653929-56683571	-	285.687333590441	180.489023579424	150.222320726954	340.896397361903	458.396443275768	291.414720836084	0.822298169862917	0.00791144560841981	thrombospondin 2	http://www.ncbi.nlm.nih.gov/gene/?term=292406
Lhpp	protein_coding	chr1:204617804-204708987	+	224.248963205382	188.119845957339	185.960340037879	311.084706460598	453.878589075929	254.040235760005	0.7675387860458	0.00794433490310141	phospholysine phosphohistidine inorganic pyrophosphate phosphatase	http://www.ncbi.nlm.nih.gov/gene/?term=361663
Ccl19	protein_coding	chr5:58181025-58182969	-	97.0446688280818	161.796069128155	48.3502841288636	270.437761111703	269.558076247825	140.328658234224	1.14639360717751	0.00796304866926632	C-C motif chemokine ligand 19	http://www.ncbi.nlm.nih.gov/gene/?term=362506
Slc2a1	protein_coding	chr5:138154677-138182897	+	710.439912699022	685.115485163004	706.998615383355	1022.52999925756	1039.22029847578	853.458309239227	0.471175102180634	0.00797154139551938	solute carrier family 2 member 1	http://www.ncbi.nlm.nih.gov/gene/?term=24778
Melk	protein_coding	chr5:59783835-59844356	+	29.2623950608006	30.3570405886421	48.0878770146961	76.7775014149282	154.469604430186	41.5848225659136	1.33642054471554	0.00798979897215906	maternal embryonic leucine zipper kinase	http://www.ncbi.nlm.nih.gov/gene/?term=362510
Gstm1	protein_coding	chr2:210803869-210809461	-	2072.91700571218	2413.70359453747	1853.22728980185	3616.15737772414	4046.01404238417	1978.57819484376	0.604387244752025	0.00826426927188169	glutathione S-transferase mu 1	http://www.ncbi.nlm.nih.gov/gene/?term=24423
Atp5e	protein_coding	chr3:172563105-172566007	-	1043.20576492	1019.6385777331	853.198604418269	1212.22018919947	1329.65193676135	1453.87379368357	0.454170574866345	0.00827771883980953	ATP synthase, H+ transporting, mitochondrial F1 complex, epsilon subunit	http://www.ncbi.nlm.nih.gov/gene/?term=245958
LOC108348824	lncRNA	chr18:76690939-76696173	+	4.15887668599618	1.87086032860726	3.71237870927105	0	0	0	-4.75911248495699	0.00827922227836972	uncharacterized LOC108348824	http://www.ncbi.nlm.nih.gov/gene/?term=108348824
Wfdc2	protein_coding	chr3:161018497-161045469	+	3685.72080733686	3813.40045253483	2909.45229165069	6473.9809703818	7524.64037032172	2955.61825033365	0.703737837299331	0.00829262553984408	WAP four-disulfide core domain 2	http://www.ncbi.nlm.nih.gov/gene/?term=286888
LOC100362895	transcribed_pseudogene	chr5:143864687-143866018	-	4150.88607891387	2763.26469347326	2525.48543091463	3874.10178342244	4699.19706252912	5005.34682132512	0.52449178842745	0.00830425624298503	heat shock protein 1, alpha-like	http://www.ncbi.nlm.nih.gov/gene/?term=100362895
RGD1565989	protein_coding	chr2:127916157-127948154	+	5.25280722834459	5.66515485945333	12.0739651015752	1.08266827841022	0.887546663294252	2.559434404856	-2.2352417150507	0.00832600208897711	similar to FLJ10378 protein	http://www.ncbi.nlm.nih.gov/gene/?term=499603
Celf5	protein_coding	chr7:11095449-11119941	+	30.2197023942715	17.9669489694373	30.9435376341629	60.6760313674953	56.8214872985777	49.5781660122337	1.07742743077328	0.00837883065733772	CUGBP, Elav-like family member 5	http://www.ncbi.nlm.nih.gov/gene/?term=314647
LOC102553828	protein_coding	chr1:133712568-133717602	-	8.36674098256711	10.4633753522067	9.96727942913734	3.17157219130329	2.76482594428796	0.7228992569341	-2.07043427087738	0.00840838447141273	spermatogenesis-associated protein 13-like	http://www.ncbi.nlm.nih.gov/gene/?term=102553828
Anln	protein_coding	chr8:23336455-23397122	-	205.523898901063	182.390474984979	234.142540160705	335.625417281462	636.479139762376	218.127055901317	0.93577014347593	0.00844940809904224	anillin, actin binding protein, transcript variant X2	http://www.ncbi.nlm.nih.gov/gene/?term=363031
Tenm1	protein_coding	chrX:128923951-128951520	-	2.10836788812176	2.83885987617425	4.83804868691509	0	0	0	-4.76531893115896	0.00849996406628311	teneurin transmembrane protein 1, transcript variant X4	http://www.ncbi.nlm.nih.gov/gene/?term=298168
Slc44a4	protein_coding	chr20:4593389-4609641	+	869.019695978354	1045.36975621543	707.464587191862	1453.94953645706	2050.29580535333	817.355933058401	0.720482023000046	0.00851533981492653	solute carrier family 44, member 4	http://www.ncbi.nlm.nih.gov/gene/?term=294255
Slc43a3	protein_coding	chr3:72328912-72351039	+	2128.35523406837	3257.41991749788	5117.38386861676	1148.50181021034	2704.5304625183	2114.38524047971	-0.815465551961015	0.00855092072131571	solute carrier family 43, member 3	http://www.ncbi.nlm.nih.gov/gene/?term=311170
LOC102548193	lncRNA	chr17:37237364-37242992	+	0.0235332821481256	0.917753980749886	6.97061096582599	12.7790390341726	10.953935887702	13.2986530438314	2.19083446873151	0.00855610928523528	uncharacterized LOC102548193	http://www.ncbi.nlm.nih.gov/gene/?term=102548193
Slc25a33	protein_coding	chr5:166701463-166726794	-	469.57014933858	527.295177295964	961.425672772669	391.99661808974	409.63471513837	394.481358261176	-0.71026419922106	0.00864692060904877	solute carrier family 25 member 33	http://www.ncbi.nlm.nih.gov/gene/?term=691431
LOC108350659	lncRNA	chr4:21914114-21919906	-	2437.04910330345	2297.61809355051	3601.58878229821	1947.11729101695	1555.84655641678	2252.163483024	-0.534130771677551	0.00865609228959384	uncharacterized LOC108350659	http://www.ncbi.nlm.nih.gov/gene/?term=108350659
LOC102556364	lncRNA	chr19:1704056-1753461	+	2.08447275503111	0.929655451466184	2.4450195640537	5.42512644958383	20.4586966072615	5.53244042989086	2.45969471716141	0.00870100404318227	uncharacterized LOC102556364, transcript variant X1	http://www.ncbi.nlm.nih.gov/gene/?term=102556364
Sgtb	protein_coding	chr2:34185938-34222428	+	590.507136496657	719.39481544262	616.091551471324	453.747044923001	384.771046203103	483.343325056823	-0.543112059733128	0.00872289989552921	small glutamine rich tetratricopeptide repeat containing beta	http://www.ncbi.nlm.nih.gov/gene/?term=294708
Ppp2r2c	protein_coding	chr14:78679214-78763175	-	6.258644900048	8.60091967098516	2.75975074079825	13.9249175517738	24.8823968041677	16.4731586259196	1.61799341463939	0.00874854947112276	protein phosphatase 2, regulatory subunit B, gamma	http://www.ncbi.nlm.nih.gov/gene/?term=117256
LOC108349498	lncRNA	chr1:14543434-14549479	+	2.0600977811347	0	0.0360473318791266	6.3759386614116	3.59914333746891	6.69643766405204	2.76925171333382	0.00875429974239866	uncharacterized LOC108349498	http://www.ncbi.nlm.nih.gov/gene/?term=108349498
Sult1a1	protein_coding	chr1:198100586-198104106	-	3139.28408946288	6955.88599941114	8642.61460073531	2672.66332290276	4861.6712623274	3261.19107054741	-0.795449944108227	0.00875888834123305	sulfotransferase family 1A member 1	http://www.ncbi.nlm.nih.gov/gene/?term=83783
Cenpf	protein_coding	chr13:108132499-108178609	-	273.359472667153	315.51287899323	294.292857261689	477.258089986412	810.534706345813	294.380506379915	0.840696994684161	0.00880757055011041	centromere protein F	http://www.ncbi.nlm.nih.gov/gene/?term=257649
Prdx1	protein_coding	chr5:135536413-135551986	+	5433.09369732317	3922.55060328126	4704.61016216214	6398.46435321795	7773.76794249467	5415.13989402396	0.47831659159776	0.00881605917966669	peroxiredoxin 1	http://www.ncbi.nlm.nih.gov/gene/?term=117254
Ifng	protein_coding	chr7:61337383-61341419	+	7.25752818825451	3.78083446052993	2.67653858095189	0.00472271712949032	0	0.862406817401854	-3.45337186055954	0.00881948042289986	interferon gamma	http://www.ncbi.nlm.nih.gov/gene/?term=25712
Zfp39	protein_coding	chr10:45220352-45243653	-	356.822620125103	401.016911137051	407.644050735669	267.331780937084	259.341198726199	237.748382849261	-0.608457858764827	0.00886529602688126	zinc finger protein 39	http://www.ncbi.nlm.nih.gov/gene/?term=303173
LOC102554284	transcribed_pseudogene	chr9:78988555-78989423	+	0	0	0	4.23416193437927	3.67966007519163	1.53987421162268	4.71966106670235	0.00889764980197127	nucleolar protein 56-like	http://www.ncbi.nlm.nih.gov/gene/?term=102554284
Pbk	protein_coding	chr15:42489253-42500377	+	52.1030427800721	34.1358530893745	43.6473822558214	75.7506291997267	160.84011609285	58.2976364897758	1.18050181891683	0.0089247218809108	PDZ binding kinase	http://www.ncbi.nlm.nih.gov/gene/?term=290326
Wfdc8	protein_coding	chr3:161058217-161067358	-	83.4743299712797	87.4234419277062	88.5043531933563	37.3660638610352	41.1723315164274	58.3480999968306	-0.9180882664234	0.00894185130150494	WAP four-disulfide core domain 8	http://www.ncbi.nlm.nih.gov/gene/?term=685170
Ms4a12	protein_coding	chr1:227403937-227417504	-	3.14014333886767	5.74744426323786	1.43423166836574	29.5416774332965	12.7638794961768	4.52521256701035	2.14338049231218	0.00899576702553952	membrane spanning 4-domains A12, transcript variant X4	http://www.ncbi.nlm.nih.gov/gene/?term=293741
Mlf1	protein_coding	chr2:164549423-164582645	+	287.853780344458	214.704831965609	217.195464343955	387.737580790262	503.309928370565	295.476550816566	0.720504021086905	0.0090945138926898	myeloid leukemia factor 1	http://www.ncbi.nlm.nih.gov/gene/?term=310483
LOC103691645	lncRNA	chr2:198678519-198680294	-	2.2087562533088	26.7359232212951	23.3179153901108	3.20644848728168	5.57454155581572	1.52214369607834	-2.30506295284221	0.00919869448139238	uncharacterized LOC103691645	http://www.ncbi.nlm.nih.gov/gene/?term=103691645
Hapln4	protein_coding	chr16:21081377-21089508	-	0	0	0	2.17243242957187	7.47167955169192	1.505425686723	4.95111097054164	0.00919992017155274	hyaluronan and proteoglycan link protein 4	http://www.ncbi.nlm.nih.gov/gene/?term=361129
Tm7sf2	protein_coding	chr1:221426017-221430340	-	53.196829412989	59.9238287337279	40.280576978913	86.3445622988847	120.205960545226	86.0160059256057	0.928107164035888	0.00920471757628568	transmembrane 7 superfamily member 2	http://www.ncbi.nlm.nih.gov/gene/?term=293688
Angpt4	protein_coding	chr3:147421724-147455670	+	5.24296585044314	6.64511426408842	8.58629925775449	18.1451696204152	29.5255695037149	12.9561833457423	1.55277069476983	0.00922717479039328	angiopoietin 4	http://www.ncbi.nlm.nih.gov/gene/?term=296269
LOC100912070	protein_coding	chr1:91152572-91157297	+	0	0	0	8.38689632714771	0.831945611453268	2.37975134781141	5.01535669599993	0.00923710032206291	dermokine-like, transcript variant X2	http://www.ncbi.nlm.nih.gov/gene/?term=100912070
LOC103693100	lncRNA	chr8:61570387-61571602	+	5.23758854448255	7.62166722476679	6.26696944815003	0.0137721313709054	1.86531380202983	0.805638183099827	-2.63656735413692	0.00925167170497367	uncharacterized LOC103693100	http://www.ncbi.nlm.nih.gov/gene/?term=103693100
Hsph1	protein_coding	chr12:6322685-6341898	-	2343.98479026668	1488.97406475638	1318.54975682167	2136.82746713837	2530.09985385404	2969.07039402492	0.567739832207909	0.00927080584653209	heat shock protein family H (Hsp110) member 1	http://www.ncbi.nlm.nih.gov/gene/?term=288444
Mir345	ncRNA	chr6:132748968-132749063	+	6.27615124768516	6.63864766529261	8.61833732582619	1.08272685165471	1.83696279657375	1.6520865167174	-2.13118652491106	0.0093129299001598	microRNA 345	http://www.ncbi.nlm.nih.gov/gene/?term=100314147
LOC102551828	protein_coding	chr14:85520841-85526211	+	5.18133152194044	1.87099332425448	2.5744499560976	0	0	0	-4.74661507204577	0.00935537336663012	uncharacterized LOC102551828, transcript variant X1	http://www.ncbi.nlm.nih.gov/gene/?term=102551828
LOC102551010	lncRNA	chr14:4058748-4065103	+	5.18133152194044	1.87099332425448	2.5744499560976	0	0	0	-4.74661521004391	0.00935842421253796	uncharacterized LOC102551010, transcript variant X2	http://www.ncbi.nlm.nih.gov/gene/?term=102551010
LOC103693653	lncRNA	chr15:44442287-44444512	-	7.37299117916267	17.1636014396418	14.8587833424995	2.16606080613244	6.53105415160883	1.52253449109996	-1.90932037279049	0.00936107064109089	uncharacterized LOC103693653	http://www.ncbi.nlm.nih.gov/gene/?term=103693653
Dnai2	protein_coding	chr10:103266343-103301521	+	330.728164834447	475.304107085124	235.144523609096	639.073194824233	807.596839854078	381.492675351943	0.811071512020802	0.00937612579688682	dynein, axonemal, intermediate chain 2	http://www.ncbi.nlm.nih.gov/gene/?term=360654
Rnase13	protein_coding	chr15:28322851-28325875	-	18.7983690862722	26.6842711284637	15.2701769292462	1.16031291338203	6.40831029761252	11.1007153900433	-1.67237728682523	0.00944241899062793	ribonuclease A family member 13	http://www.ncbi.nlm.nih.gov/gene/?term=497194
Serpine1	protein_coding	chr12:22641104-22651482	+	760.486638135849	544.383937632692	807.657265363371	841.623158836917	1488.51051179188	921.374920393235	0.622694959543267	0.00950153915082825	serpin family E member 1	http://www.ncbi.nlm.nih.gov/gene/?term=24617
Akr1c19	protein_coding	chr17:69653003-69675204	+	388.142594093678	396.19377106579	567.971846214204	250.396873467026	307.95041039529	305.084472218706	-0.645582920162682	0.00952040914867093	aldo-keto reductase family 1, member C19	http://www.ncbi.nlm.nih.gov/gene/?term=307096
Zfp93	protein_coding	chr3:165679307-165700489	-	6.30272364699795	11.4376949423285	9.93942180195867	28.716138391403	34.0686469767917	13.6717491971069	1.45371601980679	0.00954791466336914	zinc finger protein 93	http://www.ncbi.nlm.nih.gov/gene/?term=296399
LOC108349320	lncRNA	chr19:29128915-29193135	+	3.17622259049363	0.875449069138748	15.2919091271226	0.00473079084908901	0.935352553368197	0	-3.95929532296261	0.00955437359065298	uncharacterized LOC108349320, transcript variant X4	http://www.ncbi.nlm.nih.gov/gene/?term=108349320
Ndufs8	protein_coding	chr1:219141289-219144610	-	641.573209107295	650.94680680649	548.910700169628	806.369047168434	901.75481933497	847.019061937709	0.471980342578016	0.00956621118016133	NADH:ubiquinone oxidoreductase core subunit S8	http://www.ncbi.nlm.nih.gov/gene/?term=293652
Trpm8	protein_coding	chr9:95393370-95484528	+	7.28022981868148	1.83544726994206	8.48600665134978	22.3899821169865	41.6144676936082	6.90616450592658	1.98806713544176	0.00970644702159741	transient receptor potential cation channel, subfamily M, member 8	http://www.ncbi.nlm.nih.gov/gene/?term=171384
Ech1	protein_coding	chr1:87009798-87015996	+	2101.2338285186	4572.75953426911	3826.56038768487	2285.85426207498	2559.52327741106	2063.54593839375	-0.603949462525322	0.00972525840668859	enoyl CoA hydratase 1, peroxisomal	http://www.ncbi.nlm.nih.gov/gene/?term=64526
Gpcpd1	protein_coding	chr3:125169131-125213598	-	4847.9037272265	4314.08506047924	5168.26584424697	3689.72904385311	3646.24991180879	3601.96856084039	-0.389592935152708	0.00976001448308434	glycerophosphocholine phosphodiesterase 1	http://www.ncbi.nlm.nih.gov/gene/?term=362219
Arrdc3	protein_coding	chr2:8732907-8745445	+	9916.02687051803	12346.5897487613	15446.1802654969	7433.89317254838	10741.9275814093	8379.98186989557	-0.505791131317612	0.00978213268647543	arrestin domain containing 3	http://www.ncbi.nlm.nih.gov/gene/?term=309945
Ogn	protein_coding	chr17:14607442-14628274	-	150.301557469751	128.148188614448	280.613042341666	150.534309655093	380.175033243393	802.068009660721	1.25100915995335	0.00978801484247574	osteoglycin	http://www.ncbi.nlm.nih.gov/gene/?term=291015
Tmem132e	protein_coding	chr10:69735534-69794975	+	5.25066939121982	12.4491695850368	4.01482580404341	25.4942680729681	20.1381529898035	17.2406470836904	1.50878275169798	0.00989132318588111	transmembrane protein 132E	http://www.ncbi.nlm.nih.gov/gene/?term=287564
Bspry	protein_coding	chr5:78334284-78356462	+	785.520044296908	740.254066331621	636.222144595527	1064.07955279276	1186.8337349543	819.35403577297	0.505179787867198	0.00990184191900557	B-box and SPRY domain containing	http://www.ncbi.nlm.nih.gov/gene/?term=64027
Ablim2	protein_coding	chr14:80044217-80169491	-	238.00357474459	394.365752973787	512.900135109776	241.736886428495	178.547004393809	238.822205673981	-0.796405065208399	0.00998178835250781	actin binding LIM protein family, member 2	http://www.ncbi.nlm.nih.gov/gene/?term=360958
Spata25	protein_coding	chr3:161292170-161294125	-	35.462949926918	33.2464741805517	33.7067204505781	14.9322255100378	16.5059619745933	15.7329539549322	-1.11103578587555	0.00998427369210854	spermatogenesis associated 25	http://www.ncbi.nlm.nih.gov/gene/?term=499943
LOC102550895	lncRNA	chr10:39120487-39194004	-	548.724804477969	457.006007147009	567.167885143064	291.956872360099	336.276567642063	414.712734940648	-0.591165598242356	0.00998529214069795	uncharacterized LOC102550895, transcript variant X5	http://www.ncbi.nlm.nih.gov/gene/?term=102550895
Prc1	protein_coding	chr1:142087181-142108746	+	579.907529524573	385.737096182059	363.283428845795	654.06308893864	932.220115161827	532.517883069639	0.672459983513438	0.00999579692323013	protein regulator of cytokinesis 1	http://www.ncbi.nlm.nih.gov/gene/?term=308761
Sftpa1	protein_coding	chr16:18716019-18719404	+	119630.62344546	70964.5661330616	99035.940881029	160477.654444404	143911.246794985	112706.907921727	0.526161996760216	0.010017410244056	surfactant protein A1	http://www.ncbi.nlm.nih.gov/gene/?term=24773
LOC103691311	lncRNA	chr1:240759947-240764054	-	29.3537431449718	40.7538329276522	104.400893848584	23.4092991975753	27.6131730386465	13.7742378084334	-1.42836063934591	0.0100913846104933	uncharacterized LOC103691311	http://www.ncbi.nlm.nih.gov/gene/?term=103691311
Ccdc96	protein_coding	chr14:79443151-79445591	-	112.585905834412	101.721643960748	58.0487924678683	198.04694636376	208.157914249607	118.870604245484	0.944706814719673	0.0101243886300566	coiled-coil domain containing 96	http://www.ncbi.nlm.nih.gov/gene/?term=289716
Sirpb2	protein_coding	chr1:223214091-223264272	+	0.0138479774507938	3.86100518241928	0.0696334285842989	10.6118516158342	3.53066971717451	11.7912778949389	2.54919446485189	0.0101757797695331	signal-regulatory protein beta 2, transcript variant X1	http://www.ncbi.nlm.nih.gov/gene/?term=310213
Ssuh2	protein_coding	chr4:144301913-144322197	-	0.00365323524854205	0.960757657498192	0.018263115926496	2.2001224785639	11.2122771156145	2.29525713870152	3.49844904942168	0.010335511319903	ssu-2 homolog, transcript variant X2	http://www.ncbi.nlm.nih.gov/gene/?term=500286
Acsl1	protein_coding	chr16:48937456-49003898	-	1926.78316564983	1691.45304570537	1339.65129821246	2116.54784348996	2884.02851468983	2003.81018148465	0.498193811823334	0.0104514206003674	acyl-CoA synthetase long-chain family member 1	http://www.ncbi.nlm.nih.gov/gene/?term=25288
Tk1	protein_coding	chr10:106817556-106828888	-	299.349208927402	260.365190258125	219.820533496762	463.348589209587	662.907220134456	256.256031013879	0.825828780984293	0.0104519797375571	thymidine kinase 1	http://www.ncbi.nlm.nih.gov/gene/?term=24834
LOC690259	V_segment	chr3:20394749-20395285	+	1.11120728571023	1.82243707756922	18.7682106411976	1.04742063514418	0	0	-4.09713169137069	0.0104992164202384	Ig kappa chain V-V region K2-like	http://www.ncbi.nlm.nih.gov/gene/?term=690259
LOC102554972	lncRNA	chr3:72577967-72579765	+	5.22161147806559	5.70476990980738	5.0358021836178	0.0093269910931843	1.88207305047176	0	-2.87493317301436	0.0105082105239575	uncharacterized LOC102554972, transcript variant X1	http://www.ncbi.nlm.nih.gov/gene/?term=102554972
Morn5	protein_coding	chr3:15379109-15407252	+	14.5125482761777	3.72443500899711	7.58187082373612	19.2639168596883	38.7395892098048	18.801414060333	1.56035232976659	0.0105308542840278	MORN repeat containing 5	http://www.ncbi.nlm.nih.gov/gene/?term=362122
Rnf144a	protein_coding	chr6:45509895-45629233	-	2031.27300940288	3824.0430364501	2028.03640475998	1914.04544079963	1640.25298833024	1696.50559973127	-0.586579853028844	0.0105351969099282	ring finger protein 144A	http://www.ncbi.nlm.nih.gov/gene/?term=500636
Serpinh1	protein_coding	chr1:164301010-164308306	-	9721.83844804073	7809.10937123347	8193.58843364	10920.0984017349	12076.0433822116	10902.9068824806	0.398098303407132	0.0105585615247321	serpin family H member 1	http://www.ncbi.nlm.nih.gov/gene/?term=29345
Slc3a2	protein_coding	chr1:224906566-224921029	-	5664.81343621097	7048.04978664348	6627.28835753033	4819.88665570567	5232.55388972429	4627.96256614945	-0.397718243271432	0.0106109878623194	solute carrier family 3 member 2	http://www.ncbi.nlm.nih.gov/gene/?term=50567
Pcolce	protein_coding	chr12:22153995-22160311	+	746.860041260247	503.54781304285	574.977558743754	709.530843452278	1009.0325589758	955.724832952493	0.55136907999316	0.0106775287584232	procollagen C-endopeptidase enhancer	http://www.ncbi.nlm.nih.gov/gene/?term=29569
Pde2a	protein_coding	chr1:166534643-166626158	+	1032.91702873655	1567.95752314081	1686.64011765791	903.318035729305	1166.6941689443	886.645036407239	-0.535871655810153	0.0106805749862665	phosphodiesterase 2A	http://www.ncbi.nlm.nih.gov/gene/?term=81743
Sema7a	protein_coding	chr8:62723788-62746530	+	1178.97756648686	1434.80417585765	2421.61928305003	822.455389094823	1308.76533847548	1083.25728322545	-0.646926359409467	0.0107839315726932	semaphorin 7A, GPI membrane anchor	http://www.ncbi.nlm.nih.gov/gene/?term=315711
Atp6v1b1	protein_coding	chr4:115417100-115435754	+	13.5725006450896	17.145951528876	11.4233878412607	31.0044197542022	80.2923875971249	15.1018210994331	1.57670054873441	0.0108080912115263	ATPase H+ transporting V1 subunit B1	http://www.ncbi.nlm.nih.gov/gene/?term=312488
LOC102550644	lncRNA	chr4:44419863-44572511	-	327.739221097174	485.506822630288	886.369177847978	350.381488572723	351.966478368093	252.450820111813	-0.831554775639357	0.010833235951991	uncharacterized LOC102550644, transcript variant X4	http://www.ncbi.nlm.nih.gov/gene/?term=102550644
Ccdc180	protein_coding	chr5:61467799-61542675	+	253.455707661105	232.825658183073	184.94408585735	360.022522852037	408.819644363624	296.438430116581	0.664913036206547	0.0108499209711101	coiled-coil domain containing 180, transcript variant X1	http://www.ncbi.nlm.nih.gov/gene/?term=100910460
Gprin3	protein_coding	chr4:89690678-89778302	-	1031.89256470544	1812.21504519548	1759.04719679996	1044.94053605709	1048.31822711196	1082.44828906208	-0.535357471540894	0.0108606937136877	GPRIN family member 3, transcript variant X3	http://www.ncbi.nlm.nih.gov/gene/?term=502784
LOC100360940	protein_coding	chr5:147607350-147608936	+	11.4513417592087	9.49715879119549	7.64882802356212	1.10236693053781	3.70717050494533	2.47294971240419	-1.90627180510791	0.0108698997141164	diablo-like, transcript variant X1	http://www.ncbi.nlm.nih.gov/gene/?term=100360940
Ccdc181	protein_coding	chr13:82574980-82588637	+	188.750933278668	167.267085478505	116.523575263574	253.591214802893	427.41666233441	191.758538113623	0.884000477167312	0.010924190526256	coiled-coil domain containing 181	http://www.ncbi.nlm.nih.gov/gene/?term=360867
LOC102549787	lncRNA	chr17:19719204-19827560	-	87.7350648786688	116.856609233467	163.868527331799	62.8722875916495	61.3469254175638	73.0699717419145	-0.89862332540239	0.0109377194499436	uncharacterized LOC102549787, transcript variant X3	http://www.ncbi.nlm.nih.gov/gene/?term=102549787
LOC103690019	protein_coding	chr4:22661993-22686164	+	26.0456578707058	21.8461457354067	18.9112803496754	63.7767202397499	56.8995960237668	28.5174581184052	1.15375816387263	0.0109545560055877	protein DBF4 homolog A-like	http://www.ncbi.nlm.nih.gov/gene/?term=103690019
Kpna2	protein_coding	chr10:95200029-95212111	-	853.284460834909	663.236011521114	627.504650416764	904.392119805412	1110.73019812014	992.052487104319	0.487880456943188	0.0109918348492799	karyopherin subunit alpha 2	http://www.ncbi.nlm.nih.gov/gene/?term=85245
LOC682538	V_segment	chr4:93708150-93708645	+	51.0414490035799	38.9457315183765	30.3238539915783	10.7624760879464	23.9726492691173	17.3871657044721	-1.19892975840979	0.0111061197842184	Ig kappa chain V-V region L6-like	http://www.ncbi.nlm.nih.gov/gene/?term=682538
RGD1565611	protein_coding	chr10:64174929-64178612	+	489.184143115033	438.108105633216	270.064842865306	707.229349059762	837.787850546139	436.240794153792	0.725426479802537	0.0111216815936969	RGD1565611	http://www.ncbi.nlm.nih.gov/gene/?term=497957
Ttc29	protein_coding	chr19:33205576-33424955	-	156.431295295925	136.833925478189	115.059359746389	283.203484970968	238.270256900275	176.156001762778	0.770823137700189	0.0111359938332604	tetratricopeptide repeat domain 29	http://www.ncbi.nlm.nih.gov/gene/?term=291944
Npff	protein_coding	chr7:144127084-144127873	-	103.220780511774	72.1443283524938	88.5374717810094	57.3774507148382	26.3588640197071	47.3311143918745	-1.00814054083986	0.011150404171044	neuropeptide FF-amide peptide precursor	http://www.ncbi.nlm.nih.gov/gene/?term=60337
LOC102556834	lncRNA	chr14:81085060-81091585	+	131.498009785325	130.122117004418	190.201615493342	67.2032981645642	108.349834729294	71.0789840089879	-0.871324772303096	0.0111582432593122	uncharacterized LOC102556834, transcript variant X1	http://www.ncbi.nlm.nih.gov/gene/?term=102556834
RGD1564162	protein_coding	chr20:13661603-13665073	+	283.702002654565	290.856992579446	165.315201583343	479.241165999409	494.06259489902	289.588560829944	0.769730060467012	0.0111707448216203	similar to Homo sapiens fetal lung specific expression unknown, transcript variant X2	http://www.ncbi.nlm.nih.gov/gene/?term=499421
LOC108351443	lncRNA	chr7:41282385-41289255	+	3.16620337503915	5.70427003946331	7.31389952107221	1.0578576429553	0.920965484443846	0	-2.87967227549202	0.0111896055807315	uncharacterized LOC108351443, transcript variant X2	http://www.ncbi.nlm.nih.gov/gene/?term=108351443
Mapt	protein_coding	chr10:92289002-92386517	+	2791.73731241492	3135.82981723962	3334.06387827857	2226.22907816301	2125.9113889762	2639.9729074876	-0.405243092735522	0.011213359346379	microtubule-associated protein tau	http://www.ncbi.nlm.nih.gov/gene/?term=29477
LOC100359684	V_segment	chr6:140406777-140407357	-	30.4900532667534	443.672017710032	22.5358377300213	43.5677606572834	44.1307220905287	16.8912845874882	-2.23423760020662	0.0112271329984116	mCG114411-like	http://www.ncbi.nlm.nih.gov/gene/?term=100359684
Homer2	protein_coding	chr1:143443300-143535579	-	151.159462162628	87.3162904847822	112.324018453146	206.629882801631	202.518817738594	193.038670712212	0.779315538889014	0.0113302002683671	homer scaffolding protein 2	http://www.ncbi.nlm.nih.gov/gene/?term=29547
Ppp1r1a	protein_coding	chr7:145146480-145154131	-	10.3938008496129	8.56264079771563	4.036154173956	22.3554139010393	27.6218691721018	13.7844679815419	1.44952999520311	0.0113349154067185	protein phosphatase 1, regulatory (inhibitor) subunit 1A	http://www.ncbi.nlm.nih.gov/gene/?term=58977
Ngef	protein_coding	chr9:94569286-94601852	-	112.665662627844	91.1482102273623	128.113672458383	180.051497634971	232.925481637568	159.698607737767	0.787374883448764	0.0114066565688034	neuronal guanine nucleotide exchange factor	http://www.ncbi.nlm.nih.gov/gene/?term=246217
Myadml2	protein_coding	chr10:109822170-109827328	-	2.08433131456786	1.89899035542413	1.31267993952761	9.54130665898329	5.43319935557228	7.44557397761341	2.00286431796261	0.0114095218347262	myeloid-associated differentiation marker-like 2	http://www.ncbi.nlm.nih.gov/gene/?term=303744
Trim29	protein_coding	chr8:47674321-47699065	+	2.10800819425533	4.7830490517939	2.57336057560457	6.55886858078659	45.5871952469245	2.78413975751536	2.48783266477748	0.0114804598436786	tripartite motif-containing 29	http://www.ncbi.nlm.nih.gov/gene/?term=300656
Mcm6	protein_coding	chr13:45042882-45068073	-	314.038271610578	319.262677858847	361.412061960015	483.604651747363	582.955180938804	418.285340396101	0.57816721569851	0.0115066227984859	minichromosome maintenance complex component 6	http://www.ncbi.nlm.nih.gov/gene/?term=29685
LOC102547847	lncRNA	chr2:52781939-52785805	+	14.5366269411723	12.3942201804645	1.70494014499512	3.13828411272591	0	0.781750335652427	-2.78828983172109	0.0115811685392867	uncharacterized LOC102547847, transcript variant X1	http://www.ncbi.nlm.nih.gov/gene/?term=102547847
Neto2	protein_coding	chr19:22450579-22486530	+	163.956067682528	365.951457268048	366.072128363698	121.563749548124	212.859084221481	141.549403419039	-0.911851698034365	0.0116031198495941	neuropilin and tolloid like 2	http://www.ncbi.nlm.nih.gov/gene/?term=307757
Hmgcr	protein_coding	chr2:27480224-27500654	-	2147.88550319988	1469.03049461497	1324.70277450334	2282.66648696997	2092.91142724603	2607.62732089106	0.498724935409377	0.0116588793698638	3-hydroxy-3-methylglutaryl-CoA reductase	http://www.ncbi.nlm.nih.gov/gene/?term=25675
LOC102548079	lncRNA	chr11:32373687-32379615	-	88.6881831630792	36.8478018783957	149.506063395777	26.7139562692508	57.2131796111078	16.9103745968318	-1.44857287724588	0.011662954338038	uncharacterized LOC102548079, transcript variant X4	http://www.ncbi.nlm.nih.gov/gene/?term=102548079
Ctps1	protein_coding	chr5:139475934-139505065	-	1410.40150190007	1165.91856824571	1188.45573283535	1688.2895623781	1523.84813157382	1834.29567562712	0.422697467311692	0.0116809282249671	CTP synthase 1	http://www.ncbi.nlm.nih.gov/gene/?term=313560
Lingo2	protein_coding	chr5:51466367-51638161	-	6.31502552555131	10.4496743653895	14.6348791148316	42.4040783938529	18.1607108541936	23.8765440904995	1.41968101059242	0.0117020278371984	leucine rich repeat and Ig domain containing 2	http://www.ncbi.nlm.nih.gov/gene/?term=313156
Cox6b2	protein_coding	chr1:72661099-72662436	+	117.78740651953	67.3582513161749	92.2947726476243	167.220537680407	171.395008422803	149.879908704992	0.815955954879459	0.0117297467629285	cytochrome c oxidase subunit VIb polypeptide 2	http://www.ncbi.nlm.nih.gov/gene/?term=654441
Adgrv1	protein_coding	chr2:8926843-9504455	-	548.855227150612	916.140887424155	812.835354983994	497.45951871856	520.501773281321	528.808316181569	-0.558197339784751	0.0117541900203105	adhesion G protein-coupled receptor V1, transcript variant X1	http://www.ncbi.nlm.nih.gov/gene/?term=100362255
Tp53inp1	protein_coding	chr5:24402895-24419651	+	4489.13340968917	5310.90068371888	7718.82042967612	4254.25961855337	4266.65719256316	3961.61098955569	-0.488844491433077	0.0117966256495054	tumor protein p53 inducible nuclear protein 1	http://www.ncbi.nlm.nih.gov/gene/?term=297822
Fer1l6	protein_coding	chr7:98399207-98555215	+	151.063637765248	95.962708546825	45.8508178597968	202.423582267224	319.284192973543	126.196813464835	1.14454034594717	0.0118004299989816	fer-1-like family member 6	http://www.ncbi.nlm.nih.gov/gene/?term=314997
Krt81	protein_coding	chr7:143107901-143113006	-	9.40294245261136	4.66863591466266	16.901217484024	0.0223626861122097	4.7177088410251	0	-2.66038281471206	0.0118040719976837	keratin 81	http://www.ncbi.nlm.nih.gov/gene/?term=407761
Cldn4	protein_coding	chr12:24761210-24763008	+	178.409231773016	215.781326192371	158.680483320962	334.469893938385	487.885788088584	185.813082207632	0.865748493739434	0.0118461336455471	claudin 4	http://www.ncbi.nlm.nih.gov/gene/?term=304407
Tmem255b	protein_coding	chr16:81181095-81209429	+	133.60310858354	179.642011167229	173.190586679578	112.789678881479	92.5492890437832	71.7904900231194	-0.812089163384936	0.0118667425792104	transmembrane protein 255B	http://www.ncbi.nlm.nih.gov/gene/?term=290877
LOC108349824	lncRNA	chr1:240561951-240565037	-	177.268176933355	22.5352568491636	239.17246979129	630.254549468991	193.886809465568	442.650559602885	1.52529596470398	0.0118715582691123	uncharacterized LOC108349824	http://www.ncbi.nlm.nih.gov/gene/?term=108349824
LOC102553424	protein_coding	chr1:80004481-80028841	-	19.7721220077892	6.53946542418426	20.8459191747321	5.31410692884847	5.52159061278776	3.20532507308718	-1.72446598124096	0.0118780189092429	uncharacterized LOC102553424, transcript variant X1	http://www.ncbi.nlm.nih.gov/gene/?term=102553424
Hsd17b2	protein_coding	chr19:50246404-50317892	+	5.20223828913121	6.70204885672087	0.18710164149436	11.8556777750274	47.3240866698337	5.25167899900342	2.35960244579365	0.0118877436453485	hydroxysteroid (17-beta) dehydrogenase 2	http://www.ncbi.nlm.nih.gov/gene/?term=79243
LOC102548450	lncRNA	chr4:145373527-145376624	+	33.4833754143292	79.0856834950724	37.8389224165921	25.4954743894898	23.8804996195222	13.7917995064257	-1.24643011899442	0.0118897123905042	uncharacterized LOC102548450	http://www.ncbi.nlm.nih.gov/gene/?term=102548450
Ptprn2	protein_coding	chr6:144384773-145133042	+	26.1099485442463	32.3381312615942	28.7176638901471	61.8389527043406	115.931452878983	30.8320538461483	1.25537090157762	0.0119197942056322	protein tyrosine phosphatase, receptor type N2	http://www.ncbi.nlm.nih.gov/gene/?term=29714
Serpinb10	protein_coding	chr13:27466036-27483789	+	984.894373116508	1403.59326253485	1259.31442057661	704.193769886429	937.515298324059	950.800447325701	-0.492145886507778	0.0120426019643249	serpin family B member 10	http://www.ncbi.nlm.nih.gov/gene/?term=266775
Ryr1	protein_coding	chr1:87959596-88066252	-	122.063452312632	110.182307344198	135.704064800801	68.1994125151778	73.3196681323947	72.9481094594596	-0.776344941733671	0.0121076814354502	ryanodine receptor 1, transcript variant X1	http://www.ncbi.nlm.nih.gov/gene/?term=114207
LOC690580	V_segment	chr3:19173936-19174683	+	4.32431740364481	69.8919849294341	4.56416162531727	5.26806081763601	4.63269913706532	0	-2.95176950113486	0.0121175426239229	Ig kappa chain V-VI region NQ2-48.2.2-like, transcript variant X1	http://www.ncbi.nlm.nih.gov/gene/?term=690580
LOC102553657	lncRNA	chr1:275773325-275777345	-	9.41562343027123	8.50800635904389	15.8520234364463	5.26742510289466	0.846032061319713	3.31752505288003	-1.80880922663841	0.0121299429052692	uncharacterized LOC102553657, transcript variant X1	http://www.ncbi.nlm.nih.gov/gene/?term=102553657
Ifitm5	protein_coding	chr1:213743331-213749879	-	65.8114715802797	80.7344053765896	117.766912088606	52.1333627597771	41.1732740661578	43.8652987562606	-0.943964201683274	0.0121402117912182	interferon induced transmembrane protein 5	http://www.ncbi.nlm.nih.gov/gene/?term=293617
Tm6sf1	protein_coding	chr1:143657607-143703829	+	2212.69692573735	2040.150595916	2306.67165190047	1625.46435254663	1635.70570143891	1748.85325961067	-0.388442007020733	0.0121562892910816	transmembrane 6 superfamily member 1	http://www.ncbi.nlm.nih.gov/gene/?term=361600
LOC108353212	lncRNA	chr19:27860240-27861442	+	1.07760022524328	2.83870018259593	5.95682402226163	0	0	0	-4.78425747655789	0.012301169642183	uncharacterized LOC108353212	http://www.ncbi.nlm.nih.gov/gene/?term=108353212
LOC365085	protein_coding	chr2:156622791-156807695	-	716.670121645198	529.191493697784	741.640428753735	465.472417353607	419.626279452672	489.09581866624	-0.531471063625517	0.0123408576607005	similar to nidogen 2, transcript variant X2	http://www.ncbi.nlm.nih.gov/gene/?term=365085
LOC108352331	lncRNA	chr11:53608340-53616081	+	16.6551542783915	9.44061231048439	14.89152578033	5.28700798418573	0	5.96650906362223	-1.84901133113123	0.0123627657975665	uncharacterized LOC108352331	http://www.ncbi.nlm.nih.gov/gene/?term=108352331
LOC102557478	protein_coding	chr6:71733944-71853649	-	10.4255959954875	5.63553326405762	13.4261647373097	0.0262433944391934	0	5.27643414047951	-2.3966771146429	0.0123701531472294	uncharacterized LOC102557478, transcript variant X7	http://www.ncbi.nlm.nih.gov/gene/?term=102557478
Ms4a18	protein_coding	chr1:227050349-227071485	-	100.116188990349	80.723437825316	91.0355889670449	223.472506905267	160.338359698866	111.409065925179	0.863742382973642	0.0123965877042345	membrane spanning 4-domains A18	http://www.ncbi.nlm.nih.gov/gene/?term=100359485
Pcdha4	protein_coding	chr18:29950217-30215901	+	5008.63692199584	6405.66830105946	6557.29352583838	4374.65090995713	3939.39376714158	5077.50935004772	-0.424281513962525	0.0124648524621159	protocadherin alpha 4	http://www.ncbi.nlm.nih.gov/gene/?term=116741
Abca6	protein_coding	chr10:98477716-98546699	-	76.0677677317838	49.3458371035495	53.815797800741	205.21535343691	113.543019637377	66.4791444104851	1.10281605393339	0.0124995436076158	ATP binding cassette subfamily A member 6, transcript variant X2	http://www.ncbi.nlm.nih.gov/gene/?term=303639
Ushbp1	protein_coding	chr16:19781276-19791832	-	1158.07756629513	1737.15056614518	1478.82343817963	1088.58614252785	1089.58686667565	999.434941383673	-0.461251548133499	0.0125360945336211	USH1 protein network component harmonin binding protein 1	http://www.ncbi.nlm.nih.gov/gene/?term=290629
Dydc1	protein_coding	chr16:18648030-18667962	+	0.0071739925875976	1.92793658701914	0.0359361181422833	14.6979748050953	1.70461374032839	3.97129931208698	3.09956247121194	0.0126200036354835	DPY30 domain containing 1, transcript variant X2	http://www.ncbi.nlm.nih.gov/gene/?term=688433
Slc9b2	protein_coding	chr2:240485254-240519166	+	13.5496763534293	14.2799813896863	8.98107213270973	40.3271633478965	24.6600546352771	22.9820035079334	1.24451753394188	0.0126304754629884	solute carrier family 9 member B2	http://www.ncbi.nlm.nih.gov/gene/?term=679958
Dnah6	protein_coding	chr4:100936834-101157511	-	3463.49559325721	3449.45248479802	2536.70152637886	4745.24681440686	4607.58786955329	3547.82695412828	0.44874040795816	0.0126452529312173	dynein, axonemal, heavy chain 6, transcript variant X1	http://www.ncbi.nlm.nih.gov/gene/?term=117250
Stra6	protein_coding	chr8:62925364-62944438	+	26.0253136845378	9.37829100336673	27.0572435566397	42.7620540327005	124.387343867177	23.3221385476337	1.59777343395018	0.0126565610825029	stimulated by retinoic acid 6	http://www.ncbi.nlm.nih.gov/gene/?term=363071
Bbox1	protein_coding	chr3:101425684-101474848	-	21.9395655868754	25.660628164405	27.3242412161654	69.0757803600494	50.3786409638895	36.0991567404043	1.05004628601692	0.0127831671061082	gamma-butyrobetaine hydroxylase 1	http://www.ncbi.nlm.nih.gov/gene/?term=64564
Sult1c3	protein_coding	chr9:4931038-4978847	-	2.1024011801029	5.76829144670179	0.131502506729767	4.50719851981545	94.6089207316893	0.206333604546853	3.56374509057893	0.0128869283737033	sulfotransferase family 1C member 3	http://www.ncbi.nlm.nih.gov/gene/?term=65185
Abhd3	protein_coding	chr18:1892413-1946840	-	114.747295104299	92.0999691128787	126.904137100456	188.526620993065	194.305392565979	170.605112454624	0.730323493852111	0.0129783807030132	abhydrolase domain containing 3	http://www.ncbi.nlm.nih.gov/gene/?term=291793
Col14a1	protein_coding	chr7:95054877-95274073	+	2906.33698373819	2038.22586088199	1984.19484820573	2707.78852933594	4863.55912994151	2768.71242499044	0.577524579461999	0.0129821144812193	collagen type XIV alpha 1 chain	http://www.ncbi.nlm.nih.gov/gene/?term=314981
Lrp4	protein_coding	chr3:80362643-80416684	+	4827.11869565183	6058.80990288841	6664.41383661199	4392.74075163493	4837.63088366105	3847.94887672799	-0.42427936659616	0.0130681454411805	LDL receptor related protein 4	http://www.ncbi.nlm.nih.gov/gene/?term=83469
Dsc3	protein_coding	chr18:11753047-11789846	-	1.07305928034763	4.7927007395659	2.54403294332528	8.61078219302613	27.896275712363	3.72346699596036	2.20598014556038	0.0131178644816686	desmocollin 3	http://www.ncbi.nlm.nih.gov/gene/?term=307563
Gdf5	protein_coding	chr3:151482672-151487129	-	1.04730320847368	1.91714488026783	0.0531292470144553	3.27321151948777	12.0884187127714	4.83945064850301	2.55012547906775	0.0131312880080661	growth differentiation factor 5	http://www.ncbi.nlm.nih.gov/gene/?term=252835
Kcns2	protein_coding	chr7:73559226-73590385	+	20.9004090592627	23.7458390065398	28.4688231051117	9.60968000557219	9.12058798502943	12.5407908926236	-1.21142028572981	0.0132087701233069	potassium voltage-gated channel, modifier subfamily S, member 2	http://www.ncbi.nlm.nih.gov/gene/?term=66022
Mir128-1	ncRNA	chr13:44916534-44916615	+	5.22130594155697	6.67528688878788	3.88441828319527	0.0137281678036609	0	2.63261681750049	-2.38771629227519	0.0132215035972193	microRNA 128-1	http://www.ncbi.nlm.nih.gov/gene/?term=100314026
Spock3	protein_coding	chr16:28372067-28716762	-	190.925144371899	270.048034603817	125.453691457284	89.5259005744005	144.213286757873	60.8152220913244	-0.992842711918663	0.0133163981561389	sparc/osteonectin, cwcv and kazal-like domains proteoglycan (testican) 3	http://www.ncbi.nlm.nih.gov/gene/?term=306404
RGD1564574	protein_coding	chr18:28684113-28697411	+	0.00365323524854205	0.960757657498192	0.018263115926496	6.34131240692488	1.75071698491627	5.00795841615947	3.24018370313787	0.013458328650739	similar to 40S ribosomal protein S16	http://www.ncbi.nlm.nih.gov/gene/?term=291669
Efhc1	protein_coding	chr9:27068505-27107713	+	576.896509321243	614.859046601302	477.916953425447	906.402906161909	1021.94505151924	568.04988643011	0.579279684069427	0.0134666597332543	EF-hand domain containing 1	http://www.ncbi.nlm.nih.gov/gene/?term=301295
Pebp1	protein_coding	chr12:45026948-45031148	+	1271.66570143967	1172.60802440612	1050.15608268135	1570.04859777456	1633.93745557912	1434.53289292233	0.408121922166903	0.0134840881661664	phosphatidylethanolamine binding protein 1	http://www.ncbi.nlm.nih.gov/gene/?term=29542
LOC102548700	lncRNA	chr2:220599130-220612638	+	0	0	0	3.19857257032548	5.58940711610644	0.674859282611923	4.71946933490033	0.0134852493765032	uncharacterized LOC102548700	http://www.ncbi.nlm.nih.gov/gene/?term=102548700
Tdrd15	protein_coding	chr6:33062368-33150553	-	1.08106426956955	6.72141216552129	2.60032716052311	0	0	0	-4.85367991479314	0.013540526602199	tudor domain containing 15, transcript variant X5	http://www.ncbi.nlm.nih.gov/gene/?term=102556253
Duoxa1	protein_coding	chr3:114241057-114251720	-	46.766699971759	11.2507441677961	26.2911492221218	77.6839824913061	77.9896295838339	46.8456806487632	1.26116442872108	0.0135482324953005	dual oxidase maturation factor 1	http://www.ncbi.nlm.nih.gov/gene/?term=311374
Dhcr7	protein_coding	chr1:217018916-217034890	+	437.963609294294	305.033596400831	156.868808596692	572.998288313977	542.523258215635	443.161557763357	0.791354240748753	0.0135549683510312	7-dehydrocholesterol reductase	http://www.ncbi.nlm.nih.gov/gene/?term=64191
Spag17	protein_coding	chr2:202159659-202452361	+	884.567687246547	633.754521151925	648.656056379377	1099.19821280361	1030.93225774877	899.891969493134	0.483136858030938	0.0135793598241701	sperm associated antigen 17, transcript variant X1	http://www.ncbi.nlm.nih.gov/gene/?term=690746
LOC102551009	lncRNA	chr5:146990731-146991834	-	3.11380095898004	2.86354364385839	0.101726650702766	3.31962166308556	10.0664178104981	16.977877344381	2.2096205640415	0.0137584286026897	uncharacterized LOC102551009	http://www.ncbi.nlm.nih.gov/gene/?term=102551009
Entpd5	protein_coding	chr6:108087677-108123811	-	925.332123285109	866.614278178117	861.699137706866	1003.50574175737	1556.224803545	1133.66406738338	0.477101216044017	0.0137771588041924	ectonucleoside triphosphate diphosphohydrolase 5	http://www.ncbi.nlm.nih.gov/gene/?term=314312
Layn	protein_coding	chr8:55447203-55469420	-	140.900326755258	215.835865594643	146.185776036961	351.3547178666	216.082158123001	279.27810027931	0.749897441088829	0.0137869521656136	layilin	http://www.ncbi.nlm.nih.gov/gene/?term=500996
Lilrb3b	protein_coding	chr1:64074097-64081568	+	8.35480287266805	15.3250774396916	1.66920071301537	3.12514875057058	0	0	-2.9556036454054	0.0138566972181635	leukocyte immunoglobulin-like receptor, subfamily B (with TM and ITIM domains), member 3B	http://www.ncbi.nlm.nih.gov/gene/?term=690955
Cdkl2	protein_coding	chr14:17530170-17565950	+	532.985920166124	424.75818589312	314.820723859357	656.120834965876	585.499727039583	648.993028794094	0.569978142298425	0.014021088888679	cyclin dependent kinase like 2	http://www.ncbi.nlm.nih.gov/gene/?term=305242
Trnal-cag_1	tRNA	chr13:89441219-89441301	+	4.15838414996433	3.81038184656844	1.41300447732012	0	0	0	-4.71938866590617	0.0140556623231868	tRNA-Leu	http://www.ncbi.nlm.nih.gov/gene/?term=108352686
Tmem54	protein_coding	chr5:147288700-147295191	+	393.264265042214	390.589386987047	295.941596337315	725.201565576236	608.523933789123	372.417088866817	0.658615416686364	0.0140703881046104	transmembrane protein 54	http://www.ncbi.nlm.nih.gov/gene/?term=362605
Pls1	protein_coding	chr8:103557361-103659625	-	1233.18143875595	1889.22225977906	1405.45678624886	2068.57606670514	2602.68646637216	1736.0326990968	0.500513321998617	0.0140958673528025	plastin 1	http://www.ncbi.nlm.nih.gov/gene/?term=315926
Stard4	protein_coding	chr18:25982210-25997555	-	1387.43319065734	1128.8669104174	1063.89581482804	1680.81367853806	1368.93036812063	1826.89499452627	0.445653499726363	0.0141702936479072	StAR-related lipid transfer domain containing 4	http://www.ncbi.nlm.nih.gov/gene/?term=291699
Pax9	protein_coding	chr6:77607705-77624453	+	24.9600499653277	22.8665919778263	5.62519434960608	55.5848793594651	215.498239570699	3.30891123757338	2.35859811862879	0.0141857560355892	paired box 9	http://www.ncbi.nlm.nih.gov/gene/?term=362741
LOC108351807	protein_coding	chr8:133101940-133102891	-	0	0	0	2.17254040691707	8.42866845104668	0.647197680981557	4.95884356931155	0.014233699216516	C-C chemokine receptor type 1-like	http://www.ncbi.nlm.nih.gov/gene/?term=108351807
LOC108352464	protein_coding	chr12:46802696-46804309	-	161.858122977645	294.602240594988	376.968887576406	147.037211131469	160.370881346481	165.82607553657	-0.815447476983708	0.0142667431932569	inverted formin-2-like	http://www.ncbi.nlm.nih.gov/gene/?term=108352464
Clec1a	protein_coding	chr4:163191503-163214678	-	2729.22288791512	3440.79774080999	5456.6904098425	2257.18068905662	3077.32432997731	2570.90942628881	-0.55625193337327	0.0143289889342824	C-type lectin domain family 1, member A	http://www.ncbi.nlm.nih.gov/gene/?term=500337
Spata18	protein_coding	chr14:37081529-37108245	-	947.254892231646	1078.60589396816	783.465649725198	1666.86254701669	1661.539746299	874.62135209975	0.580452637294505	0.0143679779754474	spermatogenesis associated 18	http://www.ncbi.nlm.nih.gov/gene/?term=289586
LOC103692895	lncRNA	chr7:80581330-80586241	+	99.0231357731526	58.8126499039485	81.0334895904637	42.5835254038916	51.4784604319879	26.1351358175108	-0.989263358975954	0.0143756253783563	uncharacterized LOC103692895	http://www.ncbi.nlm.nih.gov/gene/?term=103692895
Eci2	protein_coding	chr17:30556926-30573324	+	1049.60012230446	1525.18921124991	1649.2555250511	946.974143918144	938.306681406017	1131.52504861009	-0.485067320124545	0.0143839369240501	enoyl-CoA delta isomerase 2	http://www.ncbi.nlm.nih.gov/gene/?term=291075
Ncapg	protein_coding	chr14:69898268-69927885	-	73.0501090637137	88.4254492504567	71.2524203445763	136.360920779063	185.351046524357	98.1905290612144	0.849535741529283	0.0144676213155698	non-SMC condensin I complex, subunit G	http://www.ncbi.nlm.nih.gov/gene/?term=305392
Mcpt1	protein_coding	chr15:34862249-34864803	+	31.0730285906022	11.3531867030722	0.474093692242751	165.793517493515	137.717571323122	1.6707236178293	2.82265405480867	0.0145327915658481	mast cell protease 1	http://www.ncbi.nlm.nih.gov/gene/?term=29265
LOC501033	protein_coding	chr8:96970556-97008687	-	26.2092713132353	85.8195626530483	31.7373755487965	20.1972501411336	8.05472884988908	24.3545572596671	-1.44163351833635	0.0145388626976654	similar to UPF0258 protein KIAA1024, transcript variant X4	http://www.ncbi.nlm.nih.gov/gene/?term=501033
LOC102548847	lncRNA	chr6:144381739-144384615	-	16.7568030372836	37.2279030951423	15.3901162930547	43.8008398984907	104.979523339501	30.9205141559637	1.37027488872897	0.0145845780713393	uncharacterized LOC102548847	http://www.ncbi.nlm.nih.gov/gene/?term=102548847
Cckar	protein_coding	chr14:59610939-59619786	+	1.04058959364209	0.951444828954231	0.0359916422832544	5.32218970116241	6.46006915595074	3.18628042823093	2.62405880840839	0.0145982740434766	cholecystokinin A receptor	http://www.ncbi.nlm.nih.gov/gene/?term=24889
Ephb2	protein_coding	chr5:155024478-155143539	-	78.1940522931652	67.4614590602311	57.6535085788933	110.815307700705	136.650774339739	105.927166726735	0.795539566650517	0.0146187402242917	Eph receptor B2	http://www.ncbi.nlm.nih.gov/gene/?term=313633
Il6r	protein_coding	chr2:189196180-189255987	-	2684.27747821221	2740.48826540238	3323.93627708734	2396.57805062254	2095.6929584033	2202.10858629262	-0.385956406708044	0.0146488710876604	interleukin 6 receptor	http://www.ncbi.nlm.nih.gov/gene/?term=24499
Gpr37	protein_coding	chr4:51822163-51844228	-	111.58421390026	104.545545570635	81.4242960371749	191.714996004457	257.807043099496	107.133763508789	0.902123965588143	0.0146572887044097	G protein-coupled receptor 37	http://www.ncbi.nlm.nih.gov/gene/?term=117549
Scn2b	protein_coding	chr8:49419003-49431110	+	14.5901075835157	12.3369993021926	12.5342662345041	26.694578709521	47.9287411069529	20.3536635522214	1.25936489901439	0.0148969384840495	sodium voltage-gated channel beta subunit 2	http://www.ncbi.nlm.nih.gov/gene/?term=25349
Gjc2	protein_coding	chr10:45526740-45535520	-	57.4001984635236	60.811017233421	64.7451115720423	29.8349991406853	42.3614179215106	18.6802076860351	-1.00760675876403	0.0148969739573586	gap junction protein, gamma 2	http://www.ncbi.nlm.nih.gov/gene/?term=497913
Lrp2bp	protein_coding	chr16:49437373-49463100	-	23.0049691244318	29.4586654865775	34.646955957174	69.1421403293309	61.4315829521019	42.7682664292162	0.990289056442551	0.0149504115707209	Lrp2 binding protein	http://www.ncbi.nlm.nih.gov/gene/?term=290753
LOC102552985	lncRNA	chr3:95100453-95102752	-	3.10610343890025	0.929735642369889	1.31289673526312	3.29461864392478	10.1311089228986	10.9345533658125	2.11682518740548	0.0149645777310424	uncharacterized LOC102552985	http://www.ncbi.nlm.nih.gov/gene/?term=102552985
Tekt4	protein_coding	chr10:14828642-14833818	+	197.134185067547	198.648910916675	140.133510408057	324.825798389533	364.891697483665	205.889848336095	0.739166395129268	0.0149975536461292	tektin 4	http://www.ncbi.nlm.nih.gov/gene/?term=302991
Nkx2-3	protein_coding	chr1:263361238-263371043	+	0	0	0	8.38667950079715	0	3.26712833510437	5.01319834068089	0.0150966952824954	NK2 homeobox 3	http://www.ncbi.nlm.nih.gov/gene/?term=309389
LOC108348622	lncRNA	chr17:63812978-63826409	+	115.795148203633	82.5580195671621	142.855795179239	81.8248753666796	40.1256604817999	55.4392235249412	-0.942567169090989	0.0151245325660038	uncharacterized LOC108348622	http://www.ncbi.nlm.nih.gov/gene/?term=108348622
Lss	protein_coding	chr20:12844522-12870474	-	301.565812144858	456.241660825582	331.898857214917	745.480029132749	325.881569147857	768.729762063786	0.755326263975982	0.0151699149431581	lanosterol synthase (2,3-oxidosqualene-lanosterol cyclase)	http://www.ncbi.nlm.nih.gov/gene/?term=81681
Ckap4	protein_coding	chr7:24935243-24947595	+	1056.72258006886	849.49316164768	789.603365891134	1163.1939992385	1344.4030479512	1144.4705206005	0.437626371146827	0.0151969584567637	cytoskeleton-associated protein 4	http://www.ncbi.nlm.nih.gov/gene/?term=362859
RGD1561715	transcribed_pseudogene	chr4:156728192-156730309	-	8.35107615356087	11.453866910211	5.24865396093221	25.5284571061774	32.2616843899158	11.1685861090113	1.44341170953334	0.0152960497830048	similar to complement component 1, s subcomponent, transcript variant X1	http://www.ncbi.nlm.nih.gov/gene/?term=500313
Ccna1	protein_coding	chr2:144456689-144503570	-	286.807776032952	238.510155705876	187.518384781002	497.253577265495	391.29355519771	273.870038576396	0.703942223151733	0.0152986240259571	cyclin A1	http://www.ncbi.nlm.nih.gov/gene/?term=295052
Zfp939	protein_coding	chr1:95423646-95437146	+	9.30310129195821	1.84955092506236	2.6773434702339	0.00472271712949032	0	0.862406817401854	-3.46824090154609	0.0153517981113105	zinc finger protein 939, transcript variant X1	http://www.ncbi.nlm.nih.gov/gene/?term=690136
LOC102554235	lncRNA	chr14:35861836-35875438	+	14.7378461638705	47.6515360522335	37.2441043327473	13.8413508563252	9.99456638278152	15.8749157396218	-1.31828832757189	0.0153626813423264	uncharacterized LOC102554235, transcript variant X1	http://www.ncbi.nlm.nih.gov/gene/?term=102554235
LOC690215	V_segment	chr4:102953301-102953945	+	354.291529407215	86.2613879574893	104.369394853804	59.7304241573587	34.5199063343571	116.979038000654	-1.36799112127839	0.0154253934733764	Ig kappa chain V-I region Lay-like, transcript variant X1	http://www.ncbi.nlm.nih.gov/gene/?term=690215
LOC100912008	protein_coding	chr3:4869790-4872633	-	2.1275722645607	1.84852606225873	10.608566636049	0.00473079084908901	0.935352553368197	0	-3.54360479865477	0.0154530834872528	uncharacterized LOC100912008, transcript variant X4	http://www.ncbi.nlm.nih.gov/gene/?term=100912008
Fam92b	protein_coding	chr19:53740763-53754738	-	165.751402137156	126.383046295871	82.9805064944679	272.569858110389	268.628567632687	146.154852927793	0.872097685810506	0.0154937472272742	family with sequence similarity 92, member B	http://www.ncbi.nlm.nih.gov/gene/?term=361423
LOC102552674	V_segment	chr15:30534713-30535595	+	2.0600977811347	0	0.0360473318791266	6.37555583610571	1.72443744989103	8.48931262383136	2.75984103262924	0.0155486250907079	T-cell receptor alpha chain V region CTL-L17-like	http://www.ncbi.nlm.nih.gov/gene/?term=102552674
Idi1	protein_coding	chr17:57976266-57984036	-	1155.55565959368	428.402570122082	383.729214517597	1069.47364258219	1061.09491797329	1308.08999174119	0.80508219310271	0.015599421082304	isopentenyl-diphosphate delta isomerase 1	http://www.ncbi.nlm.nih.gov/gene/?term=89784
Aacs	protein_coding	chr12:36512393-36555694	-	1021.17428319934	686.03179470716	562.964634969998	1151.41429934531	996.937696687238	1131.36908481936	0.530130960597952	0.0156302567452669	acetoacetyl-CoA synthetase	http://www.ncbi.nlm.nih.gov/gene/?term=65984
Crispld2	protein_coding	chr19:52647038-52705118	+	2621.75341804994	4054.79320651283	3850.24145774903	2257.14686751377	3144.30930694026	2031.92849639541	-0.501946389857501	0.0156463102564367	cysteine-rich secretory protein LCCL domain containing 2	http://www.ncbi.nlm.nih.gov/gene/?term=171547
Ceacam19	protein_coding	chr1:80800951-80809769	-	16.6310869777967	10.4240086114443	8.96425851129568	20.3400209531383	34.9436226408779	28.1752043117702	1.20300808221992	0.0157677639873093	carcinoembryonic antigen-related cell adhesion molecule 19	http://www.ncbi.nlm.nih.gov/gene/?term=680640
Fam183b	protein_coding	chr10:44736547-44746907	-	260.814565986565	296.535416477827	229.731875369367	486.660750984281	433.490594997088	302.098568729831	0.633322455655723	0.0158005331917257	family with sequence similarity 183, member B, transcript variant X1	http://www.ncbi.nlm.nih.gov/gene/?term=287346
Igsf9b	protein_coding	chr8:28352497-28398659	+	106.315188237993	77.8889066442462	66.4956545055674	152.290649172339	153.996033457843	125.777631329683	0.783114226650571	0.0158575852164432	immunoglobulin superfamily, member 9B, transcript variant X5	http://www.ncbi.nlm.nih.gov/gene/?term=315510
Serpinb11	protein_coding	chr13:27217385-27257181	+	9.36817867703084	7.59413492242562	6.37168760035245	24.5977889425644	71.2524032657685	2.63960922529816	2.05968667631912	0.0158695292467138	serpin peptidase inhibitor, clade B (ovalbumin), member 11	http://www.ncbi.nlm.nih.gov/gene/?term=304689
LOC108348384	lncRNA	chr16:18980148-18996761	+	236.826805740726	242.309518432974	248.102408646101	164.012151559739	147.487779906342	157.470799397029	-0.632554003414662	0.0159710363460302	uncharacterized LOC108348384, transcript variant X1	http://www.ncbi.nlm.nih.gov/gene/?term=108348384
LOC103692721	lncRNA	chr6:138051812-138052405	-	21.9946729288361	53.417453350071	22.8952679954435	19.0409460227765	10.0105828593162	8.91979956596063	-1.36247610484652	0.0160145624898084	uncharacterized LOC103692721	http://www.ncbi.nlm.nih.gov/gene/?term=103692721
Enho	protein_coding	chr5:58018039-58019836	-	38.6122035546895	39.9067511256284	41.1181399677581	24.4163706059659	13.6248269367139	19.9061909545338	-1.04238073929625	0.0160571805151227	energy homeostasis associated	http://www.ncbi.nlm.nih.gov/gene/?term=100912292
Wdr72	protein_coding	chr8:80965734-81125710	+	21.8641154714594	22.8713449063304	8.02906711961524	33.1319445638901	70.9315089116387	28.6023218735368	1.32244466886027	0.0160657492753393	WD repeat domain 72	http://www.ncbi.nlm.nih.gov/gene/?term=300834
LOC108352556	lncRNA	chr13:72707104-72717485	-	0.00365323524854205	0.960757657498192	0.018263115926496	4.26825229920552	7.43969916643593	1.47297462551879	3.24828142200276	0.0160738421660944	uncharacterized LOC108352556	http://www.ncbi.nlm.nih.gov/gene/?term=108352556
Klf2	protein_coding	chr16:19223087-19225037	-	2552.90460990536	4144.13649786347	3720.62799901917	2089.9610844008	2899.54297074703	2492.21282113829	-0.477460254421026	0.0160743001714644	Kruppel-like factor 2	http://www.ncbi.nlm.nih.gov/gene/?term=306330
LOC102555223	lncRNA	chr13:90802770-90807403	+	405.847641302029	453.287205738468	441.384501898399	286.54639071703	243.622342747588	345.904439552646	-0.569263186129489	0.0161140169993381	uncharacterized LOC102555223	http://www.ncbi.nlm.nih.gov/gene/?term=102555223
Nccrp1	protein_coding	chr1:85213578-85218030	+	7.33216076529237	12.4067354529593	7.62391597131451	3.17157219130329	2.76482594428796	0.7228992569341	-1.99760579650645	0.0161293269083472	non-specific cytotoxic cell receptor protein 1 homolog (zebrafish)	http://www.ncbi.nlm.nih.gov/gene/?term=292755
Slc43a1	protein_coding	chr3:72238796-72265023	+	245.285000712972	337.306843164067	494.113493133743	177.980878439539	273.304293675726	184.611341609786	-0.75877877718662	0.0162931265752038	solute carrier family 43 member 1	http://www.ncbi.nlm.nih.gov/gene/?term=311168
Slc7a8	protein_coding	chr15:33369245-33428942	-	682.400341916862	1169.85000859072	1095.77192739339	614.667444377699	689.115354810742	742.748763923947	-0.526113521635113	0.0163453823747568	solute carrier family 7 member 8	http://www.ncbi.nlm.nih.gov/gene/?term=84551
Pcna	protein_coding	chr3:124880698-124884570	-	1505.3893385815	1427.24689940416	1579.73420413008	1861.95223994055	2291.98114786198	1788.39281518479	0.397321213154043	0.0163686330018652	proliferating cell nuclear antigen	http://www.ncbi.nlm.nih.gov/gene/?term=25737
Pcdh19	protein_coding	chrX:104387346-104493914	-	1335.44431767732	1563.09921410197	2436.77818500188	1055.67331596347	1226.09952295962	1411.70090782232	-0.529868531306537	0.0164900433985175	protocadherin 19	http://www.ncbi.nlm.nih.gov/gene/?term=317183
LOC103691900	lncRNA	chr3:128869926-128873885	+	389.176719075732	222.144728191805	710.438052201853	235.426191426735	217.092072706173	277.033878463636	-0.85675602260202	0.0165444782564646	uncharacterized LOC103691900	http://www.ncbi.nlm.nih.gov/gene/?term=103691900
Mad2l1	protein_coding	chr4:97530993-97543179	+	197.164639096855	172.896739221701	206.836516650398	254.673458779215	376.824929092782	275.007127227486	0.652555810336269	0.0165671013219666	MAD2 mitotic arrest deficient-like 1 (yeast)	http://www.ncbi.nlm.nih.gov/gene/?term=297176
Igsf10	protein_coding	chr2:149535199-149564180	-	2957.33203893783	1558.31155725677	1322.48202811637	2541.57654937151	3028.63559973852	3276.46023471196	0.599509255948632	0.0167425572000002	immunoglobulin superfamily, member 10	http://www.ncbi.nlm.nih.gov/gene/?term=310448
Steap4	protein_coding	chr4:23112682-23135354	-	968.002546456082	584.293131772649	722.096245290631	981.096665090421	913.476370257973	1442.63631779858	0.553523660696113	0.0170100917412368	STEAP4 metalloreductase	http://www.ncbi.nlm.nih.gov/gene/?term=499991
Pot1b	protein_coding	chr9:7845697-7902270	-	745.925512745476	703.142966613578	842.680129552544	551.753104539589	448.878614243915	634.303331320481	-0.486415049638249	0.01706121087837	protection of telomeres 1B, transcript variant X8	http://www.ncbi.nlm.nih.gov/gene/?term=690237
Slc25a48	protein_coding	chr17:8567014-8608213	-	180.449081401661	183.441604000452	133.850323729541	276.998689862758	463.212307055436	166.752679119741	0.864731673852116	0.0170714769567002	solute carrier family 25, member 48, transcript variant X1	http://www.ncbi.nlm.nih.gov/gene/?term=361206
Aldh1l1	protein_coding	chr4:123516553-123564067	-	70.7399413070015	29.3514218942834	29.1985782321042	103.238421579421	94.4229780814648	69.3079645494518	1.04358714981496	0.017089128695534	aldehyde dehydrogenase 1 family, member L1	http://www.ncbi.nlm.nih.gov/gene/?term=64392
LOC498465	protein_coding	chr15:5072384-5088004	-	1.05358247048248	0	3.51234141519453	15.8125725777274	8.22332832720992	3.00724360513144	2.51851764830475	0.0171050055590697	similar to RIKEN cDNA 1700001F09, transcript variant X2	http://www.ncbi.nlm.nih.gov/gene/?term=498465
LOC103691878	lncRNA	chr13:48510555-48555098	-	1.03283588006922	0	0.0182923217587315	2.1951435620073	11.2289630354339	1.44510095243969	3.40266213561511	0.0172036184979322	uncharacterized LOC103691878	http://www.ncbi.nlm.nih.gov/gene/?term=103691878
Ccl22	protein_coding	chr19:10674189-10681145	-	22.8850605620594	12.2878770549905	16.2842426479569	63.6734274958797	18.9647634387474	43.9671803226447	1.29409605035861	0.0172118563234286	C-C motif chemokine ligand 22	http://www.ncbi.nlm.nih.gov/gene/?term=117551
Krt15	protein_coding	chr10:88046803-88050622	-	39.7515450044537	118.218112146317	23.4095735946461	67.4600832850554	656.646926965728	32.1663459944031	2.06437937976341	0.0172602976195886	keratin 15	http://www.ncbi.nlm.nih.gov/gene/?term=287700
Fam83e	protein_coding	chr1:101703627-101712238	+	130.286640622297	82.6024242778831	82.6357009206346	215.026286538926	180.547054019286	127.227807751899	0.821409257862558	0.0172681303087556	family with sequence similarity 83, member E	http://www.ncbi.nlm.nih.gov/gene/?term=292913
LOC102551574	lncRNA	chr7:109252749-109258990	-	307.717642373147	250.813540411987	283.04869573909	171.525160186275	155.676273971348	213.282193418864	-0.637595766589251	0.0172820804773338	uncharacterized LOC102551574	http://www.ncbi.nlm.nih.gov/gene/?term=102551574
Krt19	protein_coding	chr10:88055843-88060560	-	4486.89245988732	3595.69836580027	3791.98280660874	4668.68376444139	5171.10097612606	5621.12521032134	0.380833842385942	0.0173643892245151	keratin 19	http://www.ncbi.nlm.nih.gov/gene/?term=360626
LOC102556093	lncRNA	chr12:38870132-38878652	+	810.636444345615	832.380203217513	1049.49928542923	788.07111025375	544.204958261327	577.513540997099	-0.495678000232087	0.0173650397407429	uncharacterized LOC102556093, transcript variant X1	http://www.ncbi.nlm.nih.gov/gene/?term=102556093
Brca1	protein_coding	chr10:89394821-89455093	-	173.130531942385	164.420840255488	122.638868590793	229.064580234588	309.003869867627	210.259861281872	0.699961185320689	0.0174393235090343	BRCA1, DNA repair associated	http://www.ncbi.nlm.nih.gov/gene/?term=497672
RGD1359334	protein_coding	chr2:196411937-196415530	-	0.0106122292296736	1.91706492371122	1.25044996660175	5.3444756747429	9.27465501009467	3.13430440141341	2.34803107828796	0.0175461553076634	similar to hypothetical protein FLJ20519	http://www.ncbi.nlm.nih.gov/gene/?term=295265
Srebf1	protein_coding	chr10:46570996-46593021	-	3097.25940361872	2649.32200805896	1776.2986421973	3504.39867375079	3001.92098875624	4014.98914727987	0.48368246391832	0.0175626601584255	sterol regulatory element binding transcription factor 1	http://www.ncbi.nlm.nih.gov/gene/?term=78968
Col8a1	protein_coding	chr11:44877690-45006203	+	110.65158404114	172.116600229394	121.183011467736	209.887289378657	287.950994562483	182.856346135901	0.751455379136228	0.0176018228365563	collagen, type VIII, alpha 1	http://www.ncbi.nlm.nih.gov/gene/?term=304021
Sox17	protein_coding	chr5:14890318-14895907	+	1813.22920435455	2131.37414181803	2915.84427129178	1677.6316696848	1435.84541136898	1853.4091478328	-0.465520002611051	0.0176425701898991	SRY box 17	http://www.ncbi.nlm.nih.gov/gene/?term=312936
Ngb	protein_coding	chr6:111126259-111131699	-	10.4306191116497	6.59452291729617	13.4571763171181	31.8838775188345	12.601056505403	35.1324739975069	1.37664801786159	0.0176674898781953	neuroglobin	http://www.ncbi.nlm.nih.gov/gene/?term=85382
Fbxl20	protein_coding	chr10:86036745-86099699	-	3361.41969061248	4441.43671664491	6363.35839976611	3060.2789872519	3687.57346240608	3288.67042185049	-0.496974964009167	0.0176781534412553	F-box and leucine-rich repeat protein 20	http://www.ncbi.nlm.nih.gov/gene/?term=64039
Kcnj10	protein_coding	chr13:90722945-90753338	+	5.22130594155697	6.67528688878788	3.88441828319527	10.7529976166301	29.6429375885901	9.62565050941513	1.63807907456535	0.017846503668021	potassium voltage-gated channel subfamily J member 10	http://www.ncbi.nlm.nih.gov/gene/?term=29718
Prelp	protein_coding	chr13:50749526-50773934	-	13459.8429891276	15623.0886814305	15405.521484841	9934.88270189064	12296.8954207892	12076.6571427162	-0.374811540633303	0.0178529900077164	proline and arginine rich end leucine rich repeat protein	http://www.ncbi.nlm.nih.gov/gene/?term=84400
Sema3d	protein_coding	chr4:19224378-19413519	-	1052.47721136229	573.821817140511	737.099107770281	1137.60018182777	994.159946097052	1273.24590326524	0.526959807077598	0.0179572596662756	semaphorin 3D	http://www.ncbi.nlm.nih.gov/gene/?term=246262
Dnali1	protein_coding	chr5:143053365-143062203	-	557.09792955688	681.425319481854	463.049081680893	921.3088014948	1008.17723214013	585.477631465467	0.562501232718753	0.0179639940900558	dynein, axonemal, light intermediate chain 1	http://www.ncbi.nlm.nih.gov/gene/?term=298524
Txn1	protein_coding	chr5:75049735-75057731	-	1725.54060071579	1929.97572806361	1895.26704727503	2330.60233917812	2258.81267143044	2579.37608941709	0.369137279776377	0.0181272098225274	thioredoxin 1	http://www.ncbi.nlm.nih.gov/gene/?term=116484
Slc16a11	protein_coding	chr10:56822697-56826480	+	341.058630551758	266.035495861159	247.206421605898	438.840204268933	499.551089207463	351.109889257387	0.593091714392307	0.0181340857904043	solute carrier family 16, member 11	http://www.ncbi.nlm.nih.gov/gene/?term=287450
LOC108348722	protein_coding	chr1:78244333-78245778	-	6.24149038643014	2.807607742503	6.14698077165371	0.00929621532594377	0	1.74800980662323	-2.82492309714689	0.0181587139731064	uncharacterized LOC108348722	http://www.ncbi.nlm.nih.gov/gene/?term=108348722
LOC103690500	lncRNA	chr9:15509266-15511413	-	127.4247990049	207.135018396764	309.440871779027	91.7276079644788	139.417785683241	121.872202174613	-0.866090700487789	0.018167732672355	uncharacterized LOC103690500	http://www.ncbi.nlm.nih.gov/gene/?term=103690500
Tpx2	protein_coding	chr3:148327965-148370187	+	257.630002732825	188.067198543727	239.317157957511	300.542994744106	694.280433138315	245.533142688508	0.856236384234492	0.0184263373963252	TPX2, microtubule nucleation factor	http://www.ncbi.nlm.nih.gov/gene/?term=311546
Mgat3	protein_coding	chr7:121394541-121436935	+	640.532462351942	750.802661133482	456.978487035778	855.381809318214	1243.80871882106	682.502826221855	0.588851191866825	0.0184336052253541	mannosyl (beta-1,4-)-glycoprotein beta-1,4-N-acetylglucosaminyltransferase	http://www.ncbi.nlm.nih.gov/gene/?term=29582
Efcab10	protein_coding	chr6:52702304-52709223	+	136.50039184013	99.7941577837245	47.0519791318245	196.997703408703	186.971474615541	150.596279921239	0.913821444715386	0.018499505423825	EF-hand calcium binding domain 10	http://www.ncbi.nlm.nih.gov/gene/?term=362727
Pnmal2	protein_coding	chr1:78876205-78878779	+	79.1499157595989	50.3227640155524	37.9647829358929	123.460360859603	101.694144226014	87.6161753674479	0.898484978214168	0.0185732373536051	paraneoplastic Ma antigen family-like 2	http://www.ncbi.nlm.nih.gov/gene/?term=308393
LOC103693260	protein_coding	chr10:1935963-1977756	+	0	0	0	3.21314111972065	0	7.78372456533602	4.90551555706004	0.0186000063910775	uncharacterized LOC103693260, transcript variant X2	http://www.ncbi.nlm.nih.gov/gene/?term=103693260
LOC108352384	lncRNA	chr11:83043850-83048383	-	13.5552827475232	13.3076876361417	11.3437346963611	24.5438489132272	34.9523677423834	23.0332255891757	1.10276820496737	0.0186467141119018	uncharacterized LOC108352384	http://www.ncbi.nlm.nih.gov/gene/?term=108352384
Ppp2r2b	protein_coding	chr18:36985709-37421383	-	91.6640845028924	56.0096800258051	46.6497979950622	100.220897834082	156.000951789774	104.223768616208	0.889416590592459	0.0186538309520976	protein phosphatase 2, regulatory subunit B, beta	http://www.ncbi.nlm.nih.gov/gene/?term=60660
Acly	protein_coding	chr10:88392248-88442845	-	8609.78394021602	8631.15170421608	7105.22603589846	10964.781103467	9753.83525216116	10631.9761881424	0.364693526233269	0.0186645563878729	ATP citrate lyase	http://www.ncbi.nlm.nih.gov/gene/?term=24159
Ddit4	protein_coding	chr20:29509283-29511382	-	777.452362430126	3224.3542461495	3399.37055492781	740.533182476651	1813.90097257171	1180.12210266701	-0.986812066784183	0.0186847206994697	DNA-damage-inducible transcript 4	http://www.ncbi.nlm.nih.gov/gene/?term=140942
LOC100361226	V_segment	chr15:30270689-30271380	+	6.2027108751598	1.87112593146397	1.41357406910157	0	0	0	-4.73127086110122	0.0188449286590422	RGD1359684 protein-like	http://www.ncbi.nlm.nih.gov/gene/?term=100361226
Ubc	protein_coding	chr12:36638457-36642734	+	922.162211679358	468.282471159415	1040.4759297759	483.625016141708	412.209905394686	640.256062565747	-0.661424217543654	0.0188653546463502	ubiquitin C	http://www.ncbi.nlm.nih.gov/gene/?term=50522
Anks1b	protein_coding	chr7:30507135-31684604	+	30.1623510590294	13.2081195935715	21.2323642168407	8.52354527245611	11.0731257196475	5.62939955618751	-1.34481566690895	0.0188786371440786	ankyrin repeat and sterile alpha motif domain containing 1B	http://www.ncbi.nlm.nih.gov/gene/?term=314721
Sfrp2	protein_coding	chr2:182723732-182731277	+	873.032434115216	569.140937842368	488.115566513834	880.954355869017	1266.68724666618	760.484006795916	0.590781966618726	0.0188802067174554	secreted frizzled-related protein 2	http://www.ncbi.nlm.nih.gov/gene/?term=310552
LOC690020	protein_coding	chr4:163628633-163649820	-	20.8186553442607	14.21670760086	15.087307567229	8.46902103331684	3.58265080987594	6.64659980645301	-1.40755483007363	0.0189177922500609	similar to killer cell lectin-like receptor, subfamily A, member 17, transcript variant X1	http://www.ncbi.nlm.nih.gov/gene/?term=690020
Lrrc24	protein_coding	chr7:117779733-117786872	-	27.0757916117763	17.0426986217073	22.4482026298733	3.3020667945719	8.22329409876208	14.4445249727487	-1.33935791313945	0.0189349887351585	leucine rich repeat containing 24	http://www.ncbi.nlm.nih.gov/gene/?term=362945
LOC102547892	lncRNA	chr6:102244518-102247198	-	0	0	0	0.0451284991588614	4.62178729342295	5.09599697951676	4.7702777151846	0.0190080580287871	uncharacterized LOC102547892	http://www.ncbi.nlm.nih.gov/gene/?term=102547892
Vipr1	protein_coding	chr8:130283453-130313431	+	13555.8811744659	18244.8124709867	21860.3129588868	12011.9292089494	13076.6580499842	14558.191216003	-0.436606608079408	0.0190540262862417	vasoactive intestinal peptide receptor 1	http://www.ncbi.nlm.nih.gov/gene/?term=24875
Upk3bl	protein_coding	chr12:23654996-23661009	-	1.04058959364209	0.951444828954231	0.0359916422832544	0.136853397955668	45.7625626759244	0	4.21599267217736	0.0190588702992229	uroplakin 3B-like	http://www.ncbi.nlm.nih.gov/gene/?term=367994
Lrfn5	protein_coding	chr6:83082593-83438601	+	0.0072336300508451	0	2.31645362263514	5.39311429264923	18.6651982111994	1.32206746790424	3.29666478156867	0.0191175997475452	leucine rich repeat and fibronectin type III domain containing 5	http://www.ncbi.nlm.nih.gov/gene/?term=314164
LOC102547244	lncRNA	chr15:105467932-105530053	-	24.1382121306737	59.933136283398	66.7524875443048	13.9639329771131	31.354271413723	19.7956102573647	-1.20772088696612	0.0191228446239163	uncharacterized LOC102547244, transcript variant X7	http://www.ncbi.nlm.nih.gov/gene/?term=102547244
LOC102555374	lncRNA	chr13:90900495-90905465	+	68.7997465813917	47.4398315559925	59.8353921570311	146.786307056234	95.2172253119757	80.8662364417659	0.873213275191006	0.019178085891338	uncharacterized LOC102555374, transcript variant X1	http://www.ncbi.nlm.nih.gov/gene/?term=102555374
Slc51a	protein_coding	chr11:71533078-71547476	+	38.5404899744211	26.5579976208739	28.815054404615	56.470406254635	62.3562493008011	54.6166565599692	0.882711338440632	0.0192188817237821	solute carrier family 51, alpha subunit	http://www.ncbi.nlm.nih.gov/gene/?term=303879
Snta1	protein_coding	chr3:149874023-149905980	-	160.643995292163	171.092029561696	128.793698495287	234.354914717433	256.633793851058	227.830659891088	0.640679763430186	0.0192259758551414	syntrophin, alpha 1	http://www.ncbi.nlm.nih.gov/gene/?term=362242
LOC108348800	lncRNA	chr18:59409336-59418067	+	6.2107812383739	3.80254621519903	0.160516886332288	0	0	0	-4.84140656487256	0.0192296213062135	uncharacterized LOC108348800	http://www.ncbi.nlm.nih.gov/gene/?term=108348800
Plcb4	protein_coding	chr3:128601163-128971720	+	5802.48577045967	5685.31478458946	6629.60633999253	4018.94676497978	3996.20628554146	5622.21617741136	-0.409585630620442	0.0192582713003162	phospholipase C, beta 4	http://www.ncbi.nlm.nih.gov/gene/?term=25031
Tecta	protein_coding	chr8:46603728-46675658	-	6.22773847198387	0.894602941052515	6.07781534342148	0.00473079084908901	0.935352553368197	0	-3.3855911296056	0.0193919050182919	tectorin alpha	http://www.ncbi.nlm.nih.gov/gene/?term=300653
Rundc3a	protein_coding	chr10:90342033-90351172	+	31.3520531983065	51.4237155875982	32.6782096428017	67.1402819988191	78.8720679490724	67.88362928901	0.885658553243686	0.0193976295064262	RUN domain containing 3A	http://www.ncbi.nlm.nih.gov/gene/?term=303569
Susd4	protein_coding	chr13:101181932-101307912	+	153.315842213883	129.202787485771	131.051618562019	198.178123815725	248.443080048148	205.444461677585	0.65655138193929	0.0194332569422183	sushi domain containing 4	http://www.ncbi.nlm.nih.gov/gene/?term=289335
Fgfbp1	protein_coding	chr14:71647429-71650359	+	530.807594975168	290.681570845637	267.444405832445	542.213436654348	714.046550615913	478.760042462869	0.67145219214271	0.0194962057572956	fibroblast growth factor binding protein 1	http://www.ncbi.nlm.nih.gov/gene/?term=64535
Tp63	protein_coding	chr11:78234853-78456559	-	18.779505995896	24.7866446545418	11.6349682531516	25.8054600310091	135.619482099811	16.6438580261765	1.68555099401069	0.0194993598792914	tumor protein p63	http://www.ncbi.nlm.nih.gov/gene/?term=246334
Dapl1	protein_coding	chr3:45538408-45559281	+	4.17751765051677	6.70178574673847	1.47446638952579	11.7467291361144	19.4103454363971	8.0303083923063	1.62067478699961	0.0195294408225503	death associated protein-like 1	http://www.ncbi.nlm.nih.gov/gene/?term=362136
Saa4	protein_coding	chr1:102776079-102780381	-	9.4054241208832	10.4506899057437	11.1767286636849	18.1858035088793	23.8297240884287	27.5120774860184	1.15801365116628	0.0195384094904105	serum amyloid A4, constitutive	http://www.ncbi.nlm.nih.gov/gene/?term=365245
Stip1	protein_coding	chr1:222274133-222293139	-	1941.34044624843	1315.07560532481	1324.55754930411	1872.62649234741	2082.00176626561	2258.64631490858	0.439698872064322	0.0196002028953291	stress-induced phosphoprotein 1	http://www.ncbi.nlm.nih.gov/gene/?term=192277
Cdhr4	protein_coding	chr8:116771377-116779242	+	480.894793743701	478.014062487755	359.547173842879	777.490271653301	878.117109703052	405.477596799193	0.643607292922494	0.0196989595803358	cadherin-related family member 4, transcript variant X1	http://www.ncbi.nlm.nih.gov/gene/?term=363144
Kcnip3	protein_coding	chr3:120023062-120087650	-	335.024018129306	495.043861658902	764.514088666991	339.784143797883	324.364933247166	340.653963631548	-0.665435491995781	0.0197142648065156	potassium voltage-gated channel interacting protein 3	http://www.ncbi.nlm.nih.gov/gene/?term=65199
Dmrt2	protein_coding	chr1:243662819-243669312	+	58.257394154081	46.6407263953727	5.93252906989828	99.1396564986613	207.730377186333	38.130864315221	1.63866664883734	0.0198085506234329	doublesex and mab-3 related transcription factor 2	http://www.ncbi.nlm.nih.gov/gene/?term=309430
Gsdma	protein_coding	chr10:86569898-86595102	+	0.0106122292296736	1.91706492371122	1.25044996660175	4.30162333177026	4.53470471805597	8.4627696026162	2.31444315483545	0.0198265945042679	gasdermin A	http://www.ncbi.nlm.nih.gov/gene/?term=360619
Pdia6	protein_coding	chr6:42568269-42585654	+	3984.0371516316	3045.49698636834	3179.80603844394	4621.72809922125	4671.71932726742	4002.14080256828	0.380960420760427	0.0198546644325451	protein disulfide isomerase family A, member 6	http://www.ncbi.nlm.nih.gov/gene/?term=286906
Hjurp	protein_coding	chr9:95347739-95362228	-	112.714432500677	105.402143746324	163.972439949899	222.646690932398	333.919040808258	136.978463615289	0.85966720547862	0.0199347807369802	Holliday junction recognition protein	http://www.ncbi.nlm.nih.gov/gene/?term=316602
Smoc1	protein_coding	chr6:104718403-104879611	+	46.999793183192	77.1100974972589	44.0352049625217	92.8120977945925	224.219921961173	58.1350423340808	1.15685820906397	0.0199990542686492	SPARC related modular calcium binding 1	http://www.ncbi.nlm.nih.gov/gene/?term=314280
Atpif1	protein_coding	chr5:150719570-150723287	-	873.158687215415	783.934803859712	783.1706945611	1080.07715713486	1144.60305426269	987.79680418274	0.396380559497871	0.020018057638191	ATPase inhibitory factor 1	http://www.ncbi.nlm.nih.gov/gene/?term=25392
Dtx1	protein_coding	chr12:41383885-41415783	+	156.347574991996	105.440037203564	81.6357123674177	198.109905545501	191.510197486214	188.922569527617	0.750684916607883	0.0200570342849615	deltex E3 ubiquitin ligase 1, transcript variant X1	http://www.ncbi.nlm.nih.gov/gene/?term=687424
Rtp3	protein_coding	chr8:119260609-119265501	-	142.986762286707	214.874311794944	152.370342538411	61.9568794620084	85.1482497191566	135.74084520242	-0.849595558107696	0.0200843796619623	receptor (chemosensory) transporter protein 3	http://www.ncbi.nlm.nih.gov/gene/?term=316018
LOC103692759	lncRNA	chr7:9902330-9949699	+	5.23199341268018	8.60060136307471	3.93152629135496	19.1190490450632	17.4409187785236	11.3815726741574	1.4048803436543	0.0200935566277333	uncharacterized LOC103692759, transcript variant X2	http://www.ncbi.nlm.nih.gov/gene/?term=103692759
Ankrd53	misc_RNA	chr4:115439325-115447995	+	0	0	0	3.18975565005178	1.7927996722703	3.34532711034251	4.54973966022327	0.0201102736874568	ankyrin repeat domain 53	http://www.ncbi.nlm.nih.gov/gene/?term=500230
Galnt3	protein_coding	chr3:52174469-52212395	-	695.7154385064	485.525499822806	440.606687001262	762.686354501523	977.965662961836	632.872696438304	0.548793668715527	0.020149689438017	polypeptide N-acetylgalactosaminyltransferase 3	http://www.ncbi.nlm.nih.gov/gene/?term=366061
LOC102555048	lncRNA	chr6:50280860-50370748	-	2.10274402188076	3.81878429234755	2.54438008846926	0	0	0	-4.57066357789969	0.020165178024095	uncharacterized LOC102555048, transcript variant X2	http://www.ncbi.nlm.nih.gov/gene/?term=102555048
Slc9a2	protein_coding	chr9:47386581-47491813	+	18.7467434915973	17.1177648483863	11.5151333433569	0.0618007428595737	9.32120079477593	4.96328046949588	-1.68452830860445	0.0201658791022274	solute carrier family 9 member A2	http://www.ncbi.nlm.nih.gov/gene/?term=24783
Epx	protein_coding	chr10:75160690-75171774	-	0.0172077130092704	1.89877970311666	3.55801256057412	9.55781314230947	10.1366794289978	4.76984691137444	2.10225422950441	0.0201995043310737	eosinophil peroxidase	http://www.ncbi.nlm.nih.gov/gene/?term=303414
Notch4	protein_coding	chr20:4329794-4353868	+	3147.44583431212	3166.22549640727	3271.85838151271	2436.05664700076	2740.03239578612	2352.86875197977	-0.348353625487999	0.020307520251169	notch 4	http://www.ncbi.nlm.nih.gov/gene/?term=406162
Mlnr	protein_coding	chr19:55176617-55183562	-	0.0290661626310453	4.78263811689265	4.83705894083496	0	0	0	-4.75557637149085	0.020390484556091	motilin receptor	http://www.ncbi.nlm.nih.gov/gene/?term=252859
Angptl2	protein_coding	chr3:12262822-12292665	+	685.266837304274	430.380479511078	438.043558013331	755.203817342961	853.252111008876	644.567730557565	0.535690630618307	0.0204029561651272	angiopoietin-like 2	http://www.ncbi.nlm.nih.gov/gene/?term=171100
LOC108351703	protein_coding	chr8:55275588-55276111	-	2.11723064992578	8.66075503271646	0.173287015374051	0	0	0	-4.9289419334655	0.020409028328552	60S ribosomal protein L27a-like	http://www.ncbi.nlm.nih.gov/gene/?term=108351703
RGD1561849	protein_coding	chr5:9355490-9381161	-	18.6672816713447	6.58272827466468	7.7352588747873	20.3857329670143	64.6950183346546	14.3727311888701	1.57990033859187	0.0204437545158236	similar to RIKEN cDNA 3110035E14	http://www.ncbi.nlm.nih.gov/gene/?term=500393
LOC100359692	protein_coding	chr17:44519815-44520269	-	71.0252867458418	96.9362786778184	113.056383615121	36.3320473798536	72.7000939755167	37.000094192619	-0.942337339823289	0.0204894266944644	histone cluster 1, H2bc-like	http://www.ncbi.nlm.nih.gov/gene/?term=100359692
Amot	protein_coding	chrX:116751231-116810238	-	1680.75242437847	2675.05544232809	2301.72835914511	1481.70815459485	1578.88098924774	1832.69611801532	-0.4440171006548	0.0204902239385701	angiomotin, transcript variant X5	http://www.ncbi.nlm.nih.gov/gene/?term=300289
Aldh1l2	protein_coding	chr7:26375866-26425838	+	44.5892281308502	9.37439102295751	9.33614866247693	64.9319192230268	83.6595395099834	29.2439436894688	1.48597597040403	0.0205473302712571	aldehyde dehydrogenase 1 family, member L2	http://www.ncbi.nlm.nih.gov/gene/?term=299699
LOC103692286	lncRNA	chr13:90088528-90116074	-	58.320450741909	36.0477315413728	36.4463681515536	20.2607774752163	26.679952478476	17.222275264089	-1.02384650757908	0.020621776506321	uncharacterized LOC103692286, transcript variant X4	http://www.ncbi.nlm.nih.gov/gene/?term=103692286
Cgref1	protein_coding	chr6:26797126-26809132	+	30.1777416782359	13.1989966603378	24.8336829316788	37.3828432568696	62.4945150739307	43.8084051745819	1.072682339233	0.0207148035403208	cell growth regulator with EF hand domain 1	http://www.ncbi.nlm.nih.gov/gene/?term=245918
Sox21	protein_coding	chr15:103438674-103441405	-	14.6231638803403	29.666116725973	1.85876013827023	36.348399487896	93.0913565939199	24.273822074469	1.73239423783426	0.020745329226429	SRY box 21, transcript variant X1	http://www.ncbi.nlm.nih.gov/gene/?term=306168
LOC108351593	lncRNA	chr7:2311962-2315469	-	2.10326460197873	0.912645650623174	5.91331675283777	0	0	0	-4.64544271036284	0.0207766120492518	uncharacterized LOC108351593	http://www.ncbi.nlm.nih.gov/gene/?term=108351593
Pbld1	protein_coding	chr20:27103300-27118650	-	173.192799541939	203.412245091824	159.856750040838	135.146764633322	99.816999846079	93.4344241821642	-0.709192603985198	0.0207813000899946	phenazine biosynthesis-like protein domain containing 1	http://www.ncbi.nlm.nih.gov/gene/?term=171564
Akap6	protein_coding	chr6:73553111-73991992	+	262.881129692692	219.445195131889	274.138446208975	310.07413281149	403.255746448717	415.391291850272	0.578501628185436	0.0208539640668311	A-kinase anchoring protein 6	http://www.ncbi.nlm.nih.gov/gene/?term=64553
Fam150a	protein_coding	chr5:12896136-12925571	-	0.0105698999859004	2.89473394281559	0.0530499940670534	4.30757582242756	4.52615589196136	9.33151568302856	2.40892025544264	0.0209019850076622	family with sequence similarity 150, member A	http://www.ncbi.nlm.nih.gov/gene/?term=100910984
Gch1	protein_coding	chr15:23935011-23968971	-	261.834466404438	251.817357871678	233.335548374747	439.796481129796	340.824256378557	327.183333593254	0.567307255924055	0.0209054108951572	GTP cyclohydrolase 1	http://www.ncbi.nlm.nih.gov/gene/?term=29244
LOC103693093	lncRNA	chr8:56148038-56155811	+	4.15139827074189	1.87721787217803	2.54507626281922	0	0	0	-4.58469799095333	0.0209374649563818	uncharacterized LOC103693093	http://www.ncbi.nlm.nih.gov/gene/?term=103693093
Stox1	protein_coding	chr20:32276857-32353677	-	145.116056983658	181.451049894407	275.948444076354	83.2208395421867	158.848232340645	91.7342162866854	-0.850899498442562	0.0209545392199274	storkhead box 1	http://www.ncbi.nlm.nih.gov/gene/?term=294388
Abca14	protein_coding	chr1:189975731-190069112	+	3.1414756766173	0	8.23293433144284	0	0	0	-4.99855690819365	0.0210092150731859	ATP-binding cassette, subfamily A (ABC1), member 14, transcript variant X4	http://www.ncbi.nlm.nih.gov/gene/?term=365362
Ms4a8	protein_coding	chr1:227136154-227149748	-	26.0314043043253	22.8228623502538	14.1140166310235	45.8635095426239	91.2102784168403	20.0519152703638	1.31475144853845	0.0210343928825784	membrane spanning 4-domains A8	http://www.ncbi.nlm.nih.gov/gene/?term=361733
Alas1	protein_coding	chr8:114927704-114941038	-	3750.43625268808	3298.24861918022	4411.20435245715	4527.03326009445	6448.74483414331	4463.72870216647	0.430208479075906	0.0211217796245676	5'-aminolevulinate synthase 1	http://www.ncbi.nlm.nih.gov/gene/?term=65155
Mir3568	ncRNA	chr10:10855034-10855134	-	0.00720369184311653	0.95139878432414	1.21468311353689	1.14942388482482	5.49141275442226	9.39403730376442	2.70297620951589	0.0211964547086736	microRNA 3568	http://www.ncbi.nlm.nih.gov/gene/?term=100526584
Rit2	protein_coding	chr18:23700012-24057917	-	0	0	0	2.15237503371472	5.60575784255333	0.69025157283177	4.56291829538056	0.021294241147194	Ras-like without CAAX 2	http://www.ncbi.nlm.nih.gov/gene/?term=291713
Hgf	protein_coding	chr4:15435460-15505377	-	1206.05312124761	1624.98163874856	1541.06226987662	1047.09050484334	1013.4433221223	1224.33963336721	-0.412177665018321	0.021318139078784	hepatocyte growth factor	http://www.ncbi.nlm.nih.gov/gene/?term=24446
Sh2d7	protein_coding	chr8:59110859-59122974	+	567.543433619635	512.113631523143	712.77792840984	537.602634663213	353.688628939277	205.714213093991	-0.708727593995781	0.021341221374106	SH2 domain containing 7, transcript variant X2	http://www.ncbi.nlm.nih.gov/gene/?term=300718
LOC102548066	lncRNA	chr9:80103187-80109608	+	8.30394300132163	3.76233413695538	5.06497850673897	2.09822060634621	0	0.805307090230323	-2.45592025305869	0.0213561509633935	uncharacterized LOC102548066	http://www.ncbi.nlm.nih.gov/gene/?term=102548066
Akr1b10	protein_coding	chr4:61813265-61830371	+	9.39925610108413	13.360625279386	6.49935212086058	2.15187984328811	0.85393245344982	5.15951632173832	-1.7871124689893	0.0214205875803149	aldo-keto reductase family 1 member B10	http://www.ncbi.nlm.nih.gov/gene/?term=296972
Trpm5	protein_coding	chr1:216256653-216281504	-	418.37536600672	398.089964098683	556.85965099959	411.874417126978	245.517005356342	147.69423274357	-0.770728754331834	0.0214529841705081	transient receptor potential cation channel, subfamily M, member 5	http://www.ncbi.nlm.nih.gov/gene/?term=365391
LOC103690595	lncRNA	chr9:119829179-119830918	-	0	0	0	0.0452422617143933	6.53227836830449	3.29511064804616	4.78591327427983	0.0214729768535234	uncharacterized LOC103690595	http://www.ncbi.nlm.nih.gov/gene/?term=103690595
Ankk1	protein_coding	chr8:53750631-53758925	-	0	0	0	0.0452422617143933	6.53227836830449	3.29511064804616	4.78591005600519	0.0214793490514084	ankyrin repeat and kinase domain containing 1	http://www.ncbi.nlm.nih.gov/gene/?term=367080
Slc9a4	protein_coding	chr9:47281821-47334755	+	4.15862985837214	2.83917788922204	2.57408621093809	11.705479040712	15.7103666678739	5.51614093409055	1.74212302894089	0.0214936474791154	solute carrier family 9 member A4	http://www.ncbi.nlm.nih.gov/gene/?term=24785
Cyp11a1	protein_coding	chr8:62798317-62809848	+	2.0600977811347	0	0.0360473318791266	5.32236272845575	7.41134372233564	2.30957032964426	2.62309130673693	0.0215336944913598	cytochrome P450, family 11, subfamily a, polypeptide 1	http://www.ncbi.nlm.nih.gov/gene/?term=29680
Fam193b	protein_coding	chr17:9595742-9628414	+	1558.61458820707	1525.11476010231	1822.72058078095	1363.36198700494	1215.0784218251	1195.87397430331	-0.378324865597212	0.0215374783713744	family with sequence similarity 193, member B	http://www.ncbi.nlm.nih.gov/gene/?term=498703
Errfi1	protein_coding	chr5:167951564-167966011	+	4651.95275641308	9029.32316263933	11035.5579660295	5189.53405080007	5407.49739746674	6139.14802090395	-0.562445318682689	0.0215643587264421	ERBB receptor feedback inhibitor 1	http://www.ncbi.nlm.nih.gov/gene/?term=313729
Lif	protein_coding	chr14:84482652-84500574	+	21.9115291428225	24.7366930182629	18.8923482147643	51.0416575971228	41.2131412190854	35.4351538677205	0.955451831206356	0.0216156540694254	leukemia inhibitory factor	http://www.ncbi.nlm.nih.gov/gene/?term=60584
LOC102552817	lncRNA	chr5:14845998-14889904	-	60.5420080209716	80.8501857536119	58.8454287490215	34.1211133165925	31.9963976719245	44.1433040304048	-0.858198536750091	0.0216221328088565	uncharacterized LOC102552817	http://www.ncbi.nlm.nih.gov/gene/?term=102552817
LOC100910275	protein_coding	chr6:138351215-138401703	-	97.8283424199224	42.6637860606833	33.1407979298717	138.367675604793	116.373815043254	94.2009834296476	1.00503171590781	0.0216337217439498	integral membrane protein DGCR2/IDD-like, transcript variant X2	http://www.ncbi.nlm.nih.gov/gene/?term=100910275
Cenpn	protein_coding	chr19:49457461-49479989	+	84.4555849744031	78.8938220065806	57.7785733424281	111.909445475463	156.877417166917	109.19450107789	0.771183507201247	0.0216949522822996	centromere protein N	http://www.ncbi.nlm.nih.gov/gene/?term=361416
Des	protein_coding	chr9:82556574-82564288	+	1805.81221225224	1771.28535696004	1502.81954606878	2170.85255044947	2994.96031979095	1790.67041083273	0.453271448079089	0.0217037710377694	desmin	http://www.ncbi.nlm.nih.gov/gene/?term=64362
Krt8	protein_coding	chr7:143596511-143603745	-	2493.29431743989	2354.72905673827	2037.74493547401	2946.29050483602	4070.79144090307	2389.05377667016	0.449777466265151	0.0217828041589107	keratin 8	http://www.ncbi.nlm.nih.gov/gene/?term=25626
Foxn4	protein_coding	chr12:48101012-48121281	+	32.2658077674942	19.9011370511123	21.3835334620902	85.1367119445465	126.975672183418	9.92516597010155	1.5902977405283	0.0217859170133247	forkhead box N4	http://www.ncbi.nlm.nih.gov/gene/?term=288736
Enkur	protein_coding	chr17:88071794-88095444	-	246.131903768967	198.577984786624	178.636789276989	364.223229688145	386.848578018987	234.099483749224	0.659117103094253	0.021836017097778	enkurin, TRPC channel interacting protein	http://www.ncbi.nlm.nih.gov/gene/?term=291354
Kank3	protein_coding	chr7:18668665-18681945	+	1333.34565930811	1738.01350968188	2041.9627012574	1269.68436114411	1276.50513208188	1276.35426058795	-0.419332472511197	0.0218537128223012	KN motif and ankyrin repeat domains 3	http://www.ncbi.nlm.nih.gov/gene/?term=366848
Scn11a	protein_coding	chr8:128450793-128527510	-	0.00366888094338835	0	1.17398077036338	5.29730437707745	6.49933695328212	0.633198072580009	3.12296809951996	0.0218662711059202	sodium voltage-gated channel alpha subunit 11	http://www.ncbi.nlm.nih.gov/gene/?term=29701
LOC100912590	protein_coding	chr12:52670809-52674768	+	3.12797554768725	3.81896004335474	1.39001349347441	0	0	0	-4.55607794989552	0.0218801174479907	putative GTP-binding protein 6-like	http://www.ncbi.nlm.nih.gov/gene/?term=100912590
LOC108348626	lncRNA	chr17:86736407-86745045	-	0.00365323524854205	0.960757657498192	0.018263115926496	3.21377983476652	4.60761343282725	3.26988232788392	3.00799976256682	0.0218829691369934	uncharacterized LOC108348626, transcript variant X2	http://www.ncbi.nlm.nih.gov/gene/?term=108348626
Tcp11l2	protein_coding	chr7:24859048-24893907	-	2140.80597807523	2927.75730746738	3064.60289135653	2247.44076417173	1873.90929484756	2033.86794342364	-0.401984165444466	0.0219894680752595	t-complex 11 like 2	http://www.ncbi.nlm.nih.gov/gene/?term=314683
Fntb	protein_coding	chr6:99883959-99966988	+	717.873696821471	1011.0454194113	1413.12682985773	642.369308585576	806.499527129739	719.383881474995	-0.534386420678974	0.0220200233869733	farnesyltransferase, CAAX box, beta	http://www.ncbi.nlm.nih.gov/gene/?term=64511
Cyp4b1	protein_coding	chr5:134508728-134526103	-	5173.50970870738	8286.2654096594	7799.20248795663	4946.66861871741	4891.5475119792	5907.125881144	-0.433075194456985	0.0220214324344747	cytochrome P450, family 4, subfamily b, polypeptide 1	http://www.ncbi.nlm.nih.gov/gene/?term=24307
Gnat3	protein_coding	chr4:13827764-13878126	-	118.881890862655	65.4182542493633	130.421488805479	67.0268110321313	51.2455773831763	53.7807689292487	-0.869432120615126	0.0220320061737606	G protein subunit alpha transducin 3	http://www.ncbi.nlm.nih.gov/gene/?term=286924
LOC103691580	lncRNA	chr2:157046932-157052184	-	14.6146481846876	11.3483382966506	19.6490360909947	7.41429298727398	4.54202727126236	4.9140484344365	-1.41682963104329	0.0220420633666568	uncharacterized LOC103691580	http://www.ncbi.nlm.nih.gov/gene/?term=103691580
LOC108352103	lncRNA	chr10:58539794-58565884	-	1.04065119106857	0	1.21480468863514	9.47809574821049	6.44559590137442	0.584880462403072	2.73151783282959	0.0221651313148877	uncharacterized LOC108352103, transcript variant X6	http://www.ncbi.nlm.nih.gov/gene/?term=108352103
Bnip3	protein_coding	chr1:211248098-211265282	-	1307.2962906667	1723.71259293629	2570.17999975558	1113.19427442691	1314.99883257398	1481.30350951858	-0.518123912424717	0.0221698707199942	BCL2/adenovirus E1B interacting protein 3	http://www.ncbi.nlm.nih.gov/gene/?term=84480
RGD1563222	protein_coding	chr3:94030566-94037890	+	391.324042109968	509.304671340877	713.68489613656	343.017587932217	347.271161089257	389.661879377946	-0.578773625407635	0.0221705861539943	similar to RIKEN cDNA A930018P22	http://www.ncbi.nlm.nih.gov/gene/?term=362175
LOC102553965	lncRNA	chr1:255451805-255478762	-	4.19911779464055	8.60927505902275	3.90799640589466	14.9210510990888	12.7680411218153	17.5141390672018	1.40760615367782	0.0221867937138349	uncharacterized LOC102553965	http://www.ncbi.nlm.nih.gov/gene/?term=102553965
Lrrc46	protein_coding	chr10:84971674-84983867	-	448.543158754497	451.426962415991	299.840406625138	702.921399495577	736.92534208023	404.744011945678	0.619218773146329	0.0222452194085871	leucine rich repeat containing 46	http://www.ncbi.nlm.nih.gov/gene/?term=287653
Pgk1	protein_coding	chrX:77263399-77279373	+	1547.12478139821	1561.25499519669	1596.02438036906	1935.43225687679	2160.87151710157	1916.117647044	0.353992180245468	0.022267264280878	phosphoglycerate kinase 1	http://www.ncbi.nlm.nih.gov/gene/?term=24644
Ndufaf2	protein_coding	chr2:39322145-39434535	-	35.4208364982952	25.6141687469744	27.5479390948361	50.1054985850046	54.9816551303622	58.0882471957292	0.879469468254923	0.0222869382122908	NADH:ubiquinone oxidoreductase complex assembly factor 2	http://www.ncbi.nlm.nih.gov/gene/?term=361894
Ajap1	protein_coding	chr5:170615885-170679315	-	2.07714988165642	0.936221529424565	1.28307999808546	9.51691329817652	8.29728252793286	2.2352211310217	2.13414388018719	0.02229456484563	adherens junction associated protein 1	http://www.ncbi.nlm.nih.gov/gene/?term=687031
RGD1560289	protein_coding	chr4:123790516-123839149	+	743.883624717257	794.370129783513	1031.95309763126	590.136609115674	545.140695652922	722.992724275209	-0.466795746541932	0.0223190279983441	similar to chromosome 3 open reading frame 20	http://www.ncbi.nlm.nih.gov/gene/?term=500258
LOC102546566	lncRNA	chr6:99947031-99947839	-	4.15116133912919	2.84677990269761	1.39028481558269	0	0	0	-4.56319179430269	0.0223239311475547	uncharacterized LOC102546566	http://www.ncbi.nlm.nih.gov/gene/?term=102546566
RGD1309808	protein_coding	chr7:118700952-118719160	+	40.642455330365	19.8276748114761	44.4648652954729	17.0184085506736	9.01850709814492	20.1201102171398	-1.17886112597143	0.0224279054701292	similar to apolipoprotein L2; apolipoprotein L-II	http://www.ncbi.nlm.nih.gov/gene/?term=362951
Serpinf1	protein_coding	chr10:62241750-62254145	-	765.518239017887	484.596856478828	288.996707674098	767.040277555953	1575.83880369543	490.748398714334	0.880259400221078	0.0224753125722236	serpin family F member 1	http://www.ncbi.nlm.nih.gov/gene/?term=287526
LOC108350848	lncRNA	chr4:180331735-180337815	+	7.33251639590517	11.4380649422433	8.78410714656461	3.18999308931158	3.69278903564809	1.55949112946263	-1.67044252623619	0.0224801409811774	uncharacterized LOC108350848	http://www.ncbi.nlm.nih.gov/gene/?term=108350848
LOC103693373	lncRNA	chr15:19880901-19903941	-	35.4055160254265	16.9950197142002	32.2283684934173	14.8618106926878	12.8407463217771	8.93729691415586	-1.20070839169606	0.0224948478924824	uncharacterized LOC103693373	http://www.ncbi.nlm.nih.gov/gene/?term=103693373
Gata2	protein_coding	chr4:120129028-120142490	+	3030.65249034645	3374.31870623405	4059.55207877368	2246.53587135207	2884.81439243284	2840.43264643394	-0.392130385667614	0.0224953945481127	GATA binding protein 2	http://www.ncbi.nlm.nih.gov/gene/?term=25159
Glyatl1	protein_coding	chr1:229039889-229055127	+	5.27244466457245	9.50163947017358	13.3892221085479	0.0342305451567435	4.66464762536068	2.47337636641984	-1.89904660039288	0.0225831134315165	glycine-N-acyltransferase-like 1	http://www.ncbi.nlm.nih.gov/gene/?term=309227
Casq2	protein_coding	chr2:204512361-204568643	+	91.4714916666352	33.1651271625994	10.9683297656763	84.3730409853597	310.666447572698	43.0505526432045	1.69046925028572	0.0226024681450642	calsequestrin 2	http://www.ncbi.nlm.nih.gov/gene/?term=29209
Tmc5	protein_coding	chr1:188288738-188337310	+	208.44281771122	128.24994933042	75.7026829535121	224.939665161578	668.015248303899	100.185244435897	1.26776966089686	0.022644952430713	transmembrane channel-like 5	http://www.ncbi.nlm.nih.gov/gene/?term=365360
LOC108348074	protein_coding	chr5:64475618-64543510	+	374.486982587953	272.624099832381	383.790776693871	421.909930077014	601.296023505036	488.102698614074	0.552912190364447	0.0227061545177624	collagen alpha-1(XV) chain-like	http://www.ncbi.nlm.nih.gov/gene/?term=108348074
LOC500354	protein_coding	chr4:170807633-170822514	+	7.2846699081395	7.63024311463032	2.76016619311398	1.06701945743707	1.86512865567605	0	-2.50820841498285	0.0227171687037294	similar to C030030A07Rik protein	http://www.ncbi.nlm.nih.gov/gene/?term=500354
Mvd	protein_coding	chr19:55258910-55268933	-	250.221124758352	181.495882967182	109.301864076056	340.772973669482	275.75947239764	283.350171150207	0.732408682681076	0.0227532244945747	mevalonate diphosphate decarboxylase	http://www.ncbi.nlm.nih.gov/gene/?term=81726
Ttk	protein_coding	chr8:91368065-91405995	+	44.9733609447619	87.5206044283527	77.1295222234053	126.821612503667	228.65161080151	72.2587087988698	1.0275237138304	0.022828747625795	Ttk protein kinase	http://www.ncbi.nlm.nih.gov/gene/?term=315852
Oprd1	protein_coding	chr5:150288126-150323063	-	0	0	0	1.10811091314755	3.69364422750215	3.34635343860945	4.52673411824566	0.0228406833197744	opioid receptor, delta 1	http://www.ncbi.nlm.nih.gov/gene/?term=24613
Lgals12	protein_coding	chr1:222891626-222903728	-	32.2839236749001	19.8871820469237	26.1998168082914	53.25613354257	69.8499338497455	34.394413321858	1.00398328043226	0.022871135307773	galectin 12	http://www.ncbi.nlm.nih.gov/gene/?term=293710
Zbtb8b	protein_coding	chr5:147628566-147644209	-	0.0369647369021151	7.67431161028395	4.94253420376089	23.3097472584598	21.1851489154001	5.34935794906756	1.95054797128427	0.0229106558925911	zinc finger and BTB domain containing 8b	http://www.ncbi.nlm.nih.gov/gene/?term=500553
Apod	protein_coding	chr11:72705204-72726263	+	2.11779671777097	5.7376000929604	3.77466868062084	7.61915708461218	46.4975946809132	2.77446794248514	2.25145130121695	0.0229500245960365	apolipoprotein D	http://www.ncbi.nlm.nih.gov/gene/?term=25239
Ccdc13	protein_coding	chr8:130436529-130475521	-	34.374982612426	33.3072678825469	16.7525599763976	45.8844929016896	67.0268482400384	52.1336444965648	0.961059530548734	0.0229577747815953	coiled-coil domain containing 13, transcript variant X2	http://www.ncbi.nlm.nih.gov/gene/?term=686091
Hspa5	protein_coding	chr3:13838304-13842763	+	6660.90283278609	4475.62159159932	3939.52710974347	6615.76848172223	6220.27048706651	7757.03564620859	0.449838466851787	0.0230027906282972	heat shock protein family A member 5	http://www.ncbi.nlm.nih.gov/gene/?term=25617
Clec2dl1	protein_coding	chr4:162391309-162402569	+	14.6703668187056	10.3346795614133	38.7677476254547	70.1243385034527	51.3117075390319	32.7217952970363	1.26526480231376	0.0230390948307488	C-type lectin domain family 2 member D-like 1	http://www.ncbi.nlm.nih.gov/gene/?term=689790
Oas1k	protein_coding	chr12:41293803-41307352	-	128.479522428564	209.963038422039	350.36688150867	57.7660370527132	173.590453546531	109.331633489561	-1.01583881872444	0.0230428206850544	2 ' -5 ' oligoadenylate synthetase 1K	http://www.ncbi.nlm.nih.gov/gene/?term=494198
Trnaf-gaa_7	tRNA	chrX:70556081-70556154	+	0	0	0	2.15227563630537	4.64847109387252	1.55986095169108	4.55362636839211	0.0230556122918074	tRNA-Phe	http://www.ncbi.nlm.nih.gov/gene/?term=108349266
Ebf4	protein_coding	chr3:122836468-122890663	+	26.1004815011923	25.6292307348403	32.2192474263198	62.748317291292	47.5957266217693	45.4191315956009	0.889906575441979	0.0230594152086348	early B-cell factor 4	http://www.ncbi.nlm.nih.gov/gene/?term=680751
LOC690156	V_segment	chr3:20660926-20661531	+	138.660526958517	97.8212357856279	97.5322720038851	56.4989719559553	41.9570178146014	85.8982477393376	-0.855626666774573	0.0230610631057722	Ig heavy chain V-I region 5-like, transcript variant X1	http://www.ncbi.nlm.nih.gov/gene/?term=690156
Mt3	protein_coding	chr19:11324708-11326112	-	0.00365323524854205	0.960757657498192	0.018263115926496	3.21352377449371	2.70944029024706	5.0644067199587	2.99678878050383	0.0231076403301102	metallothionein 3	http://www.ncbi.nlm.nih.gov/gene/?term=117038
LOC102548546	protein_coding	chr2:87085461-87092882	+	29.3181550555636	47.5133117599382	64.1970269825068	4.44742187575013	28.6298538648963	22.5384417998498	-1.34028859908699	0.0231087636396904	zinc finger protein 709-like, transcript variant X1	http://www.ncbi.nlm.nih.gov/gene/?term=102548546
Mcm5	protein_coding	chr19:14523482-14561281	+	247.20137580205	152.854050731311	262.676819110534	362.188701599582	548.364375387964	226.478051330799	0.778689504200179	0.0231484740861	minichromosome maintenance complex component 5	http://www.ncbi.nlm.nih.gov/gene/?term=291885
Rnf125	protein_coding	chr18:15193226-15225454	-	970.241314749158	1173.61597198306	993.929410153274	733.947872978632	745.878306690495	886.19371778889	-0.407115320791857	0.0233661617098275	ring finger protein 125	http://www.ncbi.nlm.nih.gov/gene/?term=361296
LOC102552294	lncRNA	chr8:13878950-13898863	+	48.9866716984155	23.6178258798595	54.3852920468537	18.1463561694624	17.3449481449912	25.0659647086955	-1.06246140930796	0.0234064664526468	uncharacterized LOC102552294, transcript variant X4	http://www.ncbi.nlm.nih.gov/gene/?term=102552294
LOC690044	V_segment	chr9:22089024-22089729	+	42.4425531815462	6.52713860668328	1.88610774595008	6.26164831822779	0	0.72211209267409	-2.80478950652263	0.0234252356822656	Ig kappa chain V-II region TEW-like, transcript variant X1	http://www.ncbi.nlm.nih.gov/gene/?term=690044
Cdc6	protein_coding	chr10:86819477-86833301	+	41.7476368652521	41.7901945991078	48.476074078704	93.7117337422274	132.30708276992	41.5964417367482	1.01729732820228	0.0234487402494031	cell division cycle 6	http://www.ncbi.nlm.nih.gov/gene/?term=360621
Glrb	protein_coding	chr2:179768040-179842612	-	0	0	0	3.19869571492219	6.54668768850246	0	4.73229071466988	0.0234912459486424	glycine receptor, beta	http://www.ncbi.nlm.nih.gov/gene/?term=25456
Sec61b	protein_coding	chr5:63192322-63200532	+	645.69388756631	506.43872950525	508.95096938462	764.79144679239	860.577504989625	660.328387306516	0.460078568386218	0.0235232925857972	Sec61 translocon beta subunit	http://www.ncbi.nlm.nih.gov/gene/?term=298068
LOC100364062	protein_coding	chr20:18045418-18047255	+	2.10274402188076	3.81878429234755	2.54438008846926	4.37757166623762	17.6081764467922	9.88461851762849	1.86613811240395	0.0235388076957054	M2 pyruvate kinase-like	http://www.ncbi.nlm.nih.gov/gene/?term=100364062
Usp6nl	protein_coding	chr17:75759428-75887108	-	3737.97465819977	4559.31237384886	4972.39328368014	3166.79040835767	3544.55978608467	3583.83163588164	-0.365950441849058	0.0235963732632506	USP6 N-terminal like	http://www.ncbi.nlm.nih.gov/gene/?term=291309
Ccdc40	protein_coding	chr10:108055270-108393408	+	573.74259052002	575.895086354763	424.410044482541	815.867738604199	887.194265279537	555.700139004256	0.519838592595394	0.0236113977984775	coiled-coil domain containing 40	http://www.ncbi.nlm.nih.gov/gene/?term=287867
Ulk4	protein_coding	chr8:129631003-129919080	-	363.065231555001	447.65342166299	323.30208518003	675.197282636292	643.398481107545	385.712013629623	0.586385474538311	0.0236245858608174	unc-51 like kinase 4, transcript variant X5	http://www.ncbi.nlm.nih.gov/gene/?term=363167
LOC103693107	lncRNA	chr8:63857402-63904364	+	4.18453703851149	2.81296665182401	7.24198845592894	1.05782450728723	0	0.831737391996692	-2.70692810553684	0.0236357493377394	uncharacterized LOC103693107, transcript variant X2	http://www.ncbi.nlm.nih.gov/gene/?term=103693107
Cd101	protein_coding	chr2:203376593-203413894	-	293.271602495152	551.291609156262	425.207302952144	354.479870581204	229.910039360762	201.864430264082	-0.692133381563731	0.0236580999110985	CD101 molecule	http://www.ncbi.nlm.nih.gov/gene/?term=310727
LOC102553070	V_segment	chr4:103257775-103258360	-	21.8664048640075	19.0144642810169	12.7953501794769	4.31299376049888	2.64004980894129	11.9962667932414	-1.48086720646838	0.0237113990258917	Ig heavy chain V-I region 5-like	http://www.ncbi.nlm.nih.gov/gene/?term=102553070
Catsper4	protein_coding	chr5:152430052-152446808	-	5.24660263444759	10.5162885306678	5.16231393541465	1.0896666545904	1.82478887066581	2.52816321169573	-1.85777815814317	0.0237249717772904	cation channel, sperm associated 4	http://www.ncbi.nlm.nih.gov/gene/?term=362623
LOC108350714	lncRNA	chr4:84302016-84314671	-	10.3672967964398	3.75167624396449	5.11765872153823	1.08272685165471	1.83696279657375	1.6520865167174	-1.97492998715769	0.0237284238452259	uncharacterized LOC108350714	http://www.ncbi.nlm.nih.gov/gene/?term=108350714
Map6d1	protein_coding	chr11:84321078-84327307	+	13.4769836837106	8.55659074437026	1.64661223412916	13.9692525660612	27.5934103677825	24.9618964236889	1.4640338143714	0.0237637465991631	MAP6 domain containing 1	http://www.ncbi.nlm.nih.gov/gene/?term=363823
Plin1	protein_coding	chr1:141458907-141470927	-	28.1883618563363	57.3082021987322	3.34653899389013	58.8775061846677	364.180116951138	9.03194682734207	2.28725190506736	0.023810051292959	perilipin 1	http://www.ncbi.nlm.nih.gov/gene/?term=25629
Mapk1ip1	protein_coding	chr1:211195440-211205772	-	971.280871084829	941.649509158319	1199.16155947718	813.767531219025	788.079425750572	751.645671793892	-0.402562753812495	0.0238321104454896	mitogen-activated protein kinase 1 interacting protein 1	http://www.ncbi.nlm.nih.gov/gene/?term=499280
LOC102553609	lncRNA	chr19:11470042-11473417	-	38.5807541585561	31.3156814038833	37.3562597165646	22.2990694674767	14.5815403311494	17.3606482966601	-0.979641595293679	0.0238565574118547	uncharacterized LOC102553609, transcript variant X1	http://www.ncbi.nlm.nih.gov/gene/?term=102553609
Egfl6	protein_coding	chrX:29430789-29488737	+	3992.43807870117	3170.90023387625	4274.13061178446	5354.53324627521	4601.05718401196	4843.51393164194	0.371887355217941	0.0239331663363799	EGF-like-domain, multiple 6	http://www.ncbi.nlm.nih.gov/gene/?term=317470
Bpifa2f	protein_coding	chr3:149521040-149533252	+	10.3251737225314	0.890994792354474	2.67774672405857	1.04742063514418	0	0	-3.42820630221357	0.0239808707092621	BPI fold containing family A, member 2F	http://www.ncbi.nlm.nih.gov/gene/?term=54303
Sap25	protein_coding	chr12:22125568-22126671	-	207.647474169158	189.014133571705	298.59404632556	180.910429356669	111.646920111013	128.325603033644	-0.723650615784565	0.0239989761152417	Sin3A-associated protein 25	http://www.ncbi.nlm.nih.gov/gene/?term=288559
LOC102550999	lncRNA	chr3:156556574-156618876	-	886.840482408227	1166.91886705928	1339.98902343565	863.836193268918	798.115052552288	858.668755201401	-0.42864785286241	0.02405473023705	uncharacterized LOC102550999, transcript variant X2	http://www.ncbi.nlm.nih.gov/gene/?term=102550999
Sema5a	protein_coding	chr2:85377318-85808970	+	2694.63847042967	2080.96654357281	2668.22477441756	2883.47187250625	3300.80019698763	3444.6419990843	0.371694698787353	0.0241298899924757	semaphorin 5A	http://www.ncbi.nlm.nih.gov/gene/?term=310207
LOC103694343	lncRNA	chr19:48404877-48421659	+	42.8267623158553	30.2688243073111	82.4274611959628	17.1450788545479	30.3547265172875	24.8763223543917	-1.10083804207944	0.0242431231687482	uncharacterized LOC103694343	http://www.ncbi.nlm.nih.gov/gene/?term=103694343
Osbpl3	protein_coding	chr4:80025453-80202532	-	1488.70622253684	1653.47605692473	1411.69417282172	1756.52886179696	2188.39486400865	1939.37935469027	0.369612374246557	0.0242484711535595	oxysterol binding protein-like 3, transcript variant X9	http://www.ncbi.nlm.nih.gov/gene/?term=362360
Aldh1a7	protein_coding	chr1:240584233-240601843	-	61.4416677492074	34.1239582895739	40.1079923534628	93.6589243313822	76.9324189431503	73.6204571364986	0.846007232445954	0.0242487617694129	aldehyde dehydrogenase family 1, subfamily A7, transcript variant X1	http://www.ncbi.nlm.nih.gov/gene/?term=29651
Gpat2	protein_coding	chr3:119949921-120003090	+	0.0730822071584853	22.0634608321028	8.87164058431224	3.12514875057058	0	0	-3.21399613241936	0.0242644058132767	glycerol-3-phosphate acyltransferase 2, mitochondrial	http://www.ncbi.nlm.nih.gov/gene/?term=296130
Fads2l1	protein_coding	chr3:72855767-72895734	-	0	0	0	2.17264854867864	9.38651452709671	0	4.96790093378874	0.0244161995526789	fatty acid desaturase 2-like 1	http://www.ncbi.nlm.nih.gov/gene/?term=295714
Fam43a	protein_coding	chr11:73676601-73679003	-	2368.1736601272	2865.06390126121	2405.44857314343	1850.2406832355	1981.19418616818	2126.00199430137	-0.358622977711677	0.0244247660578685	family with sequence similarity 43, member A	http://www.ncbi.nlm.nih.gov/gene/?term=288031
LOC103691112	lncRNA	chr1:101604443-101609071	-	29.1443347427122	16.0789319137504	22.4680918938734	7.50950902528539	12.9120295211261	9.05644191170725	-1.18598242944357	0.0244402488591685	uncharacterized LOC103691112, transcript variant X2	http://www.ncbi.nlm.nih.gov/gene/?term=103691112
Neb	protein_coding	chr3:37658081-37855843	-	9301.44252026793	7159.09791458835	9548.61784769253	6529.48521889656	7249.50361062293	6386.70234128332	-0.367022556081822	0.0244557168918667	nebulin, transcript variant X26	http://www.ncbi.nlm.nih.gov/gene/?term=311029
Kcna2	protein_coding	chr2:209838607-209852471	+	129.355855177986	131.146646234936	118.606825403606	184.315329479798	224.616502994532	180.540796833617	0.635932182055261	0.0245129088093346	potassium voltage-gated channel subfamily A member 2	http://www.ncbi.nlm.nih.gov/gene/?term=25468
LOC100360761	V_segment	chr6:140979689-140980243	-	0.0105698999859004	2.89473394281559	0.0530499940670534	0.124448944009696	35.4884294833049	2.88727017288505	3.50861153696432	0.0245430717751033	rCG64219-like	http://www.ncbi.nlm.nih.gov/gene/?term=100360761
Trnag-gcc_8	tRNA	chr19:41016073-41016143	+	2.10257218318873	4.79289805388364	1.38974267416477	0	0	0	-4.5460703964288	0.024543889741601	tRNA-Gly	http://www.ncbi.nlm.nih.gov/gene/?term=108348991
Ankrd44	protein_coding	chr9:61229252-61529532	-	4034.23676184667	4757.92105879879	4887.73620775115	3287.14939585749	3229.22823152652	4085.45799238139	-0.36754371646007	0.0245632737715734	ankyrin repeat domain 44	http://www.ncbi.nlm.nih.gov/gene/?term=301415
Rasd2	protein_coding	chr19:14653198-14663914	+	260.841823832181	269.847180351864	315.211912233549	453.6937939435	416.962440967968	352.011677036068	0.531499016881127	0.0246840368169973	RASD family, member 2	http://www.ncbi.nlm.nih.gov/gene/?term=171099
Vwa8_1	protein_coding	chr15:61158510-61467462	+	1394.9041147101	2056.40034302061	2034.69994900696	1266.53490751666	1369.05654743992	1476.2264762351	-0.415652357116767	0.0246887956769038	von Willebrand factor A domain containing 8, transcript variant X3	http://www.ncbi.nlm.nih.gov/gene/?term=290381
Armc4	protein_coding	chr17:60283926-60474289	+	154.41361114197	163.450911487778	159.619266889353	297.057059295058	240.984015490947	200.271722353012	0.627570037490367	0.0247510135933594	armadillo repeat containing 4, transcript variant X1	http://www.ncbi.nlm.nih.gov/gene/?term=307036
Cnga4	protein_coding	chr1:170238959-170246858	+	5.22130594155697	6.67528688878788	3.88441828319527	0.0180815668561403	1.85052182755602	1.6806348194252	-2.00411474342481	0.0248000688397496	cyclic nucleotide gated channel alpha 4	http://www.ncbi.nlm.nih.gov/gene/?term=85258
Leng8	protein_coding	chr1:73722088-73734459	-	5689.79543163794	5001.10860300666	6211.8787875494	5172.30859939021	4131.89784702263	3570.2158293972	-0.392825389564349	0.0248607588371188	leukocyte receptor cluster member 8	http://www.ncbi.nlm.nih.gov/gene/?term=361506
Cnn1	protein_coding	chr8:23113083-23121748	+	1099.54669518417	935.944772904426	1080.99399146019	1310.22502115754	2014.51350304631	1068.71507546603	0.495487907622447	0.0249313660503767	calponin 1	http://www.ncbi.nlm.nih.gov/gene/?term=65204
LOC108349508	lncRNA	chr1:34811717-34826961	+	3.15090953903198	7.67516936680895	1.47415491228237	0.00472271712949032	0	0.862406817401854	-3.30441939050511	0.0249320816188415	uncharacterized LOC108349508, transcript variant X2	http://www.ncbi.nlm.nih.gov/gene/?term=108349508
LOC108352180	protein_coding	chr10:43828985-43830406	+	4.15813955499064	4.7834576424889	0.146185114208421	0	0	0	-4.68554562014003	0.0249593969860438	proline-rich extensin-like protein EPR1, transcript variant X1	http://www.ncbi.nlm.nih.gov/gene/?term=108352180
Slc35b3	protein_coding	chr17:26478777-26505225	+	1293.62649860778	1201.06375252171	1510.949934563	1102.40035298042	1031.83908694857	933.079439756608	-0.384851659519823	0.0249864425912977	solute carrier family 35 member B3, transcript variant X5	http://www.ncbi.nlm.nih.gov/gene/?term=306866
LOC100910404	lncRNA	chr16:26483411-26519137	+	58.3849402191544	42.6953904787686	54.7861939106022	86.2940469399598	89.8119907085696	87.8370017656709	0.760024647956285	0.0249890038087683	actin, cytoplasmic 2-like	http://www.ncbi.nlm.nih.gov/gene/?term=100910404
LOC102547750	lncRNA	chr2:207141488-207165121	-	0	0	0	3.18963724938803	0.853692801898593	4.24978864112126	4.54164870835227	0.0250503329508802	uncharacterized LOC102547750, transcript variant X3	http://www.ncbi.nlm.nih.gov/gene/?term=102547750
Wnt9a	protein_coding	chr10:45659045-45686103	+	343.293420322034	424.773938749254	464.803266360085	216.354167380572	351.200908504251	249.323439448918	-0.592861902127365	0.0250507013316435	wingless-type MMTV integration site family, member 9A	http://www.ncbi.nlm.nih.gov/gene/?term=287357
LOC108349995	lncRNA	chr2:121978834-122014412	+	1.04058959364209	0.951444828954231	0.0359916422832544	2.2001224785639	11.2122771156145	2.29525713870152	2.69731697208347	0.0251397295897139	uncharacterized LOC108349995	http://www.ncbi.nlm.nih.gov/gene/?term=108349995
Klb	protein_coding	chr14:44529523-44614093	-	0.00365323524854205	0.960757657498192	0.018263115926496	2.17221696729148	5.56109531637368	3.27042979170558	3.00022293070491	0.025162739919184	klotho beta, transcript variant X1	http://www.ncbi.nlm.nih.gov/gene/?term=289625
LOC690006	V_segment	chr4:93902781-93903301	+	21.9444070834801	36.2295822915728	17.8557322576483	146.351410854879	37.2984792661058	23.2897314998692	1.44999869095395	0.0251753260527206	Ig kappa chain V-V region L6-like	http://www.ncbi.nlm.nih.gov/gene/?term=690006
LOC100361209	V_segment	chr6:138631548-138632248	-	0.0106978631353299	0	3.46151002507105	10.6070941209443	13.9132685168585	1.32001104436186	2.80280061149009	0.0251833325169606	hypothetical protein LOC100361209, transcript variant X1	http://www.ncbi.nlm.nih.gov/gene/?term=100361209
Bcl2l14	protein_coding	chr4:168139964-168183726	+	292.265117365513	558.804914085407	637.73264500691	380.116869694262	313.411032791825	226.679474841748	-0.694161271542947	0.0251932346457534	BCL2 like 14	http://www.ncbi.nlm.nih.gov/gene/?term=500348
Tlr12	protein_coding	chr5:146791705-146795919	-	59.3889695066639	42.7225745513339	40.1766948064179	105.337728989686	95.3673655653805	59.2455583963362	0.866630375363688	0.0251957758137868	toll-like receptor 12	http://www.ncbi.nlm.nih.gov/gene/?term=362604
Pnpo	protein_coding	chr10:84874926-84881190	-	1190.36453861133	1128.83444467299	1539.4619386077	1122.53701213215	982.410813719889	633.541380525059	-0.494906036164853	0.0252617105370467	pyridoxamine 5'-phosphate oxidase	http://www.ncbi.nlm.nih.gov/gene/?term=64533
Crebrf	protein_coding	chr10:16693846-16753162	-	7472.76896277196	9175.60488561739	11345.1213630103	6835.195528969	7000.1681290669	7546.39248004614	-0.388592159781509	0.0253348826631763	CREB3 regulatory factor	http://www.ncbi.nlm.nih.gov/gene/?term=303016
RGD1305184	protein_coding	chr18:55634615-55669634	+	91.5404115570962	31.2254684584845	30.5867882146296	27.6031871273558	23.8651035693589	13.7712005616311	-1.22706224626991	0.0253385602164889	similar to CDNA sequence BC023105, transcript variant X2	http://www.ncbi.nlm.nih.gov/gene/?term=307412
Ano2	protein_coding	chr4:158222650-158577595	+	155.507295252159	166.243021418237	236.305751071438	38.6061115951337	168.396465694486	54.1969603482283	-1.09555733623871	0.0253437962769167	anoctamin 2, transcript variant X4	http://www.ncbi.nlm.nih.gov/gene/?term=100361584
Gabrb3	protein_coding	chr1:113034251-113265364	+	0.0071739925875976	1.92793658701914	0.0359361181422833	3.23390264996918	3.62667004522762	6.78014465526389	2.50956259089166	0.025351497292216	gamma-aminobutyric acid type A receptor beta 3 subunit	http://www.ncbi.nlm.nih.gov/gene/?term=24922
Ccna2	protein_coding	chr2:123274727-123282266	-	177.389866072911	171.936910154435	238.920906917504	264.283488952396	498.018432809479	225.772315861936	0.748257063288844	0.0253636637715887	cyclin A2	http://www.ncbi.nlm.nih.gov/gene/?term=114494
LOC103692527	lncRNA	chr5:173153313-173155898	+	373.462050235384	266.902759841588	430.951580861808	244.958896227209	184.031297238222	266.27499517418	-0.622598388703027	0.0256269191078624	uncharacterized LOC103692527	http://www.ncbi.nlm.nih.gov/gene/?term=103692527
Deup1	protein_coding	chr8:14094742-14157232	-	169.969402613892	141.585853677575	110.195836010357	258.905143847655	512.907225266577	99.3958389542263	1.0461265165447	0.0256496714100815	coiled-coil domain containing 67	http://www.ncbi.nlm.nih.gov/gene/?term=315438
Aox2	protein_coding	chr9:65175455-65265149	+	2.09074045170094	3.83828957397504	0.1015886037558	8.57830075960922	24.2135054943285	1.25030178536717	2.39625469888113	0.0257063387729789	aldehyde oxidase 2	http://www.ncbi.nlm.nih.gov/gene/?term=316421
Asb11	protein_coding	chrX:31758294-31781863	-	9.52933050001401	56.3844185549526	17.9499437469964	3.27852210302507	16.8310954676555	1.3614927225524	-1.94415292639582	0.0257196376079136	ankyrin repeat and SOCS box containing 11	http://www.ncbi.nlm.nih.gov/gene/?term=302666
Hdhd2	protein_coding	chr18:73226630-73278062	+	616.566153910042	598.62684025728	686.866334689602	790.393539847617	887.093038259479	835.420546513279	0.402455378854098	0.0257331873926183	haloacid dehalogenase-like hydrolase domain containing 2	http://www.ncbi.nlm.nih.gov/gene/?term=361351
Drc7	protein_coding	chr19:10363012-10380822	-	222.157308422076	207.178104672714	156.314045788301	378.02093292327	383.203293350432	195.007742185332	0.705933061227799	0.0257707629086454	dynein regulatory complex subunit 7	http://www.ncbi.nlm.nih.gov/gene/?term=291853
Cirbp	protein_coding	chr7:12400066-12405054	-	960.906579154184	1345.60573306117	1327.74436464439	979.903909041584	932.88796431258	803.745109412467	-0.420066444739514	0.025909509901481	cold inducible RNA binding protein	http://www.ncbi.nlm.nih.gov/gene/?term=81825
Phgr1	protein_coding	chr3:110566958-110572934	+	9.38500604989822	9.50962574038234	7.60226177915009	2.15217641891893	3.69321752575862	2.44782608138639	-1.62774474278573	0.0259356839029697	proline/histidine/glycine-rich 1	http://www.ncbi.nlm.nih.gov/gene/?term=499867
LOC103692002	protein_coding	chr3:172413734-172420388	+	184.690400171813	209.065327609161	214.359195726502	133.146335787936	143.009004354506	120.028888179744	-0.617726262629042	0.0260777347590501	transcription initiation factor TFIID subunit 4-like	http://www.ncbi.nlm.nih.gov/gene/?term=103692002
Kifc1	protein_coding	chr20:5509059-5526175	+	94.913829451999	79.7757240563886	92.217834121317	140.718083282407	302.076635547957	82.9810487464325	0.976857555244483	0.0261535594824744	kinesin family member C1	http://www.ncbi.nlm.nih.gov/gene/?term=294286
LOC103692313	lncRNA	chr5:30112968-30129589	+	15.5420293009537	9.51159548254045	0.334202967455325	1.08266827841022	0.887546663294252	2.559434404856	-2.39162132309577	0.0261710330132268	uncharacterized LOC103692313, transcript variant X1	http://www.ncbi.nlm.nih.gov/gene/?term=103692313
Sync	protein_coding	chr5:147476136-147500193	+	151.000697407615	65.462663952004	48.2156955656256	136.472075939644	248.661307876635	142.255647733338	0.993408660087059	0.0262005088434166	syncoilin, intermediate filament protein	http://www.ncbi.nlm.nih.gov/gene/?term=362606
Tlcd1	protein_coding	chr10:65439104-65441140	+	272.204045918588	196.639153209192	209.665065774029	340.845753939627	321.611270350641	339.825291096374	0.562562970934768	0.0262114514992028	TLC domain containing 1	http://www.ncbi.nlm.nih.gov/gene/?term=287472
Efcc1	protein_coding	chr4:119633214-119663081	+	1772.47468044788	1913.81806183337	1854.16905857711	1599.79574256815	1132.47484306214	1504.38571989668	-0.387237067735756	0.0262156136697467	EF-hand and coiled-coil domain containing 1	http://www.ncbi.nlm.nih.gov/gene/?term=685202
LOC691485	protein_coding	chr6:137063532-137073406	+	15.6795202687359	26.7214638382477	11.6193123891707	23.671670742296	124.590576273582	16.671503424798	1.60685550856004	0.0262857200832965	hypothetical protein LOC691485, transcript variant X2	http://www.ncbi.nlm.nih.gov/gene/?term=691485
LOC100909712	protein_coding	chr2:157759898-157763422	-	144.912525576184	96.8568999876423	102.486665818022	59.7171129794173	70.5746329330828	74.703645488968	-0.745962934971417	0.0264102881251887	cyclin-L1-like	http://www.ncbi.nlm.nih.gov/gene/?term=100909712
Tmem116	protein_coding	chr12:40537261-40618805	-	443.532536597504	568.137712807643	1209.11781429545	355.897225460459	524.293597206137	472.485836815579	-0.714628880469728	0.0264413497384783	transmembrane protein 116	http://www.ncbi.nlm.nih.gov/gene/?term=690442
Baalc	protein_coding	chr7:77761056-77836534	+	373.455690304449	365.861299969928	315.724355857839	500.619796833034	521.462209557346	449.062955128381	0.478646590657126	0.0265250598960546	brain and acute leukemia, cytoplasmic	http://www.ncbi.nlm.nih.gov/gene/?term=140720
Ppp1r1b	protein_coding	chr10:86303727-86312770	+	539.493964498008	1098.64744574442	862.799010944416	611.343248334813	642.505443972899	407.343560220246	-0.590611251212866	0.0265439187750181	protein phosphatase 1, regulatory (inhibitor) subunit 1B	http://www.ncbi.nlm.nih.gov/gene/?term=360616
Cdkl1	protein_coding	chr6:92076247-92123108	-	101.182095549269	103.60118206177	86.2792505333818	177.807406694967	169.585796355047	122.32959392085	0.688304015441539	0.0266852224038928	cyclin dependent kinase like 1	http://www.ncbi.nlm.nih.gov/gene/?term=314198
Kcnrg	protein_coding	chr15:41937880-41942205	+	712.477379343741	576.756278906187	606.116629548331	843.637649601204	1087.02236227632	689.214460491859	0.466801730219925	0.0267463632403249	potassium channel regulator	http://www.ncbi.nlm.nih.gov/gene/?term=305947
Itih4	protein_coding	chr16:6970367-6985538	+	73.9452211936155	57.0364407799583	28.192837827524	67.2898245772064	137.687185989637	106.941335176602	0.968136366425269	0.0267892223168626	inter-alpha-trypsin inhibitor heavy chain family, member 4	http://www.ncbi.nlm.nih.gov/gene/?term=54404
C4bpa	protein_coding	chr13:47342090-47377580	-	506.911526242643	408.603971644161	308.55546851939	880.624447725487	467.147994033248	531.006173228296	0.616987581002094	0.0268493214105063	complement component 4 binding protein, alpha	http://www.ncbi.nlm.nih.gov/gene/?term=24235
Sytl5	protein_coding	chrX:13857669-14109592	+	182.612694467547	113.842806458444	321.607889639568	68.3642908685929	140.413931690884	116.959079221514	-0.923724368950925	0.0268696351798073	synaptotagmin-like 5	http://www.ncbi.nlm.nih.gov/gene/?term=302538
Rgs20	protein_coding	chr5:14367498-14494048	+	4.19857446088805	10.5543379838084	1.54435281127427	23.5176884196307	66.6765616466757	0.225100749486613	2.45457970807351	0.0269948047110511	regulator of G-protein signaling 20	http://www.ncbi.nlm.nih.gov/gene/?term=362477
Traf3ip2	protein_coding	chr20:44679861-44722874	+	1860.12749783919	2019.27144242788	2257.91954656099	1763.84795389734	1515.63783511157	1498.37277900914	-0.361258839110114	0.0270130012819048	Traf3 interacting protein 2	http://www.ncbi.nlm.nih.gov/gene/?term=361857
LOC502795	V_segment	chr4:102643914-102644773	+	0	0	0	1.13253549061463	0	11.3516026183552	5.06184413242068	0.027149231057261	Ig kappa chain V-II region 26-10-like	http://www.ncbi.nlm.nih.gov/gene/?term=502795
Hydin	protein_coding	chr19:41036507-41379634	-	4895.8133866849	4504.23143207883	2917.22066157939	5902.04490419923	6055.47459980813	4744.67037559644	0.439092956350118	0.0271792809707281	Hydin, axonemal central pair apparatus protein, transcript variant X1	http://www.ncbi.nlm.nih.gov/gene/?term=292017
LOC102557338	lncRNA	chr3:114310468-114354370	+	373.50622418029	429.547398171571	390.348278744468	215.291868408916	284.101993822776	318.524378179029	-0.543898163998292	0.0271988614510262	uncharacterized LOC102557338, transcript variant X5	http://www.ncbi.nlm.nih.gov/gene/?term=102557338
LOC102554570	lncRNA	chr4:124700015-124752686	+	109.732966534416	151.877830622487	465.274805877939	91.7217556199004	150.50005762133	105.946147882141	-1.06309727361903	0.0272742929985454	uncharacterized LOC102554570, transcript variant X3	http://www.ncbi.nlm.nih.gov/gene/?term=102554570
LOC302228	protein_coding	chr14:96296330-96303468	+	1.06893597331455	1.88364327125517	4.75616341896912	0	0	0	-4.43734208973438	0.0273428986584482	similar to Spindlin-like protein 2 (SPIN-2)	http://www.ncbi.nlm.nih.gov/gene/?term=302228
Acta2	protein_coding	chr1:252537614-252550394	-	3279.89615501101	2932.45041805926	2917.89553618658	3551.35953883696	5746.91445837765	3215.38938352543	0.454751771538196	0.0273487216313181	actin, alpha 2, smooth muscle, aorta	http://www.ncbi.nlm.nih.gov/gene/?term=81633
Glt8d2	protein_coding	chr7:27146382-27196689	+	126.225684062717	123.529570131588	119.782502043341	154.581547802847	176.769083682867	265.752870243402	0.692507942885222	0.0273503326680603	glycosyltransferase 8 domain containing 2, transcript variant X1	http://www.ncbi.nlm.nih.gov/gene/?term=366859
LOC102547440	lncRNA	chr15:98971971-99072728	-	58.4491441538982	61.7533194527171	69.6567621042775	34.1159059287975	35.72265792089	39.0240306700035	-0.798454735897418	0.0273616011593148	uncharacterized LOC102547440, transcript variant X2	http://www.ncbi.nlm.nih.gov/gene/?term=102547440
LOC102549861	lncRNA	chr8:124540967-124571580	+	149.328329619998	205.179038359389	377.736358345681	154.397480380184	129.142831950644	138.373002050271	-0.794596809174799	0.0274379001067999	uncharacterized LOC102549861, transcript variant X3	http://www.ncbi.nlm.nih.gov/gene/?term=102549861
Tp73	protein_coding	chr5:171355876-171415354	-	285.75684899722	247.088361365952	166.472864859723	397.263283684848	450.115213988303	258.945735710484	0.660293846373662	0.0274417371599694	tumor protein p73	http://www.ncbi.nlm.nih.gov/gene/?term=362675
LOC108352453	lncRNA	chr12:42553338-42574201	+	18.7649041474939	27.702987064865	4.38474543795966	4.29558025955487	5.48964581095689	6.69811713485488	-1.59891308706544	0.0274959287909844	uncharacterized LOC108352453, transcript variant X2	http://www.ncbi.nlm.nih.gov/gene/?term=108352453
LOC100361457	protein_coding	chr3:75643053-75644978	+	1523.03270720232	1138.3490604537	1118.76859702093	1271.9823569347	1710.84153350612	2302.13277125341	0.483671287397988	0.0275327799634975	actin, gamma 1 propeptide-like, transcript variant X1	http://www.ncbi.nlm.nih.gov/gene/?term=100361457
LOC100910801	protein_coding	chr12:21659175-21670430	-	0	0	0	1.11331408367669	0.847029089424386	6.9486119326929	4.62997391333446	0.0275364623905537	paired immunoglobulin-like type 2 receptor alpha-like, transcript variant X1	http://www.ncbi.nlm.nih.gov/gene/?term=100910801
LOC108350249	protein_coding	chr2:152621010-152621678	-	17.7286538050198	20.9585471230371	11.5621459443947	2.21782497044295	8.30255695259492	8.41132277654828	-1.38176491268989	0.027576759089359	endogenous retrovirus group K member 9 Pol protein-like	http://www.ncbi.nlm.nih.gov/gene/?term=108350249
Rbp1	protein_coding	chr8:106449321-106470842	+	479.758533596929	235.501073414476	385.197249738755	573.041764853052	475.480439948843	611.824711024091	0.593847730546505	0.0276609785195995	retinol binding protein 1	http://www.ncbi.nlm.nih.gov/gene/?term=25056
Fmo3	protein_coding	chr13:80837418-80856214	-	1925.98553117344	2635.87725420142	5825.01185934446	1486.08095578332	2951.10305725743	1740.2280854407	-0.749608237147849	0.027718399803174	flavin containing monooxygenase 3	http://www.ncbi.nlm.nih.gov/gene/?term=84493
Acsm1	protein_coding	chr1:189359374-189395277	+	78.1902143882144	101.88535334522	19.7769668579262	155.484152787246	197.282601382881	87.278400816293	1.1391578565097	0.0277214449652526	acyl-CoA synthetase medium-chain family member 1	http://www.ncbi.nlm.nih.gov/gene/?term=361638
LOC102547184	lncRNA	chr7:81592721-81605262	+	420.40019601389	322.045722404479	443.627776466375	287.558459313674	225.297250620293	295.197911590569	-0.552787946611404	0.0277401246799937	uncharacterized LOC102547184	http://www.ncbi.nlm.nih.gov/gene/?term=102547184
RGD1310587	protein_coding	chr13:102780885-102790621	-	2832.44299369455	3528.30918924604	3556.02474054679	2591.55493055924	2595.16464574951	2625.66639300695	-0.344013240191304	0.0278163264103764	similar to hypothetical protein FLJ14146	http://www.ncbi.nlm.nih.gov/gene/?term=360894
Tecr	protein_coding	chr19:24705478-24732024	-	2036.3777829219	1985.07624563903	1845.5871488748	2634.12555749704	2760.20007707949	2130.60364169276	0.358728793884644	0.0278577575558605	trans-2,3-enoyl-CoA reductase	http://www.ncbi.nlm.nih.gov/gene/?term=191576
Irs2	protein_coding	chr16:83824515-83848569	+	3291.48263347653	5032.64883955107	3785.79710173233	3259.36948512333	3185.34497613534	2762.2380919163	-0.395610394490776	0.0278971051018392	insulin receptor substrate 2	http://www.ncbi.nlm.nih.gov/gene/?term=29376
Slc23a1	protein_coding	chr18:28413910-28428133	-	158.425437806038	102.579907982008	81.6325019259405	197.034682240839	195.207344711273	173.915268058496	0.722831843351244	0.0279069534318743	solute carrier family 23 member 1	http://www.ncbi.nlm.nih.gov/gene/?term=50621
Bpifb1	protein_coding	chr3:149668099-149702399	+	2811.24956421914	2093.48745738009	426.657713517753	4886.79271915886	4967.00874899369	1603.70961872068	1.10377031743253	0.0279300968714856	BPI fold containing family B, member 1	http://www.ncbi.nlm.nih.gov/gene/?term=499926
Ifitm2	protein_coding	chr1:213750219-213751399	-	6965.71841892005	7494.60272276596	8851.49738481233	5870.14545440436	6979.24344436215	5203.85074260905	-0.368744347823511	0.0279358247589653	interferon induced transmembrane protein 2	http://www.ncbi.nlm.nih.gov/gene/?term=114709
Chrna3	protein_coding	chr8:59594007-59607122	-	0	0	0	4.22471543988539	4.64750256965474	0	4.60364399836676	0.0279370286516074	cholinergic receptor nicotinic alpha 3 subunit	http://www.ncbi.nlm.nih.gov/gene/?term=25101
RGD1564247	protein_coding	chr2:97694297-97697653	+	112.694829755946	155.971498552524	90.2918839402388	10.9089229613575	10.6578564303905	101.381092737645	-1.55478764329814	0.0279576988870451	similar to SUMO/sentrin specific protease 5, transcript variant X1	http://www.ncbi.nlm.nih.gov/gene/?term=679900
Lrrc74b	protein_coding	chr11:87417604-87434745	-	100.105062092459	91.2344031407406	72.6790477534473	180.989333558943	200.901621101884	87.229585236608	0.827692888917813	0.0279755948657558	leucine rich repeat containing 74B, transcript variant X2	http://www.ncbi.nlm.nih.gov/gene/?term=100361946
Lrrc40	protein_coding	chr2:264864321-264894588	+	1317.59913814409	1279.97851707704	1278.13142281804	1011.91263609385	984.156885678145	1041.84731881381	-0.35129045988841	0.0279973747766129	leucine rich repeat containing 40	http://www.ncbi.nlm.nih.gov/gene/?term=310946
Prodh1	protein_coding	chr11:87058478-87075785	+	493.550787933832	766.935213762973	696.879303313047	498.407995727664	521.577246821491	282.906326068007	-0.587676964880329	0.0279981856720282	proline dehydrogenase (oxidase) 1	http://www.ncbi.nlm.nih.gov/gene/?term=680409
LOC103693611	lncRNA	chr12:1329574-1331753	-	9.35011647011011	3.7463038213716	7.44536847392727	14.9510085650836	15.5409001848836	20.0295841161242	1.29009255174066	0.0280719484615037	uncharacterized LOC103693611	http://www.ncbi.nlm.nih.gov/gene/?term=103693611
Aim1l	protein_coding	chr5:152289492-152321539	+	182.427092872398	138.747242332672	80.6019688902134	222.640845201952	283.344069819665	180.344228324027	0.770889900830311	0.0280840744703515	absent in melanoma 1-like	http://www.ncbi.nlm.nih.gov/gene/?term=298543
Col11a1	protein_coding	chr2:216863423-217056523	+	29.2095641697492	23.7026683448879	33.4465775140033	92.4444413177633	79.8789135637963	21.6390694953643	1.16447761014676	0.028090367574687	collagen type XI alpha 1 chain	http://www.ncbi.nlm.nih.gov/gene/?term=25654
Krt12	protein_coding	chr10:87328547-87336710	-	12.4383458705763	5.66688981987703	4.01825642579124	1.08979557507624	3.73735754779157	0.741511099339983	-1.92239492968753	0.0281070673963434	keratin 12	http://www.ncbi.nlm.nih.gov/gene/?term=360625
Oprk1	protein_coding	chr5:13742655-13760460	-	1.03283588006922	0	0.0182923217587315	6.3222002558775	4.60605644706606	0.645916248289686	3.05324943034417	0.0282217398333574	opioid receptor, kappa 1	http://www.ncbi.nlm.nih.gov/gene/?term=29335
Prdm11	protein_coding	chr3:81862737-81942203	-	1489.84082247989	1827.2921308371	2590.29406329507	1192.026948968	1399.28357009345	1680.29501873782	-0.467076635351267	0.0283813246557276	PR domain 11	http://www.ncbi.nlm.nih.gov/gene/?term=690358
Clec14a	protein_coding	chr6:79303301-79306443	-	11224.2270153406	14956.0369346318	14591.2002952389	9540.74348621198	9571.46292287806	12214.4412964037	-0.380110909324218	0.0284395997149358	C-type lectin domain family 14, member A	http://www.ncbi.nlm.nih.gov/gene/?term=314148
Smim4	protein_coding	chr16:7206632-7210518	-	24.069277279891	44.7683195501008	31.2907068938569	82.9734827621074	88.1669547566609	33.3653057493147	1.0279601875804	0.0284402707303073	small integral membrane protein 4	http://www.ncbi.nlm.nih.gov/gene/?term=361111
LOC100911572	protein_coding	chr9:90856897-90877771	+	1332.25278507336	1500.45083106238	1582.1661338235	985.366173024475	1216.99881403916	1205.17785590129	-0.373020707884547	0.0284686537647753	collagen alpha-3(IV) chain-like	http://www.ncbi.nlm.nih.gov/gene/?term=100911572
Cfap206	protein_coding	chr5:50148685-50193580	-	621.672962590181	478.895853991079	419.379961306416	856.287665953917	825.753261165865	515.867639074277	0.531125069467649	0.0284781277717563	cilia and flagella associated protein 206	http://www.ncbi.nlm.nih.gov/gene/?term=366347
Nyx	protein_coding	chrX:10197547-10218583	-	8.44615020210603	24.7881432057557	22.2261453676497	6.39942789804907	10.1981734959005	3.10277033193912	-1.47849857563926	0.0284923298568414	nyctalopin	http://www.ncbi.nlm.nih.gov/gene/?term=302516
Dbi	protein_coding	chr13:36147667-36156076	-	376.566190135654	344.943559282464	298.312321154059	502.726278895749	475.592832900455	446.616230519522	0.481486106303584	0.0285337015199928	diazepam binding inhibitor, acyl-CoA binding protein	http://www.ncbi.nlm.nih.gov/gene/?term=25045
Abca5	protein_coding	chr10:98573226-98645028	-	5336.25242564559	7650.48807515706	8806.41826067594	4784.80325750681	5907.02020885273	5628.48654077666	-0.417072585118412	0.0285385480595766	ATP binding cassette subfamily A member 5	http://www.ncbi.nlm.nih.gov/gene/?term=286970
Gabra3	protein_coding	chrX:152414332-152642607	-	0	0	0	2.15956045104407	7.50583878780688	0	4.7184149286529	0.0285817865636137	gamma-aminobutyric acid type A receptor alpha3 subunit	http://www.ncbi.nlm.nih.gov/gene/?term=24947
Acr	protein_coding	chr7:130541320-130548356	+	30.2457796710349	18.9059301639787	38.1978408850255	18.0133777879017	11.8749449811722	9.76330487165813	-1.13389470624454	0.0286737112935095	acrosin	http://www.ncbi.nlm.nih.gov/gene/?term=24163
Mylip	protein_coding	chr17:19682040-19703681	-	1864.36978418147	3038.04820306954	2694.43844762877	1910.89792450791	1582.44805539425	2122.79792517735	-0.435763549667726	0.0286791760499742	myosin regulatory light chain interacting protein	http://www.ncbi.nlm.nih.gov/gene/?term=306825
Inha	protein_coding	chr9:82700482-82703383	+	93.9393521320046	119.776715756905	108.48174523389	71.2865254684139	75.2899157715589	36.8083458976259	-0.813172962105197	0.0287015743826991	inhibin alpha subunit	http://www.ncbi.nlm.nih.gov/gene/?term=24504
Colec12	protein_coding	chr18:867048-1054047	+	2856.30116535048	2264.40777538718	2189.84274328996	3106.03541865565	2785.67917376654	3556.63001991331	0.370041856548807	0.0287068974317686	collectin sub-family member 12	http://www.ncbi.nlm.nih.gov/gene/?term=361289
LOC108349526	lncRNA	chr1:57672233-57682935	-	58.4210130129329	38.8427391775981	76.7076104142997	31.9504561042399	27.4241125260456	34.067231527351	-0.892497043254285	0.0287229681090815	uncharacterized LOC108349526	http://www.ncbi.nlm.nih.gov/gene/?term=108349526
Ms4a14	protein_coding	chr1:227471441-227486953	-	5.2323002944091	7.62965074126306	5.08961767643033	14.9106042809141	13.7192934704793	14.9249926000692	1.25800058796531	0.0287943191603372	membrane spanning 4-domains A14	http://www.ncbi.nlm.nih.gov/gene/?term=293743
LOC108350090	lncRNA	chr2:210934846-210936609	+	13.5290612467033	11.4061084772669	7.73204055147627	4.2519229112237	4.60709625461833	2.38166401221754	-1.5149189960082	0.028917902151107	uncharacterized LOC108350090	http://www.ncbi.nlm.nih.gov/gene/?term=108350090
Tmem107	protein_coding	chr10:55653694-55656270	+	389.083101106625	374.427874222818	285.975940582407	570.867077570522	616.874558165228	363.369852607355	0.562312692246727	0.0289644976983477	transmembrane protein 107	http://www.ncbi.nlm.nih.gov/gene/?term=691750
LOC102548198	lncRNA	chr1:45387234-45409951	-	13.5174584509563	10.4520404459748	6.52058869721863	30.7948754932509	29.4199954180019	12.8452730608736	1.24753676131041	0.028981882706743	uncharacterized LOC102548198, transcript variant X2	http://www.ncbi.nlm.nih.gov/gene/?term=102548198
RGD1560341	protein_coding	chr18:51218250-51220149	+	90.7779648510162	95.9787541470925	95.9954045004413	137.456130648483	133.708561430163	175.974596321486	0.661305351273959	0.0290131624032589	similar to Methionine aminopeptidase 2 (MetAP 2)	http://www.ncbi.nlm.nih.gov/gene/?term=498869
Abca8a	protein_coding	chr10:98319480-98390484	-	4719.6519766734	5889.6835268334	5879.03668420977	4332.02080168047	4813.82197351571	3644.01648371897	-0.366478291423657	0.0290218300472956	ATP-binding cassette, subfamily A (ABC1), member 8a	http://www.ncbi.nlm.nih.gov/gene/?term=303638
Slc23a2	protein_coding	chr3:124632491-124842225	-	4742.53471589495	4717.99637332524	4481.50987981652	6054.37548210507	5482.61900177601	5893.67043294177	0.322110836217083	0.0290449641642856	solute carrier family 23 member 2	http://www.ncbi.nlm.nih.gov/gene/?term=50622
LOC102556005	lncRNA	chr13:48678056-48679605	-	5.22677711563183	7.63800409727488	3.90848410343709	0.0180256875943565	0	3.51553654782439	-2.11232498803878	0.0291072487751981	uncharacterized LOC102556005	http://www.ncbi.nlm.nih.gov/gene/?term=102556005
LOC103692882	lncRNA	chr7:73244984-73247213	+	64.6953803238032	81.8053642054404	53.988359875027	140.553093685922	186.365946013474	58.9551674257712	0.943319497466703	0.0291199318581818	uncharacterized LOC103692882	http://www.ncbi.nlm.nih.gov/gene/?term=103692882
Birc5	protein_coding	chr10:106856097-106864419	+	6.24683301153946	6.67555871269235	2.71978376359417	11.8193468106415	37.1218671460872	5.31371513608201	1.76667803738538	0.0291687563430025	baculoviral IAP repeat-containing 5	http://www.ncbi.nlm.nih.gov/gene/?term=64041
Tpsab1	protein_coding	chr10:14701253-14703668	-	49.1742805002483	78.82787600054	134.772016652459	45.732953273118	57.0805694553264	15.1353761200552	-1.15501821003274	0.0292258040728017	tryptase alpha/beta 1	http://www.ncbi.nlm.nih.gov/gene/?term=54271
Scnn1g	protein_coding	chr1:191704397-191738271	+	3934.13546590799	6056.98056518308	5483.78221552324	4141.33391287402	3825.83455658246	3863.85828251174	-0.387389642464972	0.0293557599018338	sodium channel epithelial 1 gamma subunit	http://www.ncbi.nlm.nih.gov/gene/?term=24768
Nrbp2	protein_coding	chr7:117145106-117151694	-	2217.94311769835	2363.27010712336	2484.97985671922	1921.52912508206	2044.5270152141	1513.93765219572	-0.366879346946747	0.0293568808407844	nuclear receptor binding protein 2	http://www.ncbi.nlm.nih.gov/gene/?term=680451
H2afz	protein_coding	chr2:243105224-243107333	+	1206.00613713272	1416.87256291586	1217.12563660845	1628.65219738584	1862.17442477908	1468.44910907117	0.368625180548806	0.0293622104964611	H2A histone family, member Z	http://www.ncbi.nlm.nih.gov/gene/?term=58940
Fam84a	protein_coding	chr6:39358285-39363458	-	1049.40776093365	886.587491875783	680.098119626742	1269.67402637863	1646.99011976877	845.684903016804	0.523609822417064	0.0293820044737351	family with sequence similarity 84, member A	http://www.ncbi.nlm.nih.gov/gene/?term=313969
LOC108350833	lncRNA	chr4:58354474-58373379	-	1183.08713756026	1300.86431634415	1623.0338465205	1198.20582468863	856.671781160534	1024.39026758058	-0.415347239683494	0.0294139101878594	uncharacterized LOC108350833, transcript variant X1	http://www.ncbi.nlm.nih.gov/gene/?term=108350833
LOC363324	protein_coding	chr19:36236314-36257021	-	5.17348391809659	0	3.67831389597653	0	0	0	-4.62505707026599	0.0294972733970556	similar to spermatogenesis associated glutamate (E)-rich protein 4d, transcript variant X2	http://www.ncbi.nlm.nih.gov/gene/?term=363324
Naip6	protein_coding	chr2:30377505-30418578	-	295.265087327443	279.316135674856	373.658111594594	677.274603657079	233.275077472474	691.723399616329	0.756656914204299	0.0295016962831986	NLR family, apoptosis inhibitory protein 6, transcript variant X4	http://www.ncbi.nlm.nih.gov/gene/?term=191568
Apoc3	protein_coding	chr8:50529318-50531498	-	1.07332893124865	2.84632050262961	4.79814978111004	6.45840559024542	12.9235030394802	9.07577126720674	1.67923997507273	0.029644342334056	apolipoprotein C3	http://www.ncbi.nlm.nih.gov/gene/?term=24207
Pou2f3	protein_coding	chr8:47412063-47495042	-	199.276132382203	178.581684820302	244.004621536636	160.597627091804	129.308103632719	49.8329525280171	-0.871884608902646	0.0296452172019817	POU class 2 homeobox 3	http://www.ncbi.nlm.nih.gov/gene/?term=116544
Stil	protein_coding	chr5:133819302-133851362	+	211.644637229644	135.819976905852	127.614678427872	290.792007408104	441.211997098928	135.992114226735	0.868842365941311	0.0297039203993732	Scl/Tal1 interrupting locus, transcript variant X1	http://www.ncbi.nlm.nih.gov/gene/?term=313506
Cacng3	protein_coding	chr1:192613766-192708371	+	53.1507386794409	52.3198519640131	28.0261567455429	14.9865705599363	8.03244887562644	34.7092802635621	-1.20626470959285	0.0297087834393148	calcium voltage-gated channel auxiliary subunit gamma 3	http://www.ncbi.nlm.nih.gov/gene/?term=140724
LOC102547735	lncRNA	chr6:74240764-74278309	-	3.17022254986243	7.63741143974009	6.20805358666639	3.12514875057058	0	0	-2.41530575323694	0.0297764267348882	uncharacterized LOC102547735, transcript variant X2	http://www.ncbi.nlm.nih.gov/gene/?term=102547735
Tuba1c	protein_coding	chr7:140716113-140723717	+	156.36680174912	88.2643549502268	112.358180477123	160.989714768572	141.785818228125	344.122297840663	0.856948437907592	0.0298111727858586	tubulin, alpha 1C	http://www.ncbi.nlm.nih.gov/gene/?term=300218
Adrb2	protein_coding	chr18:57513792-57515834	-	1267.68087934633	1994.56311767634	2823.26123089329	1206.92763142706	1434.13461788837	1587.37283853551	-0.524794308645467	0.0298288454850163	adrenoceptor beta 2	http://www.ncbi.nlm.nih.gov/gene/?term=24176
Trnas-uga_3	tRNA	chr20:26678004-26678085	+	6.21140786256228	1.86515612805056	2.60220366900953	0.00473079084908901	0.935352553368197	0	-3.08813142773221	0.0298554682668436	tRNA-Ser	http://www.ncbi.nlm.nih.gov/gene/?term=108349096
Nrg1	protein_coding	chr16:62969573-64065063	+	950.416489831474	1125.14591877156	971.470126303628	752.035066332119	752.307574270677	837.205816849413	-0.379933263218894	0.029857781707673	neuregulin 1	http://www.ncbi.nlm.nih.gov/gene/?term=112400
Galnt10	protein_coding	chr10:43067316-43208992	+	924.366472950913	1251.55863442186	1046.24264467467	660.511740880326	966.952896855369	754.948356588113	-0.435455262823179	0.0299052493817469	polypeptide N-acetylgalactosaminyltransferase 10	http://www.ncbi.nlm.nih.gov/gene/?term=170501
Slc16a1	protein_coding	chr2:207108552-207129352	+	638.452516314457	597.6833579569	634.656174548755	691.401599876812	858.663705225089	943.401576873656	0.415233699333809	0.0299072789728227	solute carrier family 16 member 1	http://www.ncbi.nlm.nih.gov/gene/?term=25027
Lrat	protein_coding	chr2:181896304-181905366	-	841.510279502644	252.568991926369	280.172676604084	647.745881665872	778.885327795376	988.320904199912	0.813102423438983	0.0299915035601952	lecithin-retinol acyltransferase (phosphatidylcholine-retinol-O-acyltransferase)	http://www.ncbi.nlm.nih.gov/gene/?term=64047
Fanci	protein_coding	chr1:141116565-141172997	+	79.3230361099506	87.4167610693992	97.0681031582688	124.728661026293	222.122861745316	108.14712088624	0.785816424286251	0.029996861623355	Fanconi anemia, complementation group I, transcript variant X1	http://www.ncbi.nlm.nih.gov/gene/?term=100360594
Deptor	protein_coding	chr7:94795161-95000750	+	2477.73493003821	2528.56129336574	3462.11864614976	1643.69130889412	2190.16306244032	2484.24014849838	-0.42202531020272	0.0300037384522096	DEP domain containing MTOR-interacting protein, transcript variant X2	http://www.ncbi.nlm.nih.gov/gene/?term=314979
Dpcd	protein_coding	chr1:265298872-265318521	+	361.957764502156	326.885334615975	284.596522128979	423.996984130719	573.836199486908	400.903801960802	0.522291313933307	0.0301237328925836	deleted in primary ciliary dyskinesia	http://www.ncbi.nlm.nih.gov/gene/?term=294004
LOC102551453	protein_coding	chr7:143290296-143317563	-	5.2086097978991	7.66558356649682	0.199955958657605	3.43975932702088	94.6111874515281	1.00688202034108	2.88001836239005	0.030133635309434	keratin, type II cytoskeletal 5-like	http://www.ncbi.nlm.nih.gov/gene/?term=102551453
RGD1565693	protein_coding	chr6:111570751-111573368	-	5.20920677695797	5.72066392638545	2.67573584609518	1.05782450728723	0	0.831737391996692	-2.65178669279875	0.0302414018676547	similar to GLE1-like, RNA export mediator isoform 1, transcript variant X1	http://www.ncbi.nlm.nih.gov/gene/?term=500697
Entpd8	protein_coding	chr3:2286363-2299720	+	14.5692031198131	10.4287943843533	10.1127675431265	28.7965131101195	57.2760722948052	8.48397617159418	1.41981293038281	0.0302467833574234	ectonucleoside triphosphate diphosphohydrolase 8	http://www.ncbi.nlm.nih.gov/gene/?term=613267
Ctxn1	protein_coding	chr12:2534212-2535823	+	212.750222878579	198.645649815981	127.80984906275	296.119877172623	397.067632625193	193.409454451616	0.716093302287724	0.0302793774146514	cortexin 1	http://www.ncbi.nlm.nih.gov/gene/?term=29145
Gjb2	protein_coding	chr15:37377313-37394494	-	165.836691906819	194.935105273615	88.117717910891	350.211230359487	213.381887637376	206.057212505626	0.776223029090915	0.0302960032811379	gap junction protein, beta 2	http://www.ncbi.nlm.nih.gov/gene/?term=394266
LOC103693719	lncRNA	chr15:58825658-58835169	+	30.2281239312352	10.2988778014104	41.6182523295401	13.7895695631821	8.1706207921534	10.7544071689805	-1.32177497043823	0.0304098199920783	uncharacterized LOC103693719, transcript variant X3	http://www.ncbi.nlm.nih.gov/gene/?term=103693719
RGD1559600	protein_coding	chr1:189347190-189364267	-	4.17857468271989	2.81897929274898	6.07660999311688	0.00931157871205496	0.921070754084846	0.831864880868013	-2.59910529882404	0.0304969803464212	RGD1559600	http://www.ncbi.nlm.nih.gov/gene/?term=499256
Dnah5_1	protein_coding	chr2:81159060-81337560	+	488.184061805993	443.773650452303	369.447938043738	631.612061920256	631.421772167845	530.239272467804	0.461380165013242	0.0305064288515024	dynein, axonemal, heavy chain 5, transcript variant X2	http://www.ncbi.nlm.nih.gov/gene/?term=294854
LOC100911221	lncRNA	chr5:114014532-114066203	+	801.196378668363	562.415034628124	981.945036337002	564.532695653892	608.544589757749	493.774702988629	-0.492043969108663	0.0305123491646612	uncharacterized LOC100911221, transcript variant X4	http://www.ncbi.nlm.nih.gov/gene/?term=100911221
Acacb	protein_coding	chr12:48127149-48238969	-	1329.10528028698	1687.74395417763	1188.68891945202	1849.13641789133	1558.61575992982	2179.22133927847	0.409377295096936	0.0305180333092091	acetyl-CoA carboxylase beta	http://www.ncbi.nlm.nih.gov/gene/?term=116719
Ndufa11	protein_coding	chr9:10334104-10338163	-	877.351818081313	888.499313271405	798.202455323086	1182.29785918037	1205.09592860841	950.389834442227	0.379751531084128	0.0305214349260839	NADH:ubiquinone oxidoreductase subunit A11	http://www.ncbi.nlm.nih.gov/gene/?term=301123
Mir3571	ncRNA	chr18:2054922-2055032	+	48.8840571382149	11.2340377922386	35.9852210913193	14.8800997273944	9.06288558986418	15.0148567369427	-1.29586828466378	0.030549563653948	microRNA 3571	http://www.ncbi.nlm.nih.gov/gene/?term=100526624
Pex19	protein_coding	chr13:90514324-90530825	+	1405.24329539076	1276.13348402243	1574.59715780088	1104.58326906843	1122.56376430326	1095.65285111514	-0.356606052286224	0.0305537919329569	peroxisomal biogenesis factor 19	http://www.ncbi.nlm.nih.gov/gene/?term=289233
Fzd8	protein_coding	chr17:62259910-62267239	+	336.03978221159	493.19364787167	597.904633178285	286.593730640002	277.557372027365	388.24090340219	-0.582335838619288	0.0307270626807378	frizzled class receptor 8	http://www.ncbi.nlm.nih.gov/gene/?term=364754
Slc25a42	protein_coding	chr16:20962144-21000191	+	657.280397095816	827.733015885279	694.655798913265	475.13491509591	639.792276302965	480.53759548842	-0.450202176925321	0.0307712878798344	solute carrier family 25, member 42	http://www.ncbi.nlm.nih.gov/gene/?term=689414
Ccdc33	protein_coding	chr8:62809768-62910520	-	57.3672131475745	45.5474385020678	62.1273757398164	119.228778863761	145.986670120707	50.7105988202615	0.935132676304042	0.0308300293560468	coiled-coil domain containing 33	http://www.ncbi.nlm.nih.gov/gene/?term=315712
LOC680624	protein_coding	chr11:12275103-12277820	+	0.070106424606629	6.59685667795626	23.7012068552796	0.0180256875943565	0	3.51553654782439	-3.03607209636476	0.0308867739445901	similar to CG30497-PA, isoform A	http://www.ncbi.nlm.nih.gov/gene/?term=680624
Arap2	protein_coding	chr14:48726033-48922809	+	3756.75554711999	4612.52574553602	5072.12596577032	3693.95911248253	3078.91739753766	3696.57562433163	-0.360399496541237	0.0309045044722396	ArfGAP with RhoGAP domain, ankyrin repeat and PH domain 2	http://www.ncbi.nlm.nih.gov/gene/?term=305367
LOC108351238	lncRNA	chr6:77139459-77152814	+	293.054002602084	188.05423578101	229.522332847129	360.012855262481	360.152383573926	328.927213252261	0.561931515296597	0.0309642005594163	uncharacterized LOC108351238	http://www.ncbi.nlm.nih.gov/gene/?term=108351238
Fgf9	protein_coding	chr15:38341657-38386945	+	12.4663540010257	7.57630700201527	6.4406970589011	20.2409721475787	19.2191003187063	20.7350754628425	1.17112703600336	0.0309758989766774	fibroblast growth factor 9	http://www.ncbi.nlm.nih.gov/gene/?term=25444
Cxcl14	protein_coding	chr17:9109731-9117754	+	1329.16819561015	2295.04310688476	1398.20039755422	1394.1916650729	1244.47015192519	925.407269394194	-0.495437750631595	0.0309805481731779	C-X-C motif chemokine ligand 14	http://www.ncbi.nlm.nih.gov/gene/?term=306748
Raet1e	protein_coding	chr1:1101666-1120340	-	8.35596429648287	12.4151449317659	5.26796620034654	23.3823530657263	22.0306083430691	14.6861860133519	1.18752504030229	0.0310831127301724	retinoic acid early transcript 1E, transcript variant X1	http://www.ncbi.nlm.nih.gov/gene/?term=292450
LOC102555387	lncRNA	chr7:142224991-142235269	+	13.5900170303666	16.1568850631388	17.3637329853993	4.31329977655396	4.51795953723903	10.1996910470351	-1.28264269825396	0.0311327076633409	uncharacterized LOC102555387, transcript variant X3	http://www.ncbi.nlm.nih.gov/gene/?term=102555387
Ednrb	protein_coding	chr15:88004775-88036354	-	12743.1511651971	15649.7123538716	14830.7188330345	9377.82257203147	12080.6305552085	12258.2272003378	-0.358297794226613	0.031142107050489	endothelin receptor type B	http://www.ncbi.nlm.nih.gov/gene/?term=50672
Tmem72	protein_coding	chr4:148819906-148845199	-	2.07714988165642	0.936221529424565	1.28307999808546	14.6983033938162	2.63590810413734	3.09826240454654	2.17059371807306	0.0311663856379682	transmembrane protein 72	http://www.ncbi.nlm.nih.gov/gene/?term=362424
Bach2	protein_coding	chr5:47458891-47807176	+	1046.38501407871	980.604625206295	1252.80393430729	778.681553220616	770.60473069386	946.721900847021	-0.392967325528736	0.0313104978133957	BTB domain and CNC homolog 2	http://www.ncbi.nlm.nih.gov/gene/?term=313125
Noxa1	protein_coding	chr3:2299676-2309491	-	7.29217576534338	4.71680391735339	7.41411859319389	22.4764005268658	71.3085942727848	0.217620695484976	2.24558616884538	0.0313556929796901	NADPH oxidase activator 1	http://www.ncbi.nlm.nih.gov/gene/?term=311793
Mapk13	protein_coding	chr20:6018374-6027467	+	733.420287972691	847.664144893956	749.499388061227	1142.84976407099	1057.51924171122	864.181026737285	0.394171665639853	0.0314662525344792	mitogen activated protein kinase 13	http://www.ncbi.nlm.nih.gov/gene/?term=29513
Atp1a4	protein_coding	chr13:90605792-90642032	-	13.5174584509563	10.4520404459748	6.52058869721863	3.20632256397708	4.62027138495659	2.40258235753608	-1.54433438326586	0.0315183742843267	ATPase Na+/K+ transporting subunit alpha 4	http://www.ncbi.nlm.nih.gov/gene/?term=29132
LOC499643	protein_coding	chr2:178117385-178231388	+	2.0600977811347	0	0.0360473318791266	4.26764583215572	3.63577322077984	5.00936012539256	2.41144056017121	0.0315268541110957	similar to hypothetical protein FLJ25371	http://www.ncbi.nlm.nih.gov/gene/?term=499643
LOC103691592	lncRNA	chr2:177994418-177997399	+	0.0072336300508451	0	2.31645362263514	3.24619732453408	5.50057882324266	6.72473733084758	2.63129216814798	0.0316020206084533	uncharacterized LOC103691592, transcript variant X1	http://www.ncbi.nlm.nih.gov/gene/?term=103691592
LOC108349069	lncRNA	chr20:33598266-33648240	+	10.408008554313	5.65006523727898	9.88735755692146	0.0340900380799207	1.80344332168623	5.19654079415904	-1.80107654642639	0.031728829576633	uncharacterized LOC108349069, transcript variant X2	http://www.ncbi.nlm.nih.gov/gene/?term=108349069
Gja6	protein_coding	chrX:35621805-35622665	+	22.9251390470723	19.9479809480467	17.6270094499675	13.6638265448473	6.40057186764575	0.54316886271848	-1.54382968791548	0.0317851844199834	gap junction protein, alpha 6	http://www.ncbi.nlm.nih.gov/gene/?term=54256
Kntc1	protein_coding	chr12:38200463-38274162	-	150.236666541841	128.209715609404	181.654593540087	206.766341724555	398.145207640275	174.373697814882	0.760062739658665	0.0318182766244357	kinetochore associated 1	http://www.ncbi.nlm.nih.gov/gene/?term=304477
LOC102550306	protein_coding	chr3:151546738-151553474	-	4.18346306759503	6.69240048337689	2.67533528529362	0.00931157871205496	0.921070754084846	0.831864880868013	-2.65974459300702	0.0318565218537179	uncharacterized LOC102550306, transcript variant X4	http://www.ncbi.nlm.nih.gov/gene/?term=102550306
Cbx7	protein_coding	chr7:121136067-121153503	-	972.355031943853	1300.01436524809	1114.79078057439	909.620655659264	766.910336970609	909.282220737783	-0.3896860573954	0.0318802420865484	chromobox 7	http://www.ncbi.nlm.nih.gov/gene/?term=362962
Adamtsl4	protein_coding	chr2:197803572-197815058	-	1248.819011841	1636.38020314679	1552.30430391855	1114.17007586611	1318.80939475049	920.503959726123	-0.404230946534131	0.0319804651227469	ADAMTS-like 4	http://www.ncbi.nlm.nih.gov/gene/?term=310670
Map9	protein_coding	chr2:181331426-181367245	+	739.596630998532	568.186218592392	640.965106547822	827.667882881358	999.886357214047	775.57568820869	0.417792317366245	0.0320412467327139	microtubule-associated protein 9	http://www.ncbi.nlm.nih.gov/gene/?term=310544
Plekhs1	protein_coding	chr1:277261493-277294194	+	13.5467705548846	20.0844258212179	1.77290734508533	29.827468802363	27.4478628765401	31.5488128807895	1.31153943060072	0.0321080140411496	pleckstrin homology domain containing S1	http://www.ncbi.nlm.nih.gov/gene/?term=499377
Mab21l3	protein_coding	chr2:204231936-204269235	-	7.32710996832884	13.3843149595405	5.26741886445981	50.7576596121779	24.7042903372738	5.18283851611322	1.6326673165858	0.0321697918313056	mab-21 like 3	http://www.ncbi.nlm.nih.gov/gene/?term=295326
Abca8	protein_coding	chr10:98236919-98308288	-	401.737486752485	578.757190959536	569.611589339611	365.355642241948	406.957981033948	321.374434476019	-0.503078258810526	0.0321794682698227	ATP binding cassette subfamily A member 8	http://www.ncbi.nlm.nih.gov/gene/?term=303637
Lipg	protein_coding	chr18:70903528-70924434	-	243.864997076311	92.9650756283822	115.224089743702	246.106454573248	203.249243639334	352.76408754346	0.826741741518838	0.0321862330826526	lipase G, endothelial type	http://www.ncbi.nlm.nih.gov/gene/?term=291437
LOC103694365	lncRNA	chr19:62228669-62250569	+	0	0	0	2.14468183119852	2.75259362582919	2.47252197095085	4.38435862058962	0.0321899087568774	uncharacterized LOC103694365	http://www.ncbi.nlm.nih.gov/gene/?term=103694365
LOC100911266	lncRNA	chr3:4092016-4094902	-	205.61864636463	308.883574085329	313.920532764079	200.194874310281	161.192122315025	183.166952854099	-0.604970319838822	0.0322559105248805	uncharacterized LOC100911266	http://www.ncbi.nlm.nih.gov/gene/?term=100911266
Grem1	protein_coding	chr3:105203309-105214989	-	23.9057877678996	17.108698776636	7.98336883728597	26.7573660055057	65.4751008877356	23.6124137033058	1.23377020565577	0.0322633853602255	gremlin 1, DAN family BMP antagonist	http://www.ncbi.nlm.nih.gov/gene/?term=50566
Rps27l	protein_coding	chr8:72741155-72746090	+	696.825198919355	519.711049532801	623.436857928794	774.413440363353	780.708401978012	896.092867955427	0.414408930823197	0.0323074724265109	ribosomal protein S27-like	http://www.ncbi.nlm.nih.gov/gene/?term=681429
Sestd1	protein_coding	chr3:64037814-64134973	-	3034.85490442594	3722.11462616532	4682.84033483229	2751.3666540759	3080.88828946034	2971.28699940708	-0.377618759637897	0.0324731501197308	SEC14 and spectrin domain containing 1	http://www.ncbi.nlm.nih.gov/gene/?term=295678
Lsmem1	protein_coding	chr6:60114077-60124297	-	0.00366888094338835	0	1.17398077036338	1.12880493234813	8.41253152385847	2.36377854463591	3.0635782604438	0.0324942113199336	leucine-rich single-pass membrane protein 1	http://www.ncbi.nlm.nih.gov/gene/?term=680810
Slit1	protein_coding	chr1:260843481-260992366	-	1.07305928034763	4.7927007395659	2.54403294332528	10.6216244870913	12.9418028167608	3.85975575066856	1.65743034773028	0.0325007737828328	slit guidance ligand 1	http://www.ncbi.nlm.nih.gov/gene/?term=65047
Aif1l	protein_coding	chr3:9237944-9262628	-	125.084510828138	101.691826753513	64.2524905876395	138.554704140736	182.455216900391	160.775740298917	0.725307382935844	0.0325408241948853	allograft inflammatory factor 1-like	http://www.ncbi.nlm.nih.gov/gene/?term=362107
Ankrd33b	protein_coding	chr2:84361061-84436912	-	512.348093136104	596.669562195136	1068.65821970354	443.17094041134	464.55660546622	556.35265651102	-0.571713331329507	0.0326142050556472	ankyrin repeat domain 33B	http://www.ncbi.nlm.nih.gov/gene/?term=310200
LOC102549417	lncRNA	chr7:141609852-141614757	+	4.17857468271989	2.81897929274898	6.07660999311688	16.9403726616824	10.9657486832517	8.07865579122183	1.44450639203669	0.0327799557444777	uncharacterized LOC102549417	http://www.ncbi.nlm.nih.gov/gene/?term=102549417
Steap1	protein_coding	chr4:25435885-25446393	+	15.6233679683742	4.63893257145211	20.6664004668721	33.1727498508728	113.564062683439	5.02562384727126	1.86635125195026	0.0328433978128627	six transmembrane epithelial antigen of the prostate 1	http://www.ncbi.nlm.nih.gov/gene/?term=297738
LOC685668	protein_coding	chr9:12341940-12352007	+	0.0201491204253321	4.81443994117094	1.33962304852894	15.8125725777274	8.22332832720992	3.00724360513144	2.06293883918501	0.0329812883500582	hypothetical protein LOC685668, transcript variant X2	http://www.ncbi.nlm.nih.gov/gene/?term=685668
Ankrd7	protein_coding	chr4:45564542-45618932	+	49.0579793705489	45.5589125972211	64.4615959338986	35.0806393903975	22.7935728341286	30.6948388713972	-0.841679036752726	0.0329888730421588	ankyrin repeat domain 7	http://www.ncbi.nlm.nih.gov/gene/?term=502733
Gcnt7	protein_coding	chr3:170454758-170464047	-	4.24091616236592	6.60299131339235	17.963119989553	4.21386301521899	0	3.37345524916322	-1.90552931997606	0.033027281526128	glucosaminyl (N-acetyl) transferase family member 7	http://www.ncbi.nlm.nih.gov/gene/?term=102550196
Gnao1	protein_coding	chr19:11513201-11669578	-	1264.39671555101	1206.79808216323	1269.3329512577	770.238724811659	986.040292013544	1105.89120257772	-0.385290305991974	0.0330663081840106	G protein subunit alpha o1	http://www.ncbi.nlm.nih.gov/gene/?term=50664
LOC102552227	lncRNA	chr7:132854092-132857280	-	801.26834400038	720.176052978468	1302.06221192484	773.208706458674	605.645955253624	614.838783756717	-0.50151824338856	0.033079344793437	uncharacterized LOC102552227	http://www.ncbi.nlm.nih.gov/gene/?term=102552227
Ccdc65	protein_coding	chr7:140383395-140397186	+	311.883347852014	271.753993886142	255.832365429834	457.965755306272	513.352434462722	282.942447833032	0.578364552622216	0.0332271648984514	coiled-coil domain containing 65	http://www.ncbi.nlm.nih.gov/gene/?term=362994
Prickle2	protein_coding	chr4:124238167-124584176	-	6645.46314803571	9544.42717379745	7150.01135200062	6583.73020035196	5675.97129019163	5852.98204260254	-0.365923272265031	0.0332689126205542	prickle planar cell polarity protein 2	http://www.ncbi.nlm.nih.gov/gene/?term=312563
Bcl2l1	protein_coding	chr3:148259594-148314191	-	3877.87916680295	6107.1877012611	11275.5177937123	4060.49423309171	5260.09982997812	4610.6373762374	-0.609773687802044	0.0333275511730371	Bcl2-like 1	http://www.ncbi.nlm.nih.gov/gene/?term=24888
Peak1	protein_coding	chr8:60861742-61080128	-	9544.62572031369	11327.9133231266	14309.0195168962	8788.69993033085	8370.10221223017	9976.53793846026	-0.374547874267888	0.0333813142591476	pseudopodium-enriched atypical kinase 1	http://www.ncbi.nlm.nih.gov/gene/?term=315686
Kif24	protein_coding	chr5:57778730-57845642	-	223.148835848614	153.880159652318	152.438077533064	335.443865660917	382.369000623652	164.276484177337	0.735528952104664	0.0333820176807318	kinesin family member 24, transcript variant X1	http://www.ncbi.nlm.nih.gov/gene/?term=313170
Nanog	protein_coding	chr4:155531906-155539268	+	3.18543683349012	11.4865673845051	6.31881541890184	1.08278556269583	2.79379298304162	0.760980271729189	-2.08985353908614	0.0333866852908386	Nanog homeobox	http://www.ncbi.nlm.nih.gov/gene/?term=414065
Dnah7_1	protein_coding	chr9:60070087-60330121	-	1219.49080020212	1037.64708959509	1003.96816701747	1363.43220057593	1535.92119031463	1292.8023586852	0.36207844251614	0.0333948891541471	dynein, axonemal, heavy chain 7, transcript variant X3	http://www.ncbi.nlm.nih.gov/gene/?term=252893
Glycam1	protein_coding	chr7:145172496-145174756	-	62.5028534216329	76.2375257776078	3.47987067883784	123.622789087846	226.849630361163	63.9258920395187	1.54506666154766	0.0334494610972821	glycosylation dependent cell adhesion molecule 1	http://www.ncbi.nlm.nih.gov/gene/?term=25258
Hn1l	protein_coding	chr10:14304108-14324170	-	1214.27297169954	992.01830989298	1030.07888498002	1362.35942662954	1435.98703658053	1340.12153078908	0.3546596252736	0.033460731152473	hematological and neurological expressed 1-like	http://www.ncbi.nlm.nih.gov/gene/?term=360492
Fetub	protein_coding	chr11:81648890-81660472	-	4934.38904784277	2924.74272844145	4034.98396823414	5594.21608107565	5849.3028603712	4474.46429799403	0.420437799771118	0.0336319855998802	fetuin B	http://www.ncbi.nlm.nih.gov/gene/?term=83928
Rhox5	protein_coding	chrX:123900357-123916988	+	0	0	0	2.14458690213688	1.80285422576496	3.37444902188998	4.37648739819383	0.0336534667308393	reproductive homeobox 5	http://www.ncbi.nlm.nih.gov/gene/?term=24631
LOC103693859	lncRNA	chr16:1506419-1521622	-	17.7266322101582	16.1424890194261	16.2600470234026	6.41839874536177	6.37760657270953	9.22462486929219	-1.16827686777977	0.0336884535057042	uncharacterized LOC103693859, transcript variant X2	http://www.ncbi.nlm.nih.gov/gene/?term=103693859
LOC103694149	lncRNA	chr17:90756166-90759159	+	17.739533247704	8.43982175420043	28.0073114168951	11.5574589242435	0.797601790754472	4.91120990253027	-1.63792218120226	0.0337088497470349	uncharacterized LOC103694149	http://www.ncbi.nlm.nih.gov/gene/?term=103694149
LOC108352751	protein_coding	chr14:46564909-46580804	-	17.64649729411	8.50526098394593	7.75348435561962	6.31122074287216	2.71801003374738	1.52096606923156	-1.66237115772587	0.0337656889406415	S-antigen protein-like	http://www.ncbi.nlm.nih.gov/gene/?term=108352751
Acaca	protein_coding	chr10:71519392-71719910	+	3416.57879202957	3563.47424596012	2929.29007375452	4206.36016878192	3410.5713058814	5368.6069697133	0.389983202532683	0.0337872328737744	acetyl-CoA carboxylase alpha	http://www.ncbi.nlm.nih.gov/gene/?term=60581
Chst9	protein_coding	chr18:6833408-7115815	-	273.140106438866	213.86759296582	73.4817445678243	350.49042897979	616.338397888789	169.93786912619	1.02015690417043	0.0338016493321155	carbohydrate sulfotransferase 9	http://www.ncbi.nlm.nih.gov/gene/?term=291770
Jchain	J_segment	chr14:21176841-21183731	+	1421.91667282879	1908.29947334884	796.484223818415	874.55433129623	1024.56852333819	942.332762744141	-0.538755439036263	0.0338481324796962	joining chain of multimeric IgA and IgM, transcript variant X1	http://www.ncbi.nlm.nih.gov/gene/?term=360922
Ccnl2	protein_coding	chr5:173256301-173268279	+	4398.28821111971	4112.63509410113	5053.45913391515	4103.98212180761	3174.2298502599	3373.15331291098	-0.348782168379038	0.0338697623473812	cyclin L2	http://www.ncbi.nlm.nih.gov/gene/?term=298686
Tpd52l1	protein_coding	chr1:28454949-28578736	+	74.0600574214889	92.2899612651574	46.7638392763469	42.5809171772402	41.2513712714855	35.5038643102929	-0.836311887366209	0.0338964909694877	tumor protein D52-like 1	http://www.ncbi.nlm.nih.gov/gene/?term=689256
Slco1a5	protein_coding	chr4:176445856-176528117	-	985.645814441736	405.578212727441	612.450694063481	1117.31097965128	1281.28988607575	703.139770131942	0.630309401697736	0.0339063753985522	solute carrier organic anion transporter family, member 1a5	http://www.ncbi.nlm.nih.gov/gene/?term=80900
Cdh26	protein_coding	chr3:173969004-174020867	+	188.685959600284	133.012770758396	94.1834162464257	200.383508598929	426.668277573575	142.729730975531	0.887555733343365	0.0339151985829081	cadherin 26	http://www.ncbi.nlm.nih.gov/gene/?term=311693
Als2cl	protein_coding	chr8:119156081-119176680	+	1454.32669759064	1724.71452212281	1850.18002554129	1261.18425528893	1425.03060742376	1241.45451775827	-0.356401282816366	0.033941441145255	ALS2 C-terminal like, transcript variant X5	http://www.ncbi.nlm.nih.gov/gene/?term=316017
Erich2	protein_coding	chr3:56801387-56839435	+	697.853633429563	625.284142448491	465.621576532301	972.39874915364	950.383060527659	600.418877337891	0.495140588469479	0.0340934153009631	glutamate-rich 2	http://www.ncbi.nlm.nih.gov/gene/?term=499806
LOC102548631	V_segment	chr15:32019329-32020601	+	4.17830891289103	3.78714786401704	4.94467390893111	0.0137281678036609	0	2.63261681750049	-2.10242045193228	0.0341531431217737	uncharacterized LOC102548631, transcript variant X1	http://www.ncbi.nlm.nih.gov/gene/?term=102548631
Itgb4	protein_coding	chr10:104524000-104560180	+	1328.0297449674	1430.17393570676	1132.51895404929	1548.83096939788	2342.53654975908	1386.2370303038	0.439512927072147	0.0342133891685241	integrin subunit beta 4	http://www.ncbi.nlm.nih.gov/gene/?term=25724
LOC103691376	protein_coding	chr1:276454822-276466620	-	0	0	0	2.13680010141314	2.76516736779548	1.60232955092005	4.20983219034236	0.0342857655063923	uncharacterized LOC103691376, transcript variant X1	http://www.ncbi.nlm.nih.gov/gene/?term=103691376
Dynlrb2	protein_coding	chr19:49016919-49028400	+	788.598505269613	612.877468382444	558.975396649684	1073.57810792963	1031.0210625705	641.839709176465	0.485548592137446	0.0342954460106269	dynein light chain roadblock-type 2	http://www.ncbi.nlm.nih.gov/gene/?term=361415
Nudc	protein_coding	chr5:151754723-151768104	-	902.360668920618	805.796527291134	768.283941993649	1126.91039856061	1074.91108437973	984.488949493778	0.363066782614657	0.0343314875499077	nuclear distribution C, dynein complex regulator	http://www.ncbi.nlm.nih.gov/gene/?term=29648
Tsen34	protein_coding	chr1:64023924-64031756	-	7.32782615694969	11.4456360515461	7.60090531405525	18.1253677611175	21.1195968339775	17.3229914388675	1.08720691398167	0.034384377571562	tRNA splicing endonuclease subunit 34	http://www.ncbi.nlm.nih.gov/gene/?term=292534
LOC691884	V_segment	chr6:141969064-141969606	-	10.4345985628211	9.48463192103096	11.1775666531855	32.9490778181223	44.3007742720989	6.00846402678468	1.41110855078119	0.0344325249272275	Ig heavy chain V-III region ABE-47N-like, transcript variant X1	http://www.ncbi.nlm.nih.gov/gene/?term=691884
Amelx	protein_coding	chrX:26439197-26450495	+	3.14036301322302	4.77402188765859	2.6010759584943	0.00473079084908901	0.935352553368197	0	-3.06995141980941	0.0344634960500517	amelogenin, X-linked	http://www.ncbi.nlm.nih.gov/gene/?term=29160
Hk2	protein_coding	chr4:113559396-113609897	-	507.987602327254	373.377860199722	425.273036327078	580.534936445528	630.509142301128	571.801257577524	0.448449405652949	0.0345511070016492	hexokinase 2	http://www.ncbi.nlm.nih.gov/gene/?term=25059
Ssmem1	protein_coding	chr4:57823411-57833706	+	24.0350068559811	40.0343848079857	20.3446246319584	45.8584287155388	52.2340555858008	56.464754617676	0.867253278396528	0.0346323167353219	serine-rich single-pass membrane protein 1	http://www.ncbi.nlm.nih.gov/gene/?term=500068
LOC102547078	protein_coding	chr3:81883088-81887408	-	124.279563541091	219.563073336551	240.13308430299	84.2962353651434	112.688420309719	149.620992940726	-0.751135263874475	0.0347687746461479	myb-related transcription factor, partner of profilin-like, transcript variant X1	http://www.ncbi.nlm.nih.gov/gene/?term=102547078
Hrh4	protein_coding	chr18:4365429-4382599	+	10.4733571503456	14.2602011361113	16.0498523684974	8.44197330722246	4.55082306557284	3.16643858091728	-1.32393559970246	0.0347740155125757	histamine receptor H4	http://www.ncbi.nlm.nih.gov/gene/?term=170704
Sesn1	protein_coding	chr20:46667116-46758306	+	1591.01309058254	1734.14666166466	2559.14979090201	1455.03147602316	1457.01692317925	1526.70595825671	-0.406144218872662	0.0348188511549546	sestrin 1	http://www.ncbi.nlm.nih.gov/gene/?term=294518
Coro2b	protein_coding	chr8:67374617-67492490	-	1689.01815455182	1835.89819750871	1783.08576926617	1314.45949673913	1362.61886209959	1533.44135238927	-0.333884061623584	0.03485392289589	coronin 2B	http://www.ncbi.nlm.nih.gov/gene/?term=300768
Zfp503	protein_coding	chr15:2374582-2378370	+	2543.43333414463	3028.50307017686	2557.57406575026	2205.94949213543	2173.63862290264	2112.57921363819	-0.324693213342504	0.0348603608705055	zinc finger protein 503	http://www.ncbi.nlm.nih.gov/gene/?term=305687
Zfp367	protein_coding	chr17:1652892-1672021	-	174.312024144264	217.584100203154	289.898822343929	299.399921294365	441.910857254527	300.62971542526	0.612590686546933	0.0348842616236022	zinc finger protein 367	http://www.ncbi.nlm.nih.gov/gene/?term=306695
Tacr1	protein_coding	chr4:113247236-113416139	+	52.0433399833152	36.098984318458	21.7976008406448	109.542195172425	115.738119127557	24.888844837703	1.18596976644188	0.0350583444956192	tachykinin receptor 1	http://www.ncbi.nlm.nih.gov/gene/?term=24807
Fxyd3	protein_coding	chr1:89502561-89510146	-	600.798505826768	481.773604408975	359.700039553948	780.674324313702	698.293867764223	559.145899636688	0.497586048628543	0.0350840836930233	FXYD domain-containing ion transport regulator 3	http://www.ncbi.nlm.nih.gov/gene/?term=116831
Hbp1	protein_coding	chr6:51231479-51257699	-	3214.27753383999	3916.9333318111	4489.74878328532	3294.50383290438	3031.36167814684	2773.03613769697	-0.352922196408741	0.035112315659001	HMG-box transcription factor 1	http://www.ncbi.nlm.nih.gov/gene/?term=27080
Gapdh	protein_coding	chr4:157676336-157680322	-	11163.6180774496	10002.3082252417	10287.0909507557	13249.6064839351	16546.2554295661	10835.5029767407	0.369375136788394	0.0351287761142739	glyceraldehyde-3-phosphate dehydrogenase	http://www.ncbi.nlm.nih.gov/gene/?term=24383
Slc5a9	protein_coding	chr5:131836927-131865218	-	0	0	0	3.17146361874066	1.81300521334764	1.6019903620262	4.222486841293	0.0352310006782218	solute carrier family 5 member 9	http://www.ncbi.nlm.nih.gov/gene/?term=366441
Otof	protein_coding	chr6:27328343-27424864	+	7.29217576534338	4.71680391735339	7.41411859319389	2.12818593581195	0.878121923618073	2.52777795116901	-1.73707161874934	0.0354048193894468	otoferlin	http://www.ncbi.nlm.nih.gov/gene/?term=84573
LOC102552698	protein_coding	chr1:88307022-88309970	+	1.1060786463695	15.3977772494757	1.5742810426648	1.05782450728723	0	0.831737391996692	-3.02727161049719	0.0354490673904863	zinc finger protein 568-like	http://www.ncbi.nlm.nih.gov/gene/?term=102552698
Hba-a1	protein_coding	chr10:15577249-15577977	-	1201.00718906228	5306.38520637901	5146.4344847235	6746.84698980506	13379.7215033323	3306.91351094957	1.00771769647899	0.0355353304665742	hemoglobin alpha, adult chain 1	http://www.ncbi.nlm.nih.gov/gene/?term=287167
Cubn	protein_coding	chr17:80584921-80807181	-	213.914054479981	236.595199891683	280.22390513395	148.114940483687	186.126835448458	154.062526119607	-0.580285149747075	0.0356274872643068	cubilin	http://www.ncbi.nlm.nih.gov/gene/?term=80848
LOC102556346	protein_coding	chr10:94082855-94085544	+	11294.0810189124	12847.4090794673	12329.4512018316	9209.45940819268	10326.6721379096	9805.62816985232	-0.313768946415691	0.0357269541588516	angiotensin-converting enzyme-like	http://www.ncbi.nlm.nih.gov/gene/?term=102556346
Fbxw10	protein_coding	chr10:49259050-49296714	+	15.638222087865	15.2098123570569	12.6179539101338	33.0387432462612	57.1974517063158	12.6654522947709	1.2363730832011	0.0357384266902182	F-box and WD repeat domain containing 10, transcript variant X1	http://www.ncbi.nlm.nih.gov/gene/?term=303215
Dtl	protein_coding	chr13:110219276-110257345	-	112.614640534289	80.698963828349	98.5000216060542	173.641701013139	276.269601661358	84.6394123337352	0.872286791001095	0.0357766864862702	denticleless E3 ubiquitin protein ligase homolog, transcript variant X1	http://www.ncbi.nlm.nih.gov/gene/?term=305073
LOC102553339	lncRNA	chr19:11068315-11071336	+	10.3337686210616	2.80830309671045	1.51283493978753	13.8538008729202	14.6741030999859	13.211077822171	1.47666332724419	0.0358093089385684	uncharacterized LOC102553339, transcript variant X2	http://www.ncbi.nlm.nih.gov/gene/?term=102553339
Pla2g4a	protein_coding	chr13:67062252-67206688	-	269.114696062739	238.499591459509	222.165909515585	349.38534079836	419.848665824679	288.955473948374	0.535257783783601	0.035811398164504	phospholipase A2 group IVA	http://www.ncbi.nlm.nih.gov/gene/?term=24653
Ghrhr	protein_coding	chr4:85587321-85602389	+	24.9710584928694	14.1923531219711	17.5583132478213	4.34490092462936	12.9712862312244	7.39020937252345	-1.18265788039023	0.0358607276922675	growth hormone releasing hormone receptor	http://www.ncbi.nlm.nih.gov/gene/?term=25321
Actg2	protein_coding	chr4:115215160-115239746	-	1925.74278515063	1483.284847252	1573.75088663308	1964.22984534865	2634.75607400759	1908.53229754825	0.385156832903296	0.0358967663937872	actin, gamma 2, smooth muscle, enteric	http://www.ncbi.nlm.nih.gov/gene/?term=25365
Prr16	protein_coding	chr18:45946130-46151627	+	31.2590171965268	20.840246812806	28.608179682288	62.718343905635	45.7705393605805	39.5351296338271	0.872669116134546	0.0359658703377976	proline rich 16	http://www.ncbi.nlm.nih.gov/gene/?term=361327
Vsx2	protein_coding	chr6:108285031-108308588	+	5.23820593624072	5.68363286318121	8.55375307009728	2.12818593581195	0.878121923618073	2.52777795116901	-1.74070522752532	0.0359750245837546	visual system homeobox 2	http://www.ncbi.nlm.nih.gov/gene/?term=171360
Tex40	protein_coding	chr1:222179451-222182716	-	8.24393426510003	0	1.41414566272759	0	0	0	-4.74644175468342	0.0360016129742112	testis expressed 40, transcript variant X1	http://www.ncbi.nlm.nih.gov/gene/?term=100362120
Npy1r	protein_coding	chr16:24779480-24789131	-	6.27683302198622	4.7052137633053	10.9005144105988	5.53129347383739	46.3259358240965	16.3099851834752	1.61546692828505	0.0360241977365769	neuropeptide Y receptor Y1	http://www.ncbi.nlm.nih.gov/gene/?term=29358
Foxd3	protein_coding	chr5:118346283-118349120	+	0.00366888094338835	0	1.17398077036338	7.36662637437417	5.54493600651738	0	3.14937883242205	0.0360791376044667	forkhead box D3, transcript variant X1	http://www.ncbi.nlm.nih.gov/gene/?term=29203
Bend4	protein_coding	chr14:42399359-42401643	+	0.00366888094338835	0	1.17398077036338	7.36662637437417	5.54493600651738	0	3.14937634837876	0.0360926964236027	BEN domain containing 4, transcript variant X2	http://www.ncbi.nlm.nih.gov/gene/?term=681008
Adipoq	protein_coding	chr11:81330845-81344488	-	32.4463687417229	109.746365682409	7.28154779256736	100.43775859823	644.712273517915	4.08732514630036	2.33310446282021	0.0361644863179186	adiponectin, C1Q and collagen domain containing	http://www.ncbi.nlm.nih.gov/gene/?term=246253
Pirt	protein_coding	chr10:53466870-53485096	+	124.006227947797	80.7267399231269	64.1507930092625	182.043046332043	180.647972043315	101.441298782755	0.78587726270595	0.0362128413225966	phosphoinositide-interacting regulator of transient receptor potential channels	http://www.ncbi.nlm.nih.gov/gene/?term=497929
Mrgpre	protein_coding	chr1:216969464-216973936	-	0	0	0	1.10229353927037	2.75294948940874	3.37494402254139	4.36357046043681	0.03621446698355	MAS related GPR family member E	http://www.ncbi.nlm.nih.gov/gene/?term=404660
Flnc	protein_coding	chr4:56710934-56738779	+	1083.88735011203	1033.8847021858	883.112849727488	1031.21937242397	1495.63141520443	1425.67770451241	0.39740656703913	0.0362223199243729	filamin C	http://www.ncbi.nlm.nih.gov/gene/?term=362332
Sod2	protein_coding	chr1:47914757-47921587	-	3177.6607358924	3042.71176946456	2652.45177771971	3681.21781126424	3465.67286032014	3935.28316254574	0.320618885830834	0.0362441070011858	superoxide dismutase 2, mitochondrial	http://www.ncbi.nlm.nih.gov/gene/?term=24787
Hpcal4	protein_coding	chr5:140870127-140882242	+	20.8551594202745	24.7692667624039	12.866688564626	52.0325050680869	29.1956847426128	32.9935773577708	0.957984844861943	0.0362523040639042	hippocalcin-like 4	http://www.ncbi.nlm.nih.gov/gene/?term=50872
L3mbtl1	protein_coding	chr3:159316580-159348914	+	29.2966897566333	32.2295371843662	65.1321438691338	27.5832054785788	15.4703980805739	18.9805098117266	-1.0267764346423	0.0362536851816258	l(3)mbt-like 1 (Drosophila), transcript variant X1	http://www.ncbi.nlm.nih.gov/gene/?term=311613
Vipr2	protein_coding	chr6:143932960-144009476	+	569.563995379152	496.960211104343	477.757030256881	395.155142898504	368.353381783594	373.755641940629	-0.441646644734213	0.0363340747490383	vasoactive intestinal peptide receptor 2	http://www.ncbi.nlm.nih.gov/gene/?term=29555
Pear1	protein_coding	chr2:187114219-187134209	-	2731.26358842385	3769.70692258632	3471.3137733158	2607.53187574203	2735.41055017292	2511.20750901326	-0.344492663472531	0.0363683899714717	platelet endothelial aggregation receptor 1	http://www.ncbi.nlm.nih.gov/gene/?term=295293
RGD1565866	protein_coding	chr7:33623692-33916849	-	1452.15297879724	1408.28721878912	1197.33064714173	1958.76166945796	1804.36573302077	1462.56892076069	0.364242821713217	0.0364145130147109	similar to FLJ44112 protein, transcript variant X1	http://www.ncbi.nlm.nih.gov/gene/?term=314740
Pomp	protein_coding	chr12:8746948-8759433	-	6.28527143642431	9.53023485407324	7.52611529545739	12.8624623969949	20.2161654602282	19.1261737295566	1.14971655529705	0.0364227587613273	proteasome maturation protein	http://www.ncbi.nlm.nih.gov/gene/?term=288455
LOC103690083	lncRNA	chrX:137463030-137749031	-	766.808526794381	620.395299758477	1080.30012471587	662.461882763965	532.326075675613	582.610891283448	-0.472566094237899	0.0365020348315907	uncharacterized LOC103690083, transcript variant X33	http://www.ncbi.nlm.nih.gov/gene/?term=103690083
LOC102553048	lncRNA	chr17:37467268-37472622	+	0	0	0	0.0379138176093465	3.69406914936603	4.25152211329369	4.49578565673112	0.0365943355283967	uncharacterized LOC102553048	http://www.ncbi.nlm.nih.gov/gene/?term=102553048
Zdhhc11	protein_coding	chr1:31906049-31936603	-	3.12777079771161	4.79309477184389	0.131670502205956	0	0	0	-4.51915233693723	0.0366104676660662	zinc finger, DHHC-type containing 11	http://www.ncbi.nlm.nih.gov/gene/?term=499000
Ramp2	protein_coding	chr10:89166170-89168962	+	13301.2709025137	14514.1155685651	16082.4422780908	11015.9803758209	12370.1883311906	11780.6839450721	-0.319876125249005	0.0366106770035285	receptor activity modifying protein 2	http://www.ncbi.nlm.nih.gov/gene/?term=58966
Pou6f2	protein_coding	chr17:49053679-49509174	+	3.12777079771161	4.79309477184389	0.131670502205956	0	0	0	-4.51914296724875	0.0366231759218377	POU class 6 homeobox 2	http://www.ncbi.nlm.nih.gov/gene/?term=681092
LOC103691640	lncRNA	chr2:196574557-196576568	+	3.12777079771161	4.79309477184389	0.131670502205956	0	0	0	-4.5191329297193	0.0366367970444531	uncharacterized LOC103691640	http://www.ncbi.nlm.nih.gov/gene/?term=103691640
LOC102554740	lncRNA	chr14:46632424-46633442	-	3.12777079771161	4.79309477184389	0.131670502205956	0	0	0	-4.51913018663863	0.0366405207301396	uncharacterized LOC102554740	http://www.ncbi.nlm.nih.gov/gene/?term=102554740
Ccdc39	protein_coding	chr2:120278605-120367829	-	495.428862426124	416.232919158041	268.80434335783	763.538881572934	598.393630134004	417.241485701214	0.59054461325673	0.0366418891678792	coiled-coil domain containing 39	http://www.ncbi.nlm.nih.gov/gene/?term=310315
Slc6a2	protein_coding	chr19:15391682-15431274	-	420.634508882966	1141.33411155419	1354.40617579682	278.289930888641	804.968701268918	567.771828566232	-0.820730260682742	0.0366685712695308	solute carrier family 6 member 2	http://www.ncbi.nlm.nih.gov/gene/?term=83511
Psma2	protein_coding	chr17:53091937-53102324	-	1126.7124246686	1222.03872222872	1168.38553387386	1410.31490715324	1415.75578559226	1620.4676765052	0.338397921368574	0.0367029380851461	proteasome subunit alpha 2	http://www.ncbi.nlm.nih.gov/gene/?term=29669
Gria1	protein_coding	chr10:42441723-42760200	+	51.1990504160003	77.0210357013592	74.6364750307496	53.0591598179742	32.9325909344171	23.6578644426416	-0.886701064514083	0.0367978213479198	glutamate ionotropic receptor AMPA type subunit 1	http://www.ncbi.nlm.nih.gov/gene/?term=50592
Rsph1	protein_coding	chr20:9998698-10020719	-	133.503221520487	128.30058463167	105.052073009788	205.547513735403	241.190570260783	136.300645122782	0.666761697710514	0.0368055907808511	radial spoke head 1 homolog	http://www.ncbi.nlm.nih.gov/gene/?term=361818
Dzip1l	protein_coding	chr8:107875659-107916298	+	851.206496261709	681.296572239006	641.204873102542	1010.80974227855	831.040514088914	1025.34645201078	0.399077522434034	0.0368517170158403	DAZ interacting zinc finger protein 1-like	http://www.ncbi.nlm.nih.gov/gene/?term=315952
Wee2	protein_coding	chr4:68604770-68631341	+	0	0	0	1.10236693053781	3.70717050494533	2.47294971240419	4.37149650658561	0.0368795345078681	WEE1 homolog 2 (S. pombe), transcript variant X1	http://www.ncbi.nlm.nih.gov/gene/?term=502750
Ap1m2	protein_coding	chr8:22318941-22336827	-	615.533312264712	632.850130245894	700.594447458687	813.811318654101	846.730209168566	859.499574420963	0.371282222549778	0.0369180280316199	adaptor-related protein complex 1, mu 2 subunit	http://www.ncbi.nlm.nih.gov/gene/?term=367038
Capsl	protein_coding	chr2:58724855-58755220	+	236.742916927784	224.311543016791	137.831693573837	297.232820143158	448.428989153839	219.968511575275	0.687992694896128	0.0369254260678503	calcyphosine-like	http://www.ncbi.nlm.nih.gov/gene/?term=294795
Hhla2	protein_coding	chr11:53866424-53875343	+	1.06906459901466	0.917849526338636	5.86587168745169	0	0	0	-4.47464935069946	0.0369966097290638	HERV-H LTR-associating 2	http://www.ncbi.nlm.nih.gov/gene/?term=108352332
Ccdc187	protein_coding	chr3:3724656-3747440	-	459.022544848714	521.755346761991	383.184573012384	941.366390643276	738.650856573335	388.036719846712	0.599493639242637	0.0369966533050538	coiled-coil domain containing 187	http://www.ncbi.nlm.nih.gov/gene/?term=499759
LOC108352341	lncRNA	chr11:64855313-64859182	+	1.06880803535573	2.85448113488828	3.63996808483546	0	0	0	-4.40980412219262	0.0370011217809289	uncharacterized LOC108352341	http://www.ncbi.nlm.nih.gov/gene/?term=108352341
Dctpp1	protein_coding	chr1:198703459-198706852	-	15.6633792371949	19.0342197097649	15.0831907709182	24.6068202410068	49.7478576053902	26.2803867879054	1.00971402998587	0.0370637381845348	dCTP pyrophosphatase 1	http://www.ncbi.nlm.nih.gov/gene/?term=192252
Niacr1	protein_coding	chr12:38160464-38161546	+	143.912733894348	140.687277363628	90.3540687074591	206.610569317876	203.463278903027	173.872270571227	0.636730435569849	0.0370784731872002	niacin receptor 1	http://www.ncbi.nlm.nih.gov/gene/?term=353250
LOC103694076	lncRNA	chr17:33782463-33815010	-	5.21616628965529	3.77388811981005	6.14636178126422	0.0181096271353034	2.81023438358707	0.782338601661876	-1.93259708518365	0.0371518706843091	uncharacterized LOC103694076, transcript variant X4	http://www.ncbi.nlm.nih.gov/gene/?term=103694076
LOC108349571	lncRNA	chr1:101158759-101161739	-	0	0	0	0.0379643610860121	4.6494315369249	3.34686476263298	4.50501888713737	0.0373811223540465	uncharacterized LOC108349571	http://www.ncbi.nlm.nih.gov/gene/?term=108349571
Csgalnact2	protein_coding	chr4:150148626-150185062	-	4011.30224707797	4878.59445678331	5365.15775826038	3039.02885701176	3582.08448673328	4377.26695561139	-0.373904826655005	0.0374923151191405	chondroitin sulfate N-acetylgalactosaminyltransferase 2	http://www.ncbi.nlm.nih.gov/gene/?term=297554
Ppa1	protein_coding	chr20:31265519-31292451	+	473.528910171514	313.496494428799	358.02823682878	535.777990346756	559.024634424216	498.828680605902	0.476792034983202	0.0375819859135018	pyrophosphatase (inorganic) 1	http://www.ncbi.nlm.nih.gov/gene/?term=294504
LOC102554838	protein_coding	chr17:18801170-18829170	-	40.6525640156758	38.9838545417189	27.7879254555135	49.1198787405785	91.9090432579259	54.4753740811455	0.860770698867804	0.0376002276179969	stathmin domain-containing protein 1-like	http://www.ncbi.nlm.nih.gov/gene/?term=102554838
Letm2	protein_coding	chr16:71241335-71261841	+	114.823230221669	148.263933224671	154.397782175498	97.9456436644124	86.1109472092243	82.7706889723833	-0.645316517452017	0.0377074103219068	leucine zipper and EF-hand containing transmembrane protein 2	http://www.ncbi.nlm.nih.gov/gene/?term=361169
LOC102547028	V_segment	chr6:141198236-141198795	-	24.0358801579215	58.305582217426	0.676674178242067	12.5674339838982	1.73487318131661	1.44090263548274	-2.34033410435636	0.0377083971673022	Ig heavy chain V region M167-like	http://www.ncbi.nlm.nih.gov/gene/?term=102547028
Tmem8c	protein_coding	chr3:5608243-5617689	-	5.17268535649832	2.84693210877928	0.132007597390411	0	0	0	-4.53784435797387	0.0377115521249392	transmembrane protein 8C	http://www.ncbi.nlm.nih.gov/gene/?term=296601
LOC103693340	lncRNA	chr10:47171684-47182280	-	5.17268535649832	2.84693210877928	0.132007597390411	0	0	0	-4.53784320875484	0.0377138185004467	uncharacterized LOC103693340	http://www.ncbi.nlm.nih.gov/gene/?term=103693340
Rbp2	protein_coding	chr8:106479253-106527726	+	6.22609930532306	5.72948939688344	0.187314735344084	1.04742063514418	0	0	-3.2527665066229	0.0377224601353165	retinol binding protein 2	http://www.ncbi.nlm.nih.gov/gene/?term=24710
Scn9a	protein_coding	chr3:52583953-52664209	-	11.4628372152215	9.4849486507379	10.0196136506329	24.6434824285549	88.7992939799642	1.79092857166924	1.87970089676821	0.0377598768149531	sodium voltage-gated channel alpha subunit 9	http://www.ncbi.nlm.nih.gov/gene/?term=78956
Tmem140	protein_coding	chr4:62380914-62391913	+	752.287361271481	1177.42006611115	1201.66753662017	689.234729664271	807.356461838257	821.442030609852	-0.433332165889914	0.0377940657449444	transmembrane protein 140	http://www.ncbi.nlm.nih.gov/gene/?term=362334
Shisa4	protein_coding	chr13:52193989-52197205	-	559.126789789567	513.143498964859	428.045333153861	1038.2489822957	590.909554886936	544.947079106161	0.53405563006857	0.0378302577080666	shisa family member 4	http://www.ncbi.nlm.nih.gov/gene/?term=360848
Ppp1r1c	protein_coding	chr3:66673060-66783501	+	0	0	0	3.18079357673671	0.861267856591186	3.37395276541523	4.38795352026313	0.0380242821902204	protein phosphatase 1, regulatory (inhibitor) subunit 1C	http://www.ncbi.nlm.nih.gov/gene/?term=499818
Wdr63	protein_coding	chr2:251912432-251970699	-	1047.32523214128	858.061462965304	724.882423145291	1321.81591478425	1478.29391412034	835.761664943999	0.46641835556682	0.0381109381771609	WD repeat domain 63	http://www.ncbi.nlm.nih.gov/gene/?term=292165
Lrrc14	protein_coding	chr7:117773219-117779555	+	850.261191615627	882.770350061564	959.972822816036	746.635598996867	715.709762889838	614.778399909795	-0.374765052461354	0.0381562112353924	leucine rich repeat containing 14	http://www.ncbi.nlm.nih.gov/gene/?term=500900
Kmt5c	protein_coding	chr1:72666662-72674271	-	783.501818002781	804.835699837409	942.39735924867	794.437441313015	559.816913297755	516.056031470555	-0.436770728465017	0.0381961266616793	lysine methyltransferase 5C	http://www.ncbi.nlm.nih.gov/gene/?term=308345
LOC102551830	lncRNA	chr6:60178870-60180424	-	0.0106122292296736	1.91706492371122	1.25044996660175	3.24058181502545	7.41275035949333	4.07161780017058	2.0875369846569	0.0382712072586954	uncharacterized LOC102551830	http://www.ncbi.nlm.nih.gov/gene/?term=102551830
Prss36	protein_coding	chr1:199379374-199396339	-	111.597805549198	78.7735968269464	118.161359964772	50.1558588602004	78.9885536916448	55.3872309480984	-0.739022893471923	0.0382962450076232	protease, serine, 36	http://www.ncbi.nlm.nih.gov/gene/?term=497040
Tmem30b	protein_coding	chr6:96439607-96442682	-	874.242367924011	984.505938935756	820.682556569127	1033.27901150467	1291.26988326268	1122.15366658182	0.36296198020839	0.0383133173322358	transmembrane protein 30B	http://www.ncbi.nlm.nih.gov/gene/?term=314224
Pdlim2	protein_coding	chr15:51843562-51856785	-	2451.71154351114	3202.31885792977	4373.39354391552	2126.16627981681	2827.12696925906	2506.31731814211	-0.426441684434273	0.0384197098629182	PDZ and LIM domain 2	http://www.ncbi.nlm.nih.gov/gene/?term=290354
Cks1b	protein_coding	chr2:188740564-188745144	-	198.172119273802	171.024359147646	163.538985404008	236.535498072273	328.249530348463	229.356945036109	0.575471037328639	0.0384841488088021	CDC28 protein kinase regulatory subunit 1B	http://www.ncbi.nlm.nih.gov/gene/?term=499655
Il6st	protein_coding	chr2:44279199-44319427	+	20126.1433736246	23399.8852766046	30457.7368273333	16436.6515846353	20195.1231230721	20333.2774597702	-0.377075134407197	0.0385316197389657	interleukin 6 signal transducer	http://www.ncbi.nlm.nih.gov/gene/?term=25205
Rps6ka6	protein_coding	chrX:82641679-82743771	-	21.9095998436285	20.891525276357	22.4251058547758	34.1561582470489	53.3305660364955	33.7813918588503	0.892012828682465	0.0385644999254325	ribosomal protein S6 kinase A6	http://www.ncbi.nlm.nih.gov/gene/?term=317203
Adgrl4	protein_coding	chr2:256609787-256724642	+	3395.75217147328	3816.23280502912	3558.72909691887	2754.55483912197	2940.65196639248	3011.9420437305	-0.306783203970895	0.0385687642896798	adhesion G protein-coupled receptor L4	http://www.ncbi.nlm.nih.gov/gene/?term=64124
Myh10	protein_coding	chr10:55274910-55406738	+	7863.73274801779	4223.73256941453	5204.86678324902	7116.42843354575	7398.76406328366	8868.48225864657	0.4354054977827	0.0385694864198572	myosin, heavy chain 10, non-muscle	http://www.ncbi.nlm.nih.gov/gene/?term=79433
Prlh	protein_coding	chr9:98111391-98114831	+	8.33682427379367	4.7003368542721	9.7951032845289	2.14458690213688	1.80285422576496	3.37444902188998	-1.57966527768738	0.0387030760457494	prolactin releasing hormone	http://www.ncbi.nlm.nih.gov/gene/?term=63850
Lamp3	protein_coding	chr11:84930965-85000694	+	28785.8109128135	18285.5802021383	19166.6237083337	33920.0847070399	23666.1375399548	31081.2376930205	0.420731329584362	0.0388092858176032	lysosomal-associated membrane protein 3	http://www.ncbi.nlm.nih.gov/gene/?term=303801
LOC102551271	lncRNA	chr4:44908174-44936075	-	49.03813026907	43.6666939645949	55.9016868606784	36.0810242812659	16.3183575070591	27.369462292093	-0.895263238725544	0.0388200651366617	uncharacterized LOC102551271	http://www.ncbi.nlm.nih.gov/gene/?term=102551271
Xkr4	protein_coding	chr5:15746012-16141059	-	613.486813304806	795.405368188799	758.023157539384	476.207015709826	531.477931953343	611.872311353503	-0.419303956022191	0.0388886049924704	XK related 4	http://www.ncbi.nlm.nih.gov/gene/?term=297801
LOC102546397	lncRNA	chr20:21197169-21241593	+	0.0261722026348479	4.79250282665212	3.67623870898508	0	0	0	-4.57558140147866	0.0389327210593075	uncharacterized LOC102546397	http://www.ncbi.nlm.nih.gov/gene/?term=102546397
LOC689230	protein_coding	chr11:67329612-67336910	+	4.12599925511345	0	1.31311400987977	6.45982318586318	20.5005365491595	2.12842405276248	2.35235190275388	0.0390060632893995	similar to stefin A2	http://www.ncbi.nlm.nih.gov/gene/?term=689230
Uqcr10	protein_coding	chr14:84935480-84937741	-	874.224086452327	898.957643888425	793.230558874846	1186.54375597854	1106.06742229322	987.765535882151	0.353317304252135	0.0390231615579696	ubiquinol-cytochrome c reductase, complex III subunit X	http://www.ncbi.nlm.nih.gov/gene/?term=685322
Sox2	protein_coding	chr2:121165137-121167545	+	381.645570668579	276.533840680983	144.363170717104	520.774334688948	577.540956334635	259.594271655718	0.757981596934368	0.0390259561383986	SRY box 2	http://www.ncbi.nlm.nih.gov/gene/?term=499593
Kndc1	protein_coding	chr1:212229751-212279254	+	425.611309567208	419.08465677543	341.985675087651	619.869414522936	682.866820198894	393.195049528268	0.514038699426946	0.0390376317171278	kinase non-catalytic C-lobe domain containing 1, transcript variant X1	http://www.ncbi.nlm.nih.gov/gene/?term=361672
Crb2	protein_coding	chr3:22037812-22061247	+	65.711501511798	79.9251499627345	41.742086805876	109.684873990056	101.698033546499	99.3848618179052	0.726142578927552	0.0390421193153065	crumbs 2, cell polarity complex component	http://www.ncbi.nlm.nih.gov/gene/?term=366031
Tkt	protein_coding	chr16:6609670-6634608	+	4934.48031667129	5352.82217604154	3919.47680714192	5803.04630058417	6591.56216500071	5630.80684172555	0.343252602544009	0.0390486272922855	transketolase	http://www.ncbi.nlm.nih.gov/gene/?term=64524
Agtr2	protein_coding	chrX:119389480-119393845	+	19.7093382258484	5.61278460204564	10.1165054728211	26.6900596136753	55.4114546794068	11.8615547395076	1.3967862450382	0.0390801052533569	angiotensin II receptor, type 2	http://www.ncbi.nlm.nih.gov/gene/?term=24182
Clstn2	protein_coding	chr8:105322577-106036821	-	2513.22625281655	3314.51355670857	3307.86285757848	1453.08959323721	1918.78933526892	3127.88379442331	-0.490783025288502	0.0392900866989573	calsyntenin 2	http://www.ncbi.nlm.nih.gov/gene/?term=171394
Arid5b	protein_coding	chr20:21713900-21881193	+	3615.95495025011	5594.1996224008	5295.41735281867	3705.72010928396	3907.45470234931	3603.58526825118	-0.37092932752202	0.0395063937214629	AT-rich interaction domain 5B	http://www.ncbi.nlm.nih.gov/gene/?term=309728
LOC102556841	lncRNA	chr17:44076587-44077357	+	4.14364279491177	0.918134219579881	2.51419619683854	0	0	0	-4.41145478638447	0.0395203841045658	uncharacterized LOC102556841, transcript variant X1	http://www.ncbi.nlm.nih.gov/gene/?term=102556841
Acot2	protein_coding	chr6:107460596-107468324	+	331.900741634853	748.035727782618	546.150485770509	365.353973986938	374.815242465263	350.513691923309	-0.576269824866293	0.0396757684208077	acyl-CoA thioesterase 2	http://www.ncbi.nlm.nih.gov/gene/?term=192272
LOC103693936	protein_coding	chr16:31552596-31762768	+	132.515930651205	133.960574435554	155.651158995441	66.1767049208956	103.655821752915	97.9221295672969	-0.654087809520252	0.0397579219945104	palladin-like, transcript variant X1	http://www.ncbi.nlm.nih.gov/gene/?term=103693936
Tomm7	protein_coding	chr4:7835949-7842790	+	576.919564814122	621.487481350202	564.964235541652	729.691485516048	654.148512647408	985.870887088874	0.426531710887754	0.0397616554666422	translocase of outer mitochondrial membrane 7	http://www.ncbi.nlm.nih.gov/gene/?term=685620
Slc25a1	protein_coding	chr11:87204248-87207265	+	927.443741474607	1107.1271590702	783.471551014306	1335.66413467744	1274.70366311749	1068.93700066953	0.383644972780531	0.0397875867196933	solute carrier family 25 (mitochondrial carrier, citrate transporter), member 1	http://www.ncbi.nlm.nih.gov/gene/?term=29743
Vom2r52	protein_coding	chr4:156597780-156629949	-	4.16515088144448	4.77423229204009	1.4345264715837	1.04742063514418	0	0	-3.03740056703762	0.0399160935631573	vomeronasal 2 receptor, 52	http://www.ncbi.nlm.nih.gov/gene/?term=297590
Plat	protein_coding	chr16:74098263-74122897	-	3274.80611005486	4900.51987128182	4467.55664761511	2644.91935464665	3862.69230524589	3095.53088014747	-0.396644327314587	0.0399334312653677	plasminogen activator, tissue type	http://www.ncbi.nlm.nih.gov/gene/?term=25692
Celf6	protein_coding	chr8:64364491-64428452	+	0	0	0	3.18125036147978	4.66325436075714	0	4.43050036972005	0.0399808348800133	CUGBP, Elav-like family member 6	http://www.ncbi.nlm.nih.gov/gene/?term=300758
Rtdr1	protein_coding	chr20:14576983-14653236	+	106.491405208275	168.298291359103	132.248524005733	253.40412172119	238.336612218811	152.887214109308	0.661890129527364	0.0400404828047761	rhabdoid tumor deletion region gene 1	http://www.ncbi.nlm.nih.gov/gene/?term=365552
Ropn1l	protein_coding	chr2:84520421-84531192	-	72.0107150061108	96.0697577084011	63.9413119979426	122.535818105612	182.654700631303	88.2109600794501	0.759887929229347	0.0400860333765444	rhophilin associated tail protein 1-like	http://www.ncbi.nlm.nih.gov/gene/?term=685646
Larp6	protein_coding	chr8:65611570-65632706	+	17.7808074402948	23.7723329649541	24.802124027616	14.7646906121564	10.1220155749789	1.3183592410571	-1.33410647442278	0.0400986468711985	La ribonucleoprotein domain family, member 6	http://www.ncbi.nlm.nih.gov/gene/?term=315731
Atp6v0d2	protein_coding	chr5:33843591-33892446	-	6.26516948562438	6.65242709729601	6.26759965590509	18.0479125605349	14.6554715976644	11.434248977274	1.18556194945501	0.0401060551607915	ATPase H+ transporting V0 subunit D2	http://www.ncbi.nlm.nih.gov/gene/?term=297932
LOC103691272	protein_coding	chr1:218806376-218810016	-	206.525676829331	146.237616820781	212.947086310379	115.076559784104	111.728617191047	140.275693673988	-0.622016062497148	0.0401456082110064	uncharacterized LOC103691272	http://www.ncbi.nlm.nih.gov/gene/?term=103691272
Atp1a2	protein_coding	chr13:90651682-90676629	-	1513.83505577757	2212.23213364732	2272.79883395941	1282.55964714063	1759.57181232082	1496.79634902466	-0.40200744280583	0.0401819307820724	ATPase Na+/K+ transporting subunit alpha 2	http://www.ncbi.nlm.nih.gov/gene/?term=24212
Gja1	protein_coding	chr20:37876650-37889097	+	3109.88074185297	3641.44544302169	2529.19210004459	3958.16937916931	4783.63323578987	3336.48662810249	0.379826725145892	0.040371692619799	gap junction protein, alpha 1	http://www.ncbi.nlm.nih.gov/gene/?term=24392
Usmg5	protein_coding	chr1:266859961-266866753	-	742.753213588064	626.166739388555	700.747152236597	869.193112226603	903.553957963058	889.301299903543	0.363447871526567	0.0403735618311824	up-regulated during skeletal muscle growth 5 homolog (mouse)	http://www.ncbi.nlm.nih.gov/gene/?term=171069
Atp5j	protein_coding	chr11:24286806-24294419	-	60.5293586181388	64.6158899795506	67.262147579686	125.570413198706	90.6323520446511	92.6717757945054	0.681355664749236	0.0404238056168606	ATP synthase, H+ transporting, mitochondrial Fo complex, subunit F6	http://www.ncbi.nlm.nih.gov/gene/?term=94271
C3	protein_coding	chr9:9721137-9747084	+	9673.77897292588	8496.25078747038	4365.15400119343	15101.6639452487	8243.50077836432	9865.94382630182	0.559395485462864	0.040493711737888	complement component 3	http://www.ncbi.nlm.nih.gov/gene/?term=24232
Cks2	protein_coding	chr17:13587664-13593423	-	94.9061831720848	86.4654094377716	79.9844368157636	114.113246623841	238.711002963053	101.459921050792	0.796585466946714	0.0405016239635308	CDC28 protein kinase regulatory subunit 2	http://www.ncbi.nlm.nih.gov/gene/?term=498709
RGD1310352	protein_coding	chr10:37757131-37769781	+	1261.30188063287	1452.96514643476	1346.69820466668	1569.04709531478	1940.07136161727	1631.00053433362	0.339943938991036	0.0405264767647319	similar to HTGN29 protein; keratinocytes associated transmembrane protein 2	http://www.ncbi.nlm.nih.gov/gene/?term=303122
Tubb4b	protein_coding	chr3:2441585-2444369	-	7696.92219294718	7039.46874577718	5635.22316078962	8819.55291995701	9111.56395201826	7806.38471343758	0.337168127690814	0.0405642091719911	tubulin, beta 4B class IVb	http://www.ncbi.nlm.nih.gov/gene/?term=296554
LOC103693720	lncRNA	chr15:58840110-58847176	+	9.37556991403264	4.69053657170108	11.0041272077055	2.13698104018056	4.68008574426182	0	-1.87198983052258	0.0405886871047475	uncharacterized LOC103693720	http://www.ncbi.nlm.nih.gov/gene/?term=103693720
Fat2	protein_coding	chr10:40583025-40682598	-	56.3238978458044	65.6452557045601	39.1329397501329	88.478623484555	158.962752628569	54.9261821544062	0.906618347317411	0.0406095869900745	FAT atypical cadherin 2	http://www.ncbi.nlm.nih.gov/gene/?term=65048
Fam114a1	protein_coding	chr14:44941705-45012299	-	1362.35686240111	973.000091404928	938.030987363914	1286.7873038703	1555.15660979146	1441.3004061212	0.387809587409527	0.0406873875122619	family with sequence similarity 114, member A1, transcript variant X1	http://www.ncbi.nlm.nih.gov/gene/?term=498366
Mctp1	protein_coding	chr2:3400883-4089949	+	554.01530860132	648.073384738249	715.456193233517	428.250955905428	388.407063473774	578.912010236052	-0.457352386689297	0.0406878916285643	multiple C2 and transmembrane domain containing 1, transcript variant X2	http://www.ncbi.nlm.nih.gov/gene/?term=309928
LOC303566	protein_coding	chr10:90192608-90214486	+	34.328565463262	14.1450420327173	24.9297061412676	52.1882115998202	75.4433874770309	25.9627537772808	1.06148860967053	0.0408157639345229	E2F1-inducible gene	http://www.ncbi.nlm.nih.gov/gene/?term=303566
Gpr81	protein_coding	chr12:38145177-38146232	+	8.32829554470249	10.5173707448056	1.60537272009945	19.1493369137263	23.9724446347327	9.60019859784644	1.34046344955937	0.0408671950591375	G protein-coupled receptor 81	http://www.ncbi.nlm.nih.gov/gene/?term=689936
LOC102552809	lncRNA	chr3:61124742-61125535	+	0.00365323524854205	0.960757657498192	0.018263115926496	5.26774242309008	2.72875078582681	1.53949110059881	2.79421050838331	0.0410902421848698	uncharacterized LOC102552809, transcript variant X1	http://www.ncbi.nlm.nih.gov/gene/?term=102552809
Ccdc113	protein_coding	chr19:9912124-9932183	-	71.9645040543366	80.845583252415	49.1336984524043	135.155202100081	107.186660702795	90.0630110752483	0.715503789045519	0.0411014927134353	coiled-coil domain containing 113, transcript variant X1	http://www.ncbi.nlm.nih.gov/gene/?term=291847
LOC102555978	lncRNA	chr4:125044157-125133795	+	205.644420946904	272.668803823098	437.864352901733	178.998355882107	171.267708645562	231.534473785617	-0.653835279666227	0.0411163496160465	uncharacterized LOC102555978, transcript variant X1	http://www.ncbi.nlm.nih.gov/gene/?term=102555978
Misp	protein_coding	chr7:12691834-12707927	-	123.136787378798	166.396050634895	113.810403716029	236.418636695798	278.798122551341	137.030028203165	0.691926902144041	0.0411518660772218	mitotic spindle positioning	http://www.ncbi.nlm.nih.gov/gene/?term=500797
Ch25h	protein_coding	chr1:252807062-252811409	-	243.122428247374	270.810741800225	310.197842641758	177.924417025866	180.48207784863	210.67812826855	-0.532790540999147	0.0411592216190047	cholesterol 25-hydroxylase	http://www.ncbi.nlm.nih.gov/gene/?term=309527
Mfrp	protein_coding	chr8:48437720-48443421	+	0.00366888094338835	0	1.17398077036338	0.0552440084611741	5.53644923490425	6.81247142462141	3.11407835757487	0.0411957900618962	membrane frizzled-related protein	http://www.ncbi.nlm.nih.gov/gene/?term=315597
Tas2r137	protein_coding	chr4:68648296-68654695	+	116.817202078566	70.1764525331927	139.06560617261	64.9814954932691	62.2788054416507	68.0075810509046	-0.737277441439633	0.0412082550994061	taste receptor, type 2, member 137	http://www.ncbi.nlm.nih.gov/gene/?term=500089
Ccbe1	protein_coding	chr18:61758754-62013194	-	451.800932960875	574.911480705964	649.264332715057	363.289958948266	389.421439484994	462.698874421221	-0.462384252245469	0.0413454018529852	collagen and calcium binding EGF domains 1, transcript variant X1	http://www.ncbi.nlm.nih.gov/gene/?term=361341
Fosl1	protein_coding	chr1:220826560-220835066	+	2.10765180620585	6.73279845468674	0.145823169512625	14.8709430333768	21.3160827112425	2.05396408439517	2.02770640363982	0.041399433014309	FOS like 1, AP-1 transcription factor subunit	http://www.ncbi.nlm.nih.gov/gene/?term=25445
Trpm6	protein_coding	chr1:234478908-234631264	-	3008.64721457687	2676.83889826218	2547.63600985196	4073.08117919939	2969.84693805587	3380.65125511658	0.340089147428374	0.0414714363244951	transient receptor potential cation channel, subfamily M, member 6, transcript variant X1	http://www.ncbi.nlm.nih.gov/gene/?term=293874
LOC103694382	misc_RNA	chr20:4939621-4940253	-	176.390351981103	138.572308599132	356.43033602974	233.499545172066	400.483637376331	516.928776839995	0.777286190951433	0.0415392316805499	uncharacterized LOC103694382, transcript variant X1	http://www.ncbi.nlm.nih.gov/gene/?term=103694382
Kif27	protein_coding	chr17:6701287-6776599	+	344.284951765035	425.802298017275	299.642682961874	591.066780985834	556.310501601133	377.518198534866	0.509901591760337	0.041575199980686	kinesin family member 27	http://www.ncbi.nlm.nih.gov/gene/?term=246209
Knstrn	protein_coding	chr3:110618256-110638024	+	26.1103719529739	38.1011080690758	22.763208488338	36.394980762357	104.054816211773	38.5125681968879	1.03801549983916	0.0416160629750253	kinetochore-localized astrin/SPAG5 binding protein	http://www.ncbi.nlm.nih.gov/gene/?term=311325
LOC108348792	lncRNA	chr18:47725539-47730436	-	0	0	0	0.0380150178451339	5.6068220121942	2.44871145397377	4.51312630251389	0.0416925709521879	uncharacterized LOC108348792	http://www.ncbi.nlm.nih.gov/gene/?term=108348792
Gpr182	protein_coding	chr7:71044786-71048713	-	5555.21141678826	5514.3076400732	5178.55361027926	4203.17528028843	4396.76050792451	4599.95341780624	-0.299719866062217	0.0417161367876355	G protein-coupled receptor 182	http://www.ncbi.nlm.nih.gov/gene/?term=29307
Kcnd2	protein_coding	chr4:48309283-48816804	+	4.18993459872904	3.77368771381832	7.27913506017148	12.7904837644474	10.9398507916152	15.0172116704374	1.33667119258128	0.0417451927896431	potassium voltage-gated channel subfamily D member 2	http://www.ncbi.nlm.nih.gov/gene/?term=65180
Ccdc84	protein_coding	chr8:48729695-48736574	-	438.12750033685	337.257546668022	439.974577766905	302.484692513144	259.246617080055	306.741922390632	-0.484036524414669	0.0417702078597771	coiled-coil domain containing 84, transcript variant X2	http://www.ncbi.nlm.nih.gov/gene/?term=689046
Rilpl1	protein_coding	chr12:37490320-37528393	+	845.097444138896	1011.05211196124	1241.43796351859	738.205234364484	827.520285438605	800.640257490819	-0.387644479423042	0.0417714503458227	Rab interacting lysosomal protein-like 1	http://www.ncbi.nlm.nih.gov/gene/?term=304469
Tspan18	protein_coding	chr3:82097068-82236694	-	2455.86722450618	3194.74348090638	3820.02499073815	2194.30430012441	2842.73908630715	2216.90975564348	-0.384452606205355	0.0418855103255951	tetraspanin 18	http://www.ncbi.nlm.nih.gov/gene/?term=311210
Ift80	protein_coding	chr2:165506878-165600748	-	542.494468196199	574.914727591578	547.447339082484	728.580915337578	835.846260349181	630.483633612864	0.398363636353046	0.0419187553054933	intraflagellar transport 80	http://www.ncbi.nlm.nih.gov/gene/?term=295106
Cdkn1c	protein_coding	chr1:216661067-216663791	-	575.913260362937	657.577880729567	704.305752668223	464.448098737191	483.831303910878	517.260495115406	-0.40222839659673	0.0419191367783691	cyclin-dependent kinase inhibitor 1C	http://www.ncbi.nlm.nih.gov/gene/?term=246060
Cela3b	protein_coding	chr5:155763877-155772048	-	0	0	0	1.10244046788688	4.66418526648313	1.58071443050214	4.37881607860126	0.0420118655265621	chymotrypsin-like elastase family, member 3B	http://www.ncbi.nlm.nih.gov/gene/?term=298567
Upk1b	protein_coding	chr11:64522008-64553234	+	564.415835144706	576.781351287497	650.691429392135	640.291455339993	966.946772244163	788.991104798674	0.420022297766164	0.0420646951701023	uroplakin 1B	http://www.ncbi.nlm.nih.gov/gene/?term=303924
Itpr1	protein_coding	chr4:140247297-140580749	+	7704.33613605422	8966.56807928418	9701.98227508816	6824.53974980602	6892.02988636646	7490.03482235768	-0.31445064145703	0.042281476374639	inositol 1,4,5-trisphosphate receptor, type 1	http://www.ncbi.nlm.nih.gov/gene/?term=25262
Exosc6	protein_coding	chr19:43190879-43193164	-	58.4157062570361	67.5353096002593	44.0489371706437	71.4959058905727	112.846283751647	98.6782100124791	0.733238794361279	0.0422822425916023	exosome component 6	http://www.ncbi.nlm.nih.gov/gene/?term=307850
Nek2	protein_coding	chr13:110511546-110524750	+	68.803609320143	71.3433456833155	36.8124833256685	118.259417813383	208.559494618391	42.2770485919008	1.06033006523755	0.042412987078726	NIMA-related kinase 2	http://www.ncbi.nlm.nih.gov/gene/?term=114482
Ccnb1	protein_coding	chr2:30782133-30791106	-	87.6946622233693	94.0258574880471	135.327134071798	170.504832059883	324.019561677721	91.2552287825457	0.884347351955978	0.0424376046563043	cyclin B1	http://www.ncbi.nlm.nih.gov/gene/?term=25203
Hecw2	protein_coding	chr9:60451476-60843160	-	3880.9325754198	3760.01094497721	7730.77876635293	2676.91837852005	3770.92726270805	4226.41256243819	-0.525923061497856	0.0424677261058514	HECT, C2 and WW domain containing E3 ubiquitin protein ligase 2	http://www.ncbi.nlm.nih.gov/gene/?term=316395
Col4a3	protein_coding	chr9:88357528-88484735	+	3419.81667094426	4823.51310383791	5006.03595768812	3379.78936691544	3623.37951234526	3384.80293690782	-0.350912835208671	0.0424899838550845	collagen type IV alpha 3 chain	http://www.ncbi.nlm.nih.gov/gene/?term=363265
Shisa8	protein_coding	chr7:123440163-123445613	-	5.27413709127296	16.2751619435679	6.477446905658	46.6437600329616	42.363718560225	2.65676581651304	1.70934993043441	0.0425236324049146	shisa family member 8	http://www.ncbi.nlm.nih.gov/gene/?term=315163
Bub1	protein_coding	chr3:120373604-120404910	-	359.871609049807	247.906815346817	361.343143245429	421.859716238501	541.721626343474	410.907908196778	0.504943597709134	0.0425914602227065	BUB1 mitotic checkpoint serine/threonine kinase	http://www.ncbi.nlm.nih.gov/gene/?term=296137
LOC108349780	protein_coding	chr1:181771002-181772003	+	0.0571622549475372	0	23.3262557055954	0.00472271712949032	0	0.862406817401854	-4.31192921768808	0.0426020899445368	serine/threonine-protein kinase 24-like	http://www.ncbi.nlm.nih.gov/gene/?term=108349780
Kit	protein_coding	chr14:35072131-35149638	-	8162.36602066428	11665.3060576032	12777.9281515671	8239.06956673269	9170.23634263801	7818.84991061213	-0.370044256752499	0.0426773655992985	KIT proto-oncogene receptor tyrosine kinase	http://www.ncbi.nlm.nih.gov/gene/?term=64030
Ccdc81	protein_coding	chr1:154064132-154111999	-	133.488043228527	117.826178207252	102.536072858075	156.666936247874	234.808866516962	157.246713408713	0.631998543073908	0.0427819355884198	coiled-coil domain containing 81	http://www.ncbi.nlm.nih.gov/gene/?term=308810
LOC102551110	lncRNA	chr5:47445042-47461968	-	44.8353681227611	24.579361879666	54.3316813351486	12.8858520328322	10.8245167655941	33.8378789887266	-1.10393288503888	0.0428423085509345	uncharacterized LOC102551110, transcript variant X4	http://www.ncbi.nlm.nih.gov/gene/?term=102551110
LOC689439	protein_coding	chr2:136827953-136829821	+	18.7512096825908	18.0766590742186	11.531423643455	39.3012923071163	27.4320293127757	25.5081567140975	0.922403035773276	0.0429550755042435	similar to myc induced nuclear antigen	http://www.ncbi.nlm.nih.gov/gene/?term=689439
Lrrc56	protein_coding	chr1:214182232-214197184	+	481.958449853623	524.601592196047	375.763690126899	800.901820508852	875.363661783023	386.377833129908	0.576502152300667	0.0429565861522115	leucine rich repeat containing 56	http://www.ncbi.nlm.nih.gov/gene/?term=365389
LOC102553634	lncRNA	chr11:44297688-44306567	+	11.441434249565	4.68171142430222	11.0673363716251	23.3855964824344	15.47812882866	21.5995311318527	1.14812660952562	0.0429600578495039	uncharacterized LOC102553634	http://www.ncbi.nlm.nih.gov/gene/?term=102553634
Chrm2	protein_coding	chr4:64089028-64091090	+	133.494809940621	137.847623350476	87.8369213582209	153.501755831588	254.090103945615	166.377209406758	0.67481754837362	0.0430436731192678	cholinergic receptor, muscarinic 2	http://www.ncbi.nlm.nih.gov/gene/?term=81645
Carmil2	protein_coding	chr19:37652383-37665333	+	269.158539509135	229.889787681886	310.148214611637	156.670983611328	201.667224174439	194.843965194193	-0.546873287722453	0.0432181976894591	capping protein regulator and myosin 1 linker 2, transcript variant X1	http://www.ncbi.nlm.nih.gov/gene/?term=307797
Pttg1	protein_coding	chr10:29014332-29026088	-	74.0483871447181	65.5439445209702	67.3976632149295	104.493843969917	218.644053038355	63.1321741955202	0.89863791502273	0.0432959866315911	pituitary tumor-transforming 1	http://www.ncbi.nlm.nih.gov/gene/?term=64193
LOC100910319	lncRNA	chr11:79215925-79237004	+	18.933427071209	59.9677581533922	60.5794948443267	20.2619866504191	31.3637995709099	12.9173516867432	-1.10824045703471	0.0433220031132525	uncharacterized LOC100910319	http://www.ncbi.nlm.nih.gov/gene/?term=100910319
LOC108352152	lncRNA	chr10:96956966-96963775	+	42.7101018353036	27.4905973516683	33.7264233590448	16.0271544612124	20.1845098998812	19.9303320855243	-0.881580551463279	0.0433567434765458	uncharacterized LOC108352152	http://www.ncbi.nlm.nih.gov/gene/?term=108352152
LOC102552654	lncRNA	chr9:103525226-103557670	-	6.2027108751598	1.87112593146397	1.41357406910157	9.59142799064291	8.20278327562528	10.8374371639446	1.5491886290294	0.0433994994314228	uncharacterized LOC102552654, transcript variant X3	http://www.ncbi.nlm.nih.gov/gene/?term=102552654
Irs1	protein_coding	chr9:88033668-88086488	-	1382.21786379398	1279.06961367749	910.813145751096	1016.09127095111	900.787624463049	792.954945902508	-0.399494462136874	0.0434306628392536	insulin receptor substrate 1	http://www.ncbi.nlm.nih.gov/gene/?term=25467
S100a5	protein_coding	chr2:189999669-190005877	+	0.0172077130092704	1.89877970311666	3.55801256057412	9.57351187390036	15.7976514247094	1.31157740661278	2.21371157566489	0.0434926988894067	S100 calcium binding protein A5	http://www.ncbi.nlm.nih.gov/gene/?term=295211
Eno1	protein_coding	chr5:167288223-167299610	+	2721.79268959682	2719.62044505292	2586.19809793694	3254.10050573892	3817.73494432471	2939.57163669464	0.318480108500024	0.0435298611510942	enolase 1	http://www.ncbi.nlm.nih.gov/gene/?term=24333
LOC102547513	lncRNA	chr19:59653702-59662562	+	32.5716500078391	127.258372186674	299.443813024136	30.0491007351459	107.737616921126	45.2480456500615	-1.33177310688008	0.0435665553844427	uncharacterized LOC102547513	http://www.ncbi.nlm.nih.gov/gene/?term=102547513
LOC691083	protein_coding	chr3:95312809-95398594	+	16.7632113669438	27.5917952402144	28.4646704164333	29.9849763278685	70.8651032541436	41.2704705426019	0.961653566088836	0.0436294174522639	hypothetical protein LOC691083	http://www.ncbi.nlm.nih.gov/gene/?term=691083
LOC102550211	protein_coding	chr15:5771821-5853414	+	3.09746469404477	0	1.2832714306878	19.9541411609447	7.28649249068327	0	2.55452683391375	0.0436500939619309	disks large homolog 5-like, transcript variant X3	http://www.ncbi.nlm.nih.gov/gene/?term=102550211
Srd5a1	protein_coding	chr1:36320504-36354694	+	422.546772235305	531.261440183549	426.63530267072	716.771755158203	682.762278230498	489.456444925978	0.451285834460519	0.0436661438659325	steroid 5 alpha-reductase 1	http://www.ncbi.nlm.nih.gov/gene/?term=24950
Ptpru	protein_coding	chr5:149922374-149996352	-	384.049779083371	711.835392435984	676.738177740363	416.460984291848	485.846334939298	301.283719860248	-0.558616858866269	0.0436824039164982	protein tyrosine phosphatase, receptor type, U	http://www.ncbi.nlm.nih.gov/gene/?term=116680
Lrrn4	protein_coding	chr3:125521879-125547685	-	2131.19235433126	1407.25067524828	1353.3231978226	1945.05609342446	2362.49391306911	2127.5242047986	0.395488875588975	0.0436946997337291	leucine rich repeat neuronal 4	http://www.ncbi.nlm.nih.gov/gene/?term=311443
LOC100910180	protein_coding	chrX:104932867-104933495	-	5.16451618616549	0	2.51452747440164	0	0	0	-4.42626957586791	0.0437090699044688	60S ribosomal protein L36a-like	http://www.ncbi.nlm.nih.gov/gene/?term=100910180
Asrgl1	protein_coding	chr1:225309737-225329743	-	43.8124477769023	34.138656897036	50.8256677054652	66.0846615530517	83.4945990221211	65.3443894123801	0.739704330899279	0.0437294486428768	asparaginase like 1	http://www.ncbi.nlm.nih.gov/gene/?term=246307
Oscar	protein_coding	chr1:64182174-64188658	+	80.3071770435712	84.6210004843075	59.0150830824136	46.8213228685734	55.1625428920281	24.4012330571784	-0.825007976664249	0.0437528207766025	osteoclast associated, immunoglobulin-like receptor	http://www.ncbi.nlm.nih.gov/gene/?term=292537
Prss53	protein_coding	chr1:199331108-199337129	-	80.4036132371028	93.087809375573	130.329714795556	81.8022402077549	55.8788445974339	34.3270436389982	-0.820145031260934	0.0437574229499651	protease, serine, 53	http://www.ncbi.nlm.nih.gov/gene/?term=499270
Zbtb7c	protein_coding	chr18:72124955-72462293	+	105.221017708522	58.8322234798855	59.0077481520923	91.761260898203	177.144748571913	115.876231416944	0.785550415699315	0.0437654586327272	zinc finger and BTB domain containing 7C	http://www.ncbi.nlm.nih.gov/gene/?term=679155
Cdk2ap1	protein_coding	chr12:37668369-37677067	+	1335.2920557831	1212.52203038414	1040.25509950184	1600.91053865394	1494.59084435606	1443.69363069393	0.338612120615631	0.0438238126147435	cyclin-dependent kinase 2 associated protein 1	http://www.ncbi.nlm.nih.gov/gene/?term=360804
Col1a1	protein_coding	chr10:82745801-82762790	+	32489.344925493	28746.9940193301	20959.9200631167	33306.7522992329	60527.0406381251	25646.910699331	0.539620583130092	0.0438259076819337	collagen, type I, alpha 1	http://www.ncbi.nlm.nih.gov/gene/?term=29393
LOC100360968	V_segment	chr3:19552773-19553437	+	0.0106548824353409	0.943306916291943	2.36367359176994	0.0945760720985183	17.7061256894516	7.3751037683092	2.7936859823326	0.0438776669056405	mCG142527-like	http://www.ncbi.nlm.nih.gov/gene/?term=100360968
Arl4a	protein_coding	chr6:59945926-59950586	-	543.664213473422	833.367068811997	1115.13753312388	458.153084691042	591.989565216992	686.557051801754	-0.520076097004304	0.0438833792736398	ADP-ribosylation factor like GTPase 4A	http://www.ncbi.nlm.nih.gov/gene/?term=29308
LOC103692503	lncRNA	chr5:161773906-161788542	+	9.36817867703084	7.59413492242562	6.37168760035245	12.8595505522472	24.9186265496576	13.924747637363	1.1346418919443	0.0439017534127297	uncharacterized LOC103692503	http://www.ncbi.nlm.nih.gov/gene/?term=103692503
Egf_1	protein_coding	chr2:235057226-235177294	-	7.28653270992761	2.79224160710984	8.52137104434249	1.0896666545904	1.82478887066581	2.52816321169573	-1.68623478848415	0.0440532851868802	epidermal growth factor	http://www.ncbi.nlm.nih.gov/gene/?term=108348113
Dnaaf1	protein_coding	chr19:52217427-52245930	+	304.537704990067	265.143672269712	180.178926833331	465.357426315723	467.509869438865	235.6040936629	0.638689452727173	0.0440890385767022	dynein, axonemal, assembly factor 1	http://www.ncbi.nlm.nih.gov/gene/?term=361419
LOC108349516	protein_coding	chr1:39073600-39082707	-	16.761931101373	23.7486733251177	31.9877367768472	34.1905809763257	48.6136690205678	50.7101541274639	0.880553987407324	0.0441305890807146	uncharacterized LOC108349516	http://www.ncbi.nlm.nih.gov/gene/?term=108349516
Otud7a	protein_coding	chr1:124311873-124655437	+	430.949454295838	588.228581525741	650.494782016261	423.907819795052	434.418978998288	349.53217775128	-0.466940258781448	0.0441723472794516	OTU deubiquitinase 7A, transcript variant X1	http://www.ncbi.nlm.nih.gov/gene/?term=309252
Mdm4	protein_coding	chr13:49786776-49828780	-	6631.82243537289	5672.9363356889	6834.16716440597	5278.94483063893	4667.01659279389	5463.60411466155	-0.312578517379939	0.0443024303842399	MDM4, p53 regulator	http://www.ncbi.nlm.nih.gov/gene/?term=304798
Kif23	protein_coding	chr8:66866043-66893241	-	445.490932295577	517.924834637156	465.173753309036	511.422012025535	878.160994380248	593.244761494211	0.472968737037666	0.04438843118337	kinesin family member 23	http://www.ncbi.nlm.nih.gov/gene/?term=315740
LOC102550385	protein_coding	chr17:29439042-29552773	+	210.733830431305	180.482457635794	236.632576829418	297.186936509496	294.140814298134	300.862122104685	0.507890448768572	0.0444123976734884	LYR motif-containing protein 4-like	http://www.ncbi.nlm.nih.gov/gene/?term=102550385
F3	protein_coding	chr2:225310686-225322281	+	2894.98526932794	3055.0680004589	2907.85667446867	3279.76025015497	5684.64457394269	3002.35754000587	0.43397052533913	0.0444290142182902	coagulation factor III, tissue factor	http://www.ncbi.nlm.nih.gov/gene/?term=25584
LOC108349625	lncRNA	chr1:188159363-188171009	-	25.9819264449588	9.40150941745759	17.4822380514189	4.33014560075044	10.1631299317399	7.44996140360874	-1.25037714450987	0.0445000238659768	uncharacterized LOC108349625	http://www.ncbi.nlm.nih.gov/gene/?term=108349625
Krt18	protein_coding	chr7:143629455-143633131	+	910.706023361907	823.857965893765	762.084654248886	1076.88764910858	1253.73245008369	902.292133170445	0.372323290574061	0.0445561359334424	keratin 18	http://www.ncbi.nlm.nih.gov/gene/?term=294853
Map3k8	protein_coding	chr17:56109403-56129925	+	772.084597226588	1095.69053616062	1087.07210639259	799.899193774033	656.019746394823	786.613752700396	-0.397844281569399	0.0445920474220294	mitogen-activated protein kinase kinase kinase 8	http://www.ncbi.nlm.nih.gov/gene/?term=116596
LOC108348764	lncRNA	chr18:25140949-25143802	-	7.28653270992761	2.79224160710984	8.52137104434249	1.08973104326196	2.77905873791776	1.62634455928163	-1.67922729757869	0.0447183486303676	uncharacterized LOC108348764	http://www.ncbi.nlm.nih.gov/gene/?term=108348764
LOC103693234	protein_coding	chr9:88086194-88096116	+	3.13468445341976	2.83901911119858	3.71194589394676	14.809902283562	12.9054997559817	2.96558494206522	1.63115346340818	0.0447545086053176	proline-rich protein 2-like, transcript variant X2	http://www.ncbi.nlm.nih.gov/gene/?term=103693234
Gga2	protein_coding	chr1:191951578-191984858	-	1992.62753767589	2603.76230090024	2144.82022929724	2863.15566119738	2814.18352213313	2741.64633519469	0.320362338526658	0.0447555784733328	golgi associated, gamma adaptin ear containing, ARF binding protein 2	http://www.ncbi.nlm.nih.gov/gene/?term=293455
LOC102551737	protein_coding	chr12:21782060-21784178	-	26.009367875689	10.3458886501597	22.2881640200391	8.52855953857966	4.46672712181375	12.6832710534166	-1.17960528087283	0.0447807242320014	cell wall protein PRY3-like	http://www.ncbi.nlm.nih.gov/gene/?term=102551737
LOC500959	protein_coding	chr8:26341789-26342573	-	4.19506086504854	4.73521583316721	7.31458741065213	20.1606923217445	4.36128667603216	22.7260211407094	1.51996148076854	0.044890055215858	triosephosphate isomerase	http://www.ncbi.nlm.nih.gov/gene/?term=500959
Tspan10	protein_coding	chr10:109614664-109619581	+	1.06855420364163	4.80325528482169	1.36544140912582	0	0	0	-4.35663879154843	0.044917208525756	tetraspanin 10	http://www.ncbi.nlm.nih.gov/gene/?term=688308
Atf3	protein_coding	chr13:109817892-109849632	-	304.451011788103	186.186567359766	151.51746225649	269.5998924145	342.750159852367	374.837307278958	0.61981641407264	0.0449243752457109	activating transcription factor 3	http://www.ncbi.nlm.nih.gov/gene/?term=25389
LOC108350451	protein_coding	chr3:114827885-114846608	+	1.06855420364163	4.80325528482169	1.36544140912582	0	0	0	-4.35663388851962	0.0449254770822523	translation initiation factor IF-2-like	http://www.ncbi.nlm.nih.gov/gene/?term=108350451
RGD1560020_predicted	protein_coding	chr1:16658178-16690135	-	1007.65654498292	686.957376517782	719.739290060698	1214.24437486525	1434.35236143655	738.740726402418	0.488135181986363	0.0449432061270599	similar to Myb proto-oncogene protein (C-myb) (predicted), transcript variant X1	http://www.ncbi.nlm.nih.gov/gene/?term=498982
Grid1	protein_coding	chr16:11170831-11932197	+	19.7907574357073	19.030123931496	11.5634804612513	5.37019810620325	12.0727786101322	3.94498524205975	-1.22330748012087	0.0450304885332777	glutamate ionotropic receptor delta type subunit 1	http://www.ncbi.nlm.nih.gov/gene/?term=79219
Sh2d6	protein_coding	chr4:100373808-100382209	-	620.73078111019	491.17559390687	765.071389990052	618.483342794812	355.470938560031	207.324447325166	-0.668261408603695	0.0452190445746125	SH2 domain containing 6	http://www.ncbi.nlm.nih.gov/gene/?term=691161
Ly6l	protein_coding	chr7:116444786-116447400	+	2018.5721953732	1559.32110782284	1467.940428501	2123.94714276692	2048.05861614912	2227.07081629611	0.342589807115525	0.0452309472926642	lymphocyte antigen 6 complex, locus L	http://www.ncbi.nlm.nih.gov/gene/?term=686432
Xirp1	protein_coding	chr8:128694809-128712092	-	36.4631396528024	37.1248975903314	16.8099106640333	53.3200498021319	95.6927972012228	32.5990862192334	1.00349784253499	0.0452348651058257	xin actin-binding repeat containing 1, transcript variant X6	http://www.ncbi.nlm.nih.gov/gene/?term=100910104
LOC102549347	lncRNA	chr2:39281933-39314656	-	440.279354952159	369.540285508618	620.234909371153	348.294222720454	346.404289177665	317.324175634618	-0.497753754718873	0.0453188384897658	uncharacterized LOC102549347, transcript variant X6	http://www.ncbi.nlm.nih.gov/gene/?term=102549347
LOC108349820	lncRNA	chr1:189891536-189893798	+	39.6349383225829	30.3398648159173	44.6300905890037	24.4504288203199	18.2639319158725	20.6889179917455	-0.849591650679639	0.0453247228020124	uncharacterized LOC108349820	http://www.ncbi.nlm.nih.gov/gene/?term=108349820
Galnt18	protein_coding	chr1:176296186-176607466	-	2073.01204692607	3198.61681843942	3042.24161006027	1851.34605021161	2263.49045867769	2288.45132242366	-0.376481749321564	0.0453581088069526	polypeptide N-acetylgalactosaminyltransferase 18	http://www.ncbi.nlm.nih.gov/gene/?term=293181
Col6a5	protein_coding	chr8:114527807-114632152	-	12857.7819144437	8826.77700341525	11265.8065735073	6324.02118415758	6342.05875026225	11338.0195029147	-0.456922799749016	0.045425162473181	collagen, type VI, alpha 5, transcript variant X1	http://www.ncbi.nlm.nih.gov/gene/?term=501047
Grin3a	protein_coding	chr5:64928620-65073012	-	7.25680640897823	5.72115252844065	0.200399186256726	14.8618106926878	12.8407463217771	8.93729691415586	1.42033331147456	0.0454357797516939	glutamate ionotropic receptor NMDA type subunit 3A	http://www.ncbi.nlm.nih.gov/gene/?term=191573
LOC103692978	lncRNA	chr7:140374518-140383327	-	8.27226467074115	1.85446897732702	2.65351859675722	1.0578576429553	0.920965484443846	0	-2.54516100119836	0.0454700366834043	uncharacterized LOC103692978, transcript variant X1	http://www.ncbi.nlm.nih.gov/gene/?term=103692978
Lrriq1	protein_coding	chr7:45084697-45187614	-	589.340520476695	429.453297056837	442.887119347743	690.211508900689	790.061041312548	525.107018696289	0.455739729524401	0.0454958333434612	leucine-rich repeats and IQ motif containing 1, transcript variant X2	http://www.ncbi.nlm.nih.gov/gene/?term=299759
Rbl1	protein_coding	chr3:153263692-153321351	-	289.999056866653	263.196647583381	269.393838979604	383.453021108557	377.542208874267	367.940664108083	0.456495276809653	0.0455445193658971	retinoblastoma-like 1 (p107)	http://www.ncbi.nlm.nih.gov/gene/?term=680111
Zfp192	protein_coding	chr17:45078547-45105610	+	2724.89037049043	2087.61670347308	2685.68357170699	2005.70519527264	2081.12041260173	1876.31457239393	-0.330264939048255	0.0455595075260626	zinc finger protein 192	http://www.ncbi.nlm.nih.gov/gene/?term=306974
Tsku	protein_coding	chr1:163317281-163328697	-	507.960692977211	437.138420280786	294.929128263865	431.591488359062	1005.75139867309	490.262999309575	0.636018155852322	0.0458205454157048	tsukushi, small leucine rich proteoglycan	http://www.ncbi.nlm.nih.gov/gene/?term=308843
Crybb1	protein_coding	chr12:50390939-50404550	-	0	0	0	2.14496771527914	5.62262800475156	0	4.41539604122782	0.0459364993054103	crystallin, beta B1	http://www.ncbi.nlm.nih.gov/gene/?term=25421
Cxcl13	protein_coding	chr14:15253146-15258221	-	139.56635651556	82.6483512840763	37.1532359979025	157.667964755629	221.12158378663	109.749927663797	0.912532341863259	0.0460974279701889	C-X-C motif chemokine ligand 13	http://www.ncbi.nlm.nih.gov/gene/?term=498335
Ccp110	protein_coding	chr1:188417012-188444991	+	1044.24341912147	906.506915492198	934.026934128721	1211.09565254745	1218.78029705125	1190.13212936249	0.327472879336594	0.0460990293748789	centriolar coiled-coil protein 110	http://www.ncbi.nlm.nih.gov/gene/?term=361634
LOC103691419	lncRNA	chr2:20580076-20582987	+	66.7155719400129	47.4476387616183	57.3713713505191	28.8043138118104	20.9024176360001	46.0673684450402	-0.837239557400861	0.0461235396131302	uncharacterized LOC103691419	http://www.ncbi.nlm.nih.gov/gene/?term=103691419
Pmp2	protein_coding	chr2:93827504-93831419	+	0.0235332821481256	0.917753980749886	6.97061096582599	9.61772820674514	19.4939137819892	3.79398299832852	1.99830764070355	0.0462380196520223	peripheral myelin protein 2	http://www.ncbi.nlm.nih.gov/gene/?term=688790
LOC103690433	lncRNA	chr8:81150735-81170349	-	0.0855204606322735	3.68165123571733	37.8800164567411	0.0303462307215601	3.72207890328928	2.49988316332068	-2.71725250810117	0.0462432796204985	uncharacterized LOC103690433, transcript variant X2	http://www.ncbi.nlm.nih.gov/gene/?term=103690433
Msmo1	protein_coding	chr16:26859441-26875880	+	1852.60611702716	1176.35203173619	942.102274147506	1903.41623316375	1744.74769157301	1740.43188466125	0.439958637085149	0.0462683112132098	methylsterol monooxygenase 1	http://www.ncbi.nlm.nih.gov/gene/?term=140910
Npr2	protein_coding	chr5:59128186-59147321	+	810.623328782241	892.295306611006	897.710724551329	705.117977093393	707.471798673389	618.134354978861	-0.357034931808235	0.0462994760658868	natriuretic peptide receptor 2	http://www.ncbi.nlm.nih.gov/gene/?term=116564
Uhrf1	protein_coding	chr9:10738211-10758403	-	243.03305625042	180.465238354259	234.282703392258	265.365263264539	517.259372222461	246.538350239161	0.645824952220354	0.0463445724101896	ubiquitin-like with PHD and ring finger domains 1	http://www.ncbi.nlm.nih.gov/gene/?term=316129
LOC108351788	lncRNA	chr8:123023183-123028346	-	6.24784718707604	3.76786128464557	6.17917031041098	1.07522476800407	1.85030481807679	0.782143164442991	-2.01548541476419	0.0464991601932762	uncharacterized LOC108351788, transcript variant X1	http://www.ncbi.nlm.nih.gov/gene/?term=108351788
LOC108350465	lncRNA	chr3:124077522-124085227	-	9.35055246349786	2.78335040047096	8.58934754478196	2.13670990826269	1.81328781911275	2.49906687047917	-1.62038487606304	0.0465122062015332	uncharacterized LOC108350465	http://www.ncbi.nlm.nih.gov/gene/?term=108350465
Mobp	protein_coding	chr8:128824420-128854492	+	0.00720369184311653	0.95139878432414	1.21468311353689	0.0648335597705922	9.30639837452149	5.83226969441093	2.62564131967795	0.046550154201232	myelin-associated oligodendrocyte basic protein	http://www.ncbi.nlm.nih.gov/gene/?term=25037
Klf15	protein_coding	chr4:122364688-122377690	+	833.766821722838	1698.95331848287	3752.34096905737	796.952095903517	1684.63589686382	1138.67440892085	-0.795874385692563	0.0466178622050727	Kruppel-like factor 15	http://www.ncbi.nlm.nih.gov/gene/?term=85497
Entpd3	protein_coding	chr8:129201000-129232436	+	221.129576306058	271.935148775923	109.418472369459	415.239965133605	311.529717516294	246.600182724852	0.690620213174591	0.0466356309937097	ectonucleoside triphosphate diphosphohydrolase 3	http://www.ncbi.nlm.nih.gov/gene/?term=316077
Lims2	protein_coding	chr18:24707951-24746159	+	1907.18715743809	2782.27870210147	4616.05310815912	1562.75993418142	2837.39744240805	1899.45581617242	-0.562626096801986	0.0466473994869561	LIM zinc finger domain containing 2	http://www.ncbi.nlm.nih.gov/gene/?term=361303
Lmbr1l	protein_coding	chr7:140585512-140600797	-	562.347146784024	672.811683778158	635.898770272599	549.51681230042	425.120003547158	426.681960639433	-0.417765418228481	0.0466494907432961	limb development membrane protein 1-like	http://www.ncbi.nlm.nih.gov/gene/?term=300215
LOC102548743	lncRNA	chr4:149371163-149395805	+	8.27226467074115	1.85446897732702	2.65351859675722	13.8119957036533	14.7343214798432	7.211504057242	1.45715792404512	0.0466597453513159	uncharacterized LOC102548743	http://www.ncbi.nlm.nih.gov/gene/?term=102548743
LOC685989	protein_coding	chr19:309214-313428	-	5.20282774879941	4.75756485737601	2.65233315039495	0.00929621532594377	0	1.74800980662323	-2.56869396438349	0.0466715529216759	hypothetical protein LOC685989, transcript variant X2	http://www.ncbi.nlm.nih.gov/gene/?term=685989
RGD1309651	protein_coding	chr19:54184554-54210872	-	6.25898353059912	7.62994719458947	3.93201631147432	2.1282702312295	1.82452452951528	1.62602654197166	-1.61669858999903	0.0466834938861421	similar to 1190005I06Rik protein	http://www.ncbi.nlm.nih.gov/gene/?term=361424
Coro6	protein_coding	chr10:62691952-62700658	-	594.720529996211	692.706236585491	890.996522867593	725.05570176168	429.679808973232	307.740617084887	-0.575261186448932	0.0467010426683614	coronin 6	http://www.ncbi.nlm.nih.gov/gene/?term=245982
Sbk1	protein_coding	chr1:197636230-197681031	+	1.06399948263118	2.86326980833438	2.48023297937873	8.49372713319697	5.44180890446778	7.46793765294422	1.68648527111098	0.0467172389897872	SH3 domain binding kinase 1	http://www.ncbi.nlm.nih.gov/gene/?term=113907
LOC102555634	protein_coding	chr10:43616557-43621238	+	148.035882478825	101.621609210474	97.5989910707537	255.454323927504	104.141277485247	226.506946864537	0.754328083921084	0.0467258191799879	interferon-inducible GTPase 1-like	http://www.ncbi.nlm.nih.gov/gene/?term=102555634
LOC300308	protein_coding	chr7:23011962-23026659	+	3.14635853084784	3.79425186265459	4.91083478814757	2.08600411729234	0	0	-2.42426526326346	0.0467886870300116	similar to hypothetical protein 4930509O22	http://www.ncbi.nlm.nih.gov/gene/?term=300308
LOC108348410	lncRNA	chr16:69261313-69294350	+	17.8430977470644	37.1078386296951	40.7369902110028	9.6887174655208	13.6963281301718	22.740688591452	-1.04577476365734	0.0468586701877316	uncharacterized LOC108348410, transcript variant X1	http://www.ncbi.nlm.nih.gov/gene/?term=108348410
Eif5a	protein_coding	chr10:56527075-56531615	-	6128.96393562145	5714.80708072388	5107.60540180622	6969.37838903654	7275.13443964579	6619.60047166676	0.299511762301816	0.0468762822632951	eukaryotic translation initiation factor 5A	http://www.ncbi.nlm.nih.gov/gene/?term=287444
LOC100912547	V_segment	chr6:139405905-139406654	+	0.0232830789108212	3.82783925353312	3.63957526012168	9.56484415311767	9.18087465505059	6.50584849129162	1.70643725272235	0.046878886464775	uncharacterized LOC100912547	http://www.ncbi.nlm.nih.gov/gene/?term=100912547
Gab1	protein_coding	chr19:30794290-30903819	+	3171.45507051387	3464.62761228623	3376.62945708583	2780.06885087634	2889.38009704688	2457.24816143528	-0.301191205880147	0.0468934683678156	GRB2-associated binding protein 1	http://www.ncbi.nlm.nih.gov/gene/?term=361388
Crtac1	protein_coding	chr1:261527009-261669614	-	0.00366888094338835	0	1.17398077036338	4.24277558667189	0.839482552371432	5.09330727928414	2.84843406210153	0.0469014775098907	cartilage acidic protein 1	http://www.ncbi.nlm.nih.gov/gene/?term=171438
Rab29	protein_coding	chr13:48644575-48650229	+	798.084523093553	804.853641884298	832.895250312508	677.406774898096	586.412525667342	639.009875818856	-0.356301909185028	0.0469591562530106	RAB29, member RAS oncogene family	http://www.ncbi.nlm.nih.gov/gene/?term=171122
LOC103691797	V_segment	chr3:16454548-16455380	-	18.8415227702279	38.1536240840353	19.0478510528975	18.8644494553347	0	3.93686467261514	-1.71341515255878	0.0469610197976261	Ig kappa chain V-II region TEW-like	http://www.ncbi.nlm.nih.gov/gene/?term=103691797
Cep55	protein_coding	chr1:256745251-256760794	+	84.4975628875413	84.5777518988653	78.6693424410451	120.457002093229	226.802126315452	82.2821681110875	0.792831426858991	0.0469839335535458	centrosomal protein 55	http://www.ncbi.nlm.nih.gov/gene/?term=294074
Ccnb2	protein_coding	chr8:76847972-76861165	-	66.7396524562685	54.1184480736125	62.3271484719418	107.612714391776	179.137782581888	52.3417118143563	0.886822849566558	0.0470030886152024	cyclin B2	http://www.ncbi.nlm.nih.gov/gene/?term=363088
LOC103694287	lncRNA	chr19:14318125-14319671	-	3.1212427585012	2.85477301776603	1.36595245416209	9.53323409505806	5.44122698480978	6.58093500006126	1.49479547499419	0.0471469427793712	uncharacterized LOC103694287, transcript variant X1	http://www.ncbi.nlm.nih.gov/gene/?term=103694287
Dnah10	protein_coding	chr12:37237482-37365258	-	1386.42543288095	1473.90996112455	981.884049032975	1825.63365977	1687.05212881539	1474.24846588651	0.375311941426997	0.0471862386459911	dynein, axonemal, heavy chain 10, transcript variant X1	http://www.ncbi.nlm.nih.gov/gene/?term=117252
LOC108349083	lncRNA	chr20:44602780-44624497	-	1.08871373127738	5.72827865447148	6.07480832109895	11.7105041194002	10.9854581138643	10.7382395610028	1.35423968858335	0.0471974073031357	uncharacterized LOC108349083, transcript variant X1	http://www.ncbi.nlm.nih.gov/gene/?term=108349083
Cit	protein_coding	chr12:46334669-46494152	-	86.6302608712169	101.691883773809	103.384245030898	141.751059342538	253.345802395865	98.8808357214438	0.759095383952378	0.0472144699908508	citron rho-interacting serine/threonine kinase	http://www.ncbi.nlm.nih.gov/gene/?term=83620
Klf9	protein_coding	chr1:240908483-240933198	+	4550.73453652725	6239.27667867314	10709.6899561192	3819.833744294	5832.86407911692	5345.09399494959	-0.519438669083768	0.0472205537769189	Kruppel-like factor 9	http://www.ncbi.nlm.nih.gov/gene/?term=117560
Hey2	protein_coding	chr1:29191170-29201257	+	401.601439632972	363.94567693825	317.01476326134	508.060368942105	478.328233386545	471.529161257607	0.428499138857392	0.0472518394558858	hes-related family bHLH transcription factor with YRPW motif 2	http://www.ncbi.nlm.nih.gov/gene/?term=155430
Pkib	protein_coding	chr20:40616868-40712598	+	133.464136867858	77.7954650124013	124.471214095985	171.51539421876	143.726645089082	215.82607495779	0.662240253574423	0.0472768102782533	protein kinase (cAMP-dependent, catalytic) inhibitor beta	http://www.ncbi.nlm.nih.gov/gene/?term=24678
Dcbld2	protein_coding	chr11:44237814-44292884	-	1942.46071509608	1668.60876205753	1683.46391227917	2139.9386984469	2066.36997172036	2385.44559968621	0.316207783909723	0.0473312966454075	discoidin, CUB and LCCL domain containing 2	http://www.ncbi.nlm.nih.gov/gene/?term=155696
Mapk8ip3	protein_coding	chr10:14259394-14299276	-	1803.77812042571	1811.14770625277	2114.51600713304	1699.93235112772	1379.97748205639	1489.31785885293	-0.326383901817809	0.0473813226481217	mitogen-activated protein kinase 8 interacting protein 3	http://www.ncbi.nlm.nih.gov/gene/?term=302983
Acot7	protein_coding	chr5:169357582-169450215	+	600.998204846048	964.620982965899	768.148964769126	619.887179374095	534.176851012479	585.140374988916	-0.424613434183983	0.0476008996064305	acyl-CoA thioesterase 7	http://www.ncbi.nlm.nih.gov/gene/?term=26759
LOC103691475	lncRNA	chr2:55006943-55047332	+	15.6477146655524	15.1986822905411	15.0030615276947	4.31988011716098	11.1369831641409	4.8387593393622	-1.15845401488573	0.0476738267858004	uncharacterized LOC103691475, transcript variant X2	http://www.ncbi.nlm.nih.gov/gene/?term=103691475
Ccdc71l	protein_coding	chr6:51659498-51666145	+	754.383161218037	788.577112068432	1710.51835384296	567.873871970252	845.022523611006	777.517898505617	-0.570098191895114	0.047842005787594	coiled-coil domain containing 71-like, transcript variant X1	http://www.ncbi.nlm.nih.gov/gene/?term=500640
Mir449c	ncRNA	chr2:44896066-44896164	+	2.08447275503111	0.929655451466184	2.4450195640537	16.8627763013537	11.9901989589396	0	2.32208177783521	0.0480175901990239	microRNA 449c	http://www.ncbi.nlm.nih.gov/gene/?term=100526629
LOC102554488	lncRNA	chr15:25346981-25360185	-	4.20957982769709	5.6833813299783	9.69030719177448	4.17889438626052	0.886992862336283	0	-1.94472911690551	0.0480489902138664	uncharacterized LOC102554488	http://www.ncbi.nlm.nih.gov/gene/?term=102554488
Mpc1	protein_coding	chr1:53026608-53038229	-	1225.74122817977	970.155141885296	1023.84640031651	1361.28182453948	1346.14458523417	1348.4533621836	0.333025818440542	0.0480943707611086	mitochondrial pyruvate carrier 1	http://www.ncbi.nlm.nih.gov/gene/?term=171087
Fam63b	protein_coding	chr8:77029346-77089208	-	6776.95839554479	9457.84958455215	11470.9902552829	5955.44070160966	7865.34059013644	7311.80329900602	-0.390602863846527	0.0481191176749757	family with sequence similarity 63, member B, transcript variant X1	http://www.ncbi.nlm.nih.gov/gene/?term=363089
Cacnb2	protein_coding	chr17:81673862-82019219	+	1503.32943576603	1890.13486065708	1413.05473713664	1395.30025492146	1184.81831762112	1195.04372862347	-0.349113088574258	0.0482337840118175	calcium voltage-gated channel auxiliary subunit beta 2	http://www.ncbi.nlm.nih.gov/gene/?term=116600
Ces1d	protein_coding	chr19:15195514-15239827	+	12096.3773986076	15052.9144699146	17746.8456197855	11405.8127190962	10836.0629854125	13113.5970093546	-0.344589710113769	0.0482421155333629	carboxylesterase 1D	http://www.ncbi.nlm.nih.gov/gene/?term=113902
Acat2l1	protein_coding	chr1:48008574-48025730	+	34.3003764496104	23.7691363847185	8.15937929077374	11.6525949998002	3.53022074795999	10.9019320154645	-1.3310285097974	0.0482722951883735	acetyl-CoA acetyltransferase 2-like 1	http://www.ncbi.nlm.nih.gov/gene/?term=365096
LOC108352498	lncRNA	chr12:27660256-27667957	+	148.137887447955	102.499279860749	188.893815763569	85.2479231557436	71.3316869252017	113.917981174002	-0.698361091445414	0.0482951012688529	uncharacterized LOC108352498	http://www.ncbi.nlm.nih.gov/gene/?term=108352498
Fam107a	protein_coding	chr15:18399145-18415959	+	774.125465883035	732.567489486359	1080.45764893139	748.682797092497	431.372063485394	684.754143227398	-0.471958552661781	0.0483460616261836	family with sequence similarity 107, member A	http://www.ncbi.nlm.nih.gov/gene/?term=361018
Crot	protein_coding	chr4:22079837-22116265	+	1569.01770125322	1181.99866631451	1857.39142204286	1009.85232899402	1481.11602059851	920.481846672347	-0.433460012244576	0.0484660044984808	carnitine O-octanoyltransferase	http://www.ncbi.nlm.nih.gov/gene/?term=83842
Cyp2c6v1	protein_coding	chr1:147713879-147814410	+	0.0234493536536213	1.88352057968224	5.8653658482073	0	0	0	-4.47205077884184	0.0484736786814996	cytochrome P450, family 2, subfamily C, polypeptide 6, variant 1	http://www.ncbi.nlm.nih.gov/gene/?term=293989
Islr	protein_coding	chr8:62946732-62949675	-	1148.56131997434	1137.48908491566	850.851627505239	1249.5121098736	1836.67851042779	1115.23043124855	0.421042833815524	0.0484795392056986	immunoglobulin superfamily containing leucine-rich repeat	http://www.ncbi.nlm.nih.gov/gene/?term=686539
Calml4	protein_coding	chr8:67753279-67765359	+	107.345527713544	60.7122489179222	78.6601172730446	160.7627402194	181.65783961168	80.6227791985239	0.776924934694413	0.0484888234909368	calmodulin-like 4	http://www.ncbi.nlm.nih.gov/gene/?term=691455
LOC102551403	protein_coding	chr10:76901681-77210042	-	240.960013379885	230.921009777816	199.766199298779	413.179005868518	458.431781110243	184.948440782658	0.652724080570595	0.048503707634799	ankyrin repeat and fibronectin type-III domain-containing protein 1-like, transcript variant X1	http://www.ncbi.nlm.nih.gov/gene/?term=102551403
Hmox1	protein_coding	chr19:14508634-14515455	+	1198.61898836979	1150.79507383589	809.803146201513	2248.22877607299	1220.45340765656	1048.77425134851	0.515282339369693	0.0486223667625822	heme oxygenase 1	http://www.ncbi.nlm.nih.gov/gene/?term=24451
Acpt	protein_coding	chr1:100226311-100234536	-	20.9618296246112	37.0879764611513	43.2152191583468	10.7586763891955	22.1031230261603	18.2732202136629	-0.978477720677776	0.0486659329895579	acid phosphatase, testicular	http://www.ncbi.nlm.nih.gov/gene/?term=308569
Plekhb1	protein_coding	chr1:165665905-165683753	-	709.341583293249	559.646125375832	594.898752649125	774.432481988964	1110.9106962353	647.740491472648	0.442436537846585	0.0487381853209229	pleckstrin homology domain containing B1	http://www.ncbi.nlm.nih.gov/gene/?term=64471
Fam184a	protein_coding	chr20:34935029-35054806	-	279.575368966375	299.376762705805	229.783085656964	393.020667808472	392.239317254778	338.814885507744	0.473509692283207	0.0488044640012177	family with sequence similarity 184, member A, transcript variant X2	http://www.ncbi.nlm.nih.gov/gene/?term=361853
Dnah5	protein_coding	chr2:80947730-81143997	+	669.649116853672	546.401211642389	384.69823855849	759.454575523605	887.206620025836	584.781242287934	0.478182348474919	0.048849128393559	dynein, axonemal, heavy chain 5, transcript variant X1	http://www.ncbi.nlm.nih.gov/gene/?term=294854
Mgarp	protein_coding	chr2:140444963-140453719	-	3.16596476906627	6.67474158705635	6.17730047501968	1.07517298013279	0.897565326481944	1.68037255116469	-2.01017659589042	0.0489099888260409	mitochondria-localized glutamic acid-rich protein	http://www.ncbi.nlm.nih.gov/gene/?term=689931
RGD1560394	protein_coding	chr14:82053684-82055290	-	20.8121866196671	16.1487768453905	11.5327940315275	25.6589776879973	52.5509724071025	22.0183305076882	1.04041712586858	0.0489607432320441	RGD1560394	http://www.ncbi.nlm.nih.gov/gene/?term=289728
LOC688754	transcribed_pseudogene	chr18:51613128-51614147	-	115.820494280766	113.998879422067	135.688552801073	161.982746455579	157.499113382067	235.809545035547	0.604299368075339	0.0489611169933882	similar to Voltage-dependent anion-selective channel protein 1 (VDAC-1) (mVDAC1) (mVDAC5) (Outer mitochondrial membrane protein porin 1) (Plasmalemmal porin)	http://www.ncbi.nlm.nih.gov/gene/?term=688754
Defb27	protein_coding	chr3:148069144-148073877	-	8.35462549643113	2.76314361638862	15.6075775386018	4.22430414268902	1.79249030945461	2.44693642722633	-1.62556081861564	0.0490130118527904	defensin beta 27	http://www.ncbi.nlm.nih.gov/gene/?term=641642
Reep4	protein_coding	chr15:52235283-52238490	+	945.172730177921	1121.3858383045	764.821352598731	1422.96542365825	1252.689877881	1029.09309699666	0.386709332571143	0.0491006661201873	receptor accessory protein 4	http://www.ncbi.nlm.nih.gov/gene/?term=306014
Neil3	protein_coding	chr16:41079444-41138505	+	6.25966365296197	5.69060539177921	6.23937854911486	22.2102021940577	10.91378944428	9.71981370786447	1.22043265344806	0.0491567577125976	nei-like DNA glycosylase 3	http://www.ncbi.nlm.nih.gov/gene/?term=290729
Smpx	protein_coding	chrX:40029200-40086870	-	58.05120247999	7.44395697354069	6.98778621313542	27.9733071789092	169.51265490373	33.2935012896151	1.66437190465177	0.0491874642603243	small muscle protein, X-linked	http://www.ncbi.nlm.nih.gov/gene/?term=84416
LOC102556034	lncRNA	chr4:10623572-10628517	-	69.8858355227277	47.4024332278122	84.3067714684878	26.7576748786067	41.267727745114	47.498471061635	-0.798976598662628	0.0492297626336305	uncharacterized LOC102556034	http://www.ncbi.nlm.nih.gov/gene/?term=102556034
LOC680121	transcribed_pseudogene	chr11:13499168-13501271	+	49.0153018006663	48.4780065302573	40.1305879156447	51.3336457703884	58.4273060048489	152.794178721817	0.928997422171767	0.0492694279597594	similar to heat shock protein 8	http://www.ncbi.nlm.nih.gov/gene/?term=680121
Clic1	protein_coding	chr20:5040314-5049166	+	3493.79318121887	3787.73578991183	3204.78639483146	4125.41423638452	4439.85999587609	4306.48305432249	0.295556286322554	0.0493377883383394	chloride intracellular channel 1	http://www.ncbi.nlm.nih.gov/gene/?term=406864
Ccne2	protein_coding	chr5:24434077-24446406	+	61.611386070047	64.56163242564	97.8942964655046	114.022236925003	167.037874345661	90.7779599016268	0.730677819634429	0.0493422334997983	cyclin E2	http://www.ncbi.nlm.nih.gov/gene/?term=362485
LOC103691798	V_segment	chr3:16849694-16884039	+	55.3485015212411	121.024987648959	21.0025242408361	45.5198488764283	11.6731931237657	23.0660276398375	-1.28461990344529	0.0494008643376147	Ig kappa chain V19-17-like	http://www.ncbi.nlm.nih.gov/gene/?term=103691798
Lrrn2	protein_coding	chr13:49660356-49730275	+	2.14571159519758	6.6513274202632	10.8229525881026	8.65793306296822	18.3442362534489	24.3704252675999	1.37113874711504	0.0495228209785492	leucine rich repeat neuronal 2	http://www.ncbi.nlm.nih.gov/gene/?term=289020
LOC102548751	lncRNA	chr6:109309357-109315212	+	11.4778222001797	11.3992537883642	11.2528390610087	5.31410692884847	5.52159061278776	3.20532507308718	-1.26285659259613	0.0495579699547151	uncharacterized LOC102548751	http://www.ncbi.nlm.nih.gov/gene/?term=102548751
Olfml3	protein_coding	chr2:206219419-206222248	-	2719.49219736117	1324.51527666452	1454.40621331034	2474.40569247091	2170.76215970414	3040.3845048443	0.483102258745936	0.0495814178746901	olfactomedin-like 3	http://www.ncbi.nlm.nih.gov/gene/?term=310743
Runx1t1	protein_coding	chr5:27284921-27440802	+	1109.97618624266	1201.18884189256	814.762140036634	815.903859719381	677.994433353301	887.01224780736	-0.393295909974603	0.0496748015074273	RUNX1 translocation partner 1	http://www.ncbi.nlm.nih.gov/gene/?term=362489
LOC654482	protein_coding	chr8:6218391-6236438	-	388.025448678753	347.800286561523	279.721349009858	492.121368843682	687.593968182174	320.184336035697	0.56178755983271	0.0497185005905636	hypothetical protein LOC654482	http://www.ncbi.nlm.nih.gov/gene/?term=654482
Actn2	protein_coding	chr17:66304530-66397647	-	65.3922619819646	23.6877153373096	0.698162655924577	47.1355489489685	227.250589563601	43.1774135940119	1.8163258772611	0.0497206557434992	actinin alpha 2	http://www.ncbi.nlm.nih.gov/gene/?term=291245
Map1b	protein_coding	chr2:29675391-29768750	-	5368.40913879923	4481.36419060569	3935.61980413112	5217.26324330228	7583.23394544728	5092.77267828023	0.376203446877198	0.0497742818602737	microtubule-associated protein 1B	http://www.ncbi.nlm.nih.gov/gene/?term=29456
Trim3	protein_coding	chr1:170441662-170464341	-	2397.42717089479	3268.9206554181	3044.85920086791	2400.86611142523	2346.83752556943	2228.58234522121	-0.320478851779375	0.0498789927681224	tripartite motif-containing 3	http://www.ncbi.nlm.nih.gov/gene/?term=83616
Fap	protein_coding	chr3:48467781-48536242	-	0.0653301589322774	13.3814029480532	13.3511375890164	21.3964593070523	51.7603941085924	11.9090476294794	1.64630231998835	0.0500624058459697	fibroblast activation protein, alpha	http://www.ncbi.nlm.nih.gov/gene/?term=192203
LOC103693764	lncRNA	chr15:82482942-82489743	+	230.625665030403	275.563344733122	330.015623305173	265.97511188379	140.05096935129	122.206335912128	-0.662981987593294	0.0501326055844366	uncharacterized LOC103693764	http://www.ncbi.nlm.nih.gov/gene/?term=103693764
F11r	protein_coding	chr13:89826272-89850151	+	9369.30546801055	10909.8747900206	9260.9816262808	7729.93089864896	8397.69506570396	7928.35234321078	-0.29631793430032	0.0501573674525469	F11 receptor	http://www.ncbi.nlm.nih.gov/gene/?term=116479
Col11a2	protein_coding	chr20:3829324-3859022	+	96.9675882582351	58.7986263821086	95.7422157722695	65.8754268408156	42.0668919356627	38.6966492195917	-0.777329355126407	0.050190347666253	collagen, type XI, alpha 2	http://www.ncbi.nlm.nih.gov/gene/?term=294279
LOC100361898	protein_coding	chr1:248402889-248403604	+	35.4091859005685	24.6646565363581	25.1192184663521	44.7759041725238	50.4192779906164	49.7499697117653	0.764404247318513	0.0502670220165253	coiled-coil-helix-coiled-coil-helix domain containing 4	http://www.ncbi.nlm.nih.gov/gene/?term=100361898
LOC108351556	lncRNA	chr7:143701204-143702946	-	225.253057717461	131.959434226055	196.883147528188	129.909593882824	126.491194455757	104.224228906772	-0.618954946597955	0.050296771807751	uncharacterized LOC108351556	http://www.ncbi.nlm.nih.gov/gene/?term=108351556
Slitrk1	protein_coding	chr15:93303382-93307420	-	0	0	0	0.0380657881834943	6.56571577648756	1.56059786419312	4.52119645859621	0.0503435950776369	SLIT and NTRK-like family, member 1	http://www.ncbi.nlm.nih.gov/gene/?term=306147
LOC102548615	lncRNA	chr15:46433411-46436983	+	0	0	0	0.0380657881834943	6.56571577648756	1.56059786419312	4.52119381594843	0.0503569785060913	uncharacterized LOC102548615, transcript variant X1	http://www.ncbi.nlm.nih.gov/gene/?term=102548615
Csap1	protein_coding	chr10:13230181-13230577	+	0	0	0	0.0380657881834943	6.56571577648756	1.56059786419312	4.52119019521395	0.050375323684091	common salivary protein 1	http://www.ncbi.nlm.nih.gov/gene/?term=171161
Gna14	protein_coding	chr1:235165775-235347986	+	1795.3318223099	1316.02578256214	1473.9572216172	1773.55879918398	1868.45293092811	2167.52773191378	0.341657349153717	0.0505291517402132	G protein subunit alpha 14	http://www.ncbi.nlm.nih.gov/gene/?term=309242
Kif21a	protein_coding	chr7:132069962-132200947	-	461.034624989322	374.376462065329	332.035185482131	521.944159643725	595.741795532077	468.076869484039	0.441016989324112	0.0505344846883972	kinesin family member 21A, transcript variant X8	http://www.ncbi.nlm.nih.gov/gene/?term=300158
Gabbr1	protein_coding	chr20:1955344-1984907	-	1368.72235468272	1245.73432042495	1456.23294909928	1216.33794780927	1045.55431979339	964.548414993695	-0.33545927386025	0.0505394780416189	gamma-aminobutyric acid type B receptor subunit 1	http://www.ncbi.nlm.nih.gov/gene/?term=81657
LOC108350647	lncRNA	chr4:7449889-7453364	+	45.9330767044014	42.7037820014668	63.158452574664	30.8792217998155	26.5157409015437	31.5476973833199	-0.766772445132949	0.050556353041147	uncharacterized LOC108350647	http://www.ncbi.nlm.nih.gov/gene/?term=108350647
Mgmt	protein_coding	chr1:209237255-209464189	+	47.9560199799404	37.9685259985187	42.4287767673234	84.0496487876583	58.5364755453575	67.9064933411336	0.711885637220028	0.0506029565669464	O-6-methylguanine-DNA methyltransferase	http://www.ncbi.nlm.nih.gov/gene/?term=25332
Pcdh1	protein_coding	chr18:31330081-31343147	-	4604.90035528244	5764.24580851915	5907.66710345528	3875.14365688039	4852.30066076003	4284.9069831801	-0.322813393483571	0.0506429128374514	protocadherin 1, transcript variant X1	http://www.ncbi.nlm.nih.gov/gene/?term=307481
Dsc2	protein_coding	chr18:11826705-11858801	-	259.746957610576	280.38471113794	198.705165689577	279.20318342732	373.920908326047	406.3524557067	0.519433696489638	0.0506634321574235	desmocollin 2	http://www.ncbi.nlm.nih.gov/gene/?term=291760
Tuba1b	protein_coding	chr7:140614746-140617721	-	7747.01194567592	6703.98869585748	6657.41555514661	7994.11687301581	9119.80534779698	8817.71816595387	0.296906287736598	0.0508398677240661	tubulin, alpha 1B	http://www.ncbi.nlm.nih.gov/gene/?term=500929
Dlk2	protein_coding	chr9:17061187-17065600	-	0.00365323524854205	0.960757657498192	0.018263115926496	0.0825596728320495	21.6002756285301	0	3.94587567901147	0.0508736094547257	delta like non-canonical Notch ligand 2	http://www.ncbi.nlm.nih.gov/gene/?term=316232
Gjb5	protein_coding	chr5:145422034-145440558	-	8.33070171386358	4.7056654285082	8.6198586873472	16.002016178802	26.804143355331	8.75176303913605	1.24020494978063	0.0509052014492306	gap junction protein, beta 5	http://www.ncbi.nlm.nih.gov/gene/?term=29586
Cort	protein_coding	chr5:165942780-165944221	-	0	0	0	1.09634903905975	4.68052927752615	0.723420262114909	4.20560860626893	0.0509221039334916	cortistatin	http://www.ncbi.nlm.nih.gov/gene/?term=25305
Bace2	protein_coding	chr11:37798397-37880624	+	399.571632942409	475.199967655437	351.970149270593	492.179623764535	636.999901708264	529.524747396157	0.434413724868485	0.0510455169336509	beta-site APP-cleaving enzyme 2	http://www.ncbi.nlm.nih.gov/gene/?term=288227
Kif20a	protein_coding	chr18:27424328-27432814	+	100.170337674006	102.613723804629	112.100404308487	137.568942278827	345.220214681077	92.0995848846074	0.86737035327422	0.0510940125143424	kinesin family member 20A	http://www.ncbi.nlm.nih.gov/gene/?term=361308
LOC108350482	lncRNA	chr3:139720216-139724415	+	43.7746902643406	24.5959925021996	45.815502975951	28.5901812439171	9.90096623556592	18.1940717278189	-1.00649034724525	0.0511033274095852	uncharacterized LOC108350482	http://www.ncbi.nlm.nih.gov/gene/?term=108350482
LOC108351891	lncRNA	chr9:17326709-17332370	+	12.5065382345396	11.3996005824216	10.0895902390186	4.28207078085565	3.61708555382464	6.75092838444127	-1.18807030870647	0.0511675639452522	uncharacterized LOC108351891	http://www.ncbi.nlm.nih.gov/gene/?term=108351891
LOC102550420	lncRNA	chr9:64886672-64891644	-	0.0750675468146236	20.1137079157962	12.3786322557574	3.17124713188144	0	3.40474499475467	-2.25889361552612	0.0511824902566682	uncharacterized LOC102550420	http://www.ncbi.nlm.nih.gov/gene/?term=102550420
Elovl6	protein_coding	chr2:234187490-234296124	-	6.27446041729042	11.4877161250566	2.81391659406099	14.9491979862248	26.8154449876994	8.76180941566729	1.27496841660981	0.0512141539026234	ELOVL fatty acid elongase 6	http://www.ncbi.nlm.nih.gov/gene/?term=171402
Mir23a	ncRNA	chr19:25318582-25318656	+	5.20312416856027	3.78734337274654	3.80517675060765	9.61011887539351	11.0039099307085	10.7772217634064	1.27265732667725	0.0513022129975737	microRNA 23a	http://www.ncbi.nlm.nih.gov/gene/?term=100314228
Pdia3	protein_coding	chr3:113376983-113400707	+	9969.11586457697	9158.49756934643	8975.39597461455	11328.0398622747	11235.6558191847	11687.8896373897	0.285433716272945	0.0513058314071011	protein disulfide isomerase family A, member 3	http://www.ncbi.nlm.nih.gov/gene/?term=29468
P2rx6	protein_coding	chr11:87434929-87445221	+	161.676508351516	172.055234799503	117.685000105048	299.149887768069	263.082584719961	146.961176912282	0.650077829978598	0.0513467422999414	purinergic receptor P2X 6	http://www.ncbi.nlm.nih.gov/gene/?term=25041
LOC103694009	lncRNA	chr16:84622666-84626645	+	0.00365323524854205	0.960757657498192	0.018263115926496	2.15914954485089	3.68054249982114	3.31911200998284	2.74606597334082	0.0513811820948933	uncharacterized LOC103694009	http://www.ncbi.nlm.nih.gov/gene/?term=103694009
Cfap44	protein_coding	chr11:61160793-61237056	-	3413.40149356326	2847.8727944405	2707.29509522692	4222.24215388921	4078.84537112698	3044.70847573587	0.338954998776855	0.0513890102653968	cilia and flagella associated protein 44, transcript variant X1	http://www.ncbi.nlm.nih.gov/gene/?term=363782
Siva1	protein_coding	chr6:137209999-137214379	+	255.495599884433	181.442003797582	178.613261632999	318.441042757347	301.497251667548	265.875908156075	0.524207829383014	0.0514184792404471	SIVA1, apoptosis-inducing factor	http://www.ncbi.nlm.nih.gov/gene/?term=362791
Myoz2	protein_coding	chr2:227180887-227207629	-	61.2015229182631	17.9603031127814	0.66208065914998	54.5145837050709	166.531560530785	43.2792387096842	1.71983694457164	0.0514633524606525	myozenin 2	http://www.ncbi.nlm.nih.gov/gene/?term=295426
Ncaph	misc_RNA	chr3:119583798-119611148	-	86.6178056671929	88.3467577881712	105.738483102599	171.456339897339	231.270467416702	78.8632202372749	0.777806987126757	0.0514657828477595	non-SMC condensin I complex, subunit H, transcript variant X2	http://www.ncbi.nlm.nih.gov/gene/?term=680089
Tcrva8	V_segment	chr15:30548154-30550940	+	0	0	0	6.27506557354909	0	1.57893008886452	4.46458342541875	0.0514781493264605	TCR alpha variable region	http://www.ncbi.nlm.nih.gov/gene/?term=290116
Pusl1	protein_coding	chr5:173326755-173339934	-	964.005024158809	992.00742986986	1363.55705429288	892.587992218324	876.0647275848	806.316030600635	-0.365837404992312	0.0515064277500952	pseudouridylate synthase-like 1	http://www.ncbi.nlm.nih.gov/gene/?term=362681
Pde9a	protein_coding	chr20:10123624-10216325	+	598.89954222189	841.031302069039	795.386130314936	643.271495726545	511.25853622865	531.162395281415	-0.407509709517309	0.0515815859910202	phosphodiesterase 9A	http://www.ncbi.nlm.nih.gov/gene/?term=191569
Adamts1	protein_coding	chr11:25342119-25350938	-	3382.27096895538	4898.57752888419	5305.19675758524	3403.23343540371	3744.34921902145	3489.24403422847	-0.35293021642705	0.0515850182495482	ADAM metallopeptidase with thrombospondin type 1 motif, 1	http://www.ncbi.nlm.nih.gov/gene/?term=79252
LOC102555657	lncRNA	chr20:46529381-46532843	-	0.00365323524854205	0.960757657498192	0.018263115926496	3.21429426073915	8.42793824168888	0	3.05562554911859	0.0516919952119836	uncharacterized LOC102555657, transcript variant X1	http://www.ncbi.nlm.nih.gov/gene/?term=102555657
LOC108348158	lncRNA	chr1:275986595-276012939	-	994.213686369278	923.596018149645	1125.71115807792	796.741115827271	657.819848144146	906.963877685758	-0.365318260405927	0.051759857752843	uncharacterized LOC108348158	http://www.ncbi.nlm.nih.gov/gene/?term=108348158
LOC100911077	lncRNA	chr8:117777865-117780841	-	9.49744713279699	17.0526578892737	37.6204915391545	11.6116013214198	10.1689344739759	0.525752735212293	-1.52247619870051	0.0518728911781724	uncharacterized LOC100911077	http://www.ncbi.nlm.nih.gov/gene/?term=100911077
LOC102555012	lncRNA	chr6:11148736-11153450	+	3.12104750046543	3.82834262896867	0.116918225562521	0	0	0	-4.34325535718168	0.0519401194503254	uncharacterized LOC102555012, transcript variant X1	http://www.ncbi.nlm.nih.gov/gene/?term=102555012
Etv1	protein_coding	chr6:58467215-58558640	+	1915.42791241967	2044.90883685061	2514.62631231208	1464.69620095671	1870.39623400013	1781.17194598685	-0.339195607970729	0.0519468321212719	ets variant 1	http://www.ncbi.nlm.nih.gov/gene/?term=362733
Xkr9	protein_coding	chr5:4946332-4975436	-	1.07373858857366	0	8.12927023615128	0	0	0	-4.7214290560119	0.0519579137802464	XK related 9	http://www.ncbi.nlm.nih.gov/gene/?term=497099
Rbm33	protein_coding	chr4:592616-700903	+	4507.85808496875	5141.81428769514	5360.31711403513	4339.44273009685	3734.15518474824	4115.87292608788	-0.300271486626748	0.0519951867270097	RNA binding motif protein 33	http://www.ncbi.nlm.nih.gov/gene/?term=362297
Sned1	protein_coding	chr9:100380487-100439125	+	3394.72582858972	3564.36068862102	4286.54222231822	3199.72534131288	3038.69419104892	2865.91276149185	-0.304617462171519	0.0520240749083411	sushi, nidogen and EGF-like domains 1	http://www.ncbi.nlm.nih.gov/gene/?term=316638
Rasgef1b	protein_coding	chr14:11499692-12028513	+	1586.88373842563	2014.47171265022	3213.48155277214	1247.46021626663	1732.907750397	1928.93580182846	-0.47265650061884	0.0520898211953102	RasGEF domain family, member 1B, transcript variant X2	http://www.ncbi.nlm.nih.gov/gene/?term=100361238
Lypd8	protein_coding	chr10:43817773-43828812	+	31.2598012146362	33.3253383716246	15.5094901835071	7.54407383581525	21.3369649441209	7.20319937125594	-1.14158139592095	0.0521680869604346	LY6/PLAUR domain containing 8	http://www.ncbi.nlm.nih.gov/gene/?term=691259
LOC102549742	lncRNA	chr14:18844872-18845853	+	15.632299215012	7.51204103053424	19.5675432680363	4.29496497723695	1.7251392893248	10.2923693193849	-1.37210569253459	0.0521836039129199	uncharacterized LOC102549742	http://www.ncbi.nlm.nih.gov/gene/?term=102549742
Arrdc4	protein_coding	chr1:129766097-129780076	-	1280.09713874722	1592.66960087546	1438.95425677164	1082.24468678198	1039.09133102493	1294.82175387551	-0.335667468567396	0.0525685394641278	arrestin domain containing 4	http://www.ncbi.nlm.nih.gov/gene/?term=293019
Prx	protein_coding	chr1:84302074-84324560	+	6118.67486347822	9195.62674444483	9428.80701108023	4894.57722558942	7150.58500695525	6834.4932541714	-0.39008378232971	0.0525834148545877	periaxin	http://www.ncbi.nlm.nih.gov/gene/?term=78960
Gpm6a	protein_coding	chr16:39367697-39719292	-	1098.52590313408	999.618481355185	1176.91319887148	1154.75852052258	1305.76500828132	1781.55358199049	0.373984561952858	0.052600153281409	glycoprotein m6a	http://www.ncbi.nlm.nih.gov/gene/?term=306439
Gk	protein_coding	chrX:54227291-54303897	-	1202.7749702352	964.472333669375	900.574765721868	1425.13540130866	1149.03133289934	1337.72732560195	0.350197183635242	0.0526961047016457	glycerol kinase	http://www.ncbi.nlm.nih.gov/gene/?term=79223
LOC108353110	lncRNA	chr16:4947858-5031021	-	4.14319179195407	2.85491825849057	0.117072378576782	0	0	0	-4.35317850919914	0.052715527537183	uncharacterized LOC108353110, transcript variant X1	http://www.ncbi.nlm.nih.gov/gene/?term=108353110
Pla2g16	protein_coding	chr1:222844238-222877180	+	751.171737591807	872.35023222552	869.006456345832	1058.77109012064	1093.26675405961	983.683509916573	0.331135409437834	0.0527254572860565	phospholipase A2, group XVI	http://www.ncbi.nlm.nih.gov/gene/?term=24913
Cep295	protein_coding	chr8:13871065-13909249	-	633.312673567688	1016.94064468921	615.180092509492	542.476574770867	1726.85413237761	1261.55530911373	0.640150678187935	0.0527425013413517	centrosomal protein 295	http://www.ncbi.nlm.nih.gov/gene/?term=363018
Plk5	protein_coding	chr7:12212910-12234253	-	44.8486868148259	38.9256412372635	44.8319121038064	76.7017862774998	115.810764318089	40.00536008424	0.852388041820814	0.0527820916018269	polo-like kinase 5	http://www.ncbi.nlm.nih.gov/gene/?term=314627
LOC108353165	lncRNA	chr18:29006575-29009838	-	29.1535921512897	23.7577943454697	16.5782161687448	7.53798990592481	11.9136649492106	15.105179423779	-0.996670540781526	0.0528230612576769	uncharacterized LOC108353165	http://www.ncbi.nlm.nih.gov/gene/?term=108353165
LOC103693072	lncRNA	chr8:50424488-50437723	+	513.161482101381	332.49997872505	373.036982788781	282.280999786451	237.205572717382	336.779375968583	-0.508675264730005	0.052977397655961	uncharacterized LOC103693072	http://www.ncbi.nlm.nih.gov/gene/?term=103693072
Iffo1	protein_coding	chr4:157659115-157676335	+	938.943219395851	1043.38726964776	1046.0912304902	911.689860793577	757.798291887888	712.592581718592	-0.346841107895204	0.0529872867215339	intermediate filament family orphan 1	http://www.ncbi.nlm.nih.gov/gene/?term=362437
Iqca1	protein_coding	chr9:97190240-97298760	-	177.351508982112	209.136175795596	142.578128849698	283.305968033551	342.942310623892	180.173236640244	0.606603593446128	0.0531650573177192	IQ motif containing with AAA domain 1, transcript variant X1	http://www.ncbi.nlm.nih.gov/gene/?term=316616
LOC102546455	lncRNA	chr5:152706950-152708638	-	7.33810395041835	8.52934520130844	13.4232457983404	6.2996667870775	0.845780123054409	2.42290010970838	-1.5902165965306	0.0531788419831119	uncharacterized LOC102546455	http://www.ncbi.nlm.nih.gov/gene/?term=102546455
Tbc1d4	protein_coding	chr15:85927978-86105829	-	1563.84125088226	1797.90291439908	1693.31512368279	1170.70443557153	1394.74495708667	1477.91794211717	-0.321793342727147	0.053562728054188	TBC1 domain family, member 4, transcript variant X1	http://www.ncbi.nlm.nih.gov/gene/?term=306117
Serpinb3	protein_coding	chr13:27186701-27193211	-	2.06918584147966	0	1.25076999471167	6.35121607147008	5.52099872448733	2.32564041014746	2.01305923026869	0.0537223812601756	serpin family B member 3	http://www.ncbi.nlm.nih.gov/gene/?term=304688
LOC102549247	lncRNA	chr1:255889861-255903036	-	7.36727981203866	14.2776193282203	15.9672676152435	1.14164782460748	6.4626532101089	6.75343751180161	-1.35557508685186	0.0537433086923891	uncharacterized LOC102549247	http://www.ncbi.nlm.nih.gov/gene/?term=102549247
Myzap	protein_coding	chr8:78009019-78096409	-	4591.3029067365	4176.27334405592	5979.65857786664	4002.88202831894	3785.50982153231	3979.95100067419	-0.32530874169685	0.0537681987700561	myocardial zonula adherens protein	http://www.ncbi.nlm.nih.gov/gene/?term=363091
Lypd6b	protein_coding	chr3:35271785-35437296	+	20.7354113180482	6.57474757968609	7.77367390338157	30.9020134687387	57.2731405039655	6.8037138516088	1.42772806652367	0.0537909147063513	LY6/PLAUR domain containing 6B	http://www.ncbi.nlm.nih.gov/gene/?term=362133
Pnrc1	protein_coding	chr5:48501472-48504511	-	3663.92107942638	5283.47001671119	4700.79631539597	3727.00088542063	3481.2675165173	3693.18614311353	-0.324221471769588	0.0538438730544135	proline-rich nuclear receptor coactivator 1	http://www.ncbi.nlm.nih.gov/gene/?term=286988
Atad2	protein_coding	chr7:97984754-98027379	+	1194.48795306222	1096.56369095146	1147.17734389123	1309.144430488	1537.73761060406	1424.70912794781	0.313342508550609	0.0538837451399159	ATPase family, AAA domain containing 2	http://www.ncbi.nlm.nih.gov/gene/?term=314993
Diaph3	protein_coding	chr15:69928507-70400077	-	101.245207294218	110.20110895766	139.259742386966	121.641856387787	316.645024286221	151.312942690624	0.749014800144735	0.0538974536152614	diaphanous-related formin 3	http://www.ncbi.nlm.nih.gov/gene/?term=290396
LOC102548312	lncRNA	chr16:18766244-18773550	+	14.7842640064317	21.6745318246087	118.335229226713	164.900002384168	107.12211007975	94.9828794436469	1.23108300628246	0.0539009157062818	uncharacterized LOC102548312	http://www.ncbi.nlm.nih.gov/gene/?term=102548312
LOC108352161	lncRNA	chr10:105648525-105649948	+	34.3660329780384	27.5535744193444	20.3154451695614	16.9964429991377	14.6638012704342	11.4490137041446	-0.929044676312263	0.0539619621990256	uncharacterized LOC108352161	http://www.ncbi.nlm.nih.gov/gene/?term=108352161
Trnaw-cca_2	tRNA	chr10:49166992-49167063	-	0	0	0	1.1025141516675	5.62314233972954	0.706484918149958	4.38746108004169	0.0539804431245542	tRNA-Trp	http://www.ncbi.nlm.nih.gov/gene/?term=108352280
LOC108350045	lncRNA	chr2:181912433-181924626	+	2.06918584147966	0	1.25076999471167	9.47662657921374	0.803212693415844	5.82530640540654	2.18988387674173	0.05404142501385	uncharacterized LOC108350045	http://www.ncbi.nlm.nih.gov/gene/?term=108350045
LOC108352417	lncRNA	chr12:7790201-7799368	+	22.946771915446	26.6576813632745	16.5332583079696	8.5609915794081	16.6818570666925	5.54315807496472	-1.09563092149638	0.0540761896602338	uncharacterized LOC108352417	http://www.ncbi.nlm.nih.gov/gene/?term=108352417
Gfra1	protein_coding	chr1:279203046-279572789	-	292.136718059271	359.260200312864	289.481069078405	346.335594892828	689.522934262004	357.668190862183	0.566310384015586	0.0541249279101019	GDNF family receptor alpha 1	http://www.ncbi.nlm.nih.gov/gene/?term=25454
Smim22	protein_coding	chr10:10766208-10768044	-	78.248074114953	92.2405457292996	65.1834946082419	149.058786699901	179.873184008868	70.6333214366573	0.760108285456078	0.0542192541701433	small integral membrane protein 22	http://www.ncbi.nlm.nih.gov/gene/?term=360478
Cenpe	protein_coding	chr2:240395974-240454785	+	132.512460531141	131.105088614795	154.400248728303	153.564408759352	343.161214438291	172.865039797118	0.679611530410699	0.0542517133233337	centromere protein E, transcript variant X3	http://www.ncbi.nlm.nih.gov/gene/?term=362044
LOC108349586	lncRNA	chr1:126605777-126610808	-	8.36712435707106	9.49618837977642	11.1221455135878	6.3218325276728	2.70824374527943	2.38070963978327	-1.32711827601848	0.0542685190792116	uncharacterized LOC108349586	http://www.ncbi.nlm.nih.gov/gene/?term=108349586
LOC102548964	lncRNA	chr12:994281-1008955	-	13.6084873373432	17.0944738982646	22.1606312014069	4.33568371359088	13.9461658300208	4.78863743612797	-1.18252365715483	0.0542759491976092	uncharacterized LOC102548964, transcript variant X1	http://www.ncbi.nlm.nih.gov/gene/?term=102548964
LOC103691201	lncRNA	chr1:170736461-170794532	+	9.31158008380497	2.80812982415184	2.69968037172607	2.09827882794646	0.908454040799726	0	-2.23721519108817	0.0543148509689059	uncharacterized LOC103691201	http://www.ncbi.nlm.nih.gov/gene/?term=103691201
Calr	protein_coding	chr19:25956771-25961666	-	11371.1333691641	8135.99075048097	7586.6171563693	11931.953917548	11022.1245379832	11311.5530136032	0.338745090989253	0.0544064453104397	calreticulin	http://www.ncbi.nlm.nih.gov/gene/?term=64202
LOC108352837	lncRNA	chr14:6433123-6438620	-	11.3564832727221	0.887218891021623	2.70049745155082	0.0093269910931843	1.88207305047176	0	-2.78437155166909	0.0544149909042372	uncharacterized LOC108352837	http://www.ncbi.nlm.nih.gov/gene/?term=108352837
Cfb	protein_coding	chr20:4536206-4542073	-	10389.5119719019	10242.7995443828	7076.79851445696	14638.4170570692	10057.0804990322	11221.1229301997	0.374165221595502	0.054637695999905	complement factor B	http://www.ncbi.nlm.nih.gov/gene/?term=294257
Agbl2	protein_coding	chr3:79622791-79647402	+	756.359868317004	831.498521105136	747.017369920207	1118.36670956053	1196.00734637115	749.632503106282	0.39139034088615	0.054660304117121	ATP/GTP binding protein-like 2, transcript variant X2	http://www.ncbi.nlm.nih.gov/gene/?term=366124
Emid1	protein_coding	chr14:85357221-85400396	-	238.960986239042	280.321392573615	318.896557501716	170.502368959903	176.786297932232	234.87672619872	-0.524183446340015	0.0546616200896877	EMI domain containing 1	http://www.ncbi.nlm.nih.gov/gene/?term=685462
Creld2	protein_coding	chr7:129812746-129819641	+	332.79332115109	360.182334156301	300.737845959878	428.223770867413	460.96073291097	442.564551443085	0.421688288131394	0.0546873399624454	cysteine-rich with EGF-like domains 2	http://www.ncbi.nlm.nih.gov/gene/?term=362978
Plekhn1	protein_coding	chr5:173646055-173654140	-	245.141572943532	242.329327227997	209.720092742075	197.976139905856	142.875577958606	134.859936546249	-0.552659531005726	0.0546942284731388	pleckstrin homology domain containing N1	http://www.ncbi.nlm.nih.gov/gene/?term=298694
Plek2	protein_coding	chr6:102076736-102095002	-	17.816371574951	33.3243665901566	29.8005914864716	42.6799020131865	74.5296469531342	33.583153137419	0.894612211283333	0.0549228559481316	pleckstrin 2	http://www.ncbi.nlm.nih.gov/gene/?term=314260
LOC102552195	protein_coding	chr9:65782005-65810906	-	2.09104687354226	1.89107666011115	2.48054094399529	0	0	0	-4.19257589511099	0.0549722465674566	uncharacterized LOC102552195, transcript variant X1	http://www.ncbi.nlm.nih.gov/gene/?term=102552195
Fam126a	protein_coding	chr4:7661710-7770179	+	687.595851443217	1157.53349208801	907.798777076633	691.300305457609	668.91717379062	722.77595864217	-0.402468454972245	0.0549841982386746	family with sequence similarity 126, member A	http://www.ncbi.nlm.nih.gov/gene/?term=499975
Sgcz	protein_coding	chr16:57136433-58206350	+	2.09104687354226	1.89107666011115	2.48054094399529	0	0	0	-4.19257833838097	0.0549874678981944	sarcoglycan zeta	http://www.ncbi.nlm.nih.gov/gene/?term=364605
LOC108352540	lncRNA	chr13:54748406-54799917	-	0.0232830789108212	3.82783925353312	3.63957526012168	0	0	0	-4.40341262550698	0.0549930683057436	uncharacterized LOC108352540, transcript variant X5	http://www.ncbi.nlm.nih.gov/gene/?term=108352540
LOC102548914	lncRNA	chr6:26201017-26205170	+	1.04058959364209	0.951444828954231	0.0359916422832544	2.17839170329231	7.45598080185881	2.36329858299712	2.31921829373232	0.0550549447393285	uncharacterized LOC102548914	http://www.ncbi.nlm.nih.gov/gene/?term=102548914
Rasl11b	protein_coding	chr14:36550353-36554574	-	534.234035338251	532.02546793364	1031.24456004887	486.793602355754	527.883065568715	464.022791776102	-0.503423783866526	0.0550939970204444	RAS-like family 11 member B	http://www.ncbi.nlm.nih.gov/gene/?term=305302
Ttc23	protein_coding	chr1:128604324-128687900	+	943.140820545222	1103.24526906196	1205.50694109467	835.11291953825	839.373406412431	904.304286400994	-0.33401208032419	0.0551457626386759	tetratricopeptide repeat domain 23	http://www.ncbi.nlm.nih.gov/gene/?term=308708
Hid1	protein_coding	chr10:103899160-103919649	-	1460.51130306259	1509.98370776278	1222.29387150384	2049.27661624677	1739.26042642041	1510.66475351543	0.337099931901383	0.0551978562007571	HID1 domain containing	http://www.ncbi.nlm.nih.gov/gene/?term=287822
LOC103691961	lncRNA	chr13:74073501-74075325	+	7.32998843442571	5.64431363523629	14.5021669622863	5.25683825305675	1.79217962098151	1.55874873938584	-1.64650344136331	0.0552562716887274	uncharacterized LOC103691961	http://www.ncbi.nlm.nih.gov/gene/?term=103691961
Nefl	protein_coding	chr15:44799378-44803251	+	0.0105698999859004	2.89473394281559	0.0530499940670534	3.30033888585144	23.4036903081846	0	2.96433533895375	0.0554213716707885	neurofilament, light polypeptide	http://www.ncbi.nlm.nih.gov/gene/?term=83613
LOC102550100	lncRNA	chr1:278019785-278025121	-	70.0148048108108	115.012975470418	132.893648941143	56.5068101722161	86.3865363976702	45.2245508451061	-0.755918183055335	0.0556060784030184	uncharacterized LOC102550100	http://www.ncbi.nlm.nih.gov/gene/?term=102550100
LOC108352037	lncRNA	chr9:114712238-114714019	+	0	0	0	3.17124713188144	0	3.40474499475467	4.20619981637397	0.0556407238360801	uncharacterized LOC108352037	http://www.ncbi.nlm.nih.gov/gene/?term=108352037
Aicda	protein_coding	chr4:155359909-155371104	+	0	0	0	3.17124713188144	0	3.40474499475467	4.2062003895631	0.0556590144419442	activation-induced cytidine deaminase	http://www.ncbi.nlm.nih.gov/gene/?term=399679
Hoxb5	protein_coding	chr10:84152152-84154360	+	114.795239989128	149.261873251464	117.39234843465	79.9173289789767	75.9895085363994	95.4967495831352	-0.60070395539462	0.0558320681589649	homeo box B5	http://www.ncbi.nlm.nih.gov/gene/?term=497987
LOC103692101	lncRNA	chr4:66547230-66551668	-	563.3159176526	358.098974889899	644.095013737711	352.572385303959	230.666224661612	469.668799897257	-0.571443303469911	0.0559203412022363	uncharacterized LOC103692101	http://www.ncbi.nlm.nih.gov/gene/?term=103692101
Onecut1	protein_coding	chr8:81765779-81799894	+	16.5930588450427	5.63243716671897	7.67363116441697	2.16606080613244	6.53105415160883	1.52253449109996	-1.51607671548264	0.0559540710548197	one cut homeobox 1	http://www.ncbi.nlm.nih.gov/gene/?term=25231
Rtn4rl2	protein_coding	chr3:72272814-72289310	-	75.24321741389	112.098681761834	172.358039569425	43.8493645983113	87.2202721319022	77.2145262972232	-0.787018002133862	0.055956989177071	reticulon 4 receptor-like 2	http://www.ncbi.nlm.nih.gov/gene/?term=311169
Bcs1l	protein_coding	chr9:81868158-81872201	+	97.0741662541108	116.892250089104	124.491908048152	166.171472282247	157.570741463158	174.945618061785	0.559432451350443	0.0559937922893326	BCS1 homolog, ubiquinol-cytochrome c reductase complex chaperone	http://www.ncbi.nlm.nih.gov/gene/?term=301514
LOC102552193	lncRNA	chr2:115394494-115413345	-	9.31200666064044	1.8447332978234	3.86117350597396	0.0137721313709054	1.86531380202983	0.805638183099827	-2.30003226823912	0.0560272320393871	uncharacterized LOC102552193	http://www.ncbi.nlm.nih.gov/gene/?term=102552193
Dcxr	protein_coding	chr10:109906119-109909696	-	334.85397893602	331.660173213248	274.624467849405	417.573111428047	529.842003245378	353.59383988347	0.466201407568807	0.0560936431905363	dicarbonyl L-xylulose reductase	http://www.ncbi.nlm.nih.gov/gene/?term=171408
Star	protein_coding	chr16:71036204-71040847	-	113.799893463628	152.048616108449	177.87483592415	131.8190077039	77.7964070844307	60.0535958706762	-0.718384275971069	0.0561562285197052	steroidogenic acute regulatory protein	http://www.ncbi.nlm.nih.gov/gene/?term=25557
S100a10	protein_coding	chr2:193892589-193901236	+	436.018390586523	379.13958910218	336.968683178219	450.647350953715	518.6666861555	576.207447414969	0.423675253719368	0.0561963736329337	S100 calcium binding protein A10	http://www.ncbi.nlm.nih.gov/gene/?term=81778
Drd1	protein_coding	chr17:11099736-11104352	+	0	0	0	2.1282702312295	1.82452452951528	1.62602654197166	4.00121801405054	0.0563394452127377	dopamine receptor D1	http://www.ncbi.nlm.nih.gov/gene/?term=24316
Cblb	protein_coding	chr11:51037383-51202761	-	4595.5095596099	4864.27980145465	6705.287487411	4048.73209187713	4243.71969105012	4542.79403498325	-0.332517472704815	0.0565001599361233	Cbl proto-oncogene B	http://www.ncbi.nlm.nih.gov/gene/?term=171136
LOC361962	V_segment	chr4:101645686-101646604	+	39.4931354201413	26.6246512345739	6.99471258210856	13.7581245926043	4.44676039574213	10.8332121178724	-1.31821885299304	0.0565665599883022	Ig kappa chain V-II region RPMI 6410-like, transcript variant X1	http://www.ncbi.nlm.nih.gov/gene/?term=361962
Smc2	protein_coding	chr5:68717509-68764080	+	759.482172459513	652.746956907589	891.164942900766	856.481157956017	1059.38318184411	1046.8733591913	0.364311805571757	0.0566208382959803	structural maintenance of chromosomes 2	http://www.ncbi.nlm.nih.gov/gene/?term=362519
LOC108350428	lncRNA	chr3:96065830-96132988	+	8.40405730952708	21.0330605153533	9.01390197476434	35.0579395072497	37.7429910443876	11.9134650134119	1.13418456155157	0.0566400387148131	uncharacterized LOC108350428, transcript variant X2	http://www.ncbi.nlm.nih.gov/gene/?term=108350428
LOC108348527	lncRNA	chr17:19057629-19063284	-	0	0	0	0.0342305451567435	4.66464762536068	2.47337636641984	4.34976313605847	0.056740414154788	uncharacterized LOC108348527	http://www.ncbi.nlm.nih.gov/gene/?term=108348527
LOC103694402	lncRNA	chr20:13212788-13216972	+	51.1900443311124	51.2308938211206	93.91280974641	37.2956617429621	32.9086591052155	44.094777475806	-0.777250573203543	0.0567461988837652	uncharacterized LOC103694402	http://www.ncbi.nlm.nih.gov/gene/?term=103694402
LOC108352576	lncRNA	chr13:91205685-91206386	-	3.11435478552967	0	3.60142267452382	0	0	0	-4.24167211077908	0.0568341510194377	uncharacterized LOC108352576	http://www.ncbi.nlm.nih.gov/gene/?term=108352576
Kiss1r	protein_coding	chr7:12606210-12609868	-	11.3560002817478	1.84502708619095	1.51316099422308	0.0137281678036609	0	2.63261681750049	-2.31490985158995	0.0569277012909012	KISS1 receptor	http://www.ncbi.nlm.nih.gov/gene/?term=78976
Zbtb39	protein_coding	chr7:71036581-71044057	+	2541.37110399579	3076.93954012025	3041.1060141646	2215.58436660425	2267.9939253872	2555.35753199173	-0.298702332433207	0.0570464346780054	zinc finger and BTB domain containing 39	http://www.ncbi.nlm.nih.gov/gene/?term=299510
Trim17	protein_coding	chr10:45307007-45314823	+	15.6146883065411	10.4133505345336	12.5129067663679	7.40596691318109	6.44690630063922	2.29278875343157	-1.24481766316252	0.0570751558594521	tripartite motif-containing 17	http://www.ncbi.nlm.nih.gov/gene/?term=64702
Nudt11	protein_coding	chrX:17171510-17215108	+	60.519869394106	74.1905062680211	51.4516359553829	105.448470246017	143.229107368562	63.2844981643844	0.742742389361535	0.0570912871625596	nudix hydrolase 11, transcript variant X1	http://www.ncbi.nlm.nih.gov/gene/?term=680248
Hp	protein_coding	chr19:42096255-42100805	+	435.968573095725	384.897293568505	223.989946183148	700.662821891586	537.925479129007	336.761038350543	0.591191288442384	0.0571559689634239	haptoglobin	http://www.ncbi.nlm.nih.gov/gene/?term=24464
LOC102554668	lncRNA	chr4:67376873-67378101	-	36.548866494928	44.6864259681167	42.3697383662815	58.6500470071394	81.6980772770383	60.3602620278545	0.698155303557717	0.0571707056392078	uncharacterized LOC102554668, transcript variant X1	http://www.ncbi.nlm.nih.gov/gene/?term=102554668
Faxdc2	protein_coding	chr10:43500825-43526376	-	4732.12146983753	4989.77510934012	4819.34961560143	4264.87505958442	4133.79855686684	3479.12257531821	-0.292022886989917	0.0571977863973558	fatty acid hydroxylase domain containing 2	http://www.ncbi.nlm.nih.gov/gene/?term=691221
LOC103692122	lncRNA	chr4:80790918-80850050	-	29.1961830247427	21.7962913375452	30.9985796912274	12.8233093500731	18.4105467700199	13.1656700083191	-0.876850124773321	0.0571985655633959	uncharacterized LOC103692122	http://www.ncbi.nlm.nih.gov/gene/?term=103692122
Eddm3b	protein_coding	chr15:28090836-28094548	-	6.22707904280892	2.81932019298694	3.80564533297236	8.60177681556886	25.0893072604166	4.5936499821513	1.54699910011594	0.0572826197103323	epididymal protein 3B	http://www.ncbi.nlm.nih.gov/gene/?term=290032
LOC108349980	lncRNA	chr2:95323436-95329781	+	642.70898875407	744.968359922955	963.310571396262	479.441007372893	590.143885004222	689.025152988407	-0.417481474645865	0.0573602148370157	uncharacterized LOC108349980	http://www.ncbi.nlm.nih.gov/gene/?term=108349980
Khnyn	protein_coding	chr15:34551570-34563729	+	1491.8639025309	1669.59713709505	1734.32010046481	1438.98190445058	1210.45952777417	1297.04796512697	-0.311033160980545	0.0574296374035746	KH and NYN domain containing, transcript variant X3	http://www.ncbi.nlm.nih.gov/gene/?term=498517
Bco1	protein_coding	chr19:49637059-49673577	+	5.22739109364171	5.69739180742793	6.20930635155437	13.8378401037201	18.4654638996059	7.162901084868	1.18750254840903	0.0574350590137758	beta-carotene oxygenase 1	http://www.ncbi.nlm.nih.gov/gene/?term=114106
Lag3	protein_coding	chr4:157425644-157433700	-	106.39623062189	85.4540278256158	113.250658615462	59.6408351403486	27.193512621597	86.8665351124055	-0.811913700458646	0.0574542951406022	lymphocyte activating 3	http://www.ncbi.nlm.nih.gov/gene/?term=297596
LOC108352653	lncRNA	chr13:101658817-101660995	-	2.09089324485172	2.86340695828094	1.34009749553261	0	0	0	-4.16854764117496	0.0574976922924139	uncharacterized LOC108352653	http://www.ncbi.nlm.nih.gov/gene/?term=108352653
LOC100912214	lncRNA	chr9:98542237-98544100	-	7.30797949716886	9.53835583731524	5.18580474731139	24.4161999082636	30.4929817081306	3.60469368857748	1.39689073878219	0.0575185089900237	uncharacterized LOC100912214	http://www.ncbi.nlm.nih.gov/gene/?term=100912214
Sebox	protein_coding	chr10:65771370-65774748	+	2.09678404818939	4.80344297339742	0.116764426727539	0	0	0	-4.32926694341393	0.0575696520456406	SEBOX homeobox	http://www.ncbi.nlm.nih.gov/gene/?term=58922
Pfn4	protein_coding	chr6:30027915-30038000	-	1.04730320847368	1.91714488026783	0.0531292470144553	4.31514663757073	15.9116991371799	0	2.54096906093056	0.0576773463376815	profilin family, member 4	http://www.ncbi.nlm.nih.gov/gene/?term=494222
Dok6	protein_coding	chr18:86420361-86878142	-	12.4383458705763	5.66688981987703	4.01825642579124	22.2687266624316	15.5482180165754	12.2208742192136	1.15997145779656	0.057741326570663	docking protein 6	http://www.ncbi.nlm.nih.gov/gene/?term=498898
Gcsh	protein_coding	chr19:49522054-49532811	-	294.102116699581	219.464914823771	206.074018632236	364.239663415431	317.014130050502	327.322727437892	0.486061891438891	0.0578189407524517	glycine cleavage system protein H	http://www.ncbi.nlm.nih.gov/gene/?term=171133
Zcchc24	protein_coding	chr16:1996540-2048292	-	3046.30077442369	4107.06561327619	3358.05646383132	2761.99474143791	2849.00769832294	2892.5637959016	-0.305905951827676	0.0578297809035932	zinc finger CCHC-type containing 24	http://www.ncbi.nlm.nih.gov/gene/?term=361104
Chi3l1	protein_coding	chr13:51022844-51030797	+	3541.52310741028	2180.80083175888	1089.69627419021	6706.91876079079	4509.54636371714	1266.27280273083	0.873817942402979	0.0578793382939543	chitinase 3 like 1	http://www.ncbi.nlm.nih.gov/gene/?term=89824
Gsta3	protein_coding	chr9:27357490-27417023	+	107.391304907227	99.8121528838765	65.3929483068356	140.600426742048	142.047654183822	134.201626622139	0.610221652730488	0.0579025783093851	glutathione S-transferase alpha 3	http://www.ncbi.nlm.nih.gov/gene/?term=494500
Sh3d21	protein_coding	chr5:144161881-144178161	-	67.8550118507285	70.2786623065633	94.3455641623164	47.9417428118597	55.0600024858954	42.1002423479355	-0.677667302672951	0.0579132794906022	SH3 domain containing 21	http://www.ncbi.nlm.nih.gov/gene/?term=362598
Amtn	protein_coding	chr14:21282488-21301966	-	108.417363195268	87.4143398313922	69.0194048659732	194.723048594737	153.070445795251	87.2881750088826	0.714425943722068	0.0579991779932173	amelotin	http://www.ncbi.nlm.nih.gov/gene/?term=689404
Hsd17b7	protein_coding	chr13:88288116-88308019	-	471.392383658683	271.668171648556	300.835021618955	471.892557431097	460.887298407562	527.247641723524	0.483927968093886	0.0580248321708395	hydroxysteroid (17-beta) dehydrogenase 7	http://www.ncbi.nlm.nih.gov/gene/?term=29540
Stmn4	protein_coding	chr15:43007901-43025852	+	14.488494062077	2.7757315538478	5.18973284724878	16.0213334801446	13.6401708635132	25.1758836131966	1.27300835340202	0.0580993092200191	stathmin 4	http://www.ncbi.nlm.nih.gov/gene/?term=79423
Olr1566	protein_coding	chr11:85189277-85190223	+	4.1656574888049	2.83204470502937	3.74486778018311	1.05782450728723	0	0.831737391996692	-2.31277530222307	0.0582144893912503	olfactory receptor 1566	http://www.ncbi.nlm.nih.gov/gene/?term=287973
Mir127	ncRNA	chr6:133713430-133713526	+	1.1212100811271	2.76561392217575	22.3673368435328	0.0181377682716006	3.77340453973047	0	-2.76046328159112	0.0582202218070426	microRNA 127	http://www.ncbi.nlm.nih.gov/gene/?term=100314190
LOC102548661	lncRNA	chr8:70282145-70293175	-	71.9706086404284	50.2608320886885	84.3645419055829	45.7640489000041	44.0110935629505	35.4540346275875	-0.719926148714064	0.0583194028572471	uncharacterized LOC102548661, transcript variant X1	http://www.ncbi.nlm.nih.gov/gene/?term=102548661
LOC108349816	protein_coding	chr1:155954372-156262136	-	4.18939111801953	5.71226884885011	5.0064803393614	10.6783955541504	14.7372000610323	9.82908248037268	1.22188547753064	0.058332421493229	disks large 1 tumor suppressor protein-like, transcript variant X3	http://www.ncbi.nlm.nih.gov/gene/?term=108349816
LOC103692134	lncRNA	chr4:84650389-84656807	-	3.11398456807432	1.89119078017138	1.34033545964488	0	0	0	-4.17690061975954	0.0583664841371488	uncharacterized LOC103692134	http://www.ncbi.nlm.nih.gov/gene/?term=103692134
LOC102552958	lncRNA	chr12:51093333-51120400	-	0	0	0	1.09621024291826	2.76550718645762	2.49947556564935	4.1884789959417	0.0583774275562213	uncharacterized LOC102552958, transcript variant X1	http://www.ncbi.nlm.nih.gov/gene/?term=102552958
Ankdd1a	protein_coding	chr8:71034630-71057265	-	462.26915158145	649.969806339908	827.270538205401	445.267516172136	572.00871673109	370.146383981053	-0.482838555755952	0.0584682038339431	ankyrin repeat and death domain containing 1A, transcript variant X2	http://www.ncbi.nlm.nih.gov/gene/?term=100362785
Ube2t	protein_coding	chr13:51790877-51801379	+	19.8604578147956	23.7542825910379	27.2458680082701	34.2042435290288	80.1827407817871	25.1784360818516	0.973661337183695	0.0585093734021836	ubiquitin-conjugating enzyme E2T	http://www.ncbi.nlm.nih.gov/gene/?term=360847
Tpsb2	protein_coding	chr10:14722672-14724464	+	266.023021155484	261.312308703039	260.642917840968	272.152035944945	107.016986252529	64.7241712018602	-0.826758983324467	0.0588098802814971	tryptase beta 2	http://www.ncbi.nlm.nih.gov/gene/?term=29268
Bhlhe40	protein_coding	chr4:140703619-140709319	+	3650.23109343823	2940.96799234169	3301.8404825887	4158.38863561265	4022.8785298438	3909.42625720066	0.289437015531836	0.0588659596282638	basic helix-loop-helix family, member e40	http://www.ncbi.nlm.nih.gov/gene/?term=79431
Adam8	protein_coding	chr1:212317510-212332895	-	946.159643136712	782.971395614215	779.502696246149	1166.32687220872	1374.76175511918	782.743355259995	0.4055024997275	0.0589305637974925	ADAM metallopeptidase domain 8, transcript variant X4	http://www.ncbi.nlm.nih.gov/gene/?term=499285
Mrgprx2l	protein_coding	chr1:103810204-103811148	-	4.13527897912432	0	2.48115875966441	0	0	0	-4.2196490031641	0.0589483088960367	MAS-related G protein-coupled receptor, member X2-like	http://www.ncbi.nlm.nih.gov/gene/?term=404645
Cdca7l	protein_coding	chr6:145739570-145785607	+	80.3171261014909	63.5963801658211	87.0428905901252	116.12900612967	154.152972941348	91.6443469961069	0.648066055497033	0.0589561090492627	cell division cycle associated 7 like	http://www.ncbi.nlm.nih.gov/gene/?term=619566
Cplx3	protein_coding	chr8:62379502-62386264	-	4.13527897912432	0	2.48115875966441	0	0	0	-4.21965510405443	0.0589705809450366	complexin 3	http://www.ncbi.nlm.nih.gov/gene/?term=501005
LOC103690026	protein_coding	chr12:29187368-29231035	-	0.0232007241727981	4.8030669936853	2.51287742455181	0	0	0	-4.37139782055583	0.0589969925450489	S-adenosyl-L-methionine-dependent tRNA 4-demethylwyosine synthase-like	http://www.ncbi.nlm.nih.gov/gene/?term=103690026
Ccl24	protein_coding	chr12:24131529-24152626	+	68.7912630409872	37.8889699399425	65.8341814453534	191.270491770287	74.9320091751168	59.0655542314274	0.914262107340001	0.0590780055147468	C-C motif chemokine ligand 24	http://www.ncbi.nlm.nih.gov/gene/?term=288593
LOC103691467	lncRNA	chr2:52409842-52412687	+	0	0	0	1.0896666545904	1.82478887066581	2.52816321169573	3.97827956548345	0.0591057662427543	uncharacterized LOC103691467	http://www.ncbi.nlm.nih.gov/gene/?term=103691467
Hsd17b3	protein_coding	chr17:1579319-1610745	-	6.25898353059912	7.62994719458947	3.93201631147432	0.0263197750746882	1.82505188503922	3.43940692788079	-1.64992904677717	0.0591455477301609	hydroxysteroid (17-beta) dehydrogenase 3	http://www.ncbi.nlm.nih.gov/gene/?term=117182
Hsd11b1	protein_coding	chr13:111946626-111996536	-	4805.18351904126	5555.17481622319	5805.44945246625	4286.24843755611	4551.6541164234	4413.39162597611	-0.286720405575355	0.0591839386856613	hydroxysteroid 11-beta dehydrogenase 1	http://www.ncbi.nlm.nih.gov/gene/?term=25116
Epb41l2	protein_coding	chr1:20881820-21067713	-	9977.54867950288	11599.7020817129	13201.973821873	8880.32241556568	9460.65443438065	9904.34192160693	-0.300126662285367	0.0591987958201121	erythrocyte membrane protein band 4.1-like 2, transcript variant X3	http://www.ncbi.nlm.nih.gov/gene/?term=309557
Trpv2	protein_coding	chr10:48903540-48925036	+	812.634373808788	744.050797366862	635.00663936127	956.503376897976	855.824865192205	969.76964786676	0.343490069478795	0.0592447059687615	transient receptor potential cation channel, subfamily V, member 2	http://www.ncbi.nlm.nih.gov/gene/?term=29465
Cct3	protein_coding	chr2:187669051-187693610	+	2417.15099768071	2201.70771610132	2239.52449746261	2717.25652672653	2667.52683095599	2963.91848391821	0.28375112061189	0.0593284414315776	chaperonin containing TCP1 subunit 3	http://www.ncbi.nlm.nih.gov/gene/?term=295230
Ky	protein_coding	chr8:110982777-111022666	+	8.39781082931722	18.1460577360138	10.1498342117691	8.42155042525626	3.62430179723561	2.32465511793738	-1.33786013362129	0.0594346271422493	kyphoscoliosis peptidase	http://www.ncbi.nlm.nih.gov/gene/?term=315962
Rai2	protein_coding	chrX:34731891-34794589	-	565.441012557969	580.606099341343	569.868281826498	485.64421426229	360.914454531476	454.252088274414	-0.399796708119812	0.0594950451558461	retinoic acid induced 2	http://www.ncbi.nlm.nih.gov/gene/?term=501555
Abcg1	protein_coding	chr20:9743269-9842735	+	8545.15613093937	10108.815355646	8639.99725145093	6957.68735101415	5907.71590492996	8823.87587460293	-0.331574212274045	0.0595679445606401	ATP binding cassette subfamily G member 1	http://www.ncbi.nlm.nih.gov/gene/?term=85264
Cox7b	protein_coding	chrX:77065427-77071676	+	1616.91339328434	1067.03797761863	1255.76693578861	1531.76616328619	1731.05505278961	1753.8288301632	0.348860264753697	0.0596569116216227	cytochrome c oxidase subunit 7B	http://www.ncbi.nlm.nih.gov/gene/?term=303393
Arhgef6	protein_coding	chrX:159722031-159841344	-	2559.13729882484	3505.5200765662	3491.1340944619	2519.13178591916	2641.92825994044	2529.48783899105	-0.313197697798659	0.0596886216575767	Rac/Cdc42 guanine nucleotide exchange factor 6	http://www.ncbi.nlm.nih.gov/gene/?term=363509
Lrrc3b	protein_coding	chr15:11221161-11299563	+	16.8637354523259	49.4014323740897	85.9686771729465	21.3519327786349	30.3505733014355	21.4208964507793	-1.05834922300224	0.0596923556851016	leucine rich repeat containing 3B, transcript variant X1	http://www.ncbi.nlm.nih.gov/gene/?term=305705
Csmd1	protein_coding	chr16:77152823-78850222	+	237.88036196427	233.727447130472	279.060078771568	143.903031280357	179.623014185456	200.791870848713	-0.515791391069308	0.0597136141554477	CUB and Sushi multiple domains 1	http://www.ncbi.nlm.nih.gov/gene/?term=364634
LOC103694026	lncRNA	chr17:5142411-5169185	-	5.19696190603246	0.898760767896984	6.03994360948056	18.9977831177523	7.2290911907075	7.24821746288828	1.44921607567443	0.0597745900427739	uncharacterized LOC103694026	http://www.ncbi.nlm.nih.gov/gene/?term=103694026
LOC108353209	lncRNA	chr19:29041606-29042291	-	0.0072336300508451	0	2.31645362263514	11.5814242055427	8.307361457303	0	2.93367962978465	0.0597783390966505	uncharacterized LOC108353209	http://www.ncbi.nlm.nih.gov/gene/?term=108353209
LOC100911506	lncRNA	chr14:45978999-45982123	-	8.43173779597924	13.2588975287358	27.8718383904312	30.916365316819	32.0567239971446	34.8699636706603	0.977132658072701	0.0597984271454171	uncharacterized LOC100911506	http://www.ncbi.nlm.nih.gov/gene/?term=100911506
Orm1	protein_coding	chr5:79179668-79182820	+	1.07717638746683	5.75719198489329	2.57299868312313	8.53029099290274	12.008540688831	5.61371651319977	1.43202104181748	0.0598045796464718	orosomucoid 1	http://www.ncbi.nlm.nih.gov/gene/?term=24614
LOC102554622	protein_coding	chr8:91069830-91123770	+	499.615199319646	387.675573913946	333.357743043206	508.166579759963	808.571552378291	426.402659150669	0.513510299090132	0.0598436339000051	SH3 domain-binding glutamic acid-rich-like protein 2-like, transcript variant X1	http://www.ncbi.nlm.nih.gov/gene/?term=102554622
Grid2ip	protein_coding	chr12:13221334-13257365	-	5.26100448095799	7.58649912036095	12.1444990281907	12.8664944659036	21.1466036137418	19.1102306085555	1.08341287034625	0.0598707531282437	Grid2 interacting protein	http://www.ncbi.nlm.nih.gov/gene/?term=288484
Ankrd66	protein_coding	chr9:19977229-20014747	+	222.078515004421	143.422417616994	135.091044797986	294.996739822852	366.841938533883	146.026017012029	0.68970106653247	0.0599598249583335	ankyrin repeat domain 66, transcript variant X4	http://www.ncbi.nlm.nih.gov/gene/?term=501105
Fam117b	protein_coding	chr9:66716969-66784487	+	4128.17857581056	4569.67227096503	7631.31952621656	3786.71953236845	4266.66464594272	4322.30643363205	-0.399714801157361	0.0599633173691231	family with sequence similarity 117, member B	http://www.ncbi.nlm.nih.gov/gene/?term=363236
LOC689945	protein_coding	chr15:26710614-26726652	+	5.19608370641091	3.79463613170958	2.62773849700468	0.00931157871205496	0.921070754084846	0.831864880868013	-2.44206799008007	0.0599796364605421	hypothetical protein LOC689945	http://www.ncbi.nlm.nih.gov/gene/?term=689945
LOC691352	protein_coding	chr10:44238354-44243402	-	0	0	0	1.1025879822302	6.58353383946394	0	4.39865990444122	0.0600077532151633	similar to Robo-1	http://www.ncbi.nlm.nih.gov/gene/?term=691352
RGD1307443	protein_coding	chr17:42163245-42226725	-	59.4861835787639	63.6664489985653	66.0190022260281	117.062601999513	83.283500379426	92.7414998199774	0.630312393304681	0.060046347037213	similar to mKIAA0319 protein	http://www.ncbi.nlm.nih.gov/gene/?term=361244
Tekt1	protein_coding	chr10:58895689-58924098	-	414.129535959029	416.251797273761	308.433025429703	605.994562997979	624.18883807111	365.834086919764	0.485633280480346	0.0601193118141831	tektin 1	http://www.ncbi.nlm.nih.gov/gene/?term=85270
Atp5l	protein_coding	chr8:49220441-49227273	-	2152.22818512795	2472.5761139419	2387.80412289326	3006.94643751651	3390.719376102	2359.28901856171	0.320325190714086	0.0601657450965338	ATP synthase, H+ transporting, mitochondrial Fo complex, subunit G	http://www.ncbi.nlm.nih.gov/gene/?term=300677
LOC103691244	lncRNA	chr1:203328322-203331635	+	3.08774268399562	0	0.0532884258333249	4.28283888741115	8.36453395334184	2.31006291908442	2.10595918873491	0.0601991966390265	uncharacterized LOC103691244	http://www.ncbi.nlm.nih.gov/gene/?term=103691244
LOC102546847	lncRNA	chr2:141818785-141832266	-	0	0	0	1.08973104326196	2.77905873791776	1.62634455928163	3.98752924444687	0.060201064757814	uncharacterized LOC102546847, transcript variant X3	http://www.ncbi.nlm.nih.gov/gene/?term=102546847
Scin	protein_coding	chr6:59975375-60055075	-	401.2840652052	176.65736941704	77.290695934803	402.711077847902	823.605369376276	146.598931290956	1.06729025764289	0.0602076725989714	scinderin	http://www.ncbi.nlm.nih.gov/gene/?term=298975
Scg3	protein_coding	chr8:82582352-82641536	-	7.2964453974057	9.55490736163204	2.79697897913899	18.0804776676289	24.0104591856179	7.06073537886476	1.30058876745502	0.0602105229342377	secretogranin III	http://www.ncbi.nlm.nih.gov/gene/?term=116635
LOC690461	V_segment	chr3:19441321-19441933	+	10.452463996159	13.3253546954193	11.275366276472	12.9850965402212	73.1614406074826	8.48200148440251	1.42096220332592	0.0602923179510958	Ig kappa chain V-VI region XRPC 24-like	http://www.ncbi.nlm.nih.gov/gene/?term=690461
LOC103693620	protein_coding	chr12:14217659-14218572	-	15.7201303343367	21.837980044543	31.9176363224467	13.7957794623943	5.35421795198389	14.2588992879445	-1.04916487314204	0.0603248935159367	AP-5 complex subunit zeta-1-like	http://www.ncbi.nlm.nih.gov/gene/?term=103693620
Cenpk	protein_coding	chr2:34312766-34373945	+	55.2697739901171	43.6561368445522	54.7607948240116	72.4868644156076	88.9545798424398	79.5371366967685	0.649430359172319	0.0603373846213192	centromere protein K	http://www.ncbi.nlm.nih.gov/gene/?term=294712
Lpo	protein_coding	chr10:75100385-75120247	-	81.398088007915	165.746740603394	11.1772240497145	43.5681995572058	32.0256731412238	28.8130704520626	-1.29696596277377	0.0603453242232812	lactoperoxidase	http://www.ncbi.nlm.nih.gov/gene/?term=287610
Rasef	protein_coding	chr5:90419044-90488882	+	614.419115598772	557.79879153321	480.380317702814	706.211699791108	690.919931690576	727.725987646763	0.361986374315392	0.0603524968081309	RAS and EF hand domain containing	http://www.ncbi.nlm.nih.gov/gene/?term=298138
RGD1560482	protein_coding	chr18:30825260-30829027	+	260.756349497524	187.113397200659	240.563478311254	153.412183853413	156.678687376846	169.153456441559	-0.521296348485845	0.0603786826090916	similar to protocadherin gamma B1	http://www.ncbi.nlm.nih.gov/gene/?term=498848
Retn	protein_coding	chr12:2201909-2203649	+	22.8279265856069	14.2588500578555	3.06009531218342	23.647520457586	121.050552840785	2.56518039438837	1.86777663383146	0.0604455274492191	resistin	http://www.ncbi.nlm.nih.gov/gene/?term=246250
Mcidas	protein_coding	chr2:44863246-44869732	+	43.6922816006043	21.7751463028414	23.9839134958872	57.5857689255731	121.555105504006	19.1175735794345	1.14492589297354	0.0604925502578439	multiciliate differentiation and DNA synthesis associated cell cycle protein	http://www.ncbi.nlm.nih.gov/gene/?term=688802
Tex36	protein_coding	chr1:205615759-205630073	-	28.2181770049024	20.7869502496368	55.1373657239876	27.4783397760858	10.876011922926	10.5093252828126	-1.08832174567305	0.0605501265998467	testis expressed 36	http://www.ncbi.nlm.nih.gov/gene/?term=499279
B3galt1	protein_coding	chr3:53699409-54269612	+	4.18885129729405	7.6556447336508	2.69764666543113	8.59074160135562	14.7297182916008	12.4433331941297	1.26737461905366	0.0606062795248363	Beta-1,3-galactosyltransferase 1	http://www.ncbi.nlm.nih.gov/gene/?term=366064
Zmynd10	protein_coding	chr8:116302513-116306871	+	536.197727478227	567.358182789017	404.468097589015	791.34534685092	885.425925972386	443.653207561133	0.490671982124808	0.0606731074287727	zinc finger, MYND-type containing 10	http://www.ncbi.nlm.nih.gov/gene/?term=363139
RGD1564381	V_segment	chr3:18601765-18602338	+	19.8789853693814	37.1853463442381	20.2547005018387	16.9301197997626	3.48547989869711	14.2336468440847	-1.14881039619226	0.0607009150154438	similar to [Human Ig rearranged gamma chain mRNA, V_J_C region and complete cds.], gene product	http://www.ncbi.nlm.nih.gov/gene/?term=502814
LOC501038	protein_coding	chr8:103341326-103352031	+	0	0	0	1.09614106317775	1.81356908164692	3.40569268125638	4.17864802171922	0.060705804158767	Ab2-060	http://www.ncbi.nlm.nih.gov/gene/?term=501038
LOC102553175	V_segment	chr6:142756890-142757378	-	23.8675298091065	17.1437587876013	0.465419577021307	0.0339969154920001	0	7.03129896768889	-2.52555271395197	0.0607111274716469	Ig heavy chain V region 108A-like	http://www.ncbi.nlm.nih.gov/gene/?term=102553175
Galnt13	protein_coding	chr3:39967056-40625144	+	0	0	0	1.09614106317775	1.81356908164692	3.40569268125638	4.17864544472505	0.0607113667299575	polypeptide N-acetylgalactosaminyltransferase 13	http://www.ncbi.nlm.nih.gov/gene/?term=311039
Gnal	protein_coding	chr18:62805406-62946133	+	544.344985791168	297.345371618099	235.189554370346	493.214829769036	537.007027941605	545.405938117281	0.548449836157919	0.0607477801599121	G protein subunit alpha L	http://www.ncbi.nlm.nih.gov/gene/?term=24611
Frk	protein_coding	chr20:41266408-41383731	+	712.423709695235	502.622310566383	495.350796474872	678.574071092694	775.275781295607	791.595432978206	0.392601367087479	0.0611231577968907	fyn-related Src family tyrosine kinase	http://www.ncbi.nlm.nih.gov/gene/?term=79209
Ndufb2	protein_coding	chr4:67378188-67385267	+	225.369395827404	278.490187545156	222.155860214511	280.245987213732	391.413414091484	342.30413698609	0.481527747334274	0.0611584294205267	NADH:ubiquinone oxidoreductase subunit B2	http://www.ncbi.nlm.nih.gov/gene/?term=362344
Slc16a9	protein_coding	chr20:19634280-19675358	-	1904.94272891065	2248.38755867021	1489.32389487271	1718.00423656991	1307.57117414316	1381.5102010091	-0.357241388227994	0.0611669125846556	solute carrier family 16, member 9, transcript variant X1	http://www.ncbi.nlm.nih.gov/gene/?term=687808
Ppef2	protein_coding	chr14:17306825-17333588	-	133.529385898752	89.190622434837	170.175852381632	40.6985719188024	82.516107772881	106.632898764154	-0.772406385831132	0.0612476627565072	protein phosphatase with EF-hand domain 2	http://www.ncbi.nlm.nih.gov/gene/?term=305246
LOC102549747	protein_coding	chr15:37332309-37334853	-	1.12227187465072	23.0940509996814	0.330403380617969	74.1027006353247	2.41561120107515	36.4276177864112	2.21130837686073	0.0612544236534081	MLV-related proviral Env polyprotein-like	http://www.ncbi.nlm.nih.gov/gene/?term=102549747
Cdhr2	protein_coding	chr17:10415044-10450589	-	66.7368802289351	55.0769962047214	59.8925041453664	50.9420968696595	25.5085077679047	30.4994706996869	-0.764215235228846	0.0612850203545961	cadherin-related family member 2, transcript variant X1	http://www.ncbi.nlm.nih.gov/gene/?term=291002
LOC100912557	lncRNA	chr6:136525892-136531509	-	982.731549105475	1012.02487774357	966.428060862422	1232.40189421007	1398.4943851039	1069.75872125977	0.321293609263688	0.061301841305141	6.8 kDa mitochondrial proteolipid-like	http://www.ncbi.nlm.nih.gov/gene/?term=100912557
Emilin2	protein_coding	chr9:119594049-119653675	-	789.533171389308	511.200211927595	336.281078023604	977.668674120504	626.631791555142	762.434139994412	0.531019661709484	0.0614476797288849	elastin microfibril interfacer 2, transcript variant X2	http://www.ncbi.nlm.nih.gov/gene/?term=316736
LOC108352465	protein_coding	chr12:48009299-48025355	-	12.4533868263219	5.65578146340757	6.39675769672715	19.1513678078056	12.7191914742483	20.8624470583085	1.09388624305043	0.0615773758338922	unconventional myosin-Ih-like, transcript variant X2	http://www.ncbi.nlm.nih.gov/gene/?term=108352465
Spint3	protein_coding	chr3:161024739-161028927	-	0	0	0	2.13698104018056	4.68008574426182	0	4.23551860179937	0.0615850272811294	serine peptidase inhibitor, Kunitz type, 3	http://www.ncbi.nlm.nih.gov/gene/?term=685136
Inhba	protein_coding	chr17:51894869-51919998	-	62.5358876594354	54.1719989017322	40.3103470768322	66.1558459777381	105.550303767502	81.9941762258178	0.69018244172372	0.0615889777348463	inhibin beta A subunit	http://www.ncbi.nlm.nih.gov/gene/?term=29200
LOC102553826	lncRNA	chr6:18802729-18821510	-	13.5378634859313	5.61524916074937	15.8868128840338	6.3508357482143	3.62525326300304	4.09117454956089	-1.29588735926135	0.0617116360038327	uncharacterized LOC102553826, transcript variant X1	http://www.ncbi.nlm.nih.gov/gene/?term=102553826
LOC108352901	lncRNA	chr15:24956441-24961082	-	1.06411817596423	1.89096214778158	3.60068502845689	0	0	0	-4.21092934308028	0.0617320876166407	uncharacterized LOC108352901	http://www.ncbi.nlm.nih.gov/gene/?term=108352901
LOC690275	V_segment	chr3:20479673-20480231	-	5.24875659404766	3.74054420998392	13.1717431752863	11.8391866205811	37.0521237833949	10.3917298205968	1.3993540815381	0.061809759013579	Ig kappa chain V-V region K2-like	http://www.ncbi.nlm.nih.gov/gene/?term=690275
Fabp3	protein_coding	chr5:148528854-148535597	+	123.786476838425	41.6911089043294	19.7363831011318	87.5661476752403	307.855477259787	53.8737235441102	1.27764652265346	0.0618590810365345	fatty acid binding protein 3	http://www.ncbi.nlm.nih.gov/gene/?term=79131
LOC103692954	lncRNA	chr7:126495391-126498431	+	22.8590086817002	7.49982843809185	16.1800019719056	5.36356647067011	8.28914770234099	6.60495116165451	-1.18196016723837	0.0619425856270464	uncharacterized LOC103692954	http://www.ncbi.nlm.nih.gov/gene/?term=103692954
LOC102555465	lncRNA	chr1:23781647-23800356	-	623.933076832424	600.453097821263	1075.0779077059	425.142461001905	648.938161659312	572.764769877526	-0.480408256944567	0.0619800351525892	uncharacterized LOC102555465	http://www.ncbi.nlm.nih.gov/gene/?term=102555465
Sec22b	protein_coding	chr2:200076079-200096861	+	1247.667003487	1069.00016865309	1081.20298069721	1351.72288620413	1507.49305491601	1347.56325170045	0.308026896724104	0.0620353787348779	SEC22 homolog B, vesicle trafficking protein	http://www.ncbi.nlm.nih.gov/gene/?term=310710
LOC102552632	lncRNA	chr6:93534566-93537955	+	106.414226440407	54.9289140602687	159.773467430965	63.8995157584888	50.2783885294268	71.4703280884532	-0.789597510400214	0.0620410850201257	uncharacterized LOC102552632, transcript variant X1	http://www.ncbi.nlm.nih.gov/gene/?term=102552632
LOC102550553	lncRNA	chr5:61777095-61782581	+	0	0	0	2.13661989864698	0.869534323724668	3.40521947340108	4.19181350614722	0.0620692762853138	uncharacterized LOC102550553	http://www.ncbi.nlm.nih.gov/gene/?term=102550553
Bcl2l11	protein_coding	chr3:120726906-120764192	+	1397.01621639237	1699.91989352981	2929.06791494416	1168.6158683622	1577.14098481368	1638.75037392398	-0.458245240560868	0.0621122120735717	BCL2 like 11	http://www.ncbi.nlm.nih.gov/gene/?term=64547
LOC102550339	lncRNA	chr5:114224949-114231394	-	17.8568177544982	44.751242844258	42.0885230647436	16.0233699889005	22.0662308078039	17.3387251033445	-0.912271838510777	0.0621354470098258	uncharacterized LOC102550339	http://www.ncbi.nlm.nih.gov/gene/?term=102550339
LOC100361293	V_segment	chr6:143590157-143590549	-	3.29593020493346	86.0460410969472	14.5004564367774	16.8890346261501	6.31176569814576	7.29442219363039	-1.73171991695829	0.0621703581510196	mCG1038839-like, transcript variant X1	http://www.ncbi.nlm.nih.gov/gene/?term=100361293
Nkx2-5	protein_coding	chr10:16635989-16638758	+	0	0	0	0.0489862206240081	11.3059931050783	0	4.93798342445262	0.0621712859528646	NK2 homeobox 5	http://www.ncbi.nlm.nih.gov/gene/?term=114109
LOC103693272	lncRNA	chr10:6815143-6821363	-	31.2507353966396	20.847065124872	26.1989159599851	19.0639970057493	10.9287510906854	10.6191351042894	-0.9434227238282	0.0622178630384098	uncharacterized LOC103693272, transcript variant X2	http://www.ncbi.nlm.nih.gov/gene/?term=103693272
Prrx1	protein_coding	chr13:81147038-81215559	-	189.706153051044	118.728790931723	92.9055698303702	207.725953178479	277.901756443477	152.063707914802	0.666898209340564	0.0622316170502597	paired related homeobox 1	http://www.ncbi.nlm.nih.gov/gene/?term=266813
LOC102554599	lncRNA	chr9:79283783-79362404	-	12.6152421506307	17.0347840364123	40.1216472804962	5.41408321444829	4.44516710000803	18.8127712476149	-1.28693595774455	0.0622407118957946	uncharacterized LOC102554599, transcript variant X4	http://www.ncbi.nlm.nih.gov/gene/?term=102554599
LOC108349997	lncRNA	chr2:123227621-123235170	-	5.26070146463448	8.55409347960933	11.0006209783925	4.23416193437927	3.67966007519163	1.53987421162268	-1.36562909368843	0.0622733476631151	uncharacterized LOC108349997	http://www.ncbi.nlm.nih.gov/gene/?term=108349997
Ak5	protein_coding	chr9:10023022-10032693	-	12.4930739114758	4.66534850184196	14.6409682061661	6.33190980091203	2.69900533035965	3.24591732645343	-1.35140515478176	0.0623353394974098	adenylate kinase 5, transcript variant X3	http://www.ncbi.nlm.nih.gov/gene/?term=301115
Ldha	protein_coding	chr1:102900288-102909713	+	5342.34322906426	4659.0683219787	4116.37933090573	6154.48552776999	5676.92279434576	5499.88003546257	0.295694203557519	0.062449477015637	lactate dehydrogenase A	http://www.ncbi.nlm.nih.gov/gene/?term=24533
Kif20b	protein_coding	chr1:253220038-253275523	+	99.0911581851648	79.7563675969627	103.310425023522	118.377055956849	256.161839226844	99.7498674883142	0.748505035769089	0.0625028309171502	kinesin family member 20B	http://www.ncbi.nlm.nih.gov/gene/?term=309523
Card6	protein_coding	chr2:54810676-54824050	-	4512.03614420226	5418.3570788239	5301.7805458363	4211.65914085442	3857.87311987847	4401.89143143999	-0.288454172645706	0.0626039077790121	caspase recruitment domain family, member 6	http://www.ncbi.nlm.nih.gov/gene/?term=294770
Csrp2	protein_coding	chr7:53630675-53649309	+	136.658376767049	142.563103117265	121.165687366128	218.297547707579	223.696237581615	147.974302493875	0.55760553909894	0.0627845030499387	cysteine and glycine-rich protein 2	http://www.ncbi.nlm.nih.gov/gene/?term=29317
Scg2	protein_coding	chr9:85237460-85243024	-	13.5190160134417	7.55471148244116	10.0211710322094	28.6766238580487	33.1944061686324	7.76098424797137	1.1547504681984	0.0627963198823769	secretogranin II	http://www.ncbi.nlm.nih.gov/gene/?term=24765
Wdr6	protein_coding	chr8:117358345-117364761	-	1495.98507097405	1607.87639624862	1227.33831273945	1912.99760254445	1777.75421517234	1685.68305382505	0.311163154578463	0.0628187382287611	WD repeat domain 6	http://www.ncbi.nlm.nih.gov/gene/?term=301007
LOC290876	protein_coding	chr16:81301810-81315504	-	33.4088648901219	31.3110048257857	44.543705525174	20.2549919173684	21.0715329561988	21.5596806937281	-0.790725461880028	0.0628443917042942	similar to RIKEN cDNA 1700029H14	http://www.ncbi.nlm.nih.gov/gene/?term=290876
Slc25a5	protein_coding	chrX:123404570-123407637	+	4719.579908858	4637.22296851202	4404.2114762936	5798.73374582135	5263.60960705832	5580.36614283493	0.274219451867114	0.0628900405143769	solute carrier family 25 member 5	http://www.ncbi.nlm.nih.gov/gene/?term=25176
Plcb2	protein_coding	chr3:110497760-110517563	-	813.760270374855	1052.96739796689	793.307071115657	776.428641887002	679.015032112283	612.292725047707	-0.364413829180451	0.0628983698881672	phospholipase C, beta 2	http://www.ncbi.nlm.nih.gov/gene/?term=85240
Ndufa4	protein_coding	chr4:38233680-38240848	-	1823.55448362509	1757.01434429282	1631.12957556846	2038.76001277752	2378.08327598902	1986.52398793813	0.296906155160294	0.0629574360424846	NADH:ubiquinone oxidoreductase subunit A4	http://www.ncbi.nlm.nih.gov/gene/?term=681024
Ptp4a3	protein_coding	chr7:114969699-115002902	+	1462.63883999597	1647.7643295702	1513.81551297105	1396.35691696692	1196.7472113409	1141.94637353904	-0.308569488343542	0.0629685684141638	protein tyrosine phosphatase type IVA, member 3	http://www.ncbi.nlm.nih.gov/gene/?term=362930
LOC103691456	lncRNA	chr2:44104304-44167977	-	3.19004421404282	7.59910605851334	12.072076889016	2.14487223735546	4.66372084861787	0.706209379921821	-1.56823859854281	0.0630534666354419	uncharacterized LOC103691456	http://www.ncbi.nlm.nih.gov/gene/?term=103691456
[truncated: 30,164 more rows]
