# Supplementary material for: Characteristics of phosgene aspiration lung injury analyzed based on transcriptomics and proteomics
Source: Front Genet. 2024 May 17;15:1393665. doi: 10.3389/fgene.2024.1393665 (PMC11140124; doi:10.3389/fgene.2024.1393665)
Supplement: Supplementary file 1 [file Presentation1.zip › Data/lncRNA/Gene_differential_expression/Control--Treatment/Control--Treatment.different.gene.xls]

gene	gene_type	Position	Strand	1	2	3	4	5	6	log2(Fold_change)	p-value	Description	Website
Spp1	protein_coding	chr14:6673686-6679965	-	29.1089553285043	6.51053143187394	24.6639987489487	165.073297322659	76.6335764646016	226.985149937664	2.95011726738998	1.01833032205055e-07	secreted phosphoprotein 1	http://www.ncbi.nlm.nih.gov/gene/?term=25353
Lcn2	protein_coding	chr3:11414189-11417534	-	1558.35967727851	682.122108827387	843.354650882554	5984.89053359674	5338.09585290707	1482.62928688735	2.0538428877285	5.46717130869891e-07	lipocalin 2	http://www.ncbi.nlm.nih.gov/gene/?term=170496
Scd	protein_coding	chr1:264159966-264173061	-	11294.8673743288	7901.34880681981	3538.66123177111	31015.4713183746	12873.7307567597	48125.8259033705	2.01694157861865	1.54928969146916e-06	stearoyl-CoA desaturase	http://www.ncbi.nlm.nih.gov/gene/?term=246074
LOC102549174	protein_coding	chr17:89473036-89560154	-	17.7364671021502	22.8757453434034	11.5920582002943	2.10925585539944	1.8500865758466	0	-3.66961831734461	5.2684533230948e-06	ankyrin repeat domain-containing protein 26-like, transcript variant X5	http://www.ncbi.nlm.nih.gov/gene/?term=102549174
Gfra4	protein_coding	chr3:123573394-123582431	-	25.1344372855741	50.4611070108061	41.0800580426551	4.32503105856281	10.1749134079916	6.58503462219176	-2.44236925652682	7.42138649602897e-06	GDNF family receptor alpha 4	http://www.ncbi.nlm.nih.gov/gene/?term=66023
Zp2	protein_coding	chr1:189899906-189911650	-	56.4372974782429	45.448612181237	143.023986311096	7.56755569551975	21.2687209877079	12.3438131475305	-2.56489725866725	8.7024861687445e-06	zona pellucida glycoprotein 2	http://www.ncbi.nlm.nih.gov/gene/?term=81828
Pdk4	protein_coding	chr4:30546772-30556774	-	192.217290680533	2255.05106391345	3109.25760401459	214.221684262657	383.392619395962	207.669407138172	-2.78640916416672	9.70564014579523e-06	pyruvate dehydrogenase kinase 4	http://www.ncbi.nlm.nih.gov/gene/?term=89813
Hmgcs2	protein_coding	chr2:200452623-200480785	+	920.3578341518	3574.15781429275	2603.32256235552	731.815422443516	1074.30464782837	544.862123815822	-1.5939946842387	1.8792594647706e-05	3-hydroxy-3-methylglutaryl-CoA synthase 2	http://www.ncbi.nlm.nih.gov/gene/?term=24450
LOC100362027	protein_coding	chr10:38024460-38024945	-	5.43915042440026	1403.66894503217	10.0282543367699	5.3294097076491	4.55243379719241	5.82841278708335	-6.46104676433652	1.97360990423288e-05	ribosomal protein L30-like	http://www.ncbi.nlm.nih.gov/gene/?term=100362027
LOC691890	V_segment	chr6:142059715-142060227	-	7.33145108769243	14.3453870214346	5.2860767744995	0	0	0	-6.19799953778937	2.02354418719259e-05	Ig heavy chain V-III region ABE-47N-like	http://www.ncbi.nlm.nih.gov/gene/?term=691890
Mlc1	protein_coding	chr7:129949984-129970314	-	44.055538164551	281.429416854522	308.153483801574	17.2109265943182	20.9051971700416	56.421060365544	-2.747175238291	2.54971106450451e-05	megalencephalic leukoencephalopathy with subcortical cysts 1	http://www.ncbi.nlm.nih.gov/gene/?term=315215
Myh3	protein_coding	chr10:53621375-53645194	+	2.07714988165642	0.936221529424565	1.28307999808546	9.71565995207044	32.4220561206639	11.3097448537205	3.53292191407277	2.5657639749011e-05	myosin, heavy chain 3, skeletal muscle, embryonic	http://www.ncbi.nlm.nih.gov/gene/?term=24583
LOC102546527	lncRNA	chr10:89760231-89763899	+	16.6305146339035	11.3892308117239	7.78891664881381	1.0578576429553	0.920965484443846	0	-4.01238354187744	3.31375353789742e-05	uncharacterized LOC102546527	http://www.ncbi.nlm.nih.gov/gene/?term=102546527
Acot1	protein_coding	chr6:107485088-107493082	+	2.29529135456646	338.752664411452	181.976313618581	13.7241811000115	5.408610122811	6.50267790232858	-4.31976431057986	4.49805921423472e-05	acyl-CoA thioesterase 1	http://www.ncbi.nlm.nih.gov/gene/?term=50559
Cyp2e1	protein_coding	chr1:213511892-213522195	+	656.404954919523	1996.64580340025	1828.67415169896	595.460500343209	701.124010207828	572.559477200187	-1.2614867513478	5.58454325081934e-05	cytochrome P450, family 2, subfamily e, polypeptide 1	http://www.ncbi.nlm.nih.gov/gene/?term=25086
Anks4b	protein_coding	chr1:189940305-189942113	+	134.588075251587	133.970750559274	143.320313815314	31.0446229509195	40.2206054719982	71.915803797992	-1.51974418236601	5.82104073009654e-05	ankyrin repeat and sterile alpha motif domain containing 4B	http://www.ncbi.nlm.nih.gov/gene/?term=687561
G2e3	protein_coding	chr6:72092148-72123878	+	961.006675497674	2105.81645625562	2521.61229404349	880.89227759329	866.8766794039	876.039445348086	-1.09053539614885	5.98278191205499e-05	G2/M-phase specific E3 ubiquitin protein ligase	http://www.ncbi.nlm.nih.gov/gene/?term=299002
LOC685590	protein_coding	chrX:23243126-23254011	-	12.6543405183505	44.7987716400802	35.950611983815	3246.25373539986	13.3008017602529	92.6318320533946	5.16177649571877	6.44826332163617e-05	similar to Phosphatidylinositol-4,5-bisphosphate 3-kinase catalytic subunit alpha isoform (PI3-kinase p110 subunit alpha) (PtdIns-3-kinase p110) (PI3K)	http://www.ncbi.nlm.nih.gov/gene/?term=685590
Fmo2	protein_coding	chr13:80752526-80775264	-	20178.4289878589	51740.2833613914	56706.2469729361	9880.71854463308	23401.8234317971	16749.3921634943	-1.36223760182924	7.0144233920943e-05	flavin containing monooxygenase 2	http://www.ncbi.nlm.nih.gov/gene/?term=246245
Bcl7b	protein_coding	chr12:24543748-24557093	-	640.797788943163	41008.2113934878	764.568165660736	678.523532384923	664.338024809497	718.640074585854	-4.36245795249865	8.17117241931677e-05	B-cell CLL/lymphoma 7B	http://www.ncbi.nlm.nih.gov/gene/?term=368001
Pdzk1	protein_coding	chr2:198965685-198999323	+	0	0	0	5.36391045464946	10.1863033049231	4.83806728444014	5.80313072729003	9.94875447160792e-05	PDZ domain containing 1	http://www.ncbi.nlm.nih.gov/gene/?term=65144
Gabrp	protein_coding	chr10:18484257-18510604	-	326.253444499797	175.745501204207	85.8931311629056	648.782478738823	1349.59021582981	285.874391398597	1.9577654630881	0.000110085213688686	gamma-aminobutyric acid type A receptor pi subunit	http://www.ncbi.nlm.nih.gov/gene/?term=81658
Ybx1-ps3	transcribed_pseudogene	chr10:40380357-40381897	-	462.13163240394	224.048223442506	624.88984031864	1029.00039845566	662.228760686134	1634.42122233936	1.34290850088715	0.000148587415117879	Y box protein 1 related, pseudogene 3	http://www.ncbi.nlm.nih.gov/gene/?term=29206
LOC500300	protein_coding	chr4:148780330-148784566	+	293.411475716041	2090.66479397465	2710.47966202995	299.49721620377	530.762228612013	467.567841528518	-1.97294120241726	0.000153223364685999	similar to hypothetical protein MGC6835	http://www.ncbi.nlm.nih.gov/gene/?term=500300
Ptprn	protein_coding	chr9:82446626-82462314	-	12.4523575636693	7.58853056215119	4.05532465475088	30.0953698582193	186.184880063831	14.9010594489289	3.24235165544588	0.000158296600409926	protein tyrosine phosphatase, receptor type, N	http://www.ncbi.nlm.nih.gov/gene/?term=116660
LOC102555397	V_segment	chr3:18501895-18502622	+	198.615598242605	22.5787680997939	3.57648047983112	4.22471543988539	4.64750256965474	0	-4.6347852313375	0.00017310578483813	Ig kappa chain V-V region L7-like	http://www.ncbi.nlm.nih.gov/gene/?term=102555397
Gp2	protein_coding	chr1:189166735-189182306	-	164.235442589642	5.46930926828425	20.9803196443702	445.505803666079	1866.92473304117	144.840921837072	3.68573680657642	0.000179838903704756	glycoprotein 2	http://www.ncbi.nlm.nih.gov/gene/?term=171459
Grik4	protein_coding	chr8:46804134-47237546	-	14.7386591916577	50.5294867577275	34.8707302396396	4.31422090586339	10.1998942985457	4.85687484875579	-2.34519269204363	0.000187437992758003	glutamate ionotropic receptor kainate type subunit 4	http://www.ncbi.nlm.nih.gov/gene/?term=24406
LOC103691205	lncRNA	chr1:175720692-175725617	+	53.2503282996972	42.6494501776624	88.9195041195256	18.1306574180397	23.9240426952976	15.5777463370579	-1.67472969403372	0.000219725923986155	uncharacterized LOC103691205	http://www.ncbi.nlm.nih.gov/gene/?term=103691205
Mrgprb3	protein_coding	chr1:103897051-103909958	-	64.6720845190222	42.6450863889092	80.5111178298973	12.8682607693806	29.5977156578988	11.307446134718	-1.79828219068951	0.000230839948392372	MAS-related GPR, member B3	http://www.ncbi.nlm.nih.gov/gene/?term=691194
Gpr50	protein_coding	chr17:36771578-36776225	+	1.10387747359789	11.5156741252682	5.08737893078123	46.6876899204055	32.0586754943731	19.4814965189776	2.44737646056808	0.000247378436658726	G protein-coupled receptor 50	http://www.ncbi.nlm.nih.gov/gene/?term=117097
LOC103693675	lncRNA	chr13:77965484-77967485	-	0	0	0	5.344301899072	8.32404834332439	4.01182026149896	5.60114699097673	0.000271740100165279	uncharacterized LOC103693675	http://www.ncbi.nlm.nih.gov/gene/?term=103693675
Ubd	protein_coding	chr20:1876175-1878126	-	33.3170297603576	18.9275066062094	26.2007173250544	79.8397686615562	81.6360110306764	56.0514377412928	1.46807461371386	0.000283261381945847	ubiquitin D	http://www.ncbi.nlm.nih.gov/gene/?term=29168
LOC502812	V_segment	chr3:18750401-18750997	+	11.4605306500543	14.3221758159453	4.15168022395505	106.051968319494	46.6257005339118	17.5012273978856	2.49880559362746	0.000303494808765507	Ig kappa chain V-IV region S107B-like	http://www.ncbi.nlm.nih.gov/gene/?term=502812
Clca4l	protein_coding	chr2:250785534-250805445	-	0	0	0	1.26103096322842	63.2837401322065	1.09116952202517	7.45958013963852	0.000311585487928866	chloride channel calcium activated 4-like	http://www.ncbi.nlm.nih.gov/gene/?term=499721
LOC108348805	lncRNA	chr18:62013483-62017687	+	52.3986793381428	190.938684254783	415.494883012336	43.7548279950804	57.7838915984599	56.4338153322667	-2.06073536685979	0.000316416850097256	uncharacterized LOC108348805	http://www.ncbi.nlm.nih.gov/gene/?term=108348805
Itln1	protein_coding	chr13:89919570-89929774	+	413.460150398073	54.86958648698	8.74584474758842	2.23958535380502	0.762035498702714	20.782555647683	-4.3382905392888	0.000317726763587054	intelectin 1	http://www.ncbi.nlm.nih.gov/gene/?term=498284
Cfi	protein_coding	chr2:235264149-235305779	+	130.29967387851	108.354110797365	64.3007832447736	265.36470312722	631.195618487218	131.750018278167	1.76232348619205	0.000318684392181629	complement factor I	http://www.ncbi.nlm.nih.gov/gene/?term=79126
Muc4	protein_coding	chr11:71242973-71285217	-	21.9340268739772	30.4760896691516	20.1866204199007	56.7727589843201	403.543306350635	30.5506138184546	2.75300339892475	0.000331843575179092	mucin 4, cell surface associated, transcript variant X2	http://www.ncbi.nlm.nih.gov/gene/?term=303887
LOC102549917	lncRNA	chr8:124572296-124584735	+	430.90772744844	354.314047601055	683.578962475417	275.780856892088	246.53075376152	187.810548693665	-1.04798099586629	0.000342033325699457	uncharacterized LOC102549917, transcript variant X1	http://www.ncbi.nlm.nih.gov/gene/?term=102549917
Catsper3	protein_coding	chr17:8900034-8925385	-	7.279482223823	3.76213246247502	6.21056185297321	0	0	0	-5.56365050353778	0.000379593129194479	cation channel, sperm associated 3	http://www.ncbi.nlm.nih.gov/gene/?term=290989
Uchl1	protein_coding	chr14:43133224-43143942	-	18.6610279065077	4.662799665385	8.88441905396167	33.1881638694081	96.76511007641	29.3136894377489	2.2918330206387	0.000456864961639004	ubiquitin C-terminal hydrolase L1	http://www.ncbi.nlm.nih.gov/gene/?term=29545
Slc25a52	protein_coding	chr14:47201521-47203301	-	5.42863486759969	8.29785352735193	303.411355831168	5.34343549268188	3.59167805845381	8.46180322206586	-4.1823658558417	0.000499854137042162	solute carrier family 25, member 52	http://www.ncbi.nlm.nih.gov/gene/?term=305365
Retnla	protein_coding	chr11:54543727-54545493	-	1494.53029642297	453.079112371379	397.590545597709	1735.22799305285	1972.96021584553	2130.18787224512	1.31562902165587	0.000501138366099701	resistin like alpha	http://www.ncbi.nlm.nih.gov/gene/?term=81712
LOC102547938	lncRNA	chr8:126698833-126707504	+	76.0051142628654	43.6521986355171	35.4509794816556	22.2033910925499	13.7353731657048	6.2738508035349	-1.87009111803329	0.000507703199983075	uncharacterized LOC102547938	http://www.ncbi.nlm.nih.gov/gene/?term=102547938
Muc3	protein_coding	chr12:22535663-22584775	+	3.30172384229696	74.4409149567712	39.9022666703522	83.4641978518283	1163.47877282202	77.7259864904112	3.49251988692588	0.000513068365067434	mucin 3, intestinal, transcript variant X1	http://www.ncbi.nlm.nih.gov/gene/?term=687030
Thrsp	protein_coding	chr1:162381251-162385575	-	5.31143598166213	32.6127145003349	3.07241456006036	56.7540926355989	360.469714837142	18.9511322984006	3.4154416723307	0.000566036863827796	thyroid hormone responsive	http://www.ncbi.nlm.nih.gov/gene/?term=25357
Rbm44	protein_coding	chr9:98279031-98305248	+	0.00366888094338835	0	1.17398077036338	4.3453460147923	15.8171448435798	4.75832926617206	4.11298627658131	0.000591860244840887	RNA binding motif protein 44, transcript variant X1	http://www.ncbi.nlm.nih.gov/gene/?term=501183
Bsn	protein_coding	chr8:116873721-116965396	-	75.1426510473037	80.7641092220106	88.38052846061	205.514717579096	230.196937901575	118.820208902998	1.18141557551176	0.000620494530907526	bassoon (presynaptic cytomatrix protein)	http://www.ncbi.nlm.nih.gov/gene/?term=29138
Muc5b	protein_coding	chr1:214778459-214811237	+	2860.47889229942	3645.40977077391	880.407038748954	7750.30649371854	21597.2056043815	2048.59973178499	2.087751360003	0.00062473108032819	mucin 5B, oligomeric mucus/gel-forming, transcript variant X1	http://www.ncbi.nlm.nih.gov/gene/?term=309114
Sh3rf2	protein_coding	chr18:36371041-36471020	+	177.34826165602	193.895953955745	153.654951043139	504.649491874656	366.541489155757	231.495182010333	1.06930448490017	0.000660145306043142	SH3 domain containing ring finger 2	http://www.ncbi.nlm.nih.gov/gene/?term=307472
Ect2	protein_coding	chr2:112769385-112831476	-	195.038707227435	152.934574687816	172.110118391666	464.427857489901	786.82520943092	166.517171317244	1.44604988074104	0.000704429909308939	epithelial cell transforming 2	http://www.ncbi.nlm.nih.gov/gene/?term=361921
Pgam2	protein_coding	chr14:86045005-86047116	-	4.14319179195407	2.85491825849057	0.117072378576782	10.7778431360746	37.0874768982672	8.70318976323951	2.89136418831101	0.000710225345668002	phosphoglycerate mutase 2	http://www.ncbi.nlm.nih.gov/gene/?term=24959
Col6a4	protein_coding	chr8:114670628-114766803	-	765.732290330882	592.85080941009	913.493638345081	218.581698475315	265.552634427965	577.118069367907	-1.09730570512452	0.000719307826002243	collagen, type VI, alpha 4	http://www.ncbi.nlm.nih.gov/gene/?term=315981
Krt14	protein_coding	chr10:88118029-88122233	-	5.23199341268018	8.60060136307471	3.93152629135496	16.2878356305641	206.603053394226	4.14537085382161	3.65236021886265	0.00080938002323046	keratin 14	http://www.ncbi.nlm.nih.gov/gene/?term=287701
LOC690323	misc_RNA	chr10:104405281-104443117	+	706.851873224328	156.56027373631	189.268980930318	113.951355956286	135.800156529861	76.6599755790003	-1.68777501264959	0.000809455435954688	similar to Myosin-15 (Myosin XV) (Unconventional myosin-15), transcript variant X1	http://www.ncbi.nlm.nih.gov/gene/?term=690323
Gata4	protein_coding	chr15:46386703-46458679	-	75.0605513625631	56.9677764620665	61.21098950587	135.283068641117	118.112797937772	153.517225583013	1.07333917702759	0.000863972719176868	GATA binding protein 4	http://www.ncbi.nlm.nih.gov/gene/?term=54254
Mfsd2a	protein_coding	chr5:140642865-140657759	-	129.204659224145	62.5937658021722	80.0514269443208	228.938621919167	163.881972038284	216.409253612858	1.16317084971817	0.000880909464314816	major facilitator superfamily domain containing 2A	http://www.ncbi.nlm.nih.gov/gene/?term=298504
Ngp	protein_coding	chr8:118662335-118665699	+	180.316857198541	111.122373930682	89.1451227801989	175.999052149378	469.605394012202	288.29227729731	1.29404977178642	0.00102671289319613	neutrophilic granule protein	http://www.ncbi.nlm.nih.gov/gene/?term=301026
Adprhl1	protein_coding	chr16:81616098-81648133	+	274.170069162349	137.67410867068	140.179651016077	345.173510371446	456.515970536734	335.469107843579	1.04183140655294	0.00109683931033948	ADP-ribosylhydrolase like 1	http://www.ncbi.nlm.nih.gov/gene/?term=290880
Duox1	protein_coding	chr3:114251794-114286827	+	154.095658074416	27.3280965565892	76.2971717491861	317.299638974036	300.673282627136	176.022874817656	1.62188185340193	0.00111553780085893	dual oxidase 1	http://www.ncbi.nlm.nih.gov/gene/?term=266807
Galnt15	protein_coding	chr16:8127599-8178101	+	277.681505175534	696.686655679384	618.087208454256	248.224953932467	279.533577774515	264.377555049977	-1.00696646712313	0.00131460345706491	polypeptide N-acetylgalactosaminyltransferase 15, transcript variant X1	http://www.ncbi.nlm.nih.gov/gene/?term=100360475
LOC299411	V_segment	chr6:140752444-140753017	-	6.394162403792	47.8286377234006	14.1890960211649	5.24556671654405	2.75151648651392	0	-3.06840841858267	0.00133789700276226	Ig heavy chain V-III region 23-like	http://www.ncbi.nlm.nih.gov/gene/?term=299411
Gcgr	protein_coding	chr10:109707863-109716253	+	2.0600977811347	0	0.0360473318791266	12.7635193867707	21.3558269243632	1.24205051246833	3.83896144151755	0.00138565090373845	glucagon receptor	http://www.ncbi.nlm.nih.gov/gene/?term=24953
LOC108352058	lncRNA	chr10:11808374-11816843	-	5.34955891465506	30.5146145706006	29.4802289980633	6.32164907637675	1.76584540257412	3.26823327522767	-2.49060902034767	0.00151707931162051	uncharacterized LOC108352058, transcript variant X2	http://www.ncbi.nlm.nih.gov/gene/?term=108352058
Ephb1	protein_coding	chr8:110376954-110813193	-	36.5137446576309	32.2708249633559	39.7627652045212	57.7586608470544	204.094027873557	69.101201181104	1.60419606065944	0.00153919460114801	Eph receptor B1	http://www.ncbi.nlm.nih.gov/gene/?term=24338
Ppp1r3a	protein_coding	chr4:41171486-41212116	-	42.7491964250084	37.0384003898736	37.4934578239367	94.7402379077259	87.9932603580708	71.0470664730522	1.11049678287879	0.00170972402470199	protein phosphatase 1, regulatory subunit 3A	http://www.ncbi.nlm.nih.gov/gene/?term=500036
Rlim_1	protein_coding	chrX:74838159-74859561	-	10.3432931925997	1.84028687287261	3.88685081261995	0	0	0	-5.46590453306057	0.00173629093362265	ring finger protein, LIM domain interacting, transcript variant X1	http://www.ncbi.nlm.nih.gov/gene/?term=108348168
Tmprss11a	protein_coding	chr14:23226735-23284515	+	5.22039514391216	9.59192178240262	0.22466989406623	38.6437291961717	284.506105428703	0.0499436725459905	4.395891674098	0.00174258107936862	transmembrane protease, serine 11A, transcript variant X1	http://www.ncbi.nlm.nih.gov/gene/?term=686581
Mir30b	ncRNA	chr7:109282662-109282747	-	15.5925941299541	7.54075539525357	11.2560941860408	1.09614106317775	1.81356908164692	3.40569268125638	-2.35733846835592	0.00174990053345046	microRNA 30b	http://www.ncbi.nlm.nih.gov/gene/?term=100314231
LOC102551068	V_segment	chr4:69422040-69425412	+	2.07714988165642	0.936221529424565	1.28307999808546	9.58435369487931	5.39081182035479	12.6317535617971	2.59106935452538	0.00176246529347552	T-cell receptor beta chain V region YT35-like, transcript variant X1	http://www.ncbi.nlm.nih.gov/gene/?term=102551068
Olr35	protein_coding	chr1:164706276-164707195	+	3.11398456807432	1.89119078017138	1.34033545964488	7.52934761853576	13.8161378369343	11.6213054789133	2.30734809130479	0.00176554188211737	olfactory receptor 35	http://www.ncbi.nlm.nih.gov/gene/?term=293140
LOC690786	V_segment	chr3:17383123-17384044	+	26.1938202375273	90.6770694841921	13.4121232884479	6.42968073555689	2.61078715596292	14.5282039909453	-2.44710684814978	0.00177064507304227	Ig kappa chain V-II region 26-10-like	http://www.ncbi.nlm.nih.gov/gene/?term=690786
Krt5	protein_coding	chr7:143320142-143324536	-	12.4056157134195	3.75748258959105	1.56279389747323	13.105198016114	239.691386993129	3.31463366580282	3.82253921224174	0.00179185692187435	keratin 5	http://www.ncbi.nlm.nih.gov/gene/?term=369017
LOC102550588	protein_coding	chr7:10086430-10095500	+	0.0106122292296736	1.91706492371122	1.25044996660175	9.55686332574388	6.35910184327339	8.28905128319684	2.78725811349111	0.00184674550106045	zinc finger protein 709-like, transcript variant X1	http://www.ncbi.nlm.nih.gov/gene/?term=102550588
Cd177	protein_coding	chr1:82964683-82987306	-	45.8060772819731	49.5631454439664	4.64608393342002	408.36466967979	182.271620454351	23.8947418805822	2.62441161143975	0.00185883402520245	CD177 molecule	http://www.ncbi.nlm.nih.gov/gene/?term=499099
Ift27	protein_coding	chr7:119393384-119409710	-	189.865335243859	202.437904512614	167.332514432116	395.162451062814	545.59410398814	209.836827686713	1.03882417821659	0.00190358989576758	intraflagellar transport 27	http://www.ncbi.nlm.nih.gov/gene/?term=300062
LOC102551694	protein_coding	chr1:251417849-251420794	-	28.1709265127176	26.5866361160913	29.8618022286974	10.6478111533279	10.069373968787	9.91492640238886	-1.45397794842955	0.00190402810481065	killin-like, transcript variant X1	http://www.ncbi.nlm.nih.gov/gene/?term=102551694
Galnt12	protein_coding	chr5:62718733-62751345	+	156.400408138264	135.910966500908	89.1487835719476	272.751162752755	489.853344628086	152.600490390252	1.26154090037733	0.00192188850480705	polypeptide N-acetylgalactosaminyltransferase 12, transcript variant X1	http://www.ncbi.nlm.nih.gov/gene/?term=313233
Slc26a4	protein_coding	chr6:50809103-50848443	-	54.0442994213007	22.7225532901258	16.835894734704	161.584536198824	107.231822147832	44.0232737512909	1.73900052923291	0.0019336316028628	solute carrier family 26 member 4	http://www.ncbi.nlm.nih.gov/gene/?term=29440
Acat2	protein_coding	chr1:47972399-47992654	+	111.447363320203	52.1495187776035	59.0043138188354	172.525768668518	146.541080253046	168.289566008504	1.1289818885323	0.0019537424059165	acetyl-CoA acetyltransferase 2	http://www.ncbi.nlm.nih.gov/gene/?term=308100
Serpinb5	protein_coding	chr13:26903052-26923250	+	2.07714988165642	0.936221529424565	1.28307999808546	16.0093237180473	37.1405323130242	0.333916611589078	3.53065697316046	0.00198829356316041	serpin family B member 5	http://www.ncbi.nlm.nih.gov/gene/?term=116589
March4	protein_coding	chr9:79781752-79898726	-	52.1798638823461	67.5523999942326	43.9982281406788	105.499123491776	135.75433743566	101.770730788827	1.06331188644235	0.00204507743611578	membrane associated ring-CH-type finger 4	http://www.ncbi.nlm.nih.gov/gene/?term=367295
Mov10l1	protein_coding	chr7:129973391-130039306	+	6.29598929673615	5.64909261550265	14.4648229090749	1.06701945743707	1.86512865567605	0	-3.07716425357326	0.00222911283643012	Mov10 RISC complex RNA helicase like 1, transcript variant X2	http://www.ncbi.nlm.nih.gov/gene/?term=300141
Six2	protein_coding	chr6:8952572-8955893	-	1.05874514975128	3.84911375215407	0.0858329890020192	8.70747878958779	59.4542210222716	1.89406595183932	3.68370456188643	0.00226839928377754	SIX homeobox 2	http://www.ncbi.nlm.nih.gov/gene/?term=366542
Spdl1	protein_coding	chr10:19628070-19652914	-	46.9360589708147	52.3174655581159	35.2804681217172	87.3968692977308	84.2155494268646	116.330191704534	1.09421702154936	0.00234034424947312	spindle apparatus coiled-coil protein 1	http://www.ncbi.nlm.nih.gov/gene/?term=303037
Cyp26c1	protein_coding	chr1:256369410-256380649	+	41.7153469116836	28.416679915695	48.2722808707582	14.9152614575735	10.9005725174133	18.4087808739937	-1.4110230495999	0.00234213562368483	cytochrome P450, family 26, subfamily C, polypeptide 1	http://www.ncbi.nlm.nih.gov/gene/?term=308190
Tmem130	protein_coding	chr12:11814071-11840100	+	3.11380095898004	2.86354364385839	0.101726650702766	10.6538134264167	9.11987183703148	11.6572600365805	2.25411205180425	0.0024561570162164	transmembrane protein 130	http://www.ncbi.nlm.nih.gov/gene/?term=304280
Lgi2	protein_coding	chr14:60764325-60791809	+	14.6085539306297	23.8974922967308	4.31038016078655	57.6821079665348	187.866950669561	9.90338479412586	2.57470080838528	0.00245680825286161	leucine-rich repeat LGI family, member 2	http://www.ncbi.nlm.nih.gov/gene/?term=305417
LOC108348806	lncRNA	chr18:62028481-62032546	+	3.28655851337767	28.4910188800074	58.3273225966448	3.24004752512022	3.61755804669204	7.6513791275042	-2.62090361112034	0.00249737428275665	uncharacterized LOC108348806, transcript variant X1	http://www.ncbi.nlm.nih.gov/gene/?term=108348806
Cyp26b1	protein_coding	chr4:116261796-116278615	-	1159.26588552616	4904.51812174697	3570.89622994916	1302.79642698987	1743.97161815173	1551.5366682415	-1.0670652274599	0.00252881921335088	cytochrome P450, family 26, subfamily b, polypeptide 1	http://www.ncbi.nlm.nih.gov/gene/?term=312495
Nrip3	protein_coding	chr1:174385424-174411141	-	42.7538596325026	39.908171372364	36.3160836056509	90.4869725123151	75.0822146864637	79.5152670336193	1.03915791223792	0.00270004113329148	nuclear receptor interacting protein 3	http://www.ncbi.nlm.nih.gov/gene/?term=361625
Epyc	protein_coding	chr7:38897278-38934989	+	2.0600977811347	0	0.0360473318791266	7.48808520837118	16.7485861267752	2.15650573053355	3.41921434292547	0.00272926666644788	epiphycan	http://www.ncbi.nlm.nih.gov/gene/?term=314772
LOC108351310	V_segment	chr6:139158243-139158858	+	0.0071739925875976	1.92793658701914	0.0359361181422833	4.32442241161683	6.38768241138705	10.1440427081852	3.10518637548398	0.0027420193257238	Ig heavy chain V region PJ14-like	http://www.ncbi.nlm.nih.gov/gene/?term=108351310
LOC108351756	lncRNA	chr8:91419355-91425405	+	29.1443347427122	16.0789319137504	22.4680918938734	7.4317929067271	9.26005566765395	2.24945897497668	-1.8248392541767	0.00278505765308672	uncharacterized LOC108351756, transcript variant X1	http://www.ncbi.nlm.nih.gov/gene/?term=108351756
LOC691913	V_segment	chr6:142404919-142405434	-	7.36986473190606	26.8429356478043	3.03523643144971	1.08266827841022	0.887546663294252	2.559434404856	-2.91874342953559	0.00278738790310242	Ig heavy chain V region 914-like	http://www.ncbi.nlm.nih.gov/gene/?term=691913
Prss30	protein_coding	chr10:13348289-13355833	-	1.09509278489429	8.62762534004455	5.00483128409397	12.9933718680766	76.8441402531007	9.30597066419076	2.71983460493598	0.00287350867386334	protease, serine, 30	http://www.ncbi.nlm.nih.gov/gene/?term=287106
LOC102551569	lncRNA	chr1:189503315-189514382	-	12.4166646834658	0	7.41761451263066	0	0	0	-5.76531360926873	0.00295629262673593	uncharacterized LOC102551569	http://www.ncbi.nlm.nih.gov/gene/?term=102551569
Bpifa1	protein_coding	chr3:149624867-149630610	+	726.221149845889	2424.79449725554	42.54568459745	2475.84522261241	50852.3840855366	212.079961199558	4.06806053261367	0.00296373528842802	BPI fold containing family A, member 1	http://www.ncbi.nlm.nih.gov/gene/?term=246238
Rmi2	protein_coding	chr10:4904458-4910339	-	14.4879158329586	3.73760025257884	4.01924007052913	24.5633550898276	47.0579765435635	16.1446371897479	1.96016923358971	0.00301884129889005	RecQ mediated genome instability 2, transcript variant X1	http://www.ncbi.nlm.nih.gov/gene/?term=497856
LOC108350423	lncRNA	chr3:93418453-93422813	+	58.5294574967404	88.3802409897387	111.626467112459	29.9194506906783	44.9941914390615	39.8131847190632	-1.16801344286092	0.00306173402453303	uncharacterized LOC108350423	http://www.ncbi.nlm.nih.gov/gene/?term=108350423
Gzmbl3	protein_coding	chr15:36111884-36114917	-	19.7501055560443	4.63392811607097	18.4104893997864	1.10214719358351	0.86172484080991	5.19592502784778	-2.51432893726143	0.0032021335421771	Granzyme B-like 3	http://www.ncbi.nlm.nih.gov/gene/?term=100361261
Prnd	protein_coding	chr3:124543227-124548548	+	1.06376409093028	4.81461647574234	0.101450890326949	22.1777932282858	11.8790913799066	5.44395064106367	2.61480873030198	0.00323544587187002	prion protein 2 (dublet)	http://www.ncbi.nlm.nih.gov/gene/?term=113910
Cfap73	protein_coding	chr12:41463015-41469926	+	27.141834993321	37.1451008223943	21.555350649764	69.2018183904535	71.5454161397224	51.9584795328325	1.15976077409189	0.00343672505405035	cilia and flagella associated protein 73	http://www.ncbi.nlm.nih.gov/gene/?term=304509
Tdrd1	protein_coding	chr1:277639670-277685236	+	1.05339057077137	1.90754657474102	1.28288901348721	9.5868744513534	15.7713238769628	2.98856260828639	2.63552995456019	0.00348984001588122	tudor domain containing 1	http://www.ncbi.nlm.nih.gov/gene/?term=292129
LOC366365	lncRNA	chr5:60893520-60900239	-	2.11798697280406	4.76511528052931	4.91030982922255	0	0	0	-5.02882363130751	0.00351470017040355	hypothetical LOC366365, transcript variant X2	http://www.ncbi.nlm.nih.gov/gene/?term=366365
Iapp	protein_coding	chr4:176509863-176517903	+	31.1718563964914	11.3008347292006	17.6165247720393	65.9382123073329	62.40347777701	34.369175792965	1.43227839016902	0.0035294248927043	islet amyloid polypeptide	http://www.ncbi.nlm.nih.gov/gene/?term=24476
Nusap1	protein_coding	chr3:111422267-111452600	+	121.079207395111	175.88932289626	137.292554375799	256.844023337782	576.111375781648	164.192893949636	1.19849303208773	0.00358155816751039	nucleolar and spindle associated protein 1	http://www.ncbi.nlm.nih.gov/gene/?term=311336
Ascl1	protein_coding	chr7:28038662-28040504	-	5.21586146910194	4.74244149946129	5.00703138925334	20.2083250826365	8.97785657264139	25.1893976569909	1.83711890516332	0.00362350371280243	achaete-scute family bHLH transcription factor 1	http://www.ncbi.nlm.nih.gov/gene/?term=64186
Gabbr2	protein_coding	chr5:62276100-62621737	-	21.836755314879	15.1903344019611	10.3344527303694	5.29646179611557	1.75842948229995	5.03509705493994	-1.93981902681163	0.00364171686953658	gamma-aminobutyric acid type B receptor subunit 2	http://www.ncbi.nlm.nih.gov/gene/?term=83633
Agmat	protein_coding	chr5:160306754-160321951	+	4.17255406313211	1.85923786521003	6.03935291219524	29.6418289510414	22.990603484902	5.29345147624054	2.23834856939319	0.00364598266796166	agmatinase	http://www.ncbi.nlm.nih.gov/gene/?term=298607
Syndig1	protein_coding	chr3:145031427-145199273	+	184.81558831634	294.52972548792	497.466021700677	171.458405826911	162.197634317311	149.060233084667	-1.01613505102166	0.00368484906832909	synapse differentiation inducing 1	http://www.ncbi.nlm.nih.gov/gene/?term=362235
Slc25a34	protein_coding	chr5:160175206-160179978	-	37.6921169961834	120.058247010237	43.0405109016335	19.2039779910196	32.3199831984448	11.219297355494	-1.6696835201334	0.00373874265822445	solute carrier family 25, member 34	http://www.ncbi.nlm.nih.gov/gene/?term=298606
Slc17a1	protein_coding	chr17:43473048-43504645	-	8.33992472833261	11.4705008846224	2.84757347103062	2.08600411729234	0	0	-3.33603575353127	0.00375536316395385	solute carrier family 17 member 1	http://www.ncbi.nlm.nih.gov/gene/?term=171080
LOC103693640	protein_coding	chr12:30425332-30427226	-	4.1158887831355	0	0.0700376724948557	69.5518033333616	6.1333062224437	1.0635460709299	4.09148169970079	0.00385362889959509	MLV-related proviral Env polyprotein-like	http://www.ncbi.nlm.nih.gov/gene/?term=103693640
LOC102556271	lncRNA	chr3:120105803-120113878	+	2.1229835164687	2.81863673103459	8.32385469860815	0	0	0	-5.20065676306458	0.00385869337262332	uncharacterized LOC102556271	http://www.ncbi.nlm.nih.gov/gene/?term=102556271
LOC102553541	lncRNA	chr1:211271431-211277625	+	12.7324743805975	68.3462489027243	168.558940382554	19.1757038573541	27.6833023835371	10.413315249243	-2.12353828812431	0.00386695832683619	uncharacterized LOC102553541, transcript variant X1	http://www.ncbi.nlm.nih.gov/gene/?term=102553541
LOC102550556	lncRNA	chr6:14496771-14504794	-	67.9699745352436	134.003391552612	181.123952258776	41.6573073603095	53.1211174364882	69.9632762273656	-1.21564837921647	0.00388178715910135	uncharacterized LOC102550556	http://www.ncbi.nlm.nih.gov/gene/?term=102550556
LOC366752	V_segment	chr6:140485428-140485980	-	34.3245834519366	34.3278036734169	1.99296940728189	4.25148072107797	1.76651465753597	5.06372140013118	-2.62754453180063	0.0038980859834607	Ig heavy chain V-III region 23-like	http://www.ncbi.nlm.nih.gov/gene/?term=366752
Coch	protein_coding	chr6:72359702-72373710	+	7.27102982948911	7.64734240461767	0.225141321764225	20.3984768533174	78.6467034752447	5.9376944774398	2.75038662424493	0.0039045344883344	cochlin	http://www.ncbi.nlm.nih.gov/gene/?term=362735
Erich5	protein_coding	chr7:73222331-73243684	+	105.32742166512	111.251657744131	65.4380337255758	177.984049624683	340.461212687015	122.037359020567	1.18202117200577	0.00390644825549497	glutamate-rich 5, transcript variant X1	http://www.ncbi.nlm.nih.gov/gene/?term=681820
LOC102547293	lncRNA	chr6:107116331-107118059	-	18.7741049860191	10.3568815587835	25.7006871669106	0.0517936214465569	2.70141656576592	8.65947001795681	-2.22197803659096	0.00404292881339127	uncharacterized LOC102547293, transcript variant X1	http://www.ncbi.nlm.nih.gov/gene/?term=102547293
Angptl4	protein_coding	chr7:18627814-18634043	-	25.2808149522317	455.719989348368	175.025340058409	40.5724907032657	82.8773193822749	29.343453422101	-2.09787304251344	0.00406626756900585	angiopoietin-like 4	http://www.ncbi.nlm.nih.gov/gene/?term=362850
LOC102552643	lncRNA	chr18:80118854-80123326	-	11.4989540289543	6.56097185449264	21.7847212496136	1.10818790812572	4.64895232077302	2.44826930134048	-2.22438666457332	0.00409939938691888	uncharacterized LOC102552643	http://www.ncbi.nlm.nih.gov/gene/?term=102552643
Kif19	protein_coding	chr10:103308392-103334466	+	42.8192308257025	67.5955260803146	39.038552079786	125.700653233366	200.213396947115	55.6195911082722	1.35057175040416	0.00424069001009915	kinesin family member 19	http://www.ncbi.nlm.nih.gov/gene/?term=303659
Ccdc147	protein_coding	chr1:271292320-271400675	+	1.04730320847368	1.91714488026783	0.0531292470144553	9.53299217259131	4.49991554878043	7.46705127902853	2.63286787572373	0.00431534253927134	coiled-coil domain containing 147, transcript variant X1	http://www.ncbi.nlm.nih.gov/gene/?term=309467
RGD1311084	protein_coding	chr3:9629823-9636137	-	8.3243290869063	4.71122464160329	7.44467034770022	23.3916328581098	18.275755916028	19.8507544128068	1.57482937401397	0.00434083646357182	similar to 1700113K14Rik protein	http://www.ncbi.nlm.nih.gov/gene/?term=311852
LOC102546620	lncRNA	chr8:78829831-78858444	-	7.33466107205177	5.63947975701257	15.6817318452466	2.11908833917142	0.887363079485149	1.65179311727618	-2.53231703308161	0.00441589861819498	uncharacterized LOC102546620, transcript variant X1	http://www.ncbi.nlm.nih.gov/gene/?term=102546620
LOC102547998	lncRNA	chr15:45226578-45238560	-	0	0	0	4.25177529467868	3.65648373142541	3.26933375524692	4.95688721173974	0.00444734828974256	uncharacterized LOC102547998, transcript variant X1	http://www.ncbi.nlm.nih.gov/gene/?term=102547998
LOC102546375	lncRNA	chr1:55656587-55659686	-	11.4504011545544	11.4322277300946	5.30626839146076	0.0181377682716006	3.77340453973047	0	-2.80727628800845	0.00450523047009278	uncharacterized LOC102546375, transcript variant X1	http://www.ncbi.nlm.nih.gov/gene/?term=102546375
Ptges	protein_coding	chr3:9727408-9738752	-	5.23199341268018	8.60060136307471	3.93152629135496	18.1627374391451	35.11603720409	11.203582567049	1.83354667659005	0.00456691154457923	prostaglandin E synthase	http://www.ncbi.nlm.nih.gov/gene/?term=59103
LOC100363125	protein_coding	chrX:13991860-13992606	+	6.24081705562708	4.74266559574582	3.85972609269045	0.00473079084908901	0.935352553368197	0	-3.55077276541705	0.00461343881117719	rCG42854-like	http://www.ncbi.nlm.nih.gov/gene/?term=100363125
LOC100910482	lncRNA	chr7:44068140-44088053	+	99.0049873526954	73.1484874463878	56.606615888715	197.967426583392	167.743217184529	104.77205871721	1.03789965797941	0.00477107311904972	glyceraldehyde-3-phosphate dehydrogenase-like	http://www.ncbi.nlm.nih.gov/gene/?term=100910482
Crym	protein_coding	chr1:189944895-189960069	-	143.845840821403	51.1139034606578	131.738757347212	43.6985387632009	56.9548731660961	37.0581358841999	-1.24423416294274	0.00481448790242886	crystallin, mu	http://www.ncbi.nlm.nih.gov/gene/?term=117024
Kcnj6	protein_coding	chr11:35011007-35262362	-	30.3943403601559	48.3972518036705	97.213610814712	15.0146105406903	24.7988539018699	24.9903197025789	-1.43864452150863	0.0048566362490715	potassium voltage-gated channel subfamily J member 6	http://www.ncbi.nlm.nih.gov/gene/?term=25743
Asz1	protein_coding	chr4:45358574-45414177	-	3.14681429458092	1.85909626618446	7.16132670616144	0	0	0	-5.07489417508447	0.00493939369487747	ankyrin repeat, SAM and basic leucine zipper domain containing 1	http://www.ncbi.nlm.nih.gov/gene/?term=170578
Car3	protein_coding	chr2:88126519-88136063	-	158.669742283504	392.879010956481	82.2301065757952	461.516666946852	2360.08997386243	94.2842569266205	2.20362808624167	0.00505865569118725	carbonic anhydrase 3	http://www.ncbi.nlm.nih.gov/gene/?term=54232
Megf10	protein_coding	chr18:52215652-52366212	+	48.0486298989294	70.3910467535695	57.4175486317461	33.9836611038432	24.7018583055908	21.3467724488279	-1.13462706100848	0.00519516970631854	multiple EGF-like domains 10	http://www.ncbi.nlm.nih.gov/gene/?term=291445
Calcb	protein_coding	chr1:184271116-184276480	+	6.22609930532306	5.72948939688344	0.187314735344084	9.76893235481769	52.8487123204829	9.43934534920545	2.51091543909175	0.00521570222185904	calcitonin-related polypeptide, beta	http://www.ncbi.nlm.nih.gov/gene/?term=171519
Pitx1	protein_coding	chr17:8873184-8884428	+	40.6896336606462	61.9495373180672	18.2460735172018	85.3179900594247	162.606069334374	67.4666367130629	1.38152084329554	0.0052540249966597	paired-like homeodomain 1	http://www.ncbi.nlm.nih.gov/gene/?term=113983
Fibin	protein_coding	chr3:101545207-101547478	-	218.243975171143	502.674039140873	801.544960011187	236.482280345941	302.604584996677	182.788050493703	-1.0763266267998	0.00525997985802577	fin bud initiation factor homolog (zebrafish)	http://www.ncbi.nlm.nih.gov/gene/?term=499856
LOC108352448	lncRNA	chr12:39741427-39748976	+	6.27683302198622	4.7052137633053	10.9005144105988	2.09827882794646	0.908454040799726	0	-2.79418131679997	0.0052669691412279	uncharacterized LOC108352448	http://www.ncbi.nlm.nih.gov/gene/?term=108352448
Ebf2	protein_coding	chr15:43905099-44103742	+	14.5545334967672	15.2761789748825	1.73581961889535	22.6080242126315	122.766191036194	15.8417966692867	2.33997145829272	0.00529713970964083	early B-cell factor 2	http://www.ncbi.nlm.nih.gov/gene/?term=361060
LOC102553208	protein_coding	chr17:57468817-57474379	+	3.14590645396075	5.73783825740615	2.62696729572129	0	0	0	-5.00008068520428	0.00531011554127656	ral guanine nucleotide dissociation stimulator-like, transcript variant X2	http://www.ncbi.nlm.nih.gov/gene/?term=102553208
Krt17	protein_coding	chr10:88158993-88163712	-	7.32116597226172	16.3054183147506	0.322429505923397	36.4384452083473	172.441553864017	3.33378327482777	3.13229020471273	0.0053124019008127	keratin 17	http://www.ncbi.nlm.nih.gov/gene/?term=287702
LOC108350522	lncRNA	chr3:162832433-162833999	-	19.864701714346	14.1472269755967	39.0398405719673	9.54933783585754	6.36725044103595	7.42492910471488	-1.63342519996819	0.00532956305663934	uncharacterized LOC108350522	http://www.ncbi.nlm.nih.gov/gene/?term=108350522
Aoc1	protein_coding	chr4:78496043-78515582	+	331.373666007385	115.783281399169	80.8620164590789	540.910796533067	402.258010791585	301.247319137507	1.23631630143736	0.00534454941837233	amine oxidase, copper containing 1	http://www.ncbi.nlm.nih.gov/gene/?term=65029
Sfrp4	protein_coding	chr17:47383983-47394065	-	38.5851722742153	35.1454281361775	34.9881412355919	81.9772040287713	90.8554274537591	53.484421855373	1.05454386011551	0.00537358646165087	secreted frizzled-related protein 4	http://www.ncbi.nlm.nih.gov/gene/?term=89803
LOC100910864	protein_coding	chr14:44802462-44805014	-	9.34838333272711	7.61521179509969	2.79781425790454	2.08600411729234	0	0	-3.14622253509702	0.00543790278722676	mitochondrial carrier triple repeat protein 1-like, transcript variant X1	http://www.ncbi.nlm.nih.gov/gene/?term=100910864
Hmx3	protein_coding	chr1:203509731-203511695	+	55.2940053008633	49.3713723616371	60.9284941809163	25.5378303877378	32.2460203838689	12.8637903398995	-1.22648737423414	0.00551756113467095	H6 family homeobox 3	http://www.ncbi.nlm.nih.gov/gene/?term=293537
LOC102550923	lncRNA	chr17:21029153-21049142	-	2.11779671777097	5.7376000929604	3.77466868062084	0	0	0	-5.01123500627729	0.00556343503656519	uncharacterized LOC102550923, transcript variant X4	http://www.ncbi.nlm.nih.gov/gene/?term=102550923
Krt13	protein_coding	chr10:88032130-88036040	-	6.24081705562708	4.74266559574582	3.85972609269045	19.1184629627929	15.5643089457286	13.1171416038699	1.6590752683785	0.0056185904859135	keratin 13	http://www.ncbi.nlm.nih.gov/gene/?term=287699
Ucp1	protein_coding	chr19:24456976-24464808	+	0	0	0	0.124755415102738	39.2739208586587	0	6.70857395690753	0.00570795519837419	uncoupling protein 1	http://www.ncbi.nlm.nih.gov/gene/?term=24860
LOC102557304	lncRNA	chr14:88909624-88911551	+	5.18921965558918	1.86501900969166	3.74531526568884	0	0	0	-4.90426577123546	0.00575278000346066	uncharacterized LOC102557304, transcript variant X1	http://www.ncbi.nlm.nih.gov/gene/?term=102557304
LOC108349047	lncRNA	chr20:10682272-10692160	+	20.8294123309566	13.245320789149	18.652151744978	8.44197330722246	4.55082306557284	3.16643858091728	-1.69237345554213	0.00575509800045191	uncharacterized LOC108349047, transcript variant X2	http://www.ncbi.nlm.nih.gov/gene/?term=108349047
RGD1565283	protein_coding	chr13:88644520-88648145	+	16.6735019932309	14.2400302830337	13.8114213769788	42.5471328371284	45.9494018947602	22.794511423254	1.30731820411228	0.00583032505407958	similar to novel protein	http://www.ncbi.nlm.nih.gov/gene/?term=498274
LOC103694303	lncRNA	chr19:28983219-28987134	+	16.5616600601694	4.68734967938621	4.07481214657335	1.0669324946788	0	1.7119115362216	-3.03547193306176	0.00587319980775467	uncharacterized LOC103694303	http://www.ncbi.nlm.nih.gov/gene/?term=103694303
Fam135b	protein_coding	chr7:112672511-112937776	-	16.725041395301	5.55651366694707	37.4695256570641	2.18927469700915	5.52335592797734	5.88172713425579	-2.11567997935546	0.0059008851309733	family with sequence similarity 135, member B, transcript variant X1	http://www.ncbi.nlm.nih.gov/gene/?term=315069
Fbxo2	protein_coding	chr5:164972483-164977912	+	1.06411817596423	1.89096214778158	3.60068502845689	7.54425046227048	22.2818985506138	6.33675708104066	2.41035494005079	0.00625440150737395	F-box protein 2	http://www.ncbi.nlm.nih.gov/gene/?term=85273
Cdk1	protein_coding	chr20:20576341-20591510	+	151.267459159165	148.231743723228	148.416180158711	273.808205509058	475.163662125596	155.936049339469	1.01378828185904	0.00639489881421398	cyclin-dependent kinase 1	http://www.ncbi.nlm.nih.gov/gene/?term=54237
Trnas-cga_1	tRNA	chr10:55697538-55697619	+	6.27615124768516	6.63864766529261	8.61833732582619	0.013794213105375	2.82819645828336	0	-2.79595650176076	0.00663012909197679	tRNA-Ser	http://www.ncbi.nlm.nih.gov/gene/?term=108352254
LOC103694335	lncRNA	chr19:47256605-47260909	+	40.6259179505064	22.7109045703876	36.0422743720468	13.8428734518963	15.6308956918309	10.6236386148157	-1.3014381748828	0.00663014586867187	uncharacterized LOC103694335	http://www.ncbi.nlm.nih.gov/gene/?term=103694335
Ckap2	protein_coding	chr16:74752655-74779184	+	117.934292298611	148.280314442123	137.138478387493	218.499069618286	481.683335148559	152.647308374283	1.0794118993599	0.00674140774577302	cytoskeleton associated protein 2	http://www.ncbi.nlm.nih.gov/gene/?term=306575
LOC108349293	lncRNA	chr1:244612142-244617696	-	13.6107885826778	19.9805474006999	19.8404240663924	6.38419545800457	6.42540918115459	4.89411151109161	-1.57442811194612	0.00698251425882517	uncharacterized LOC108349293, transcript variant X1	http://www.ncbi.nlm.nih.gov/gene/?term=108349293
Agr2	protein_coding	chr6:55465782-55487087	+	741.575668563632	535.935381355877	335.020064105985	1061.00061573819	2262.35529671408	400.192616658745	1.20721768632442	0.00702955008702288	anterior gradient 2, protein disulphide isomerase family member	http://www.ncbi.nlm.nih.gov/gene/?term=298961
LOC103690445	lncRNA	chr8:94826984-94835619	-	0	0	0	5.322883011574	10.2713485411997	0	5.39636194764592	0.00710168070309234	uncharacterized LOC103690445	http://www.ncbi.nlm.nih.gov/gene/?term=103690445
H3f3c	protein_coding	chr7:94777659-94778656	+	213.01248586675	163.186270537506	955.810867354293	220.88635837109	2009.79434907837	2700.59801634958	1.88531546398433	0.00719317719481642	H3 histone, family 3C	http://www.ncbi.nlm.nih.gov/gene/?term=100360868
Tnnc1	protein_coding	chr16:7292207-7295238	+	31.1257883823698	12.2862358317523	8.01087573261186	37.4551896815005	118.891995634708	24.186862130208	1.80412561670384	0.00726236253706291	troponin C1, slow skeletal and cardiac type	http://www.ncbi.nlm.nih.gov/gene/?term=290561
Ccno	protein_coding	chr2:44857043-44860317	+	171.789562013545	59.7306926183995	40.8760945541459	339.835369446397	721.128491414094	35.4683636989214	2.00889118649301	0.00730914678845145	cyclin O	http://www.ncbi.nlm.nih.gov/gene/?term=499528
RGD1566251	protein_coding	chr7:20461918-20480449	+	4.16540364231459	3.80217207239228	2.6014512592099	0	0	0	-4.88000275177366	0.0074506920487253	similar to hypothetical protein 4930509O22, transcript variant X14	http://www.ncbi.nlm.nih.gov/gene/?term=299668
Trnae-uuc_6	tRNA	chr15:58226903-58226974	+	1.03283588006922	0	0.0182923217587315	5.31359220689088	2.68232595844141	5.87941819809875	3.30992626930659	0.00756505846319432	tRNA-Glu	http://www.ncbi.nlm.nih.gov/gene/?term=108353054
LOC108351259	lncRNA	chr6:97208935-97215591	-	1.03283588006922	0	0.0182923217587315	5.31359220689088	2.68232595844141	5.87941819809875	3.30992642278691	0.00756776272018817	uncharacterized LOC108351259	http://www.ncbi.nlm.nih.gov/gene/?term=108351259
LOC102554176	lncRNA	chr1:261374508-261375392	-	0.00365323524854205	0.960757657498192	0.018263115926496	2.24895717484845	24.3375979982736	0.480930344892567	4.27161564017347	0.00764467723814263	uncharacterized LOC102554176	http://www.ncbi.nlm.nih.gov/gene/?term=102554176
Ccl19	protein_coding	chr5:58181025-58182969	-	97.0446688280818	161.796069128155	48.3502841288636	270.437761111703	269.558076247825	140.328658234224	1.14639360717751	0.00796304866926632	C-C motif chemokine ligand 19	http://www.ncbi.nlm.nih.gov/gene/?term=362506
Melk	protein_coding	chr5:59783835-59844356	+	29.2623950608006	30.3570405886421	48.0878770146961	76.7775014149282	154.469604430186	41.5848225659136	1.33642054471554	0.00798979897215906	maternal embryonic leucine zipper kinase	http://www.ncbi.nlm.nih.gov/gene/?term=362510
LOC108348824	lncRNA	chr18:76690939-76696173	+	4.15887668599618	1.87086032860726	3.71237870927105	0	0	0	-4.75911248495699	0.00827922227836972	uncharacterized LOC108348824	http://www.ncbi.nlm.nih.gov/gene/?term=108348824
RGD1565989	protein_coding	chr2:127916157-127948154	+	5.25280722834459	5.66515485945333	12.0739651015752	1.08266827841022	0.887546663294252	2.559434404856	-2.2352417150507	0.00832600208897711	similar to FLJ10378 protein	http://www.ncbi.nlm.nih.gov/gene/?term=499603
Celf5	protein_coding	chr7:11095449-11119941	+	30.2197023942715	17.9669489694373	30.9435376341629	60.6760313674953	56.8214872985777	49.5781660122337	1.07742743077328	0.00837883065733772	CUGBP, Elav-like family member 5	http://www.ncbi.nlm.nih.gov/gene/?term=314647
LOC102553828	protein_coding	chr1:133712568-133717602	-	8.36674098256711	10.4633753522067	9.96727942913734	3.17157219130329	2.76482594428796	0.7228992569341	-2.07043427087738	0.00840838447141273	spermatogenesis-associated protein 13-like	http://www.ncbi.nlm.nih.gov/gene/?term=102553828
Tenm1	protein_coding	chrX:128923951-128951520	-	2.10836788812176	2.83885987617425	4.83804868691509	0	0	0	-4.76531893115896	0.00849996406628311	teneurin transmembrane protein 1, transcript variant X4	http://www.ncbi.nlm.nih.gov/gene/?term=298168
LOC102548193	lncRNA	chr17:37237364-37242992	+	0.0235332821481256	0.917753980749886	6.97061096582599	12.7790390341726	10.953935887702	13.2986530438314	2.19083446873151	0.00855610928523528	uncharacterized LOC102548193	http://www.ncbi.nlm.nih.gov/gene/?term=102548193
LOC102556364	lncRNA	chr19:1704056-1753461	+	2.08447275503111	0.929655451466184	2.4450195640537	5.42512644958383	20.4586966072615	5.53244042989086	2.45969471716141	0.00870100404318227	uncharacterized LOC102556364, transcript variant X1	http://www.ncbi.nlm.nih.gov/gene/?term=102556364
Ppp2r2c	protein_coding	chr14:78679214-78763175	-	6.258644900048	8.60091967098516	2.75975074079825	13.9249175517738	24.8823968041677	16.4731586259196	1.61799341463939	0.00874854947112276	protein phosphatase 2, regulatory subunit B, gamma	http://www.ncbi.nlm.nih.gov/gene/?term=117256
LOC108349498	lncRNA	chr1:14543434-14549479	+	2.0600977811347	0	0.0360473318791266	6.3759386614116	3.59914333746891	6.69643766405204	2.76925171333382	0.00875429974239866	uncharacterized LOC108349498	http://www.ncbi.nlm.nih.gov/gene/?term=108349498
Ifng	protein_coding	chr7:61337383-61341419	+	7.25752818825451	3.78083446052993	2.67653858095189	0.00472271712949032	0	0.862406817401854	-3.45337186055954	0.00881948042289986	interferon gamma	http://www.ncbi.nlm.nih.gov/gene/?term=25712
LOC102554284	transcribed_pseudogene	chr9:78988555-78989423	+	0	0	0	4.23416193437927	3.67966007519163	1.53987421162268	4.71966106670235	0.00889764980197127	nucleolar protein 56-like	http://www.ncbi.nlm.nih.gov/gene/?term=102554284
Pbk	protein_coding	chr15:42489253-42500377	+	52.1030427800721	34.1358530893745	43.6473822558214	75.7506291997267	160.84011609285	58.2976364897758	1.18050181891683	0.0089247218809108	PDZ binding kinase	http://www.ncbi.nlm.nih.gov/gene/?term=290326
Ms4a12	protein_coding	chr1:227403937-227417504	-	3.14014333886767	5.74744426323786	1.43423166836574	29.5416774332965	12.7638794961768	4.52521256701035	2.14338049231218	0.00899576702553952	membrane spanning 4-domains A12, transcript variant X4	http://www.ncbi.nlm.nih.gov/gene/?term=293741
LOC103691645	lncRNA	chr2:198678519-198680294	-	2.2087562533088	26.7359232212951	23.3179153901108	3.20644848728168	5.57454155581572	1.52214369607834	-2.30506295284221	0.00919869448139238	uncharacterized LOC103691645	http://www.ncbi.nlm.nih.gov/gene/?term=103691645
Hapln4	protein_coding	chr16:21081377-21089508	-	0	0	0	2.17243242957187	7.47167955169192	1.505425686723	4.95111097054164	0.00919992017155274	hyaluronan and proteoglycan link protein 4	http://www.ncbi.nlm.nih.gov/gene/?term=361129
Angpt4	protein_coding	chr3:147421724-147455670	+	5.24296585044314	6.64511426408842	8.58629925775449	18.1451696204152	29.5255695037149	12.9561833457423	1.55277069476983	0.00922717479039328	angiopoietin 4	http://www.ncbi.nlm.nih.gov/gene/?term=296269
LOC100912070	protein_coding	chr1:91152572-91157297	+	0	0	0	8.38689632714771	0.831945611453268	2.37975134781141	5.01535669599993	0.00923710032206291	dermokine-like, transcript variant X2	http://www.ncbi.nlm.nih.gov/gene/?term=100912070
LOC103693100	lncRNA	chr8:61570387-61571602	+	5.23758854448255	7.62166722476679	6.26696944815003	0.0137721313709054	1.86531380202983	0.805638183099827	-2.63656735413692	0.00925167170497367	uncharacterized LOC103693100	http://www.ncbi.nlm.nih.gov/gene/?term=103693100
Mir345	ncRNA	chr6:132748968-132749063	+	6.27615124768516	6.63864766529261	8.61833732582619	1.08272685165471	1.83696279657375	1.6520865167174	-2.13118652491106	0.0093129299001598	microRNA 345	http://www.ncbi.nlm.nih.gov/gene/?term=100314147
LOC102551828	protein_coding	chr14:85520841-85526211	+	5.18133152194044	1.87099332425448	2.5744499560976	0	0	0	-4.74661507204577	0.00935537336663012	uncharacterized LOC102551828, transcript variant X1	http://www.ncbi.nlm.nih.gov/gene/?term=102551828
LOC102551010	lncRNA	chr14:4058748-4065103	+	5.18133152194044	1.87099332425448	2.5744499560976	0	0	0	-4.74661521004391	0.00935842421253796	uncharacterized LOC102551010, transcript variant X2	http://www.ncbi.nlm.nih.gov/gene/?term=102551010
LOC103693653	lncRNA	chr15:44442287-44444512	-	7.37299117916267	17.1636014396418	14.8587833424995	2.16606080613244	6.53105415160883	1.52253449109996	-1.90932037279049	0.00936107064109089	uncharacterized LOC103693653	http://www.ncbi.nlm.nih.gov/gene/?term=103693653
Rnase13	protein_coding	chr15:28322851-28325875	-	18.7983690862722	26.6842711284637	15.2701769292462	1.16031291338203	6.40831029761252	11.1007153900433	-1.67237728682523	0.00944241899062793	ribonuclease A family member 13	http://www.ncbi.nlm.nih.gov/gene/?term=497194
Zfp93	protein_coding	chr3:165679307-165700489	-	6.30272364699795	11.4376949423285	9.93942180195867	28.716138391403	34.0686469767917	13.6717491971069	1.45371601980679	0.00954791466336914	zinc finger protein 93	http://www.ncbi.nlm.nih.gov/gene/?term=296399
LOC108349320	lncRNA	chr19:29128915-29193135	+	3.17622259049363	0.875449069138748	15.2919091271226	0.00473079084908901	0.935352553368197	0	-3.95929532296261	0.00955437359065298	uncharacterized LOC108349320, transcript variant X4	http://www.ncbi.nlm.nih.gov/gene/?term=108349320
Trpm8	protein_coding	chr9:95393370-95484528	+	7.28022981868148	1.83544726994206	8.48600665134978	22.3899821169865	41.6144676936082	6.90616450592658	1.98806713544176	0.00970644702159741	transient receptor potential cation channel, subfamily M, member 8	http://www.ncbi.nlm.nih.gov/gene/?term=171384
Ogn	protein_coding	chr17:14607442-14628274	-	150.301557469751	128.148188614448	280.613042341666	150.534309655093	380.175033243393	802.068009660721	1.25100915995335	0.00978801484247574	osteoglycin	http://www.ncbi.nlm.nih.gov/gene/?term=291015
Tmem132e	protein_coding	chr10:69735534-69794975	+	5.25066939121982	12.4491695850368	4.01482580404341	25.4942680729681	20.1381529898035	17.2406470836904	1.50878275169798	0.00989132318588111	transmembrane protein 132E	http://www.ncbi.nlm.nih.gov/gene/?term=287564
Spata25	protein_coding	chr3:161292170-161294125	-	35.462949926918	33.2464741805517	33.7067204505781	14.9322255100378	16.5059619745933	15.7329539549322	-1.11103578587555	0.00998427369210854	spermatogenesis associated 25	http://www.ncbi.nlm.nih.gov/gene/?term=499943
LOC103691311	lncRNA	chr1:240759947-240764054	-	29.3537431449718	40.7538329276522	104.400893848584	23.4092991975753	27.6131730386465	13.7742378084334	-1.42836063934591	0.0100913846104933	uncharacterized LOC103691311	http://www.ncbi.nlm.nih.gov/gene/?term=103691311
Sirpb2	protein_coding	chr1:223214091-223264272	+	0.0138479774507938	3.86100518241928	0.0696334285842989	10.6118516158342	3.53066971717451	11.7912778949389	2.54919446485189	0.0101757797695331	signal-regulatory protein beta 2, transcript variant X1	http://www.ncbi.nlm.nih.gov/gene/?term=310213
Ssuh2	protein_coding	chr4:144301913-144322197	-	0.00365323524854205	0.960757657498192	0.018263115926496	2.2001224785639	11.2122771156145	2.29525713870152	3.49844904942168	0.010335511319903	ssu-2 homolog, transcript variant X2	http://www.ncbi.nlm.nih.gov/gene/?term=500286
LOC690259	V_segment	chr3:20394749-20395285	+	1.11120728571023	1.82243707756922	18.7682106411976	1.04742063514418	0	0	-4.09713169137069	0.0104992164202384	Ig kappa chain V-V region K2-like	http://www.ncbi.nlm.nih.gov/gene/?term=690259
LOC102554972	lncRNA	chr3:72577967-72579765	+	5.22161147806559	5.70476990980738	5.0358021836178	0.0093269910931843	1.88207305047176	0	-2.87493317301436	0.0105082105239575	uncharacterized LOC102554972, transcript variant X1	http://www.ncbi.nlm.nih.gov/gene/?term=102554972
Morn5	protein_coding	chr3:15379109-15407252	+	14.5125482761777	3.72443500899711	7.58187082373612	19.2639168596883	38.7395892098048	18.801414060333	1.56035232976659	0.0105308542840278	MORN repeat containing 5	http://www.ncbi.nlm.nih.gov/gene/?term=362122
Atp6v1b1	protein_coding	chr4:115417100-115435754	+	13.5725006450896	17.145951528876	11.4233878412607	31.0044197542022	80.2923875971249	15.1018210994331	1.57670054873441	0.0108080912115263	ATPase H+ transporting V1 subunit B1	http://www.ncbi.nlm.nih.gov/gene/?term=312488
LOC100360940	protein_coding	chr5:147607350-147608936	+	11.4513417592087	9.49715879119549	7.64882802356212	1.10236693053781	3.70717050494533	2.47294971240419	-1.90627180510791	0.0108698997141164	diablo-like, transcript variant X1	http://www.ncbi.nlm.nih.gov/gene/?term=100360940
LOC103690019	protein_coding	chr4:22661993-22686164	+	26.0456578707058	21.8461457354067	18.9112803496754	63.7767202397499	56.8995960237668	28.5174581184052	1.15375816387263	0.0109545560055877	protein DBF4 homolog A-like	http://www.ncbi.nlm.nih.gov/gene/?term=103690019
LOC682538	V_segment	chr4:93708150-93708645	+	51.0414490035799	38.9457315183765	30.3238539915783	10.7624760879464	23.9726492691173	17.3871657044721	-1.19892975840979	0.0111061197842184	Ig kappa chain V-V region L6-like	http://www.ncbi.nlm.nih.gov/gene/?term=682538
Npff	protein_coding	chr7:144127084-144127873	-	103.220780511774	72.1443283524938	88.5374717810094	57.3774507148382	26.3588640197071	47.3311143918745	-1.00814054083986	0.011150404171044	neuropeptide FF-amide peptide precursor	http://www.ncbi.nlm.nih.gov/gene/?term=60337
LOC108351443	lncRNA	chr7:41282385-41289255	+	3.16620337503915	5.70427003946331	7.31389952107221	1.0578576429553	0.920965484443846	0	-2.87967227549202	0.0111896055807315	uncharacterized LOC108351443, transcript variant X2	http://www.ncbi.nlm.nih.gov/gene/?term=108351443
LOC100359684	V_segment	chr6:140406777-140407357	-	30.4900532667534	443.672017710032	22.5358377300213	43.5677606572834	44.1307220905287	16.8912845874882	-2.23423760020662	0.0112271329984116	mCG114411-like	http://www.ncbi.nlm.nih.gov/gene/?term=100359684
Ppp1r1a	protein_coding	chr7:145146480-145154131	-	10.3938008496129	8.56264079771563	4.036154173956	22.3554139010393	27.6218691721018	13.7844679815419	1.44952999520311	0.0113349154067185	protein phosphatase 1, regulatory (inhibitor) subunit 1A	http://www.ncbi.nlm.nih.gov/gene/?term=58977
Myadml2	protein_coding	chr10:109822170-109827328	-	2.08433131456786	1.89899035542413	1.31267993952761	9.54130665898329	5.43319935557228	7.44557397761341	2.00286431796261	0.0114095218347262	myeloid-associated differentiation marker-like 2	http://www.ncbi.nlm.nih.gov/gene/?term=303744
Trim29	protein_coding	chr8:47674321-47699065	+	2.10800819425533	4.7830490517939	2.57336057560457	6.55886858078659	45.5871952469245	2.78413975751536	2.48783266477748	0.0114804598436786	tripartite motif-containing 29	http://www.ncbi.nlm.nih.gov/gene/?term=300656
LOC102547847	lncRNA	chr2:52781939-52785805	+	14.5366269411723	12.3942201804645	1.70494014499512	3.13828411272591	0	0.781750335652427	-2.78828983172109	0.0115811685392867	uncharacterized LOC102547847, transcript variant X1	http://www.ncbi.nlm.nih.gov/gene/?term=102547847
LOC102548079	lncRNA	chr11:32373687-32379615	-	88.6881831630792	36.8478018783957	149.506063395777	26.7139562692508	57.2131796111078	16.9103745968318	-1.44857287724588	0.011662954338038	uncharacterized LOC102548079, transcript variant X4	http://www.ncbi.nlm.nih.gov/gene/?term=102548079
Lingo2	protein_coding	chr5:51466367-51638161	-	6.31502552555131	10.4496743653895	14.6348791148316	42.4040783938529	18.1607108541936	23.8765440904995	1.41968101059242	0.0117020278371984	leucine rich repeat and Ig domain containing 2	http://www.ncbi.nlm.nih.gov/gene/?term=313156
Fer1l6	protein_coding	chr7:98399207-98555215	+	151.063637765248	95.962708546825	45.8508178597968	202.423582267224	319.284192973543	126.196813464835	1.14454034594717	0.0118004299989816	fer-1-like family member 6	http://www.ncbi.nlm.nih.gov/gene/?term=314997
Krt81	protein_coding	chr7:143107901-143113006	-	9.40294245261136	4.66863591466266	16.901217484024	0.0223626861122097	4.7177088410251	0	-2.66038281471206	0.0118040719976837	keratin 81	http://www.ncbi.nlm.nih.gov/gene/?term=407761
LOC108349824	lncRNA	chr1:240561951-240565037	-	177.268176933355	22.5352568491636	239.17246979129	630.254549468991	193.886809465568	442.650559602885	1.52529596470398	0.0118715582691123	uncharacterized LOC108349824	http://www.ncbi.nlm.nih.gov/gene/?term=108349824
LOC102553424	protein_coding	chr1:80004481-80028841	-	19.7721220077892	6.53946542418426	20.8459191747321	5.31410692884847	5.52159061278776	3.20532507308718	-1.72446598124096	0.0118780189092429	uncharacterized LOC102553424, transcript variant X1	http://www.ncbi.nlm.nih.gov/gene/?term=102553424
Hsd17b2	protein_coding	chr19:50246404-50317892	+	5.20223828913121	6.70204885672087	0.18710164149436	11.8556777750274	47.3240866698337	5.25167899900342	2.35960244579365	0.0118877436453485	hydroxysteroid (17-beta) dehydrogenase 2	http://www.ncbi.nlm.nih.gov/gene/?term=79243
LOC102548450	lncRNA	chr4:145373527-145376624	+	33.4833754143292	79.0856834950724	37.8389224165921	25.4954743894898	23.8804996195222	13.7917995064257	-1.24643011899442	0.0118897123905042	uncharacterized LOC102548450	http://www.ncbi.nlm.nih.gov/gene/?term=102548450
Ptprn2	protein_coding	chr6:144384773-145133042	+	26.1099485442463	32.3381312615942	28.7176638901471	61.8389527043406	115.931452878983	30.8320538461483	1.25537090157762	0.0119197942056322	protein tyrosine phosphatase, receptor type N2	http://www.ncbi.nlm.nih.gov/gene/?term=29714
LOC690580	V_segment	chr3:19173936-19174683	+	4.32431740364481	69.8919849294341	4.56416162531727	5.26806081763601	4.63269913706532	0	-2.95176950113486	0.0121175426239229	Ig kappa chain V-VI region NQ2-48.2.2-like, transcript variant X1	http://www.ncbi.nlm.nih.gov/gene/?term=690580
LOC102553657	lncRNA	chr1:275773325-275777345	-	9.41562343027123	8.50800635904389	15.8520234364463	5.26742510289466	0.846032061319713	3.31752505288003	-1.80880922663841	0.0121299429052692	uncharacterized LOC102553657, transcript variant X1	http://www.ncbi.nlm.nih.gov/gene/?term=102553657
LOC108353212	lncRNA	chr19:27860240-27861442	+	1.07760022524328	2.83870018259593	5.95682402226163	0	0	0	-4.78425747655789	0.012301169642183	uncharacterized LOC108353212	http://www.ncbi.nlm.nih.gov/gene/?term=108353212
LOC108352331	lncRNA	chr11:53608340-53616081	+	16.6551542783915	9.44061231048439	14.89152578033	5.28700798418573	0	5.96650906362223	-1.84901133113123	0.0123627657975665	uncharacterized LOC108352331	http://www.ncbi.nlm.nih.gov/gene/?term=108352331
LOC102557478	protein_coding	chr6:71733944-71853649	-	10.4255959954875	5.63553326405762	13.4261647373097	0.0262433944391934	0	5.27643414047951	-2.3966771146429	0.0123701531472294	uncharacterized LOC102557478, transcript variant X7	http://www.ncbi.nlm.nih.gov/gene/?term=102557478
Abca6	protein_coding	chr10:98477716-98546699	-	76.0677677317838	49.3458371035495	53.815797800741	205.21535343691	113.543019637377	66.4791444104851	1.10281605393339	0.0124995436076158	ATP binding cassette subfamily A member 6, transcript variant X2	http://www.ncbi.nlm.nih.gov/gene/?term=303639
Dydc1	protein_coding	chr16:18648030-18667962	+	0.0071739925875976	1.92793658701914	0.0359361181422833	14.6979748050953	1.70461374032839	3.97129931208698	3.09956247121194	0.0126200036354835	DPY30 domain containing 1, transcript variant X2	http://www.ncbi.nlm.nih.gov/gene/?term=688433
Slc9b2	protein_coding	chr2:240485254-240519166	+	13.5496763534293	14.2799813896863	8.98107213270973	40.3271633478965	24.6600546352771	22.9820035079334	1.24451753394188	0.0126304754629884	solute carrier family 9 member B2	http://www.ncbi.nlm.nih.gov/gene/?term=679958
Stra6	protein_coding	chr8:62925364-62944438	+	26.0253136845378	9.37829100336673	27.0572435566397	42.7620540327005	124.387343867177	23.3221385476337	1.59777343395018	0.0126565610825029	stimulated by retinoic acid 6	http://www.ncbi.nlm.nih.gov/gene/?term=363071
Bbox1	protein_coding	chr3:101425684-101474848	-	21.9395655868754	25.660628164405	27.3242412161654	69.0757803600494	50.3786409638895	36.0991567404043	1.05004628601692	0.0127831671061082	gamma-butyrobetaine hydroxylase 1	http://www.ncbi.nlm.nih.gov/gene/?term=64564
Sult1c3	protein_coding	chr9:4931038-4978847	-	2.1024011801029	5.76829144670179	0.131502506729767	4.50719851981545	94.6089207316893	0.206333604546853	3.56374509057893	0.0128869283737033	sulfotransferase family 1C member 3	http://www.ncbi.nlm.nih.gov/gene/?term=65185
Dsc3	protein_coding	chr18:11753047-11789846	-	1.07305928034763	4.7927007395659	2.54403294332528	8.61078219302613	27.896275712363	3.72346699596036	2.20598014556038	0.0131178644816686	desmocollin 3	http://www.ncbi.nlm.nih.gov/gene/?term=307563
Gdf5	protein_coding	chr3:151482672-151487129	-	1.04730320847368	1.91714488026783	0.0531292470144553	3.27321151948777	12.0884187127714	4.83945064850301	2.55012547906775	0.0131312880080661	growth differentiation factor 5	http://www.ncbi.nlm.nih.gov/gene/?term=252835
Kcns2	protein_coding	chr7:73559226-73590385	+	20.9004090592627	23.7458390065398	28.4688231051117	9.60968000557219	9.12058798502943	12.5407908926236	-1.21142028572981	0.0132087701233069	potassium voltage-gated channel, modifier subfamily S, member 2	http://www.ncbi.nlm.nih.gov/gene/?term=66022
Mir128-1	ncRNA	chr13:44916534-44916615	+	5.22130594155697	6.67528688878788	3.88441828319527	0.0137281678036609	0	2.63261681750049	-2.38771629227519	0.0132215035972193	microRNA 128-1	http://www.ncbi.nlm.nih.gov/gene/?term=100314026
RGD1564574	protein_coding	chr18:28684113-28697411	+	0.00365323524854205	0.960757657498192	0.018263115926496	6.34131240692488	1.75071698491627	5.00795841615947	3.24018370313787	0.013458328650739	similar to 40S ribosomal protein S16	http://www.ncbi.nlm.nih.gov/gene/?term=291669
LOC102548700	lncRNA	chr2:220599130-220612638	+	0	0	0	3.19857257032548	5.58940711610644	0.674859282611923	4.71946933490033	0.0134852493765032	uncharacterized LOC102548700	http://www.ncbi.nlm.nih.gov/gene/?term=102548700
Tdrd15	protein_coding	chr6:33062368-33150553	-	1.08106426956955	6.72141216552129	2.60032716052311	0	0	0	-4.85367991479314	0.013540526602199	tudor domain containing 15, transcript variant X5	http://www.ncbi.nlm.nih.gov/gene/?term=102556253
Duoxa1	protein_coding	chr3:114241057-114251720	-	46.766699971759	11.2507441677961	26.2911492221218	77.6839824913061	77.9896295838339	46.8456806487632	1.26116442872108	0.0135482324953005	dual oxidase maturation factor 1	http://www.ncbi.nlm.nih.gov/gene/?term=311374
LOC102551009	lncRNA	chr5:146990731-146991834	-	3.11380095898004	2.86354364385839	0.101726650702766	3.31962166308556	10.0664178104981	16.977877344381	2.2096205640415	0.0137584286026897	uncharacterized LOC102551009	http://www.ncbi.nlm.nih.gov/gene/?term=102551009
Lilrb3b	protein_coding	chr1:64074097-64081568	+	8.35480287266805	15.3250774396916	1.66920071301537	3.12514875057058	0	0	-2.9556036454054	0.0138566972181635	leukocyte immunoglobulin-like receptor, subfamily B (with TM and ITIM domains), member 3B	http://www.ncbi.nlm.nih.gov/gene/?term=690955
Trnal-cag_1	tRNA	chr13:89441219-89441301	+	4.15838414996433	3.81038184656844	1.41300447732012	0	0	0	-4.71938866590617	0.0140556623231868	tRNA-Leu	http://www.ncbi.nlm.nih.gov/gene/?term=108352686
Pax9	protein_coding	chr6:77607705-77624453	+	24.9600499653277	22.8665919778263	5.62519434960608	55.5848793594651	215.498239570699	3.30891123757338	2.35859811862879	0.0141857560355892	paired box 9	http://www.ncbi.nlm.nih.gov/gene/?term=362741
LOC108351807	protein_coding	chr8:133101940-133102891	-	0	0	0	2.17254040691707	8.42866845104668	0.647197680981557	4.95884356931155	0.014233699216516	C-C chemokine receptor type 1-like	http://www.ncbi.nlm.nih.gov/gene/?term=108351807
Mcpt1	protein_coding	chr15:34862249-34864803	+	31.0730285906022	11.3531867030722	0.474093692242751	165.793517493515	137.717571323122	1.6707236178293	2.82265405480867	0.0145327915658481	mast cell protease 1	http://www.ncbi.nlm.nih.gov/gene/?term=29265
LOC501033	protein_coding	chr8:96970556-97008687	-	26.2092713132353	85.8195626530483	31.7373755487965	20.1972501411336	8.05472884988908	24.3545572596671	-1.44163351833635	0.0145388626976654	similar to UPF0258 protein KIAA1024, transcript variant X4	http://www.ncbi.nlm.nih.gov/gene/?term=501033
LOC102548847	lncRNA	chr6:144381739-144384615	-	16.7568030372836	37.2279030951423	15.3901162930547	43.8008398984907	104.979523339501	30.9205141559637	1.37027488872897	0.0145845780713393	uncharacterized LOC102548847	http://www.ncbi.nlm.nih.gov/gene/?term=102548847
Cckar	protein_coding	chr14:59610939-59619786	+	1.04058959364209	0.951444828954231	0.0359916422832544	5.32218970116241	6.46006915595074	3.18628042823093	2.62405880840839	0.0145982740434766	cholecystokinin A receptor	http://www.ncbi.nlm.nih.gov/gene/?term=24889
Scn2b	protein_coding	chr8:49419003-49431110	+	14.5901075835157	12.3369993021926	12.5342662345041	26.694578709521	47.9287411069529	20.3536635522214	1.25936489901439	0.0148969384840495	sodium voltage-gated channel beta subunit 2	http://www.ncbi.nlm.nih.gov/gene/?term=25349
Gjc2	protein_coding	chr10:45526740-45535520	-	57.4001984635236	60.811017233421	64.7451115720423	29.8349991406853	42.3614179215106	18.6802076860351	-1.00760675876403	0.0148969739573586	gap junction protein, gamma 2	http://www.ncbi.nlm.nih.gov/gene/?term=497913
LOC102552985	lncRNA	chr3:95100453-95102752	-	3.10610343890025	0.929735642369889	1.31289673526312	3.29461864392478	10.1311089228986	10.9345533658125	2.11682518740548	0.0149645777310424	uncharacterized LOC102552985	http://www.ncbi.nlm.nih.gov/gene/?term=102552985
Nkx2-3	protein_coding	chr1:263361238-263371043	+	0	0	0	8.38667950079715	0	3.26712833510437	5.01319834068089	0.0150966952824954	NK2 homeobox 3	http://www.ncbi.nlm.nih.gov/gene/?term=309389
RGD1561715	transcribed_pseudogene	chr4:156728192-156730309	-	8.35107615356087	11.453866910211	5.24865396093221	25.5284571061774	32.2616843899158	11.1685861090113	1.44341170953334	0.0152960497830048	similar to complement component 1, s subcomponent, transcript variant X1	http://www.ncbi.nlm.nih.gov/gene/?term=500313
Zfp939	protein_coding	chr1:95423646-95437146	+	9.30310129195821	1.84955092506236	2.6773434702339	0.00472271712949032	0	0.862406817401854	-3.46824090154609	0.0153517981113105	zinc finger protein 939, transcript variant X1	http://www.ncbi.nlm.nih.gov/gene/?term=690136
LOC102554235	lncRNA	chr14:35861836-35875438	+	14.7378461638705	47.6515360522335	37.2441043327473	13.8413508563252	9.99456638278152	15.8749157396218	-1.31828832757189	0.0153626813423264	uncharacterized LOC102554235, transcript variant X1	http://www.ncbi.nlm.nih.gov/gene/?term=102554235
LOC690215	V_segment	chr4:102953301-102953945	+	354.291529407215	86.2613879574893	104.369394853804	59.7304241573587	34.5199063343571	116.979038000654	-1.36799112127839	0.0154253934733764	Ig kappa chain V-I region Lay-like, transcript variant X1	http://www.ncbi.nlm.nih.gov/gene/?term=690215
LOC100912008	protein_coding	chr3:4869790-4872633	-	2.1275722645607	1.84852606225873	10.608566636049	0.00473079084908901	0.935352553368197	0	-3.54360479865477	0.0154530834872528	uncharacterized LOC100912008, transcript variant X4	http://www.ncbi.nlm.nih.gov/gene/?term=100912008
LOC102552674	V_segment	chr15:30534713-30535595	+	2.0600977811347	0	0.0360473318791266	6.37555583610571	1.72443744989103	8.48931262383136	2.75984103262924	0.0155486250907079	T-cell receptor alpha chain V region CTL-L17-like	http://www.ncbi.nlm.nih.gov/gene/?term=102552674
Ceacam19	protein_coding	chr1:80800951-80809769	-	16.6310869777967	10.4240086114443	8.96425851129568	20.3400209531383	34.9436226408779	28.1752043117702	1.20300808221992	0.0157677639873093	carcinoembryonic antigen-related cell adhesion molecule 19	http://www.ncbi.nlm.nih.gov/gene/?term=680640
Serpinb11	protein_coding	chr13:27217385-27257181	+	9.36817867703084	7.59413492242562	6.37168760035245	24.5977889425644	71.2524032657685	2.63960922529816	2.05968667631912	0.0158695292467138	serpin peptidase inhibitor, clade B (ovalbumin), member 11	http://www.ncbi.nlm.nih.gov/gene/?term=304689
LOC103692721	lncRNA	chr6:138051812-138052405	-	21.9946729288361	53.417453350071	22.8952679954435	19.0409460227765	10.0105828593162	8.91979956596063	-1.36247610484652	0.0160145624898084	uncharacterized LOC103692721	http://www.ncbi.nlm.nih.gov/gene/?term=103692721
Enho	protein_coding	chr5:58018039-58019836	-	38.6122035546895	39.9067511256284	41.1181399677581	24.4163706059659	13.6248269367139	19.9061909545338	-1.04238073929625	0.0160571805151227	energy homeostasis associated	http://www.ncbi.nlm.nih.gov/gene/?term=100912292
Wdr72	protein_coding	chr8:80965734-81125710	+	21.8641154714594	22.8713449063304	8.02906711961524	33.1319445638901	70.9315089116387	28.6023218735368	1.32244466886027	0.0160657492753393	WD repeat domain 72	http://www.ncbi.nlm.nih.gov/gene/?term=300834
LOC108352556	lncRNA	chr13:72707104-72717485	-	0.00365323524854205	0.960757657498192	0.018263115926496	4.26825229920552	7.43969916643593	1.47297462551879	3.24828142200276	0.0160738421660944	uncharacterized LOC108352556	http://www.ncbi.nlm.nih.gov/gene/?term=108352556
Nccrp1	protein_coding	chr1:85213578-85218030	+	7.33216076529237	12.4067354529593	7.62391597131451	3.17157219130329	2.76482594428796	0.7228992569341	-1.99760579650645	0.0161293269083472	non-specific cytotoxic cell receptor protein 1 homolog (zebrafish)	http://www.ncbi.nlm.nih.gov/gene/?term=292755
Aldh1l1	protein_coding	chr4:123516553-123564067	-	70.7399413070015	29.3514218942834	29.1985782321042	103.238421579421	94.4229780814648	69.3079645494518	1.04358714981496	0.017089128695534	aldehyde dehydrogenase 1 family, member L1	http://www.ncbi.nlm.nih.gov/gene/?term=64392
LOC498465	protein_coding	chr15:5072384-5088004	-	1.05358247048248	0	3.51234141519453	15.8125725777274	8.22332832720992	3.00724360513144	2.51851764830475	0.0171050055590697	similar to RIKEN cDNA 1700001F09, transcript variant X2	http://www.ncbi.nlm.nih.gov/gene/?term=498465
LOC103691878	lncRNA	chr13:48510555-48555098	-	1.03283588006922	0	0.0182923217587315	2.1951435620073	11.2289630354339	1.44510095243969	3.40266213561511	0.0172036184979322	uncharacterized LOC103691878	http://www.ncbi.nlm.nih.gov/gene/?term=103691878
Ccl22	protein_coding	chr19:10674189-10681145	-	22.8850605620594	12.2878770549905	16.2842426479569	63.6734274958797	18.9647634387474	43.9671803226447	1.29409605035861	0.0172118563234286	C-C motif chemokine ligand 22	http://www.ncbi.nlm.nih.gov/gene/?term=117551
Krt15	protein_coding	chr10:88046803-88050622	-	39.7515450044537	118.218112146317	23.4095735946461	67.4600832850554	656.646926965728	32.1663459944031	2.06437937976341	0.0172602976195886	keratin 15	http://www.ncbi.nlm.nih.gov/gene/?term=287700
RGD1359334	protein_coding	chr2:196411937-196415530	-	0.0106122292296736	1.91706492371122	1.25044996660175	5.3444756747429	9.27465501009467	3.13430440141341	2.34803107828796	0.0175461553076634	similar to hypothetical protein FLJ20519	http://www.ncbi.nlm.nih.gov/gene/?term=295265
Ngb	protein_coding	chr6:111126259-111131699	-	10.4306191116497	6.59452291729617	13.4571763171181	31.8838775188345	12.601056505403	35.1324739975069	1.37664801786159	0.0176674898781953	neuroglobin	http://www.ncbi.nlm.nih.gov/gene/?term=85382
Kcnj10	protein_coding	chr13:90722945-90753338	+	5.22130594155697	6.67528688878788	3.88441828319527	10.7529976166301	29.6429375885901	9.62565050941513	1.63807907456535	0.017846503668021	potassium voltage-gated channel subfamily J member 10	http://www.ncbi.nlm.nih.gov/gene/?term=29718
LOC108348722	protein_coding	chr1:78244333-78245778	-	6.24149038643014	2.807607742503	6.14698077165371	0.00929621532594377	0	1.74800980662323	-2.82492309714689	0.0181587139731064	uncharacterized LOC108348722	http://www.ncbi.nlm.nih.gov/gene/?term=108348722
LOC103693260	protein_coding	chr10:1935963-1977756	+	0	0	0	3.21314111972065	0	7.78372456533602	4.90551555706004	0.0186000063910775	uncharacterized LOC103693260, transcript variant X2	http://www.ncbi.nlm.nih.gov/gene/?term=103693260
LOC108352384	lncRNA	chr11:83043850-83048383	-	13.5552827475232	13.3076876361417	11.3437346963611	24.5438489132272	34.9523677423834	23.0332255891757	1.10276820496737	0.0186467141119018	uncharacterized LOC108352384	http://www.ncbi.nlm.nih.gov/gene/?term=108352384
LOC100361226	V_segment	chr15:30270689-30271380	+	6.2027108751598	1.87112593146397	1.41357406910157	0	0	0	-4.73127086110122	0.0188449286590422	RGD1359684 protein-like	http://www.ncbi.nlm.nih.gov/gene/?term=100361226
Anks1b	protein_coding	chr7:30507135-31684604	+	30.1623510590294	13.2081195935715	21.2323642168407	8.52354527245611	11.0731257196475	5.62939955618751	-1.34481566690895	0.0188786371440786	ankyrin repeat and sterile alpha motif domain containing 1B	http://www.ncbi.nlm.nih.gov/gene/?term=314721
LOC690020	protein_coding	chr4:163628633-163649820	-	20.8186553442607	14.21670760086	15.087307567229	8.46902103331684	3.58265080987594	6.64659980645301	-1.40755483007363	0.0189177922500609	similar to killer cell lectin-like receptor, subfamily A, member 17, transcript variant X1	http://www.ncbi.nlm.nih.gov/gene/?term=690020
Lrrc24	protein_coding	chr7:117779733-117786872	-	27.0757916117763	17.0426986217073	22.4482026298733	3.3020667945719	8.22329409876208	14.4445249727487	-1.33935791313945	0.0189349887351585	leucine rich repeat containing 24	http://www.ncbi.nlm.nih.gov/gene/?term=362945
LOC102547892	lncRNA	chr6:102244518-102247198	-	0	0	0	0.0451284991588614	4.62178729342295	5.09599697951676	4.7702777151846	0.0190080580287871	uncharacterized LOC102547892	http://www.ncbi.nlm.nih.gov/gene/?term=102547892
Upk3bl	protein_coding	chr12:23654996-23661009	-	1.04058959364209	0.951444828954231	0.0359916422832544	0.136853397955668	45.7625626759244	0	4.21599267217736	0.0190588702992229	uroplakin 3B-like	http://www.ncbi.nlm.nih.gov/gene/?term=367994
Lrfn5	protein_coding	chr6:83082593-83438601	+	0.0072336300508451	0	2.31645362263514	5.39311429264923	18.6651982111994	1.32206746790424	3.29666478156867	0.0191175997475452	leucine rich repeat and fibronectin type III domain containing 5	http://www.ncbi.nlm.nih.gov/gene/?term=314164
LOC102547244	lncRNA	chr15:105467932-105530053	-	24.1382121306737	59.933136283398	66.7524875443048	13.9639329771131	31.354271413723	19.7956102573647	-1.20772088696612	0.0191228446239163	uncharacterized LOC102547244, transcript variant X7	http://www.ncbi.nlm.nih.gov/gene/?term=102547244
LOC108348800	lncRNA	chr18:59409336-59418067	+	6.2107812383739	3.80254621519903	0.160516886332288	0	0	0	-4.84140656487256	0.0192296213062135	uncharacterized LOC108348800	http://www.ncbi.nlm.nih.gov/gene/?term=108348800
Tecta	protein_coding	chr8:46603728-46675658	-	6.22773847198387	0.894602941052515	6.07781534342148	0.00473079084908901	0.935352553368197	0	-3.3855911296056	0.0193919050182919	tectorin alpha	http://www.ncbi.nlm.nih.gov/gene/?term=300653
Tp63	protein_coding	chr11:78234853-78456559	-	18.779505995896	24.7866446545418	11.6349682531516	25.8054600310091	135.619482099811	16.6438580261765	1.68555099401069	0.0194993598792914	tumor protein p63	http://www.ncbi.nlm.nih.gov/gene/?term=246334
Dapl1	protein_coding	chr3:45538408-45559281	+	4.17751765051677	6.70178574673847	1.47446638952579	11.7467291361144	19.4103454363971	8.0303083923063	1.62067478699961	0.0195294408225503	death associated protein-like 1	http://www.ncbi.nlm.nih.gov/gene/?term=362136
Saa4	protein_coding	chr1:102776079-102780381	-	9.4054241208832	10.4506899057437	11.1767286636849	18.1858035088793	23.8297240884287	27.5120774860184	1.15801365116628	0.0195384094904105	serum amyloid A4, constitutive	http://www.ncbi.nlm.nih.gov/gene/?term=365245
Dmrt2	protein_coding	chr1:243662819-243669312	+	58.257394154081	46.6407263953727	5.93252906989828	99.1396564986613	207.730377186333	38.130864315221	1.63866664883734	0.0198085506234329	doublesex and mab-3 related transcription factor 2	http://www.ncbi.nlm.nih.gov/gene/?term=309430
Gsdma	protein_coding	chr10:86569898-86595102	+	0.0106122292296736	1.91706492371122	1.25044996660175	4.30162333177026	4.53470471805597	8.4627696026162	2.31444315483545	0.0198265945042679	gasdermin A	http://www.ncbi.nlm.nih.gov/gene/?term=360619
Smoc1	protein_coding	chr6:104718403-104879611	+	46.999793183192	77.1100974972589	44.0352049625217	92.8120977945925	224.219921961173	58.1350423340808	1.15685820906397	0.0199990542686492	SPARC related modular calcium binding 1	http://www.ncbi.nlm.nih.gov/gene/?term=314280
LOC103692759	lncRNA	chr7:9902330-9949699	+	5.23199341268018	8.60060136307471	3.93152629135496	19.1190490450632	17.4409187785236	11.3815726741574	1.4048803436543	0.0200935566277333	uncharacterized LOC103692759, transcript variant X2	http://www.ncbi.nlm.nih.gov/gene/?term=103692759
Ankrd53	misc_RNA	chr4:115439325-115447995	+	0	0	0	3.18975565005178	1.7927996722703	3.34532711034251	4.54973966022327	0.0201102736874568	ankyrin repeat domain 53	http://www.ncbi.nlm.nih.gov/gene/?term=500230
LOC102555048	lncRNA	chr6:50280860-50370748	-	2.10274402188076	3.81878429234755	2.54438008846926	0	0	0	-4.57066357789969	0.020165178024095	uncharacterized LOC102555048, transcript variant X2	http://www.ncbi.nlm.nih.gov/gene/?term=102555048
Slc9a2	protein_coding	chr9:47386581-47491813	+	18.7467434915973	17.1177648483863	11.5151333433569	0.0618007428595737	9.32120079477593	4.96328046949588	-1.68452830860445	0.0201658791022274	solute carrier family 9 member A2	http://www.ncbi.nlm.nih.gov/gene/?term=24783
Epx	protein_coding	chr10:75160690-75171774	-	0.0172077130092704	1.89877970311666	3.55801256057412	9.55781314230947	10.1366794289978	4.76984691137444	2.10225422950441	0.0201995043310737	eosinophil peroxidase	http://www.ncbi.nlm.nih.gov/gene/?term=303414
Mlnr	protein_coding	chr19:55176617-55183562	-	0.0290661626310453	4.78263811689265	4.83705894083496	0	0	0	-4.75557637149085	0.020390484556091	motilin receptor	http://www.ncbi.nlm.nih.gov/gene/?term=252859
LOC108351703	protein_coding	chr8:55275588-55276111	-	2.11723064992578	8.66075503271646	0.173287015374051	0	0	0	-4.9289419334655	0.020409028328552	60S ribosomal protein L27a-like	http://www.ncbi.nlm.nih.gov/gene/?term=108351703
RGD1561849	protein_coding	chr5:9355490-9381161	-	18.6672816713447	6.58272827466468	7.7352588747873	20.3857329670143	64.6950183346546	14.3727311888701	1.57990033859187	0.0204437545158236	similar to RIKEN cDNA 3110035E14	http://www.ncbi.nlm.nih.gov/gene/?term=500393
Aldh1l2	protein_coding	chr7:26375866-26425838	+	44.5892281308502	9.37439102295751	9.33614866247693	64.9319192230268	83.6595395099834	29.2439436894688	1.48597597040403	0.0205473302712571	aldehyde dehydrogenase 1 family, member L2	http://www.ncbi.nlm.nih.gov/gene/?term=299699
LOC103692286	lncRNA	chr13:90088528-90116074	-	58.320450741909	36.0477315413728	36.4463681515536	20.2607774752163	26.679952478476	17.222275264089	-1.02384650757908	0.020621776506321	uncharacterized LOC103692286, transcript variant X4	http://www.ncbi.nlm.nih.gov/gene/?term=103692286
Cgref1	protein_coding	chr6:26797126-26809132	+	30.1777416782359	13.1989966603378	24.8336829316788	37.3828432568696	62.4945150739307	43.8084051745819	1.072682339233	0.0207148035403208	cell growth regulator with EF hand domain 1	http://www.ncbi.nlm.nih.gov/gene/?term=245918
Sox21	protein_coding	chr15:103438674-103441405	-	14.6231638803403	29.666116725973	1.85876013827023	36.348399487896	93.0913565939199	24.273822074469	1.73239423783426	0.020745329226429	SRY box 21, transcript variant X1	http://www.ncbi.nlm.nih.gov/gene/?term=306168
LOC108351593	lncRNA	chr7:2311962-2315469	-	2.10326460197873	0.912645650623174	5.91331675283777	0	0	0	-4.64544271036284	0.0207766120492518	uncharacterized LOC108351593	http://www.ncbi.nlm.nih.gov/gene/?term=108351593
Fam150a	protein_coding	chr5:12896136-12925571	-	0.0105698999859004	2.89473394281559	0.0530499940670534	4.30757582242756	4.52615589196136	9.33151568302856	2.40892025544264	0.0209019850076622	family with sequence similarity 150, member A	http://www.ncbi.nlm.nih.gov/gene/?term=100910984
LOC103693093	lncRNA	chr8:56148038-56155811	+	4.15139827074189	1.87721787217803	2.54507626281922	0	0	0	-4.58469799095333	0.0209374649563818	uncharacterized LOC103693093	http://www.ncbi.nlm.nih.gov/gene/?term=103693093
Abca14	protein_coding	chr1:189975731-190069112	+	3.1414756766173	0	8.23293433144284	0	0	0	-4.99855690819365	0.0210092150731859	ATP-binding cassette, subfamily A (ABC1), member 14, transcript variant X4	http://www.ncbi.nlm.nih.gov/gene/?term=365362
Ms4a8	protein_coding	chr1:227136154-227149748	-	26.0314043043253	22.8228623502538	14.1140166310235	45.8635095426239	91.2102784168403	20.0519152703638	1.31475144853845	0.0210343928825784	membrane spanning 4-domains A8	http://www.ncbi.nlm.nih.gov/gene/?term=361733
Mir3568	ncRNA	chr10:10855034-10855134	-	0.00720369184311653	0.95139878432414	1.21468311353689	1.14942388482482	5.49141275442226	9.39403730376442	2.70297620951589	0.0211964547086736	microRNA 3568	http://www.ncbi.nlm.nih.gov/gene/?term=100526584
Rit2	protein_coding	chr18:23700012-24057917	-	0	0	0	2.15237503371472	5.60575784255333	0.69025157283177	4.56291829538056	0.021294241147194	Ras-like without CAAX 2	http://www.ncbi.nlm.nih.gov/gene/?term=291713
LOC102548066	lncRNA	chr9:80103187-80109608	+	8.30394300132163	3.76233413695538	5.06497850673897	2.09822060634621	0	0.805307090230323	-2.45592025305869	0.0213561509633935	uncharacterized LOC102548066	http://www.ncbi.nlm.nih.gov/gene/?term=102548066
Akr1b10	protein_coding	chr4:61813265-61830371	+	9.39925610108413	13.360625279386	6.49935212086058	2.15187984328811	0.85393245344982	5.15951632173832	-1.7871124689893	0.0214205875803149	aldo-keto reductase family 1 member B10	http://www.ncbi.nlm.nih.gov/gene/?term=296972
LOC103690595	lncRNA	chr9:119829179-119830918	-	0	0	0	0.0452422617143933	6.53227836830449	3.29511064804616	4.78591327427983	0.0214729768535234	uncharacterized LOC103690595	http://www.ncbi.nlm.nih.gov/gene/?term=103690595
Ankk1	protein_coding	chr8:53750631-53758925	-	0	0	0	0.0452422617143933	6.53227836830449	3.29511064804616	4.78591005600519	0.0214793490514084	ankyrin repeat and kinase domain containing 1	http://www.ncbi.nlm.nih.gov/gene/?term=367080
Slc9a4	protein_coding	chr9:47281821-47334755	+	4.15862985837214	2.83917788922204	2.57408621093809	11.705479040712	15.7103666678739	5.51614093409055	1.74212302894089	0.0214936474791154	solute carrier family 9 member A4	http://www.ncbi.nlm.nih.gov/gene/?term=24785
Cyp11a1	protein_coding	chr8:62798317-62809848	+	2.0600977811347	0	0.0360473318791266	5.32236272845575	7.41134372233564	2.30957032964426	2.62309130673693	0.0215336944913598	cytochrome P450, family 11, subfamily a, polypeptide 1	http://www.ncbi.nlm.nih.gov/gene/?term=29680
LOC100910275	protein_coding	chr6:138351215-138401703	-	97.8283424199224	42.6637860606833	33.1407979298717	138.367675604793	116.373815043254	94.2009834296476	1.00503171590781	0.0216337217439498	integral membrane protein DGCR2/IDD-like, transcript variant X2	http://www.ncbi.nlm.nih.gov/gene/?term=100910275
Foxn4	protein_coding	chr12:48101012-48121281	+	32.2658077674942	19.9011370511123	21.3835334620902	85.1367119445465	126.975672183418	9.92516597010155	1.5902977405283	0.0217859170133247	forkhead box N4	http://www.ncbi.nlm.nih.gov/gene/?term=288736
Scn11a	protein_coding	chr8:128450793-128527510	-	0.00366888094338835	0	1.17398077036338	5.29730437707745	6.49933695328212	0.633198072580009	3.12296809951996	0.0218662711059202	sodium voltage-gated channel alpha subunit 11	http://www.ncbi.nlm.nih.gov/gene/?term=29701
LOC100912590	protein_coding	chr12:52670809-52674768	+	3.12797554768725	3.81896004335474	1.39001349347441	0	0	0	-4.55607794989552	0.0218801174479907	putative GTP-binding protein 6-like	http://www.ncbi.nlm.nih.gov/gene/?term=100912590
LOC108348626	lncRNA	chr17:86736407-86745045	-	0.00365323524854205	0.960757657498192	0.018263115926496	3.21377983476652	4.60761343282725	3.26988232788392	3.00799976256682	0.0218829691369934	uncharacterized LOC108348626, transcript variant X2	http://www.ncbi.nlm.nih.gov/gene/?term=108348626
LOC103691580	lncRNA	chr2:157046932-157052184	-	14.6146481846876	11.3483382966506	19.6490360909947	7.41429298727398	4.54202727126236	4.9140484344365	-1.41682963104329	0.0220420633666568	uncharacterized LOC103691580	http://www.ncbi.nlm.nih.gov/gene/?term=103691580
LOC108352103	lncRNA	chr10:58539794-58565884	-	1.04065119106857	0	1.21480468863514	9.47809574821049	6.44559590137442	0.584880462403072	2.73151783282959	0.0221651313148877	uncharacterized LOC108352103, transcript variant X6	http://www.ncbi.nlm.nih.gov/gene/?term=108352103
LOC102553965	lncRNA	chr1:255451805-255478762	-	4.19911779464055	8.60927505902275	3.90799640589466	14.9210510990888	12.7680411218153	17.5141390672018	1.40760615367782	0.0221867937138349	uncharacterized LOC102553965	http://www.ncbi.nlm.nih.gov/gene/?term=102553965
Ajap1	protein_coding	chr5:170615885-170679315	-	2.07714988165642	0.936221529424565	1.28307999808546	9.51691329817652	8.29728252793286	2.2352211310217	2.13414388018719	0.02229456484563	adherens junction associated protein 1	http://www.ncbi.nlm.nih.gov/gene/?term=687031
LOC102546566	lncRNA	chr6:99947031-99947839	-	4.15116133912919	2.84677990269761	1.39028481558269	0	0	0	-4.56319179430269	0.0223239311475547	uncharacterized LOC102546566	http://www.ncbi.nlm.nih.gov/gene/?term=102546566
RGD1309808	protein_coding	chr7:118700952-118719160	+	40.642455330365	19.8276748114761	44.4648652954729	17.0184085506736	9.01850709814492	20.1201102171398	-1.17886112597143	0.0224279054701292	similar to apolipoprotein L2; apolipoprotein L-II	http://www.ncbi.nlm.nih.gov/gene/?term=362951
LOC108350848	lncRNA	chr4:180331735-180337815	+	7.33251639590517	11.4380649422433	8.78410714656461	3.18999308931158	3.69278903564809	1.55949112946263	-1.67044252623619	0.0224801409811774	uncharacterized LOC108350848	http://www.ncbi.nlm.nih.gov/gene/?term=108350848
LOC103693373	lncRNA	chr15:19880901-19903941	-	35.4055160254265	16.9950197142002	32.2283684934173	14.8618106926878	12.8407463217771	8.93729691415586	-1.20070839169606	0.0224948478924824	uncharacterized LOC103693373	http://www.ncbi.nlm.nih.gov/gene/?term=103693373
Glyatl1	protein_coding	chr1:229039889-229055127	+	5.27244466457245	9.50163947017358	13.3892221085479	0.0342305451567435	4.66464762536068	2.47337636641984	-1.89904660039288	0.0225831134315165	glycine-N-acyltransferase-like 1	http://www.ncbi.nlm.nih.gov/gene/?term=309227
Casq2	protein_coding	chr2:204512361-204568643	+	91.4714916666352	33.1651271625994	10.9683297656763	84.3730409853597	310.666447572698	43.0505526432045	1.69046925028572	0.0226024681450642	calsequestrin 2	http://www.ncbi.nlm.nih.gov/gene/?term=29209
Tmc5	protein_coding	chr1:188288738-188337310	+	208.44281771122	128.24994933042	75.7026829535121	224.939665161578	668.015248303899	100.185244435897	1.26776966089686	0.022644952430713	transmembrane channel-like 5	http://www.ncbi.nlm.nih.gov/gene/?term=365360
LOC500354	protein_coding	chr4:170807633-170822514	+	7.2846699081395	7.63024311463032	2.76016619311398	1.06701945743707	1.86512865567605	0	-2.50820841498285	0.0227171687037294	similar to C030030A07Rik protein	http://www.ncbi.nlm.nih.gov/gene/?term=500354
Ttk	protein_coding	chr8:91368065-91405995	+	44.9733609447619	87.5206044283527	77.1295222234053	126.821612503667	228.65161080151	72.2587087988698	1.0275237138304	0.022828747625795	Ttk protein kinase	http://www.ncbi.nlm.nih.gov/gene/?term=315852
Oprd1	protein_coding	chr5:150288126-150323063	-	0	0	0	1.10811091314755	3.69364422750215	3.34635343860945	4.52673411824566	0.0228406833197744	opioid receptor, delta 1	http://www.ncbi.nlm.nih.gov/gene/?term=24613
Lgals12	protein_coding	chr1:222891626-222903728	-	32.2839236749001	19.8871820469237	26.1998168082914	53.25613354257	69.8499338497455	34.394413321858	1.00398328043226	0.022871135307773	galectin 12	http://www.ncbi.nlm.nih.gov/gene/?term=293710
Zbtb8b	protein_coding	chr5:147628566-147644209	-	0.0369647369021151	7.67431161028395	4.94253420376089	23.3097472584598	21.1851489154001	5.34935794906756	1.95054797128427	0.0229106558925911	zinc finger and BTB domain containing 8b	http://www.ncbi.nlm.nih.gov/gene/?term=500553
Apod	protein_coding	chr11:72705204-72726263	+	2.11779671777097	5.7376000929604	3.77466868062084	7.61915708461218	46.4975946809132	2.77446794248514	2.25145130121695	0.0229500245960365	apolipoprotein D	http://www.ncbi.nlm.nih.gov/gene/?term=25239
Clec2dl1	protein_coding	chr4:162391309-162402569	+	14.6703668187056	10.3346795614133	38.7677476254547	70.1243385034527	51.3117075390319	32.7217952970363	1.26526480231376	0.0230390948307488	C-type lectin domain family 2 member D-like 1	http://www.ncbi.nlm.nih.gov/gene/?term=689790
Oas1k	protein_coding	chr12:41293803-41307352	-	128.479522428564	209.963038422039	350.36688150867	57.7660370527132	173.590453546531	109.331633489561	-1.01583881872444	0.0230428206850544	2 ' -5 ' oligoadenylate synthetase 1K	http://www.ncbi.nlm.nih.gov/gene/?term=494198
Trnaf-gaa_7	tRNA	chrX:70556081-70556154	+	0	0	0	2.15227563630537	4.64847109387252	1.55986095169108	4.55362636839211	0.0230556122918074	tRNA-Phe	http://www.ncbi.nlm.nih.gov/gene/?term=108349266
Mt3	protein_coding	chr19:11324708-11326112	-	0.00365323524854205	0.960757657498192	0.018263115926496	3.21352377449371	2.70944029024706	5.0644067199587	2.99678878050383	0.0231076403301102	metallothionein 3	http://www.ncbi.nlm.nih.gov/gene/?term=117038
LOC102548546	protein_coding	chr2:87085461-87092882	+	29.3181550555636	47.5133117599382	64.1970269825068	4.44742187575013	28.6298538648963	22.5384417998498	-1.34028859908699	0.0231087636396904	zinc finger protein 709-like, transcript variant X1	http://www.ncbi.nlm.nih.gov/gene/?term=102548546
LOC102552294	lncRNA	chr8:13878950-13898863	+	48.9866716984155	23.6178258798595	54.3852920468537	18.1463561694624	17.3449481449912	25.0659647086955	-1.06246140930796	0.0234064664526468	uncharacterized LOC102552294, transcript variant X4	http://www.ncbi.nlm.nih.gov/gene/?term=102552294
LOC690044	V_segment	chr9:22089024-22089729	+	42.4425531815462	6.52713860668328	1.88610774595008	6.26164831822779	0	0.72211209267409	-2.80478950652263	0.0234252356822656	Ig kappa chain V-II region TEW-like, transcript variant X1	http://www.ncbi.nlm.nih.gov/gene/?term=690044
Cdc6	protein_coding	chr10:86819477-86833301	+	41.7476368652521	41.7901945991078	48.476074078704	93.7117337422274	132.30708276992	41.5964417367482	1.01729732820228	0.0234487402494031	cell division cycle 6	http://www.ncbi.nlm.nih.gov/gene/?term=360621
Glrb	protein_coding	chr2:179768040-179842612	-	0	0	0	3.19869571492219	6.54668768850246	0	4.73229071466988	0.0234912459486424	glycine receptor, beta	http://www.ncbi.nlm.nih.gov/gene/?term=25456
LOC100364062	protein_coding	chr20:18045418-18047255	+	2.10274402188076	3.81878429234755	2.54438008846926	4.37757166623762	17.6081764467922	9.88461851762849	1.86613811240395	0.0235388076957054	M2 pyruvate kinase-like	http://www.ncbi.nlm.nih.gov/gene/?term=100364062
LOC103693107	lncRNA	chr8:63857402-63904364	+	4.18453703851149	2.81296665182401	7.24198845592894	1.05782450728723	0	0.831737391996692	-2.70692810553684	0.0236357493377394	uncharacterized LOC103693107, transcript variant X2	http://www.ncbi.nlm.nih.gov/gene/?term=103693107
LOC102553070	V_segment	chr4:103257775-103258360	-	21.8664048640075	19.0144642810169	12.7953501794769	4.31299376049888	2.64004980894129	11.9962667932414	-1.48086720646838	0.0237113990258917	Ig heavy chain V-I region 5-like	http://www.ncbi.nlm.nih.gov/gene/?term=102553070
Catsper4	protein_coding	chr5:152430052-152446808	-	5.24660263444759	10.5162885306678	5.16231393541465	1.0896666545904	1.82478887066581	2.52816321169573	-1.85777815814317	0.0237249717772904	cation channel, sperm associated 4	http://www.ncbi.nlm.nih.gov/gene/?term=362623
LOC108350714	lncRNA	chr4:84302016-84314671	-	10.3672967964398	3.75167624396449	5.11765872153823	1.08272685165471	1.83696279657375	1.6520865167174	-1.97492998715769	0.0237284238452259	uncharacterized LOC108350714	http://www.ncbi.nlm.nih.gov/gene/?term=108350714
Map6d1	protein_coding	chr11:84321078-84327307	+	13.4769836837106	8.55659074437026	1.64661223412916	13.9692525660612	27.5934103677825	24.9618964236889	1.4640338143714	0.0237637465991631	MAP6 domain containing 1	http://www.ncbi.nlm.nih.gov/gene/?term=363823
Plin1	protein_coding	chr1:141458907-141470927	-	28.1883618563363	57.3082021987322	3.34653899389013	58.8775061846677	364.180116951138	9.03194682734207	2.28725190506736	0.023810051292959	perilipin 1	http://www.ncbi.nlm.nih.gov/gene/?term=25629
Bpifa2f	protein_coding	chr3:149521040-149533252	+	10.3251737225314	0.890994792354474	2.67774672405857	1.04742063514418	0	0	-3.42820630221357	0.0239808707092621	BPI fold containing family A, member 2F	http://www.ncbi.nlm.nih.gov/gene/?term=54303
LOC103694343	lncRNA	chr19:48404877-48421659	+	42.8267623158553	30.2688243073111	82.4274611959628	17.1450788545479	30.3547265172875	24.8763223543917	-1.10083804207944	0.0242431231687482	uncharacterized LOC103694343	http://www.ncbi.nlm.nih.gov/gene/?term=103694343
Gpat2	protein_coding	chr3:119949921-120003090	+	0.0730822071584853	22.0634608321028	8.87164058431224	3.12514875057058	0	0	-3.21399613241936	0.0242644058132767	glycerol-3-phosphate acyltransferase 2, mitochondrial	http://www.ncbi.nlm.nih.gov/gene/?term=296130
Fads2l1	protein_coding	chr3:72855767-72895734	-	0	0	0	2.17264854867864	9.38651452709671	0	4.96790093378874	0.0244161995526789	fatty acid desaturase 2-like 1	http://www.ncbi.nlm.nih.gov/gene/?term=295714
LOC103691112	lncRNA	chr1:101604443-101609071	-	29.1443347427122	16.0789319137504	22.4680918938734	7.50950902528539	12.9120295211261	9.05644191170725	-1.18598242944357	0.0244402488591685	uncharacterized LOC103691112, transcript variant X2	http://www.ncbi.nlm.nih.gov/gene/?term=103691112
LOC100360761	V_segment	chr6:140979689-140980243	-	0.0105698999859004	2.89473394281559	0.0530499940670534	0.124448944009696	35.4884294833049	2.88727017288505	3.50861153696432	0.0245430717751033	rCG64219-like	http://www.ncbi.nlm.nih.gov/gene/?term=100360761
Trnag-gcc_8	tRNA	chr19:41016073-41016143	+	2.10257218318873	4.79289805388364	1.38974267416477	0	0	0	-4.5460703964288	0.024543889741601	tRNA-Gly	http://www.ncbi.nlm.nih.gov/gene/?term=108348991
Cnga4	protein_coding	chr1:170238959-170246858	+	5.22130594155697	6.67528688878788	3.88441828319527	0.0180815668561403	1.85052182755602	1.6806348194252	-2.00411474342481	0.0248000688397496	cyclic nucleotide gated channel alpha 4	http://www.ncbi.nlm.nih.gov/gene/?term=85258
LOC108349508	lncRNA	chr1:34811717-34826961	+	3.15090953903198	7.67516936680895	1.47415491228237	0.00472271712949032	0	0.862406817401854	-3.30441939050511	0.0249320816188415	uncharacterized LOC108349508, transcript variant X2	http://www.ncbi.nlm.nih.gov/gene/?term=108349508
LOC108352180	protein_coding	chr10:43828985-43830406	+	4.15813955499064	4.7834576424889	0.146185114208421	0	0	0	-4.68554562014003	0.0249593969860438	proline-rich extensin-like protein EPR1, transcript variant X1	http://www.ncbi.nlm.nih.gov/gene/?term=108352180
LOC102547750	lncRNA	chr2:207141488-207165121	-	0	0	0	3.18963724938803	0.853692801898593	4.24978864112126	4.54164870835227	0.0250503329508802	uncharacterized LOC102547750, transcript variant X3	http://www.ncbi.nlm.nih.gov/gene/?term=102547750
LOC108349995	lncRNA	chr2:121978834-122014412	+	1.04058959364209	0.951444828954231	0.0359916422832544	2.2001224785639	11.2122771156145	2.29525713870152	2.69731697208347	0.0251397295897139	uncharacterized LOC108349995	http://www.ncbi.nlm.nih.gov/gene/?term=108349995
Klb	protein_coding	chr14:44529523-44614093	-	0.00365323524854205	0.960757657498192	0.018263115926496	2.17221696729148	5.56109531637368	3.27042979170558	3.00022293070491	0.025162739919184	klotho beta, transcript variant X1	http://www.ncbi.nlm.nih.gov/gene/?term=289625
LOC690006	V_segment	chr4:93902781-93903301	+	21.9444070834801	36.2295822915728	17.8557322576483	146.351410854879	37.2984792661058	23.2897314998692	1.44999869095395	0.0251753260527206	Ig kappa chain V-V region L6-like	http://www.ncbi.nlm.nih.gov/gene/?term=690006
LOC100361209	V_segment	chr6:138631548-138632248	-	0.0106978631353299	0	3.46151002507105	10.6070941209443	13.9132685168585	1.32001104436186	2.80280061149009	0.0251833325169606	hypothetical protein LOC100361209, transcript variant X1	http://www.ncbi.nlm.nih.gov/gene/?term=100361209
RGD1305184	protein_coding	chr18:55634615-55669634	+	91.5404115570962	31.2254684584845	30.5867882146296	27.6031871273558	23.8651035693589	13.7712005616311	-1.22706224626991	0.0253385602164889	similar to CDNA sequence BC023105, transcript variant X2	http://www.ncbi.nlm.nih.gov/gene/?term=307412
Ano2	protein_coding	chr4:158222650-158577595	+	155.507295252159	166.243021418237	236.305751071438	38.6061115951337	168.396465694486	54.1969603482283	-1.09555733623871	0.0253437962769167	anoctamin 2, transcript variant X4	http://www.ncbi.nlm.nih.gov/gene/?term=100361584
Gabrb3	protein_coding	chr1:113034251-113265364	+	0.0071739925875976	1.92793658701914	0.0359361181422833	3.23390264996918	3.62667004522762	6.78014465526389	2.50956259089166	0.025351497292216	gamma-aminobutyric acid type A receptor beta 3 subunit	http://www.ncbi.nlm.nih.gov/gene/?term=24922
Deup1	protein_coding	chr8:14094742-14157232	-	169.969402613892	141.585853677575	110.195836010357	258.905143847655	512.907225266577	99.3958389542263	1.0461265165447	0.0256496714100815	coiled-coil domain containing 67	http://www.ncbi.nlm.nih.gov/gene/?term=315438
Aox2	protein_coding	chr9:65175455-65265149	+	2.09074045170094	3.83828957397504	0.1015886037558	8.57830075960922	24.2135054943285	1.25030178536717	2.39625469888113	0.0257063387729789	aldehyde oxidase 2	http://www.ncbi.nlm.nih.gov/gene/?term=316421
Asb11	protein_coding	chrX:31758294-31781863	-	9.52933050001401	56.3844185549526	17.9499437469964	3.27852210302507	16.8310954676555	1.3614927225524	-1.94415292639582	0.0257196376079136	ankyrin repeat and SOCS box containing 11	http://www.ncbi.nlm.nih.gov/gene/?term=302666
Phgr1	protein_coding	chr3:110566958-110572934	+	9.38500604989822	9.50962574038234	7.60226177915009	2.15217641891893	3.69321752575862	2.44782608138639	-1.62774474278573	0.0259356839029697	proline/histidine/glycine-rich 1	http://www.ncbi.nlm.nih.gov/gene/?term=499867
LOC103692313	lncRNA	chr5:30112968-30129589	+	15.5420293009537	9.51159548254045	0.334202967455325	1.08266827841022	0.887546663294252	2.559434404856	-2.39162132309577	0.0261710330132268	uncharacterized LOC103692313, transcript variant X1	http://www.ncbi.nlm.nih.gov/gene/?term=103692313
LOC691485	protein_coding	chr6:137063532-137073406	+	15.6795202687359	26.7214638382477	11.6193123891707	23.671670742296	124.590576273582	16.671503424798	1.60685550856004	0.0262857200832965	hypothetical protein LOC691485, transcript variant X2	http://www.ncbi.nlm.nih.gov/gene/?term=691485
Rgs20	protein_coding	chr5:14367498-14494048	+	4.19857446088805	10.5543379838084	1.54435281127427	23.5176884196307	66.6765616466757	0.225100749486613	2.45457970807351	0.0269948047110511	regulator of G-protein signaling 20	http://www.ncbi.nlm.nih.gov/gene/?term=362477
LOC502795	V_segment	chr4:102643914-102644773	+	0	0	0	1.13253549061463	0	11.3516026183552	5.06184413242068	0.027149231057261	Ig kappa chain V-II region 26-10-like	http://www.ncbi.nlm.nih.gov/gene/?term=502795
LOC102554570	lncRNA	chr4:124700015-124752686	+	109.732966534416	151.877830622487	465.274805877939	91.7217556199004	150.50005762133	105.946147882141	-1.06309727361903	0.0272742929985454	uncharacterized LOC102554570, transcript variant X3	http://www.ncbi.nlm.nih.gov/gene/?term=102554570
LOC302228	protein_coding	chr14:96296330-96303468	+	1.06893597331455	1.88364327125517	4.75616341896912	0	0	0	-4.43734208973438	0.0273428986584482	similar to Spindlin-like protein 2 (SPIN-2)	http://www.ncbi.nlm.nih.gov/gene/?term=302228
LOC108352453	lncRNA	chr12:42553338-42574201	+	18.7649041474939	27.702987064865	4.38474543795966	4.29558025955487	5.48964581095689	6.69811713485488	-1.59891308706544	0.0274959287909844	uncharacterized LOC108352453, transcript variant X2	http://www.ncbi.nlm.nih.gov/gene/?term=108352453
LOC100910801	protein_coding	chr12:21659175-21670430	-	0	0	0	1.11331408367669	0.847029089424386	6.9486119326929	4.62997391333446	0.0275364623905537	paired immunoglobulin-like type 2 receptor alpha-like, transcript variant X1	http://www.ncbi.nlm.nih.gov/gene/?term=100910801
LOC108350249	protein_coding	chr2:152621010-152621678	-	17.7286538050198	20.9585471230371	11.5621459443947	2.21782497044295	8.30255695259492	8.41132277654828	-1.38176491268989	0.027576759089359	endogenous retrovirus group K member 9 Pol protein-like	http://www.ncbi.nlm.nih.gov/gene/?term=108350249
Acsm1	protein_coding	chr1:189359374-189395277	+	78.1902143882144	101.88535334522	19.7769668579262	155.484152787246	197.282601382881	87.278400816293	1.1391578565097	0.0277214449652526	acyl-CoA synthetase medium-chain family member 1	http://www.ncbi.nlm.nih.gov/gene/?term=361638
Bpifb1	protein_coding	chr3:149668099-149702399	+	2811.24956421914	2093.48745738009	426.657713517753	4886.79271915886	4967.00874899369	1603.70961872068	1.10377031743253	0.0279300968714856	BPI fold containing family B, member 1	http://www.ncbi.nlm.nih.gov/gene/?term=499926
Chrna3	protein_coding	chr8:59594007-59607122	-	0	0	0	4.22471543988539	4.64750256965474	0	4.60364399836676	0.0279370286516074	cholinergic receptor nicotinic alpha 3 subunit	http://www.ncbi.nlm.nih.gov/gene/?term=25101
RGD1564247	protein_coding	chr2:97694297-97697653	+	112.694829755946	155.971498552524	90.2918839402388	10.9089229613575	10.6578564303905	101.381092737645	-1.55478764329814	0.0279576988870451	similar to SUMO/sentrin specific protease 5, transcript variant X1	http://www.ncbi.nlm.nih.gov/gene/?term=679900
LOC103693611	lncRNA	chr12:1329574-1331753	-	9.35011647011011	3.7463038213716	7.44536847392727	14.9510085650836	15.5409001848836	20.0295841161242	1.29009255174066	0.0280719484615037	uncharacterized LOC103693611	http://www.ncbi.nlm.nih.gov/gene/?term=103693611
Col11a1	protein_coding	chr2:216863423-217056523	+	29.2095641697492	23.7026683448879	33.4465775140033	92.4444413177633	79.8789135637963	21.6390694953643	1.16447761014676	0.028090367574687	collagen type XI alpha 1 chain	http://www.ncbi.nlm.nih.gov/gene/?term=25654
Krt12	protein_coding	chr10:87328547-87336710	-	12.4383458705763	5.66688981987703	4.01825642579124	1.08979557507624	3.73735754779157	0.741511099339983	-1.92239492968753	0.0281070673963434	keratin 12	http://www.ncbi.nlm.nih.gov/gene/?term=360625
Oprk1	protein_coding	chr5:13742655-13760460	-	1.03283588006922	0	0.0182923217587315	6.3222002558775	4.60605644706606	0.645916248289686	3.05324943034417	0.0282217398333574	opioid receptor, kappa 1	http://www.ncbi.nlm.nih.gov/gene/?term=29335
Smim4	protein_coding	chr16:7206632-7210518	-	24.069277279891	44.7683195501008	31.2907068938569	82.9734827621074	88.1669547566609	33.3653057493147	1.0279601875804	0.0284402707303073	small integral membrane protein 4	http://www.ncbi.nlm.nih.gov/gene/?term=361111
Nyx	protein_coding	chrX:10197547-10218583	-	8.44615020210603	24.7881432057557	22.2261453676497	6.39942789804907	10.1981734959005	3.10277033193912	-1.47849857563926	0.0284923298568414	nyctalopin	http://www.ncbi.nlm.nih.gov/gene/?term=302516
Gabra3	protein_coding	chrX:152414332-152642607	-	0	0	0	2.15956045104407	7.50583878780688	0	4.7184149286529	0.0285817865636137	gamma-aminobutyric acid type A receptor alpha3 subunit	http://www.ncbi.nlm.nih.gov/gene/?term=24947
Acr	protein_coding	chr7:130541320-130548356	+	30.2457796710349	18.9059301639787	38.1978408850255	18.0133777879017	11.8749449811722	9.76330487165813	-1.13389470624454	0.0286737112935095	acrosin	http://www.ncbi.nlm.nih.gov/gene/?term=24163
Ms4a14	protein_coding	chr1:227471441-227486953	-	5.2323002944091	7.62965074126306	5.08961767643033	14.9106042809141	13.7192934704793	14.9249926000692	1.25800058796531	0.0287943191603372	membrane spanning 4-domains A14	http://www.ncbi.nlm.nih.gov/gene/?term=293743
LOC108350090	lncRNA	chr2:210934846-210936609	+	13.5290612467033	11.4061084772669	7.73204055147627	4.2519229112237	4.60709625461833	2.38166401221754	-1.5149189960082	0.028917902151107	uncharacterized LOC108350090	http://www.ncbi.nlm.nih.gov/gene/?term=108350090
LOC102548198	lncRNA	chr1:45387234-45409951	-	13.5174584509563	10.4520404459748	6.52058869721863	30.7948754932509	29.4199954180019	12.8452730608736	1.24753676131041	0.028981882706743	uncharacterized LOC102548198, transcript variant X2	http://www.ncbi.nlm.nih.gov/gene/?term=102548198
LOC102556005	lncRNA	chr13:48678056-48679605	-	5.22677711563183	7.63800409727488	3.90848410343709	0.0180256875943565	0	3.51553654782439	-2.11232498803878	0.0291072487751981	uncharacterized LOC102556005	http://www.ncbi.nlm.nih.gov/gene/?term=102556005
Birc5	protein_coding	chr10:106856097-106864419	+	6.24683301153946	6.67555871269235	2.71978376359417	11.8193468106415	37.1218671460872	5.31371513608201	1.76667803738538	0.0291687563430025	baculoviral IAP repeat-containing 5	http://www.ncbi.nlm.nih.gov/gene/?term=64041
Tpsab1	protein_coding	chr10:14701253-14703668	-	49.1742805002483	78.82787600054	134.772016652459	45.732953273118	57.0805694553264	15.1353761200552	-1.15501821003274	0.0292258040728017	tryptase alpha/beta 1	http://www.ncbi.nlm.nih.gov/gene/?term=54271
LOC363324	protein_coding	chr19:36236314-36257021	-	5.17348391809659	0	3.67831389597653	0	0	0	-4.62505707026599	0.0294972733970556	similar to spermatogenesis associated glutamate (E)-rich protein 4d, transcript variant X2	http://www.ncbi.nlm.nih.gov/gene/?term=363324
Apoc3	protein_coding	chr8:50529318-50531498	-	1.07332893124865	2.84632050262961	4.79814978111004	6.45840559024542	12.9235030394802	9.07577126720674	1.67923997507273	0.029644342334056	apolipoprotein C3	http://www.ncbi.nlm.nih.gov/gene/?term=24207
Cacng3	protein_coding	chr1:192613766-192708371	+	53.1507386794409	52.3198519640131	28.0261567455429	14.9865705599363	8.03244887562644	34.7092802635621	-1.20626470959285	0.0297087834393148	calcium voltage-gated channel auxiliary subunit gamma 3	http://www.ncbi.nlm.nih.gov/gene/?term=140724
LOC102547735	lncRNA	chr6:74240764-74278309	-	3.17022254986243	7.63741143974009	6.20805358666639	3.12514875057058	0	0	-2.41530575323694	0.0297764267348882	uncharacterized LOC102547735, transcript variant X2	http://www.ncbi.nlm.nih.gov/gene/?term=102547735
Trnas-uga_3	tRNA	chr20:26678004-26678085	+	6.21140786256228	1.86515612805056	2.60220366900953	0.00473079084908901	0.935352553368197	0	-3.08813142773221	0.0298554682668436	tRNA-Ser	http://www.ncbi.nlm.nih.gov/gene/?term=108349096
LOC102551453	protein_coding	chr7:143290296-143317563	-	5.2086097978991	7.66558356649682	0.199955958657605	3.43975932702088	94.6111874515281	1.00688202034108	2.88001836239005	0.030133635309434	keratin, type II cytoskeletal 5-like	http://www.ncbi.nlm.nih.gov/gene/?term=102551453
RGD1565693	protein_coding	chr6:111570751-111573368	-	5.20920677695797	5.72066392638545	2.67573584609518	1.05782450728723	0	0.831737391996692	-2.65178669279875	0.0302414018676547	similar to GLE1-like, RNA export mediator isoform 1, transcript variant X1	http://www.ncbi.nlm.nih.gov/gene/?term=500697
Entpd8	protein_coding	chr3:2286363-2299720	+	14.5692031198131	10.4287943843533	10.1127675431265	28.7965131101195	57.2760722948052	8.48397617159418	1.41981293038281	0.0302467833574234	ectonucleoside triphosphate diphosphohydrolase 8	http://www.ncbi.nlm.nih.gov/gene/?term=613267
LOC103693719	lncRNA	chr15:58825658-58835169	+	30.2281239312352	10.2988778014104	41.6182523295401	13.7895695631821	8.1706207921534	10.7544071689805	-1.32177497043823	0.0304098199920783	uncharacterized LOC103693719, transcript variant X3	http://www.ncbi.nlm.nih.gov/gene/?term=103693719
RGD1559600	protein_coding	chr1:189347190-189364267	-	4.17857468271989	2.81897929274898	6.07660999311688	0.00931157871205496	0.921070754084846	0.831864880868013	-2.59910529882404	0.0304969803464212	RGD1559600	http://www.ncbi.nlm.nih.gov/gene/?term=499256
Mir3571	ncRNA	chr18:2054922-2055032	+	48.8840571382149	11.2340377922386	35.9852210913193	14.8800997273944	9.06288558986418	15.0148567369427	-1.29586828466378	0.030549563653948	microRNA 3571	http://www.ncbi.nlm.nih.gov/gene/?term=100526624
LOC680624	protein_coding	chr11:12275103-12277820	+	0.070106424606629	6.59685667795626	23.7012068552796	0.0180256875943565	0	3.51553654782439	-3.03607209636476	0.0308867739445901	similar to CG30497-PA, isoform A	http://www.ncbi.nlm.nih.gov/gene/?term=680624
Fgf9	protein_coding	chr15:38341657-38386945	+	12.4663540010257	7.57630700201527	6.4406970589011	20.2409721475787	19.2191003187063	20.7350754628425	1.17112703600336	0.0309758989766774	fibroblast growth factor 9	http://www.ncbi.nlm.nih.gov/gene/?term=25444
Raet1e	protein_coding	chr1:1101666-1120340	-	8.35596429648287	12.4151449317659	5.26796620034654	23.3823530657263	22.0306083430691	14.6861860133519	1.18752504030229	0.0310831127301724	retinoic acid early transcript 1E, transcript variant X1	http://www.ncbi.nlm.nih.gov/gene/?term=292450
LOC102555387	lncRNA	chr7:142224991-142235269	+	13.5900170303666	16.1568850631388	17.3637329853993	4.31329977655396	4.51795953723903	10.1996910470351	-1.28264269825396	0.0311327076633409	uncharacterized LOC102555387, transcript variant X3	http://www.ncbi.nlm.nih.gov/gene/?term=102555387
Tmem72	protein_coding	chr4:148819906-148845199	-	2.07714988165642	0.936221529424565	1.28307999808546	14.6983033938162	2.63590810413734	3.09826240454654	2.17059371807306	0.0311663856379682	transmembrane protein 72	http://www.ncbi.nlm.nih.gov/gene/?term=362424
Noxa1	protein_coding	chr3:2299676-2309491	-	7.29217576534338	4.71680391735339	7.41411859319389	22.4764005268658	71.3085942727848	0.217620695484976	2.24558616884538	0.0313556929796901	NADPH oxidase activator 1	http://www.ncbi.nlm.nih.gov/gene/?term=311793
Atp1a4	protein_coding	chr13:90605792-90642032	-	13.5174584509563	10.4520404459748	6.52058869721863	3.20632256397708	4.62027138495659	2.40258235753608	-1.54433438326586	0.0315183742843267	ATPase Na+/K+ transporting subunit alpha 4	http://www.ncbi.nlm.nih.gov/gene/?term=29132
LOC499643	protein_coding	chr2:178117385-178231388	+	2.0600977811347	0	0.0360473318791266	4.26764583215572	3.63577322077984	5.00936012539256	2.41144056017121	0.0315268541110957	similar to hypothetical protein FLJ25371	http://www.ncbi.nlm.nih.gov/gene/?term=499643
LOC103691592	lncRNA	chr2:177994418-177997399	+	0.0072336300508451	0	2.31645362263514	3.24619732453408	5.50057882324266	6.72473733084758	2.63129216814798	0.0316020206084533	uncharacterized LOC103691592, transcript variant X1	http://www.ncbi.nlm.nih.gov/gene/?term=103691592
LOC108349069	lncRNA	chr20:33598266-33648240	+	10.408008554313	5.65006523727898	9.88735755692146	0.0340900380799207	1.80344332168623	5.19654079415904	-1.80107654642639	0.031728829576633	uncharacterized LOC108349069, transcript variant X2	http://www.ncbi.nlm.nih.gov/gene/?term=108349069
Gja6	protein_coding	chrX:35621805-35622665	+	22.9251390470723	19.9479809480467	17.6270094499675	13.6638265448473	6.40057186764575	0.54316886271848	-1.54382968791548	0.0317851844199834	gap junction protein, alpha 6	http://www.ncbi.nlm.nih.gov/gene/?term=54256
LOC102550306	protein_coding	chr3:151546738-151553474	-	4.18346306759503	6.69240048337689	2.67533528529362	0.00931157871205496	0.921070754084846	0.831864880868013	-2.65974459300702	0.0318565218537179	uncharacterized LOC102550306, transcript variant X4	http://www.ncbi.nlm.nih.gov/gene/?term=102550306
Plekhs1	protein_coding	chr1:277261493-277294194	+	13.5467705548846	20.0844258212179	1.77290734508533	29.827468802363	27.4478628765401	31.5488128807895	1.31153943060072	0.0321080140411496	pleckstrin homology domain containing S1	http://www.ncbi.nlm.nih.gov/gene/?term=499377
Mab21l3	protein_coding	chr2:204231936-204269235	-	7.32710996832884	13.3843149595405	5.26741886445981	50.7576596121779	24.7042903372738	5.18283851611322	1.6326673165858	0.0321697918313056	mab-21 like 3	http://www.ncbi.nlm.nih.gov/gene/?term=295326
LOC103694365	lncRNA	chr19:62228669-62250569	+	0	0	0	2.14468183119852	2.75259362582919	2.47252197095085	4.38435862058962	0.0321899087568774	uncharacterized LOC103694365	http://www.ncbi.nlm.nih.gov/gene/?term=103694365
Grem1	protein_coding	chr3:105203309-105214989	-	23.9057877678996	17.108698776636	7.98336883728597	26.7573660055057	65.4751008877356	23.6124137033058	1.23377020565577	0.0322633853602255	gremlin 1, DAN family BMP antagonist	http://www.ncbi.nlm.nih.gov/gene/?term=50566
Lsmem1	protein_coding	chr6:60114077-60124297	-	0.00366888094338835	0	1.17398077036338	1.12880493234813	8.41253152385847	2.36377854463591	3.0635782604438	0.0324942113199336	leucine-rich single-pass membrane protein 1	http://www.ncbi.nlm.nih.gov/gene/?term=680810
Slit1	protein_coding	chr1:260843481-260992366	-	1.07305928034763	4.7927007395659	2.54403294332528	10.6216244870913	12.9418028167608	3.85975575066856	1.65743034773028	0.0325007737828328	slit guidance ligand 1	http://www.ncbi.nlm.nih.gov/gene/?term=65047
LOC102549417	lncRNA	chr7:141609852-141614757	+	4.17857468271989	2.81897929274898	6.07660999311688	16.9403726616824	10.9657486832517	8.07865579122183	1.44450639203669	0.0327799557444777	uncharacterized LOC102549417	http://www.ncbi.nlm.nih.gov/gene/?term=102549417
Steap1	protein_coding	chr4:25435885-25446393	+	15.6233679683742	4.63893257145211	20.6664004668721	33.1727498508728	113.564062683439	5.02562384727126	1.86635125195026	0.0328433978128627	six transmembrane epithelial antigen of the prostate 1	http://www.ncbi.nlm.nih.gov/gene/?term=297738
LOC685668	protein_coding	chr9:12341940-12352007	+	0.0201491204253321	4.81443994117094	1.33962304852894	15.8125725777274	8.22332832720992	3.00724360513144	2.06293883918501	0.0329812883500582	hypothetical protein LOC685668, transcript variant X2	http://www.ncbi.nlm.nih.gov/gene/?term=685668
Gcnt7	protein_coding	chr3:170454758-170464047	-	4.24091616236592	6.60299131339235	17.963119989553	4.21386301521899	0	3.37345524916322	-1.90552931997606	0.033027281526128	glucosaminyl (N-acetyl) transferase family member 7	http://www.ncbi.nlm.nih.gov/gene/?term=102550196
Nanog	protein_coding	chr4:155531906-155539268	+	3.18543683349012	11.4865673845051	6.31881541890184	1.08278556269583	2.79379298304162	0.760980271729189	-2.08985353908614	0.0333866852908386	Nanog homeobox	http://www.ncbi.nlm.nih.gov/gene/?term=414065
Glycam1	protein_coding	chr7:145172496-145174756	-	62.5028534216329	76.2375257776078	3.47987067883784	123.622789087846	226.849630361163	63.9258920395187	1.54506666154766	0.0334494610972821	glycosylation dependent cell adhesion molecule 1	http://www.ncbi.nlm.nih.gov/gene/?term=25258
Rhox5	protein_coding	chrX:123900357-123916988	+	0	0	0	2.14458690213688	1.80285422576496	3.37444902188998	4.37648739819383	0.0336534667308393	reproductive homeobox 5	http://www.ncbi.nlm.nih.gov/gene/?term=24631
LOC103693859	lncRNA	chr16:1506419-1521622	-	17.7266322101582	16.1424890194261	16.2600470234026	6.41839874536177	6.37760657270953	9.22462486929219	-1.16827686777977	0.0336884535057042	uncharacterized LOC103693859, transcript variant X2	http://www.ncbi.nlm.nih.gov/gene/?term=103693859
LOC103694149	lncRNA	chr17:90756166-90759159	+	17.739533247704	8.43982175420043	28.0073114168951	11.5574589242435	0.797601790754472	4.91120990253027	-1.63792218120226	0.0337088497470349	uncharacterized LOC103694149	http://www.ncbi.nlm.nih.gov/gene/?term=103694149
LOC108352751	protein_coding	chr14:46564909-46580804	-	17.64649729411	8.50526098394593	7.75348435561962	6.31122074287216	2.71801003374738	1.52096606923156	-1.66237115772587	0.0337656889406415	S-antigen protein-like	http://www.ncbi.nlm.nih.gov/gene/?term=108352751
Chst9	protein_coding	chr18:6833408-7115815	-	273.140106438866	213.86759296582	73.4817445678243	350.49042897979	616.338397888789	169.93786912619	1.02015690417043	0.0338016493321155	carbohydrate sulfotransferase 9	http://www.ncbi.nlm.nih.gov/gene/?term=291770
LOC102548631	V_segment	chr15:32019329-32020601	+	4.17830891289103	3.78714786401704	4.94467390893111	0.0137281678036609	0	2.63261681750049	-2.10242045193228	0.0341531431217737	uncharacterized LOC102548631, transcript variant X1	http://www.ncbi.nlm.nih.gov/gene/?term=102548631
LOC103691376	protein_coding	chr1:276454822-276466620	-	0	0	0	2.13680010141314	2.76516736779548	1.60232955092005	4.20983219034236	0.0342857655063923	uncharacterized LOC103691376, transcript variant X1	http://www.ncbi.nlm.nih.gov/gene/?term=103691376
Tsen34	protein_coding	chr1:64023924-64031756	-	7.32782615694969	11.4456360515461	7.60090531405525	18.1253677611175	21.1195968339775	17.3229914388675	1.08720691398167	0.034384377571562	tRNA splicing endonuclease subunit 34	http://www.ncbi.nlm.nih.gov/gene/?term=292534
LOC691884	V_segment	chr6:141969064-141969606	-	10.4345985628211	9.48463192103096	11.1775666531855	32.9490778181223	44.3007742720989	6.00846402678468	1.41110855078119	0.0344325249272275	Ig heavy chain V-III region ABE-47N-like, transcript variant X1	http://www.ncbi.nlm.nih.gov/gene/?term=691884
Amelx	protein_coding	chrX:26439197-26450495	+	3.14036301322302	4.77402188765859	2.6010759584943	0.00473079084908901	0.935352553368197	0	-3.06995141980941	0.0344634960500517	amelogenin, X-linked	http://www.ncbi.nlm.nih.gov/gene/?term=29160
Hrh4	protein_coding	chr18:4365429-4382599	+	10.4733571503456	14.2602011361113	16.0498523684974	8.44197330722246	4.55082306557284	3.16643858091728	-1.32393559970246	0.0347740155125757	histamine receptor H4	http://www.ncbi.nlm.nih.gov/gene/?term=170704
Tacr1	protein_coding	chr4:113247236-113416139	+	52.0433399833152	36.098984318458	21.7976008406448	109.542195172425	115.738119127557	24.888844837703	1.18596976644188	0.0350583444956192	tachykinin receptor 1	http://www.ncbi.nlm.nih.gov/gene/?term=24807
Slc5a9	protein_coding	chr5:131836927-131865218	-	0	0	0	3.17146361874066	1.81300521334764	1.6019903620262	4.222486841293	0.0352310006782218	solute carrier family 5 member 9	http://www.ncbi.nlm.nih.gov/gene/?term=366441
Otof	protein_coding	chr6:27328343-27424864	+	7.29217576534338	4.71680391735339	7.41411859319389	2.12818593581195	0.878121923618073	2.52777795116901	-1.73707161874934	0.0354048193894468	otoferlin	http://www.ncbi.nlm.nih.gov/gene/?term=84573
LOC102552698	protein_coding	chr1:88307022-88309970	+	1.1060786463695	15.3977772494757	1.5742810426648	1.05782450728723	0	0.831737391996692	-3.02727161049719	0.0354490673904863	zinc finger protein 568-like	http://www.ncbi.nlm.nih.gov/gene/?term=102552698
Hba-a1	protein_coding	chr10:15577249-15577977	-	1201.00718906228	5306.38520637901	5146.4344847235	6746.84698980506	13379.7215033323	3306.91351094957	1.00771769647899	0.0355353304665742	hemoglobin alpha, adult chain 1	http://www.ncbi.nlm.nih.gov/gene/?term=287167
Fbxw10	protein_coding	chr10:49259050-49296714	+	15.638222087865	15.2098123570569	12.6179539101338	33.0387432462612	57.1974517063158	12.6654522947709	1.2363730832011	0.0357384266902182	F-box and WD repeat domain containing 10, transcript variant X1	http://www.ncbi.nlm.nih.gov/gene/?term=303215
LOC102553339	lncRNA	chr19:11068315-11071336	+	10.3337686210616	2.80830309671045	1.51283493978753	13.8538008729202	14.6741030999859	13.211077822171	1.47666332724419	0.0358093089385684	uncharacterized LOC102553339, transcript variant X2	http://www.ncbi.nlm.nih.gov/gene/?term=102553339
Ghrhr	protein_coding	chr4:85587321-85602389	+	24.9710584928694	14.1923531219711	17.5583132478213	4.34490092462936	12.9712862312244	7.39020937252345	-1.18265788039023	0.0358607276922675	growth hormone releasing hormone receptor	http://www.ncbi.nlm.nih.gov/gene/?term=25321
Vsx2	protein_coding	chr6:108285031-108308588	+	5.23820593624072	5.68363286318121	8.55375307009728	2.12818593581195	0.878121923618073	2.52777795116901	-1.74070522752532	0.0359750245837546	visual system homeobox 2	http://www.ncbi.nlm.nih.gov/gene/?term=171360
Tex40	protein_coding	chr1:222179451-222182716	-	8.24393426510003	0	1.41414566272759	0	0	0	-4.74644175468342	0.0360016129742112	testis expressed 40, transcript variant X1	http://www.ncbi.nlm.nih.gov/gene/?term=100362120
Npy1r	protein_coding	chr16:24779480-24789131	-	6.27683302198622	4.7052137633053	10.9005144105988	5.53129347383739	46.3259358240965	16.3099851834752	1.61546692828505	0.0360241977365769	neuropeptide Y receptor Y1	http://www.ncbi.nlm.nih.gov/gene/?term=29358
Foxd3	protein_coding	chr5:118346283-118349120	+	0.00366888094338835	0	1.17398077036338	7.36662637437417	5.54493600651738	0	3.14937883242205	0.0360791376044667	forkhead box D3, transcript variant X1	http://www.ncbi.nlm.nih.gov/gene/?term=29203
Bend4	protein_coding	chr14:42399359-42401643	+	0.00366888094338835	0	1.17398077036338	7.36662637437417	5.54493600651738	0	3.14937634837876	0.0360926964236027	BEN domain containing 4, transcript variant X2	http://www.ncbi.nlm.nih.gov/gene/?term=681008
Adipoq	protein_coding	chr11:81330845-81344488	-	32.4463687417229	109.746365682409	7.28154779256736	100.43775859823	644.712273517915	4.08732514630036	2.33310446282021	0.0361644863179186	adiponectin, C1Q and collagen domain containing	http://www.ncbi.nlm.nih.gov/gene/?term=246253
Mrgpre	protein_coding	chr1:216969464-216973936	-	0	0	0	1.10229353927037	2.75294948940874	3.37494402254139	4.36357046043681	0.03621446698355	MAS related GPR family member E	http://www.ncbi.nlm.nih.gov/gene/?term=404660
L3mbtl1	protein_coding	chr3:159316580-159348914	+	29.2966897566333	32.2295371843662	65.1321438691338	27.5832054785788	15.4703980805739	18.9805098117266	-1.0267764346423	0.0362536851816258	l(3)mbt-like 1 (Drosophila), transcript variant X1	http://www.ncbi.nlm.nih.gov/gene/?term=311613
Pomp	protein_coding	chr12:8746948-8759433	-	6.28527143642431	9.53023485407324	7.52611529545739	12.8624623969949	20.2161654602282	19.1261737295566	1.14971655529705	0.0364227587613273	proteasome maturation protein	http://www.ncbi.nlm.nih.gov/gene/?term=288455
LOC102553048	lncRNA	chr17:37467268-37472622	+	0	0	0	0.0379138176093465	3.69406914936603	4.25152211329369	4.49578565673112	0.0365943355283967	uncharacterized LOC102553048	http://www.ncbi.nlm.nih.gov/gene/?term=102553048
Zdhhc11	protein_coding	chr1:31906049-31936603	-	3.12777079771161	4.79309477184389	0.131670502205956	0	0	0	-4.51915233693723	0.0366104676660662	zinc finger, DHHC-type containing 11	http://www.ncbi.nlm.nih.gov/gene/?term=499000
Pou6f2	protein_coding	chr17:49053679-49509174	+	3.12777079771161	4.79309477184389	0.131670502205956	0	0	0	-4.51914296724875	0.0366231759218377	POU class 6 homeobox 2	http://www.ncbi.nlm.nih.gov/gene/?term=681092
LOC103691640	lncRNA	chr2:196574557-196576568	+	3.12777079771161	4.79309477184389	0.131670502205956	0	0	0	-4.5191329297193	0.0366367970444531	uncharacterized LOC103691640	http://www.ncbi.nlm.nih.gov/gene/?term=103691640
LOC102554740	lncRNA	chr14:46632424-46633442	-	3.12777079771161	4.79309477184389	0.131670502205956	0	0	0	-4.51913018663863	0.0366405207301396	uncharacterized LOC102554740	http://www.ncbi.nlm.nih.gov/gene/?term=102554740
Wee2	protein_coding	chr4:68604770-68631341	+	0	0	0	1.10236693053781	3.70717050494533	2.47294971240419	4.37149650658561	0.0368795345078681	WEE1 homolog 2 (S. pombe), transcript variant X1	http://www.ncbi.nlm.nih.gov/gene/?term=502750
Hhla2	protein_coding	chr11:53866424-53875343	+	1.06906459901466	0.917849526338636	5.86587168745169	0	0	0	-4.47464935069946	0.0369966097290638	HERV-H LTR-associating 2	http://www.ncbi.nlm.nih.gov/gene/?term=108352332
LOC108352341	lncRNA	chr11:64855313-64859182	+	1.06880803535573	2.85448113488828	3.63996808483546	0	0	0	-4.40980412219262	0.0370011217809289	uncharacterized LOC108352341	http://www.ncbi.nlm.nih.gov/gene/?term=108352341
Dctpp1	protein_coding	chr1:198703459-198706852	-	15.6633792371949	19.0342197097649	15.0831907709182	24.6068202410068	49.7478576053902	26.2803867879054	1.00971402998587	0.0370637381845348	dCTP pyrophosphatase 1	http://www.ncbi.nlm.nih.gov/gene/?term=192252
LOC103694076	lncRNA	chr17:33782463-33815010	-	5.21616628965529	3.77388811981005	6.14636178126422	0.0181096271353034	2.81023438358707	0.782338601661876	-1.93259708518365	0.0371518706843091	uncharacterized LOC103694076, transcript variant X4	http://www.ncbi.nlm.nih.gov/gene/?term=103694076
LOC108349571	lncRNA	chr1:101158759-101161739	-	0	0	0	0.0379643610860121	4.6494315369249	3.34686476263298	4.50501888713737	0.0373811223540465	uncharacterized LOC108349571	http://www.ncbi.nlm.nih.gov/gene/?term=108349571
LOC102547028	V_segment	chr6:141198236-141198795	-	24.0358801579215	58.305582217426	0.676674178242067	12.5674339838982	1.73487318131661	1.44090263548274	-2.34033410435636	0.0377083971673022	Ig heavy chain V region M167-like	http://www.ncbi.nlm.nih.gov/gene/?term=102547028
Tmem8c	protein_coding	chr3:5608243-5617689	-	5.17268535649832	2.84693210877928	0.132007597390411	0	0	0	-4.53784435797387	0.0377115521249392	transmembrane protein 8C	http://www.ncbi.nlm.nih.gov/gene/?term=296601
LOC103693340	lncRNA	chr10:47171684-47182280	-	5.17268535649832	2.84693210877928	0.132007597390411	0	0	0	-4.53784320875484	0.0377138185004467	uncharacterized LOC103693340	http://www.ncbi.nlm.nih.gov/gene/?term=103693340
Rbp2	protein_coding	chr8:106479253-106527726	+	6.22609930532306	5.72948939688344	0.187314735344084	1.04742063514418	0	0	-3.2527665066229	0.0377224601353165	retinol binding protein 2	http://www.ncbi.nlm.nih.gov/gene/?term=24710
Scn9a	protein_coding	chr3:52583953-52664209	-	11.4628372152215	9.4849486507379	10.0196136506329	24.6434824285549	88.7992939799642	1.79092857166924	1.87970089676821	0.0377598768149531	sodium voltage-gated channel alpha subunit 9	http://www.ncbi.nlm.nih.gov/gene/?term=78956
Ppp1r1c	protein_coding	chr3:66673060-66783501	+	0	0	0	3.18079357673671	0.861267856591186	3.37395276541523	4.38795352026313	0.0380242821902204	protein phosphatase 1, regulatory (inhibitor) subunit 1C	http://www.ncbi.nlm.nih.gov/gene/?term=499818
LOC102551830	lncRNA	chr6:60178870-60180424	-	0.0106122292296736	1.91706492371122	1.25044996660175	3.24058181502545	7.41275035949333	4.07161780017058	2.0875369846569	0.0382712072586954	uncharacterized LOC102551830	http://www.ncbi.nlm.nih.gov/gene/?term=102551830
Prlh	protein_coding	chr9:98111391-98114831	+	8.33682427379367	4.7003368542721	9.7951032845289	2.14458690213688	1.80285422576496	3.37444902188998	-1.57966527768738	0.0387030760457494	prolactin releasing hormone	http://www.ncbi.nlm.nih.gov/gene/?term=63850
LOC102546397	lncRNA	chr20:21197169-21241593	+	0.0261722026348479	4.79250282665212	3.67623870898508	0	0	0	-4.57558140147866	0.0389327210593075	uncharacterized LOC102546397	http://www.ncbi.nlm.nih.gov/gene/?term=102546397
LOC689230	protein_coding	chr11:67329612-67336910	+	4.12599925511345	0	1.31311400987977	6.45982318586318	20.5005365491595	2.12842405276248	2.35235190275388	0.0390060632893995	similar to stefin A2	http://www.ncbi.nlm.nih.gov/gene/?term=689230
Agtr2	protein_coding	chrX:119389480-119393845	+	19.7093382258484	5.61278460204564	10.1165054728211	26.6900596136753	55.4114546794068	11.8615547395076	1.3967862450382	0.0390801052533569	angiotensin II receptor, type 2	http://www.ncbi.nlm.nih.gov/gene/?term=24182
LOC102556841	lncRNA	chr17:44076587-44077357	+	4.14364279491177	0.918134219579881	2.51419619683854	0	0	0	-4.41145478638447	0.0395203841045658	uncharacterized LOC102556841, transcript variant X1	http://www.ncbi.nlm.nih.gov/gene/?term=102556841
Vom2r52	protein_coding	chr4:156597780-156629949	-	4.16515088144448	4.77423229204009	1.4345264715837	1.04742063514418	0	0	-3.03740056703762	0.0399160935631573	vomeronasal 2 receptor, 52	http://www.ncbi.nlm.nih.gov/gene/?term=297590
Celf6	protein_coding	chr8:64364491-64428452	+	0	0	0	3.18125036147978	4.66325436075714	0	4.43050036972005	0.0399808348800133	CUGBP, Elav-like family member 6	http://www.ncbi.nlm.nih.gov/gene/?term=300758
Larp6	protein_coding	chr8:65611570-65632706	+	17.7808074402948	23.7723329649541	24.802124027616	14.7646906121564	10.1220155749789	1.3183592410571	-1.33410647442278	0.0400986468711985	La ribonucleoprotein domain family, member 6	http://www.ncbi.nlm.nih.gov/gene/?term=315731
Atp6v0d2	protein_coding	chr5:33843591-33892446	-	6.26516948562438	6.65242709729601	6.26759965590509	18.0479125605349	14.6554715976644	11.434248977274	1.18556194945501	0.0401060551607915	ATPase H+ transporting V0 subunit D2	http://www.ncbi.nlm.nih.gov/gene/?term=297932
LOC103693720	lncRNA	chr15:58840110-58847176	+	9.37556991403264	4.69053657170108	11.0041272077055	2.13698104018056	4.68008574426182	0	-1.87198983052258	0.0405886871047475	uncharacterized LOC103693720	http://www.ncbi.nlm.nih.gov/gene/?term=103693720
LOC303566	protein_coding	chr10:90192608-90214486	+	34.328565463262	14.1450420327173	24.9297061412676	52.1882115998202	75.4433874770309	25.9627537772808	1.06148860967053	0.0408157639345229	E2F1-inducible gene	http://www.ncbi.nlm.nih.gov/gene/?term=303566
Gpr81	protein_coding	chr12:38145177-38146232	+	8.32829554470249	10.5173707448056	1.60537272009945	19.1493369137263	23.9724446347327	9.60019859784644	1.34046344955937	0.0408671950591375	G protein-coupled receptor 81	http://www.ncbi.nlm.nih.gov/gene/?term=689936
LOC102552809	lncRNA	chr3:61124742-61125535	+	0.00365323524854205	0.960757657498192	0.018263115926496	5.26774242309008	2.72875078582681	1.53949110059881	2.79421050838331	0.0410902421848698	uncharacterized LOC102552809, transcript variant X1	http://www.ncbi.nlm.nih.gov/gene/?term=102552809
Mfrp	protein_coding	chr8:48437720-48443421	+	0.00366888094338835	0	1.17398077036338	0.0552440084611741	5.53644923490425	6.81247142462141	3.11407835757487	0.0411957900618962	membrane frizzled-related protein	http://www.ncbi.nlm.nih.gov/gene/?term=315597
Fosl1	protein_coding	chr1:220826560-220835066	+	2.10765180620585	6.73279845468674	0.145823169512625	14.8709430333768	21.3160827112425	2.05396408439517	2.02770640363982	0.041399433014309	FOS like 1, AP-1 transcription factor subunit	http://www.ncbi.nlm.nih.gov/gene/?term=25445
Knstrn	protein_coding	chr3:110618256-110638024	+	26.1103719529739	38.1011080690758	22.763208488338	36.394980762357	104.054816211773	38.5125681968879	1.03801549983916	0.0416160629750253	kinetochore-localized astrin/SPAG5 binding protein	http://www.ncbi.nlm.nih.gov/gene/?term=311325
LOC108348792	lncRNA	chr18:47725539-47730436	-	0	0	0	0.0380150178451339	5.6068220121942	2.44871145397377	4.51312630251389	0.0416925709521879	uncharacterized LOC108348792	http://www.ncbi.nlm.nih.gov/gene/?term=108348792
Kcnd2	protein_coding	chr4:48309283-48816804	+	4.18993459872904	3.77368771381832	7.27913506017148	12.7904837644474	10.9398507916152	15.0172116704374	1.33667119258128	0.0417451927896431	potassium voltage-gated channel subfamily D member 2	http://www.ncbi.nlm.nih.gov/gene/?term=65180
Cela3b	protein_coding	chr5:155763877-155772048	-	0	0	0	1.10244046788688	4.66418526648313	1.58071443050214	4.37881607860126	0.0420118655265621	chymotrypsin-like elastase family, member 3B	http://www.ncbi.nlm.nih.gov/gene/?term=298567
Nek2	protein_coding	chr13:110511546-110524750	+	68.803609320143	71.3433456833155	36.8124833256685	118.259417813383	208.559494618391	42.2770485919008	1.06033006523755	0.042412987078726	NIMA-related kinase 2	http://www.ncbi.nlm.nih.gov/gene/?term=114482
Shisa8	protein_coding	chr7:123440163-123445613	-	5.27413709127296	16.2751619435679	6.477446905658	46.6437600329616	42.363718560225	2.65676581651304	1.70934993043441	0.0425236324049146	shisa family member 8	http://www.ncbi.nlm.nih.gov/gene/?term=315163
LOC108349780	protein_coding	chr1:181771002-181772003	+	0.0571622549475372	0	23.3262557055954	0.00472271712949032	0	0.862406817401854	-4.31192921768808	0.0426020899445368	serine/threonine-protein kinase 24-like	http://www.ncbi.nlm.nih.gov/gene/?term=108349780
LOC102551110	lncRNA	chr5:47445042-47461968	-	44.8353681227611	24.579361879666	54.3316813351486	12.8858520328322	10.8245167655941	33.8378789887266	-1.10393288503888	0.0428423085509345	uncharacterized LOC102551110, transcript variant X4	http://www.ncbi.nlm.nih.gov/gene/?term=102551110
LOC102553634	lncRNA	chr11:44297688-44306567	+	11.441434249565	4.68171142430222	11.0673363716251	23.3855964824344	15.47812882866	21.5995311318527	1.14812660952562	0.0429600578495039	uncharacterized LOC102553634	http://www.ncbi.nlm.nih.gov/gene/?term=102553634
LOC100910319	lncRNA	chr11:79215925-79237004	+	18.933427071209	59.9677581533922	60.5794948443267	20.2619866504191	31.3637995709099	12.9173516867432	-1.10824045703471	0.0433220031132525	uncharacterized LOC100910319	http://www.ncbi.nlm.nih.gov/gene/?term=100910319
LOC102552654	lncRNA	chr9:103525226-103557670	-	6.2027108751598	1.87112593146397	1.41357406910157	9.59142799064291	8.20278327562528	10.8374371639446	1.5491886290294	0.0433994994314228	uncharacterized LOC102552654, transcript variant X3	http://www.ncbi.nlm.nih.gov/gene/?term=102552654
S100a5	protein_coding	chr2:189999669-190005877	+	0.0172077130092704	1.89877970311666	3.55801256057412	9.57351187390036	15.7976514247094	1.31157740661278	2.21371157566489	0.0434926988894067	S100 calcium binding protein A5	http://www.ncbi.nlm.nih.gov/gene/?term=295211
LOC102547513	lncRNA	chr19:59653702-59662562	+	32.5716500078391	127.258372186674	299.443813024136	30.0491007351459	107.737616921126	45.2480456500615	-1.33177310688008	0.0435665553844427	uncharacterized LOC102547513	http://www.ncbi.nlm.nih.gov/gene/?term=102547513
LOC102550211	protein_coding	chr15:5771821-5853414	+	3.09746469404477	0	1.2832714306878	19.9541411609447	7.28649249068327	0	2.55452683391375	0.0436500939619309	disks large homolog 5-like, transcript variant X3	http://www.ncbi.nlm.nih.gov/gene/?term=102550211
LOC100910180	protein_coding	chrX:104932867-104933495	-	5.16451618616549	0	2.51452747440164	0	0	0	-4.42626957586791	0.0437090699044688	60S ribosomal protein L36a-like	http://www.ncbi.nlm.nih.gov/gene/?term=100910180
LOC100360968	V_segment	chr3:19552773-19553437	+	0.0106548824353409	0.943306916291943	2.36367359176994	0.0945760720985183	17.7061256894516	7.3751037683092	2.7936859823326	0.0438776669056405	mCG142527-like	http://www.ncbi.nlm.nih.gov/gene/?term=100360968
LOC103692503	lncRNA	chr5:161773906-161788542	+	9.36817867703084	7.59413492242562	6.37168760035245	12.8595505522472	24.9186265496576	13.924747637363	1.1346418919443	0.0439017534127297	uncharacterized LOC103692503	http://www.ncbi.nlm.nih.gov/gene/?term=103692503
Egf_1	protein_coding	chr2:235057226-235177294	-	7.28653270992761	2.79224160710984	8.52137104434249	1.0896666545904	1.82478887066581	2.52816321169573	-1.68623478848415	0.0440532851868802	epidermal growth factor	http://www.ncbi.nlm.nih.gov/gene/?term=108348113
LOC108349625	lncRNA	chr1:188159363-188171009	-	25.9819264449588	9.40150941745759	17.4822380514189	4.33014560075044	10.1631299317399	7.44996140360874	-1.25037714450987	0.0445000238659768	uncharacterized LOC108349625	http://www.ncbi.nlm.nih.gov/gene/?term=108349625
LOC108348764	lncRNA	chr18:25140949-25143802	-	7.28653270992761	2.79224160710984	8.52137104434249	1.08973104326196	2.77905873791776	1.62634455928163	-1.67922729757869	0.0447183486303676	uncharacterized LOC108348764	http://www.ncbi.nlm.nih.gov/gene/?term=108348764
LOC103693234	protein_coding	chr9:88086194-88096116	+	3.13468445341976	2.83901911119858	3.71194589394676	14.809902283562	12.9054997559817	2.96558494206522	1.63115346340818	0.0447545086053176	proline-rich protein 2-like, transcript variant X2	http://www.ncbi.nlm.nih.gov/gene/?term=103693234
LOC102551737	protein_coding	chr12:21782060-21784178	-	26.009367875689	10.3458886501597	22.2881640200391	8.52855953857966	4.46672712181375	12.6832710534166	-1.17960528087283	0.0447807242320014	cell wall protein PRY3-like	http://www.ncbi.nlm.nih.gov/gene/?term=102551737
LOC500959	protein_coding	chr8:26341789-26342573	-	4.19506086504854	4.73521583316721	7.31458741065213	20.1606923217445	4.36128667603216	22.7260211407094	1.51996148076854	0.044890055215858	triosephosphate isomerase	http://www.ncbi.nlm.nih.gov/gene/?term=500959
Tspan10	protein_coding	chr10:109614664-109619581	+	1.06855420364163	4.80325528482169	1.36544140912582	0	0	0	-4.35663879154843	0.044917208525756	tetraspanin 10	http://www.ncbi.nlm.nih.gov/gene/?term=688308
LOC108350451	protein_coding	chr3:114827885-114846608	+	1.06855420364163	4.80325528482169	1.36544140912582	0	0	0	-4.35663388851962	0.0449254770822523	translation initiation factor IF-2-like	http://www.ncbi.nlm.nih.gov/gene/?term=108350451
Grid1	protein_coding	chr16:11170831-11932197	+	19.7907574357073	19.030123931496	11.5634804612513	5.37019810620325	12.0727786101322	3.94498524205975	-1.22330748012087	0.0450304885332777	glutamate ionotropic receptor delta type subunit 1	http://www.ncbi.nlm.nih.gov/gene/?term=79219
Xirp1	protein_coding	chr8:128694809-128712092	-	36.4631396528024	37.1248975903314	16.8099106640333	53.3200498021319	95.6927972012228	32.5990862192334	1.00349784253499	0.0452348651058257	xin actin-binding repeat containing 1, transcript variant X6	http://www.ncbi.nlm.nih.gov/gene/?term=100910104
Grin3a	protein_coding	chr5:64928620-65073012	-	7.25680640897823	5.72115252844065	0.200399186256726	14.8618106926878	12.8407463217771	8.93729691415586	1.42033331147456	0.0454357797516939	glutamate ionotropic receptor NMDA type subunit 3A	http://www.ncbi.nlm.nih.gov/gene/?term=191573
LOC103692978	lncRNA	chr7:140374518-140383327	-	8.27226467074115	1.85446897732702	2.65351859675722	1.0578576429553	0.920965484443846	0	-2.54516100119836	0.0454700366834043	uncharacterized LOC103692978, transcript variant X1	http://www.ncbi.nlm.nih.gov/gene/?term=103692978
Crybb1	protein_coding	chr12:50390939-50404550	-	0	0	0	2.14496771527914	5.62262800475156	0	4.41539604122782	0.0459364993054103	crystallin, beta B1	http://www.ncbi.nlm.nih.gov/gene/?term=25421
Pmp2	protein_coding	chr2:93827504-93831419	+	0.0235332821481256	0.917753980749886	6.97061096582599	9.61772820674514	19.4939137819892	3.79398299832852	1.99830764070355	0.0462380196520223	peripheral myelin protein 2	http://www.ncbi.nlm.nih.gov/gene/?term=688790
LOC103690433	lncRNA	chr8:81150735-81170349	-	0.0855204606322735	3.68165123571733	37.8800164567411	0.0303462307215601	3.72207890328928	2.49988316332068	-2.71725250810117	0.0462432796204985	uncharacterized LOC103690433, transcript variant X2	http://www.ncbi.nlm.nih.gov/gene/?term=103690433
LOC108351788	lncRNA	chr8:123023183-123028346	-	6.24784718707604	3.76786128464557	6.17917031041098	1.07522476800407	1.85030481807679	0.782143164442991	-2.01548541476419	0.0464991601932762	uncharacterized LOC108351788, transcript variant X1	http://www.ncbi.nlm.nih.gov/gene/?term=108351788
LOC108350465	lncRNA	chr3:124077522-124085227	-	9.35055246349786	2.78335040047096	8.58934754478196	2.13670990826269	1.81328781911275	2.49906687047917	-1.62038487606304	0.0465122062015332	uncharacterized LOC108350465	http://www.ncbi.nlm.nih.gov/gene/?term=108350465
Mobp	protein_coding	chr8:128824420-128854492	+	0.00720369184311653	0.95139878432414	1.21468311353689	0.0648335597705922	9.30639837452149	5.83226969441093	2.62564131967795	0.046550154201232	myelin-associated oligodendrocyte basic protein	http://www.ncbi.nlm.nih.gov/gene/?term=25037
LOC102548743	lncRNA	chr4:149371163-149395805	+	8.27226467074115	1.85446897732702	2.65351859675722	13.8119957036533	14.7343214798432	7.211504057242	1.45715792404512	0.0466597453513159	uncharacterized LOC102548743	http://www.ncbi.nlm.nih.gov/gene/?term=102548743
LOC685989	protein_coding	chr19:309214-313428	-	5.20282774879941	4.75756485737601	2.65233315039495	0.00929621532594377	0	1.74800980662323	-2.56869396438349	0.0466715529216759	hypothetical protein LOC685989, transcript variant X2	http://www.ncbi.nlm.nih.gov/gene/?term=685989
RGD1309651	protein_coding	chr19:54184554-54210872	-	6.25898353059912	7.62994719458947	3.93201631147432	2.1282702312295	1.82452452951528	1.62602654197166	-1.61669858999903	0.0466834938861421	similar to 1190005I06Rik protein	http://www.ncbi.nlm.nih.gov/gene/?term=361424
Sbk1	protein_coding	chr1:197636230-197681031	+	1.06399948263118	2.86326980833438	2.48023297937873	8.49372713319697	5.44180890446778	7.46793765294422	1.68648527111098	0.0467172389897872	SH3 domain binding kinase 1	http://www.ncbi.nlm.nih.gov/gene/?term=113907
LOC300308	protein_coding	chr7:23011962-23026659	+	3.14635853084784	3.79425186265459	4.91083478814757	2.08600411729234	0	0	-2.42426526326346	0.0467886870300116	similar to hypothetical protein 4930509O22	http://www.ncbi.nlm.nih.gov/gene/?term=300308
LOC108348410	lncRNA	chr16:69261313-69294350	+	17.8430977470644	37.1078386296951	40.7369902110028	9.6887174655208	13.6963281301718	22.740688591452	-1.04577476365734	0.0468586701877316	uncharacterized LOC108348410, transcript variant X1	http://www.ncbi.nlm.nih.gov/gene/?term=108348410
LOC100912547	V_segment	chr6:139405905-139406654	+	0.0232830789108212	3.82783925353312	3.63957526012168	9.56484415311767	9.18087465505059	6.50584849129162	1.70643725272235	0.046878886464775	uncharacterized LOC100912547	http://www.ncbi.nlm.nih.gov/gene/?term=100912547
Crtac1	protein_coding	chr1:261527009-261669614	-	0.00366888094338835	0	1.17398077036338	4.24277558667189	0.839482552371432	5.09330727928414	2.84843406210153	0.0469014775098907	cartilage acidic protein 1	http://www.ncbi.nlm.nih.gov/gene/?term=171438
LOC103691797	V_segment	chr3:16454548-16455380	-	18.8415227702279	38.1536240840353	19.0478510528975	18.8644494553347	0	3.93686467261514	-1.71341515255878	0.0469610197976261	Ig kappa chain V-II region TEW-like	http://www.ncbi.nlm.nih.gov/gene/?term=103691797
LOC103694287	lncRNA	chr19:14318125-14319671	-	3.1212427585012	2.85477301776603	1.36595245416209	9.53323409505806	5.44122698480978	6.58093500006126	1.49479547499419	0.0471469427793712	uncharacterized LOC103694287, transcript variant X1	http://www.ncbi.nlm.nih.gov/gene/?term=103694287
LOC108349083	lncRNA	chr20:44602780-44624497	-	1.08871373127738	5.72827865447148	6.07480832109895	11.7105041194002	10.9854581138643	10.7382395610028	1.35423968858335	0.0471974073031357	uncharacterized LOC108349083, transcript variant X1	http://www.ncbi.nlm.nih.gov/gene/?term=108349083
LOC103691475	lncRNA	chr2:55006943-55047332	+	15.6477146655524	15.1986822905411	15.0030615276947	4.31988011716098	11.1369831641409	4.8387593393622	-1.15845401488573	0.0476738267858004	uncharacterized LOC103691475, transcript variant X2	http://www.ncbi.nlm.nih.gov/gene/?term=103691475
Mir449c	ncRNA	chr2:44896066-44896164	+	2.08447275503111	0.929655451466184	2.4450195640537	16.8627763013537	11.9901989589396	0	2.32208177783521	0.0480175901990239	microRNA 449c	http://www.ncbi.nlm.nih.gov/gene/?term=100526629
LOC102554488	lncRNA	chr15:25346981-25360185	-	4.20957982769709	5.6833813299783	9.69030719177448	4.17889438626052	0.886992862336283	0	-1.94472911690551	0.0480489902138664	uncharacterized LOC102554488	http://www.ncbi.nlm.nih.gov/gene/?term=102554488
Acat2l1	protein_coding	chr1:48008574-48025730	+	34.3003764496104	23.7691363847185	8.15937929077374	11.6525949998002	3.53022074795999	10.9019320154645	-1.3310285097974	0.0482722951883735	acetyl-CoA acetyltransferase 2-like 1	http://www.ncbi.nlm.nih.gov/gene/?term=365096
Cyp2c6v1	protein_coding	chr1:147713879-147814410	+	0.0234493536536213	1.88352057968224	5.8653658482073	0	0	0	-4.47205077884184	0.0484736786814996	cytochrome P450, family 2, subfamily C, polypeptide 6, variant 1	http://www.ncbi.nlm.nih.gov/gene/?term=293989
Mgarp	protein_coding	chr2:140444963-140453719	-	3.16596476906627	6.67474158705635	6.17730047501968	1.07517298013279	0.897565326481944	1.68037255116469	-2.01017659589042	0.0489099888260409	mitochondria-localized glutamic acid-rich protein	http://www.ncbi.nlm.nih.gov/gene/?term=689931
RGD1560394	protein_coding	chr14:82053684-82055290	-	20.8121866196671	16.1487768453905	11.5327940315275	25.6589776879973	52.5509724071025	22.0183305076882	1.04041712586858	0.0489607432320441	RGD1560394	http://www.ncbi.nlm.nih.gov/gene/?term=289728
Defb27	protein_coding	chr3:148069144-148073877	-	8.35462549643113	2.76314361638862	15.6075775386018	4.22430414268902	1.79249030945461	2.44693642722633	-1.62556081861564	0.0490130118527904	defensin beta 27	http://www.ncbi.nlm.nih.gov/gene/?term=641642
Neil3	protein_coding	chr16:41079444-41138505	+	6.25966365296197	5.69060539177921	6.23937854911486	22.2102021940577	10.91378944428	9.71981370786447	1.22043265344806	0.0491567577125976	nei-like DNA glycosylase 3	http://www.ncbi.nlm.nih.gov/gene/?term=290729
Smpx	protein_coding	chrX:40029200-40086870	-	58.05120247999	7.44395697354069	6.98778621313542	27.9733071789092	169.51265490373	33.2935012896151	1.66437190465177	0.0491874642603243	small muscle protein, X-linked	http://www.ncbi.nlm.nih.gov/gene/?term=84416
LOC103691798	V_segment	chr3:16849694-16884039	+	55.3485015212411	121.024987648959	21.0025242408361	45.5198488764283	11.6731931237657	23.0660276398375	-1.28461990344529	0.0494008643376147	Ig kappa chain V19-17-like	http://www.ncbi.nlm.nih.gov/gene/?term=103691798
Lrrn2	protein_coding	chr13:49660356-49730275	+	2.14571159519758	6.6513274202632	10.8229525881026	8.65793306296822	18.3442362534489	24.3704252675999	1.37113874711504	0.0495228209785492	leucine rich repeat neuronal 2	http://www.ncbi.nlm.nih.gov/gene/?term=289020
LOC102548751	lncRNA	chr6:109309357-109315212	+	11.4778222001797	11.3992537883642	11.2528390610087	5.31410692884847	5.52159061278776	3.20532507308718	-1.26285659259613	0.0495579699547151	uncharacterized LOC102548751	http://www.ncbi.nlm.nih.gov/gene/?term=102548751
Actn2	protein_coding	chr17:66304530-66397647	-	65.3922619819646	23.6877153373096	0.698162655924577	47.1355489489685	227.250589563601	43.1774135940119	1.8163258772611	0.0497206557434992	actinin alpha 2	http://www.ncbi.nlm.nih.gov/gene/?term=291245
