# Supplementary material for: Characteristics of phosgene aspiration lung injury analyzed based on transcriptomics and proteomics
Source: Front Genet. 2024 May 17;15:1393665. doi: 10.3389/fgene.2024.1393665 (PMC11140124; doi:10.3389/fgene.2024.1393665)
Supplement: Supplementary file 1 [file Presentation1.zip › Data/lncRNA/Gene_expression/gene_exp.xls]

ID	gene_type	Position	Strand	Length	1_COUNT	2_COUNT	3_COUNT	4_COUNT	5_COUNT	6_COUNT	1_TPM	2_TPM	3_TPM	4_TPM	5_TPM	6_TPM	Description	Website
A1bg	protein_coding	chr7:102294805-102298522	-	1690	0	0	0	0	0	0	0	0	0	0	0	0	alpha-1-B glycoprotein	http://www.ncbi.nlm.nih.gov/gene/?term=140656
A1cf	protein_coding	chr1:250426027-250514245	+	3884	0	5	0	1	0	2	0	0.0916438514093096	0	0.0205047959517143	0	0.0336378771850897	APOBEC1 complementation factor	http://www.ncbi.nlm.nih.gov/gene/?term=170912
A2m	protein_coding	chr4:154309426-154359138	+	4574	0	1	0	1	2	1	0	0.015563826798153	0	0.0174115932392782	0.0292843425041526	0.0142817572132585	alpha-2-macroglobulin	http://www.ncbi.nlm.nih.gov/gene/?term=24153
A2ml1	protein_coding	chr4:161863609-161907897	-	4696	1	3	6	2	4	2	0.0176571172201761	0.0454784564148754	0.122658084434938	0.0339184955180828	0.057047096513626	0.0278214469733578	alpha-2-macroglobulin-like 1, transcript variant X1	http://www.ncbi.nlm.nih.gov/gene/?term=362442
A3galt2	protein_coding	chr5:146933592-146945882	+	1911	1171	1100	845	1066	1417	1362	50.8094035100072	40.9774139990721	42.4491538468488	44.425384034487	49.6604677038277	46.5579904270387	alpha 1,3-galactosyltransferase 2	http://www.ncbi.nlm.nih.gov/gene/?term=171553
A4galt	protein_coding	chr7:124085832-124110440	-	3634	32	15	15	7	24	10	0.730151436133819	0.293845392576025	0.396259194074347	0.15340792304216	0.44231122492238	0.17975992705956	alpha 1,4-galactosyltransferase	http://www.ncbi.nlm.nih.gov/gene/?term=63888
A4gnt	protein_coding	chr8:107856853-107866438	+	1898	4	0	1	1	1	5	0.174747781803892	0	0.0505797650602802	0.041960288449135	0.0352862441027381	0.172088402248272	alpha-1,4-N-acetylglucosaminyltransferase	http://www.ncbi.nlm.nih.gov/gene/?term=685758
AA926063	lncRNA	chr20:5486474-5498987	-	411	46	66	24	35	33	58	9.28034022733225	11.4318011901061	5.60586242828682	6.78204856855484	5.37741755019684	9.21857891634978	AA926063gene	http://www.ncbi.nlm.nih.gov/gene/?term=294284
Aaas	protein_coding	chr7:143937198-143956668	-	1980	225	272	243	262	366	312	9.42247982567578	9.7794912660265	11.7818665467233	10.5383052519354	12.3799114234146	10.2935981504821	aladin WD repeat nucleoporin	http://www.ncbi.nlm.nih.gov/gene/?term=300259
Aacs	protein_coding	chr12:36512393-36555694	-	3191	979	722	451	1081	1088	1365	25.439219114435	16.1073072407931	13.5682161491914	26.9794792547952	22.8351428837395	27.9436834780794	acetoacetyl-CoA synthetase	http://www.ncbi.nlm.nih.gov/gene/?term=65984
Aadac	protein_coding	chr2:150146234-150157480	+	1645	0	0	0	0	1	0	0	0	0	0	0.0407132469951349	0	arylacetamide deacetylase	http://www.ncbi.nlm.nih.gov/gene/?term=57300
Aadacl2	protein_coding	chr2:150344307-150365033	+	1206	0	0	0	0	0	0	0	0	0	0	0	0	arylacetamide deacetylase-like 2	http://www.ncbi.nlm.nih.gov/gene/?term=295076
Aadacl3	protein_coding	chr5:162323373-162332014	+	1782	0	0	0	0	0	0	0	0	0	0	0	0	arylacetamide deacetylase-like 3	http://www.ncbi.nlm.nih.gov/gene/?term=313686
Aadacl4	protein_coding	chr5:162676109-162688907	-	1516	0	0	0	0	0	0	0	0	0	0	0	0	arylacetamide deacetylase-like 4	http://www.ncbi.nlm.nih.gov/gene/?term=313688
Aadat	protein_coding	chr16:32832001-32868680	-	2127	0	6	7	14	13	3	0	0.200815074117776	0.315939237701402	0.524197830122434	0.409333703333785	0.0921364703715715	aminoadipate aminotransferase	http://www.ncbi.nlm.nih.gov/gene/?term=29416
Aaed1	protein_coding	chr17:1798224-1830011	-	3298	1305	1317	1051	1165	1534	1826	32.8101147113586	28.4280894333984	30.5932123052507	28.1326049151225	31.1513125727512	36.1682859863642	AhpC/TSA antioxidant enzyme domain containing 1	http://www.ncbi.nlm.nih.gov/gene/?term=498685
Aagab	protein_coding	chr8:68526063-68564604	+	2705	661	656	496	654	745	920	20.2619891497194	17.2643057731006	17.6030297470862	19.2550722253618	18.4455090660676	22.2176624376963	alpha- and gamma-adaptin binding protein	http://www.ncbi.nlm.nih.gov/gene/?term=171435
Aak1	protein_coding	chr4:118653851-118806796	+	16881	3040	3440	2805	2938	3462	4644	14.9321829451145	14.5068400322935	15.951727113724	13.8607999245207	13.7350592088634	17.9709835791455	AP2 associated kinase 1	http://www.ncbi.nlm.nih.gov/gene/?term=500244
Aamdc	protein_coding	chr1:162519513-162549211	-	931	30	42	37	48	21	39	2.67189546077165	3.2115312981091	3.81526807854268	4.1060688709667	1.51067574376685	2.73648285955351	adipogenesis associated, Mth938 domain containing	http://www.ncbi.nlm.nih.gov/gene/?term=361606
Aamp	protein_coding	chr9:81560836-81566642	-	3024	1686	2252	1505	1953	2250	2359	46.2299764145458	53.0150467528905	47.7779739077512	51.4345719118793	49.8313179367537	50.9593594335432	angio-associated, migratory cell protein	http://www.ncbi.nlm.nih.gov/gene/?term=301512
Aanat	protein_coding	chr10:105568091-105572407	+	2367	0	0	0	0	0	0	0	0	0	0	0	0	aralkylamine N-acetyltransferase	http://www.ncbi.nlm.nih.gov/gene/?term=25120
Aar2	protein_coding	chr3:152626738-152648365	+	4155	733	930	638	740	698	806	14.6278613399613	15.9339874152874	14.7408547354644	14.1838903327507	11.250868190682	12.6719024162975	AAR2 splicing factor homolog	http://www.ncbi.nlm.nih.gov/gene/?term=296312
Aard	protein_coding	chr7:91588458-91593299	+	1246	1	1	5	1	11	5	0.0665472090416909	0.0571339837678585	0.385234326181428	0.0639170364979601	0.591256985856314	0.262137871161493	alanine and arginine rich domain containing protein	http://www.ncbi.nlm.nih.gov/gene/?term=246323
Aars	protein_coding	chr19:43193264-43215281	-	3710	1941	2135	1591	2034	2320	2838	43.3809955273323	40.967222360942	41.1689021531804	43.6628130153952	41.8808721919765	49.9707983197829	alanyl-tRNA synthetase	http://www.ncbi.nlm.nih.gov/gene/?term=292023
Aars2	protein_coding	chr9:17869301-17881762	-	4957	206	242	138	212	226	302	3.44584858341437	3.47543360772441	2.67259519541029	3.40605467520863	3.05345245821693	3.97984199375028	alanyl-tRNA synthetase 2, mitochondrial	http://www.ncbi.nlm.nih.gov/gene/?term=301254
Aarsd1	protein_coding	chr10:89317974-89331078	-	3306	267	298	208	269	314	360	6.69662994507193	6.41691023740956	6.03995219889826	6.48013575050432	6.36104460689566	7.11340371979428	alanyl-tRNA synthetase domain containing 1	http://www.ncbi.nlm.nih.gov/gene/?term=619440
Aasdh	protein_coding	chr14:33619990-33647268	+	4620	466	395	394	389	417	418	8.36357256907602	6.08650060411838	8.18704659507754	6.70567188059357	6.04499187770947	5.9103352017878	aminoadipate-semialdehyde dehydrogenase, transcript variant X3	http://www.ncbi.nlm.nih.gov/gene/?term=364136
Aasdhppt	protein_coding	chr8:1432757-1450175	-	2266	509	581	503	538	611	727	18.6254067233746	18.2527697851415	21.3098844768134	18.9084984917628	18.0585529517101	20.9581194606063	aminoadipate-semialdehyde dehydrogenase-phosphopantetheinyl transferase	http://www.ncbi.nlm.nih.gov/gene/?term=300328
Aass	protein_coding	chr4:50152005-50208935	-	3195	5	8	5	5	14	12	0.12976185049444	0.178250876431303	0.150235358504557	0.124633219837963	0.29346669117307	0.245351201853311	aminoadipate-semialdehyde synthase	http://www.ncbi.nlm.nih.gov/gene/?term=296925
Aatf	protein_coding	chr10:71744648-71837851	-	1800	194	175	134	221	226	274	8.93669864355205	6.92114731143419	7.14669600406177	9.77809926238738	8.40886879743407	9.94387975177983	apoptosis antagonizing transcription factor	http://www.ncbi.nlm.nih.gov/gene/?term=114512
Aatk	protein_coding	chr10:109184338-109224455	-	9928	197	178	193	151	228	160	1.64532746029326	1.27635294036118	1.86624456670946	1.21129479743606	1.53806511059582	1.05277610787178	apoptosis-associated tyrosine kinase	http://www.ncbi.nlm.nih.gov/gene/?term=690853
Abat	protein_coding	chr10:7093406-7200439	-	2832	3	2	14	4	15	5	0.0878366763410454	0.050274677807028	0.474578219343844	0.112486761972399	0.354731415820959	0.115333258286448	4-aminobutyrate aminotransferase	http://www.ncbi.nlm.nih.gov/gene/?term=81632
Abca1	protein_coding	chr5:69857717-69983042	-	10507	10486	17429	12289	9607	11030	18112	82.752097304456	118.088141339121	112.282177872212	72.8188358395674	70.3069765980943	112.607024623704	ATP binding cassette subfamily A member 1	http://www.ncbi.nlm.nih.gov/gene/?term=313210
Abca12	protein_coding	chr9:78521477-78693421	-	9168	0	1	0	0	1	0	0	0.0077649371482059	0	0	0.00730511467135656	0	ATP binding cassette subfamily A member 12, transcript variant X1	http://www.ncbi.nlm.nih.gov/gene/?term=301482
Abca13	protein_coding	chr14:89384512-89876748	+	15108	27	19	5	19	54	13	0.148185147377586	0.0895280600820944	0.0317713774438747	0.100156997753025	0.239380310469807	0.0562100772712983	ATP-binding cassette, subfamily A (ABC1), member 13	http://www.ncbi.nlm.nih.gov/gene/?term=289797
Abca14	protein_coding	chr1:189975731-190069112	+	4909	3	0	7	0	0	0	0.050672941005875	0	0.136891985860844	0	0	0	ATP-binding cassette, subfamily A (ABC1), member 14, transcript variant X4	http://www.ncbi.nlm.nih.gov/gene/?term=365362
Abca15	protein_coding	chr1:190072348-190178870	+	5455	1	1	0	0	0	0	0.015200334090916	0.0130502188404678	0	0	0	0	ATP-binding cassette, subfamily A (ABC1), member 15	http://www.ncbi.nlm.nih.gov/gene/?term=293442
Abca16	protein_coding	chr1:190200209-190358594	+	5038	10	14	10	22	35	4	0.164584800448485	0.1978255682506	0.190552588496252	0.347775665836063	0.46527693444718	0.0518656272278239	ATP-binding cassette, subfamily A (ABC1), member 16, transcript variant X1	http://www.ncbi.nlm.nih.gov/gene/?term=293444
Abca17	protein_coding	chr10:13630076-13723155	-	6597	525	682	530	687	640	583	6.59873530311082	7.35953610040634	7.71262829539764	8.2936351487535	6.49733309632834	5.77297765934181	ATP-binding cassette, subfamily A (ABC1), member 17	http://www.ncbi.nlm.nih.gov/gene/?term=287112
Abca2	protein_coding	chr3:2648787-2668770	+	10614	3205	3882	2602	3598	4527	4056	25.0378387981307	26.0368833364976	23.5342967220312	26.9970772244486	28.5649227196886	24.9629938188628	ATP binding cassette subfamily A member 2	http://www.ncbi.nlm.nih.gov/gene/?term=79248
Abca3	protein_coding	chr10:13723365-13780558	+	6452	24777	34026	22344	29720	32139	32274	318.421402237874	375.430099330394	332.460137232191	366.850503502843	333.610447817045	326.765533686208	ATP binding cassette subfamily A member 3, transcript variant X2	http://www.ncbi.nlm.nih.gov/gene/?term=302973
Abca4	protein_coding	chr2:225645539-225783288	+	7259	74	89	76	83	91	118	0.845284317740745	0.872822151254016	1.00510124678541	0.910617451514815	0.839588029885208	1.06189852379479	ATP binding cassette subfamily A member 4	http://www.ncbi.nlm.nih.gov/gene/?term=310836
Abca5	protein_coding	chr10:98573226-98645028	-	8244	5115	8051	7063	4492	6446	6791	51.446465540189	69.52234186445	82.2477903224406	43.3946747482109	52.3665497046218	53.811308604801	ATP binding cassette subfamily A member 5	http://www.ncbi.nlm.nih.gov/gene/?term=286970
Abca6	protein_coding	chr10:98477716-98546699	-	6530	73	52	43	193	124	81	0.926952686066481	0.566895111223138	0.632161859973921	2.35385009233636	1.27177459756013	0.810307099076413	ATP binding cassette subfamily A member 6, transcript variant X2	http://www.ncbi.nlm.nih.gov/gene/?term=303639
Abca7	protein_coding	chr7:12742433-12762423	-	6944	1017	1272	803	1137	1124	1225	12.1439264757874	13.0403710370801	11.1014280601646	13.0402352305203	10.8407228440473	11.5240247594282	ATP binding cassette subfamily A member 7	http://www.ncbi.nlm.nih.gov/gene/?term=299609
Abca8	protein_coding	chr10:98236919-98308288	-	5540	385	609	457	343	444	388	5.76233964790425	7.82564381928227	7.91916608241447	4.93081863256773	5.36753453796149	4.57509131903544	ATP binding cassette subfamily A member 8	http://www.ncbi.nlm.nih.gov/gene/?term=303637
Abca8a	protein_coding	chr10:98319480-98390484	-	5750	4524	6198	4715	4067	5253	4397	65.2383006671206	76.7354910462454	78.7203231492177	56.3301620776967	61.1844694322878	49.953558034552	ATP-binding cassette, subfamily A (ABC1), member 8a	http://www.ncbi.nlm.nih.gov/gene/?term=303638
Abca9	protein_coding	chr10:98412263-98472258	-	5369	516	882	645	483	717	624	7.96900659199638	11.6946635144964	11.5329212487327	7.1645414548574	8.94390945560008	7.59222363119932	ATP binding cassette subfamily A member 9, transcript variant X1	http://www.ncbi.nlm.nih.gov/gene/?term=287788
Abcb10	protein_coding	chr19:56742809-56772904	-	3460	607	833	586	660	735	834	14.5465659644017	17.1388410879677	16.2590262813484	15.1915647787464	14.2269852920933	15.7459097542001	ATP binding cassette subfamily B member 10	http://www.ncbi.nlm.nih.gov/gene/?term=361439
Abcb11	protein_coding	chr3:55480024-55587946	-	5033	12	8	2	11	11	8	0.197697967333869	0.113155483846218	0.0381483783367422	0.174060580616142	0.146375164787794	0.103834305572731	ATP binding cassette subfamily B member 11	http://www.ncbi.nlm.nih.gov/gene/?term=83569
Abcb1a	protein_coding	chr4:22339829-22517642	-	5736	418	355	468	391	600	628	6.04247729964536	4.40587082287951	7.83266813659427	5.42878056891479	7.00557440449759	7.15201319837568	ATP binding cassette subfamily B member 1A	http://www.ncbi.nlm.nih.gov/gene/?term=170913
Abcb1b	protein_coding	chr4:22225123-22307577	-	4695	1819	2308	2290	2985	3866	5924	32.1251371811624	34.9955446713795	46.8244733659857	50.6341369578761	55.1477623413952	82.4246780385864	ATP-binding cassette, subfamily B (MDR/TAP), member 1B	http://www.ncbi.nlm.nih.gov/gene/?term=24646
Abcb4	protein_coding	chr4:22133984-22192687	-	5230	106	56	49	112	127	114	1.68055242474003	0.762252552846289	0.899430078419919	1.70549718496431	1.62631128030375	1.42390484784945	ATP binding cassette subfamily B member 4	http://www.ncbi.nlm.nih.gov/gene/?term=24891
Abcb5	protein_coding	chr6:146805481-146902339	-	3886	0	0	0	0	0	0	0	0	0	0	0	0	ATP binding cassette subfamily B member 5	http://www.ncbi.nlm.nih.gov/gene/?term=314537
Abcb6	protein_coding	chr9:82373950-82382228	-	2843	369	349	228	364	453	440	10.7621092120768	8.73898747006273	7.69894120691027	10.1966895537921	10.6714389595743	10.11005743831	ATP-binding cassette, subfamily B (MDR/TAP), member 6	http://www.ncbi.nlm.nih.gov/gene/?term=140669
Abcb7	protein_coding	chrX:75150511-75291950	-	2221	714	704	635	612	748	942	26.6561572447934	22.5650681753378	27.4472085743366	21.9450986112528	22.5556154424285	27.7064032232438	ATP binding cassette subfamily B member 7	http://www.ncbi.nlm.nih.gov/gene/?term=302395
Abcb8	protein_coding	chr4:7296538-7311856	-	2882	586	562	464	683	717	672	16.8597654285374	13.8820910483728	15.4559968269143	18.8738891625333	16.6619881565291	15.2318657306018	ATP binding cassette subfamily B member 8	http://www.ncbi.nlm.nih.gov/gene/?term=362302
Abcb9	protein_coding	chr12:37923974-37956678	+	3303	64	95	44	91	79	80	1.6066426393644	2.04751730505644	1.27884267021318	2.19415594924545	1.60184378239563	1.58219212820936	ATP binding cassette subfamily B member 9	http://www.ncbi.nlm.nih.gov/gene/?term=63886
Abcc1	protein_coding	chr10:549537-672235	-	4975	1721	1680	1383	1405	1681	2279	28.6837331585718	24.0396835259463	26.6871447273852	22.4914736893314	22.6295683793089	29.924647704032	ATP binding cassette subfamily C member 1	http://www.ncbi.nlm.nih.gov/gene/?term=24565
Abcc10	protein_coding	chr9:17041351-17061263	+	4859	595	718	504	614	673	652	10.1535510119857	10.5193788084527	9.95764532178299	10.0636643899044	9.27619367145688	8.76553650663214	ATP binding cassette subfamily C member 10	http://www.ncbi.nlm.nih.gov/gene/?term=316231
Abcc12	protein_coding	chr19:21541324-21612757	+	5225	1	3	4	0	0	2	0.0158694397064013	0.0408740347032067	0.0734931246579229	0	0	0.0250046918635193	ATP binding cassette subfamily C member 12	http://www.ncbi.nlm.nih.gov/gene/?term=291923
Abcc2	protein_coding	chr1:263554426-263612556	+	5052	2	7	5	7	5	12	0.0328257412770969	0.0986386790228151	0.0950122665126799	0.110349246305465	0.0662839383481759	0.155165694758775	ATP binding cassette subfamily C member 2	http://www.ncbi.nlm.nih.gov/gene/?term=25303
Abcc3	protein_coding	chr10:82047308-82116928	-	6578	1298	1244	938	1324	1692	1344	16.3617107875949	13.4629136600473	13.6893234495558	16.0298252932245	17.2269396308055	13.3469860248083	ATP binding cassette subfamily C member 3	http://www.ncbi.nlm.nih.gov/gene/?term=140668
Abcc4	protein_coding	chr15:103695415-103927980	-	6011	1710	1927	1528	1724	1877	2288	23.5883341235683	22.8216760362579	24.4033608652439	22.8415308217292	20.9131372123163	24.8649218341375	ATP binding cassette subfamily C member 4	http://www.ncbi.nlm.nih.gov/gene/?term=170924
Abcc5	protein_coding	chr11:84395982-84490215	+	9352	2438	2546	2206	2535	2333	2861	21.6160875932398	19.3805657453505	22.6450886815882	21.5877877088133	16.7075158917049	19.984402394006	ATP binding cassette subfamily C member 5	http://www.ncbi.nlm.nih.gov/gene/?term=116721
Abcc6	protein_coding	chr1:101954786-102013252	-	8173	128	86	106	88	115	87	1.29860287234078	0.749082242093313	1.24508035885815	0.857503391401974	0.942362474037031	0.695369375006685	ATP binding cassette subfamily C member 6	http://www.ncbi.nlm.nih.gov/gene/?term=81642
Abcc8	protein_coding	chr1:102110708-102191287	-	4749	15	1	1	19	27	5	0.261900892185555	0.0149903019108763	0.0202148650419903	0.318629589819479	0.380770449629168	0.0687773820735356	ATP binding cassette subfamily C member 8	http://www.ncbi.nlm.nih.gov/gene/?term=25559
Abcc9	protein_coding	chr4:176806098-176928540	-	6608	1880	2818	1741	1524	2242	2406	23.5904216458808	30.3587232986154	25.2930820370704	18.3674812763503	22.7230809791597	23.7850130946166	ATP binding cassette subfamily C member 9	http://www.ncbi.nlm.nih.gov/gene/?term=25560
Abcd1	protein_coding	chrX:157073860-157095652	-	3859	1691	2100	1423	1537	1666	2007	36.3342932858036	38.7397724609947	35.3999898372941	31.7200426098255	28.9135795069855	33.9742908238773	ATP binding cassette subfamily D member 1	http://www.ncbi.nlm.nih.gov/gene/?term=363516
Abcd2	protein_coding	chr7:132294564-132343169	-	5516	498	779	587	508	640	833	7.48605431255285	10.053696011699	10.2161405597443	7.3345610511314	7.77065018790393	9.86503317477139	ATP binding cassette subfamily D member 2	http://www.ncbi.nlm.nih.gov/gene/?term=84356
Abcd3	protein_coding	chr2:225335708-225389120	-	3304	2583	3334	2299	2788	2617	3575	64.8234671396915	71.8353324894135	66.7993056900916	67.202805509796	53.0475494401971	70.6828111498374	ATP binding cassette subfamily D member 3	http://www.ncbi.nlm.nih.gov/gene/?term=25270
Abcd4	protein_coding	chr6:108315026-108329550	-	2585	199	234	231	180	231	212	6.38322888615993	6.44418291810131	8.57875862030914	5.54557560764507	5.98484730828484	5.35738823543913	ATP binding cassette subfamily D member 4	http://www.ncbi.nlm.nih.gov/gene/?term=299196
Abce1	protein_coding	chr19:31867960-31892863	+	3471	3188	2706	2347	2814	3397	4164	76.1573085627884	55.4990728477321	64.9129717418941	64.5660402531702	65.5454539239034	78.3671248063098	ATP binding cassette subfamily E member 1	http://www.ncbi.nlm.nih.gov/gene/?term=361390
Abcf1	protein_coding	chr20:3309914-3322828	+	3125	935	1103	838	1038	1069	1395	24.8090124818113	25.1268495947364	25.7434656776759	26.4534308225804	22.9102234902975	29.1609717450735	ATP binding cassette subfamily F member 1	http://www.ncbi.nlm.nih.gov/gene/?term=85493
Abcf2	protein_coding	chr4:7122850-7135607	+	2936	1117	1254	947	1185	1376	1759	31.5460516670513	30.4056319800881	30.96470476769	32.1437818663498	31.3880275335245	39.1370055963788	ATP binding cassette subfamily F member 2	http://www.ncbi.nlm.nih.gov/gene/?term=311959
Abcf3	protein_coding	chr11:84026206-84037938	-	2522	883	1019	788	978	1042	1115	29.0311012043739	28.7634947289738	29.9953650033769	30.88363745915	27.6709633393699	28.8806917546353	ATP binding cassette subfamily F member 3	http://www.ncbi.nlm.nih.gov/gene/?term=287982
Abcg1	protein_coding	chr20:9743269-9842735	+	6372	8191	10638	6929	6532	6447	10646	106.588180134741	118.849338335814	104.392142280428	81.6403921337454	67.7615833421547	109.141143797113	ATP binding cassette subfamily G member 1	http://www.ncbi.nlm.nih.gov/gene/?term=85264
Abcg2	protein_coding	chr4:88765441-88890268	+	3650	37	54	46	45	39	49	0.840536830476722	1.05320629146208	1.2098679802419	0.98187074970976	0.715605030403529	0.876962497857195	ATP-binding cassette, subfamily G (WHITE), member 2	http://www.ncbi.nlm.nih.gov/gene/?term=312382
Abcg3	protein_coding	chr14:5971984-6053039	+	1757	133	138	98	96	141	157	6.27664791574897	5.59139114451664	5.35460365411062	4.3514514728173	5.3746352158717	5.8372150975929	ATP-binding cassette, subfamily G (WHITE), member 3	http://www.ncbi.nlm.nih.gov/gene/?term=498327
Abcg3l1	protein_coding	chr14:6488655-6541220	-	3179	234	227	205	231	213	270	6.10341945801559	5.08332501946166	6.19065139581768	5.78703521455233	4.4873579894276	5.54818638667189	ATP-binding cassette, subfamily G (WHITE), member 3-like 1	http://www.ncbi.nlm.nih.gov/gene/?term=289453
Abcg3l3	protein_coding	chr14:5733361-6104164	+	4568	738	745	626	681	713	1081	13.3960930341219	11.6102808914602	13.1559209056134	11.872869376416	10.4535807140737	15.4588578919468	ATP-binding cassette, subfamily G (WHITE), member 3-like 3	http://www.ncbi.nlm.nih.gov/gene/?term=305142
Abcg3l4	protein_coding	chr14:5568023-5746903	-	1884	331	294	215	413	259	458	14.5678339895055	11.1091026909644	10.9554589852168	17.4583753438308	9.2070501319067	15.880434677281	ATP-binding cassette, subfamily G (WHITE), member 3-like 4	http://www.ncbi.nlm.nih.gov/gene/?term=360997
Abcg4	protein_coding	chr8:48604915-48626219	-	9930	405	338	332	279	392	456	3.38184472293137	2.42314833795227	3.20968084954932	2.23763696535064	2.64386003951086	2.99980759486511	ATP binding cassette subfamily G member 4	http://www.ncbi.nlm.nih.gov/gene/?term=300664
Abcg5	protein_coding	chr6:7935771-7961207	-	2761	1	1	1	0	1	0	0.0300318082093252	0.0257837536308409	0.0347701535981209	0	0.0242568965255331	0	ATP binding cassette subfamily G member 5	http://www.ncbi.nlm.nih.gov/gene/?term=114628
Abcg8	protein_coding	chr6:7961413-7980708	+	5388	0	3	2	1	0	0	0	0.0396374965338261	0.0356348901575396	0.0147811112614065	0	0	ATP binding cassette subfamily G member 8	http://www.ncbi.nlm.nih.gov/gene/?term=155192
Abhd1	protein_coding	chr6:26787807-26792795	-	1364	246	328	225	231	218	259	14.9543873362338	17.1187489429022	15.8358421326926	13.4875256210131	10.7039424522913	12.4040411956027	abhydrolase domain containing 1	http://www.ncbi.nlm.nih.gov/gene/?term=313917
Abhd10	protein_coding	chr11:60053719-60068142	+	3615	6	4	5	2	2	3	0.137622941852194	0.0787706155183974	0.132780628055895	0.0440612046896035	0.0370529965737189	0.0542114170070076	abhydrolase domain containing 10	http://www.ncbi.nlm.nih.gov/gene/?term=303953
Abhd11	protein_coding	chr12:24722277-24725760	-	1984	338	386	249	305	421	384	14.1261209644607	13.8502682948862	12.0484365559569	12.2431408166934	14.2115703831884	12.643501450344	abhydrolase domain containing 11	http://www.ncbi.nlm.nih.gov/gene/?term=360831
Abhd11os	lncRNA	chr12:24721190-24722177	+	478	2	3	2	1	2	5	0.346936495673418	0.446792534151161	0.401675289056116	0.166612191373344	0.280222976179904	0.683313362902136	abhydrolase domain containing 11, opposite strand	http://www.ncbi.nlm.nih.gov/gene/?term=686120
Abhd12	protein_coding	chr3:146630298-146690375	-	1949	1809	2612	1824	1766	2077	2108	76.9616936074386	95.4056034580048	89.8433652180437	72.1628261279761	71.3717424549167	70.6539706496564	abhydrolase domain containing 12	http://www.ncbi.nlm.nih.gov/gene/?term=499913
Abhd12b	protein_coding	chr6:92568975-92596327	+	639	0	0	0	1	0	0	0	0	0	0.124633219837963	0	0	abhydrolase domain containing 12B	http://www.ncbi.nlm.nih.gov/gene/?term=408202
Abhd13	protein_coding	chr16:85315275-85330108	-	5512	1897	2020	1772	1638	1898	2263	28.5368485518689	26.0888364341434	30.8622457034793	23.6667902406456	23.0615578557112	26.8196527952946	abhydrolase domain containing 13	http://www.ncbi.nlm.nih.gov/gene/?term=306630
Abhd14a	protein_coding	chr8:115141575-115151222	-	3015	188	301	184	233	228	240	5.17033188179038	7.10708858248765	5.85873051792099	6.15464882322215	5.06464690480773	5.19998069599555	abhydrolase domain containing 14A	http://www.ncbi.nlm.nih.gov/gene/?term=300982
Abhd14b	protein_coding	chr8:115149638-115154556	+	2441	1692	2428	1630	1771	2461	2038	57.4751968915945	70.809813799712	64.1051382046666	57.7810533637065	67.5220278191395	54.5398835606879	abhydrolase domain containing 14b	http://www.ncbi.nlm.nih.gov/gene/?term=300983
Abhd15	protein_coding	chr10:62643453-62648844	-	3098	574	776	775	446	634	882	15.3630826647687	17.8317044445472	24.015592451717	11.4653711602648	13.7059608420388	18.5979458067197	abhydrolase domain containing 15	http://www.ncbi.nlm.nih.gov/gene/?term=303343
Abhd16a	protein_coding	chr20:5080070-5094935	+	1935	1001	1501	1158	1064	1489	1514	42.8944394255363	55.2220178841872	57.4513986303612	43.792055625298	51.5365533623351	51.1119807984881	abhydrolase domain containing 16A	http://www.ncbi.nlm.nih.gov/gene/?term=361796
Abhd16b	protein_coding	chr3:176985900-176987797	+	1898	0	0	0	0	0	0	0	0	0	0	0	0	abhydrolase domain containing 16B	http://www.ncbi.nlm.nih.gov/gene/?term=311720
Abhd17a	protein_coding	chr7:11992543-12000978	+	6179	2423	2579	2127	2214	2744	2773	32.5149512599109	29.7129448122811	33.0462596241372	28.5360655822752	29.7418209008577	29.316321820573	abhydrolase domain containing 17A	http://www.ncbi.nlm.nih.gov/gene/?term=299617
Abhd17b	protein_coding	chr1:239266140-239301133	+	3176	932	949	883	859	971	1266	24.3323081039869	21.27150744403	26.6902858868185	21.5400815498355	20.4757764039969	26.039402703621	abhydrolase domain containing 17B	http://www.ncbi.nlm.nih.gov/gene/?term=309399
Abhd17c	protein_coding	chr1:146248505-146289465	-	2175	1562	1919	1265	1663	2005	2256	59.5483396284179	62.8099232660913	55.8347119617383	60.8930406865978	61.7385972738064	67.7575415656138	abhydrolase domain containing 17C	http://www.ncbi.nlm.nih.gov/gene/?term=361601
Abhd18	protein_coding	chr2:127770588-127828218	+	3216	247	265	227	194	218	255	6.36837753392067	5.8660043844245	6.77614721926663	4.80419208035849	4.53985618934246	5.17966827140182	abhydrolase domain containing 18	http://www.ncbi.nlm.nih.gov/gene/?term=499602
Abhd2	protein_coding	chr1:140998240-141087405	+	2023	2631	3507	2512	2815	3115	3465	107.838255515525	123.410591111248	119.205630222463	110.819755979353	103.124964123231	111.88842546455	abhydrolase domain containing 2	http://www.ncbi.nlm.nih.gov/gene/?term=293050
Abhd3	protein_coding	chr18:1892413-1946840	-	1912	110	97	102	177	212	206	4.7703768155095	3.61157298438855	5.12135993546548	7.37258946827046	7.42590886876745	7.038127637892	abhydrolase domain containing 3	http://www.ncbi.nlm.nih.gov/gene/?term=291793
Abhd4	protein_coding	chr15:32888233-32906861	+	2798	2957	4131	2842	3009	3851	3492	87.6297358941404	105.104191112759	97.5100500314147	85.6464074612806	92.1780360340405	81.527538658723	abhydrolase domain containing 4	http://www.ncbi.nlm.nih.gov/gene/?term=364380
Abhd5	protein_coding	chr8:130973222-131001448	+	4794	3185	3963	2925	2996	3294	4435	55.0882904785233	58.848932870117	58.5734569663964	49.7712390320128	46.0179435889128	60.4328951780194	abhydrolase domain containing 5	http://www.ncbi.nlm.nih.gov/gene/?term=316122
Abhd6	protein_coding	chr15:18647903-18695133	-	4410	954	1130	822	1023	942	1071	17.9373248599803	18.2411579286779	17.8939510062101	18.4744584826342	14.3058595036715	15.8645839626936	abhydrolase domain containing 6	http://www.ncbi.nlm.nih.gov/gene/?term=305795
Abhd8	protein_coding	chr16:19866028-19872765	-	1982	289	375	187	351	389	408	12.0904393000296	13.4691493014793	9.05755484045661	14.1038649062749	13.1446066187799	13.4472760127776	abhydrolase domain containing 8	http://www.ncbi.nlm.nih.gov/gene/?term=306338
Abi1	protein_coding	chr17:89951662-90033334	+	3099	3908	3939	2980	3099	3757	4944	104.563681896392	90.485075678847	92.3140285161494	79.6406274764583	81.1934996580793	104.216070037944	abl-interactor 1	http://www.ncbi.nlm.nih.gov/gene/?term=79249
Abi2	protein_coding	chr9:67234612-67284504	+	3563	2332	2382	1720	2052	2595	2856	54.2700987905103	47.5924962311138	46.3431596478216	45.8665640139468	48.7779093296821	52.362477519303	abl-interactor 2	http://www.ncbi.nlm.nih.gov/gene/?term=286928
Abi3	protein_coding	chr10:83644086-83655182	-	1737	1210	1280	821	1038	1046	1601	57.7608319998824	52.4593252916996	45.3749703761094	47.5918084747057	40.3304909079556	60.2100959971238	ABI family, member 3	http://www.ncbi.nlm.nih.gov/gene/?term=303476
Abi3bp	protein_coding	chr11:46206932-46422791	-	6046	5404	5262	5150	4303	5937	6701	74.1131181948357	61.9576946977743	81.773408788409	56.681048632352	65.7658667697058	72.4017862989694	ABI family member 3 binding protein, transcript variant X18	http://www.ncbi.nlm.nih.gov/gene/?term=363767
Abl1	protein_coding	chr3:10041820-10145076	-	6324	332	450	310	348	422	478	4.3530545633609	5.06562692894343	4.7059016708045	4.38250132223395	4.46912222194066	4.93757654678468	ABL proto-oncogene 1, non-receptor tyrosine kinase	http://www.ncbi.nlm.nih.gov/gene/?term=311860
Abl2	protein_coding	chr13:74154533-74333244	+	11282	1775	2054	1705	1730	1833	2822	13.0454826162964	12.9606532984701	14.5081255020317	12.2122217279093	10.8812305411918	16.339874636279	ABL proto-oncogene 2, non-receptor tyrosine kinase	http://www.ncbi.nlm.nih.gov/gene/?term=304883
Ablim1	protein_coding	chr1:277853877-278043096	-	7446	3936	4763	3744	3233	4531	4550	43.8308553889292	45.5375959171558	48.2709475492933	34.5793914358568	40.754228164384	39.9177607568051	actin-binding LIM protein 1, transcript variant X1	http://www.ncbi.nlm.nih.gov/gene/?term=307989
Ablim2	protein_coding	chr14:80044217-80169491	-	4591	228	415	412	227	195	288	4.11789665045434	6.43507115367501	8.61515189779518	3.93779621806927	2.84465079609332	4.09791552126158	actin binding LIM protein family, member 2	http://www.ncbi.nlm.nih.gov/gene/?term=360958
Ablim3	protein_coding	chr18:57126534-57245965	-	4541	6123	7417	4621	5795	7471	7609	111.804850684649	116.275797396462	97.6916584593849	101.63343673774	110.186623949477	109.459607964681	actin binding LIM protein family, member 3	http://www.ncbi.nlm.nih.gov/gene/?term=307395
Abo	protein_coding	chr3:4374679-4394374	-	1533	48	44	39	65	99	60	2.59625275822926	2.04325735557017	2.44228008433924	3.37680416566849	4.32508534859276	2.55674197626004	ABO blood group (transferase A, alpha 1-3-N-acetylgalactosaminyltransferase; transferase B, alpha 1-3-galactosyltransferase)	http://www.ncbi.nlm.nih.gov/gene/?term=100301568
Abo2	protein_coding	chr3:5386434-5402666	-	1005	0	0	0	0	0	0	0	0	0	0	0	0	histo-blood group ABO system transferase 2	http://www.ncbi.nlm.nih.gov/gene/?term=296504
Abr	protein_coding	chr10:64565121-64657079	-	4864	3735	4835	3977	3652	4468	5021	63.6714775720213	70.7645031149105	78.4937432717323	59.7959645444132	61.5206960443385	67.4333074372087	active BCR-related	http://www.ncbi.nlm.nih.gov/gene/?term=287537
Abra	protein_coding	chr7:80792615-80796683	-	1282	7	0	0	0	20	2	0.452749420640896	0	0	0	1.04482513739465	0.101910698117698	actin-binding Rho activating protein	http://www.ncbi.nlm.nih.gov/gene/?term=286965
Abracl	protein_coding	chr1:13165583-13175773	-	679	287	288	286	322	325	501	35.0477393928229	30.1950159162422	40.4361011901941	37.7677202465679	32.0564354562209	48.1998578854426	ABRA C-terminal like	http://www.ncbi.nlm.nih.gov/gene/?term=685045
Abt1	protein_coding	chr17:43946118-43948224	+	1304	257	321	243	238	318	274	16.3419328019543	17.5242722022203	17.8896439896565	14.5356359964702	16.3324437389763	13.7262143812912	activator of basal transcription 1	http://www.ncbi.nlm.nih.gov/gene/?term=306960
Abtb1	protein_coding	chr4:120778580-120784807	-	1887	278	417	301	276	387	262	12.2157682276276	15.7317379724809	15.3132584098611	11.6485496467952	13.7353808880805	9.06999812574582	ankyrin repeat and BTB domain containing 1	http://www.ncbi.nlm.nih.gov/gene/?term=297432
Abtb2	protein_coding	chr3:93494706-93648750	+	4504	177	159	115	147	193	227	3.2585378722186	2.51310880554741	2.45116459140927	2.5992833568027	2.86985906355471	3.29234457171666	ankyrin repeat and BTB domain containing 2	http://www.ncbi.nlm.nih.gov/gene/?term=171440
Ac1576	protein_coding	chr10:71342035-71358887	-	1183	3	5	1	3	8	6	0.210273429753035	0.300883109783397	0.0811499527340759	0.201962707040892	0.452904759472507	0.331317451361509	uncharacterized LOC102552783	http://www.ncbi.nlm.nih.gov/gene/?term=102552783
Acaa1	protein_coding	chr8:128027880-128036471	+	1522	356	615	377	496	553	481	19.3947074887497	28.7655718932144	23.779335459805	25.9538444338524	24.3339225313859	20.6446835442488	acetyl-CoA acyltransferase 1A	http://www.ncbi.nlm.nih.gov/gene/?term=24157
Acaa1b	protein_coding	chr8:127836235-127845296	-	1841	2	0	7	0	2	0	0.0900791118587147	0	0.365020509826661	0	0.0727575136414959	0	acetyl-Coenzyme A acyltransferase 1B, transcript variant X1	http://www.ncbi.nlm.nih.gov/gene/?term=501072
Acaa2	protein_coding	chr18:70733872-70762395	+	1616	1067	2284	1792	1342	1687	1641	54.7483394623548	100.616056671741	106.455882549051	66.137204253346	69.915805962193	66.335350895261	acetyl-CoA acyltransferase 2	http://www.ncbi.nlm.nih.gov/gene/?term=170465
Acaca	protein_coding	chr10:71519392-71719910	+	6864	3275	3750	2349	3949	3722	6477	39.5623351654977	38.8925610657516	32.8532817168245	45.8188866411034	36.3162281824946	61.641674575326	acetyl-CoA carboxylase alpha	http://www.ncbi.nlm.nih.gov/gene/?term=60581
Acacb	protein_coding	chr12:48127149-48238969	-	12553	1274	1776	953	1736	1701	2629	8.41530357855622	10.0718206121213	7.28816821177762	11.0137918664169	9.0752464361668	13.6810951525743	acetyl-CoA carboxylase beta	http://www.ncbi.nlm.nih.gov/gene/?term=116719
Acad10	protein_coding	chr12:40417918-40460562	+	3674	158	275	108	266	183	272	3.56587260468688	5.32851375559519	2.82200396328701	5.76603345365757	3.3359042757704	4.83623680953098	acyl-CoA dehydrogenase family, member 10	http://www.ncbi.nlm.nih.gov/gene/?term=304500
Acad11	protein_coding	chr8:112594758-112676275	+	3449	982	1274	926	974	1384	1522	23.6083797221107	26.2959450185659	25.7745331754611	22.4905686175907	26.8747565001113	28.8269877950194	acyl-CoA dehydrogenase family, member 11	http://www.ncbi.nlm.nih.gov/gene/?term=315973
Acad8	protein_coding	chr8:28023401-28044967	-	1893	255	215	228	235	251	247	11.1695957363003	8.08537924541554	11.5626465141288	9.88671286686091	8.88024094984482	8.52362128942457	acyl-CoA dehydrogenase family, member 8, transcript variant X1	http://www.ncbi.nlm.nih.gov/gene/?term=367196
Acad9	protein_coding	chr2:122782051-122806166	+	3716	624	606	467	605	706	838	13.9237678199007	11.60939179965	12.0646351015663	12.9662485530832	12.7242044302314	14.7314711462611	acyl-CoA dehydrogenase family, member 9	http://www.ncbi.nlm.nih.gov/gene/?term=294973
Acadl	protein_coding	chr9:73833368-73871857	-	1452	858	1641	1113	946	1271	1144	48.9968950935141	80.4552732330355	73.5870789366049	51.8870754770865	58.6246923217584	51.4679907524105	acyl-CoA dehydrogenase, long chain	http://www.ncbi.nlm.nih.gov/gene/?term=25287
Acadm	protein_coding	chr2:260124418-260148589	-	1953	885	1356	1139	893	1282	1343	37.5741284599913	49.4276537422239	55.9879410456452	36.4152997114579	43.9630104739222	44.9212234069101	acyl-CoA dehydrogenase, C-4 to C-12 straight chain	http://www.ncbi.nlm.nih.gov/gene/?term=24158
Acads	protein_coding	chr12:47254503-47263747	+	1748	474	720	406	523	580	572	22.4845811492327	29.3226770696918	22.2975743697204	23.8284028433568	22.2222591293239	21.3762936420195	acyl-CoA dehydrogenase, C-2 to C-3 short chain	http://www.ncbi.nlm.nih.gov/gene/?term=64304
Acadsb	protein_coding	chr1:201981362-202022771	+	4658	463	327	268	326	514	389	8.2419389870617	4.99759223150361	5.52342327492966	5.57381806726608	7.39035460107266	5.45541663051734	acyl-CoA dehydrogenase, short/branched chain	http://www.ncbi.nlm.nih.gov/gene/?term=25618
Acadvl	protein_coding	chr10:56619321-56624468	-	2102	566	880	624	621	771	807	22.3270635184234	29.803173416642	28.4986897757721	23.5284632078404	24.5653699323	25.0794858692719	acyl-CoA dehydrogenase, very long chain	http://www.ncbi.nlm.nih.gov/gene/?term=25363
Acan	protein_coding	chr1:140762758-140824441	+	6936	2	0	5	2	3	0	0.0239094067087505	0	0.0692044363353603	0.0229644254545728	0.0289676865514693	0	aggrecan	http://www.ncbi.nlm.nih.gov/gene/?term=58968
Acap1	protein_coding	chr10:56492300-56506446	-	2468	396	326	330	400	391	544	13.3044804280855	9.40340181141372	12.8363573937828	12.9077192020192	10.6104363456385	14.3989740990412	ArfGAP with coiled-coil, ankyrin repeat and PH domains 1	http://www.ncbi.nlm.nih.gov/gene/?term=287443
Acap2	protein_coding	chr11:73078966-73193496	+	6416	5044	5527	4766	4539	5190	6998	65.1866422254108	61.3250143770344	71.312013436145	56.3417718384732	54.175714133933	71.2504134880178	ArfGAP with coiled-coil, ankyrin repeat and PH domains 2	http://www.ncbi.nlm.nih.gov/gene/?term=619382
Acap3	protein_coding	chr5:173340060-173354756	+	4670	800	878	852	829	861	1081	14.2043378956654	13.3841311850604	17.5144187922738	14.1374904021379	12.3477524229817	15.1212126018015	ArfGAP with coiled-coil, ankyrin repeat and PH domains 3	http://www.ncbi.nlm.nih.gov/gene/?term=313772
Acat1	protein_coding	chr8:58166990-58195884	-	2186	1348	1677	1302	1412	1821	1776	51.1313928106571	54.6129271318658	57.1786427712279	51.4421619381332	55.7906511756823	53.0726300587177	acetyl-CoA acetyltransferase 1	http://www.ncbi.nlm.nih.gov/gene/?term=25014
Acat2	protein_coding	chr1:47972399-47992654	+	1672	107	55	47	162	160	203	5.30634390182794	2.34174157153788	2.69857567103311	7.71637658563771	6.40892739779875	7.93117570046003	acetyl-CoA acetyltransferase 2	http://www.ncbi.nlm.nih.gov/gene/?term=308100
Acat2l1	protein_coding	chr1:48008574-48025730	+	1454	33	25	6	11	4	13	1.88190381112534	1.22401897824539	0.396150181916417	0.602508185860414	0.184245643210446	0.584059042238497	acetyl-CoA acetyltransferase 2-like 1	http://www.ncbi.nlm.nih.gov/gene/?term=365096
Acbd3	protein_coding	chr13:99004942-99035520	+	3459	2292	2156	1780	1907	2326	3212	54.9429456756144	44.3721777329762	49.4017639405184	43.9071051163938	45.0361016421148	60.6600523471936	acyl-CoA binding domain containing 3	http://www.ncbi.nlm.nih.gov/gene/?term=289312
Acbd4	protein_coding	chr10:91186131-91200081	+	5356	521	890	517	653	586	736	8.06575532202358	11.8293801268725	9.26665491815551	9.70973296156223	7.32754830207248	8.97666570484968	acyl-CoA binding domain containing 4	http://www.ncbi.nlm.nih.gov/gene/?term=303577
Acbd5	protein_coding	chr17:89882465-89923982	-	3946	1289	1370	1185	1144	1398	1825	27.0859283219984	24.7158775903218	28.8293124657952	23.0889198766012	23.7274863778971	30.2122864737799	acyl-CoA binding domain containing 5	http://www.ncbi.nlm.nih.gov/gene/?term=307170
Acbd6	protein_coding	chr13:73196504-73334077	+	5409	569	554	479	536	478	728	8.72254409005801	7.29130612889858	8.50142147650827	7.8919164960957	5.91851233957193	8.79209159830419	acyl-CoA binding domain containing 6	http://www.ncbi.nlm.nih.gov/gene/?term=289125
Acbd7	protein_coding	chr17:78904549-78913372	-	4010	0	0	0	0	2	5	0	0	0	0	0.033403137808976	0.0814523160766137	acyl-CoA binding domain containing 7	http://www.ncbi.nlm.nih.gov/gene/?term=361277
Accs	protein_coding	chr3:82742830-82757273	-	2617	168	157	144	148	195	170	5.32296300125299	4.27079257647536	5.28240609406011	4.50394072086963	4.99036752191991	4.24348825903153	1-aminocyclopropane-1-carboxylate synthase homolog	http://www.ncbi.nlm.nih.gov/gene/?term=311218
Accsl	protein_coding	chr3:82762861-82777814	-	2258	5	28	14	15	14	7	0.183608995717331	0.882768124753342	0.595219449593341	0.52905642699153	0.415246270282532	0.202512534302085	1-aminocyclopropane-1-carboxylate synthase-like	http://www.ncbi.nlm.nih.gov/gene/?term=690470
Acd	protein_coding	chr19:37665289-37668043	-	1457	627	762	589	665	631	623	35.6825495443711	37.2312801347706	38.8086699490175	36.3493598296807	29.0049051576631	27.9322744807246	adrenocortical dysplasia homolog	http://www.ncbi.nlm.nih.gov/gene/?term=307798
Ace	protein_coding	chr10:94170766-94213831	+	3446	22970	31408	22479	20942	26280	30712	552.705276274753	648.839914706152	626.231241620282	483.991300235633	510.753945312792	582.197896732054	angiotensin I converting enzyme	http://www.ncbi.nlm.nih.gov/gene/?term=24310
Ace2	protein_coding	chrX:32050734-32095860	-	2296	812	789	607	963	914	1069	29.3245957501519	24.4634480131878	25.3798951259747	33.4032771166504	26.6609704941617	30.4147063416776	angiotensin I converting enzyme 2	http://www.ncbi.nlm.nih.gov/gene/?term=302668
Ace3	protein_coding	chr10:94191699-94206276	+	4928	116	116	125	97	101	173	1.95179939246141	1.67571377391867	2.4350749311184	1.56760163661048	1.37262630316694	2.29325954674631	angiotensin I converting enzyme (peptidyl-dipeptidase A) 3	http://www.ncbi.nlm.nih.gov/gene/?term=498012
Acer1	protein_coding	chr9:10061978-10093588	+	2424	2	3	1	2	2	1	0.0684140449389	0.0881051284340986	0.0396041229721171	0.0657100886769458	0.0552584911773902	0.0269491573817839	alkaline ceramidase 1	http://www.ncbi.nlm.nih.gov/gene/?term=301118
Acer2	protein_coding	chr5:105230540-105279732	+	5198	19212	17986	25481	11803	21756	23753	306.467334593261	246.326345273698	470.601393163697	180.838462120938	280.313760229901	298.510766591339	alkaline ceramidase 2	http://www.ncbi.nlm.nih.gov/gene/?term=313339
Acer3	protein_coding	chr1:163160987-163263621	-	4194	3201	3443	2587	2663	3356	4371	63.2856341710768	58.4414719638698	59.2162659743379	50.568190503054	53.5914081130858	68.0816678597626	alkaline ceramidase 3, transcript variant X1	http://www.ncbi.nlm.nih.gov/gene/?term=499210
Ache	protein_coding	chr12:22472358-22477052	-	2062	21	32	25	31	44	28	0.84445890969199	1.10477507312903	1.16392330364224	1.197313022197	1.4291099987914	0.887048113393034	acetylcholinesterase	http://www.ncbi.nlm.nih.gov/gene/?term=83817
Acin1	protein_coding	chr15:33288369-33333256	-	5614	4067	4682	3514	4063	4425	4906	60.0688963250812	59.3706153817933	60.0900222323874	57.6380244810919	52.7888874302568	57.0864375245524	apoptotic chromatin condensation inducer 1	http://www.ncbi.nlm.nih.gov/gene/?term=305884
Ackr1	protein_coding	chr13:91827310-91828875	-	1120	152	227	132	132	162	163	11.2531330489499	14.4284734257756	11.3143321599485	9.38621680972545	9.68720820690492	9.50708524234946	atypical chemokine receptor 1, transcript variant X1	http://www.ncbi.nlm.nih.gov/gene/?term=689105
Ackr2	protein_coding	chr8:130526521-130543566	+	3792	68	54	52	77	97	88	1.48692297671002	1.01376660438729	1.31646110031366	1.6171751887361	1.71318809514206	1.51597538486896	atypical chemokine receptor 2	http://www.ncbi.nlm.nih.gov/gene/?term=140473
Ackr3	protein_coding	chr9:97355881-97367455	+	2138	5514	4907	3575	4522	6969	5765	213.848864863064	163.388282087328	160.524513027022	168.444769620461	218.305363479168	176.144633746354	atypical chemokine receptor 3	http://www.ncbi.nlm.nih.gov/gene/?term=84348
Ackr4	protein_coding	chr8:112643838-112651668	-	4268	558	463	574	375	634	497	10.8407087478909	7.72269938324977	12.9110183234424	6.9974778124817	9.9487035352943	7.60693638103134	atypical chemokine receptor 4, transcript variant X4	http://www.ncbi.nlm.nih.gov/gene/?term=685243
Acly	protein_coding	chr10:88392248-88442845	-	4327	8253	9083	5698	10294	10644	12828	158.151326279515	149.435908552362	126.417898195743	189.466285935443	164.747795856639	193.664430119228	ATP citrate lyase	http://www.ncbi.nlm.nih.gov/gene/?term=24159
Acmsd	protein_coding	chr13:44424689-44468734	+	990	0	0	0	4	2	0	0	0	0	0.321780313036195	0.135299578397974	0	aminocarboxymuconate semialdehyde decarboxylase	http://www.ncbi.nlm.nih.gov/gene/?term=171385
Acnat1	protein_coding	chr5:64710885-64718500	-	4187	0	0	0	0	0	0	0	0	0	0	0	0	acyl-coenzyme A amino acid N-acyltransferase 1, transcript variant X1	http://www.ncbi.nlm.nih.gov/gene/?term=681043
Acnat2	protein_coding	chr5:64669998-64674250	-	1978	0	0	0	0	0	2	0	0	0	0	0	0.0660513220358384	acyl-coenzyme A amino acid N-acyltransferase 2	http://www.ncbi.nlm.nih.gov/gene/?term=313220
Aco1	protein_coding	chr5:56425076-56481218	+	3413	2268	2632	2083	2527	3291	3356	55.1003871528765	54.8987108160406	58.5903372041693	58.9662659340786	64.5792855819886	64.2337785373568	aconitase 1	http://www.ncbi.nlm.nih.gov/gene/?term=50655
Aco2	protein_coding	chr7:123102493-123145608	+	3268	5083	5562	4541	5552	7378	6757	128.969183474421	121.160619729244	133.395896431247	135.301335296602	151.202247020509	135.067131696206	aconitase 2	http://www.ncbi.nlm.nih.gov/gene/?term=79250
Acot1	protein_coding	chr6:107485088-107493082	+	1579	2	356	146	13	6	8	0.105025740932168	16.0501988497857	8.87654055498678	0.655685976690284	0.25449002396579	0.330967739042149	acyl-CoA thioesterase 1	http://www.ncbi.nlm.nih.gov/gene/?term=50559
Acot11	protein_coding	chr5:126347478-126395655	-	2052	138	168	112	161	175	202	5.57634478572157	5.82833457804985	5.23978759135191	6.24860673670068	5.71165983368639	6.43060478249304	acyl-CoA thioesterase 11	http://www.ncbi.nlm.nih.gov/gene/?term=100363074
Acot12	protein_coding	chr2:20857056-20901656	+	4870	2	3	3	3	7	1	0.0340524938258509	0.0438535587934815	0.0591378197645247	0.0490599347904261	0.0962655111188868	0.013413707904198	acyl-CoA thioesterase 12	http://www.ncbi.nlm.nih.gov/gene/?term=170570
Acot13	protein_coding	chr17:42241141-42253611	+	743	100	87	84	79	103	119	11.1598684341786	8.33571750794535	10.8533419960842	8.46784599009449	9.28431898333875	10.4625116308477	acyl-CoA thioesterase 13	http://www.ncbi.nlm.nih.gov/gene/?term=291135
Acot2	protein_coding	chr6:107460596-107468324	+	3221	318	787	438	343	409	423	8.18623643097519	17.3938834991399	13.0543845417486	8.48082434785011	8.50421488499279	8.5788178887696	acyl-CoA thioesterase 2	http://www.ncbi.nlm.nih.gov/gene/?term=192272
Acot3	protein_coding	chr6:107531508-107537446	+	1967	291	429	256	289	394	395	12.266947807621	15.526210919862	12.4942048223739	11.7011394716301	13.415087328397	13.1180880579107	acyl-CoA thioesterase 3	http://www.ncbi.nlm.nih.gov/gene/?term=314304
Acot4	protein_coding	chr6:107517668-107522952	+	2582	0	1	5	0	2	7	0	0.0275712408112904	0.18590316437725	0	0.0518770653036382	0.177100426976804	acyl-CoA thioesterase 4	http://www.ncbi.nlm.nih.gov/gene/?term=681337
Acot5	protein_coding	chr6:107550904-107557688	+	1863	0	0	0	0	0	2	0	0	0	0	0	0.0701285641368161	acyl-CoA thioesterase 5	http://www.ncbi.nlm.nih.gov/gene/?term=503049
Acot6	protein_coding	chr6:107581357-107590431	+	1578	12	13	8	4	10	27	0.630553783011003	0.586474188258411	0.486694013102214	0.201877382703316	0.424418829575393	1.11772398753041	acyl-CoA thioesterase 6	http://www.ncbi.nlm.nih.gov/gene/?term=299193
Acot7	protein_coding	chr5:169357582-169450215	+	1823	576	1015	616	582	583	706	26.1989389689443	39.6361919535781	32.4389702446504	25.425587049533	21.418227554569	25.2985621450201	acyl-CoA thioesterase 7	http://www.ncbi.nlm.nih.gov/gene/?term=26759
Acot8	protein_coding	chr3:161260837-161272495	-	1479	149	156	129	170	168	178	8.35345202665726	7.50877297421316	8.37325952460387	9.15409511223659	7.60751381986173	7.86193835958963	acyl-CoA thioesterase 8	http://www.ncbi.nlm.nih.gov/gene/?term=170588
Acot9	protein_coding	chrX:43543069-43592200	-	1623	1211	1010	922	1160	1118	1704	61.8690591535808	44.3011911352429	54.5362682352604	56.9212124908759	46.1344052256455	68.5849579598452	acyl-CoA thioesterase 9	http://www.ncbi.nlm.nih.gov/gene/?term=302640
Acox1	protein_coding	chr10:104724534-104748003	-	2223	2124	2954	2056	2597	2726	2721	79.2251259188804	94.5983535360398	88.7884886358752	93.0394554909412	82.1273918591425	79.9589136930551	acyl-CoA oxidase 1	http://www.ncbi.nlm.nih.gov/gene/?term=50681
Acox2	protein_coding	chr15:18449304-18481472	+	2688	0	0	0	0	2	0	0	0	0	0	0.0498313179367537	0	acyl-CoA oxidase 2	http://www.ncbi.nlm.nih.gov/gene/?term=252898
Acox3	protein_coding	chr14:80313202-80358115	-	6562	1715	2139	1480	1419	1918	1831	21.6708420495426	23.2052957534584	21.652024267743	17.2218912510049	19.5755520766261	18.2276182521329	acyl-CoA oxidase 3, pristanoyl	http://www.ncbi.nlm.nih.gov/gene/?term=83522
Acoxl	protein_coding	chr3:120414311-120724809	+	3383	1225	875	975	1003	1168	1911	30.0249283242048	18.4127477986721	27.6678640946797	23.6120453322163	23.1229099162201	36.9008606473461	acyl-CoA oxidase-like	http://www.ncbi.nlm.nih.gov/gene/?term=296138
Acp1	protein_coding	chr6:49836064-49851714	-	1715	182	190	136	198	201	277	8.7994423841413	7.88682175930194	7.61285923934694	9.19466136462901	7.84934784414367	10.5509958167254	acid phosphatase 1, soluble	http://www.ncbi.nlm.nih.gov/gene/?term=24161
Acp2	protein_coding	chr3:80020346-80030365	+	2965	1085	1202	836	941	1146	1340	30.3426095701694	28.8597336989044	27.0679020082861	25.2754908787006	25.8857982589607	29.5228246344739	acid phosphatase 2, lysosomal	http://www.ncbi.nlm.nih.gov/gene/?term=24162
Acp5	protein_coding	chr8:23142733-23149067	-	2139	654	806	594	729	739	982	25.3521532925335	26.8248193933847	26.6592959729503	27.1425981441506	23.1385050378077	29.9901411213474	acid phosphatase 5, tartrate resistant	http://www.ncbi.nlm.nih.gov/gene/?term=25732
Acp6	protein_coding	chr2:199284177-199305793	+	1312	346	543	308	411	555	596	21.8670476930012	29.4631070653126	22.5366778795723	24.9483977841649	28.3309273440422	29.6749660564731	acid phosphatase 6, lysophosphatidic	http://www.ncbi.nlm.nih.gov/gene/?term=295305
Acp7	protein_coding	chr1:85141383-85162449	+	1341	0	1	1	0	0	0	0	0.0530864606821414	0.0715886607639163	0	0	0	acid phosphatase 7, tartrate resistant, transcript variant X1	http://www.ncbi.nlm.nih.gov/gene/?term=687403
Acpp	protein_coding	chr8:112838574-112884062	-	2376	622	1200	561	630	687	872	21.7066016724827	35.9540120074503	22.666759714375	21.1168330430003	19.36475215821	23.9744059487724	acid phosphatase, prostate	http://www.ncbi.nlm.nih.gov/gene/?term=56780
Acpt	protein_coding	chr1:100226311-100234536	-	4183	20	39	35	10	24	22	0.396451458120712	0.663726705047888	0.803254552463402	0.190391172547115	0.384259859279925	0.343567933266979	acid phosphatase, testicular	http://www.ncbi.nlm.nih.gov/gene/?term=308569
Acr	protein_coding	chr7:130541320-130548356	+	2450	29	20	31	17	13	12	0.981476265923452	0.581134234895932	1.21469886392521	0.552608435550935	0.355368484486106	0.319957995886257	acrosin	http://www.ncbi.nlm.nih.gov/gene/?term=24163
Acrbp	protein_coding	chr4:157563990-157577045	+	2164	154	144	167	207	216	157	5.90080621985019	4.73715707188736	7.4085331848876	7.61811917173146	6.68494959441375	4.73936549282381	acrosin binding protein	http://www.ncbi.nlm.nih.gov/gene/?term=500316
Acrv1	protein_coding	chr8:39164991-39170568	+	827	0	1	3	1	0	0	0	0.0860809477324688	0.348248104296536	0.0963006378191757	0	0	acrosomal vesicle protein 1	http://www.ncbi.nlm.nih.gov/gene/?term=60353
Acsbg1	protein_coding	chr8:59184111-59240133	-	8826	69	115	60	86	71	59	0.648235865641325	0.927569514400231	0.652619946189067	0.776013365394903	0.538760897665623	0.43668260730945	acyl-CoA synthetase bubblegum family member 1	http://www.ncbi.nlm.nih.gov/gene/?term=171410
Acsbg2	protein_coding	chr9:10172317-10203550	+	3227	0	2	0	5	2	0	0	0.0441208204367844	0	0.123397315581745	0.0415080826197688	0	acyl-CoA synthetase bubblegum family member 2	http://www.ncbi.nlm.nih.gov/gene/?term=301120
Acsf2	protein_coding	chr10:82284719-82326771	-	3084	1790	2165	1439	1424	1891	2127	48.126751690676	49.9753771959589	44.7939581995683	36.7731042563154	41.0656594881749	45.0537481156147	acyl-CoA synthetase family member 2	http://www.ncbi.nlm.nih.gov/gene/?term=619561
Acsf3	protein_coding	chr19:55594801-55635312	+	2295	347	376	231	330	440	428	12.5370302377706	11.6631995029659	9.66278476405191	11.4515934933469	12.8401952832587	12.1825691534615	acyl-CoA synthetase family member 3, transcript variant X1	http://www.ncbi.nlm.nih.gov/gene/?term=498962
Acsl1	protein_coding	chr16:48937456-49003898	-	5068	1847	1780	1074	1987	3147	2418	30.2188670273488	25.003220189238	20.3442034819768	31.2245317276485	41.5874008964324	31.1671790882297	acyl-CoA synthetase long-chain family member 1	http://www.ncbi.nlm.nih.gov/gene/?term=25288
Acsl3	protein_coding	chr9:84569601-84593565	+	2768	1327	1446	832	1275	1660	2099	39.7514271720778	37.1890219285733	28.8556097825978	36.6841763123137	40.1646183416239	49.5363677668856	acyl-CoA synthetase long-chain family member 3	http://www.ncbi.nlm.nih.gov/gene/?term=114024
Acsl4	protein_coding	chrX:113596247-113660024	-	5388	4989	7214	4003	5844	5348	7742	76.7774714704174	95.3149666650072	71.3232326503156	86.3808142116597	66.4760879565367	93.8649355074693	acyl-CoA synthetase long-chain family member 4	http://www.ncbi.nlm.nih.gov/gene/?term=113976
Acsl5	protein_coding	chr1:276240703-276290012	+	2535	3878	4545	3083	4493	4484	5841	126.846278312798	127.634615170117	116.753141996939	141.153979980957	118.464788252692	150.517518153533	acyl-CoA synthetase long-chain family member 5	http://www.ncbi.nlm.nih.gov/gene/?term=94340
Acsl6	protein_coding	chr10:39654771-39717592	+	5096	3	0	0	5	9	1	0.0488134747640974	0	0	0.0781403330812974	0.11828093048724	0.0128188299633917	acyl-CoA synthetase long-chain family member 6	http://www.ncbi.nlm.nih.gov/gene/?term=117243
Acsm1	protein_coding	chr1:189359374-189395277	+	2297	75	107	15	146	215	106	2.70737339353331	3.31615889590702	0.626907231722323	5.06205120224768	6.26872339181731	3.01455128180456	acyl-CoA synthetase medium-chain family member 1	http://www.ncbi.nlm.nih.gov/gene/?term=361638
Acsm2a	protein_coding	chr1:189289957-189329007	+	2426	0	1	0	0	0	0	0	0.029344164787614	0	0	0	0	acyl-CoA synthetase medium-chain family member 2A	http://www.ncbi.nlm.nih.gov/gene/?term=246263
Acsm3	protein_coding	chr1:189514504-189541233	+	2616	2	4	3	5	6	2	0.0633928306314578	0.108851595985859	0.110092195050931	0.15221832468742	0.153608466300452	0.0499424751478931	acyl-CoA synthetase medium-chain family member 3	http://www.ncbi.nlm.nih.gov/gene/?term=24763
Acsm4	protein_coding	chr1:189432604-189458799	+	4012	0	0	2	0	0	0	0	0	0.0478566271607237	0	0	0	acyl-CoA synthetase medium-chain family member 4	http://www.ncbi.nlm.nih.gov/gene/?term=353317
Acsm5	protein_coding	chr1:189240955-189270422	+	3594	527	766	515	643	594	592	12.1585120866873	15.1727131139287	13.756316904138	14.2484483771182	11.0690414681013	10.7602271664215	acyl-CoA synthetase medium-chain family member 5	http://www.ncbi.nlm.nih.gov/gene/?term=361637
Acss1	protein_coding	chr3:146420346-146470293	-	4926	906	1259	841	1027	1048	1086	15.2504155814348	18.194656965573	16.3898358556619	16.6039229432243	14.2484793523615	14.4016822244986	acyl-CoA synthetase short-chain family member 1	http://www.ncbi.nlm.nih.gov/gene/?term=296259
Acss2	protein_coding	chr3:151032925-151075856	+	2933	513	390	299	621	778	757	14.5028445022266	9.46596933929531	9.78660682960761	16.8621989985955	17.7651621673521	16.8601573210151	acyl-CoA synthetase short-chain family member 2	http://www.ncbi.nlm.nih.gov/gene/?term=311569
Acss3	protein_coding	chr7:49047022-49250953	-	6909	1303	2080	1677	1315	1679	1734	15.6378524639063	21.4319008614103	23.3018759414617	15.1581162442528	16.275605167817	16.3950107821149	acyl-CoA synthetase short-chain family member 3	http://www.ncbi.nlm.nih.gov/gene/?term=314800
Acta1	protein_coding	chr19:56674072-56677084	-	1438	87	28	32	49	106	52	5.01658592109692	1.38615467711617	2.13630918685756	2.71376268869712	4.93683510329741	2.36223045177962	actin, alpha 1, skeletal muscle	http://www.ncbi.nlm.nih.gov/gene/?term=29437
Acta2	protein_coding	chr1:252537614-252550394	-	1395	3144	3086	2340	3334	6271	3880	186.877156869489	157.483211819988	161.032919109336	190.338245165958	301.067748950665	181.691798619759	actin, alpha 2, smooth muscle, aorta	http://www.ncbi.nlm.nih.gov/gene/?term=81633
Actb	protein_coding	chr12:13715843-13718813	+	1264	146569	141276	104154	139107	172422	188496	9614.85943117988	7956.71615563435	7910.46285242708	8764.69047972127	9135.81395073974	9741.65782316792	actin, beta	http://www.ncbi.nlm.nih.gov/gene/?term=81822
Actbl2	protein_coding	chr2:42829413-42832160	+	2748	0	0	0	0	0	0	0	0	0	0	0	0	actin, beta-like 2	http://www.ncbi.nlm.nih.gov/gene/?term=294732
Actc1	protein_coding	chr3:105507403-105512939	-	1489	1345	869	455	1489	3045	1328	74.8989061226988	41.5468046610203	29.3352446664925	79.6406274764583	136.960155829285	58.2614358302846	actin, alpha, cardiac muscle 1	http://www.ncbi.nlm.nih.gov/gene/?term=29275
Actg1	protein_coding	chr10:109518429-109521288	-	2118	26453	20801	14845	20302	28681	33878	1035.61150032658	699.150717402554	672.863951927806	763.391888114758	906.922081197347	1044.88769327805	actin, gamma 1	http://www.ncbi.nlm.nih.gov/gene/?term=287876
Actg2	protein_coding	chr4:115215160-115239746	-	1343	1846	1561	1262	1844	2875	2303	113.973417924153	82.744557879663	90.2103479780549	109.35019885822	143.371714450943	112.020042075504	actin, gamma 2, smooth muscle, enteric	http://www.ncbi.nlm.nih.gov/gene/?term=25365
Actl10	protein_coding	chr3:150054085-150056869	+	2785	19	28	26	24	17	25	0.565687119157268	0.715723671703069	0.896233481577992	0.686310613800718	0.408813627367666	0.586398182167362	actin-like 10	http://www.ncbi.nlm.nih.gov/gene/?term=100911682
Actl11	protein_coding	chr8:116708027-116711716	+	3690	1	0	0	0	0	0	0.0224709545978176	0	0	0	0	0	actin-like 11	http://www.ncbi.nlm.nih.gov/gene/?term=316000
Actl6a	protein_coding	chr2:119112776-119128870	+	1858	842	750	675	888	875	1178	37.5763221293473	28.7361183159654	34.8763541479968	38.0629048434311	31.5401667888172	41.4168806928295	actin-like 6A	http://www.ncbi.nlm.nih.gov/gene/?term=361925
Actl6b	protein_coding	chr12:22194595-22211107	-	1647	0	0	0	0	1	0	0	0	0	0	0.040663807715238	0	actin-like 6B	http://www.ncbi.nlm.nih.gov/gene/?term=288563
Actl7a	protein_coding	chr5:73494582-73498012	+	2068	0	0	0	0	0	0	0	0	0	0	0	0	actin-like 7a	http://www.ncbi.nlm.nih.gov/gene/?term=298017
Actl7b	protein_coding	chr5:73492642-73494030	-	1389	0	5	2	1	7	2	0	0.256259696813361	0.138229509120823	0.057336664849862	0.337518386716327	0.0940601259804811	actin-like 7b	http://www.ncbi.nlm.nih.gov/gene/?term=313183
Actl9	protein_coding	chr7:18310624-18312001	+	1378	0	0	0	0	0	0	0	0	0	0	0	0	actin-like 9	http://www.ncbi.nlm.nih.gov/gene/?term=314659
Actl9b	protein_coding	chr8:4085836-4087173	+	1338	0	0	0	0	0	0	0	0	0	0	0	0	actin-like 9b	http://www.ncbi.nlm.nih.gov/gene/?term=292516
Actn1	protein_coding	chr6:103376557-103470497	-	2942	3536	3555	2770	3601	5121	4735	99.6592183003359	86.021990183291	90.3878625471858	97.4799114693156	116.577234800521	105.136888759843	actinin, alpha 1	http://www.ncbi.nlm.nih.gov/gene/?term=81634
Actn2	protein_coding	chr17:66304530-66397647	-	2943	63	25	0	44	247	53	1.77499925768082	0.604731088810327	0	1.19068556199938	5.62093202610542	1.17642274792815	actinin alpha 2	http://www.ncbi.nlm.nih.gov/gene/?term=291245
Actn3	protein_coding	chr1:220120532-220136460	-	2868	7	1	2	0	8	0	0.20237962247616	0.0248218074528423	0.0669458815093527	0	0.186815317453269	0	actinin alpha 3	http://www.ncbi.nlm.nih.gov/gene/?term=171009
Actn4	protein_coding	chr1:87078012-87147347	-	4651	10889	13152	9488	11044	14343	15265	194.128610800193	201.306598263929	195.839978299914	189.110103171362	206.535780953829	214.401725034923	actinin alpha 4	http://www.ncbi.nlm.nih.gov/gene/?term=63836
Actr10	protein_coding	chr6:93385457-93411605	+	1446	1343	1282	1054	1293	1566	1658	77.0115045447902	63.1149556841159	69.9753909854564	71.2139220795717	72.5312407930548	74.9021078313488	actin-related protein 10 homolog	http://www.ncbi.nlm.nih.gov/gene/?term=299121
Actr1a	protein_coding	chr1:266123864-266142621	-	2916	3849	4827	3515	3899	4728	5256	109.448113398981	117.842603429604	115.720639645647	106.487930909023	108.590439403114	117.745859185714	ARP1 actin-related protein 1 homolog A, centractin alpha	http://www.ncbi.nlm.nih.gov/gene/?term=294010
Actr1b	protein_coding	chr9:43267053-43276717	-	3176	1720	2180	1367	1744	2079	2088	44.9051179601475	48.8639475531986	41.3200688644178	43.7321329719595	43.8405140514001	42.9465030372517	ARP1 actin-related protein 1 homolog B, centractin beta	http://www.ncbi.nlm.nih.gov/gene/?term=316333
Actr2	protein_coding	chr14:104338486-104375840	-	3824	8960	9548	7464	8929	9866	13879	194.284437577114	177.748963169804	187.381522344678	185.960032096573	172.792492686933	237.092654092968	ARP2 actin-related protein 2 homolog (yeast)	http://www.ncbi.nlm.nih.gov/gene/?term=289820
Actr3	protein_coding	chr13:41695520-41738622	-	2090	6691	6255	4893	6132	6796	8697	265.456052688828	213.055905890465	224.751161844511	233.663314682126	217.775352977202	271.832256421284	ARP3 actin-related protein 3 homolog (yeast)	http://www.ncbi.nlm.nih.gov/gene/?term=81732
Actr3b	protein_coding	chr4:5644287-5672708	+	1099	45	53	34	30	43	66	3.39517926384678	3.43313377621641	2.96998489433121	2.17399347069495	2.62042905022827	3.92305186038882	ARP3 actin-related protein 3 homolog B (yeast)	http://www.ncbi.nlm.nih.gov/gene/?term=362298
Actr5	protein_coding	chr3:155118567-155132073	+	2672	246	255	186	238	217	261	7.63390131984391	6.79385503838386	6.6826621630616	7.09373852522346	5.4390734332404	6.38089884198687	ARP5 actin-related protein 5 homolog	http://www.ncbi.nlm.nih.gov/gene/?term=362258
Actr6	protein_coding	chr7:30377369-30397922	-	1840	498	518	441	434	521	682	22.4418889065443	20.0412352583268	23.008790103927	18.7848001765125	18.9636330276877	24.2127633752875	ARP6 actin-related protein 6 homolog	http://www.ncbi.nlm.nih.gov/gene/?term=314718
Actr8	protein_coding	chr16:6047977-6062586	+	2229	871	1028	891	988	947	1036	32.4008180205651	32.8318681922139	38.3743163432978	35.3005562793813	28.4538837450543	30.3617984581463	ARP8 actin-related protein 8 homolog	http://www.ncbi.nlm.nih.gov/gene/?term=361107
Actrt1	protein_coding	chrX:133227699-133229052	+	1354	0	0	0	0	0	0	0	0	0	0	0	0	actin-related protein T1	http://www.ncbi.nlm.nih.gov/gene/?term=302796
Actrt2	protein_coding	chr5:172077290-172078690	-	1401	0	6	3	2	0	2	0	0.304877703532127	0.205568295683965	0.113691117025636	0	0.0932544717964942	actin-related protein T2	http://www.ncbi.nlm.nih.gov/gene/?term=298671
Actrt3	protein_coding	chr2:116416561-116418521	+	1116	4	12	6	8	2	14	0.297196496293716	0.765472513707007	0.516131150991461	0.570900555386798	0.12002381954659	0.819486205114891	actin-related protein T3	http://www.ncbi.nlm.nih.gov/gene/?term=365763
Acvr1	protein_coding	chr3:44432476-44539680	-	10747	1565	1563	1164	1364	1626	1985	12.0746619669868	10.3534306429643	10.3977350622737	10.1079199663059	10.1329274835002	12.0656595910009	activin A receptor type 1	http://www.ncbi.nlm.nih.gov/gene/?term=79558
Acvr1b	protein_coding	chr7:142817174-142858365	+	4513	718	1134	879	815	1010	1110	13.1918893265123	17.8879375671545	18.6980603590069	14.3822537986513	14.9884830977325	16.0670243336413	activin A receptor type 1B	http://www.ncbi.nlm.nih.gov/gene/?term=29381
Acvr1c	protein_coding	chr3:44272859-44342501	-	1899	12	39	20	19	52	23	0.523967282565225	1.4620162228622	1.01106260225815	0.796825656689157	1.83391845601045	0.791189795865832	activin A receptor type 1C	http://www.ncbi.nlm.nih.gov/gene/?term=245921
Acvr2a	protein_coding	chr3:32947901-33034598	+	4310	2266	2390	2122	1915	2519	3067	43.5943818347646	39.4760036245143	47.26515922207	35.3855688207466	39.1428586548319	46.4851580585599	activin A receptor type 2A	http://www.ncbi.nlm.nih.gov/gene/?term=29263
Acvr2b	protein_coding	chr8:128087308-128126776	+	9931	928	1411	902	899	992	1313	7.74823675847334	10.11455036413	8.71939940228974	7.20943752908429	6.68991088274504	8.63673412434721	activin A receptor type 2B	http://www.ncbi.nlm.nih.gov/gene/?term=25366
Acvrl1	protein_coding	chr7:142769942-142787336	+	6003	19827	20382	16781	16011	18315	23659	273.865011832805	241.707988008827	268.362920728055	212.41480701742	204.333804812202	257.457677417524	activin A receptor like type 1	http://www.ncbi.nlm.nih.gov/gene/?term=25237
Acy1	protein_coding	chr8:115134792-115140171	-	1644	404	484	320	432	575	544	20.3763991947947	20.9583021818612	18.6862080942894	20.9274641543978	23.4243567527514	21.6159781486822	aminoacylase 1	http://www.ncbi.nlm.nih.gov/gene/?term=300981
Acy3	protein_coding	chr1:219233712-219237103	+	2117	370	463	334	391	387	340	14.4920143185642	15.5694288935806	15.1460234408094	14.7092514611692	12.2431099366121	10.4914584543085	aminoacylase 3	http://www.ncbi.nlm.nih.gov/gene/?term=293653
Acyp1	protein_coding	chr6:109097065-109110266	-	973	95	92	71	108	88	113	8.09577917190643	6.73112315239173	7.00516750256242	8.83986409810637	6.05719386949202	7.58653401516874	acylphosphatase 1	http://www.ncbi.nlm.nih.gov/gene/?term=299203
Acyp2	protein_coding	chr14:114891245-115052497	-	1251	64	49	40	48	75	60	4.24199891112758	2.78837589525406	3.06955696512907	3.05575549070344	4.01518533015569	3.13308189416998	acylphosphatase 2	http://www.ncbi.nlm.nih.gov/gene/?term=364224
Ada	protein_coding	chr3:160115840-160139947	-	1395	147	172	118	130	95	173	8.73757699103526	8.77741815717368	8.12046344226566	7.42170722002837	4.5609051427704	8.10120648485006	adenosine deaminase	http://www.ncbi.nlm.nih.gov/gene/?term=24165
Adad1	protein_coding	chr2:123790798-123848598	+	2729	0	1	8	2	17	3	0	0.0260860915261091	0.281422921464014	0.0583661615804019	0.417202620820428	0.0718117524662266	adenosine deaminase domain containing 1	http://www.ncbi.nlm.nih.gov/gene/?term=294979
Adad2	protein_coding	chr19:52258908-52263031	+	1797	0	1	0	2	0	0	0	0.0396154389397616	0	0.0886373149431924	0	0	adenosine deaminase domain containing 2, transcript variant X1	http://www.ncbi.nlm.nih.gov/gene/?term=691275
Adal	protein_coding	chr3:113091696-113109841	+	3543	334	309	303	326	361	429	7.81669565442457	6.20868857646014	8.21002523499203	7.32792677316551	6.82397915942024	7.90977165246614	adenosine deaminase-like	http://www.ncbi.nlm.nih.gov/gene/?term=311352
Adam10	protein_coding	chr8:77107355-77237483	+	4122	6236	7376	5986	6060	7447	7558	125.442877461825	127.387105599847	139.412508245825	117.084474164808	120.997113140031	119.777903235189	ADAM metallopeptidase domain 10	http://www.ncbi.nlm.nih.gov/gene/?term=29650
Adam11	protein_coding	chr10:90731260-90749221	+	4947	16	8	5	7	19	14	0.268179737104336	0.115122609702449	0.0970289004289588	0.112691407385326	0.257225092951878	0.18486893165721	ADAM metallopeptidase domain 11	http://www.ncbi.nlm.nih.gov/gene/?term=360638
Adam12	protein_coding	chr1:205951840-206286294	-	11275	535	500	447	458	500	651	3.93445986867242	3.15693763967857	3.80595797390085	3.23506939106146	2.96999074532137	3.77174431292525	ADAM metallopeptidase domain 12, transcript variant X1	http://www.ncbi.nlm.nih.gov/gene/?term=679837
Adam15	protein_coding	chr2:188661831-188672337	-	3329	2537	3036	1950	2376	2833	2926	63.1909028525404	64.9232902673915	56.2333338734163	56.8417335187939	56.9946933832149	57.4167138557578	ADAM metallopeptidase domain 15	http://www.ncbi.nlm.nih.gov/gene/?term=57025
Adam17	protein_coding	chr6:43400525-43448280	-	4096	4498	5198	3305	4578	4343	5768	91.0557532841379	90.3418285500877	77.4612554807083	89.0124005339908	71.0119639029023	91.9905276421352	ADAM metallopeptidase domain 17	http://www.ncbi.nlm.nih.gov/gene/?term=57027
Adam18	protein_coding	chr16:72139100-72210902	+	3342	0	0	1	1	0	0	0	0	0.0287254321018587	0.0238302296458583	0	0	ADAM metallopeptidase domain 18, transcript variant X2	http://www.ncbi.nlm.nih.gov/gene/?term=57029
Adam19	protein_coding	chr10:31146107-31240582	+	6286	6697	7501	4559	6953	6503	7272	88.3392709281651	84.9488175714942	69.6254846692385	88.0911999433367	69.2852868866372	75.5713707432908	ADAM metallopeptidase domain 19	http://www.ncbi.nlm.nih.gov/gene/?term=303068
Adam1a	protein_coding	chr12:40533731-40536632	+	2868	36	60	52	64	44	113	1.04080948702025	1.48930844717054	1.74059291924317	1.77719670798233	1.02748424599298	2.57381366693138	a disintegrin and metallopeptidase domain 1a	http://www.ncbi.nlm.nih.gov/gene/?term=56777
Adam2	protein_coding	chr15:42708536-42751281	-	2421	0	0	0	0	0	0	0	0	0	0	0	0	ADAM metallopeptidase domain 2	http://www.ncbi.nlm.nih.gov/gene/?term=56806
Adam22	protein_coding	chr4:22864485-23002969	+	11211	126	100	69	90	147	115	0.931910233762314	0.634991916642152	0.590850699475909	0.639341403343257	0.878161967900148	0.670087156520032	ADAM metallopeptidase domain 22, transcript variant X11	http://www.ncbi.nlm.nih.gov/gene/?term=57033
Adam23	protein_coding	chr9:70133969-70293312	+	6162	125	115	151	81	164	132	1.68203956641405	1.32858301429673	2.35249261712856	1.04688263966133	1.78247643205899	1.39936189372519	ADAM metallopeptidase domain 23	http://www.ncbi.nlm.nih.gov/gene/?term=301460
Adam24	protein_coding	chr16:54625789-54631824	-	2706	0	0	0	0	0	0	0	0	0	0	0	0	ADAM metallopeptidase domain 24	http://www.ncbi.nlm.nih.gov/gene/?term=290774
Adam26a	protein_coding	chr16:51792060-51828519	+	1580	0	2	0	0	0	2	0	0.0901125870566477	0	0	0	0.0826895664473977	a disintegrin and metallopeptidase domain 26A	http://www.ncbi.nlm.nih.gov/gene/?term=290763
Adam28	protein_coding	chr15:50356745-50425911	-	3793	200	51	31	120	310	89	4.37214987956482	0.957193812948151	0.784606437283619	2.51960856767071	5.47369372664621	1.53279815895506	ADAM metallopeptidase domain 28	http://www.ncbi.nlm.nih.gov/gene/?term=290344
Adam30	protein_coding	chr2:200328498-200331938	+	3441	0	0	5	0	0	1	0	0	0.139494905673368	0	0	0.018984236411928	ADAM metallopeptidase domain 30	http://www.ncbi.nlm.nih.gov/gene/?term=690547
Adam32	protein_coding	chr16:71889035-71999151	+	3135	8	13	15	5	14	8	0.211592529418684	0.295201361745382	0.459332029112018	0.127018544619551	0.299083278563942	0.166697945756795	ADAM metallopeptidase domain 32	http://www.ncbi.nlm.nih.gov/gene/?term=361170
Adam33	protein_coding	chr3:123595018-123607549	-	3280	570	855	654	477	440	456	14.4094996358505	18.5568740632356	19.1415419912211	11.5818839348386	8.98422200459716	9.08173457835687	ADAM metallopeptidase domain 33	http://www.ncbi.nlm.nih.gov/gene/?term=311425
Adam34	protein_coding	chr16:51750790-51752939	+	2148	0	1	0	0	0	0	0	0.0331419663755827	0	0	0	0	a disintegrin and metallopeptidase domain 34	http://www.ncbi.nlm.nih.gov/gene/?term=685846
Adam34l	protein_coding	chr16:51728003-51733028	+	2785	0	0	0	0	0	0	0	0	0	0	0	0	a disintegrin and metalloprotease domain 34-like	http://www.ncbi.nlm.nih.gov/gene/?term=364599
Adam3a	protein_coding	chr16:72086878-72136685	+	2497	0	3	0	0	0	1	0	0.0855293677710273	0	0	0	0.0261612965532416	ADAM metallopeptidase domain 3A	http://www.ncbi.nlm.nih.gov/gene/?term=57021
Adam4	protein_coding	chr6:105158024-105160470	-	2447	45	25	31	27	31	47	1.52484757293323	0.727308375303961	1.21618807381151	0.878748239421485	0.848456081126647	1.25470519092435	a disintegrin and metalloprotease domain 4	http://www.ncbi.nlm.nih.gov/gene/?term=57022
Adam4l1	protein_coding	chr6:105007053-105009516	-	2464	60	26	29	28	19	33	2.01910281978767	0.75118203658423	1.12987476803894	0.905007130414299	0.516433658617266	0.874885145001484	a disintegrin and metallopeptidase domain 4-like 1	http://www.ncbi.nlm.nih.gov/gene/?term=500688
Adam5	protein_coding	chr16:72010069-72085666	+	2824	0	0	2	0	4	2	0	0	0.0679889476518497	0	0.0948630188484376	0.0462639925590964	a disintegrin and metallopeptidase domain 5	http://www.ncbi.nlm.nih.gov/gene/?term=498654
Adam6	protein_coding	chr6:138432550-138435038	+	2489	4	1	4	0	2	2	0.133254837229324	0.0286014237745085	0.154279460159762	0	0.0538154208975468	0.0524907653623497	a disintegrin and metallopeptidase domain 6	http://www.ncbi.nlm.nih.gov/gene/?term=192271
Adam7	protein_coding	chr15:49418946-49467174	-	3584	0	2	0	0	0	0	0	0.0397259730885891	0	0	0	0	ADAM metallopeptidase domain 7	http://www.ncbi.nlm.nih.gov/gene/?term=29641
Adam8	protein_coding	chr1:212317510-212332895	-	5976	907	824	625	1095	1500	945	12.5847498287506	9.8158784589015	10.0402018578911	14.592785657082	16.8105650870976	10.3299691819452	ADAM metallopeptidase domain 8, transcript variant X4	http://www.ncbi.nlm.nih.gov/gene/?term=499285
Adam9	protein_coding	chr16:71810377-71887926	+	3094	2596	2855	2421	2547	3348	3588	69.5716441892689	65.6898624682987	75.1186018352815	65.5606587532448	72.471421879711	75.7547607907168	ADAM metallopeptidase domain 9	http://www.ncbi.nlm.nih.gov/gene/?term=290834
Adamdec1	protein_coding	chr15:49485604-49521638	-	7244	0	3	0	2	4	1	0	0.0294818927835802	0	0.0219880252557864	0.0369813866962987	0.00901777436408671	ADAM-like, decysin 1	http://www.ncbi.nlm.nih.gov/gene/?term=290338
Adamts1	protein_coding	chr11:25342119-25350938	-	4371	3242	5155	4255	3195	4086	4210	61.5007047436741	83.9576767693537	93.4526828710071	58.2136364189623	62.6064672341317	62.9186065082132	ADAM metallopeptidase with thrombospondin type 1 motif, 1	http://www.ncbi.nlm.nih.gov/gene/?term=79252
Adamts10	protein_coding	chr7:18409147-18439012	+	4271	3665	3973	2817	4097	3648	3444	71.1528492947074	66.2218856513904	63.3184523848719	76.3960783823577	57.2040661877605	52.6758288006138	ADAM metallopeptidase with thrombospondin type 1 motif, 10	http://www.ncbi.nlm.nih.gov/gene/?term=314655
Adamts12	protein_coding	chr2:61039072-61340687	+	8571	1950	2560	1692	1733	2584	1892	18.8647478483953	21.2628276821099	18.9514253635311	16.1028126725822	20.1912244472384	14.4200724743433	ADAM metallopeptidase with thrombospondin type 1 motif, 12	http://www.ncbi.nlm.nih.gov/gene/?term=294809
Adamts13	protein_coding	chr3:5519921-5558390	+	4571	41	165	210	208	149	109	0.743738945767627	2.56971685032466	4.41043158121341	3.62398829908189	2.18311538060436	1.55773322397406	ADAM metallopeptidase with thrombospondin type 1 motif, 13	http://www.ncbi.nlm.nih.gov/gene/?term=102554393
Adamts14	protein_coding	chr20:30812319-30888936	-	5161	317	272	218	213	240	368	5.09299548957666	3.75186837952576	4.05504474140705	3.28685403070832	3.1144332326447	4.65791721712603	ADAM metallopeptidase with thrombospondin type 1 motif, 14	http://www.ncbi.nlm.nih.gov/gene/?term=309837
Adamts15	protein_coding	chr8:31977001-32000378	-	6064	2441	1928	2194	2054	1968	2776	33.3777052505568	22.6339517806269	34.7336518174801	26.9758985548558	21.7353953318222	29.9046053433049	ADAM metallopeptidase with thrombospondin type 1 motif, 15	http://www.ncbi.nlm.nih.gov/gene/?term=300474
Adamts16	protein_coding	chr1:35067268-35200530	+	5476	2	3	0	5	7	5	0.0302840841730997	0.0390005170424133	0	0.0727178848397173	0.0856123154033928	0.0596464184563953	ADAM metallopeptidase with thrombospondin type 1 motif, 16, transcript variant X1	http://www.ncbi.nlm.nih.gov/gene/?term=306664
Adamts17	protein_coding	chr1:127802872-128126764	+	6131	1502	2256	1406	1628	1636	2229	20.3135816904016	26.1951161565552	22.0154222937014	21.1474378619596	17.871196310267	23.7496141661861	ADAM metallopeptidase with thrombospondin type 1 motif, 17, transcript variant X1	http://www.ncbi.nlm.nih.gov/gene/?term=293004
Adamts18	protein_coding	chr19:46005055-46167912	-	3786	9	15	9	7	23	9	0.197110512993535	0.28204811321217	0.228210128568332	0.147248915038354	0.406863629176157	0.155288646973322	ADAM metallopeptidase with thrombospondin type 1 motif, 18	http://www.ncbi.nlm.nih.gov/gene/?term=361412
Adamts19	protein_coding	chr18:53915807-54099856	+	5166	22	33	12	30	45	39	0.353115000822848	0.454749350477508	0.222997431090387	0.462489125879549	0.583391039259556	0.493160190136338	ADAM metallopeptidase with thrombospondin type 1 motif, 19	http://www.ncbi.nlm.nih.gov/gene/?term=361332
Adamts2	protein_coding	chr10:36098051-36304416	+	6565	3313	3446	2258	3132	4128	3272	41.8441349321678	37.3674181641728	33.0188712631534	37.9945841974512	42.1120710609724	32.557898936565	ADAM metallopeptidase with thrombospondin type 1 motif, 2	http://www.ncbi.nlm.nih.gov/gene/?term=287899
Adamts20	protein_coding	chr7:135465021-135630941	-	7940	7	5	0	11	9	8	0.0731013548188448	0.0448293096818336	0	0.11033336300265	0.0759143100457144	0.0658183954593896	ADAM metallopeptidase with thrombospondin type 1 motif, 20, transcript variant X1	http://www.ncbi.nlm.nih.gov/gene/?term=315263
Adamts3	protein_coding	chr14:19866278-20072896	+	6519	129	100	79	79	95	136	1.64080366591611	1.09202245397686	1.16337339049985	0.965118817401474	0.975987524799005	1.3628113236859	ADAM metallopeptidase with thrombospondin type 1, motif 3	http://www.ncbi.nlm.nih.gov/gene/?term=305253
Adamts4	protein_coding	chr13:89622996-89632485	+	3339	2	13	7	18	20	7	0.0496662608361467	0.277165699033175	0.201258687807991	0.429329528174977	0.401157779616634	0.136949177135103	ADAM metallopeptidase with thrombospondin type 1 motif, 4	http://www.ncbi.nlm.nih.gov/gene/?term=66015
Adamts5	protein_coding	chr11:25411174-25456639	-	2784	394	333	151	297	316	436	11.7347780357698	8.51505685236793	5.20691792627377	8.49614452604458	7.60185346731719	10.2304577108986	ADAM metallopeptidase with thrombospondin type 1 motif, 5	http://www.ncbi.nlm.nih.gov/gene/?term=304135
Adamts6	protein_coding	chr2:34374142-34589676	+	8439	747	592	620	596	649	877	7.33968638251716	4.99393941398898	7.05299731393948	5.62457802772475	5.15057069063171	6.78869680314617	ADAM metallopeptidase with thrombospondin type 1 motif, 6, transcript variant X1	http://www.ncbi.nlm.nih.gov/gene/?term=361886
Adamts7	protein_coding	chr8:97535777-97575661	+	8493	540	288	306	425	604	626	5.27206218434138	2.41403694891422	3.45886266217238	3.98531339662013	4.76296573053411	4.8149415036967	ADAM metallopeptidase with thrombospondin type 1 motif, 7	http://www.ncbi.nlm.nih.gov/gene/?term=315879
Adamts8	protein_coding	chr8:32017684-32037529	+	3897	1308	876	739	940	1158	1609	27.830770281103	16.0024415567571	18.2048476336619	19.2102103741008	19.9012243606627	26.9713971790997	ADAM metallopeptidase with thrombospondin type 1 motif, 8	http://www.ncbi.nlm.nih.gov/gene/?term=300475
Adamts9	protein_coding	chr4:124660254-124860997	-	12830	1574	1232	1520	1361	2079	2213	10.1724592799221	6.83591416449681	11.3733904137417	8.44823803549959	10.8524920208298	11.2676296440368	ADAM metallopeptidase with thrombospondin type 1 motif, 9	http://www.ncbi.nlm.nih.gov/gene/?term=312566
Adamtsl1	protein_coding	chr5:103789443-104753866	+	8116	230	539	286	280	389	333	2.34981507727548	4.72780195842671	3.38296115181638	2.74758202235194	3.21003084258524	2.68027898537665	ADAMTS-like 1, transcript variant X1	http://www.ncbi.nlm.nih.gov/gene/?term=362539
Adamtsl2	protein_coding	chr3:5624473-5654890	+	3689	552	1006	902	598	1071	369	12.4073293578755	19.4134121543508	23.4731242787041	12.9100285255956	19.4438587665475	6.53424654786687	ADAMTS-like 2	http://www.ncbi.nlm.nih.gov/gene/?term=311827
Adamtsl3	protein_coding	chr1:144238958-144561065	+	7285	1179	1210	982	1031	1263	1951	13.4193703071175	11.8241073393891	12.9406159218795	11.2710345817747	11.6111553769028	17.4946605174618	ADAMTS-like 3	http://www.ncbi.nlm.nih.gov/gene/?term=308787
Adamtsl4	protein_coding	chr2:197803572-197815058	-	4869	1197	1722	1245	1046	1439	1111	20.384603304937	25.1771125857717	24.547235702422	17.1090770877748	19.7935030172045	14.9056901982371	ADAMTS-like 4	http://www.ncbi.nlm.nih.gov/gene/?term=310670
Adamtsl5	protein_coding	chr7:12228706-12237382	+	4116	249	126	127	154	219	167	5.01616564480582	2.17925338085975	2.96211128491747	2.97975136816681	3.56344771531398	2.65044570004985	ADAMTS-like 5	http://www.ncbi.nlm.nih.gov/gene/?term=314626
Adap1	protein_coding	chr12:17416327-17468212	+	2601	254	250	153	223	213	280	8.09731907203018	6.84245903255975	5.6470820049654	6.82808916849297	5.48454865374485	7.03226916499975	ArfGAP with dual PH domains 1	http://www.ncbi.nlm.nih.gov/gene/?term=171097
Adap2	protein_coding	chr10:67494851-67527582	+	2783	513	779	832	456	735	865	15.2845285393571	19.9267650738525	28.7000818822244	13.0492727737208	17.6878796660592	20.3039580423389	ArfGAP with dual PH domains 2	http://www.ncbi.nlm.nih.gov/gene/?term=56826
Adar	protein_coding	chr2:189045551-189085448	+	9337	3822	3691	2431	3554	2894	4422	33.9415141335385	28.1416291606092	24.9948546662959	30.3141041074577	20.7583490459943	30.9377827606308	adenosine deaminase, RNA-specific	http://www.ncbi.nlm.nih.gov/gene/?term=81635
Adarb1	protein_coding	chr20:11972352-12101022	+	7498	4572	4573	3347	3878	5090	5235	50.5601872918524	43.4178500776126	42.8532033876402	41.1904979132709	45.4646642774893	45.608843088581	adenosine deaminase, RNA-specific, B1	http://www.ncbi.nlm.nih.gov/gene/?term=25367
Adarb2	protein_coding	chr17:58098979-58653137	-	8969	0	0	1	1	1	1	0	0	0.0107035783347544	0.008879543703474	0.00746719715765381	0.00728339363289599	adenosine deaminase, RNA-specific, B2	http://www.ncbi.nlm.nih.gov/gene/?term=117088
Adat1	protein_coding	chr19:44172496-44212147	-	4596	105	114	97	97	114	102	1.89433667513586	1.76578320067922	2.02611797784768	1.68084004900271	1.6612174083981	1.44976615847069	adenosine deaminase, tRNA-specific 1	http://www.ncbi.nlm.nih.gov/gene/?term=690810
Adat2	protein_coding	chr1:7726447-7743112	+	1184	166	170	121	130	107	183	11.6253028119486	10.2213855081991	9.81085108464006	8.744325651976	6.05248494075057	10.0966474842063	adenosine deaminase, tRNA-specific 2	http://www.ncbi.nlm.nih.gov/gene/?term=361453
Adat3	protein_coding	chr7:11977285-11981814	-	1439	119	132	96	158	158	117	6.8569985222013	6.53018803215234	6.40447382356048	8.74441913918027	7.35356499409696	5.31132496645793	adenosine deaminase, tRNA-specific 3	http://www.ncbi.nlm.nih.gov/gene/?term=100125374
Adck1	protein_coding	chr6:111640652-111741418	+	4775	317	316	264	271	324	414	5.50470151239899	4.71114266655948	5.30766576718004	4.51991833426601	4.54436573475749	5.66375907901275	aarF domain containing kinase 1	http://www.ncbi.nlm.nih.gov/gene/?term=366698
Adck2	protein_coding	chr4:67359531-67373390	+	3534	661	726	549	606	788	770	15.5089645302747	14.6245538145076	14.9134737839112	13.6565422328052	14.9334899688494	14.2331814572586	aarF domain containing kinase 2	http://www.ncbi.nlm.nih.gov/gene/?term=312258
Adck3	protein_coding	chr13:98451629-98480438	-	2608	542	951	656	643	1062	700	17.2321548222942	25.9588518135693	24.1473383893306	19.6353234153998	27.272099450932	17.5334855235471	aarF domain containing kinase 3	http://www.ncbi.nlm.nih.gov/gene/?term=360887
Adck4	protein_coding	chr1:84043487-84067066	+	2224	451	410	276	451	527	398	16.8147202932293	13.1238610376116	11.9137179709072	16.1501452301631	15.8700200174404	11.6903118176217	aarF domain containing kinase 4	http://www.ncbi.nlm.nih.gov/gene/?term=308453
Adck5	protein_coding	chr7:117643976-117661789	+	1997	527	664	432	544	568	605	21.8816687228613	23.6702346852454	20.7672359761972	21.694792862891	19.0489882135074	19.7904247789353	aarF domain containing kinase 5	http://www.ncbi.nlm.nih.gov/gene/?term=362943
Adcy1	protein_coding	chr14:87311970-87429880	+	13714	1513	2017	1221	982	1928	1664	9.14792659989628	10.4701837241997	8.54721315276847	5.70271956991994	9.41552469300643	7.92623570578176	adenylate cyclase 1 (brain)	http://www.ncbi.nlm.nih.gov/gene/?term=305509
Adcy10	protein_coding	chr13:83701952-83787010	+	7355	94	64	90	69	50	91	1.05972471948321	0.619455119182068	1.17471590314032	0.747138449473232	0.455290899435737	0.808232893528677	adenylate cyclase 10 (soluble)	http://www.ncbi.nlm.nih.gov/gene/?term=59320
Adcy2	protein_coding	chr1:37043071-37698390	+	3874	1058	1146	840	810	884	1144	22.6450841943655	21.0589905952157	20.8157798221234	16.651757422801	15.2824960029389	19.2905324141714	adenylate cyclase 2 (brain)	http://www.ncbi.nlm.nih.gov/gene/?term=81636
Adcy3	protein_coding	chr6:28570941-28648848	+	4858	665	681	596	629	894	957	11.3504223836671	9.97934761436927	11.7777346385981	10.3116415567502	12.324850232288	12.8686276083215	adenylate cyclase 3	http://www.ncbi.nlm.nih.gov/gene/?term=64508
Adcy4	protein_coding	chr15:34453917-34469779	-	3460	709	816	582	683	643	943	16.9909641989469	16.7890688208663	16.1480431667999	15.7209677937633	12.4461925752598	17.8038284151208	adenylate cyclase 4	http://www.ncbi.nlm.nih.gov/gene/?term=54223
Adcy5	protein_coding	chr11:68695839-68842452	-	8775	730	945	794	647	955	885	6.89800688320697	7.66650163728095	8.68653138495988	5.8720781740477	7.28883113369597	6.58830887540719	adenylate cyclase 5	http://www.ncbi.nlm.nih.gov/gene/?term=64532
Adcy6	protein_coding	chr7:140270678-140291722	-	7292	1940	2489	1722	1992	2155	2403	22.0598704860034	24.2991334414916	22.6704167050682	21.7559146918685	19.7925730617908	21.527069700596	adenylate cyclase 6	http://www.ncbi.nlm.nih.gov/gene/?term=25289
Adcy7	protein_coding	chr19:19702307-19762973	-	13894	3556	3575	2383	3273	3156	4571	21.2218062968841	18.3172933636633	16.4653043834139	18.760887701918	15.2128765916858	21.4912528071494	adenylate cyclase 7	http://www.ncbi.nlm.nih.gov/gene/?term=84420
Adcy8	protein_coding	chr7:105353883-105593372	-	5185	0	1	0	1	3	0	0	0.0137297866489396	0	0.0153598124351896	0.0387502167639327	0	adenylate cyclase 8 (brain)	http://www.ncbi.nlm.nih.gov/gene/?term=29241
Adcy9	protein_coding	chr10:11392698-11515406	+	7347	3205	3960	2958	2947	3417	4342	36.1714469856213	38.37052094025	38.6510365729808	31.9451380390803	31.1484601056225	38.6062470445807	adenylate cyclase 9, transcript variant X1	http://www.ncbi.nlm.nih.gov/gene/?term=302950
Adcyap1	protein_coding	chr9:121705897-121725736	-	4601	3	5	5	3	6	2	0.0540650874587787	0.0773624687836901	0.104325574966759	0.0519282509083623	0.0873374805133627	0.0283958954546595	adenylate cyclase activating polypeptide 1	http://www.ncbi.nlm.nih.gov/gene/?term=24166
Adcyap1r1	protein_coding	chr4:85662809-85711696	+	6609	176	348	57	187	218	125	2.20813084490946	3.74848728001416	0.827965268998558	2.25341161115111	2.20913564910355	1.23552650729014	adenylate cyclase activating polypeptide 1 receptor type 1	http://www.ncbi.nlm.nih.gov/gene/?term=24167
Add1	protein_coding	chr14:81367466-81426610	-	5833	7813	10270	7102	7697	9796	10350	111.064108850753	125.340382747591	116.88578755143	105.090675413389	112.475632032118	115.911407518798	adducin 1	http://www.ncbi.nlm.nih.gov/gene/?term=24170
Add2	protein_coding	chr4:117691294-117887556	+	9434	910	567	539	688	1123	751	7.99822116218059	4.27858078442699	5.48486457616048	5.80800844856936	7.97233476126326	5.20022184413574	adducin 2	http://www.ncbi.nlm.nih.gov/gene/?term=24171
Add3	protein_coding	chr1:273854195-273961982	+	6648	8265	8374	6799	7108	9319	11324	103.086011233612	89.671512510495	98.1809084506492	85.1512605449256	93.8814834070254	111.272195224994	adducin 3	http://www.ncbi.nlm.nih.gov/gene/?term=25230
Adgb	protein_coding	chr1:4445039-4588507	-	5258	408	455	331	598	599	497	6.43409501067066	6.1603213042054	6.04338730352611	9.05764458556905	7.62970739689829	6.17466802477021	androglobin, transcript variant X1	http://www.ncbi.nlm.nih.gov/gene/?term=292477
Adgra1	protein_coding	chr1:212170190-212213156	+	4164	24	30	16	27	34	22	0.477912521417561	0.512888643910315	0.368877594944906	0.516401763175882	0.546852042372214	0.345135606353451	adhesion G protein-coupled receptor A1, transcript variant X1	http://www.ncbi.nlm.nih.gov/gene/?term=309097
Adgra2	protein_coding	chr16:69094587-69133015	-	5791	5360	5662	4189	4408	5500	6740	76.7465944426654	69.6031427478232	69.4432137488518	60.6209438639662	63.6078573974242	76.0298507176332	adhesion G protein-coupled receptor A2, transcript variant X2	http://www.ncbi.nlm.nih.gov/gene/?term=100363275
Adgra3	protein_coding	chr14:64686677-64786813	+	4272	723	732	590	776	863	980	14.0331427066666	12.1981055344378	13.2584813927441	14.4665559273716	13.529482771053	14.9855483013987	adhesion G protein-coupled receptor A3, transcript variant X1	http://www.ncbi.nlm.nih.gov/gene/?term=305408
Adgrb1	protein_coding	chr7:115766484-115828514	+	5231	7	18	8	19	18	15	0.110958661300254	0.24496291109645	0.14681765487962	0.289270105534832	0.230456746994063	0.187320084573057	brain-specific angiogenesis inhibitor 1	http://www.ncbi.nlm.nih.gov/gene/?term=362931
Adgrb2	protein_coding	chr5:148168530-148231587	+	5566	124	125	57	115	90	106	1.84725296187162	1.59874559321667	0.983115785629082	1.64546750984418	1.08293140812607	1.24405754479071	adhesion G protein-coupled receptor B2	http://www.ncbi.nlm.nih.gov/gene/?term=313058
Adgrb3	protein_coding	chr9:31280623-32022535	-	5910	4	10	8	19	28	10	0.056120353614854	0.120455065608717	0.129949772026277	0.256035858215348	0.31730154933941	0.110532584591276	adhesion G protein-coupled receptor B3	http://www.ncbi.nlm.nih.gov/gene/?term=301309
Adgrd1	protein_coding	chr12:31134806-31249594	-	5123	201	157	125	164	362	256	3.2532661166612	2.18166390252509	2.34238712874321	2.54949500412633	4.73244806815009	3.26432518413463	adhesion G protein-coupled receptor D1, transcript variant X1	http://www.ncbi.nlm.nih.gov/gene/?term=689257
Adgre1	protein_coding	chr9:9431888-9585883	-	3258	802	772	367	957	582	950	20.411324007885	16.8685895009541	10.8140407087106	23.3935176473206	11.963921283202	19.0480416263879	adhesion G protein-coupled receptor E1	http://www.ncbi.nlm.nih.gov/gene/?term=316137
Adgre4	protein_coding	chr9:8056034-8200262	+	3598	643	638	238	554	292	769	14.8182767775441	12.6232757443834	6.35022062036965	12.2626202395658	5.43529768250226	13.9618506149134	adhesion G protein-coupled receptor E4	http://www.ncbi.nlm.nih.gov/gene/?term=450235
Adgre5	protein_coding	chr19:24854981-24875712	-	3314	18258	17962	10274	16734	13270	18045	456.823657991327	385.846653012097	297.618602541716	402.144315084808	268.176094038579	355.698626725769	adhesion G protein-coupled receptor E5	http://www.ncbi.nlm.nih.gov/gene/?term=361383
Adgrf1	protein_coding	chr9:20343730-20378686	-	2570	0	4	0	0	0	0	0	0.110799912489886	0	0	0	0	adhesion G protein-coupled receptor F1, transcript variant X1	http://www.ncbi.nlm.nih.gov/gene/?term=301266
Adgrf2	protein_coding	chr9:20898943-20948284	+	4280	0	2	2	1	3	0	0	0.0332658615769868	0.0448599972357064	0.0186076232421632	0.0469438957759325	0	adhesion G protein-coupled receptor F2, transcript variant X2	http://www.ncbi.nlm.nih.gov/gene/?term=301269
Adgrf3	protein_coding	chr6:27534525-27546804	+	4511	0	2	0	2	3	0	0	0.0315623780867886	0	0.0353095222684364	0.044539985351583	0	adhesion G protein-coupled receptor F3	http://www.ncbi.nlm.nih.gov/gene/?term=298857
Adgrf4	protein_coding	chr9:20951249-20982493	+	3077	0	0	0	0	0	0	0	0	0	0	0	0	adhesion G protein-coupled receptor F4, transcript variant X1	http://www.ncbi.nlm.nih.gov/gene/?term=501106
Adgrf5	protein_coding	chr9:20091121-20195706	-	9118	79626	116811	82493	66328	75365	92725	724.107757367129	912.003916568603	868.541402632746	579.337962191109	553.568995322639	664.316531978461	adhesion G protein-coupled receptor F5	http://www.ncbi.nlm.nih.gov/gene/?term=245977
Adgrg1	protein_coding	chr19:10423534-10460674	-	9801	1279	1645	942	1711	1924	1791	10.8205177975662	11.9483534853042	9.22685146694377	13.9031847374982	13.1472923655405	11.9372146383796	adhesion G protein-coupled receptor G1	http://www.ncbi.nlm.nih.gov/gene/?term=260326
Adgrg2	protein_coding	chrX:36930186-37054968	-	4856	51	50	39	58	149	67	0.870842039901831	0.732999832936076	0.771008107350095	0.951226604949461	2.05498772750052	0.901309462944967	adhesion G protein-coupled receptor G2	http://www.ncbi.nlm.nih.gov/gene/?term=266735
Adgrg3	protein_coding	chr19:10392001-10422606	-	4725	73	67	48	73	75	77	1.28105842116701	1.00945168950442	0.975242098635294	1.23042662556221	1.06306811598408	1.06455160359687	adhesion G protein-coupled receptor G3, transcript variant X2	http://www.ncbi.nlm.nih.gov/gene/?term=291854
Adgrg5	protein_coding	chr19:10495517-10514701	-	2952	278	259	141	192	132	207	7.80865672274161	6.24591342739183	4.58538467679609	5.17987820985095	2.99474066819905	4.58069945838175	adhesion G protein-coupled receptor G5	http://www.ncbi.nlm.nih.gov/gene/?term=307645
Adgrg6	protein_coding	chr1:8593342-8751540	-	6930	5636	5248	4980	4399	5678	7046	67.4350429174713	53.910472861457	68.9872961818717	50.5539856087937	54.8736432959782	66.4182166376346	adhesion G protein-coupled receptor G6, transcript variant X1	http://www.ncbi.nlm.nih.gov/gene/?term=308376
Adgrg7	protein_coding	chr11:46103173-46172303	+	6648	17	15	19	8	11	25	0.212034142888252	0.160624873137978	0.274369357341129	0.0958370968429101	0.110816216061517	0.2456556764946	adhesion G protein-coupled receptor G7	http://www.ncbi.nlm.nih.gov/gene/?term=304014
Adgrl1	protein_coding	chr19:25029037-25069146	+	5566	2623	3334	2446	2578	2648	3017	39.0753590241068	42.6417424622749	42.187740555241	36.8870890467678	31.8622485413094	35.4086944588072	adhesion G protein-coupled receptor L1	http://www.ncbi.nlm.nih.gov/gene/?term=65096
Adgrl2	protein_coding	chr2:258792838-258997145	-	5953	4129	4296	3707	2930	4159	6301	57.5117905193843	51.3737111467047	59.7805242517915	39.1982258535231	46.7901761373762	69.1435069655958	adhesion G protein-coupled receptor L2	http://www.ncbi.nlm.nih.gov/gene/?term=171447
Adgrl3	protein_coding	chr14:28362176-29226085	-	13823	7038	9317	7816	6060	6845	10088	42.2177265799996	47.9828828148276	54.2819272345918	34.9144326490152	33.1644490339575	47.6738879833513	adhesion G protein-coupled receptor L3	http://www.ncbi.nlm.nih.gov/gene/?term=170641
Adgrl4	protein_coding	chr2:256609787-256724642	+	4219	3255	4016	2854	2586	3209	3634	63.9719156498358	67.7636402463624	64.9407738129678	48.8150421081112	50.9403393705033	56.2669278812932	adhesion G protein-coupled receptor L4	http://www.ncbi.nlm.nih.gov/gene/?term=64124
Adgrv1	protein_coding	chr2:8926843-9504455	-	19624	526	964	652	467	568	638	2.22252214722218	3.49705166117309	3.18957689273525	1.89523914754923	1.93848499094855	2.12378695886758	adhesion G protein-coupled receptor V1, transcript variant X1	http://www.ncbi.nlm.nih.gov/gene/?term=100362255
Adh1	protein_coding	chr2:243550655-243562243	+	1806	692	650	908	711	1060	656	31.7713915539508	25.6217128757412	48.265978864145	31.3535360663133	39.3087977770857	23.7281511161126	alcohol dehydrogenase 1 (class I)	http://www.ncbi.nlm.nih.gov/gene/?term=24172
Adh4	protein_coding	chr2:243702035-243720063	+	1334	0	0	0	0	1	0	0	0	0	0	0.0502048660472241	0	alcohol dehydrogenase 4 (class II), pi polypeptide	http://www.ncbi.nlm.nih.gov/gene/?term=29646
Adh5	protein_coding	chr2:243728500-243740907	+	1387	699	729	519	676	912	801	41.787712980315	37.4165393019423	35.9222815643906	38.8154752516841	44.0372326402172	37.7254006865528	alcohol dehydrogenase 5 (class III), chi polypeptide	http://www.ncbi.nlm.nih.gov/gene/?term=100145871
Adh6	protein_coding	chr2:243656568-243687857	+	5714	0	0	2	0	0	0	0	0	0.0336018180204452	0	0	0	alcohol dehydrogenase 6 (class V)	http://www.ncbi.nlm.nih.gov/gene/?term=310903
Adh6a	protein_coding	chr2:243577086-243599357	+	1377	23	19	17	10	27	32	1.38497452194392	0.982273007785245	1.18519005042484	0.578363307744795	1.31320179033327	1.51807715307931	alcohol dehydrogenase 6A (class V)	http://www.ncbi.nlm.nih.gov/gene/?term=295498
Adh7	protein_coding	chr2:243500540-243516865	+	2761	125	77	158	217	206	168	3.75397602616565	1.98534902957475	5.4936842685031	6.25933218485746	4.99692068425983	3.97484942372279	alcohol dehydrogenase 7 (class IV), mu or sigma polypeptide	http://www.ncbi.nlm.nih.gov/gene/?term=171178
Adhfe1	protein_coding	chr5:9403194-9429783	-	2453	159	406	267	212	223	240	5.37461629518367	11.7825972982263	10.4492887160774	6.88292418467557	6.08848102790882	6.39133379471121	alcohol dehydrogenase, iron containing, 1	http://www.ncbi.nlm.nih.gov/gene/?term=362474
Adi1	protein_coding	chr6:47940211-47947173	+	1318	662	749	555	590	855	986	41.6476467924559	40.4556288977914	40.4250521372144	35.6509637413584	43.4462549829153	48.8696592477511	acireductone dioxygenase 1	http://www.ncbi.nlm.nih.gov/gene/?term=298934
Adig	protein_coding	chr3:153946828-153952269	-	663	0	0	0	0	0	0	0	0	0	0	0	0	adipogenin	http://www.ncbi.nlm.nih.gov/gene/?term=100361007
Adipoq	protein_coding	chr11:81330845-81344488	-	1487	31	115	5	94	702	6	1.72861633923628	5.5055336476775	0.322798904117054	5.03444450759051	31.6175188281855	0.2635834196104	adiponectin, C1Q and collagen domain containing	http://www.ncbi.nlm.nih.gov/gene/?term=246253
Adipor1	protein_coding	chr13:51240470-51260233	+	2190	6464	8366	6572	6323	8662	7776	244.740093342411	271.948266492955	288.088853846007	229.939583348697	264.896186895529	231.947632086311	adiponectin receptor 1	http://www.ncbi.nlm.nih.gov/gene/?term=289036
Adipor2	protein_coding	chr4:151412135-151480108	-	4693	5231	7646	6141	6097	6931	8579	92.42342410385	115.983521010388	125.620801208688	103.466632372462	98.9115452906022	119.416384942735	adiponectin receptor 2	http://www.ncbi.nlm.nih.gov/gene/?term=312670
Adk	protein_coding	chr15:3033535-3435888	-	1940	3306	3357	2814	3245	3748	4377	141.302227356918	123.186228995795	139.250056161616	133.213317608818	129.38963701991	147.384775025157	adenosine kinase	http://www.ncbi.nlm.nih.gov/gene/?term=25368
Adm	protein_coding	chr1:175443189-175447260	+	2914	67	69	113	52	62	84	1.90648390707565	1.6856681950782	3.72273319544905	1.42117797830331	1.42496364482972	1.88307468409379	adrenomedullin	http://www.ncbi.nlm.nih.gov/gene/?term=25026
Adm2	protein_coding	chr7:130296895-130298641	+	1026	1	0	0	0	8	1	0.0808165910974141	0	0	0	0.522208899079898	0.0636693542821093	adrenomedullin 2	http://www.ncbi.nlm.nih.gov/gene/?term=399475
Adnp	protein_coding	chr3:164937188-164964819	-	5553	6098	6515	4865	5533	6625	8058	91.0558043215098	83.5216943440496	84.1062339673444	79.353789271969	79.9024049898892	94.7932461520211	activity-dependent neuroprotector homeobox	http://www.ncbi.nlm.nih.gov/gene/?term=64622
Adnp2	protein_coding	chr18:76637415-76661186	-	4199	1089	1457	1020	1028	1441	1449	21.5045269505635	24.7016649392268	23.3199337856871	19.4976339713739	22.9836896340516	22.5424085753752	ADNP homeobox 2	http://www.ncbi.nlm.nih.gov/gene/?term=307236
Ado	protein_coding	chr20:22447996-22449176	+	1160	246	281	195	252	336	332	17.5842968332956	17.2449079316424	16.1379972814313	17.3012397621271	19.3991602406474	18.6963961101926	2-aminoethanethiol dioxygenase	http://www.ncbi.nlm.nih.gov/gene/?term=309732
Adora1	protein_coding	chr13:51042111-51076913	-	2814	91	116	71	116	175	57	2.68142211954554	2.93458332546951	2.42218478322432	3.28298251146736	4.16500567829583	1.32320937353458	adenosine A1 receptor	http://www.ncbi.nlm.nih.gov/gene/?term=29290
Adora2a	protein_coding	chr20:14265251-14282873	-	6666	679	1123	407	743	426	842	8.44602482063875	11.9929768765446	5.86141019987333	8.87683561581286	4.28002131664877	8.25134200562256	adenosine A2a receptor	http://www.ncbi.nlm.nih.gov/gene/?term=25369
Adora2b	protein_coding	chr10:48569563-48586366	+	1842	174	238	218	215	330	263	7.83262818082234	9.19813714353469	11.3616101576557	9.29573013433145	11.9984723839897	9.32704192224528	adenosine A2B receptor	http://www.ncbi.nlm.nih.gov/gene/?term=29316
Adora3	protein_coding	chr2:208336909-208379217	+	3597	0	0	0	0	3	0	0	0	0	0	0.0558576241092552	0	adenosine A3 receptor	http://www.ncbi.nlm.nih.gov/gene/?term=25370
Adpgk	protein_coding	chr8:64088871-64116832	+	2621	775	795	631	834	981	1194	24.5178605154936	21.5929837088621	23.1118842683189	25.3415808147143	25.0670731675559	29.758779262561	ADP-dependent glucokinase	http://www.ncbi.nlm.nih.gov/gene/?term=315722
Adprh	protein_coding	chr11:64861772-64868112	+	1838	506	517	423	460	556	653	22.8272133665773	20.0243111705912	22.0936706733984	19.9318218929112	20.2596028110393	23.2084149310223	ADP-ribosylarginine hydrolase	http://www.ncbi.nlm.nih.gov/gene/?term=25371
Adprhl1	protein_coding	chr16:81616098-81648133	+	8856	263	145	112	324	498	405	2.46244210801084	1.16558229983503	1.21409712482544	2.91368149304116	3.76611326455335	2.98741269024897	ADP-ribosylhydrolase like 1	http://www.ncbi.nlm.nih.gov/gene/?term=290880
Adprhl2	protein_coding	chr5:144336312-144341586	-	1666	278	359	213	325	386	384	13.8362272782312	15.3402345829147	12.273759867935	15.5361368126344	15.5172211551626	15.0568468652356	ADP-ribosylhydrolase like 2	http://www.ncbi.nlm.nih.gov/gene/?term=362600
Adprm	protein_coding	chr10:53583275-53595821	-	1328	387	416	326	418	394	485	24.1635521794589	22.3001510619704	23.566361800842	25.0676071424394	19.8700879329494	23.8573097773497	ADP-ribose/CDP-alcohol diphosphatase, manganese-dependent	http://www.ncbi.nlm.nih.gov/gene/?term=287406
Adra1a	protein_coding	chr15:43296997-43398314	+	5174	514	475	281	425	336	562	8.23729430759503	6.53551377908911	5.21378251598757	6.54179873936892	4.34925123292443	7.09557667400766	adrenoceptor alpha 1A	http://www.ncbi.nlm.nih.gov/gene/?term=29412
Adra1b	protein_coding	chr10:29392762-29450644	-	2496	179	229	159	173	278	189	5.94643037716526	6.53135742164188	6.1154097193195	5.51996336275132	7.45936497730175	4.94646601212378	adrenoceptor alpha 1B	http://www.ncbi.nlm.nih.gov/gene/?term=24173
Adra1d	protein_coding	chr3:124129558-124145566	-	2947	113	79	81	144	187	143	3.17940751226739	1.90835648395161	2.63862637286643	3.89149995134374	4.24974736152305	3.16981347864354	adrenoceptor alpha 1D	http://www.ncbi.nlm.nih.gov/gene/?term=29413
Adra2a	protein_coding	chr1:274766283-274769083	+	2801	41	49	24	58	87	29	1.21372035740943	1.24536174400672	0.822566746885356	1.64910974424655	2.08021290385889	0.676336296790389	adrenoceptor alpha 2A	http://www.ncbi.nlm.nih.gov/gene/?term=25083
Adra2b	protein_coding	chr3:119805941-119809987	+	4047	53	137	106	74	134	74	1.0859018015061	2.40990494122584	2.51446547391837	1.45624077915936	2.21754905736041	1.19447295639112	adrenoceptor alpha 2B	http://www.ncbi.nlm.nih.gov/gene/?term=24174
Adra2c	protein_coding	chr14:80730307-80732010	-	1704	3	0	1	0	4	0	0.145982081806244	0	0.0563382594392088	0	0.157214298842716	0	adrenoceptor alpha 2C	http://www.ncbi.nlm.nih.gov/gene/?term=24175
Adrb1	protein_coding	chr1:277537585-277538985	+	1401	1377	2073	1016	1294	1177	1647	81.4973886763803	105.33524657035	69.6191294716363	73.5581527155868	56.2652133250075	76.7950575244129	adrenoceptor beta 1	http://www.ncbi.nlm.nih.gov/gene/?term=24925
Adrb2	protein_coding	chr18:57513792-57515834	-	2043	1215	2099	2265	1133	1565	1915	49.3123613784265	73.1402804616759	106.432154968768	44.1668286494505	51.3035736150026	61.2319679882259	adrenoceptor beta 2	http://www.ncbi.nlm.nih.gov/gene/?term=24176
Adrb3	protein_coding	chr16:69003541-69006632	+	2698	4	3	0	0	35	0	0.122932279415785	0.0791574615731116	0	0	0.868815862025535	0	adrenoceptor beta 3	http://www.ncbi.nlm.nih.gov/gene/?term=25645
Adrm1	protein_coding	chr3:175548181-175552943	+	1430	1181	1199	801	1012	1246	1566	68.4796841484498	59.6891913188303	53.7736473158139	56.3610594448782	58.3557489290337	71.5374617026109	adhesion regulating molecule 1	http://www.ncbi.nlm.nih.gov/gene/?term=65138
Adsl	protein_coding	chr7:122157201-122192328	+	1952	640	550	450	498	565	747	27.1861713003104	20.0583601824352	22.1312383903613	20.3181518869243	19.3851995842486	24.9987673399604	adenylosuccinate lyase	http://www.ncbi.nlm.nih.gov/gene/?term=315150
Adss	protein_coding	chr13:95913426-95943761	-	2539	1787	1514	1388	1836	2249	2532	58.3592551188055	42.4498073552478	52.4807195703677	57.5896778443393	59.3237227843388	65.1446577287911	adenylosuccinate synthase	http://www.ncbi.nlm.nih.gov/gene/?term=289276
Adssl1	protein_coding	chr6:137184818-137206694	+	1800	77	127	69	133	198	127	3.5470401832655	5.02277547744081	3.68001510656912	5.88455747464942	7.36706204376967	4.60902455648189	adenylosuccinate synthase like 1	http://www.ncbi.nlm.nih.gov/gene/?term=684425
Adtrp	protein_coding	chr17:22619913-22688296	+	1231	68	181	89	77	128	105	4.58035087545442	10.4672614323559	6.94072711089573	4.98158270973785	6.96391656157239	5.57197362860409	androgen-dependent TFPI-regulating protein	http://www.ncbi.nlm.nih.gov/gene/?term=361228
Aebp1	protein_coding	chr14:86101253-86111323	+	3872	12987	23858	15169	12753	21125	15062	278.113057945571	438.643032174077	376.092452961375	262.308089413035	365.395345780039	254.111956964426	AE binding protein 1	http://www.ncbi.nlm.nih.gov/gene/?term=305494
Aebp2	protein_coding	chr4:174799378-174863260	+	7721	1910	2136	1820	1681	2029	2717	20.511985611962	19.6942862197733	22.6292860035785	17.3391911394802	17.5998974306303	22.9876137948048	AE binding protein 2	http://www.ncbi.nlm.nih.gov/gene/?term=297705
Aen	protein_coding	chr1:140584328-140593749	+	2429	344	398	240	383	441	515	11.7429933834029	11.664553158646	9.48542387001187	12.5575793838961	12.1594160009822	13.850247060158	apoptosis enhancing nuclease	http://www.ncbi.nlm.nih.gov/gene/?term=361594
Aes	protein_coding	chr7:11012843-11018156	-	1116	7138	8351	5473	7388	9692	8628	530.347147636137	532.705080163935	470.797631562711	527.226662899708	581.635429522773	505.03764126652	amino-terminal enhancer of split	http://www.ncbi.nlm.nih.gov/gene/?term=29466
Afap1	protein_coding	chr14:79923132-80035096	-	3598	532	459	286	490	529	737	12.2602227770661	9.08163568443886	7.63093738414168	10.8459998508795	9.84682354124553	13.3808633331485	actin filament associated protein 1	http://www.ncbi.nlm.nih.gov/gene/?term=140935
Afap1l1	protein_coding	chr18:57052659-57114589	-	4771	3519	4627	2884	3671	3412	4793	61.1586286434012	69.0402940360042	58.0308397693237	61.278713784548	47.8962209053602	65.6259825332379	actin filament associated protein 1-like 1	http://www.ncbi.nlm.nih.gov/gene/?term=291565
Afap1l2	protein_coding	chr1:277730760-277827299	-	5323	892	992	546	884	850	983	13.8949272289357	13.2668480602205	9.84711913772099	13.2260594944935	10.6945890683726	12.0635424790636	actin filament associated protein 1-like 2	http://www.ncbi.nlm.nih.gov/gene/?term=292130
Afdn	protein_coding	chr1:53713873-53861918	-	7258	6336	7478	5387	5922	6577	8670	72.3845857184127	73.3467789401478	71.2529791861017	64.9809583791108	60.6893547707522	78.033293947115	myeloid/lymphoid or mixed-lineage leukemia; translocated to, 4	http://www.ncbi.nlm.nih.gov/gene/?term=26955
Aff1	protein_coding	chr14:7222883-7384916	-	8813	5939	7440	6343	5226	7827	8030	55.8775612873322	60.0982346175142	69.0945761576562	47.2259070908852	59.4803076205453	59.5209125918934	AF4/FMR2 family, member 1	http://www.ncbi.nlm.nih.gov/gene/?term=305152
Aff2	protein_coding	chrX:153539951-154051022	-	8110	141	137	80	203	217	137	1.44160455828588	1.20257525242182	0.946982925616886	1.99347070008891	1.79201038392335	1.10351316604215	AF4/FMR2 family, member 2, transcript variant X4	http://www.ncbi.nlm.nih.gov/gene/?term=293922
Aff3	protein_coding	chr9:44837979-45291964	-	11827	3000	3252	2916	1966	2467	2979	21.03267670566	19.5744013828944	23.6693285829158	13.2386466237184	13.9699932065918	16.4540840934278	AF4/FMR2 family, member 3	http://www.ncbi.nlm.nih.gov/gene/?term=363220
Aff4	protein_coding	chr10:38692167-38773021	+	10610	9838	10978	8570	9160	11156	14801	76.8845935362851	73.658079619154	77.5422598777954	68.7566585941902	70.4197962130875	91.1283445485831	AF4/FMR2 family, member 4	http://www.ncbi.nlm.nih.gov/gene/?term=303132
Afg3l1	protein_coding	chr19:56272171-56299323	+	2504	413	488	395	500	580	624	13.6761424434649	13.8738836110538	15.1438321339228	15.9026812053631	15.5129828107261	16.2790130494845	AFG3(ATPase family gene 3)-like 1 (S. cerevisiae)	http://www.ncbi.nlm.nih.gov/gene/?term=361436
Afg3l2	protein_coding	chr18:63141418-63185510	-	3074	846	903	735	844	921	1300	22.8199342245254	20.9120417139235	22.953900342239	21.8661970039463	20.0658429712896	27.6259546979432	AFG3 like matrix AAA peptidase subunit 2	http://www.ncbi.nlm.nih.gov/gene/?term=307350
Afm	protein_coding	chr14:19078678-19132212	-	2023	0	0	0	1	0	0	0	0	0	0.0393675864935533	0	0	afamin	http://www.ncbi.nlm.nih.gov/gene/?term=282708
Afmid	protein_coding	chr10:106828963-106844314	+	2743	145	195	112	169	188	205	4.38318784453602	5.06082538683069	3.91981193490854	4.90676851750691	4.59022193427467	4.88209088084435	arylformamidase	http://www.ncbi.nlm.nih.gov/gene/?term=688283
Afp	protein_coding	chr14:19141755-19159919	-	1986	0	2	0	1	1	1	0	0.0716907792293572	0	0.0401010208844201	0.0337227045855977	0.0328926271366788	alpha-fetoprotein	http://www.ncbi.nlm.nih.gov/gene/?term=24177
Aftph	protein_coding	chr14:104921633-104975763	-	4322	2754	3051	2209	2481	2877	3631	52.8356508725631	50.2539258345135	49.0663744869194	45.7168895810026	44.5817119597941	54.8806558210772	aftiphilin	http://www.ncbi.nlm.nih.gov/gene/?term=305544
Aga	protein_coding	chr16:41222225-41234169	-	1326	935	1112	866	952	1010	1291	58.4676953285523	59.6999287160814	62.6970899525646	57.1778863933547	51.012838778331	63.6004991885644	aspartylglucosaminidase	http://www.ncbi.nlm.nih.gov/gene/?term=290923
Agap1	protein_coding	chr9:96718901-97034400	+	13062	6857	9241	6984	6635	7643	10402	43.5283653842442	50.3641884414699	51.3295630290562	40.4544145847727	39.1882457096446	52.0217522161083	ArfGAP with GTPase domain, ankyrin repeat and PH domain 1	http://www.ncbi.nlm.nih.gov/gene/?term=316611
Agap2	protein_coding	chr7:70360199-70377422	+	6148	227	255	222	234	251	242	3.06153963886954	2.95269691974003	3.46650739862385	3.03121451358023	2.73427067632665	2.57133886034702	ArfGAP with GTPase domain, ankyrin repeat and PH domain 2	http://www.ncbi.nlm.nih.gov/gene/?term=65218
Agap3	protein_coding	chr4:7202330-7253386	-	6163	1188	1855	1198	1475	1560	1738	15.9835101556944	21.4271443618634	18.6611183049043	19.0605103890599	16.9525124840038	18.4219419963664	ArfGAP with GTPase domain, ankyrin repeat and PH domain 3	http://www.ncbi.nlm.nih.gov/gene/?term=362300
Agbl1	protein_coding	chr1:137798862-138711126	+	3802	1	0	3	2	4	7	0.0218090011746309	0	0.0757499164264165	0.0418940702138129	0.0704611165775876	0.120271778657051	ATP/GTP binding protein-like 1, transcript variant X1	http://www.ncbi.nlm.nih.gov/gene/?term=308724
Agbl2	protein_coding	chr3:79622791-79647402	+	3400	725	875	599	1050	1305	905	17.681006261121	18.3206840596787	16.9130106048714	24.5948996618474	25.7059250457738	17.3879133916373	ATP/GTP binding protein-like 2, transcript variant X2	http://www.ncbi.nlm.nih.gov/gene/?term=366124
Agbl3	protein_coding	chr4:62293158-62377740	+	9344	673	543	479	517	609	627	5.97214196485255	4.13694311533499	4.92125307859945	4.4064859166662	4.36501866502153	4.38341427101771	ATP/GTP binding protein-like 3, transcript variant X3	http://www.ncbi.nlm.nih.gov/gene/?term=500076
Agbl4	protein_coding	chr5:130286393-130305884	+	675	0	1	1	3	2	4	0	0.105465101888521	0.14222280605098	0.353958344339815	0.198439381650361	0.387109674035225	ATP/GTP binding protein-like 4	http://www.ncbi.nlm.nih.gov/gene/?term=362562
Agbl5	protein_coding	chr6:26837299-26857234	-	5680	343	469	336	437	618	423	5.00718540595419	5.87810116731665	5.67889655147225	6.12728067028385	7.28688275135988	4.86485429924769	ATP/GTP binding protein-like 5	http://www.ncbi.nlm.nih.gov/gene/?term=362710
Ager	protein_coding	chr20:4363152-4366079	+	1420	31667	46910	31675	35494	43223	39591	1849.12583382334	2351.74179751662	2141.41724128433	1990.6791772179	2038.58209166361	1821.31864360771	advanced glycosylation end product-specific receptor	http://www.ncbi.nlm.nih.gov/gene/?term=81722
Agfg1	protein_coding	chr9:88607508-88663486	+	3251	4353	4249	3547	3741	4204	5351	111.02469430768	93.0427013530975	104.741125136084	91.6442901843835	86.6058802382698	107.521617147776	ArfGAP with FG repeats 1	http://www.ncbi.nlm.nih.gov/gene/?term=363266
Agfg2	protein_coding	chr12:22082028-22118239	+	3197	668	901	899	673	838	787	17.325337944089	20.0629459934474	26.9954189183254	16.7651367818756	17.5550885565416	16.0808833742072	ArfGAP with FG repeats 2	http://www.ncbi.nlm.nih.gov/gene/?term=304375
Aggf1	protein_coding	chr2:25068804-25095429	-	3185	388	525	467	528	516	754	10.1011350445172	11.7344412815525	14.076038944245	13.202590677416	10.8503040233628	15.4646364678358	angiogenic factor with G patch and FHA domains 1, transcript variant X1	http://www.ncbi.nlm.nih.gov/gene/?term=310005
Agk	protein_coding	chr4:68483345-68561518	+	3158	571	469	452	517	646	590	14.992424518067	10.5723922198729	13.7403983933357	13.0380634595722	13.7000462901583	12.2044353771792	acylglycerol kinase	http://www.ncbi.nlm.nih.gov/gene/?term=502749
Agl	protein_coding	chr2:219788234-219843189	-	7770	1604	1849	1326	1234	1890	2182	17.1171412143345	16.9405864915722	16.383078836027	12.6482026133783	16.2908005881885	18.3447388482233	amylo-alpha-1, 6-glucosidase, 4-alpha-glucanotransferase	http://www.ncbi.nlm.nih.gov/gene/?term=362029
Agmat	protein_coding	chr5:160306754-160321951	+	1784	4	2	5	28	25	7	0.185914400147863	0.079808232931336	0.269059400460795	1.24996500523589	0.938527064279666	0.256319115725397	agmatinase	http://www.ncbi.nlm.nih.gov/gene/?term=298607
Agmo	protein_coding	chr6:56846859-57193918	+	2105	92	107	107	72	90	114	3.6239618369915	3.61863039615127	4.87983000809124	2.72404996594062	2.8634661366412	3.53777784050006	alkylglycerol monooxygenase	http://www.ncbi.nlm.nih.gov/gene/?term=362732
Ago1	protein_coding	chr5:144444390-144479430	-	7503	2982	3327	2452	3054	3705	4304	32.9549442347666	31.5667887429827	31.3731795675034	32.416696829682	33.0715772747466	37.4727117488716	argonaute 1, RISC catalytic component	http://www.ncbi.nlm.nih.gov/gene/?term=313594
Ago2	protein_coding	chr7:114339607-114377277	-	2588	1701	2404	1655	1891	2301	2523	54.4989242714743	66.1275969221418	61.3912875617085	58.191818608185	59.546191382303	63.6840661344512	argonaute 2, RISC catalytic component	http://www.ncbi.nlm.nih.gov/gene/?term=59117
Ago3	protein_coding	chr5:144355792-144436509	-	13032	1716	1528	1390	1323	1485	2134	10.9182768072103	8.34689273233737	10.239452714651	8.08506370099404	7.63162504534151	10.6969791659768	argonaute 3, RISC catalytic component	http://www.ncbi.nlm.nih.gov/gene/?term=313593
Ago4	protein_coding	chr5:144501875-144557165	-	7076	891	1046	1061	657	866	932	10.4408959605934	10.5234080254933	14.3946322955852	7.39455797795833	8.19656165515254	8.60410881626483	argonaute 4, RISC catalytic component	http://www.ncbi.nlm.nih.gov/gene/?term=298533
Agpat1	protein_coding	chr20:4369399-4378272	+	2706	3109	3271	2146	2978	3770	3543	95.2666334244748	86.0528584949049	76.1333502236318	87.6458938007734	93.3072092488465	85.5305305984008	1-acylglycerol-3-phosphate O-acyltransferase 1	http://www.ncbi.nlm.nih.gov/gene/?term=406165
Agpat2	protein_coding	chr3:4044741-4055384	-	837	291	508	318	386	491	485	28.8280601404905	43.2066707736844	36.4732680033966	36.727935729884	39.2877969315836	37.852458045783	1-acylglycerol-3-phosphate O-acyltransferase 2	http://www.ncbi.nlm.nih.gov/gene/?term=311821
Agpat3	protein_coding	chr20:11060584-11144806	+	6612	1621	2445	1548	1829	1980	2003	20.328159440003	26.3244052524604	22.4755913555156	22.0300525793167	20.0555228051806	19.7890939593721	1-acylglycerol-3-phosphate O-acyltransferase 3	http://www.ncbi.nlm.nih.gov/gene/?term=294324
Agpat4	protein_coding	chr1:48716094-48826292	-	6805	1272	1448	1341	1337	1508	1573	15.4991139128118	15.1479192631654	18.9179321773984	15.647247455698	14.8413994549525	15.1000504830548	1-acylglycerol-3-phosphate O-acyltransferase 4	http://www.ncbi.nlm.nih.gov/gene/?term=170919
Agpat5	protein_coding	chr16:75812837-75855996	-	2859	1082	1008	807	1042	957	1293	31.3805819895609	25.0991449195347	27.0976978055685	29.0260698952324	22.4181321373893	29.5435157184412	1-acylglycerol-3-phosphate O-acyltransferase 5	http://www.ncbi.nlm.nih.gov/gene/?term=306582
Agps	protein_coding	chr3:62648352-62749250	+	2073	1481	1342	1049	1149	1452	2015	59.2384443184116	46.0856548700997	48.5790706196565	44.1423448965029	46.9103805970862	63.497050819725	alkylglycerone phosphate synthase	http://www.ncbi.nlm.nih.gov/gene/?term=84114
Agr2	protein_coding	chr6:55465782-55487087	+	4871	711	564	268	996	2468	484	12.1031763032823	8.24277649126667	5.28189398780997	16.2845544993949	33.9335009126809	6.49090179158837	anterior gradient 2, protein disulphide isomerase family member	http://www.ncbi.nlm.nih.gov/gene/?term=298961
Agr3	protein_coding	chr6:55371738-55424233	+	1069	58	55	54	93	116	72	4.49881543781564	3.66266782751295	4.84941186207506	6.92851109009413	7.26744788738227	4.39979657579792	anterior gradient 3, protein disulphide isomerase family member	http://www.ncbi.nlm.nih.gov/gene/?term=298959
Agrn	protein_coding	chr5:173589910-173622813	-	9371	12930	14545	10288	12705	13898	14073	114.409075283822	110.494417586572	105.39452079185	107.975047709786	99.3271585300015	98.1021568888315	agrin	http://www.ncbi.nlm.nih.gov/gene/?term=25592
Agrp	protein_coding	chr19:37525941-37584875	-	1353	10	10	16	13	14	10	0.612844216304116	0.526156273279761	1.13525964918743	0.765209281000708	0.692997840574987	0.48281417216145	agouti related neuropeptide	http://www.ncbi.nlm.nih.gov/gene/?term=25582
Agt	protein_coding	chr19:57321594-57333460	-	2177	115	191	103	152	263	70	4.38013301956081	6.24579157601175	4.54204896219312	5.56057665430485	8.09093964802031	2.10047451747409	angiotensinogen	http://www.ncbi.nlm.nih.gov/gene/?term=24179
Agtpbp1	protein_coding	chr17:5510009-5614416	+	5914	948	1014	735	918	1085	1372	13.2915278487855	12.2058824801485	11.9310601373085	12.3622076468361	12.2871188819905	15.1548135409208	ATP/GTP binding protein 1	http://www.ncbi.nlm.nih.gov/gene/?term=290986
Agtr1a	protein_coding	chr17:35907102-35958136	-	2417	1769	1933	1964	1257	2031	2010	60.6874753588167	56.9334829609412	78.0077674728112	41.4183983193662	56.2775153680227	54.3246845518505	angiotensin II receptor, type 1a	http://www.ncbi.nlm.nih.gov/gene/?term=24180
Agtr1b	protein_coding	chr2:105149020-105224335	-	3557	1	3	0	0	1	1	0.0233111674067885	0.0600412795401336	0	0	0.0188285890657849	0.0183651272121013	angiotensin II receptor, type 1b	http://www.ncbi.nlm.nih.gov/gene/?term=81638
Agtr2	protein_coding	chrX:119389480-119393845	+	3042	19	6	8	25	60	15	0.51789566957692	0.140412117898919	0.252466519617125	0.654508772817705	1.32097221512815	0.322114188823689	angiotensin II receptor, type 2	http://www.ncbi.nlm.nih.gov/gene/?term=24182
Agtrap	protein_coding	chr5:164888069-164898387	-	2172	944	1332	945	1178	1364	1289	36.0379486224005	43.6573080607593	41.768127260483	43.193673649755	42.0587335832154	38.7677773522327	angiotensin II receptor-associated protein	http://www.ncbi.nlm.nih.gov/gene/?term=298646
Agxt	protein_coding	chr9:100281339-100291292	+	1708	0	0	3	1	0	0	0	0	0.168618959164658	0.0466280020353971	0	0	alanine-glyoxylate aminotransferase	http://www.ncbi.nlm.nih.gov/gene/?term=24792
Agxt2	protein_coding	chr2:60337667-60379144	+	2249	0	1	0	0	0	0	0	0.0316535988327042	0	0	0	0	alanine-glyoxylate aminotransferase 2	http://www.ncbi.nlm.nih.gov/gene/?term=83784
Ahctf1	protein_coding	chr13:98023528-98079138	-	8883	4629	4335	3567	3990	4622	6225	43.2091185629706	34.7409739123662	38.5492970504443	35.7723858641302	34.8475236317618	45.7780722049634	AT hook containing transcription factor 1	http://www.ncbi.nlm.nih.gov/gene/?term=360886
Ahcy	protein_coding	chr3:150587833-150603057	-	2029	588	1125	713	767	935	877	24.0294133119649	39.4714449219298	33.7349832341969	30.1056487306277	30.8625073297399	28.2354915336375	adenosylhomocysteinase	http://www.ncbi.nlm.nih.gov/gene/?term=29443
Ahcyl1	protein_coding	chr2:210438884-210474350	-	4226	3572	3956	2987	3493	4235	4642	70.0857694861245	66.6406676698811	67.8545142286176	65.8269549870489	67.1159225473574	71.7552116149001	adenosylhomocysteinase-like 1	http://www.ncbi.nlm.nih.gov/gene/?term=362013
Ahcyl2	protein_coding	chr4:57050241-57199870	+	6536	1138	1396	1033	1154	1439	1528	14.4370382445299	15.2049824831018	15.172644903488	14.0613959773306	14.7451906656623	15.2717609317599	adenosylhomocysteinase-like 2	http://www.ncbi.nlm.nih.gov/gene/?term=312192
Ahdc1	protein_coding	chr5:151209894-151277192	+	7696	2753	2820	2686	2395	3200	3481	29.6612220957318	26.0853458218295	33.505335045573	24.7842129425829	27.8475223729717	29.547229838186	AT hook, DNA binding motif, containing 1	http://www.ncbi.nlm.nih.gov/gene/?term=362617
Ahi1	protein_coding	chr1:16478127-16601769	+	3141	733	749	667	671	756	970	19.350131762986	16.9756507122856	20.3859480593132	17.0133272959897	16.1196460452371	20.1735163223944	Abelson helper integration site 1	http://www.ncbi.nlm.nih.gov/gene/?term=308923
Ahnak	protein_coding	chr1:225184883-225429638	+	19278	220613	284067	216033	189627	235393	341646	948.892497545385	1048.99002444561	1075.79900068668	783.380706840874	817.773833417779	1157.68970321637	AHNAK nucleoprotein	http://www.ncbi.nlm.nih.gov/gene/?term=191572
Ahnak2	protein_coding	chr6:137335273-137380219	-	25772	1730	1317	916	1855	1464	1700	5.56603417919013	3.63789534965653	3.41208912701076	5.73232050166189	3.80447378835339	4.30902094283932	AHNAK nucleoprotein 2, transcript variant X2	http://www.ncbi.nlm.nih.gov/gene/?term=314478
Ahr	protein_coding	chr6:54963990-55001806	-	5620	6767	8745	5226	6330	6898	7611	99.8407303606873	110.773543293631	89.2701173461096	89.7019878871853	82.2031607536771	88.4673895520647	aryl hydrocarbon receptor	http://www.ncbi.nlm.nih.gov/gene/?term=25690
Ahrr	protein_coding	chr1:31603297-31698329	+	4694	29	7	18	36	22	28	0.51227457424637	0.106161611935079	0.368131038244442	0.610793052652855	0.31389271596803	0.389666214277042	aryl-hydrocarbon receptor repressor	http://www.ncbi.nlm.nih.gov/gene/?term=498999
Ahsa1	protein_coding	chr6:111296168-111304224	+	1595	701	688	469	719	890	1038	36.4422530085447	30.7072058413976	28.2283290442565	35.9006966492624	37.370676654061	42.5122873217524	activator of Hsp90 ATPase activity 1	http://www.ncbi.nlm.nih.gov/gene/?term=681996
Ahsa2	protein_coding	chr14:108262795-108274000	-	4307	690	636	553	486	612	818	13.283793243906	10.5122285211846	12.3260315599442	8.98661364141137	9.51652061292829	12.4066987763263	AHA1, activator of heat shock protein ATPase 2	http://www.ncbi.nlm.nih.gov/gene/?term=305577
Ahsg	protein_coding	chr11:81711269-81717594	-	1392	11	5	2	9	2	7	0.65524141316481	0.255707412984022	0.137931600695994	0.514917850063308	0.0962259932571796	0.328500935671055	alpha-2-HS-glycoprotein	http://www.ncbi.nlm.nih.gov/gene/?term=25373
Ahsp	protein_coding	chr1:199720038-199721010	+	557	318	204	289	399	534	282	47.3390799715819	26.0727908977547	49.809899264623	57.0495697721847	64.2077873571569	33.0728574742392	alpha hemoglobin stabilizing protein	http://www.ncbi.nlm.nih.gov/gene/?term=293522
Aicda	protein_coding	chr4:155359909-155371104	+	2509	0	0	0	3	0	4	0	0	0	0.0952259395892288	0	0.104144691101545	activation-induced cytidine deaminase	http://www.ncbi.nlm.nih.gov/gene/?term=399679
Aida	protein_coding	chr13:101698096-101724928	+	2678	2207	2069	1649	2063	2331	2770	68.3344414422497	54.9999718707846	59.1130133850616	61.3512376713717	58.2952733519828	67.5689239196566	axin interactor, dorsalization associated	http://www.ncbi.nlm.nih.gov/gene/?term=682999
Aif1	protein_coding	chr20:5161350-5167176	-	1345	157	247	113	210	238	178	9.6788833659135	13.0733599348429	8.06546061824426	12.434596111566	11.8510359338775	8.64520954188331	allograft inflammatory factor 1	http://www.ncbi.nlm.nih.gov/gene/?term=29427
Aif1l	protein_coding	chr3:9237944-9262628	-	3070	120	107	51	130	199	194	3.2410875230989	2.48117817065095	1.59479482029479	3.37240442082723	4.34126546257081	4.1280139914424	allograft inflammatory factor 1-like	http://www.ncbi.nlm.nih.gov/gene/?term=362107
Aifm1	protein_coding	chrX:135304063-135343062	-	2089	477	420	388	454	620	637	18.9333658766188	14.3127603568194	17.8306141238639	17.3082072160422	19.877185548271	19.9195167655931	apoptosis inducing factor, mitochondria associated 1	http://www.ncbi.nlm.nih.gov/gene/?term=83533
Aifm2	protein_coding	chr20:31329047-31353548	+	3770	400	612	417	466	692	536	8.79764694598906	11.5564014827979	10.6186112289654	9.84417305146673	12.2932407385788	9.28755172851089	apoptosis inducing factor, mitochondria associated 2	http://www.ncbi.nlm.nih.gov/gene/?term=361843
Aifm3	protein_coding	chr11:87364452-87380705	+	4038	55	41	46	35	36	56	1.12939084587099	0.72281988478574	1.0936151876877	0.690297662624082	0.597087292484371	0.905940173262227	apoptosis inducing factor, mitochondria associated 3	http://www.ncbi.nlm.nih.gov/gene/?term=303786
Aig1	protein_coding	chr1:7816841-8038805	-	11992	717	836	662	727	796	707	4.95764498899966	4.96280495294299	5.29955477684128	4.82811342356448	4.44552534025764	3.85128448531229	androgen-induced 1	http://www.ncbi.nlm.nih.gov/gene/?term=292486
Aim1	protein_coding	chr20:48927942-49123724	-	6753	1212	1399	614	1046	1330	1367	14.8817415709651	14.7480130817233	8.72860091334649	12.3358649993152	13.1903564990828	13.2235959563954	absent in melanoma 1, transcript variant X1	http://www.ncbi.nlm.nih.gov/gene/?term=309866
Aim1l	protein_coding	chr5:152289492-152321539	+	6219	175	146	64	209	309	218	2.33327205845646	1.67126319201057	0.987944238849068	2.67645781356806	3.32766473932498	2.28988537282052	absent in melanoma 1-like	http://www.ncbi.nlm.nih.gov/gene/?term=298543
Aim2	protein_coding	chr13:91919834-91963080	+	13858	657	328	149	401	139	350	3.93108741233418	1.68494541478702	1.03218781343465	2.30450942546253	0.671762699644435	1.64985316226768	absent in melanoma 2, transcript variant X2	http://www.ncbi.nlm.nih.gov/gene/?term=304987
Aimp1	protein_coding	chr2:237727782-237751327	-	1053	344	412	283	374	341	571	27.0880635596256	27.8536038320966	25.8006757130945	28.2864146972416	21.6884067765299	35.4230166464925	aminoacyl tRNA synthetase complex-interacting multifunctional protein 1	http://www.ncbi.nlm.nih.gov/gene/?term=114632
Aimp2	protein_coding	chr12:12738784-12748345	+	1173	455	507	367	492	608	536	32.1633497203801	30.7696457747648	30.0359289249609	33.4042529568777	34.71420384881	29.850017064353	aminoacyl tRNA synthetase complex-interacting multifunctional protein 2	http://www.ncbi.nlm.nih.gov/gene/?term=288480
Aip	protein_coding	chr1:219361859-219373924	-	2050	772	1019	752	817	997	1063	31.2256385091273	35.3861140031571	35.215754317794	31.7397037308617	32.5718885039395	33.873276690503	aryl-hydrocarbon receptor-interacting protein	http://www.ncbi.nlm.nih.gov/gene/?term=282827
Aipl1	protein_coding	chr10:58599690-58631194	-	1666	0	3	1	0	1	0	0	0.128191375344691	0.0576232857649531	0	0.0402000548061206	0	aryl hydrocarbon receptor-interacting protein-like 1	http://www.ncbi.nlm.nih.gov/gene/?term=59110
Aire	protein_coding	chr20:11365630-11380636	+	1975	0	1	0	0	3	0	0	0.0360450348226591	0	0	0.101731581732147	0	autoimmune regulator	http://www.ncbi.nlm.nih.gov/gene/?term=294328
Ajap1	protein_coding	chr5:170615885-170679315	-	2405	2	1	1	9	9	3	0.0689545301172115	0.0296003924219342	0.0399170037773022	0.298031454173857	0.250627701356745	0.0814861839835062	adherens junction associated protein 1	http://www.ncbi.nlm.nih.gov/gene/?term=687031
Ajuba	protein_coding	chr15:33208210-33218456	-	3234	1511	2055	1440	1360	1971	2235	38.741134739037	45.2360171481493	42.746001076547	33.4914203364203	40.8176738299601	45.1455884347086	ajuba LIM protein	http://www.ncbi.nlm.nih.gov/gene/?term=85265
Ak1	protein_coding	chr3:11652143-11659135	+	1879	425	321	187	310	600	448	18.7546964066138	12.161602422403	9.55405731441459	13.1392200732848	21.3858301139958	15.5750353150947	adenylate kinase 1	http://www.ncbi.nlm.nih.gov/gene/?term=24183
Ak2	protein_coding	chr5:147185474-147204050	+	1848	655	666	488	742	825	859	29.3891632657983	25.6557557110306	25.35075341623	31.9769186079719	29.8987907620522	30.3647005881323	adenylate kinase 2	http://www.ncbi.nlm.nih.gov/gene/?term=24184
Ak3	protein_coding	chr1:247144486-247169690	-	1057	2186	2813	2128	2065	3012	3098	171.483784210558	189.455533432712	193.272316567293	155.589305334803	190.845367470837	191.462723476528	adenylate kinase 3	http://www.ncbi.nlm.nih.gov/gene/?term=26956
Ak4	protein_coding	chr5:120250318-120309153	+	4236	174	194	129	135	116	222	3.4059728774964	3.26030573472659	2.92352474902954	2.53812198048203	1.83401836440313	3.42353544937314	adenylate kinase 4	http://www.ncbi.nlm.nih.gov/gene/?term=29223
Ak5	protein_coding	chr9:10023022-10032693	-	1461	12	5	12	6	3	4	0.681049876517017	0.243630882186008	0.788504263526996	0.327066231936174	0.137522158741267	0.17884943872264	adenylate kinase 5, transcript variant X3	http://www.ncbi.nlm.nih.gov/gene/?term=301115
Ak6	protein_coding	chr2:30664407-30676464	+	979	105	122	73	115	110	167	8.89312702648051	8.87134947959112	7.15835420649853	9.35512988742871	7.52508891089854	11.1432425959195	adenylate kinase 6	http://www.ncbi.nlm.nih.gov/gene/?term=102238592
Ak7	protein_coding	chr6:129538648-129606960	+	3361	537	607	316	896	878	757	13.2481019530537	12.8567952607183	9.02592220490155	21.231181856265	17.4955518499088	14.7131334193803	adenylate kinase 7	http://www.ncbi.nlm.nih.gov/gene/?term=314416
Ak8	protein_coding	chr3:7279429-7394509	+	1765	94	115	73	126	125	129	4.41602000668499	4.6383731071368	3.97055454286802	5.68539323627974	4.74315094242188	4.77444403209875	adenylate kinase 8	http://www.ncbi.nlm.nih.gov/gene/?term=311833
Ak9	protein_coding	chr20:46044901-46162015	+	6516	561	642	353	816	786	671	7.13887329702213	7.01401195570758	5.20075799751341	9.97341191233732	8.07873035102818	6.7269662796349	adenylate kinase 9, transcript variant X2	http://www.ncbi.nlm.nih.gov/gene/?term=294521
Akain1	protein_coding	chr9:117794417-117841931	+	2772	0	0	0	0	0	1	0	0	0	0	0	0.0235659298316898	A kinase (PRKA) anchor inhibitor 1, transcript variant X1	http://www.ncbi.nlm.nih.gov/gene/?term=100362606
Akap1	protein_coding	chr10:76151013-76183987	-	4023	958	1342	840	1040	1248	1194	19.7452831027534	23.7473434118113	20.0448250138966	20.5881811025396	20.7762037164137	19.3879593455561	A-kinase anchoring protein 1	http://www.ncbi.nlm.nih.gov/gene/?term=114124
Akap10	protein_coding	chr10:48150902-48210074	-	5317	1590	1818	1428	1568	1627	2193	24.7958129999728	24.3410757537142	25.7830661562046	23.4862711835785	20.4938019478059	26.9432373863312	A-kinase anchoring protein 10	http://www.ncbi.nlm.nih.gov/gene/?term=360540
Akap11	protein_coding	chr15:60722138-60766673	-	9284	6448	7451	5811	5658	6528	9099	57.5887676928506	57.1336514504174	60.0881398130673	48.5358326434512	47.0919480452473	64.0230470091392	A-kinase anchoring protein 11	http://www.ncbi.nlm.nih.gov/gene/?term=498549
Akap12	protein_coding	chr1:40816130-40906582	+	7676	5031	5329	3906	4594	5899	6079	54.3459568559378	49.4223399395065	48.850643472344	47.6640232708246	51.4689220192776	51.7338719127992	A-kinase anchoring protein 12	http://www.ncbi.nlm.nih.gov/gene/?term=83425
Akap13	protein_coding	chr1:137089558-137315272	+	12125	18603	23406	17312	17833	18613	27380	127.218165058475	137.422549937471	137.068768856853	117.132479157747	102.81021617296	147.512730735711	A-kinase anchoring protein 13	http://www.ncbi.nlm.nih.gov/gene/?term=293024
Akap14	protein_coding	chrX:123773430-123788898	-	1852	50	37	22	39	70	38	2.23860211841109	1.42224131731415	1.14039345024679	1.67709744685846	2.53138790037246	1.34035679522186	A-kinase anchoring protein 14	http://www.ncbi.nlm.nih.gov/gene/?term=60332
Akap17a	protein_coding	chr12:18527116-18531780	-	3212	630	728	539	572	596	754	16.2634583292486	16.1349785392339	16.1096551716992	14.1825774958076	12.4271736049098	15.3346410803415	A-kinase anchoring protein 17A	http://www.ncbi.nlm.nih.gov/gene/?term=288526
Akap17b	protein_coding	chrX:123217410-123254782	-	6614	431	364	263	316	350	408	5.40332347789887	3.91786748321887	3.81737279168435	3.80502544338688	3.54409615322784	4.02970986654448	A kinase (PRKA) anchor protein 17B, transcript variant X2	http://www.ncbi.nlm.nih.gov/gene/?term=313434
Akap2	protein_coding	chr5:74874245-74985789	+	7575	39497	51423	35984	35152	47037	55985	432.343925272278	483.267202076443	456.036723529171	369.57456594752	415.870983921745	482.799544326135	A-kinase anchoring protein 2	http://www.ncbi.nlm.nih.gov/gene/?term=298024
Akap3	protein_coding	chr4:159399686-159425512	+	3568	17	15	15	12	23	21	0.395068100314209	0.29928087349251	0.403589100691193	0.26784964397912	0.431722449568646	0.384478673588096	A-kinase anchoring protein 3	http://www.ncbi.nlm.nih.gov/gene/?term=312720
Akap4	protein_coding	chrX:16296027-16306078	-	2585	0	0	0	0	0	0	0	0	0	0	0	0	A-kinase anchoring protein 4	http://www.ncbi.nlm.nih.gov/gene/?term=79254
Akap5	protein_coding	chr6:99356509-99361909	+	2700	7727	11662	7026	8192	10097	12353	237.298523775693	307.483504555983	249.814358828547	241.635563069314	250.455304565462	298.872862709821	A-kinase anchoring protein 5	http://www.ncbi.nlm.nih.gov/gene/?term=171026
Akap6	protein_coding	chr6:73553111-73991992	+	11130	252	231	220	291	440	501	1.87738465960634	1.4775063802307	1.8975819136182	2.08224821164864	2.64764134546978	2.94049447477228	A-kinase anchoring protein 6	http://www.ncbi.nlm.nih.gov/gene/?term=64553
Akap7	protein_coding	chr1:21129213-21263850	+	1059	237	349	236	235	270	346	18.5566798153252	23.4607567303006	21.393855527782	17.6728493455786	17.0753433927188	21.3431219005965	A-kinase anchoring protein 7	http://www.ncbi.nlm.nih.gov/gene/?term=361458
Akap8	protein_coding	chr7:14323298-14339953	-	3778	2018	2330	1878	1904	2012	2506	44.2901444511066	43.9042453666415	47.720682924967	40.1365152766481	35.6670889649756	43.3308211430839	A-kinase anchoring protein 8	http://www.ncbi.nlm.nih.gov/gene/?term=116633
Akap8l	protein_coding	chr7:14340168-14369835	-	3166	937	1068	908	966	802	972	24.5401135977865	24.0144636612239	27.5326461871907	24.2996987183382	16.9654389223663	20.055484612643	A-kinase anchoring protein 8 like	http://www.ncbi.nlm.nih.gov/gene/?term=299569
Akap9	protein_coding	chr4:27195346-27331582	-	12371	5291	5611	4691	5403	5780	8196	35.4634385795267	32.2885105100745	36.4027037951642	34.782823559559	31.2913769100673	43.278773940366	A-kinase anchoring protein 9	http://www.ncbi.nlm.nih.gov/gene/?term=246150
Akip1	protein_coding	chr1:174330628-174339494	+	1854	152	242	182	225	265	272	6.79800917735918	9.29219222949833	9.42398690580526	9.66512469374494	9.57277356869159	9.5837831921342	A-kinase interacting protein 1	http://www.ncbi.nlm.nih.gov/gene/?term=361624
Akirin1	protein_coding	chr5:141415226-141430627	-	2183	1982	2022	1588	1939	2252	3133	75.2831535169522	65.9386368816069	69.8344598286972	70.7389723668588	69.0901749992475	93.7528471035092	akirin 1	http://www.ncbi.nlm.nih.gov/gene/?term=595134
Akirin2	protein_coding	chr5:50001945-50016544	+	1920	1681	1922	1517	1527	1846	2126	72.5962810235712	71.2630989245171	75.8503113677358	63.3391865398708	64.3920290378731	72.3335595995116	akirin 2	http://www.ncbi.nlm.nih.gov/gene/?term=297968
Akna	protein_coding	chr5:79184087-79232370	-	7526	2875	3192	2299	2671	2900	3557	31.675357373053	30.1933442106042	29.3256585171489	28.2646978460829	25.8068754704081	30.8743239973666	AT-hook transcription factor	http://www.ncbi.nlm.nih.gov/gene/?term=362530
Aknad1	protein_coding	chr2:211541800-211585332	+	5767	2	12	7	11	4	4	0.0287559640943114	0.14813028009312	0.116525534695835	0.151906867043704	0.0464527770466426	0.0453093514780261	AKNA domain containing 1	http://www.ncbi.nlm.nih.gov/gene/?term=691416
Akp3	protein_coding	chr9:94228960-94232001	+	1677	3	0	0	0	0	0	0.148332419438188	0	0	0	0	0	alkaline phosphatase 3, intestine, not Mn requiring	http://www.ncbi.nlm.nih.gov/gene/?term=64621
Akr1a1	protein_coding	chr5:135482068-135498693	-	1124	5290	5809	4422	6063	7570	7047	390.244911783682	367.915101768267	377.681265695079	429.591747677728	451.056775083601	409.558332790303	aldo-keto reductase family 1 member A1	http://www.ncbi.nlm.nih.gov/gene/?term=78959
Akr1b1	protein_coding	chr4:61706866-61720959	-	1339	2475	2586	1457	2092	2573	2237	153.264832414652	137.486638238617	104.460473622844	124.427328365012	128.694756185887	109.134789031243	aldo-keto reductase family 1 member B	http://www.ncbi.nlm.nih.gov/gene/?term=24192
Akr1b10	protein_coding	chr4:61813265-61830371	+	2002	9	14	5	2	1	6	0.372757443653108	0.49782478164162	0.239761223987042	0.0795610664100483	0.0334531924610375	0.195778493986346	aldo-keto reductase family 1 member B10	http://www.ncbi.nlm.nih.gov/gene/?term=296972
Akr1b7	protein_coding	chr4:61850256-61879733	+	4020	2	3	4	1	4	0	0.0412526479930084	0.0531260774438445	0.0955227801834943	0.0198111013623031	0.0666400908527333	0	aldo-keto reductase family 1, member B7	http://www.ncbi.nlm.nih.gov/gene/?term=116463
Akr1b8	protein_coding	chr4:61772064-61784637	+	993	698	727	159	156	863	206	58.2846325087925	52.1191964997427	15.3716643095886	12.5115185159391	58.2053881147416	13.5517623803117	aldo-keto reductase family 1, member B8	http://www.ncbi.nlm.nih.gov/gene/?term=286921
Akr1c1	protein_coding	chr17:69441253-69460334	-	1229	0	0	0	0	0	0	0	0	0	0	0	0	aldo-keto reductase family 1, member C1	http://www.ncbi.nlm.nih.gov/gene/?term=307092
Akr1c12	protein_coding	chr17:69614323-69647772	+	2724	107	65	93	63	57	101	3.25705102931583	1.69870827656346	3.27754649407133	1.84190878524849	1.40142349651205	2.42210003922095	aldo-keto reductase family 1, member C12	http://www.ncbi.nlm.nih.gov/gene/?term=361266
Akr1c12l1	protein_coding	chr17:69588119-69599168	+	1215	0	1	0	0	0	0	0	0.0585917232714006	0	0	0	0	aldo-keto reductase family 1, member C12-like 1	http://www.ncbi.nlm.nih.gov/gene/?term=498790
Akr1c13	protein_coding	chr17:69695532-69711654	-	1217	0	11	7	3	8	8	0	0.643449779393811	0.552179752334332	0.196320363540982	0.440251709495461	0.429415004065368	aldo-keto reductase family 1, member C13	http://www.ncbi.nlm.nih.gov/gene/?term=364773
Akr1c14	protein_coding	chr17:69806095-69827125	-	2315	2570	2729	1987	2405	2824	3176	92.0513191090641	83.9199255124394	82.3986103869228	82.7368073783509	81.6987363503065	89.6204880342024	aldo-keto reductase family 1, member C14	http://www.ncbi.nlm.nih.gov/gene/?term=191574
Akr1c19	protein_coding	chr17:69653003-69675204	+	2582	372	417	456	235	336	368	11.9463322840171	11.4972074183081	16.9543685912052	7.24846919324853	8.71534697101123	9.31042244678058	aldo-keto reductase family 1, member C19	http://www.ncbi.nlm.nih.gov/gene/?term=307096
Akr1c2	protein_coding	chr17:69388337-69435160	-	1457	0	0	1	0	0	0	0	0	0.0658890831052929	0	0	0	aldo-keto reductase family 1, member C2	http://www.ncbi.nlm.nih.gov/gene/?term=291283
Akr1c3	protein_coding	chr17:69761126-69778021	+	1207	0	0	0	0	3	1	0	0	0	0	0.16646219877464	0.0541215886441128	aldo-keto reductase family 1, member C3	http://www.ncbi.nlm.nih.gov/gene/?term=171516
Akr1cl	protein_coding	chr17:69835338-69862093	-	1302	6439	6449	5217	6873	6078	7323	410.067479921837	352.609445778321	384.665173531779	420.407091125728	312.644903658931	367.414131432021	aldo-keto reductase family 1, member C-like	http://www.ncbi.nlm.nih.gov/gene/?term=361267
Akr1d1	protein_coding	chr4:65110706-65143930	+	3373	0	4	1	1	7	6	0	0.0844221094275146	0.0284614272411538	0.0236112147869725	0.13898993155914	0.11620176251428	aldo-keto reductase family 1, member D1	http://www.ncbi.nlm.nih.gov/gene/?term=192242
Akr1e2	protein_coding	chr17:69365437-69379944	+	1369	165	206	162	148	267	187	9.99374777712289	10.7121420143162	11.3601635074322	8.60979756502252	13.0619932644034	8.92310420107674	aldo-keto reductase family 1, member E2	http://www.ncbi.nlm.nih.gov/gene/?term=307091
Akr7a2	protein_coding	chr5:157759448-157768473	+	1241	225	234	142	215	323	279	15.033448875776	13.423217440203	10.9847348589738	13.7975301429803	17.4314045867526	14.6862267048114	aldo-keto reductase family 7, member A2	http://www.ncbi.nlm.nih.gov/gene/?term=171445
Akr7a3	protein_coding	chr5:157801120-157813756	+	1353	127	106	112	146	233	87	7.78312154706227	5.57725649676547	7.94681754431199	8.5938888481618	11.533464060998	4.20048329780461	aldo-keto reductase family 7 member A3	http://www.ncbi.nlm.nih.gov/gene/?term=26760
Akt1	protein_coding	chr6:137218398-137239970	-	3675	4329	5168	3457	4520	5402	5918	97.6738104639684	100.110057531406	90.3056768298807	97.9525540662834	98.4461822150742	105.195078869715	AKT serine/threonine kinase 1	http://www.ncbi.nlm.nih.gov/gene/?term=24185
Akt1s1	protein_coding	chr1:100845443-100851961	+	2615	852	1305	848	1027	1025	1036	27.0156729411039	35.5264136237288	31.1312941428609	31.2776001599704	26.2514812962416	25.8800951293339	AKT1 substrate 1	http://www.ncbi.nlm.nih.gov/gene/?term=292887
Akt2	protein_coding	chr1:84400939-84451223	+	6127	2467	2852	2019	2853	3470	3187	33.3863665780139	33.1370764885901	31.6345349529015	37.084170097982	37.9300344108503	33.9791092103161	AKT serine/threonine kinase 2	http://www.ncbi.nlm.nih.gov/gene/?term=25233
Akt3	protein_coding	chr13:95076308-95348913	-	1446	1039	1153	990	947	1116	1661	59.5792652435123	56.7640748079452	65.7264108876678	52.1574510513181	51.6889302203379	75.0376363738663	AKT serine/threonine kinase 3	http://www.ncbi.nlm.nih.gov/gene/?term=29414
Aktip	protein_coding	chr19:17290048-17300054	+	2159	1147	1333	1128	1031	1491	1589	44.0512933619458	43.9531551883946	50.1567598551258	38.0312584197446	46.2515874658326	48.0782953483477	AKT interacting protein	http://www.ncbi.nlm.nih.gov/gene/?term=291906
Alad	protein_coding	chr5:78368867-78379206	-	2118	1096	1134	787	1426	1496	1332	42.9074284337478	38.1153268369067	35.6715345346705	53.6201769506278	47.3050253990876	41.0824253924776	aminolevulinate dehydratase	http://www.ncbi.nlm.nih.gov/gene/?term=25374
Alas1	protein_coding	chr8:114927704-114941038	-	2123	3595	3471	3538	4250	7037	5386	140.409595744267	116.390402186605	159.985583735586	159.431307948633	221.992958514997	165.727340489727	5'-aminolevulinate synthase 1	http://www.ncbi.nlm.nih.gov/gene/?term=65155
Alas2	protein_coding	chrX:23167576-23187356	-	1878	2599	3050	2786	3190	5071	1654	114.75155515921	115.615696758782	142.415920084756	135.278808120289	180.842151340672	57.5330931278789	5'-aminolevulinate synthase 2	http://www.ncbi.nlm.nih.gov/gene/?term=25748
Alb	protein_coding	chr14:19176275-19191793	-	2001	1	20	2	7	21	1	0.041438192136905	0.711533670912061	0.0959524178754741	0.278602894720244	0.702868124661138	0.0326460557188626	albumin	http://www.ncbi.nlm.nih.gov/gene/?term=24186
Alcam	protein_coding	chr11:50780735-50985083	+	3601	11233	14039	11560	11260	14815	18751	258.654790269364	277.54001156727	308.182325913857	249.029010104116	275.537159320511	340.156769719403	activated leukocyte cell adhesion molecule	http://www.ncbi.nlm.nih.gov/gene/?term=79559
Aldh16a1	protein_coding	chr1:101138237-101151320	-	2797	640	747	531	779	877	865	18.9729733207744	19.0125638182837	18.2253161454496	22.180925564591	20.9994910533559	20.2023293642578	aldehyde dehydrogenase 16 family, member A1	http://www.ncbi.nlm.nih.gov/gene/?term=361571
Aldh18a1	protein_coding	chr1:259641673-259674521	-	3556	3	8	2	5	2	5	0.0699531685595727	0.160155104105178	0.0539934724884206	0.111980634809418	0.0376677678891997	0.0918514587928067	aldehyde dehydrogenase 18 family, member A1	http://www.ncbi.nlm.nih.gov/gene/?term=361755
Aldh1a1	protein_coding	chr1:238222689-238264381	+	2088	10038	7336	4588	6689	9219	9752	398.625048808992	250.115944220105	210.943394664407	255.132259190627	295.702477279313	305.099154729917	aldehyde dehydrogenase 1 family, member A1	http://www.ncbi.nlm.nih.gov/gene/?term=24188
Aldh1a2	protein_coding	chr8:77640234-77719488	+	2244	903	673	563	734	990	1323	33.3666638532754	21.3503383067771	24.085660369663	26.0500091656508	29.5470402824987	38.513660500814	aldehyde dehydrogenase 1 family, member A2	http://www.ncbi.nlm.nih.gov/gene/?term=116676
Aldh1a3	protein_coding	chr1:127302920-127337828	-	1536	507	314	171	336	398	432	27.3693593686426	14.5529481414531	10.6875438726787	17.4213872604753	17.3537564714745	18.3725880450312	aldehyde dehydrogenase 1 family, member A3	http://www.ncbi.nlm.nih.gov/gene/?term=266603
Aldh1a7	protein_coding	chr1:240584233-240601843	-	669	59	36	32	88	84	89	7.31263307248261	3.83079518070413	4.59194710119757	10.4758971867389	8.40920249594581	8.69043859030871	aldehyde dehydrogenase family 1, subfamily A7, transcript variant X1	http://www.ncbi.nlm.nih.gov/gene/?term=29651
Aldh1b1	protein_coding	chr5:61382351-61387359	+	2197	0	2	1	5	1	1	0	0.0648055928764239	0.0436961283952716	0.181248583241826	0.0304839741952649	0.029733617429879	aldehyde dehydrogenase 1 family, member B1	http://www.ncbi.nlm.nih.gov/gene/?term=298079
Aldh1l1	protein_coding	chr4:123516553-123564067	-	2813	68	31	23	97	103	84	2.00441234542637	0.784520887670566	0.784930346228749	2.74622853367098	2.45227479723451	1.95068596852091	aldehyde dehydrogenase 1 family, member L1	http://www.ncbi.nlm.nih.gov/gene/?term=64392
Aldh1l2	protein_coding	chr7:26375866-26425838	+	3103	43	10	7	61	91	36	1.14903846794577	0.229419735013702	0.216565503896514	1.56560692106476	1.9640894324643	0.757876657996774	aldehyde dehydrogenase 1 family, member L2	http://www.ncbi.nlm.nih.gov/gene/?term=299699
Aldh2	protein_coding	chr12:40466418-40498813	+	2044	4382	6586	3616	5749	5920	6845	177.762181040009	229.378856996338	169.832399710975	223.999005558786	193.973524724766	218.76123534375	aldehyde dehydrogenase 2 family (mitochondrial)	http://www.ncbi.nlm.nih.gov/gene/?term=29539
Aldh3a1	protein_coding	chr10:47490168-47499855	+	1715	95	106	136	91	247	148	4.59311553018365	4.40001634992634	7.61285923934694	4.22582921303656	9.64571600748003	5.63735516561501	aldehyde dehydrogenase 3 family, member A1	http://www.ncbi.nlm.nih.gov/gene/?term=25375
Aldh3a2	protein_coding	chr10:47525486-47546535	-	3595	1744	2182	2026	1921	2215	2854	40.2249464201979	43.2084215066782	54.1020301571678	42.556229591732	41.2644896369954	51.8600439183003	aldehyde dehydrogenase 3 family, member A2	http://www.ncbi.nlm.nih.gov/gene/?term=65183
Aldh3b1	protein_coding	chr1:219145457-219181536	-	2652	230	333	204	317	417	271	7.19121386393958	8.93888321153556	7.38464569880091	9.51963759805328	10.5308682032495	6.67534286603445	aldehyde dehydrogenase 3 family, member B1	http://www.ncbi.nlm.nih.gov/gene/?term=309147
Aldh3b2	protein_coding	chr1:219215023-219218488	+	1862	3	3	0	2	5	0	0.133594773038582	0.114697546361039	0	0.085543101478473	0.179842350448434	0	aldehyde dehydrogenase 3 family, member B2, transcript variant X1	http://www.ncbi.nlm.nih.gov/gene/?term=688800
Aldh4a1	protein_coding	chr5:158090238-158115725	+	3138	1294	1811	1011	1437	1573	1860	34.1923716605912	41.0845051548997	30.9293812681136	36.4702299820493	33.5720163243806	38.7202195467833	aldehyde dehydrogenase 4 family, member A1	http://www.ncbi.nlm.nih.gov/gene/?term=641316
Aldh5a1	protein_coding	chr17:42133076-42159413	+	5435	579	597	469	601	626	585	8.83337979904015	7.81965030975653	8.28411864316267	8.80662688378131	7.71394302818401	7.03127564556851	aldehyde dehydrogenase 5 family, member A1	http://www.ncbi.nlm.nih.gov/gene/?term=291133
Aldh6a1	protein_coding	chr6:108146552-108167185	-	3876	3246	4069	3067	3103	3813	4101	69.4404674211722	74.7336976830404	75.9631601281968	63.757705639693	65.8847161386944	69.1168293293639	aldehyde dehydrogenase 6 family, member A1	http://www.ncbi.nlm.nih.gov/gene/?term=81708
Aldh7a1	protein_coding	chr18:51619007-51651267	-	1894	620	707	554	689	970	901	27.1431097829393	26.5736975970166	28.080368702621	28.9716960566419	34.2999432776067	31.0758218065434	aldehyde dehydrogenase 7 family, member A1	http://www.ncbi.nlm.nih.gov/gene/?term=291450
Aldh8a1	protein_coding	chr1:16910043-16929465	+	1711	8	2	4	1	1	3	0.387692916263924	0.0832132598185291	0.224431079098566	0.0465462463334064	0.0391427769181747	0.114537856505162	aldehyde dehydrogenase 8 family, member A1	http://www.ncbi.nlm.nih.gov/gene/?term=685750
Aldh9a1	protein_coding	chr13:85580828-85597497	+	2340	875	1220	949	1044	1511	1642	31.0055960075656	37.1156031646141	38.9334931564559	35.5319722587276	43.2464287029369	45.8389964975364	aldehyde dehydrogenase 9 family, member A1	http://www.ncbi.nlm.nih.gov/gene/?term=64040
Aldoa	protein_coding	chr1:198228387-198233988	-	2171	5827	7660	5058	7018	8666	8456	222.55281046019	251.177940725287	223.661903859491	257.447224150062	267.337882296838	254.438576400075	aldolase, fructose-bisphosphate A	http://www.ncbi.nlm.nih.gov/gene/?term=24189
Aldoart2	protein_coding	chr6:76349362-76351052	+	1691	3	0	0	0	0	0	0.147104356829001	0	0	0	0	0	aldolase 1 A retrogene 2	http://www.ncbi.nlm.nih.gov/gene/?term=299052
Aldob	protein_coding	chr5:64805772-64818813	-	1562	0	0	0	1	3	0	0	0	0	0.0509863172064394	0.128629880871313	0	aldolase, fructose-bisphosphate B	http://www.ncbi.nlm.nih.gov/gene/?term=24190
Aldoc	protein_coding	chr10:65586504-65590093	+	1581	130	118	106	154	277	166	6.81803726791467	5.31327980102511	6.43645905942293	7.75753107613826	11.7340934168489	6.85889294365068	aldolase, fructose-bisphosphate C	http://www.ncbi.nlm.nih.gov/gene/?term=24191
Alg1	protein_coding	chr10:10539930-10550178	-	2970	270	309	286	262	298	324	7.53798386054062	7.40652647353477	9.24448239331373	7.0255368346236	6.71987906043269	7.126337181103	ALG1, chitobiosyldiphosphodolichol beta-mannosyltransferase	http://www.ncbi.nlm.nih.gov/gene/?term=360475
Alg10	protein_coding	chr7:131330913-131336183	+	2374	951	1101	929	1031	1219	1491	33.216027449501	33.0155969233368	37.5671297828216	34.5869784870381	34.3894027393552	41.0274698495052	ALG10, alpha-1,2-glucosyltransferase	http://www.ncbi.nlm.nih.gov/gene/?term=245960
Alg11	protein_coding	chr16:74854007-74866096	-	5807	1617	1758	1391	1414	1875	2155	23.0890509604677	21.5516037809563	22.995789249426	19.39243107486	21.6247496470844	24.2422683654851	ALG11, alpha-1,2-mannosyltransferase	http://www.ncbi.nlm.nih.gov/gene/?term=361174
Alg12	protein_coding	chr7:129798663-129812677	-	3089	316	308	238	305	379	350	8.48236707647757	7.09815302124426	7.3965988320136	7.86351291043049	8.21718271458461	7.40163972894317	ALG12, alpha-1,6-mannosyltransferase	http://www.ncbi.nlm.nih.gov/gene/?term=315212
Alg13	protein_coding	chrX:115561329-115589792	+	4146	372	285	304	305	327	426	7.4398046206783	4.89359599030493	7.03910270179961	5.85875334788224	5.28226393087024	6.71209519831336	ALG13, UDP-N-acetylglucosaminyltransferase subunit	http://www.ncbi.nlm.nih.gov/gene/?term=300284
Alg14	protein_coding	chr2:224851352-224931461	+	1813	923	961	704	973	1057	1238	42.2135411671643	37.7344594415534	37.2775937316194	42.7414950549332	39.0462045843882	44.6067566336922	ALG14, UDP-N-acetylglucosaminyltransferase subunit	http://www.ncbi.nlm.nih.gov/gene/?term=362031
Alg2	protein_coding	chr5:63187466-63192025	-	3025	996	996	691	836	1000	1343	27.301207000358	23.4394009916207	21.9293462189516	22.0097734116758	22.1399310105775	29.0020328309737	ALG2, alpha-1,3/1,6-mannosyltransferase	http://www.ncbi.nlm.nih.gov/gene/?term=313231
Alg3	protein_coding	chr11:83985484-83991706	+	2185	691	708	461	779	848	892	26.2225241757296	23.0671726281575	20.2545453880613	28.393615013346	25.9923803333334	26.6680474527012	ALG3, alpha-1,3- mannosyltransferase	http://www.ncbi.nlm.nih.gov/gene/?term=287983
Alg5	protein_coding	chr2:143932242-143946472	+	1738	527	475	409	494	557	696	25.1425157880057	19.4561267508671	22.5915772039841	22.6366340468184	21.4638223578811	26.1599719306313	ALG5, dolichyl-phosphate beta-glucosyltransferase	http://www.ncbi.nlm.nih.gov/gene/?term=295051
Alg6	protein_coding	chr5:118415680-118470634	+	2893	465	458	406	400	583	631	13.3276140500053	11.2701473380008	13.4725751808749	11.0114936019991	13.4965187804975	14.2481583056907	ALG6, alpha-1,3-glucosyltransferase	http://www.ncbi.nlm.nih.gov/gene/?term=362547
Alg8	protein_coding	chr1:162342061-162362139	+	1984	360	287	217	296	397	355	15.0455726248694	10.2979974109646	10.5000431029825	11.8818678089877	13.4014096012489	11.6886536845628	ALG8, alpha-1,3-glucosyltransferase	http://www.ncbi.nlm.nih.gov/gene/?term=293129
Alg9	protein_coding	chr8:55202140-55265478	+	3264	671	756	612	681	720	929	17.0459126454198	16.4886156537109	18.0000738908272	16.6161970929743	14.7735201412493	18.5927388821721	ALG9, alpha-1,2-mannosyltransferase	http://www.ncbi.nlm.nih.gov/gene/?term=367083
Alk	protein_coding	chr6:22696415-23203791	+	4775	11	3	5	15	10	22	0.191014878979145	0.044726037973666	0.100523972863258	0.25017998160144	0.140258201690046	0.300972704681837	anaplastic lymphoma receptor tyrosine kinase	http://www.ncbi.nlm.nih.gov/gene/?term=266802
Alkbh1	protein_coding	chr6:111456096-111476829	-	3941	1003	907	811	847	872	1095	21.1029119343681	16.3837533630296	19.7554731292712	17.1163693155443	14.818754128318	18.1503703261409	alkB homolog 1, histone H2A dioxygenase	http://www.ncbi.nlm.nih.gov/gene/?term=362766
Alkbh2	protein_coding	chr12:48257575-48262244	+	1245	35	51	25	40	33	62	2.33102312153264	2.91617360041151	1.9277187567151	2.55873501932396	1.77519567319751	3.25312045348879	alkB homolog 2, alpha-ketoglutarate-dependent dioxygenase	http://www.ncbi.nlm.nih.gov/gene/?term=304578
Alkbh3	protein_coding	chr3:82874242-82907467	-	2155	419	488	397	427	467	537	16.1218411198291	16.1207445763707	17.6854554299357	15.7803006647089	14.5134696243005	16.2781414264406	alkB homolog 3, alpha-ketoglutarate-dependent dioxygenase	http://www.ncbi.nlm.nih.gov/gene/?term=362169
Alkbh4	protein_coding	chr12:23568204-23574133	-	1803	157	202	150	193	205	174	7.22024299897596	7.97568865363275	7.98672163763825	8.5250366627601	7.61482236158313	6.30421952515767	alkB homolog 4, lysine demethylase	http://www.ncbi.nlm.nih.gov/gene/?term=288587
Alkbh5	protein_coding	chr10:46906314-46927759	+	1755	2240	2866	1776	2229	2636	3052	105.832434372491	116.254993081731	97.1491167486697	101.150403786339	100.593501928914	113.601800495722	alkB homolog 5, RNA demethylase	http://www.ncbi.nlm.nih.gov/gene/?term=303193
Alkbh6	protein_coding	chr1:88766872-88772243	+	932	0	1	5	0	7	1	0	0.0763829868827808	0.515023573414226	0	0.50301828234869	0.070090941516571	alkB homolog 6	http://www.ncbi.nlm.nih.gov/gene/?term=292780
Alkbh7	protein_coding	chr9:10045375-10047507	-	991	213	343	200	298	303	305	17.8218932242651	24.6395637888394	19.3744488565917	23.9484429747574	20.4772020847831	20.1049959994959	alkB homolog 7	http://www.ncbi.nlm.nih.gov/gene/?term=679944
Alkbh8	protein_coding	chr6:18877885-18952773	+	6149	774	725	711	719	796	1078	10.437208422287	8.39355736488778	11.1003870863582	9.31234528469239	8.66982271594887	11.4522830668292	alkB homolog 8, tRNA methyltransferase	http://www.ncbi.nlm.nih.gov/gene/?term=366783
Allc	protein_coding	chr6:47812989-47848068	-	1550	0	0	0	1	0	0	0	0	0	0.0513810499848118	0	0	allantoicase	http://www.ncbi.nlm.nih.gov/gene/?term=246758
Alms1	protein_coding	chr4:117371544-117472310	+	12148	3899	3904	3338	3748	4360	5091	26.6131535886341	22.8779746869139	26.3787714400532	24.571375681739	24.0371707358007	27.3763862692727	ALMS1, centrosome and basal body associated protein	http://www.ncbi.nlm.nih.gov/gene/?term=297408
Alox12	protein_coding	chr10:56851734-56864049	-	2882	344	503	266	439	377	297	9.89720018330525	12.4247185005899	8.8605499050845	12.1312406183779	8.76090590657108	6.73194065772134	arachidonate 12-lipoxygenase, 12S type	http://www.ncbi.nlm.nih.gov/gene/?term=287454
Alox12b	protein_coding	chr10:55744646-55756524	+	2268	0	0	0	1	0	0	0	0	0	0.0351149151130769	0	0	arachidonate 12-lipoxygenase, 12R type	http://www.ncbi.nlm.nih.gov/gene/?term=287425
Alox12e	protein_coding	chr10:56927676-56935141	-	2456	21	25	21	25	28	9	0.708987895677884	0.724643157316283	0.820850275151729	0.810674139621929	0.763539151708435	0.239382254658387	arachidonate 12-lipoxygenase, epidermal	http://www.ncbi.nlm.nih.gov/gene/?term=303252
Alox15	protein_coding	chr10:56953692-56962145	-	2477	6046	7845	6498	8561	13374	2388	202.39045402871	225.465185269652	251.841163003838	275.253698758966	361.607104537658	62.9776022988876	arachidonate 15-lipoxygenase	http://www.ncbi.nlm.nih.gov/gene/?term=81639
Alox15b	protein_coding	chr10:55773748-55783489	-	2487	0	0	0	0	0	0	0	0	0	0	0	0	arachidonate 15-lipoxygenase, type B	http://www.ncbi.nlm.nih.gov/gene/?term=266604
Alox5	protein_coding	chr4:148398004-148446308	-	3649	1647	1866	1184	1421	1500	1495	37.4255011239831	36.4041022427204	31.1494838574797	31.013793270498	27.5308130886532	26.7636372849271	arachidonate 5-lipoxygenase	http://www.ncbi.nlm.nih.gov/gene/?term=25290
Alox5ap	protein_coding	chr12:6854930-6879112	-	937	854	1067	664	874	948	981	75.5729139657616	81.0657449388047	68.03016186985	74.2859214668352	67.7595305859478	68.3923021356123	arachidonate 5-lipoxygenase activating protein	http://www.ncbi.nlm.nih.gov/gene/?term=29624
Aloxe3	protein_coding	chr10:55711996-55735915	+	4379	82	88	75	94	119	68	1.55269729212323	1.43060677144968	1.64421775664099	1.70957272957001	1.82000951485103	1.0144059167742	arachidonate lipoxygenase 3	http://www.ncbi.nlm.nih.gov/gene/?term=287424
Alpi	protein_coding	chr9:94197616-94201910	-	2263	0	0	0	0	0	0	0	0	0	0	0	0	alkaline phosphatase, intestinal	http://www.ncbi.nlm.nih.gov/gene/?term=24197
Alpk1	protein_coding	chr2:231997360-232117471	-	7669	897	1284	1042	1030	1223	1647	9.69843353135407	11.9189729830201	13.0437359024589	10.6962897771225	10.6804453342623	14.0291922795283	alpha-kinase 1, transcript variant X2	http://www.ncbi.nlm.nih.gov/gene/?term=310879
Alpk2	protein_coding	chr18:60960009-61072116	-	7420	39	49	22	37	54	70	0.435821438837187	0.470115666437039	0.28463728704273	0.397129813561854	0.48740670223421	0.616271297107964	alpha-kinase 2	http://www.ncbi.nlm.nih.gov/gene/?term=498875
Alpk3	protein_coding	chr1:142882997-142931940	+	6363	605	811	612	584	573	859	7.88390422629229	9.07342973461003	9.23341838435644	7.30946510234978	6.03106960850373	8.81879092988662	alpha-kinase 3	http://www.ncbi.nlm.nih.gov/gene/?term=365298
Alpl	protein_coding	chr5:156086496-156141513	-	2904	6678	8775	6091	7948	9143	8989	190.676728108675	215.111219567302	201.356198473882	217.969596137359	210.859780447615	202.205318563557	alkaline phosphatase, liver/bone/kidney	http://www.ncbi.nlm.nih.gov/gene/?term=25586
Alpp	protein_coding	chr9:94189961-94193054	-	1937	1	2	0	0	2	0	0.04280734252243	0.0735043301752728	0	0	0.0691515656241579	0	alkaline phosphatase, placental	http://www.ncbi.nlm.nih.gov/gene/?term=100359675
Alppl2	protein_coding	chr9:94164667-94184972	+	7565	34	26	32	30	29	25	0.372664370633469	0.244667883429418	0.406082301480658	0.31582535681345	0.256738327548303	0.215878246838877	alkaline phosphatase, placental-like 2, transcript variant X1	http://www.ncbi.nlm.nih.gov/gene/?term=367308
Als2	protein_coding	chr9:65961361-66034396	-	7175	1675	2312	1422	1808	1752	2089	19.3571223178343	22.9392108720872	19.0261408206319	20.0683281501654	16.3536176125239	19.0192917635965	alsin Rho guanine nucleotide exchange factor	http://www.ncbi.nlm.nih.gov/gene/?term=363235
Als2cl	protein_coding	chr8:119156081-119176680	+	8668	1394	1815	1484	1184	1555	1498	13.3349612964386	14.9063143690787	16.4356927574143	10.8784613442693	12.0147055817236	11.2893962534817	ALS2 C-terminal like, transcript variant X5	http://www.ncbi.nlm.nih.gov/gene/?term=316017
Als2cr11	protein_coding	chr9:65817039-65879564	-	3581	0	1	1	0	2	0	0	0.0198796268569538	0.0268082641955911	0	0.0374047982725479	0	amyotrophic lateral sclerosis 2 chromosome region, candidate 11	http://www.ncbi.nlm.nih.gov/gene/?term=501147
Als2cr12	protein_coding	chr9:65665663-65693822	-	1848	125	123	90	143	117	105	5.60861894385463	4.73822515383899	4.67534386774733	6.16266760234499	4.2401921444365	3.71163394849115	amyotrophic lateral sclerosis 2 chromosome region, candidate 12	http://www.ncbi.nlm.nih.gov/gene/?term=316413
Alx1	protein_coding	chr7:44751865-44771458	-	1764	5	5	4	1	3	0	0.235027841456765	0.201782720449976	0.217687968445378	0.0451477480025274	0.113900155284008	0	ALX homeobox 1	http://www.ncbi.nlm.nih.gov/gene/?term=25401
Alx3	protein_coding	chr2:210376510-210386928	+	1811	0	0	0	0	0	0	0	0	0	0	0	0	ALX homeobox 3	http://www.ncbi.nlm.nih.gov/gene/?term=365900
Alx4	protein_coding	chr3:82548959-82585531	+	1747	0	0	0	0	0	0	0	0	0	0	0	0	ALX homeobox 4	http://www.ncbi.nlm.nih.gov/gene/?term=296511
Alyref	protein_coding	chr10:109768593-109774639	-	3618	646	624	533	668	795	1066	14.8051170019352	12.2780267870218	14.1426782882785	14.7042396777983	14.7163533966453	19.2471507705947	Aly/REF export factor	http://www.ncbi.nlm.nih.gov/gene/?term=690585
Amacr	protein_coding	chr2:60949276-60961342	+	1511	196	299	201	134	264	255	10.7557201875087	14.0870246119462	12.7704031839621	7.06276908130074	11.701488355425	11.0243634419777	alpha-methylacyl-CoA racemase	http://www.ncbi.nlm.nih.gov/gene/?term=25284
Ambn	protein_coding	chr14:21239887-21252534	-	1917	0	0	0	0	0	3	0	0	0	0	0	0.10222966743888	ameloblastin	http://www.ncbi.nlm.nih.gov/gene/?term=25376
Ambp	protein_coding	chr5:78975690-78986021	-	1292	0	0	0	0	3	0	0	0	0	0	0.15551073832894	0	alpha-1-microglobulin/bikunin precursor	http://www.ncbi.nlm.nih.gov/gene/?term=25377
Ambra1	protein_coding	chr3:80634470-80830068	+	5433	1685	1934	1592	1585	1765	2069	25.7162766160722	25.3413247304196	28.1304302194706	23.2340133536143	21.7573825063224	24.8770335457272	autophagy and beclin 1 regulator 1	http://www.ncbi.nlm.nih.gov/gene/?term=59319
Amd1	protein_coding	chr20:45384000-45399694	-	3170	2427	2388	1849	2123	2719	3184	63.4831404179347	53.6275071716426	55.9951825432421	53.3366095055271	57.4449145311435	65.6132579997244	adenosylmethionine decarboxylase 1	http://www.ncbi.nlm.nih.gov/gene/?term=81640
Amdhd1	protein_coding	chr7:34362635-34406282	-	1290	0	4	0	0	1	0	0	0.220740910929463	0	0	0.0519172800829434	0	amidohydrolase domain containing 1	http://www.ncbi.nlm.nih.gov/gene/?term=299735
Amdhd2	protein_coding	chr10:13528400-13536949	-	2263	240	232	198	282	299	222	8.79375934238941	7.29820369232982	8.39950421065556	9.92428499706639	8.84887940821568	6.40835005017437	amidohydrolase domain containing 2	http://www.ncbi.nlm.nih.gov/gene/?term=302972
Amelx	protein_coding	chrX:26439197-26450495	+	1008	3	5	2	0	1	0	0.246779233529604	0.353119760787459	0.190476972389706	0	0.0664417572490049	0	amelogenin, X-linked	http://www.ncbi.nlm.nih.gov/gene/?term=29160
Amer1	protein_coding	chrX:64686620-64702504	-	3663	674	813	490	736	728	900	15.2570604264396	15.800330682193	12.8419855586573	16.0020479996378	13.3105531180709	16.0503089664482	APC membrane recruitment protein 1	http://www.ncbi.nlm.nih.gov/gene/?term=501584
Amer2	protein_coding	chr15:40663183-40667705	+	4523	121	48	78	63	111	106	2.21823049267733	0.755487353789096	1.65554515555696	1.10929903405193	1.64360719325153	1.53093616942407	APC membrane recruitment protein 2, transcript variant X1	http://www.ncbi.nlm.nih.gov/gene/?term=498529
Amer3	protein_coding	chr9:41089417-41101108	+	4968	0	2	0	2	1	0	0	0.0286589950784024	0	0.0320614442336789	0.0134809362534213	0	APC membrane recruitment protein 3, transcript variant X2	http://www.ncbi.nlm.nih.gov/gene/?term=501122
Amfr	protein_coding	chr19:11473538-11509500	+	3285	5437	6531	4578	5348	6114	7133	137.237199618677	141.532722006972	133.786850568778	129.655426406118	124.649833501059	141.845204018489	autocrine motility factor receptor, transcript variant X1	http://www.ncbi.nlm.nih.gov/gene/?term=361367
Amh	protein_coding	chr7:11775155-11777503	-	1662	13	18	3	6	12	20	0.64857502530524	0.770999391062293	0.17328590989966	0.28751129052873	0.483561670086621	0.786098164782721	anti-Mullerian hormone	http://www.ncbi.nlm.nih.gov/gene/?term=25378
Amhr2	protein_coding	chr7:144052202-144060678	+	1926	32	39	29	15	36	32	1.37765852487554	1.44152066833609	1.44548879981721	0.620254108072105	1.25183722069153	1.08535422626698	anti-Mullerian hormone receptor type 2	http://www.ncbi.nlm.nih.gov/gene/?term=29530
Amigo1	protein_coding	chr2:210977125-210982582	+	5458	508	683	495	512	537	664	7.71752543288769	8.90840025616625	8.70652163279293	7.47086868229144	6.58934727589912	7.94716727292908	adhesion molecule with Ig like domain 1	http://www.ncbi.nlm.nih.gov/gene/?term=295365
Amigo2	protein_coding	chr7:138704124-138707221	-	3098	4254	3403	1941	3341	4699	5893	113.858107414505	78.1975389494771	60.1474386435905	85.8874552610869	101.58408516836	124.26042476077	adhesion molecule with Ig like domain 2	http://www.ncbi.nlm.nih.gov/gene/?term=300186
Amigo3	protein_coding	chr8:116830773-116832299	+	1527	89	86	82	98	137	98	4.83280039257975	4.00933147650861	5.15522744919566	5.11118630824683	6.00873667914773	4.19242058569583	adhesion molecule with Ig like domain 3	http://www.ncbi.nlm.nih.gov/gene/?term=316003
Ammecr1	protein_coding	chrX:114129829-114233013	-	3148	371	336	268	335	448	407	9.77208136431585	7.59831166083754	8.17284168190037	8.47509854022031	9.53114183784455	8.44573580045482	Alport syndrome, mental retardation, midface hypoplasia and elliptocytosis chromosomal region gene 1	http://www.ncbi.nlm.nih.gov/gene/?term=501539
Ammecr1l	protein_coding	chr18:24539530-24563576	+	7632	2037	2120	1684	1804	2193	2845	22.1309754144567	19.7747066040977	21.1824768917911	18.8249072284501	19.2442908590467	24.3512755593355	AMMECR1 like	http://www.ncbi.nlm.nih.gov/gene/?term=307526
Amn	protein_coding	chr6:135724455-135731896	+	1759	2	10	0	3	0	2	0.0942783655098884	0.404712585416439	0	0.13582824470118	0	0.0742748806065311	amnion associated transmembrane protein	http://www.ncbi.nlm.nih.gov/gene/?term=314459
Amn1	protein_coding	chr4:183670589-183697531	-	1818	376	368	333	351	452	447	17.1491205980176	14.4100832283326	17.58423059962	15.3761607504053	16.6512253414536	16.0616977995432	antagonist of mitotic exit network 1 homolog	http://www.ncbi.nlm.nih.gov/gene/?term=302032
Amot	protein_coding	chrX:116751231-116810238	-	7866	1611	2815	1846	1391	1723	2211	16.9820254249479	25.4763382565378	22.5294593795861	14.0834112407518	14.6700967355652	18.3616881284014	angiomotin, transcript variant X5	http://www.ncbi.nlm.nih.gov/gene/?term=300289
Amotl1	protein_coding	chr8:13037265-13157701	-	8360	8180	9789	5648	6945	8948	10628	81.1325104989767	83.3574845228522	64.857682510617	66.1607844287085	71.6838529443791	83.0468328517134	angiomotin-like 1, transcript variant X1	http://www.ncbi.nlm.nih.gov/gene/?term=315430
Amotl2	protein_coding	chr8:111210261-111226217	+	4327	7614	12451	7927	8072	8935	9761	145.906239948167	204.847131716994	175.87130203539	148.569250055459	138.295899659815	147.361903834876	angiomotin like 2	http://www.ncbi.nlm.nih.gov/gene/?term=65157
Ampd1	protein_coding	chr2:205568934-205589961	+	2364	18	4	16	1	11	8	0.631353978167108	0.120455065608717	0.649748860131383	0.0336889287125458	0.311635450244064	0.221065169182552	adenosine monophosphate deaminase 1	http://www.ncbi.nlm.nih.gov/gene/?term=25028
Ampd2	protein_coding	chr2:210861624-210874348	-	4753	781	732	560	811	970	999	13.6248304956668	10.9636664933975	11.3107975357186	13.5890067080597	13.668018634081	13.7301562667685	adenosine monophosphate deaminase 2	http://www.ncbi.nlm.nih.gov/gene/?term=362015
Ampd3	protein_coding	chr1:175585301-175630479	+	7376	519	622	516	566	700	662	5.83437498099599	6.00318913067998	6.71586270980972	6.11125205418593	6.3559251511521	5.86293241061009	adenosine monophosphate deaminase 3	http://www.ncbi.nlm.nih.gov/gene/?term=25095
Amph	protein_coding	chr17:48304324-48562838	-	2041	179	143	183	164	161	230	7.27206772239318	4.98776039186158	8.60758065529023	6.39934488296872	5.28304747693607	7.36143764012354	amphiphysin	http://www.ncbi.nlm.nih.gov/gene/?term=60668
Amt	protein_coding	chr8:117068388-117078633	+	2027	306	315	251	337	398	378	12.5174413786777	11.0629093680547	11.8875672990564	13.2406963293372	13.1501578392624	12.1819232030202	aminomethyltransferase	http://www.ncbi.nlm.nih.gov/gene/?term=306586
Amtn	protein_coding	chr14:21282488-21301966	-	8479	104	92	55	183	167	106	1.01703662418428	0.772423968307248	0.622717499073316	1.71886246352068	1.31908711502164	0.816655772414799	amelotin	http://www.ncbi.nlm.nih.gov/gene/?term=689404
Amy1a	protein_coding	chr2:216428709-216443518	-	1639	0	0	2	0	0	0	0	0	0.117145081250045	0	0	0	amylase, alpha 1A (salivary)	http://www.ncbi.nlm.nih.gov/gene/?term=24203
Amy2a3	protein_coding	chr2:216373674-216382260	-	1575	0	2	0	0	0	0	0	0.0903986587615894	0	0	0	0	amylase 2a3	http://www.ncbi.nlm.nih.gov/gene/?term=497039
Amz1	protein_coding	chr12:15975211-16011238	-	4930	647	1005	353	617	521	719	10.8819130092226	14.5121477674697	6.87386188880271	9.96719414867643	7.07770482169278	9.5270792368735	archaelysin family metallopeptidase 1	http://www.ncbi.nlm.nih.gov/gene/?term=304317
Amz2	protein_coding	chr10:97710905-97721442	+	2940	1059	1372	844	1311	1546	1472	29.8673380923258	33.2215070948841	27.5592968051849	35.513218578788	35.2179280138154	32.7068173572618	archaelysin family metallopeptidase 2	http://www.ncbi.nlm.nih.gov/gene/?term=360650
Anapc1	protein_coding	chr3:121147484-121226125	-	9389	3978	4280	3378	3593	4600	5700	35.131227795243	32.4516646454295	34.5392833333841	30.4770235938774	32.8125615094457	39.6582295998117	anaphase promoting complex subunit 1	http://www.ncbi.nlm.nih.gov/gene/?term=311412
Anapc10	protein_coding	chr19:31814686-31867928	-	2976	399	388	283	367	440	516	11.1170064394868	9.28135422869746	9.12906973316147	9.82127361688851	9.90196511259364	11.3264700492665	anaphase promoting complex subunit 10	http://www.ncbi.nlm.nih.gov/gene/?term=361389
Anapc11	protein_coding	chr10:109774779-109785877	+	3388	643	887	613	721	825	804	15.7367650075572	18.6377193412647	17.3696108541158	16.9483153513951	16.3084313247558	15.502097114737	anaphase promoting complex subunit 11	http://www.ncbi.nlm.nih.gov/gene/?term=498030
Anapc13	protein_coding	chr8:111107358-111115774	+	1823	504	631	531	670	738	775	22.9240715978262	24.6408247514363	27.9628136362165	29.2700057099435	27.1126105236225	27.7710845076353	anaphase promoting complex subunit 13	http://www.ncbi.nlm.nih.gov/gene/?term=685029
Anapc15	protein_coding	chr1:166981738-166985363	+	1437	281	305	254	291	393	358	16.2142714773355	15.109692311273	16.9687544171472	16.1276427248778	18.3162863490952	16.2743654715748	anaphase promoting complex subunit 15	http://www.ncbi.nlm.nih.gov/gene/?term=293155
Anapc16	protein_coding	chr20:29544626-29558928	-	1289	686	861	703	596	804	737	44.1284920183395	47.5513425834455	52.3570807147723	36.8237501753058	41.7738760363271	37.350152267392	anaphase promoting complex subunit 16, transcript variant X1	http://www.ncbi.nlm.nih.gov/gene/?term=100360936
Anapc2	protein_coding	chr3:2490496-2502247	+	2809	1467	1818	1413	1555	1931	1827	43.3038254031841	46.073869627091	48.2906930727212	44.087282209289	46.0396673242475	42.4878362194811	anaphase promoting complex subunit 2	http://www.ncbi.nlm.nih.gov/gene/?term=296558
Anapc4	protein_coding	chr14:60471962-60503803	-	3048	1441	1397	1196	1381	1538	1584	39.2009784033561	32.6282658967612	37.6694459727548	36.0838932234216	33.794265757927	33.9482991698214	anaphase promoting complex subunit 4	http://www.ncbi.nlm.nih.gov/gene/?term=305420
Anapc5	protein_coding	chr12:39209134-39242696	+	2434	2979	3717	2615	3847	4052	4734	101.484056337739	108.713765000309	103.139289453877	125.87407309036	111.493745429725	127.053164327841	anaphase-promoting complex subunit 5	http://www.ncbi.nlm.nih.gov/gene/?term=288671
Anapc7	protein_coding	chr12:39613898-39641999	-	4784	626	827	680	704	732	885	10.8500327892313	12.3062827135702	13.6455409651756	11.7196909998802	10.247585542793	12.0845339426626	anaphase promoting complex subunit 7	http://www.ncbi.nlm.nih.gov/gene/?term=304490
Andpro	protein_coding	chr3:143893005-143899609	-	1064	0	0	0	0	0	0	0	0	0	0	0	0	androgen regulated protein	http://www.ncbi.nlm.nih.gov/gene/?term=25030
Ang	protein_coding	chr15:28022926-28028636	+	762	40	80	60	75	68	65	4.3526415992623	7.47390485824165	7.55908614837888	7.83864443665928	5.97661917175301	5.57232183343028	angiogenin	http://www.ncbi.nlm.nih.gov/gene/?term=305843
Ang2	protein_coding	chr15:28103688-28121494	-	918	0	0	1	0	3	4	0	0	0.104575592684544	0	0.218866965055546	0.284639466202371	angiogenin, ribonuclease A family, member 2	http://www.ncbi.nlm.nih.gov/gene/?term=497229
Angel1	protein_coding	chr6:110644327-110681397	-	5025	444	451	256	369	360	512	7.32647028355829	6.38929624724637	4.89076634539491	5.84823712215186	4.7980865413968	6.65597529087431	angel homolog 1 (Drosophila)	http://www.ncbi.nlm.nih.gov/gene/?term=362765
Angel2	protein_coding	chr13:109505021-109520976	+	5015	1805	1479	1081	1351	1859	1959	29.8438025026987	20.9947054522149	20.6932055842969	21.4545339423121	24.8261911345379	25.5176869251559	angel homolog 2 (Drosophila)	http://www.ncbi.nlm.nih.gov/gene/?term=305035
Angpt1	protein_coding	chr7:81338327-81592459	-	10611	2388	2618	2364	1720	2171	3261	18.6606125764472	17.564099029526	21.387704421407	12.9094222278304	13.7026684975488	20.0757736486779	angiopoietin 1	http://www.ncbi.nlm.nih.gov/gene/?term=89807
Angpt2	protein_coding	chr16:75966480-76016147	+	2267	267	368	292	330	337	406	9.76579558818165	11.5560349841679	12.3652911657028	11.5930335541382	9.95588847395588	11.6990964015608	angiopoietin 2	http://www.ncbi.nlm.nih.gov/gene/?term=89805
Angpt4	protein_coding	chr3:147421724-147455670	+	5141	5	7	7	17	32	16	0.0806436709452897	0.0969310652447504	0.130714405483541	0.263351617798053	0.416873239024296	0.203305994922215	angiopoietin 4	http://www.ncbi.nlm.nih.gov/gene/?term=296269
Angptl1	protein_coding	chr13:74456487-74463031	+	1306	100	81	31	111	130	77	6.34899100045535	4.41524077010328	2.27872298362693	6.76884352977555	6.66656039043615	3.85145966844962	angiopoietin-like 1	http://www.ncbi.nlm.nih.gov/gene/?term=679942
Angptl2	protein_coding	chr3:12262822-12292665	+	2129	657	453	351	709	931	778	25.5880739126947	15.1472952230918	15.827213867369	26.521937473372	29.2870522342951	23.8716117096757	angiopoietin-like 2	http://www.ncbi.nlm.nih.gov/gene/?term=171100
Angptl3	protein_coding	chr5:117698590-117706729	+	3515	2	0	0	0	1	2	0.0471794153433553	0	0	0	0.0190535679394017	0.03716913655388	angiopoietin-like 3	http://www.ncbi.nlm.nih.gov/gene/?term=502970
Angptl4	protein_coding	chr7:18627814-18634043	-	1846	24	479	140	38	90	36	1.07802152718457	18.4721040455612	7.2806366044516	1.63940619940705	3.26522005288718	1.27393893269989	angiopoietin-like 4	http://www.ncbi.nlm.nih.gov/gene/?term=362850
Angptl6	protein_coding	chr8:21895523-21902002	-	1744	3	0	1	0	2	1	0.14263386892078	0	0.0550460975254655	0	0.0768042331502259	0.0374568563609198	angiopoietin-like 6	http://www.ncbi.nlm.nih.gov/gene/?term=298698
Angptl8	protein_coding	chr8:22855495-22858565	+	2826	18	29	12	17	15	16	0.528138996598388	0.730530562444373	0.407644985496441	0.479083746319813	0.355484561077479	0.369850007040024	angiopoietin-like 8	http://www.ncbi.nlm.nih.gov/gene/?term=100361444
Ank1	protein_coding	chr16:73681422-73912605	-	8433	262	205	225	293	625	133	2.57612587288961	1.73055063130844	2.56137657642507	2.7670703012691	4.96363181155853	1.03026120557667	ankyrin 1	http://www.ncbi.nlm.nih.gov/gene/?term=306570
Ank2	protein_coding	chr2:231224643-231522655	-	16001	3230	2874	2677	2449	3056	3939	16.7379892859826	12.7865148683605	16.0610621188657	12.1892317161331	12.7910991959367	16.0811336645632	ankyrin 2, neuronal, transcript variant X1	http://www.ncbi.nlm.nih.gov/gene/?term=362036
Ank3	protein_coding	chr20:19948767-20480628	+	10132	5036	7515	6197	7028	6902	7544	41.2133985332124	52.8015112975976	58.7163878939104	55.2422354820913	45.6227454205382	48.6389627448226	ankyrin 3, node of Ranvier (ankyrin G)	http://www.ncbi.nlm.nih.gov/gene/?term=361833
Ankar	protein_coding	chr9:53011561-53086178	+	6821	5	14	15	3	8	11	0.0607812802125398	0.146114237332726	0.211113606694939	0.0350273980984276	0.0785495279953051	0.105347065302432	ankyrin and armadillo repeat containing, transcript variant X1	http://www.ncbi.nlm.nih.gov/gene/?term=501138
Ankdd1a	protein_coding	chr8:71034630-71057265	-	3871	443	684	664	418	624	447	9.48917472291771	12.5789815401525	16.4671303725263	8.5997887587599	10.796004591983	7.54331351060954	ankyrin repeat and death domain containing 1A, transcript variant X2	http://www.ncbi.nlm.nih.gov/gene/?term=100362785
Ankdd1b	protein_coding	chr2:27030295-27297045	-	2853	9	3	2	5	17	6	0.261570417873649	0.0748569335170891	0.0672978577528299	0.139573479629265	0.3990697343915	0.13738119346676	ankyrin repeat and death domain containing 1B	http://www.ncbi.nlm.nih.gov/gene/?term=100359662
Ankef1	protein_coding	chr3:129462446-129536423	+	9135	202	165	161	130	252	140	1.83354133969581	1.28584299100537	1.69196096853753	1.1333641567531	1.84753907053785	1.00114570871179	ankyrin repeat and EF-hand domain containing 1	http://www.ncbi.nlm.nih.gov/gene/?term=296184
Ankfy1	protein_coding	chr10:59259955-59331669	+	7181	7092	6987	5590	6285	6948	8937	81.8901541468452	69.2657220657555	74.7308456944523	69.7035710471439	64.8002267095133	81.2988939867582	ankyrin repeat and FYVE domain containing 1	http://www.ncbi.nlm.nih.gov/gene/?term=303292
Ankh	protein_coding	chr2:80131563-80256948	+	2450	1925	1629	1127	1711	2037	2086	65.1497176518154	47.3333834322737	44.1601812788294	55.6184137192735	55.6835079152461	55.619364951561	ANKH inorganic pyrophosphate transport regulator	http://www.ncbi.nlm.nih.gov/gene/?term=114506
Ankhd1	protein_coding	chr18:29386906-29485611	+	8107	6180	6389	5309	5375	6220	7707	63.208602792593	56.1028940146649	62.8674099166328	52.8023156144028	51.3844667484299	62.1016289628684	ankyrin repeat and KH domain containing 1	http://www.ncbi.nlm.nih.gov/gene/?term=100529260
Ankib1	protein_coding	chr4:27473477-27597206	+	7946	2179	2168	1763	1864	1978	2857	22.7382249123204	19.4233111129703	21.2998609074777	18.6823722144624	16.671680116441	23.4876456278341	ankyrin repeat and IBR domain containing 1	http://www.ncbi.nlm.nih.gov/gene/?term=368062
Ankk1	protein_coding	chr8:53750631-53758925	-	2879	0	0	0	0	7	4	0	0	0	0	0.162838846526217	0.0907603438602906	ankyrin repeat and kinase domain containing 1	http://www.ncbi.nlm.nih.gov/gene/?term=367080
Ankle1	protein_coding	chr16:19799943-19826057	+	5188	34	35	63	69	93	47	0.543409013847763	0.480264655380939	1.16577194050076	1.05921420506469	1.20056208395349	0.591801002735519	ankyrin repeat and LEM domain containing 1, transcript variant X4	http://www.ncbi.nlm.nih.gov/gene/?term=361122
Ankle2	protein_coding	chr12:52475862-52507126	-	4261	3626	4184	3294	3247	3965	4933	70.5609068907588	69.9024972432671	74.2138695409651	60.6883636273317	62.3208401859289	75.6270895834687	ankyrin repeat and LEM domain containing 2	http://www.ncbi.nlm.nih.gov/gene/?term=360829
Ankmy1	protein_coding	chr9:100026435-100074274	-	9899	235	359	255	345	295	270	1.96845017471437	2.58175884585674	2.47298722007526	2.77563556716619	1.99587038443925	1.78176427146479	ankyrin repeat and MYND domain containing 1, transcript variant X2	http://www.ncbi.nlm.nih.gov/gene/?term=684015
Ankmy2	protein_coding	chr6:55646905-55689223	+	3381	1190	1527	1075	1023	1294	1563	29.1843267478488	32.1518832132641	30.5236390537541	24.0971197599577	25.6324871195664	30.1989340320181	ankyrin repeat and MYND domain containing 2	http://www.ncbi.nlm.nih.gov/gene/?term=314046
Ankra2	protein_coding	chrX:82407601-82418229	-	1643	5	8	5	5	10	2	0.252336647796552	0.34662906281072	0.292149708108374	0.242363443324584	0.407628066384644	0.0795188770461889	ankyrin repeat family A member 2	http://www.ncbi.nlm.nih.gov/gene/?term=294679
Ankrd1	protein_coding	chr1:254726985-254745673	-	1891	337	289	210	540	944	375	14.7769995616204	10.8797486784258	10.6610696762171	22.7424319604905	33.4335203563221	12.9544072237131	ankyrin repeat domain 1	http://www.ncbi.nlm.nih.gov/gene/?term=27064
Ankrd10	protein_coding	chr16:83205898-83229147	+	10350	2975	3275	2537	2833	2897	3784	23.8338668440765	22.5259701316243	23.5316908011742	21.7992171633629	18.7460507165575	23.8829838024341	ankyrin repeat domain 10	http://www.ncbi.nlm.nih.gov/gene/?term=361183
Ankrd11	protein_coding	chr19:55703831-55862446	-	11156	6283	8826	5852	6731	6853	8592	46.6988776042976	56.3206900103943	50.3580410704534	48.0513681914701	41.1409076126614	50.311071744682	ankyrin repeat domain 11, transcript variant X3	http://www.ncbi.nlm.nih.gov/gene/?term=365023
Ankrd12	protein_coding	chr9:113605683-113682482	+	9751	3430	3264	3366	2933	3236	4790	29.1670732292275	23.8294239032704	33.1388910355994	23.9550774677933	22.2259840702946	32.0895896209207	ankyrin repeat domain 12	http://www.ncbi.nlm.nih.gov/gene/?term=316775
Ankrd13a	protein_coding	chr12:47558587-47588486	-	3893	5122	6057	4171	4276	5989	6426	109.094550904336	110.760707023805	102.855803679959	87.4758086538237	103.031862737633	107.828639006646	ankyrin repeat domain 13a	http://www.ncbi.nlm.nih.gov/gene/?term=360823
Ankrd13b	protein_coding	chr10:62674416-62691949	+	3441	452	517	480	508	613	503	10.8918499722778	10.6959267455817	13.3915109446433	11.75746549202	11.931016440334	9.54907091519977	ankyrin repeat domain 13B, transcript variant X9	http://www.ncbi.nlm.nih.gov/gene/?term=360575
Ankrd13c	protein_coding	chr2:264785379-264833283	+	4782	2717	2941	2178	2454	2917	4033	47.1116109661183	43.7822425013686	43.7241443571411	40.8695315406166	40.853427591491	55.0930043854162	ankyrin repeat domain 13C	http://www.ncbi.nlm.nih.gov/gene/?term=685374
Ankrd13d	protein_coding	chr1:219520316-219532718	-	2304	82	103	75	101	124	108	2.95106833429151	3.18249184409697	3.12501282826861	3.49119070100794	3.60446533075852	3.06209800750519	ankyrin repeat domain 13D	http://www.ncbi.nlm.nih.gov/gene/?term=361699
Ankrd16	protein_coding	chr17:70384883-70398089	-	1342	145	150	118	152	150	168	8.9590791785114	7.9570354442718	8.44116728909135	9.02039893921137	7.48583732939609	8.17776397831492	ankyrin repeat domain 16	http://www.ncbi.nlm.nih.gov/gene/?term=307102
Ankrd17	protein_coding	chr14:19291025-19431521	+	15389	8238	8811	7060	7167	8166	10025	44.3873559993807	40.7593595164947	44.0420288671094	37.0904137451281	35.5386247847773	42.5551168933509	ankyrin repeat domain 17	http://www.ncbi.nlm.nih.gov/gene/?term=289521
Ankrd2	protein_coding	chr1:261281859-261291307	+	1116	2	0	0	3	0	0	0.148598248146858	0	0	0.214087708270049	0	0	ankyrin repeat domain 2	http://www.ncbi.nlm.nih.gov/gene/?term=309374
Ankrd22	protein_coding	chr1:252430750-252461346	-	714	0	2	1	8	6	0	0	0.199408806091741	0.134454333451557	0.892331960520541	0.562800767285689	0	ankyrin repeat domain 22	http://www.ncbi.nlm.nih.gov/gene/?term=294093
Ankrd23	protein_coding	chr9:43110980-43117585	-	2639	28	32	18	24	32	26	0.879764694598906	0.863223266688918	0.654796170337026	0.724280052836302	0.812105085950702	0.643593669886149	ankyrin repeat domain 23	http://www.ncbi.nlm.nih.gov/gene/?term=316330
Ankrd24	protein_coding	chr7:10917359-10937522	-	5434	1	0	0	4	1	2	0.0152590766407705	0	0	0.0586239436705619	0.0123248603803822	0.0240429729456916	ankyrin repeat domain 24	http://www.ncbi.nlm.nih.gov/gene/?term=299639
Ankrd26	protein_coding	chr4:150548656-150616928	-	5634	374	380	275	283	346	503	5.5043069936571	4.80152620418986	4.68585523131225	4.000407805438	4.11302072989367	5.83215353553468	ankyrin repeat domain 26, transcript variant X3	http://www.ncbi.nlm.nih.gov/gene/?term=312667
Ankrd27	protein_coding	chr1:91857048-91958763	+	5149	1037	1096	875	939	1076	1263	16.6995109530369	15.1530554237964	16.3139143180929	14.5237034764798	13.9955838893627	16.0235324750864	ankyrin repeat domain 27	http://www.ncbi.nlm.nih.gov/gene/?term=361555
Ankrd28	protein_coding	chr16:7816876-7879023	-	5468	1540	1654	1117	1249	1485	1985	23.3528614845571	21.5337441483978	19.6109071309963	18.1915039718538	18.1886133121599	23.7142727916033	ankyrin repeat domain 28, transcript variant X1	http://www.ncbi.nlm.nih.gov/gene/?term=306264
Ankrd29	protein_coding	chr18:3673915-3676187	-	2273	776	849	634	625	770	1004	28.3080643350527	26.590151018374	26.7770566869851	21.8985447306584	22.6878285553839	28.8544023420228	ankyrin repeat domain 29	http://www.ncbi.nlm.nih.gov/gene/?term=498823
Ankrd30a	protein_coding	chr3:102293156-102430302	-	3781	0	1	0	0	0	0	0	0.018828072936988	0	0	0	0	ankyrin repeat domain 30A, transcript variant X1	http://www.ncbi.nlm.nih.gov/gene/?term=295999
Ankrd31	protein_coding	chr2:27571129-27743668	+	4403	1	0	1	0	0	1	0.0188321195698267	0	0.0218034054245768	0	0	0.0148364200530193	ankyrin repeat domain 31, transcript variant X1	http://www.ncbi.nlm.nih.gov/gene/?term=100359720
Ankrd33	protein_coding	chr7:142755896-142759666	+	1956	0	0	0	3	0	0	0	0	0	0.12214820165101	0	0	ankyrin repeat domain 33, transcript variant X1	http://www.ncbi.nlm.nih.gov/gene/?term=683410
Ankrd33b	protein_coding	chr2:84361061-84436912	-	1791	491	628	858	416	507	671	22.731798342144	24.9618406982379	45.990138539601	18.4983255333371	18.9589384101884	24.4739878716365	ankyrin repeat domain 33B	http://www.ncbi.nlm.nih.gov/gene/?term=310200
Ankrd34a	protein_coding	chr2:198720277-198725155	+	4388	16	16	6	12	11	16	0.302343928772824	0.259576823244309	0.131267630926725	0.217795699570989	0.16789111312146	0.238194193230425	ankyrin repeat domain 34A	http://www.ncbi.nlm.nih.gov/gene/?term=295283
Ankrd34b	protein_coding	chr2:22000106-22016764	+	4456	4	0	0	0	1	2	0.0744325156785878	0	0	0	0.0150299127708701	0.0293199091083681	ankyrin repeat domain 34B	http://www.ncbi.nlm.nih.gov/gene/?term=499506
Ankrd34c	protein_coding	chr8:97102128-97115650	-	5949	2	0	0	0	0	0	0.0278762220426784	0	0	0	0	0	ankyrin repeat domain 34C	http://www.ncbi.nlm.nih.gov/gene/?term=300889
Ankrd35	protein_coding	chr2:198797136-198817144	+	3411	6	2	7	6	9	8	0.145853689473961	0.0417408054967761	0.197010483316002	0.140089054488053	0.176710531153026	0.153209633523176	ankyrin repeat domain 35, transcript variant X1	http://www.ncbi.nlm.nih.gov/gene/?term=365881
Ankrd36	protein_coding	chr14:85814809-85931577	+	8482	4	2	2	2	2	5	0.0391029580127078	0.0167858862944475	0.0226362636369752	0.018778737910035	0.0157918630763964	0.0385078740234875	ankyrin repeat domain 36, transcript variant X1	http://www.ncbi.nlm.nih.gov/gene/?term=305491
Ankrd37	protein_coding	chr16:49463016-49465905	+	762	50	26	22	63	53	79	5.44080199907788	2.42901907892854	2.77166492107226	6.5844613267938	4.65824729563102	6.77251422832295	ankyrin repeat domain 37	http://www.ncbi.nlm.nih.gov/gene/?term=361149
Ankrd39	protein_coding	chr9:43119532-43127923	-	1137	31	67	31	55	60	43	2.2607321868464	4.194950952426	2.61742499262688	3.85244899842147	3.53421062306053	2.47050534056121	ankyrin repeat domain 39	http://www.ncbi.nlm.nih.gov/gene/?term=367251
Ankrd40	protein_coding	chr10:82032656-82045937	+	3384	3740	4583	3328	3718	4324	5359	91.6408557986529	96.4122131559359	94.4117350806508	87.5011385808132	85.5769833367183	103.450170037638	ankyrin repeat domain 40	http://www.ncbi.nlm.nih.gov/gene/?term=690586
Ankrd42	protein_coding	chr1:157419117-157461588	-	2842	334	428	325	356	485	418	9.74474057129706	10.7209246782525	10.9782294431505	9.97609548966191	11.429291444016	9.6079340718718	ankyrin repeat domain 42	http://www.ncbi.nlm.nih.gov/gene/?term=293117
Ankrd44	protein_coding	chr9:61229252-61529532	-	7747	3867	5007	3920	3086	3524	4929	41.3893403221655	46.0104610146097	48.5764224617135	31.7246645659417	30.4651966652714	41.5626345275831	ankyrin repeat domain 44	http://www.ncbi.nlm.nih.gov/gene/?term=301415
Ankrd45	protein_coding	chr13:78973578-79000356	+	5669	570	625	475	759	963	545	8.33712450266179	7.84849000868227	8.0437797124882	10.6627687871991	11.3768353375618	6.28011868652797	ankyrin repeat domain 45, transcript variant X5	http://www.ncbi.nlm.nih.gov/gene/?term=289152
Ankrd46	protein_coding	chr7:75279443-75300442	-	4588	1555	1517	1417	1368	1833	1851	28.1031416596659	23.5382797964905	29.6496422008744	23.7463771551428	26.7572020413525	26.354866198859	ankyrin repeat domain 46	http://www.ncbi.nlm.nih.gov/gene/?term=299982
Ankrd49	protein_coding	chr8:13299556-13304244	-	2202	593	609	523	564	687	666	22.3298223080411	19.6884953491479	22.8011835177781	20.3984168468313	20.8949369336544	19.7576242010144	ankyrin repeat domain 49	http://www.ncbi.nlm.nih.gov/gene/?term=315434
Ankrd50	protein_coding	chr2:125289071-125323527	-	8073	3864	5690	3522	4025	4815	5983	39.687162889684	50.1752867680338	41.8820002434409	39.7068655509408	39.9450511139837	48.4129845266043	ankyrin repeat domain 50	http://www.ncbi.nlm.nih.gov/gene/?term=294988
Ankrd52	protein_coding	chr7:2795888-2809538	+	3386	1240	1620	1040	1261	1528	1649	30.3656526455328	34.0596836725038	29.4862403567006	29.6594303744282	30.2230328166247	31.8135041661812	ankyrin repeat domain 52	http://www.ncbi.nlm.nih.gov/gene/?term=362811
Ankrd53	misc_RNA	chr4:115439325-115447995	+	3384	0	0	0	3	2	4	0	0	0	0.0706033931528886	0.0395823234674923	0.0772160254059624	ankyrin repeat domain 53	http://www.ncbi.nlm.nih.gov/gene/?term=500230
Ankrd54	protein_coding	chr7:120282423-120295647	-	3578	456	582	416	495	526	600	10.5675033662582	11.5796437330647	11.1615885799651	11.0179179991187	9.84571023685869	10.9544031570896	ankyrin repeat domain 54	http://www.ncbi.nlm.nih.gov/gene/?term=362957
Ankrd55	protein_coding	chr2:43819234-44196602	+	8755	15	19	21	30	33	36	0.142063659279178	0.154493424525446	0.230269363309269	0.272897638411622	0.252440732510668	0.268611224416218	ankyrin repeat domain 55	http://www.ncbi.nlm.nih.gov/gene/?term=361898
Ankrd6	protein_coding	chr5:48052610-48167568	-	5820	723	766	705	832	819	1170	10.3006160898419	9.36954139715804	11.6289137164107	11.3850519004147	9.42459202412896	13.1322966095068	ankyrin repeat domain 6	http://www.ncbi.nlm.nih.gov/gene/?term=500430
Ankrd61	protein_coding	chr12:12756480-12760838	+	1449	0	4	3	2	0	0	0	0.19651882339476	0.198758579884911	0.109924951658328	0	0	ankyrin repeat domain 61	http://www.ncbi.nlm.nih.gov/gene/?term=689907
Ankrd63	protein_coding	chr3:110488092-110496876	-	8785	66	161	101	86	71	71	0.622945507427717	1.30465793372055	1.10370401850035	0.779635055546433	0.541275319612611	0.52795193876318	ankyrin repeat domain 63	http://www.ncbi.nlm.nih.gov/gene/?term=691770
Ankrd65	protein_coding	chr5:173237642-173239899	+	1269	37	23	7	14	12	17	2.41761972516945	1.29026454438084	0.529553001253651	0.878620003680391	0.633317175479877	0.875114954600907	ankyrin repeat domain 65	http://www.ncbi.nlm.nih.gov/gene/?term=680734
Ankrd66	protein_coding	chr9:19977229-20014747	+	4290	213	151	108	277	400	177	4.11689887767988	2.50571806759616	2.41679313778939	5.14229692563612	6.24459592606032	2.69521726721203	ankyrin repeat domain 66, transcript variant X4	http://www.ncbi.nlm.nih.gov/gene/?term=501105
Ankrd7	protein_coding	chr4:45564542-45618932	+	4559	47	48	52	33	25	37	0.854822912020071	0.749521671679772	1.09498146356425	0.576473065743173	0.367258671347867	0.530163638354339	ankyrin repeat domain 7	http://www.ncbi.nlm.nih.gov/gene/?term=502733
Ankrd9	protein_coding	chr6:135409698-135412552	-	2353	202	260	122	191	226	259	7.11831710077402	7.86618163256925	4.97749599587685	6.46466631874354	6.4326238144417	7.19044292001787	ankyrin repeat domain 9	http://www.ncbi.nlm.nih.gov/gene/?term=314457
Anks1a	protein_coding	chr20:7484550-7636498	+	9450	3953	5192	5516	3703	5255	4977	34.6850954717342	39.1124863575144	56.0357855840863	31.2073273592937	37.2428196633089	34.4043722798806	ankyrin repeat and sterile alpha motif domain containing 1A	http://www.ncbi.nlm.nih.gov/gene/?term=309639
Anks1b	protein_coding	chr7:30507135-31684604	+	8205	29	14	17	8	12	7	0.293067257953986	0.12146803325369	0.198903924367459	0.0776508250836888	0.0979499690047488	0.0557310545343216	ankyrin repeat and sterile alpha motif domain containing 1B	http://www.ncbi.nlm.nih.gov/gene/?term=314721
Anks3	protein_coding	chr10:10808780-10829507	+	4550	575	606	509	576	590	585	10.4786259160263	9.4814285554944	10.7393847448276	10.0819783354813	8.68444876288532	8.39889739201425	ankyrin repeat and sterile alpha motif domain containing 3	http://www.ncbi.nlm.nih.gov/gene/?term=302937
Anks4b	protein_coding	chr1:189940305-189942113	+	1809	129	141	115	29	44	86	5.91287954566454	5.54872364413487	6.10284428950103	1.2767154211262	1.62897999862237	3.10554402677512	ankyrin repeat and sterile alpha motif domain containing 4B	http://www.ncbi.nlm.nih.gov/gene/?term=687561
Anks6	protein_coding	chr5:62642974-62684387	-	9030	182	152	110	163	180	185	1.67121192567025	1.19830780218851	1.16944001653215	1.43758829221071	1.3350157735614	1.33832559648806	ankyrin repeat and sterile alpha motif domain containing 6	http://www.ncbi.nlm.nih.gov/gene/?term=362515
Ankub1	protein_coding	chr2:147783762-147819863	-	3366	78	74	19	118	174	59	1.92144686641232	1.56505699326549	0.541891707547185	2.79191742193169	3.46207744724227	1.14502694358681	ankyrin repeat and ubiquitin domain containing 1, transcript variant X4	http://www.ncbi.nlm.nih.gov/gene/?term=100361272
Ankzf1	protein_coding	chr9:82393619-82400537	+	2726	1035	1300	1127	1130	1129	1211	31.4820052282667	33.9492395110701	39.6890844215452	33.0131727983851	27.7376543967717	29.0199124448132	ankyrin repeat and zinc finger domain containing 1	http://www.ncbi.nlm.nih.gov/gene/?term=363255
Anln	protein_coding	chr8:23336455-23397122	-	4788	197	192	188	315	694	264	3.41161466704084	2.85469448720809	3.76943903255418	5.23951496555647	9.70749042753883	3.60186632795933	anillin, actin binding protein, transcript variant X2	http://www.ncbi.nlm.nih.gov/gene/?term=363031
Anlnl1	protein_coding	chr17:66542420-66553118	+	4102	9	8	5	8	42	10	0.181925987858001	0.138837530521212	0.117016570068761	0.155320580158866	0.685733358092119	0.159250993401863	anillin, actin binding protein-like 1, transcript variant X1	http://www.ncbi.nlm.nih.gov/gene/?term=307056
Ano1	protein_coding	chr1:217754349-217902540	-	4802	3246	4030	2808	3269	4063	4003	56.0498233495343	59.7441573120053	56.136840189302	54.2159956727493	56.6664895002767	54.455436119587	anoctamin 1	http://www.ncbi.nlm.nih.gov/gene/?term=309135
Ano10	protein_coding	chr8:130812941-130931021	-	4034	1395	1664	1251	1302	1681	1916	28.6738627516103	29.3649981262238	29.7710691620226	25.7045356902203	27.9083050785974	31.0268307777489	anoctamin 10, transcript variant X1	http://www.ncbi.nlm.nih.gov/gene/?term=301111
Ano2	protein_coding	chr4:158222650-158577595	+	4973	149	175	190	36	183	66	2.48436668960911	2.50514079239524	3.66782120974025	0.576525756917856	2.46453092885189	0.866968428426968	anoctamin 2, transcript variant X4	http://www.ncbi.nlm.nih.gov/gene/?term=100361584
Ano3	protein_coding	chr3:101843516-102203368	-	3248	0	1	0	0	0	0	0	0.0219177782557733	0	0	0	0	anoctamin 3, transcript variant X1	http://www.ncbi.nlm.nih.gov/gene/?term=311287
Ano4	protein_coding	chr7:29492017-30025587	-	6101	47	40	28	27	50	51	0.638770309113179	0.466736231927564	0.440585319515412	0.352449916712731	0.548871425233543	0.546068289160081	anoctamin 4	http://www.ncbi.nlm.nih.gov/gene/?term=299714
Ano5	protein_coding	chr1:106873580-106971769	+	6925	32	46	3	10	60	39	0.383158168795711	0.472879626518206	0.0415886183759185	0.115004516211492	0.580274004103945	0.367893941118314	anoctamin 5, transcript variant X2	http://www.ncbi.nlm.nih.gov/gene/?term=308637
Ano6	protein_coding	chr7:137142063-137335208	+	5781	7361	8641	6488	6226	7716	10176	105.580019230554	106.40782964152	107.740971600011	85.7710684429043	89.390402304928	114.987845053328	anoctamin 6	http://www.ncbi.nlm.nih.gov/gene/?term=315272
Ano7	protein_coding	chr9:100511610-100551798	+	2742	75	40	79	54	110	45	2.26799295585194	1.03849662691104	2.76587568660413	1.568414983125	2.68674764543022	1.07206932429066	anoctamin 7	http://www.ncbi.nlm.nih.gov/gene/?term=367318
Ano8	protein_coding	chr16:19884661-19894608	-	3485	443	419	324	444	387	532	10.5401995272351	8.55901504781089	8.9251442419941	10.1464673169433	7.43720623696064	9.9721007134899	anoctamin 8, transcript variant X1	http://www.ncbi.nlm.nih.gov/gene/?term=306340
Ano9	protein_coding	chr1:213908389-213929291	-	3161	64	49	55	87	68	94	1.67881703189516	1.10352997309802	1.67036433870378	2.19194387549885	1.44074147702493	1.9425900678215	anoctamin 9, transcript variant X2	http://www.ncbi.nlm.nih.gov/gene/?term=499287
Anp32a	protein_coding	chr8:67295578-67333075	+	1374	1913	2190	1519	2062	2383	3022	115.445265194582	113.467093789451	106.131440039463	119.51890382566	116.155278882514	143.676431692277	acidic nuclear phosphoprotein 32 family member A, transcript variant X2	http://www.ncbi.nlm.nih.gov/gene/?term=108348156
Anp32b	protein_coding	chr5:62070709-62094633	+	1678	1243	1671	1070	1345	1674	1678	61.4224394071347	70.8919696350477	61.2159843088919	63.8359022382815	66.8136410297455	65.3247574934442	acidic nuclear phosphoprotein 32 family member B	http://www.ncbi.nlm.nih.gov/gene/?term=170724
Anp32e	protein_coding	chr2:198040573-198057005	+	3233	2002	2012	1658	1821	2319	3112	51.3459574936052	44.3031719377669	49.232494089686	44.8578975052987	48.0393017447962	62.8798779213109	acidic nuclear phosphoprotein 32 family member E	http://www.ncbi.nlm.nih.gov/gene/?term=361999
Anpep	protein_coding	chr1:141561364-141604249	-	3958	11229	14370	9766	11610	13722	13879	235.241088547276	258.460111683472	236.872119410906	233.609824406691	232.189869457962	229.065767875571	alanyl aminopeptidase, membrane	http://www.ncbi.nlm.nih.gov/gene/?term=81641
Antxr1	protein_coding	chr4:118946267-119131202	-	3327	5399	8173	6047	4643	6155	7640	134.557656595626	174.880444085075	174.485838000733	111.142600953771	123.901595429686	150.009361962703	anthrax toxin receptor 1	http://www.ncbi.nlm.nih.gov/gene/?term=362393
Antxr2	protein_coding	chr14:13191716-13331286	+	3806	2618	3081	2592	2533	3242	3473	57.0359588060559	57.6282542748318	65.3791438430886	53.0030765627611	57.0487152961861	59.6092703033977	anthrax toxin receptor 2, transcript variant X1	http://www.ncbi.nlm.nih.gov/gene/?term=305633
Antxrl	protein_coding	chr16:10383943-10410327	+	2159	0	0	0	0	0	0	0	0	0	0	0	0	anthrax toxin receptor-like, transcript variant X1	http://www.ncbi.nlm.nih.gov/gene/?term=364513
Anxa1	protein_coding	chr1:237893983-237910002	-	3655	10108	11728	8550	9833	15013	14052	229.311449927713	228.427888533594	224.57000531374	214.256166888103	275.094397371257	251.147330314057	annexin A1	http://www.ncbi.nlm.nih.gov/gene/?term=25380
Anxa10	protein_coding	chr16:29674699-29741521	+	1342	3	0	1	0	0	3	0.185360258865753	0	0.0715353160092487	0	0	0.146031499612766	annexin A10	http://www.ncbi.nlm.nih.gov/gene/?term=498622
Anxa11	protein_coding	chr16:3867193-3912043	-	2413	4799	6591	4502	4899	7059	5607	164.907845012051	194.4493694237	179.110557052641	161.690606716606	195.923938390423	151.792753943531	annexin A11	http://www.ncbi.nlm.nih.gov/gene/?term=290527
Anxa13	protein_coding	chr7:98217642-98270442	-	2928	3	0	1	1	0	0	0.0849567853134701	0	0.0327870198375723	0.0271996678539817	0	0	annexin A13	http://www.ncbi.nlm.nih.gov/gene/?term=362915
Anxa2	protein_coding	chr8:75687134-75723589	+	1337	9643	11190	8153	11346	14945	12107	598.037817531134	595.814720149193	585.408536252961	675.843350297604	748.628151520621	591.538398633604	annexin A2	http://www.ncbi.nlm.nih.gov/gene/?term=56611
Anxa3	protein_coding	chr14:14371921-14426503	-	4059	3918	5535	4513	3938	5501	6099	80.0374546493175	97.0758324201159	106.73805826631	77.2665166302766	90.7662171667382	98.1561212004227	annexin A3	http://www.ncbi.nlm.nih.gov/gene/?term=25291
Anxa4	protein_coding	chr4:118538775-118595591	-	2299	9641	9749	8538	9352	11856	12752	347.721064112307	301.879518425426	356.52516950531	323.966571622374	345.382923765009	362.340716640452	annexin A4	http://www.ncbi.nlm.nih.gov/gene/?term=79124
Anxa5	protein_coding	chr2:123162477-123194730	-	1739	6974	8220	6698	7524	8473	10346	332.529553696097	336.499780234881	369.758849670725	344.575089783135	326.316674666007	388.642864305448	annexin A5	http://www.ncbi.nlm.nih.gov/gene/?term=25673
Anxa6	protein_coding	chr10:40320581-40375605	-	2856	6729	7790	5769	6529	8282	9192	195.362054402436	194.174324931833	193.916762420508	182.063605319957	194.213164777503	210.246908571337	annexin A6	http://www.ncbi.nlm.nih.gov/gene/?term=79125
Anxa7	protein_coding	chr15:4254470-4281296	+	2259	2213	2427	1939	2419	2828	3029	81.229367471067	76.4832078536177	82.4014006771467	85.2813979041845	83.8426152351427	87.5912750985579	annexin A7	http://www.ncbi.nlm.nih.gov/gene/?term=155423
Anxa8	protein_coding	chr16:10417174-10432388	+	1935	3854	8193	7372	3791	7637	5877	165.150019526491	301.421713874181	365.744137049242	156.029777138632	264.328178662292	198.404961131251	annexin A8	http://www.ncbi.nlm.nih.gov/gene/?term=306283
Anxa9	protein_coding	chr2:196470318-196481568	-	3673	29	15	24	11	33	28	0.654673795674506	0.290725335317527	0.627282727477779	0.238509910765326	0.601720286722271	0.497983449446348	annexin A9, transcript variant X3	http://www.ncbi.nlm.nih.gov/gene/?term=689830
Aoah	protein_coding	chr17:45872414-46115026	-	1708	808	1056	630	693	668	1006	39.2257614475908	44.0137732003149	35.4099814245781	32.3132054105302	26.1933012840012	38.475823207497	acyloxyacyl hydrolase (neutrophil)	http://www.ncbi.nlm.nih.gov/gene/?term=498757
Aoc1	protein_coding	chr4:78496043-78515582	+	2977	318	122	64	508	439	364	8.85719433798156	2.9173836548605	2.06383111232864	13.5900029419015	9.8761420503096	7.98730659308487	amine oxidase, copper containing 1	http://www.ncbi.nlm.nih.gov/gene/?term=65029
Aoc2-ps1	transcribed_pseudogene	chr10:89245590-89247056	+	1467	85	68	72	61	61	60	4.8043728081837	3.29982834129728	4.71167578328401	3.31157346698293	2.78484715046136	2.67176922263575	amine oxidase, copper containing 2 (retina-specific), pseudogene 1	http://www.ncbi.nlm.nih.gov/gene/?term=353257
Aoc3	protein_coding	chr10:89251370-89259313	+	3937	6793	9514	5842	5396	7948	8128	143.068521211881	172.032413277365	142.452197673643	109.15438807797	135.205415115065	134.864015470336	amine oxidase, copper containing 3	http://www.ncbi.nlm.nih.gov/gene/?term=29473
Aox1	protein_coding	chr9:64929682-65007872	+	4352	266	1128	735	946	418	782	5.06804705329546	18.4515460886764	16.2133018501936	17.3115886012706	6.43263689483565	11.7380423621032	aldehyde oxidase 1	http://www.ncbi.nlm.nih.gov/gene/?term=54349
Aox2	protein_coding	chr9:65175455-65265149	+	6580	2	4	0	8	26	2	0.0252029855519595	0.043275953662463	0	0.0968275106096758	0.264636105468377	0.0198555493901046	aldehyde oxidase 2	http://www.ncbi.nlm.nih.gov/gene/?term=316421
Aox3	protein_coding	chr9:65013831-65099433	+	4836	770	1945	1413	808	1070	890	13.2023828161247	28.6316161376948	28.0497429365744	13.3063744832461	14.818325413252	12.0221327893228	aldehyde oxidase 3	http://www.ncbi.nlm.nih.gov/gene/?term=493909
Aox4	protein_coding	chr9:65110330-65167188	+	4882	0	3	0	6	6	0	0	0.0437457663507282	0	0.0978786900570975	0.082310476821381	0	aldehyde oxidase 4	http://www.ncbi.nlm.nih.gov/gene/?term=316424
Ap1ar	protein_coding	chr2:232146418-232178813	-	2654	499	450	389	450	491	692	15.5900502677119	12.0704689896904	14.0708942346783	13.5034974997763	12.3903112402922	17.0326797985921	adaptor-related protein complex 1 associated regulatory protein	http://www.ncbi.nlm.nih.gov/gene/?term=362037
Ap1b1	protein_coding	chr14:85230652-85281806	+	4021	2314	2670	1788	2479	2633	3038	47.7174437170358	47.2704501065872	42.6880638206735	49.0995064695698	43.854930617091	49.3550393596328	adaptor-related protein complex 1, beta 1 subunit	http://www.ncbi.nlm.nih.gov/gene/?term=29663
Ap1g1	protein_coding	chr19:41805252-41860076	-	3417	4743	5183	3979	4878	5693	6279	115.094887900493	107.981356624097	111.789747750036	113.692414641546	111.582952124886	120.039260257927	adaptor-related protein complex 1, gamma 1 subunit	http://www.ncbi.nlm.nih.gov/gene/?term=171494
Ap1g2	protein_coding	chr15:33759108-33767017	-	3274	629	759	527	637	694	720	15.9301497651437	16.5034845220026	15.4527207338073	15.4951373556823	14.1965376197483	14.3658599252534	adaptor-related protein complex 1, gamma 2 subunit, transcript variant X1	http://www.ncbi.nlm.nih.gov/gene/?term=100362547
Ap1m1	protein_coding	chr16:19288354-19303818	-	1926	2246	2783	1911	2353	2945	2733	96.6944077147023	102.865436409727	95.2527274638167	97.2971944195776	102.407239303793	92.6960343871147	adaptor-related protein complex 1, mu 1 subunit	http://www.ncbi.nlm.nih.gov/gene/?term=306332
Ap1m2	protein_coding	chr8:22318941-22336827	-	1626	590	666	562	764	924	1037	30.0870327520963	29.1585710664112	33.1809480168754	37.420319429283	38.0586231043451	41.6616073313048	adaptor-related protein complex 1, mu 2 subunit	http://www.ncbi.nlm.nih.gov/gene/?term=367038
Ap1s1	protein_coding	chr12:22665128-22676079	+	1600	735	767	553	793	988	895	38.0903746952943	34.1261999220216	33.1801362054248	39.4718859930197	41.3560073820706	36.5410362228953	adaptor-related protein complex 1, sigma 1 subunit	http://www.ncbi.nlm.nih.gov/gene/?term=360785
Ap1s2	protein_coding	chrX:32329883-32376301	-	5183	1424	1108	729	1197	1076	1761	22.7812037799553	15.218473799426	13.5026600979232	18.3927901001969	13.9037741551859	22.1950410854631	adaptor-related protein complex 1, sigma 2 subunit	http://www.ncbi.nlm.nih.gov/gene/?term=302671
Ap1s3	protein_coding	chr9:85386752-85445977	-	3096	164	158	168	244	207	317	4.39228775336411	3.63302749238074	5.20932371000684	6.27658691997927	4.47786540715387	6.68861373560136	adaptor-related protein complex 1, sigma 3 subunit	http://www.ncbi.nlm.nih.gov/gene/?term=367304
Ap2a1	protein_coding	chr1:100896582-100926443	-	3409	1843	2204	1543	1948	2143	2434	44.8276758007451	46.0253540861111	43.4522170936484	45.5089299865476	42.101426597505	46.6413786268827	adaptor-related protein complex 2, alpha 1 subunit	http://www.ncbi.nlm.nih.gov/gene/?term=308578
Ap2a2	protein_coding	chr1:214534217-214607497	+	4623	4375	5524	3656	4406	5313	5265	78.4697108562659	85.0633193622601	75.919844424099	75.902358784615	76.969304934907	74.3964629467842	adaptor-related protein complex 2, alpha 2 subunit	http://www.ncbi.nlm.nih.gov/gene/?term=81637
Ap2b1	protein_coding	chr10:70516462-70621973	+	6350	9106	10786	7697	8926	10878	12287	118.905463208648	120.920306701492	116.364572168145	111.948384386593	114.72999414764	126.400833908968	adaptor-related protein complex 2, beta 1 subunit	http://www.ncbi.nlm.nih.gov/gene/?term=140670
Ap2m1	protein_coding	chr11:84041184-84047542	-	1799	6852	8083	5733	6892	8938	8753	315.815964167131	319.85560451991	305.931216946044	305.104616213313	332.74445675483	317.836354830526	adaptor-related protein complex 2, mu 1 subunit	http://www.ncbi.nlm.nih.gov/gene/?term=116563
Ap2s1	protein_coding	chr1:78671238-78682847	+	772	429	470	346	535	516	577	46.0773909817243	43.3404191374784	43.0260833590757	55.1913674869238	44.7645314953503	48.8243329970431	adaptor-related protein complex 2, sigma 1 subunit	http://www.ncbi.nlm.nih.gov/gene/?term=65046
Ap3b1	protein_coding	chr2:24022815-24227522	+	8027	3175	4090	2821	3505	3676	4480	32.7973198367237	36.272926378315	33.73827229502	34.775183668243	30.6707136968383	36.4588156933636	adaptor-related protein complex 3, beta 1 subunit	http://www.ncbi.nlm.nih.gov/gene/?term=309969
Ap3b2	protein_coding	chr1:143284041-143315846	-	4215	45	61	19	61	58	84	0.885243656220073	1.03025517681135	0.432741989941595	1.15256898601755	0.921577911223209	1.30184570093697	adaptor-related protein complex 3, beta 2 subunit, transcript variant X3	http://www.ncbi.nlm.nih.gov/gene/?term=308777
Ap3d1	protein_coding	chr7:11838639-11873992	+	4766	4937	6414	4413	5063	6146	6319	85.8928429530801	95.8048437623284	88.8899998100103	84.6035453028343	86.3654738507771	86.6108146456302	adaptor-related protein complex 3, delta 1 subunit	http://www.ncbi.nlm.nih.gov/gene/?term=314633
Ap3m1	protein_coding	chr15:3435998-3454281	+	3762	2707	2603	2079	2257	2738	3067	59.6646851183727	49.256996450207	53.0528493624381	47.7801425343877	48.7434533754805	53.2565207954262	adaptor-related protein complex 3, mu 1 subunit	http://www.ncbi.nlm.nih.gov/gene/?term=171126
Ap3m2	protein_coding	chr16:74075842-74091230	+	1544	317	370	234	284	367	404	17.0239311669075	17.0595266817734	14.5492825231557	14.6489237068097	15.9191696306139	17.0927474270411	adaptor-related protein complex 3, mu 2 subunit	http://www.ncbi.nlm.nih.gov/gene/?term=140667
Ap3s1	protein_coding	chr18:40732472-40798064	+	2941	890	800	726	753	902	1152	25.092438624513	19.3645545800073	23.6981591653461	20.3908168955366	20.5406014141147	25.5879362912097	adaptor-related protein complex 3, sigma 1 subunit	http://www.ncbi.nlm.nih.gov/gene/?term=302290
Ap3s2	protein_coding	chr1:141612961-141655417	-	1213	380	383	270	309	470	398	25.9759048120856	22.4776302273124	21.3685955505286	20.2876783926015	25.9500798963632	21.4338445856478	adaptor-related protein complex 3, sigma 2 subunit	http://www.ncbi.nlm.nih.gov/gene/?term=683402
Ap4b1	protein_coding	chr2:206293679-206305705	+	2965	635	751	626	679	730	722	17.7581171217121	18.0313311213621	20.2685486329989	18.2381065957893	16.4892083150448	15.907074168724	adaptor-related protein complex 4, beta 1 subunit	http://www.ncbi.nlm.nih.gov/gene/?term=310746
Ap4e1	protein_coding	chr3:119484714-119548491	+	4476	767	720	638	622	662	918	14.2086617138921	11.4513046286464	13.6837022845967	11.0671291980244	9.90534379920286	13.3977049550898	adaptor-related protein complex 4, epsilon 1 subunit	http://www.ncbi.nlm.nih.gov/gene/?term=311404
Ap4m1	protein_coding	chr12:19314222-19320339	+	1600	671	901	677	673	743	665	34.7736617966565	40.088273963157	40.6201667469667	33.4988389322853	31.1007221506867	27.1506023332127	adaptor-related protein complex 4, mu 1 subunit	http://www.ncbi.nlm.nih.gov/gene/?term=304344
Ap4s1	protein_coding	chr6:72461977-72502717	+	876	320	311	284	333	378	424	30.2896155126747	25.2737003583879	31.1234154337591	30.2743481160509	28.8994339201425	31.6183757730826	adaptor-related protein complex 4, sigma 1 subunit	http://www.ncbi.nlm.nih.gov/gene/?term=366618
Ap5b1	protein_coding	chr1:220948318-220952349	+	3551	519	653	421	585	788	632	12.1189382877574	13.0910673852191	11.3816293746937	13.1201822229592	14.8619976203643	11.6263719334995	adaptor-related protein complex 5, beta 1 subunit	http://www.ncbi.nlm.nih.gov/gene/?term=361709
Ap5m1	protein_coding	chr15:25933483-25955745	+	2999	1317	1353	1182	1236	1279	1640	36.4130617498006	32.1169192821737	37.8367675251	32.8228794801275	28.5624673496663	35.7227750214233	adaptor-related protein complex 5, mu 1 subunit	http://www.ncbi.nlm.nih.gov/gene/?term=305861
Ap5s1	protein_coding	chr3:123754035-123757349	+	1585	278	374	265	287	310	390	14.5433152337749	16.7978958812348	16.0505390740499	14.4207319152956	13.0988771641445	16.0735996356109	adaptor-related protein complex 5, sigma 1 subunit	http://www.ncbi.nlm.nih.gov/gene/?term=499893
Ap5z1	protein_coding	chr12:14161998-14175997	-	3526	608	741	510	548	601	627	14.2977980882858	14.9605806401279	13.8854795754538	12.3774996758648	11.4154702426277	11.6161721351076	adaptor-related protein complex 5, zeta 1 subunit	http://www.ncbi.nlm.nih.gov/gene/?term=641386
Apaf1	protein_coding	chr7:31699309-31784192	-	7612	2308	2434	1804	2185	2185	3079	25.1411369221499	22.7632539605551	22.7515384824328	22.860584739367	19.224466829452	26.4234009882179	apoptotic peptidase activating factor 1	http://www.ncbi.nlm.nih.gov/gene/?term=78963
Apba1	protein_coding	chr1:241594565-241796512	+	3680	133	146	141	146	208	197	2.9967582576008	2.82434396497656	3.67827596899513	3.15965532922905	3.7854468999607	3.49700468103492	amyloid beta precursor protein binding family A member 1	http://www.ncbi.nlm.nih.gov/gene/?term=83589
Apba2	protein_coding	chr1:125367273-125547741	+	2712	98	166	46	66	118	80	2.99629299471342	4.35743534904454	1.62832526839342	1.93815686336514	2.91402963651388	1.92698399685676	amyloid beta precursor protein binding family A member 2	http://www.ncbi.nlm.nih.gov/gene/?term=83610
Apba3	protein_coding	chr7:11314468-11319540	-	2298	757	846	584	817	881	857	27.3145307252923	26.2079401363968	24.3969669909906	28.3143571141281	25.6760094175215	24.3617568197918	amyloid beta precursor protein binding family A member 3	http://www.ncbi.nlm.nih.gov/gene/?term=83611
Apbb1	protein_coding	chr1:170387625-170411263	-	3291	973	1372	1047	1093	1320	1202	24.5150535579964	29.6782834575993	30.5416021289514	26.4500777367879	26.8625780994336	23.8591183552476	amyloid beta precursor protein binding family B member 1	http://www.ncbi.nlm.nih.gov/gene/?term=29722
Apbb1ip	protein_coding	chr17:90098953-90149192	-	2488	1790	2234	1335	1546	1459	2556	59.6555073207576	63.9212622157537	51.5114654753576	49.4873030862558	39.2741286241594	67.1101608332971	amyloid beta precursor protein binding family B member 1 interacting protein	http://www.ncbi.nlm.nih.gov/gene/?term=307171
Apbb2	protein_coding	chr14:43205047-43526968	+	8395	5135	6057	5351	4345	5652	7295	50.7186442361688	51.3628865328971	61.190959945883	41.2195981399895	45.090296899005	56.765230007704	amyloid beta precursor protein binding family B member 2, transcript variant X1	http://www.ncbi.nlm.nih.gov/gene/?term=305338
Apbb3	protein_coding	chr18:29497865-29504995	-	2024	387	376	407	392	409	337	15.8543464892892	13.2248235470883	19.3044270713219	15.4244693531481	13.5336344587756	10.8767012229697	amyloid beta precursor protein binding family B member 3	http://www.ncbi.nlm.nih.gov/gene/?term=117026
Apbh	protein_coding	chr1:89785552-89786842	+	417	0	0	0	0	0	0	0	0	0	0	0	0	androgen-binding protein eta	http://www.ncbi.nlm.nih.gov/gene/?term=689199
Apc	protein_coding	chr18:27011710-27106323	+	11554	7353	8740	6629	7030	8031	11210	52.7691490905407	53.8507329575324	55.0793329051035	48.4571240401161	46.5520601078841	63.3798278952319	WNT signaling pathway regulator	http://www.ncbi.nlm.nih.gov/gene/?term=24205
Apc2	protein_coding	chr7:12258468-12280459	-	12183	473	600	376	496	608	635	3.21925059725789	3.50598097881072	2.96282920263801	3.24236651303647	3.34234270004549	3.40484453815456	adenomatosis polyposis coli 2	http://www.ncbi.nlm.nih.gov/gene/?term=299611
Apcdd1	protein_coding	chr18:58270398-58300982	+	3130	1089	1306	1071	955	1225	1306	28.8490443020499	29.7037573705513	32.8486971451773	24.2992968817948	26.2115916457097	27.2569115931112	APC down-regulated 1	http://www.ncbi.nlm.nih.gov/gene/?term=689616
Apcdd1l	protein_coding	chr3:171879728-171958155	-	9374	12	16	11	11	29	17	0.106146135010813	0.121508758309796	0.112652478656767	0.0934549714359976	0.207192815009912	0.118468196862444	APC down-regulated 1 like, transcript variant X2	http://www.ncbi.nlm.nih.gov/gene/?term=499949
Apcs	protein_coding	chr13:91426621-91427417	-	687	0	0	0	0	0	0	0	0	0	0	0	0	amyloid P component, serum	http://www.ncbi.nlm.nih.gov/gene/?term=29339
Apeg3	lncRNA	chr1:70234160-70235091	-	932	0	0	0	0	0	0	0	0	0	0	0	0	antisense paternally expressed gene 3	http://www.ncbi.nlm.nih.gov/gene/?term=619476
Apeh	protein_coding	chr8:116862664-116871776	-	2361	1177	1363	985	1355	1441	1392	41.3359919705292	41.097217435403	40.0509903317008	45.7065015800936	40.8761172271845	38.514215345563	acylaminoacyl-peptide hydrolase	http://www.ncbi.nlm.nih.gov/gene/?term=24206
Apex1	protein_coding	chr15:27849943-27852083	+	1299	608	520	428	597	617	569	38.8098814929143	28.4974986627181	31.6306148330472	36.6015816808665	31.811024431422	28.6141547450113	apurinic/apyrimidinic endodeoxyribonuclease 1	http://www.ncbi.nlm.nih.gov/gene/?term=79116
Apex2	protein_coding	chrX:23146085-23166676	+	1851	261	313	243	245	287	278	11.6918161337721	12.037892707454	12.6029690775322	10.5413040149823	10.3842974635916	9.811065685131	apurinic/apyrimidinic endodeoxyribonuclease 2	http://www.ncbi.nlm.nih.gov/gene/?term=317628
Apex2l1	protein_coding	chr14:71709236-71710786	-	1551	2	4	1	5	7	4	0.106921756887101	0.183594954931661	0.0618958053413358	0.256739611465049	0.302265015569941	0.168471328158463	APEX nuclease (apurinic/apyrimidinic endonuclease) 2-like 1	http://www.ncbi.nlm.nih.gov/gene/?term=289662
Aph1a	protein_coding	chr2:198006247-198009837	+	2119	2268	2602	1972	2242	2687	2940	88.7482875661951	87.4155883444568	89.3406215830392	84.2634671081734	84.9255468343091	90.6346328601821	aph-1 homolog A, gamma secretase subunit	http://www.ncbi.nlm.nih.gov/gene/?term=365872
Aph1b	protein_coding	chr8:72508008-72598921	-	1281	0	1	0	0	0	0	0	0.0555729459599935	0	0	0	0	aph-1 homolog B, gamma secretase subunit	http://www.ncbi.nlm.nih.gov/gene/?term=300802
Api5	protein_coding	chr3:83310878-83336053	-	3702	4881	4650	3701	4535	5465	6827	109.325200285329	89.418851580928	95.9744620492728	97.5608443019283	98.8679192308856	120.467887468326	apoptosis inhibitor 5	http://www.ncbi.nlm.nih.gov/gene/?term=362170
Apip	protein_coding	chr3:92969128-92998104	+	3845	407	390	311	344	460	535	8.77699707246824	7.22072511629471	7.76492134206816	7.12519528007846	8.01240936312577	9.08940058751434	APAF1 interacting protein	http://www.ncbi.nlm.nih.gov/gene/?term=295961
Apitd1	protein_coding	chr5:165946106-165955723	-	789	20	12	19	20	30	21	2.10184594337001	1.08272157832322	2.31179656223552	2.01877382703316	2.54651297745236	1.73868175838064	apoptosis-inducing, TAF9-like domain 1	http://www.ncbi.nlm.nih.gov/gene/?term=100534597
Aplf	protein_coding	chr4:119514822-119568764	-	4268	458	562	609	369	395	678	8.89792940239074	9.37398931616927	13.6982755382865	6.88551816748199	6.19832475779377	10.3772693487711	aprataxin and PNKP like factor	http://www.ncbi.nlm.nih.gov/gene/?term=500247
Apln	protein_coding	chrX:134856719-134866210	-	3082	3189	2604	1834	2356	3174	3909	85.7965398585024	60.1479589842483	57.1267757140854	60.8803758385905	68.972494032579	82.85349676894	apelin	http://www.ncbi.nlm.nih.gov/gene/?term=58812
Aplnr	protein_coding	chr3:72540538-72544183	+	3646	6507	10465	6318	6616	8557	8899	147.983069332396	204.331403346894	166.355043835796	144.515192370885	157.183338923196	159.441858731256	apelin receptor	http://www.ncbi.nlm.nih.gov/gene/?term=83518
Aplp1	protein_coding	chr1:88897525-88908750	-	2339	201	197	171	184	253	258	7.12547341413224	5.99581954836515	7.01841273554272	6.26501729613866	7.24422518198813	7.20555255806267	amyloid beta precursor like protein 1	http://www.ncbi.nlm.nih.gov/gene/?term=502317
Aplp2	protein_coding	chr8:32298526-32328821	-	3439	18087	21253	15801	17865	21482	23532	436.096148572719	439.947258518406	441.088172994414	413.719049103498	418.354243633879	446.996857614344	amyloid beta precursor like protein 2	http://www.ncbi.nlm.nih.gov/gene/?term=64312
Apmap	protein_coding	chr3:146376828-146407259	-	3297	1044	1829	1170	1082	1297	1461	26.2560529737484	39.491834444653	34.0674737879168	26.1362326143548	26.3464843267137	28.9473675152933	adipocyte plasma membrane associated protein	http://www.ncbi.nlm.nih.gov/gene/?term=366227
Apoa1	protein_coding	chr8:50525091-50526875	+	889	6	3	3	5	2	7	0.559625348476582	0.240232656157767	0.323960834930523	0.447922539237673	0.150671071556799	0.514368169239718	apolipoprotein A1	http://www.ncbi.nlm.nih.gov/gene/?term=25081
Apoa2	protein_coding	chr13:89596872-89598805	+	556	0	0	0	0	0	0	0	0	0	0	0	0	apolipoprotein A2	http://www.ncbi.nlm.nih.gov/gene/?term=25649
Apoa4	protein_coding	chr8:50536983-50539371	+	1419	0	0	0	0	0	0	0	0	0	0	0	0	apolipoprotein A4	http://www.ncbi.nlm.nih.gov/gene/?term=25080
Apoa5	protein_coding	chr8:50559079-50561720	+	1954	0	0	1	3	0	0	0	0	0.0491301914454513	0.122273225398861	0	0	apolipoprotein A5	http://www.ncbi.nlm.nih.gov/gene/?term=140638
Apob	protein_coding	chr6:33176826-33216381	+	14076	3	5	0	2	2	2	0.017672170176033	0.0252873485985904	0	0.0113158038471808	0.00951595500241503	0.00928172172399036	apolipoprotein B	http://www.ncbi.nlm.nih.gov/gene/?term=54225
Apobec1	protein_coding	chr4:155386367-155414034	-	3085	274	269	146	327	309	176	7.36450027736449	6.20739898716635	4.54329255634493	8.44164835812054	6.70818379703795	3.72679329622242	apolipoprotein B mRNA editing enzyme catalytic subunit 1	http://www.ncbi.nlm.nih.gov/gene/?term=25383
Apobec2	protein_coding	chr9:14529218-14542731	+	1198	20	0	1	11	21	4	1.3842708258088	0	0.080133884878474	0.731257848281337	1.17398924661681	0.218112712832869	apolipoprotein B mRNA editing enzyme catalytic subunit 2	http://www.ncbi.nlm.nih.gov/gene/?term=301226
Apobec3b	protein_coding	chr7:121108108-121128346	+	2898	158	141	126	176	183	181	4.52070943741187	3.46364426233264	4.17393017758312	4.83669787296641	4.22916228750188	4.07997967781691	apolipoprotein B mRNA editing enzyme catalytic subunit 3B	http://www.ncbi.nlm.nih.gov/gene/?term=315137
Apobec4	protein_coding	chr13:70157098-70165686	+	2569	116	107	80	142	171	123	3.74405115066167	2.96505137559301	2.98950234595288	4.40208995782681	4.4579341430504	3.12765479629958	apolipoprotein B mRNA editing enzyme catalytic polypeptide like 4	http://www.ncbi.nlm.nih.gov/gene/?term=498251
Apobr	protein_coding	chr1:197999209-198003839	+	4154	488	691	429	562	495	826	9.74094784867166	11.8419740366763	9.91434016904494	10.7746828699493	7.98068829970234	12.9894679079405	apolipoprotein B receptor	http://www.ncbi.nlm.nih.gov/gene/?term=499264
Apoc1	protein_coding	chr1:80606634-80609954	-	439	13	22	17	21	21	8	2.45542526664535	3.56755526889416	3.71755512399772	3.80968833030894	3.20373375272651	1.19042838256846	apolipoprotein C1	http://www.ncbi.nlm.nih.gov/gene/?term=108348160
Apoc2	protein_coding	chr1:80589023-80593991	-	501	0	1	0	3	1	0	0	0.142093700149205	0	0.476889984888972	0.133679224165663	0	apolipoprotein C2	http://www.ncbi.nlm.nih.gov/gene/?term=292697
Apoc3	protein_coding	chr8:50529318-50531498	-	651	1	3	4	6	14	11	0.127369926983021	0.328059648731575	0.58986417256167	0.734014999783026	1.44028583455907	1.10379774566496	apolipoprotein C3	http://www.ncbi.nlm.nih.gov/gene/?term=24207
Apoc4	protein_coding	chr1:80595339-80599525	-	470	31	30	31	29	53	40	5.46904786477522	4.54397513455862	6.33194088641865	4.91399616344105	7.55230731759753	5.55955382922929	apolipoprotein C4	http://www.ncbi.nlm.nih.gov/gene/?term=680551
Apod	protein_coding	chr11:72705204-72726263	+	848	2	6	3	7	50	4	0.195560902042327	0.503695356896828	0.339624035675985	0.657410840017934	3.94889689310124	0.308135648553982	apolipoprotein D	http://www.ncbi.nlm.nih.gov/gene/?term=25239
Apoe	protein_coding	chr1:80612894-80616820	-	1338	3373	4698	2468	3927	4569	3128	209.029757232914	249.959385540944	177.076960089932	233.743455979112	228.700275023669	152.717370283627	apolipoprotein E	http://www.ncbi.nlm.nih.gov/gene/?term=25728
Apof	protein_coding	chr7:2689501-2690938	+	1198	0	0	0	0	0	1	0	0	0	0	0	0.0545281782082172	apolipoprotein F	http://www.ncbi.nlm.nih.gov/gene/?term=500761
Apoh	protein_coding	chr10:96640013-96653939	+	1145	0	0	3	0	0	0	0	0	0.251529416815053	0	0	0	apolipoprotein H	http://www.ncbi.nlm.nih.gov/gene/?term=287774
Apol11a	protein_coding	chr7:118835316-118858347	-	2756	725	953	1294	633	960	1142	21.812562150875	24.6164961601373	45.0742053502282	18.2919148013781	23.3288677992442	27.0685315883575	apolipoprotein L 11a, transcript variant X1	http://www.ncbi.nlm.nih.gov/gene/?term=300060
Apol2	protein_coding	chr7:118727658-118735453	-	3065	3	13	8	8	4	1	0.0811593694609594	0.30194331780482	0.250571991084925	0.207871132075585	0.0874039690792783	0.0213131345818741	apolipoprotein L, 2, transcript variant X2	http://www.ncbi.nlm.nih.gov/gene/?term=315111
Apol3	protein_coding	chr7:118685022-118694016	+	1559	1357	1491	1414	1263	1457	2278	72.1741405300127	68.0838455215874	87.0715569181259	64.5196359863803	62.5914595473346	95.4520831110108	apolipoprotein L, 3	http://www.ncbi.nlm.nih.gov/gene/?term=315108
Apol9a	protein_coding	chr7:118927013-118933778	-	2507	367	274	165	345	182	388	12.1383489609104	7.78052277394574	6.31833467248821	10.9597193774943	4.86204188985778	10.1100940995039	apolipoprotein L 9a	http://www.ncbi.nlm.nih.gov/gene/?term=503164
Apold1	protein_coding	chr4:168752142-168755024	+	2883	106	191	196	82	200	198	3.04866083294844	4.71629839090446	6.52656165124687	2.26518607459923	4.64608333728734	4.48640374044466	apolipoprotein L domain containing 1	http://www.ncbi.nlm.nih.gov/gene/?term=444983
Apom	protein_coding	chr20:5120473-5123073	-	761	10	15	22	13	14	9	1.08959030835673	1.40319862893729	2.77530705631677	1.36048378080678	1.23209734336131	0.772566120158998	apolipoprotein M	http://www.ncbi.nlm.nih.gov/gene/?term=55939
Apon	protein_coding	chr7:2675796-2677199	-	1238	5	1	2	2	2	0	0.334886197358428	0.0575031856015765	0.15508948963556	0.128660141318996	0.108195947184163	0	apolipoprotein N	http://www.ncbi.nlm.nih.gov/gene/?term=304603
Apoo	protein_coding	chrX:63521033-63625134	+	1352	344	266	276	301	399	400	21.0974341185545	14.0061087604171	19.5977135852793	17.7306426556316	19.7650467688549	19.3268513294213	apolipoprotein O	http://www.ncbi.nlm.nih.gov/gene/?term=363474
Apool	protein_coding	chrX:83678269-83750550	+	1481	477	546	487	469	560	656	26.7061453857236	26.2452149230347	31.5679891418694	25.2204282825516	25.3241344577436	28.9352065602291	apolipoprotein O-like	http://www.ncbi.nlm.nih.gov/gene/?term=317191
Apopt1	protein_coding	chr6:136185772-136210936	+	820	0	3	3	2	2	3	0	0.260447355273482	0.35122095396736	0.194245432869411	0.163349490992676	0.238993015219918	apoptogenic 1, mitochondrial	http://www.ncbi.nlm.nih.gov/gene/?term=299341
Apopt1_1	protein_coding	chr6:136279476-136304317	+	824	45	73	49	67	95	44	4.5282791395238	6.30678749460786	5.70876129870895	6.47563354480911	7.72143528418048	3.48821520596061	apoptogenic 1, mitochondrial, transcript variant X1	http://www.ncbi.nlm.nih.gov/gene/?term=299341
App	protein_coding	chr11:24425013-24641872	-	3394	23913	32805	22899	23717	30361	36024	584.21151697943	688.082881712059	647.705664154079	556.522322292034	599.109044599804	693.358592794293	amyloid beta precursor protein	http://www.ncbi.nlm.nih.gov/gene/?term=54226
Appbp2	protein_coding	chr10:72503347-72545141	-	6384	3156	3090	2731	2974	3643	4505	40.9913295273384	34.4570545526289	41.0678377576016	37.1007559703927	38.2179981565461	46.0977494530022	amyloid beta precursor protein binding protein 2	http://www.ncbi.nlm.nih.gov/gene/?term=303396
Appl1	protein_coding	chr16:2560103-2602035	-	5686	3499	3409	2731	2892	3412	4570	51.0252305325973	42.680814162527	46.1092290264736	40.5066293812729	40.1886862362775	52.5033664694055	adaptor protein, phosphotyrosine interacting with PH domain and leucine zipper 1, transcript variant X1	http://www.ncbi.nlm.nih.gov/gene/?term=290537
Appl2	protein_coding	chr7:26256179-26306128	+	3246	578	688	492	661	634	753	14.7647878574607	15.0887225252708	14.5508915248092	16.2176385588228	13.0810433421553	15.153894760494	adaptor protein, phosphotyrosine interacting with PH domain and leucine zipper 2	http://www.ncbi.nlm.nih.gov/gene/?term=362860
Aprt	protein_coding	chr19:55387288-55389256	-	543	1983	2186	1432	2076	2300	2377	302.810390331441	286.59121747994	253.172309997933	304.482398970769	283.680607746028	285.961231237416	adenine phosphoribosyl transferase	http://www.ncbi.nlm.nih.gov/gene/?term=292072
Aptr	lncRNA	chr4:10747989-10749291	-	1303	72	77	87	70	82	100	4.58179832505616	4.20686774417182	6.40984979688705	4.27846809159792	4.2147428144081	5.01341193349533	Alu-mediated CDKN1A/p21 transcriptional regulator	http://www.ncbi.nlm.nih.gov/gene/?term=104968332
Aptx	protein_coding	chr5:56987714-57009481	-	2230	419	549	409	411	398	484	15.5796267323909	17.5258879517214	17.6072471661545	14.6781604900558	11.9530806906658	14.1781088012677	aprataxin	http://www.ncbi.nlm.nih.gov/gene/?term=259271
Aqp1	protein_coding	chr4:85551503-85563683	+	2624	12913	14845	10107	11893	16736	18207	408.047957889776	402.743853024462	369.769810598761	360.962645799359	427.158918945847	453.265190428025	aquaporin 1	http://www.ncbi.nlm.nih.gov/gene/?term=25240
Aqp11	protein_coding	chr1:162703394-162713560	-	1289	5	6	0	7	11	9	0.321636239200725	0.33136824099962	0	0.432493710112652	0.571533129850246	0.456107693903024	aquaporin 11	http://www.ncbi.nlm.nih.gov/gene/?term=286758
Aqp12a	protein_coding	chr9:100156154-100166218	+	1093	6	6	0	2	1	0	0.455175603655701	0.390790176256642	0	0.145728504074032	0.0612747404455599	0	aquaporin 12A	http://www.ncbi.nlm.nih.gov/gene/?term=367316
Aqp2	protein_coding	chr7:141237802-141242837	+	1397	3	2	2	0	1	1	0.178062610878912	0.101916884430568	0.137437929970525	0	0.047940795495345	0.0467607426581562	aquaporin 2	http://www.ncbi.nlm.nih.gov/gene/?term=25386
Aqp3	protein_coding	chr5:57423735-57429252	-	1799	114	893	19	54	259	9	5.25438119017117	35.33725780481	1.01390077131952	2.39054690590814	9.64206917649373	0.326805345992772	aquaporin 3	http://www.ncbi.nlm.nih.gov/gene/?term=65133
Aqp4	protein_coding	chr18:6766009-6782757	-	5138	3487	5461	4111	3723	4705	5684	56.2737343205054	75.6642315986607	76.8115259013268	57.7076792710888	61.3291817048308	72.2666254559627	aquaporin 4	http://www.ncbi.nlm.nih.gov/gene/?term=25293
Aqp5	protein_coding	chr7:141249044-141252576	+	1422	9605	10125	5917	9080	11228	12464	560.07432122744	506.883302193643	399.461555413126	508.535089652772	528.815833189144	572.579309000203	aquaporin 5	http://www.ncbi.nlm.nih.gov/gene/?term=25241
Aqp6	protein_coding	chr7:141258585-141261518	+	1309	0	0	0	1	1	0	0	0	0	0.0608408154900369	0.0511637061168808	0	aquaporin 6	http://www.ncbi.nlm.nih.gov/gene/?term=29170
Aqp7	protein_coding	chr5:57358297-57372332	-	1721	3	7	1	0	61	1	0.144540074025474	0.289554100187834	0.0557817513564275	0	2.37383542691854	0.0379574418904382	aquaporin 7	http://www.ncbi.nlm.nih.gov/gene/?term=29171
Aqp8	protein_coding	chr1:193424818-193430665	+	1513	5	4	4	5	0	1	0.274017919583433	0.188206064176475	0.253801438425411	0.263187797344542	0	0.0431756493677754	aquaporin 8	http://www.ncbi.nlm.nih.gov/gene/?term=29172
Aqp9	protein_coding	chr8:77559621-77599781	-	2092	26	26	23	21	22	20	1.03052743026511	0.884757427410872	1.05545366345195	0.799451805452019	0.704308034777215	0.624519670109409	aquaporin 9	http://www.ncbi.nlm.nih.gov/gene/?term=65054
Aqr	protein_coding	chr3:105570399-105640431	-	4841	2584	2636	2087	2498	2678	3594	44.2593788994023	38.7634901446489	41.3866602879916	41.0952876339998	37.0490547655728	48.4976613161409	aquarius intron-binding spliceosomal factor	http://www.ncbi.nlm.nih.gov/gene/?term=366163
Ar	protein_coding	chrX:67656253-67828998	+	4136	214	339	132	212	253	242	4.29023549509493	5.83487716142186	3.06384236439612	4.08215982229428	4.09677047888545	3.82219325759514	androgen receptor	http://www.ncbi.nlm.nih.gov/gene/?term=24208
Araf	protein_coding	chrX:1369534-1391603	-	4025	2110	2597	1925	2132	2329	2399	43.4674796032666	45.9323445920572	45.9132319534143	42.1847994483998	38.7529926593779	38.9351784414342	A-Raf proto-oncogene, serine/threonine kinase	http://www.ncbi.nlm.nih.gov/gene/?term=64363
Arap1	protein_coding	chr1:166459062-166525200	+	6638	3190	3613	2557	3256	3394	3774	39.8475223962595	38.7474621660406	36.9799650005786	39.0644596359368	34.2433490051142	37.1400474209488	ArfGAP with RhoGAP domain, ankyrin repeat and PH domain 1, transcript variant X1	http://www.ncbi.nlm.nih.gov/gene/?term=361617
Arap2	protein_coding	chr14:48726033-48922809	+	7239	3601	4854	4068	3468	3360	4460	41.2470063130093	47.7346502393486	53.9480043010619	38.1535703948553	31.0858210790869	40.2470532422656	ArfGAP with RhoGAP domain, ankyrin repeat and PH domain 2	http://www.ncbi.nlm.nih.gov/gene/?term=305367
Arap3	protein_coding	chr18:31112083-31138142	-	5342	4977	5034	4392	4160	4704	5878	77.2523403992919	67.0844520707787	78.9280664205797	62.0189087049919	58.974609192833	71.8792445800196	ArfGAP with RhoGAP domain, ankyrin repeat and PH domain 3, transcript variant X1	http://www.ncbi.nlm.nih.gov/gene/?term=361314
Arc	protein_coding	chr7:115907097-115911059	-	3544	8	10	7	8	12	8	0.18717341414435	0.200871737513408	0.189617031205102	0.179775682791102	0.226771866727981	0.147459949195134	activity-regulated cytoskeleton-associated protein	http://www.ncbi.nlm.nih.gov/gene/?term=54323
Arcn1	protein_coding	chr8:49051257-49075861	-	3461	7333	7124	5448	6911	8224	9584	175.682286085752	146.532804233265	151.115327064974	159.028135362555	159.141389109721	180.893520894877	archain 1	http://www.ncbi.nlm.nih.gov/gene/?term=300674
Areg	protein_coding	chr14:18521921-18531179	-	1149	135	166	143	77	207	283	9.74230290069872	10.2849126776404	11.9478297250399	5.3371003617818	12.0656843346809	16.0895616802826	amphiregulin	http://www.ncbi.nlm.nih.gov/gene/?term=29183
Arel1	protein_coding	chr6:108630790-108796096	-	10128	2241	2327	1968	2036	2522	2889	18.347041878573	16.3563064932708	18.654105011663	16.0099049705834	16.677195959345	18.6338096760032	apoptosis resistant E3 ubiquitin protein ligase 1	http://www.ncbi.nlm.nih.gov/gene/?term=299197
Arf1	protein_coding	chr10:45562700-45579214	-	1914	8483	10173	7026	9117	11352	11728	367.498374074518	378.372583605302	352.402700541838	379.354023355732	397.220900165637	400.276256992222	ADP-ribosylation factor 1	http://www.ncbi.nlm.nih.gov/gene/?term=64310
Arf2	protein_coding	chr10:92018562-92040335	+	2179	753	964	661	789	928	1100	28.6540249274245	31.4943284987887	29.121734965487	28.8372900775244	28.5228152055499	32.9771607355615	ADP-ribosylation factor 2	http://www.ncbi.nlm.nih.gov/gene/?term=79119
Arf3	protein_coding	chr7:140412463-140438751	-	4121	4700	5598	3938	4865	5897	6146	94.5677664620117	96.7036416527687	91.7373336336845	94.0188431625746	95.836325852308	97.4244017361582	ADP-ribosylation factor 3	http://www.ncbi.nlm.nih.gov/gene/?term=140940
Arf4	protein_coding	chr16:2338333-2354909	+	1603	4522	4068	3404	4217	5394	5436	233.907918397387	180.659153634242	203.858603532962	209.509997547239	225.361156150931	221.525503265354	ADP-ribosylation factor 4	http://www.ncbi.nlm.nih.gov/gene/?term=79120
Arf5	protein_coding	chr4:55715744-55718670	+	1057	2511	2416	1680	2228	2539	2330	196.978857343418	162.717585770861	152.583407816284	167.870688758325	160.875294823524	143.998755874858	ADP-ribosylation factor 5	http://www.ncbi.nlm.nih.gov/gene/?term=79117
Arf6	protein_coding	chr6:91697109-91698257	+	1149	4361	4545	3444	4063	5297	5956	314.712466295905	281.59595252937	287.75052848278	281.618685323629	308.753284641569	338.61989175888	ADP-ribosylation factor 6	http://www.ncbi.nlm.nih.gov/gene/?term=79121
Arfgap1	protein_coding	chr3:176475847-176490642	+	2927	982	1053	816	1014	1049	1231	27.8186886441954	25.6105083002438	26.7633486753946	27.5898859792035	24.00238557603	27.4734460110795	ADP-ribosylation factor GTPase activating protein 1	http://www.ncbi.nlm.nih.gov/gene/?term=246310
Arfgap2	protein_coding	chr3:80081541-80093659	+	2936	1760	2242	1607	1826	2015	2160	49.705506655336	54.3615844492484	52.5451748275374	49.5312621839281	45.9642990407353	48.0590858943595	ADP-ribosylation factor GTPase activating protein 2	http://www.ncbi.nlm.nih.gov/gene/?term=362162
Arfgap3	protein_coding	chr7:124149665-124198298	-	2690	656	832	477	790	849	866	20.2208518727365	22.0182904165775	17.0231182075332	23.3888831622313	21.1376670333236	21.0302007395251	ADP-ribosylation factor GTPase activating protein 3	http://www.ncbi.nlm.nih.gov/gene/?term=503165
Arfgef1	protein_coding	chr5:8666046-8760458	+	7353	6125	6451	5236	5683	6544	8562	69.0699935541853	62.4561235265773	68.3609497383354	61.552792866682	59.6046808531196	76.0656294925702	ADP ribosylation factor guanine nucleotide exchange factor 1	http://www.ncbi.nlm.nih.gov/gene/?term=312915
Arfgef2	protein_coding	chr3:163570435-163656612	+	8749	2818	3280	2382	2789	3056	3761	26.70732926152	26.6887342074735	26.1370372281482	25.3877826073657	23.3935739209261	28.0816565244992	ADP ribosylation factor guanine nucleotide exchange factor 2	http://www.ncbi.nlm.nih.gov/gene/?term=296380
Arfgef3	protein_coding	chr1:13837861-13918277	-	10425	140	120	108	129	151	114	1.11352471417099	0.819441079421602	0.99453645670182	0.985481145751858	0.970068775765616	0.714342671870756	ARFGEF family member 3, transcript variant X1	http://www.ncbi.nlm.nih.gov/gene/?term=292947
Arfip1	protein_coding	chr2:183503250-183582798	-	3339	1176	1300	966	1198	1470	1558	29.2037613716542	27.7165699033175	27.7736989175028	28.5742652640902	29.4850968018226	30.4809739966415	ADP-ribosylation factor interacting protein 1	http://www.ncbi.nlm.nih.gov/gene/?term=60382
Arfip2	protein_coding	chr1:170464995-170471138	-	3236	1058	1126	875	992	1031	970	27.1097206949851	24.7709365545026	25.9580793646046	24.4139377183704	21.3379058521366	19.5812777406183	ADP-ribosylation factor interacting protein 2	http://www.ncbi.nlm.nih.gov/gene/?term=293344
Arfrp1	protein_coding	chr3:176857667-176865105	-	2504	1071	1265	1033	988	1108	1287	35.4652507432225	35.9640630491457	39.6039964413728	31.4236980617975	29.6351464729044	33.5754644145618	ADP-ribosylation factor related protein 1	http://www.ncbi.nlm.nih.gov/gene/?term=117051
Arg1	protein_coding	chr1:21525421-21537872	+	1507	130	87	120	136	100	264	7.152831400513	4.10977976669104	7.64435785675476	7.18720991161137	4.44414673569987	11.4437531375377	arginase 1	http://www.ncbi.nlm.nih.gov/gene/?term=29221
Arg2	protein_coding	chr6:102311097-102338406	+	1432	35	24	86	39	91	31	2.02662275580177	1.19311078952098	5.76538679557222	2.16898356954042	4.25598429395023	1.41415326976031	arginase 2	http://www.ncbi.nlm.nih.gov/gene/?term=29215
Arglu1	protein_coding	chr16:86600877-86625084	+	1719	1348	1388	1235	1390	1399	1645	65.0222365817896	57.4812413957855	68.9706147145134	64.3981804492595	54.5058956012151	62.5126387880836	arginine and glutamate rich 1	http://www.ncbi.nlm.nih.gov/gene/?term=290912
Arhgap1	protein_coding	chr3:80555196-80576881	+	4817	10239	12072	9181	10155	12244	12273	176.249861787177	178.408330755408	182.9727253662	167.895074117383	170.234789031113	166.437772206153	Rho GTPase activating protein 1	http://www.ncbi.nlm.nih.gov/gene/?term=311193
Arhgap10	protein_coding	chr19:34138978-34406593	+	9038	626	829	855	553	736	827	5.74314636686023	6.52972276933715	9.08169251407082	4.87289964532877	5.45389935848083	5.97738154979844	Rho GTPase activating protein 10	http://www.ncbi.nlm.nih.gov/gene/?term=688429
Arhgap11a	protein_coding	chr3:105281827-105298108	-	4170	366	337	308	368	553	556	7.27767938190325	5.75315924510583	7.09067658944816	7.02823762861791	8.8815899503044	8.70996766579255	Rho GTPase activating protein 11A	http://www.ncbi.nlm.nih.gov/gene/?term=296060
Arhgap12	protein_coding	chr17:54280815-54394716	+	5022	1644	1866	1690	1523	1873	2413	27.1439466614928	26.4513279736533	32.3059868583544	24.1522651626137	24.9782904456403	31.3876224276545	Rho GTPase activating protein 12	http://www.ncbi.nlm.nih.gov/gene/?term=307016
Arhgap15	protein_coding	chr3:28626987-29236225	+	7050	737	427	457	441	504	762	8.66814683083728	4.31172751657007	6.2230042690179	4.98177542086782	4.78787784662787	7.0606333631212	Rho GTPase activating protein 15	http://www.ncbi.nlm.nih.gov/gene/?term=295635
Arhgap17	protein_coding	chr1:193239036-193328425	-	8725	3162	3528	2592	2872	2627	3710	30.0499890701804	28.7856267779168	28.5195440076556	26.2152300415345	20.164909600399	27.7770602063814	Rho GTPase activating protein 17	http://www.ncbi.nlm.nih.gov/gene/?term=63994
Arhgap18	protein_coding	chr1:19227115-19463139	-	3599	1091	1325	810	1159	1339	1293	25.1356888886769	26.2087664633359	21.6060903607595	25.6469817297069	24.917265090322	23.4689945648856	Rho GTPase activating protein 18	http://www.ncbi.nlm.nih.gov/gene/?term=293947
Arhgap19	protein_coding	chr1:261015083-261051515	-	5374	118	147	105	144	252	173	1.8206741814257	1.94729712223455	1.87570550406834	2.13402500123	3.14054138618594	2.10293692712427	Rho GTPase activating protein 19, transcript variant X1	http://www.ncbi.nlm.nih.gov/gene/?term=679082
Arhgap20	protein_coding	chr8:56179581-56264343	+	7242	953	1219	428	739	610	968	10.9114450165765	11.9827841012734	5.67359412705444	8.12681907002247	5.64121895847392	8.7316163012502	Rho GTPase activating protein 20	http://www.ncbi.nlm.nih.gov/gene/?term=367085
Arhgap21	protein_coding	chr17:87725978-87797436	-	6574	5567	6933	6415	5289	6595	8254	70.2165375217411	75.0765055050735	93.6785105037271	64.0735136481576	67.1872309354495	82.0186413676434	Rho GTPase activating protein 21	http://www.ncbi.nlm.nih.gov/gene/?term=307178
Arhgap22	protein_coding	chr16:9454269-9613508	+	5420	256	268	214	213	265	281	3.91641375484915	3.52004371432352	3.79042146384947	3.12978849676857	3.27452439047125	3.38676325750144	Rho GTPase activating protein 22	http://www.ncbi.nlm.nih.gov/gene/?term=306279
Arhgap23	protein_coding	chr10:85387219-85445805	+	7082	2352	2724	1868	1975	2308	2952	27.5378026602523	27.3819094665947	25.3217644944481	22.2098615173687	21.8263705643249	27.229410353099	Rho GTPase activating protein 23, transcript variant X1	http://www.ncbi.nlm.nih.gov/gene/?term=303501
Arhgap24	NA	chr14:8383211-8600526	-	3972	1052	1037	744	1002	975	1206	21.9611151143444	18.5858345152108	17.981946928198	20.0906114630945	16.4398184854789	19.8342541634173	Rho GTPase activating protein 24	http://www.ncbi.nlm.nih.gov/gene/?term=305156
Arhgap25	protein_coding	chr4:119249682-119327822	-	11315	1224	1258	815	1096	1027	1365	8.9696345292372	7.91477607323355	6.91474336533766	7.71419599771969	6.07879541955686	7.88053857521443	Rho GTPase activating protein 25	http://www.ncbi.nlm.nih.gov/gene/?term=500246
Arhgap26	protein_coding	chr18:31807052-32557176	-	19004	1546	1488	1198	1349	1397	1968	6.74547219176772	5.574044850391	6.05180341576117	5.65329438358989	4.92326288970084	6.76484544028089	Rho GTPase activating protein 26	http://www.ncbi.nlm.nih.gov/gene/?term=307459
Arhgap27	protein_coding	chr10:91418535-91451831	-	6698	2620	2777	2150	2343	2811	2633	32.4342631921142	29.515033870183	30.8152952047604	27.8587623435864	28.1071845123871	25.6793201672497	Rho GTPase activating protein 27	http://www.ncbi.nlm.nih.gov/gene/?term=303583
Arhgap28	protein_coding	chr9:116057229-116222440	-	5044	627	842	647	574	861	917	10.3071916507035	11.8836420813523	12.3140870286706	9.06298972471988	11.4321974257186	11.8760512730944	Rho GTPase activating protein 28	http://www.ncbi.nlm.nih.gov/gene/?term=301709
Arhgap29	protein_coding	chr2:225552075-225613349	+	6415	15263	18873	11846	14027	14212	19727	197.283667076812	209.438649393747	177.275240580505	174.141711864736	148.374811544044	200.882539528164	Rho GTPase activating protein 29	http://www.ncbi.nlm.nih.gov/gene/?term=310833
Arhgap30	protein_coding	chr13:89774764-89796113	+	3672	1482	1569	1014	1304	1207	1862	33.4651995900145	30.4181516292444	26.509912745532	28.2819657487205	22.014368901837	33.1249178793009	Rho GTPase activating protein 30	http://www.ncbi.nlm.nih.gov/gene/?term=498282
Arhgap31	protein_coding	chr11:64600968-64714114	+	4566	8612	12505	8719	8038	9599	12293	156.392528926135	194.966653942897	183.317441091105	140.199597822114	140.796457130062	175.873246576196	Rho GTPase activating protein 31	http://www.ncbi.nlm.nih.gov/gene/?term=288093
Arhgap32	protein_coding	chr8:33131874-33392198	+	15807	4238	5578	3752	3994	4990	5624	22.2310199032506	25.1212708531388	22.7869601192328	20.1230256304786	21.142324515842	23.2420089924166	Rho GTPase activating protein 32, transcript variant X6	http://www.ncbi.nlm.nih.gov/gene/?term=315530
Arhgap33	protein_coding	chr1:88977460-88990780	-	4550	220	190	201	195	208	192	4.00921339395787	2.97272512465996	4.24089652988281	3.41316974899107	3.06163617403415	2.75656119532775	Rho GTPase activating protein 33, transcript variant X1	http://www.ncbi.nlm.nih.gov/gene/?term=100362311
Arhgap35	protein_coding	chr1:78456409-78573374	-	9550	7053	8138	5310	6866	7502	9820	61.2376337018139	60.6634161716156	53.3782295903902	57.2578584558495	52.6108514539363	67.1716354539918	Rho GTPase activating protein 35	http://www.ncbi.nlm.nih.gov/gene/?term=306400
Arhgap36	protein_coding	chrX:136460227-136495646	+	4446	0	0	0	0	1	1	0	0	0	0	0.0150637182426894	0.014692927911256	Rho GTPase activating protein 36, transcript variant X4	http://www.ncbi.nlm.nih.gov/gene/?term=302819
Arhgap39	protein_coding	chr7:117788716-117880329	-	6491	700	689	397	683	704	677	8.94199287107731	7.55649087364103	5.87153850739662	8.37999515735958	7.26378016948481	6.81325848452653	Rho GTPase activating protein 39	http://www.ncbi.nlm.nih.gov/gene/?term=500901
Arhgap4	protein_coding	chrX:156873094-156888762	+	3991	749	686	490	763	616	838	15.5613753512889	12.2364358380054	11.7865680534607	15.2257075330839	10.3371454385142	13.7163985917079	Rho GTPase activating protein 4	http://www.ncbi.nlm.nih.gov/gene/?term=246249
Arhgap40	protein_coding	chr3:154996685-155042199	+	2470	0	0	0	0	0	0	0	0	0	0	0	0	Rho GTPase activating protein 40, transcript variant X1	http://www.ncbi.nlm.nih.gov/gene/?term=296323
Arhgap42	protein_coding	chr8:7210999-7446215	-	6992	2128	1901	1598	1333	1896	2451	25.2358590113751	19.3550031630153	21.9405934992692	15.1832031501886	18.1609497022406	22.8991677082997	Rho GTPase activating protein 42, transcript variant X1	http://www.ncbi.nlm.nih.gov/gene/?term=500943
Arhgap44	protein_coding	chr10:51501547-51669546	-	4179	2983	3860	2448	3755	4097	3918	59.187332954276	65.7548032951762	56.235693878593	71.5603149495336	65.6591468018106	61.2448910886131	Rho GTPase activating protein 44, transcript variant X4	http://www.ncbi.nlm.nih.gov/gene/?term=303222
Arhgap45	protein_coding	chr7:12541032-12741314	-	5429	2522	2810	1977	2466	2568	2900	38.5188337187545	36.8467364168451	34.9590678034412	36.1749470173045	31.6793906937499	34.8944182595299	Rho GTPase activating protein 45	http://www.ncbi.nlm.nih.gov/gene/?term=314618
Arhgap5	protein_coding	chr6:73345129-73408304	+	7568	6359	6984	5168	5812	6695	9215	69.6715688505492	65.6955051959389	65.5562944804757	61.1616446740454	59.2476460491999	79.5411786868509	Rho GTPase activating protein 5	http://www.ncbi.nlm.nih.gov/gene/?term=299012
Arhgap6	protein_coding	chrX:26314561-26845242	-	7638	1162	1381	1057	989	1137	1474	12.614625517862	12.8714233245525	13.2852077176255	10.3121996038514	9.96970832888918	12.6065321478576	Rho GTPase activating protein 6, transcript variant X1	http://www.ncbi.nlm.nih.gov/gene/?term=100363276
Arhgap8	protein_coding	chr7:125732300-125797149	-	1664	643	747	476	685	744	751	32.0409614456754	31.9580174277281	27.4616511924159	32.7847534984218	29.9447889016861	29.4825077389282	Rho GTPase activating protein 8	http://www.ncbi.nlm.nih.gov/gene/?term=300115
Arhgap9	protein_coding	chr7:70612650-70620900	+	3309	636	684	521	735	604	915	15.9370610723307	14.7153936361227	15.1152025741851	17.6898945890592	12.2248014353056	18.0635095516777	Rho GTPase activating protein 9	http://www.ncbi.nlm.nih.gov/gene/?term=362893
Arhgdia	protein_coding	chr10:109754012-109757506	-	2030	14985	16957	11829	14719	17378	18369	612.080576183356	594.655625413037	559.403281588427	577.453396958616	573.330963710834	591.108606106934	Rho GDP dissociation inhibitor alpha	http://www.ncbi.nlm.nih.gov/gene/?term=360678
Arhgdib	protein_coding	chr4:170913920-170932789	-	1805	6206	5808	5431	6366	5887	6083	285.090308157156	229.066695536708	288.85215527559	280.882124385116	218.433111315397	220.149861403114	Rho GDP dissociation inhibitor beta	http://www.ncbi.nlm.nih.gov/gene/?term=362456
Arhgef1	protein_coding	chr1:81769212-81797237	+	3129	4158	5075	3260	4403	4411	5111	110.186099652735	115.463051983658	100.019586038729	112.067012712958	94.4132911330021	106.703367065834	Rho guanine nucleotide exchange factor 1	http://www.ncbi.nlm.nih.gov/gene/?term=60323
Arhgef10	protein_coding	chr16:79725629-79817065	-	6569	3264	3353	2373	2854	3324	3535	41.2001480482342	36.3368135906139	34.6793933874729	34.6010581241912	33.8893622019269	35.1534507138568	Rho guanine nucleotide exchange factor 10, transcript variant X2	http://www.ncbi.nlm.nih.gov/gene/?term=306618
Arhgef10l	protein_coding	chr5:159018373-159089383	-	3534	820	1264	602	1087	1038	1067	19.2395626548037	25.4620330875173	16.3532080472031	24.4961409357414	19.6712723193726	19.723122876487	Rho guanine nucleotide exchange factor 10 like, transcript variant X1	http://www.ncbi.nlm.nih.gov/gene/?term=684811
Arhgef11	protein_coding	chr2:186979850-187102523	+	7972	3749	4397	3572	3555	4510	5169	38.993843003617	39.2646494954319	43.0147275049572	35.5146049521838	37.8888037875761	42.356205655245	Rho guanine nucleotide exchange factor 11	http://www.ncbi.nlm.nih.gov/gene/?term=78966
Arhgef12	protein_coding	chr8:47259377-47393042	-	4665	12375	17466	13089	11730	13983	16379	219.95885380838	266.535067946369	269.356732726874	200.253925037268	200.747595358143	229.357814144721	Rho guanine nucleotide exchange factor 12	http://www.ncbi.nlm.nih.gov/gene/?term=367072
Arhgef15	protein_coding	chr10:55532097-55545675	-	6761	4352	5119	2920	4016	3698	4507	53.3735192089633	53.8997490286872	41.4614924902355	47.3061322208929	36.6317454893174	43.5466176635043	Rho guanine nucleotide exchange factor 15	http://www.ncbi.nlm.nih.gov/gene/?term=287418
Arhgef16	protein_coding	chr5:171626450-171649124	-	5198	418	487	334	398	574	458	6.66788183739242	6.66968365107812	6.16855167837506	6.09791645548873	7.39566548869109	5.75581741669823	Rho guanine nucleotide exchange factor 16	http://www.ncbi.nlm.nih.gov/gene/?term=687105
Arhgef18	protein_coding	chr12:1889252-1998128	+	7074	4101	5654	3448	4105	4788	5582	48.0698317688504	56.8988250074139	46.7923888610478	46.2149810278289	45.3305228693669	51.5469036370378	Rho/Rac guanine nucleotide exchange factor 18	http://www.ncbi.nlm.nih.gov/gene/?term=304193
Arhgef19	protein_coding	chr5:159754954-159773699	+	5945	143	139	68	165	230	136	1.99449093568215	1.66446815554087	1.09807010895543	2.2103790636864	2.59106089160796	1.49439310666247	Rho guanine nucleotide exchange factor 19	http://www.ncbi.nlm.nih.gov/gene/?term=362648
Arhgef2	protein_coding	chr2:187964100-188022847	+	9869	8138	10050	7421	7858	8306	10598	68.3742262871492	72.4945673255907	72.1875493464809	63.4123062833123	56.3664158066589	70.1501448896059	Rho/Rac guanine nucleotide exchange factor 2	http://www.ncbi.nlm.nih.gov/gene/?term=310635
Arhgef25	protein_coding	chr7:70469304-70476633	-	3737	298	339	221	272	299	362	6.61212499193261	6.45786779225069	5.67730454713808	5.79669539031219	5.35858017147233	6.32795349548482	Rho guanine nucleotide exchange factor 25	http://www.ncbi.nlm.nih.gov/gene/?term=314904
Arhgef26	protein_coding	chr2:27107263-27236336	+	4221	5164	5377	4064	4546	5700	7150	101.442225826617	90.6853709255721	92.4296615870764	85.7726350409807	90.4401233001381	110.654351120143	Rho guanine nucleotide exchange factor 26, transcript variant X1	http://www.ncbi.nlm.nih.gov/gene/?term=310460
Arhgef28	protein_coding	chr2:25738514-26011429	-	7424	3081	4029	3734	3024	3551	3803	34.4113430788769	38.6341937592234	48.2846809686414	32.4398245539884	32.0342345677729	33.4630997774203	Rho guanine nucleotide exchange factor 28	http://www.ncbi.nlm.nih.gov/gene/?term=361882
Arhgef3	protein_coding	chr16:2743714-3026768	+	8254	3855	4604	3521	3804	3363	5646	38.7264605774443	39.7084925053255	40.9519490636314	36.7037735546944	27.2875186170864	44.6842235047232	Rho guanine nucleotide exchange factor 3	http://www.ncbi.nlm.nih.gov/gene/?term=290541
Arhgef33	protein_coding	chr6:2982324-3100358	+	11906	15	15	9	23	10	20	0.104465591885537	0.0896887415270683	0.0725687507777344	0.153849691916558	0.0562517145195674	0.109734180234242	Rho guanine nucleotide exchange factor 33, transcript variant X5	http://www.ncbi.nlm.nih.gov/gene/?term=500608
Arhgef37	protein_coding	chr18:56817986-56871159	-	8997	132	131	120	80	168	118	1.21653357402523	1.03654013943453	1.28043206514721	0.708152739592827	1.25058496605263	0.856765742383729	Rho guanine nucleotide exchange factor 37	http://www.ncbi.nlm.nih.gov/gene/?term=307398
Arhgef38	protein_coding	chr2:238274040-238370401	-	4923	612	720	583	720	783	900	10.3078828659678	10.4115457074591	11.3687243045322	11.6476237625533	10.6520591292664	11.9423688287832	Rho guanine nucleotide exchange factor 38, transcript variant X2	http://www.ncbi.nlm.nih.gov/gene/?term=295449
Arhgef39	protein_coding	chr5:58998209-59001779	-	1621	26	22	12	42	79	9	1.32995890445072	0.966167034574051	0.710675341772327	2.06348325355413	3.26396669540578	0.362691435805674	Rho guanine nucleotide exchange factor 39	http://www.ncbi.nlm.nih.gov/gene/?term=298404
Arhgef4	protein_coding	chr9:41160562-41305015	+	8146	211	191	148	215	344	232	2.14776093055669	1.66917361416371	1.74417607715357	2.10198071537424	2.82823621527215	1.8604644903608	Rho guanine nucleotide exchange factor 4, transcript variant X1	http://www.ncbi.nlm.nih.gov/gene/?term=301334
Arhgef40	protein_coding	chr15:28377916-28403090	+	6307	992	1282	616	983	1076	1306	13.0417757866211	14.4703069477139	9.37628710258406	12.4126742998824	11.4259174641396	13.526896034	Rho guanine nucleotide exchange factor 40	http://www.ncbi.nlm.nih.gov/gene/?term=361034
Arhgef5	protein_coding	chr4:72710775-72736415	+	7097	2118	2688	1938	2252	2577	2726	24.7456598538644	26.9629253017518	26.2151280450317	25.2713390273333	24.3187504154053	25.0916287060911	Rho guanine nucleotide exchange factor 5, transcript variant X1	http://www.ncbi.nlm.nih.gov/gene/?term=140898
Arhgef6	protein_coding	chrX:159722031-159841344	-	5588	2453	3689	2800	2365	2883	3052	36.398965373831	46.9964233330456	48.1032754896838	33.7061710776349	34.5533283532699	35.6784466481731	Rac/Cdc42 guanine nucleotide exchange factor 6	http://www.ncbi.nlm.nih.gov/gene/?term=363509
Arhgef7	protein_coding	chr16:83006732-83117065	-	19112	3533	3721	2844	3039	3814	4529	15.3279963777831	13.8600910310722	14.2855337367134	12.6636598420342	13.365222532696	15.4801081356116	Rho guanine nucleotide exchange factor 7	http://www.ncbi.nlm.nih.gov/gene/?term=114559
Arhgef9	protein_coding	chrX:64249576-64428444	-	3420	166	184	168	175	178	210	4.02466623665122	3.83004843700418	4.71580883221672	4.07517830654392	3.48574440135832	4.01116931977289	Cdc42 guanine nucleotide exchange factor 9	http://www.ncbi.nlm.nih.gov/gene/?term=66013
Arid1a	protein_coding	chr5:151904687-151977973	-	8271	11864	14323	9106	10749	12299	14773	118.938102494982	123.278834685742	105.692127739409	103.501040351161	99.5894704128589	116.677867543302	AT-rich interaction domain 1A	http://www.ncbi.nlm.nih.gov/gene/?term=297867
Arid1b	protein_coding	chr1:45923119-46232301	+	5537	3892	5032	3448	3903	4578	5287	58.2835768534342	64.6961829645206	59.7813543079378	56.1382281091957	55.3736188555955	62.3752921921328	AT-rich interaction domain 1B, transcript variant X1	http://www.ncbi.nlm.nih.gov/gene/?term=282546
Arid2	protein_coding	chr7:137680564-137798329	+	8515	5926	6411	5046	5092	5737	7646	57.7065197807635	53.5986281315247	56.8899575513731	47.6253758203319	45.1234024930407	58.6580265173076	AT-rich interaction domain 2, transcript variant X1	http://www.ncbi.nlm.nih.gov/gene/?term=366980
Arid3a	protein_coding	chr7:12573604-12602407	-	6409	1044	1518	770	907	895	1306	13.5069756053126	16.8614162349935	11.5338279677012	11.270720724161	9.35264405051682	13.3116138690027	AT-rich interaction domain 3A	http://www.ncbi.nlm.nih.gov/gene/?term=314616
Arid3b	protein_coding	chr8:62569601-62616837	-	4242	631	769	709	493	562	908	12.3340749589845	12.9053035744423	16.0453275355606	9.25573534792408	8.87293486905523	13.9827628015199	AT-rich interaction domain 3B	http://www.ncbi.nlm.nih.gov/gene/?term=367092
Arid3c	protein_coding	chr5:58107182-58114632	-	1972	18	17	21	11	12	11	0.756856391677	0.613697791161652	1.02231656986443	0.444242851035011	0.407545383206878	0.36438759250907	AT-rich interaction domain 3C	http://www.ncbi.nlm.nih.gov/gene/?term=502946
Arid4a	protein_coding	chr6:93461713-93532901	+	4886	1475	1625	1932	1390	1830	2283	25.0314752634612	23.6762246487866	37.9600412138935	22.6566664331308	25.0841430805985	30.5232135402237	AT-rich interaction domain 4A	http://www.ncbi.nlm.nih.gov/gene/?term=314205
Arid4b	protein_coding	chr17:53831353-53955897	-	7438	81	110	94	90	125	148	0.902977093269924	1.05280771917487	1.21323434309421	0.963653733917888	1.12552586896674	1.29982039648155	AT-rich interaction domain 4B	http://www.ncbi.nlm.nih.gov/gene/?term=84481
Arid5a	protein_coding	chr9:42871907-42886725	+	6590	971	1091	821	754	1089	911	12.2174818838292	11.7856051074741	11.9599883980732	9.11214463084212	11.0673617956479	9.03047861555806	AT-rich interaction domain 5A	http://www.ncbi.nlm.nih.gov/gene/?term=316327
Arid5b	protein_coding	chr20:21713900-21881193	+	4003	3466	5887	4247	3479	4264	4348	71.7944473312445	104.693807644757	101.852029397076	69.2155241045712	71.3400235156221	70.9547952988996	AT-rich interaction domain 5B	http://www.ncbi.nlm.nih.gov/gene/?term=309728
Arih1	protein_coding	chr8:64166359-64268555	-	5113	4650	5037	4104	4400	5047	6747	75.4093241671529	70.1307861907734	77.0556654258608	68.5348642472945	66.1087817771198	86.201083279536	ariadne RBR E3 ubiquitin protein ligase 1	http://www.ncbi.nlm.nih.gov/gene/?term=300756
Arih2	protein_coding	chr8:117387004-117446085	-	4330	1407	1654	1305	1288	1408	1685	26.943504898288	27.1931900700784	28.933144175556	23.689867942189	21.7779201293884	25.4208351908668	ariadne RBR E3 ubiquitin protein ligase 2	http://www.ncbi.nlm.nih.gov/gene/?term=316005
Arih2os	protein_coding	chr8:117443121-117447405	+	1078	1	4	2	9	2	7	0.0769182026585778	0.264151924952696	0.178108337818946	0.664903197855403	0.124254714855282	0.424186736970417	ariadne homolog 2 opposite strand	http://www.ncbi.nlm.nih.gov/gene/?term=108351828
Arl1	protein_coding	chr7:29282411-29293455	+	893	1381	1163	935	1222	1424	1844	128.230137542523	92.7130365173978	100.515530200364	108.981911283575	106.797275275659	134.892332382879	ADP-ribosylation factor like GTPase 1	http://www.ncbi.nlm.nih.gov/gene/?term=64187
Arl10	protein_coding	chr17:10567064-10575518	-	2943	376	438	399	407	532	621	10.5936463633014	10.5948886759569	13.0153439482434	11.0138414484942	12.1066228254578	13.7841231408185	ADP-ribosylation factor like GTPase 10	http://www.ncbi.nlm.nih.gov/gene/?term=306767
Arl11	protein_coding	chr15:41639985-41645685	+	2353	266	289	190	258	287	279	9.37362548913806	8.74356343004813	7.75183802636559	8.73237649338132	8.16886298559632	7.7456894775482	ADP-ribosylation factor like GTPase 11	http://www.ncbi.nlm.nih.gov/gene/?term=364396
Arl13a	protein_coding	chrX:105010943-105039720	+	4184	0	0	0	0	0	1	0	0	0	0	0	0.0156129917527352	ADP ribosylation factor like GTPase 13A	http://www.ncbi.nlm.nih.gov/gene/?term=501617
Arl13b	protein_coding	chr7:1122567-1188209	-	11026	1595	1336	1411	1202	1265	1789	11.9947330703052	8.62583247624417	12.2851946356888	8.68202741036667	7.68376686952215	10.5991285285481	ADP-ribosylation factor like GTPase 13B	http://www.ncbi.nlm.nih.gov/gene/?term=304037
Arl14	lncRNA	chr2:165759333-165791609	+	698	0	3	0	1	0	0	0	0.30596967238432	0	0.114098320166846	0	0	ADP-ribosylation factor-like 14	http://www.ncbi.nlm.nih.gov/gene/?term=683581
Arl14ep	protein_coding	chr3:97981506-97993684	-	4914	1025	1072	915	889	1095	1241	17.2956385892543	15.5300259923756	17.8755312550339	14.4079197856271	14.9238408590073	16.497359391405	ADP-ribosylation factor like GTPase 14 effector protein	http://www.ncbi.nlm.nih.gov/gene/?term=311279
Arl14epl	protein_coding	chr18:40962109-40991355	+	2868	0	0	0	1	0	0	0	0	0	0.027768698562224	0	0	ADP ribosylation factor like GTPase 14 effector protein like, transcript variant X3	http://www.ncbi.nlm.nih.gov/gene/?term=685394
Arl15	protein_coding	chr2:45668852-46053167	+	5966	2675	2426	2187	2027	2390	3235	37.178205681597	28.9481021786034	35.191562497923	27.0585906628865	26.8297295044792	35.4216544571391	ADP-ribosylation factor like GTPase 15, transcript variant X2	http://www.ncbi.nlm.nih.gov/gene/?term=689079
Arl16	protein_coding	chr10:109636770-109639018	-	1008	202	191	186	189	250	251	16.6164683909933	13.4891748620809	17.7143584322427	14.9326176518359	16.6104393122512	16.2663830663239	ADP-ribosylation factor like GTPase 16	http://www.ncbi.nlm.nih.gov/gene/?term=688311
Arl2	protein_coding	chr1:221504150-221516191	-	1052	445	427	297	390	534	476	35.074554179987	28.8951321215009	27.1027728546296	29.52456722036	33.995948248989	29.5575898924709	ADP-ribosylation factor like GTPase 2	http://www.ncbi.nlm.nih.gov/gene/?term=65142
Arl2bp	protein_coding	chr19:10753670-10763247	-	2435	2462	2724	2194	2447	3276	2867	83.8372397992448	79.6380627689625	86.4989177089115	80.0331069547817	90.1045184072781	76.9142011226712	ADP-ribosylation factor like GTPase 2 binding protein	http://www.ncbi.nlm.nih.gov/gene/?term=498910
Arl3	protein_coding	chr1:266287015-266333099	-	887	231	276	205	323	338	413	21.5941566963176	22.1512384237108	22.1872387680997	29.001040219725	25.5208257742559	30.4161497686499	ADP ribosylation factor like GTPase 3	http://www.ncbi.nlm.nih.gov/gene/?term=64664
Arl4a	protein_coding	chr6:59945926-59950586	-	3843	521	877	895	430	646	828	11.2412660694141	16.2458245356381	22.3576249559065	8.9111292778759	11.258065621733	14.0746550102971	ADP-ribosylation factor like GTPase 4A	http://www.ncbi.nlm.nih.gov/gene/?term=29308
Arl4c	protein_coding	chr9:95783651-95787092	-	3415	848	1197	862	875	1211	1171	20.5898428846626	24.9526107462307	24.2320174819218	20.4057244632214	23.7495331691869	22.3997923937989	ADP-ribosylation factor like GTPase 4C	http://www.ncbi.nlm.nih.gov/gene/?term=103693239
Arl4d	protein_coding	chr10:89577556-89580368	+	2225	637	798	596	476	869	998	23.738720409352	25.5320346661806	25.7151617412627	17.0377252488963	26.1572090542833	29.3007226869471	ADP-ribosylation factor like GTPase 4D	http://www.ncbi.nlm.nih.gov/gene/?term=303559
Arl5a	protein_coding	chr3:37922544-37947434	-	5416	6980	6736	5116	5299	6305	8729	106.862333975685	88.5392771910501	90.6827947075057	77.9201781753605	77.9665069591241	105.284307267407	ADP-ribosylation factor like GTPase 5A	http://www.ncbi.nlm.nih.gov/gene/?term=117050
Arl5b	protein_coding	chr17:82065893-82092693	+	6720	2291	2763	2637	2155	3039	3341	28.2685612008161	29.2700969716725	37.6715832143741	25.5395166981797	30.2874750419589	32.4776807716662	ADP-ribosylation factor like GTPase 5B	http://www.ncbi.nlm.nih.gov/gene/?term=364788
Arl5c	protein_coding	chr10:85939836-85948131	-	3072	138	148	94	106	101	161	3.72482405608746	3.42967567664819	2.9375120585725	2.74801644287259	2.2019213613303	3.42359568894678	ADP-ribosylation factor like GTPase 5C	http://www.ncbi.nlm.nih.gov/gene/?term=497990
Arl6	protein_coding	chr11:42858476-42884324	+	2025	242	255	199	324	538	432	9.90919162309093	8.96453366052429	9.4341128013817	12.7425003962333	17.7933978879824	13.9359482652681	ADP-ribosylation factor like GTPase 6	http://www.ncbi.nlm.nih.gov/gene/?term=363760
Arl6ip1	protein_coding	chr1:187770160-187779675	-	2116	2937	3248	2793	2953	4070	3467	115.089624093802	109.273010104156	126.71507593467	111.143087399802	128.819137816388	107.032577613313	ADP-ribosylation factor like GTPase 6 interacting protein 1	http://www.ncbi.nlm.nih.gov/gene/?term=293551
Arl6ip4	protein_coding	chr12:37904376-37906521	-	1190	373	489	350	483	473	539	25.9902082183178	29.2532718536585	28.235410024827	32.3247252698566	26.6204762926131	29.5882725117365	ADP-ribosylation factor like GTPase 6 interacting protein 4	http://www.ncbi.nlm.nih.gov/gene/?term=288656
Arl6ip5	protein_coding	chr4:129574363-129598240	+	567	999	1170	861	987	1059	1417	146.093306249525	146.897820487583	145.778376202255	138.633684866427	125.08768164746	163.254288127355	ADP-ribosylation factor like GTPase 6 interacting protein 5	http://www.ncbi.nlm.nih.gov/gene/?term=66028
Arl6ip6	protein_coding	chr3:38742072-38768010	+	1714	547	660	511	540	700	771	26.4621055360986	27.4123120719581	28.6208876179314	25.0909794849985	27.3519859480151	29.3847071338655	ADP ribosylation factor like GTPase 6 interacting protein 6	http://www.ncbi.nlm.nih.gov/gene/?term=499798
Arl8a	protein_coding	chr13:51972974-51981976	+	1707	2039	2256	1728	2105	2524	2623	99.0447803210695	94.0845091715523	97.1814182647121	98.20944395896	99.0278777146224	100.378933160694	ADP-ribosylation factor like GTPase 8A	http://www.ncbi.nlm.nih.gov/gene/?term=498234
Arl8b	protein_coding	chr4:140837745-140881866	+	2729	5580	6110	5549	4939	6740	7492	169.542487856352	159.386019224527	195.201973900477	144.135236022802	165.408568489982	179.33788315899	ADP-ribosylation factor like GTPase 8B	http://www.ncbi.nlm.nih.gov/gene/?term=500282
Arl9	protein_coding	chr14:33436803-33447516	-	4236	2	8	4	1	2	1	0.0391491135344414	0.134445597308313	0.0906519302024663	0.0188009035591261	0.0316210062828125	0.0154213308530321	ADP-ribosylation factor like GTPase 9	http://www.ncbi.nlm.nih.gov/gene/?term=289565
Armc1	protein_coding	chr2:103926567-103979607	-	2963	1116	965	835	849	1105	1445	31.2306074492058	23.185059312398	27.0537728857522	22.8197410487726	24.9765396200579	31.8576694492159	armadillo repeat containing 1	http://www.ncbi.nlm.nih.gov/gene/?term=294948
Armc10	protein_coding	chr4:10004846-10020017	-	1926	616	877	604	691	834	808	26.5199266038542	32.4157340033527	30.1060425892963	28.5730392451883	29.0008956126872	27.4051942132414	armadillo repeat containing 10	http://www.ncbi.nlm.nih.gov/gene/?term=296758
Armc12	protein_coding	chr20:8109691-8120183	+	1216	0	0	1	0	0	1	0	0	0.0789476925036281	0	0	0.0537210176755297	armadillo repeat containing 12	http://www.ncbi.nlm.nih.gov/gene/?term=294301
Armc2	protein_coding	chr20:46766467-46872009	-	3131	173	197	125	241	322	206	4.58153410623086	4.47915104555288	3.83265706181778	6.13011536947507	6.88770354546567	4.29795593856579	armadillo repeat containing 2, transcript variant X2	http://www.ncbi.nlm.nih.gov/gene/?term=499470
Armc3	protein_coding	chr17:85895841-86009403	+	2968	151	139	98	164	131	203	4.21852802977021	3.33398355279329	3.16982433297586	4.40062766379352	2.95603138855007	4.46796690403274	armadillo repeat containing 3	http://www.ncbi.nlm.nih.gov/gene/?term=100361506
Armc4	protein_coding	chr17:60283926-60474289	+	4339	148	172	128	279	263	242	2.82826405276795	2.82196320102726	2.83200056298795	5.12093456232585	4.05945508498276	3.6433720473412	armadillo repeat containing 4, transcript variant X1	http://www.ncbi.nlm.nih.gov/gene/?term=307036
Armc5	protein_coding	chr1:199655069-199662419	+	3610	990	1116	799	993	1075	1078	22.7392366319356	22.0074407902002	21.2477326519238	21.9066878349371	19.9435701260448	19.5069497445797	armadillo repeat containing 5	http://www.ncbi.nlm.nih.gov/gene/?term=361653
Armc6	protein_coding	chr16:20939311-20949732	+	1438	99	72	62	93	104	105	5.70852880676547	3.56439774115586	4.13909904953653	5.1506108173231	4.84368727115973	4.76988841224731	armadillo repeat containing 6	http://www.ncbi.nlm.nih.gov/gene/?term=306352
Armc7	protein_coding	chr10:104036250-104052852	+	7821	518	520	379	514	387	509	5.49180821344591	4.73318639085422	4.65210962255365	5.23402154748748	3.3139833443048	4.25141306280055	armadillo repeat containing 7	http://www.ncbi.nlm.nih.gov/gene/?term=287827
Armc8	protein_coding	chr8:107723359-107819208	-	4754	1710	1859	1251	1476	1657	2310	29.8253000455972	27.8376622796095	25.2621987798904	24.7264548075836	23.3434462969487	31.7417311337518	armadillo repeat containing 8	http://www.ncbi.nlm.nih.gov/gene/?term=315949
Armc9	protein_coding	chr9:93172718-93299119	+	4920	695	788	619	792	869	893	11.7129850841124	11.4018064419724	12.0780983614331	12.8201985693811	11.8292256393863	11.8567090328548	armadillo repeat containing 9	http://www.ncbi.nlm.nih.gov/gene/?term=301579
Armcx1	protein_coding	chrX:105535670-105539575	+	2801	0	0	0	0	0	0	0	0	0	0	0	0	armadillo repeat containing, X-linked 1	http://www.ncbi.nlm.nih.gov/gene/?term=501619
Armcx2	protein_coding	chrX:105617383-105622209	-	3404	443	480	294	374	460	639	10.7910092104625	10.0383939517864	8.29145589330701	8.75017469923485	9.05044477121581	12.2627849701266	armadillo repeat containing, X-linked 2	http://www.ncbi.nlm.nih.gov/gene/?term=367903
Armcx3	protein_coding	chrX:105573909-105577480	+	1964	1308	1373	1127	1081	1226	1531	55.2222565099076	49.7670161928381	55.0878025117781	43.8347852861769	41.8071563861397	50.9227106529852	armadillo repeat containing, X-linked 3	http://www.ncbi.nlm.nih.gov/gene/?term=367902
Armcx4	protein_coding	chrX:105497277-105507636	+	8321	325	665	713	416	475	507	3.23858818668823	5.68929787407882	8.22596815072535	3.98155282180107	3.82313584555024	3.98024901444252	armadillo repeat containing, X-linked 4, transcript variant X3	http://www.ncbi.nlm.nih.gov/gene/?term=100359678
Armcx6	protein_coding	chrX:105565733-105573387	-	5545	68	75	71	67	68	75	1.01684615467708	0.96288021336454	1.22922055545415	0.962294326586602	0.821313581402307	0.883562995853618	armadillo repeat containing, X-linked 6	http://www.ncbi.nlm.nih.gov/gene/?term=363496
Armt1	protein_coding	chr1:40982761-41006371	+	2989	365	344	264	323	381	444	10.1254617598095	8.19304003295904	8.4791248037085	8.60619694710473	8.53690999931945	9.70364413753403	acidic residue methyltransferase 1	http://www.ncbi.nlm.nih.gov/gene/?term=292267
Arnt	protein_coding	chr2:196594178-196651486	+	3144	2764	3146	2459	2565	2873	3332	72.8959482493248	71.2342293623947	75.0842776887941	64.9739852026449	61.2004662611331	69.2309452824923	aryl hydrocarbon receptor nuclear translocator	http://www.ncbi.nlm.nih.gov/gene/?term=25242
Arnt2	protein_coding	chr1:146399217-146556437	-	14496	472	649	443	632	743	561	2.69986287278745	3.18719815878959	2.93378687771761	3.47219071227385	3.43275078925902	2.52808974571069	aryl hydrocarbon receptor nuclear translocator 2	http://www.ncbi.nlm.nih.gov/gene/?term=25243
Arntl	protein_coding	chr1:178039002-178137469	+	3152	189	428	132	174	187	225	4.97191257806598	9.66651901509953	4.02032107206293	4.39640519698723	3.97335199061181	4.66309341244446	aryl hydrocarbon receptor nuclear translocator-like	http://www.ncbi.nlm.nih.gov/gene/?term=29657
Arntl2	protein_coding	chr4:181103774-181158415	+	1916	3	6	4	6	11	1	0.129829575886138	0.222929886559765	0.200418359257645	0.249396536982646	0.384502194351235	0.0340943410717349	aryl hydrocarbon receptor nuclear translocator-like 2	http://www.ncbi.nlm.nih.gov/gene/?term=362464
Arpc1a	protein_coding	chr12:11272609-11294084	-	1564	2004	2666	1868	2288	2903	2903	106.24508709831	121.348928454916	114.660317231254	116.507516410573	124.311678174049	121.251771741348	actin related protein 2/3 complex, subunit 1A	http://www.ncbi.nlm.nih.gov/gene/?term=81824
Arpc1b	protein_coding	chr12:11252300-11265849	-	1496	2853	3204	2168	3299	3400	3373	158.131382015606	152.466160330417	139.123565758693	175.624619013928	152.21202569772	147.286368332478	actin related protein 2/3 complex, subunit 1B	http://www.ncbi.nlm.nih.gov/gene/?term=54227
Arpc2	protein_coding	chr9:81518163-81548871	+	1666	6212	6327	4820	6071	6453	8111	309.174977886232	270.355610601953	277.744237387074	290.215035660011	259.410953663896	318.036679489391	actin related protein 2/3 complex, subunit 2	http://www.ncbi.nlm.nih.gov/gene/?term=301511
Arpc3	protein_coding	chr12:39653951-39667817	-	872	2994	3435	2546	3265	3663	2975	284.697202365877	280.428924158569	280.29472859967	298.195698062656	281.333906029277	222.868295347473	actin related protein 2/3 complex, subunit 3	http://www.ncbi.nlm.nih.gov/gene/?term=288669
Arpc4	protein_coding	chr4:145330457-145340985	+	1423	3824	4338	2890	4104	4754	5070	222.823438587337	217.018719673136	194.969177023155	229.687375378345	223.746329496461	232.745270900746	actin related protein 2/3 complex, subunit 4	http://www.ncbi.nlm.nih.gov/gene/?term=297518
Arpc5	protein_coding	chr13:70174970-70183879	+	1751	5743	5778	4765	5486	6174	7297	271.95719841344	234.911317607376	261.246075278254	249.519407387693	236.14683068498	272.230014522937	actin related protein 2/3 complex, subunit 5	http://www.ncbi.nlm.nih.gov/gene/?term=360854
Arpc5l	protein_coding	chr3:23301455-23309077	+	1269	438	516	323	436	491	672	28.619390260114	28.9468045608919	24.4350884864184	27.362737257475	25.913227763385	34.5927793818711	actin related protein 2/3 complex, subunit 5-like	http://www.ncbi.nlm.nih.gov/gene/?term=296710
Arpin	protein_coding	chr1:141664790-141672789	-	1857	507	498	445	451	547	504	22.6383069414298	19.0910576197234	23.0049409626081	19.3419079116223	19.7277277032457	17.7294979949897	actin-related protein 2/3 complex inhibitor	http://www.ncbi.nlm.nih.gov/gene/?term=308765
Arpp19	protein_coding	chr8:81949577-81972054	+	3920	5408	6258	5019	5129	6151	7263	114.392750993837	113.648063811836	122.914790283077	104.203259777233	105.08997827279	121.034110631348	cAMP-regulated phosphoprotein 19	http://www.ncbi.nlm.nih.gov/gene/?term=60336
Arpp21	protein_coding	chr8:120323895-120492790	-	15199	128	81	136	114	138	140	0.698301287955865	0.379387094266392	0.859007408084743	0.597344005021136	0.608086992589353	0.60171498447807	cAMP regulated phosphoprotein 21	http://www.ncbi.nlm.nih.gov/gene/?term=363153
Arr3	protein_coding	chrX:70438590-70452140	+	1562	0	0	0	0	0	0	0	0	0	0	0	0	arrestin 3, retinal (X-arrestin)	http://www.ncbi.nlm.nih.gov/gene/?term=171107
Arrb1	protein_coding	chr1:164502099-164573947	+	9813	13789	17872	12382	12649	13392	16648	116.514200956175	129.653398873164	121.132872674329	102.657117797791	91.3998081303682	110.825085371533	arrestin, beta 1	http://www.ncbi.nlm.nih.gov/gene/?term=25387
Arrb2	protein_coding	chr10:57040252-57048045	+	1633	772	720	409	703	634	1078	39.1993624884942	31.3876543281208	24.044189332838	34.2849731267301	26.0018779477257	43.1231405866092	arrestin, beta 2	http://www.ncbi.nlm.nih.gov/gene/?term=25388
Arrdc1	protein_coding	chr3:2129876-2137161	-	1784	2727	3287	2586	3040	3284	3367	126.747142300806	131.164830822651	139.157521918323	135.710486282754	123.284915163777	123.289494663916	arrestin domain containing 1	http://www.ncbi.nlm.nih.gov/gene/?term=366001
Arrdc2	protein_coding	chr16:20352480-20356612	+	2318	300	384	448	308	273	362	10.7313834080173	11.7931641110891	18.5540019628199	10.5821023566649	7.88770859655314	10.2017093238252	arrestin domain containing 2	http://www.ncbi.nlm.nih.gov/gene/?term=306344
Arrdc3	protein_coding	chr2:8732907-8745445	+	4908	9505	12993	12388	6979	11722	10111	160.581479734887	188.459239296118	242.309063145414	113.246116372902	159.955362815937	134.575921559946	arrestin domain containing 3	http://www.ncbi.nlm.nih.gov/gene/?term=309945
Arrdc4	protein_coding	chr1:129766097-129780076	-	4010	1227	1676	1154	1016	1134	1562	25.3716130089069	29.7537829841606	27.6270460781574	20.1782736947835	18.9395791376894	25.4457035423341	arrestin domain containing 4	http://www.ncbi.nlm.nih.gov/gene/?term=293019
Arrdc5	protein_coding	chr9:10760113-10766199	+	1014	0	0	0	0	0	0	0	0	0	0	0	0	arrestin domain containing 5	http://www.ncbi.nlm.nih.gov/gene/?term=680452
Arsa	protein_coding	chr7:130446644-130452632	-	4128	2054	2212	1675	1899	2170	2128	41.2580444149842	38.1467886699977	38.9536482779529	36.6370037736905	35.206405556246	33.6751656846049	arylsulfatase A	http://www.ncbi.nlm.nih.gov/gene/?term=315222
Arsb	protein_coding	chr2:23385154-23543028	+	1862	882	1534	1210	1685	1174	1337	39.2768632733432	58.6486787059447	62.3847888518465	72.0700629956135	42.2269838852924	46.906122861834	arylsulfatase B	http://www.ncbi.nlm.nih.gov/gene/?term=25227
Arse	protein_coding	chr2:122876645-122884673	+	2341	476	559	377	490	539	488	16.8598391686419	16.9989831568074	15.4601232677588	16.6697597024624	15.4201640386465	13.6174633305428	arylsulfatase E	http://www.ncbi.nlm.nih.gov/gene/?term=310326
Arsg	protein_coding	chr10:97722550-97859975	+	7565	349	462	297	351	452	452	3.82529015738473	4.34756008247657	3.76895136061736	3.69515667471737	4.00157669144252	3.90307870284689	arylsulfatase G	http://www.ncbi.nlm.nih.gov/gene/?term=303631
Arsi	protein_coding	chr18:56180089-56186068	+	1722	273	275	117	245	253	230	13.1455084397233	11.3687337619377	6.52267485939383	11.3309835840489	9.83986219551117	8.72514182548906	arylsulfatase family, member I	http://www.ncbi.nlm.nih.gov/gene/?term=307404
Arsj	protein_coding	chr2:230163014-230662084	+	1794	102	55	29	80	85	157	4.71439124388327	2.18249270212449	1.55184583525526	3.5514215151152	3.17320499503609	5.71682660338391	arylsulfatase family, member J	http://www.ncbi.nlm.nih.gov/gene/?term=311013
Arsk	protein_coding	chr2:2835568-2891059	-	1692	491	498	414	400	467	569	24.0618503728014	20.9527742315758	23.4894581270369	18.827571507437	18.4849450593189	21.9679592279963	arylsulfatase family, member K	http://www.ncbi.nlm.nih.gov/gene/?term=365619
Art1	protein_coding	chr1:167202064-167206615	+	1369	4	2	2	0	7	0	0.242272673384797	0.104001378779769	0.140248932190521	0	0.342449261613571	0	ADP-ribosyltransferase 1	http://www.ncbi.nlm.nih.gov/gene/?term=308873
Art2b	protein_coding	chr1:166665029-166685097	-	8678	88	74	76	50	126	117	0.840835258931012	0.607050223476795	0.840750167137047	0.458865104151062	0.972416997543399	0.880732499047357	ADP-ribosyltransferase 2b	http://www.ncbi.nlm.nih.gov/gene/?term=293152
Art3	protein_coding	chr14:17143037-17225389	-	1896	86	114	35	69	199	65	3.76104047050181	4.28034788519077	1.77215917349916	2.89831397461795	7.02936970996434	2.23950909128369	ADP-ribosyltransferase 3	http://www.ncbi.nlm.nih.gov/gene/?term=305235
Art4	protein_coding	chr4:170830851-170841187	-	2436	191	232	272	192	302	366	6.5013563591937	6.77989940711921	10.7192558255172	6.27709379124795	8.30292856104807	9.81480346576378	ADP-ribosyltransferase 4	http://www.ncbi.nlm.nih.gov/gene/?term=312806
Art5	protein_coding	chr1:167192809-167202767	-	2204	2	1	0	0	2	0	0.0752430330906959	0.0322998837453501	0	0	0.0607743115308503	0	ADP-ribosyltransferase 5	http://www.ncbi.nlm.nih.gov/gene/?term=259167
Artn	protein_coding	chr5:136759717-136765036	-	4890	54	153	83	48	93	74	0.915656935206775	2.22738413037567	1.62945454171906	0.781748490566462	1.27372517209626	0.988554612375228	artemin	http://www.ncbi.nlm.nih.gov/gene/?term=362572
Arv1	protein_coding	chr19:57484720-57496539	+	1168	189	185	150	166	180	224	13.4173531216301	11.2756460602132	12.3288177334433	11.3187878091542	10.3212264000509	12.5280356836742	ARV1 fatty acid homeostatsis modulator	http://www.ncbi.nlm.nih.gov/gene/?term=292097
Arvcf	protein_coding	chr11:86736125-86793795	-	7220	591	927	583	767	882	985	6.7873176007444	9.14018710238155	7.75183237551414	8.46043784964592	8.18150179124257	8.91203409017209	armadillo repeat gene deleted in velo-cardio-facial syndrome	http://www.ncbi.nlm.nih.gov/gene/?term=303798
Arx	protein_coding	chrX:62363757-62376139	+	2725	0	0	0	0	0	2	0	0	0	0	0	0.0479447761419774	aristaless related homeobox	http://www.ncbi.nlm.nih.gov/gene/?term=317268
Arxes2	protein_coding	chrX:106522900-106524832	+	1933	1	3	0	5	3	0	0.0428959247107847	0.11048465148694	0	0.206002657724931	0.103941993751159	0	adipocyte-related X-chromosome expressed sequence 2	http://www.ncbi.nlm.nih.gov/gene/?term=100360464
As3mt	protein_coding	chr1:266482787-266514570	+	1819	434	495	462	355	411	530	19.7835816108966	19.3724723301276	24.3827279092899	15.5428382375716	15.1325028736535	19.0336016885791	arsenite methyltransferase	http://www.ncbi.nlm.nih.gov/gene/?term=140925
Asah1	protein_coding	chr16:53998604-54030006	+	2263	3422	4244	3400	3301	4098	5535	125.384351956902	133.506795130378	144.233910688025	116.17044246566	121.27995924705	159.775754629347	N-acylsphingosine amidohydrolase (acid ceramidase) 1	http://www.ncbi.nlm.nih.gov/gene/?term=84431
Asah2	protein_coding	chr1:250557042-250665083	-	9972	310	306	260	350	424	495	2.57766997236698	2.1844982746765	2.50301869855065	2.79524865791821	2.84764094606566	3.24265492972873	N-acylsphingosine amidohydrolase (non-lysosomal ceramidase) 2	http://www.ncbi.nlm.nih.gov/gene/?term=114104
Asap1	protein_coding	chr7:104670076-104951090	-	3321	2375	2272	1942	1794	2398	3002	59.2983524109075	48.7025836363252	56.1375384859764	43.0217662429287	48.3595159753625	59.0499614559829	ArfGAP with SH3 domain, ankyrin repeat and PH domain 1	http://www.ncbi.nlm.nih.gov/gene/?term=314961
Asap2	protein_coding	chr6:43231178-43348606	+	5332	2195	2393	1803	2329	2316	3432	34.1343999086184	31.9495766040849	32.4622487873583	34.7867632019264	29.0904243561525	42.0469931953301	ArfGAP with SH3 domain, ankyrin repeat and PH domain 2, transcript variant X1	http://www.ncbi.nlm.nih.gov/gene/?term=362719
Asap3	protein_coding	chr5:154551901-154596125	+	4004	816	1148	653	888	941	1083	16.8983374456076	20.4108160473064	15.6564079263539	17.6625567430307	15.7397270529181	17.6690090822677	ArfGAP with SH3 domain, ankyrin repeat and PH domain 3, transcript variant X1	http://www.ncbi.nlm.nih.gov/gene/?term=684122
Asb1	protein_coding	chr9:98668231-98689471	+	6862	627	656	463	560	916	681	7.57643175257194	6.8055883293846	6.47743842335801	6.49938084914262	8.94018286756182	6.48297287278278	ankyrin repeat and SOCS box-containing 1	http://www.ncbi.nlm.nih.gov/gene/?term=316628
Asb10	protein_coding	chr4:7158293-7167505	+	2218	0	1	0	0	0	0	0	0.0320960071121513	0	0	0	0	ankyrin repeat and SOCS box-containing 10	http://www.ncbi.nlm.nih.gov/gene/?term=499972
Asb11	protein_coding	chrX:31758294-31781863	-	2590	9	59	14	3	18	2	0.288131429418348	1.62167864197311	0.518921049104929	0.0922478310538127	0.465451445376813	0.0504438281802658	ankyrin repeat and SOCS box containing 11	http://www.ncbi.nlm.nih.gov/gene/?term=302666
Asb12	protein_coding	chrX:64714337-64800662	-	1503	8	7	14	11	25	15	0.44134569509486	0.331551967014812	0.894215247625925	0.582865537086521	1.11399353471386	0.651943687559323	ankyrin repeat and SOCS box-containing 12	http://www.ncbi.nlm.nih.gov/gene/?term=503446
Asb13	protein_coding	chr17:70215401-70234103	-	1907	542	497	364	458	490	634	23.566575656289	18.5531751735981	18.3241444398143	19.1271145171567	17.2086590143831	21.7178270848682	ankyrin repeat and SOCS box-containing 13	http://www.ncbi.nlm.nih.gov/gene/?term=361268
Asb14	protein_coding	chr16:2537209-2556930	+	2312	19	16	27	16	16	16	0.68141809119939	0.492657050344302	1.12111186863284	0.551146210909746	0.463482984823509	0.452074446321413	ankyrin repeat and SOCS box-containing 14	http://www.ncbi.nlm.nih.gov/gene/?term=680076
Asb15	protein_coding	chr4:51598815-51642276	+	3174	165	49	121	37	36	163	4.31047281250196	1.09901015909352	3.65975037309824	0.92838790694044	0.75962145149713	3.35473707354486	ankyrin repeat and SOCS box containing 15, transcript variant X4	http://www.ncbi.nlm.nih.gov/gene/?term=500050
Asb16	protein_coding	chr10:90217979-90224984	+	1402	0	0	0	0	0	0	0	0	0	0	0	0	ankyrin repeat and SOCS box-containing 16	http://www.ncbi.nlm.nih.gov/gene/?term=498005
Asb17	protein_coding	chr2:260039651-260051644	+	930	0	0	0	0	0	0	0	0	0	0	0	0	ankyrin repeat and SOCS box-containing 17	http://www.ncbi.nlm.nih.gov/gene/?term=687364
Asb18	protein_coding	chr9:97085234-97151832	-	1521	0	0	1	0	1	1	0	0	0.0631166299042813	0	0.0440324071709382	0.0429485585098252	ankyrin repeat and SOCS box-containing 18	http://www.ncbi.nlm.nih.gov/gene/?term=316614
Asb2	protein_coding	chr6:127212325-127248451	-	3679	113	124	91	137	113	164	2.54680998604294	2.39940990162251	2.37456805155789	2.96568794897385	2.0570758134522	2.91200332398066	ankyrin repeat and SOCS box-containing 2	http://www.ncbi.nlm.nih.gov/gene/?term=299266
Asb3	protein_coding	chr14:115352716-115446618	+	2229	552	719	584	586	612	887	20.5341579188886	22.9631451655659	25.1521893877508	20.9373744733982	18.3883599281661	25.9950919231426	ankyrin repeat and SOCS box-containing 3	http://www.ncbi.nlm.nih.gov/gene/?term=364227
Asb4	protein_coding	chr4:30461673-30501340	+	3660	0	3	1	1	10	2	0	0.0583515932579932	0.0262296158700579	0.0217597342831853	0.182987134718571	0.0356965887942318	ankyrin repeat and SOCS box-containing 4	http://www.ncbi.nlm.nih.gov/gene/?term=500017
Asb5	protein_coding	chr16:39985233-40050663	-	6907	66	50	50	40	60	57	0.792323191364195	0.515339103624958	0.694950007850093	0.461216895766372	0.581786228235098	0.539092395703825	ankyrin repeat and SOCS box-containing 5	http://www.ncbi.nlm.nih.gov/gene/?term=361187
Asb6	protein_coding	chr3:9659707-9664445	-	3225	296	368	265	302	291	369	7.61044199997528	8.12326552220422	7.88840447515322	7.45781999934586	6.04317140165461	7.47436760157547	ankyrin repeat and SOCS box-containing 6	http://www.ncbi.nlm.nih.gov/gene/?term=296627
Asb7	protein_coding	chr1:127545671-127599257	-	8912	250	322	211	270	283	377	2.32601611495587	2.5721319451829	2.27289981505957	2.41281075164315	2.12673265707811	2.76340143346369	ankyrin repeat and SOCS box-containing 7	http://www.ncbi.nlm.nih.gov/gene/?term=365277
Asb8	protein_coding	chr7:139724337-139760410	-	2299	1226	1329	933	1098	1220	1435	44.2180297273818	41.1527213034558	38.9597075601375	38.0362805433455	35.5404155696113	40.7746963910798	ankyrin repeat and SOCS box-containing 8	http://www.ncbi.nlm.nih.gov/gene/?term=315287
Asb9	protein_coding	chrX:31700637-31745790	-	1830	0	0	1	1	0	0	0	0	0.0524592317401157	0.0435194685663707	0	0	ankyrin repeat and SOCS box-containing 9	http://www.ncbi.nlm.nih.gov/gene/?term=367785
Ascc1	protein_coding	chr20:29558330-29648899	+	2139	621	878	627	655	750	799	24.072916199791	29.221081175424	28.1403679714475	24.3873824203274	23.4829212156371	24.4013470019925	activating signal cointegrator 1 complex subunit 1	http://www.ncbi.nlm.nih.gov/gene/?term=294512
Ascc2	protein_coding	chr14:84873507-84913923	+	2560	1120	1148	728	1152	1198	1121	36.2765473288518	31.9237919739902	27.3001120677546	35.8382823644062	31.3414074163212	28.6050988867777	activating signal cointegrator 1 complex subunit 2	http://www.ncbi.nlm.nih.gov/gene/?term=498402
Ascc3	protein_coding	chr20:55253670-55557249	+	8564	4256	3698	2648	3534	3264	4820	41.2071756673365	30.7399245771873	29.6834474002245	32.8643131132419	25.5255514743155	36.7661526294256	activating signal cointegrator 1 complex subunit 3	http://www.ncbi.nlm.nih.gov/gene/?term=309887
Ascl1	protein_coding	chr7:28038662-28040504	-	1503	5	5	4	19	10	30	0.275841059434288	0.236822833582008	0.255490070750264	1.00676774587672	0.445597413885542	1.30388737511865	achaete-scute family bHLH transcription factor 1	http://www.ncbi.nlm.nih.gov/gene/?term=64186
Ascl2	protein_coding	chr1:216154002-216156409	-	1572	11	20	12	14	13	9	0.580213770436015	0.905711752859436	0.732827435758869	0.709267674726728	0.553850373403919	0.373996703206741	achaete-scute family bHLH transcription factor 2	http://www.ncbi.nlm.nih.gov/gene/?term=24209
Ascl3	protein_coding	chr1:174351413-174355590	-	672	7	12	8	11	14	7	0.863727317353613	1.27123113883485	1.14286183433824	1.30364122357298	1.3952769022291	0.680466223890043	achaete-scute family bHLH transcription factor 3	http://www.ncbi.nlm.nih.gov/gene/?term=246301
Ascl4	protein_coding	chr7:23946974-23949600	-	2627	10	2	2	3	5	15	0.315636933635123	0.054197901617626	0.0730874717049195	0.0909485658277027	0.127471053115716	0.373000137952669	achaete-scute family bHLH transcription factor 4	http://www.ncbi.nlm.nih.gov/gene/?term=299687
Ascl5	protein_coding	chr13:52887055-52888603	+	1549	1	0	0	1	0	0	0.0535299047552917	0	0	0.051414220449618	0	0	achaete-scute family bHLH transcription factor 5	http://www.ncbi.nlm.nih.gov/gene/?term=363991
Asf1a	protein_coding	chr20:34894419-34909265	+	2693	1047	996	737	783	999	1449	32.2372670337343	26.3290709244904	26.272666335021	23.1558155640798	24.8445295268065	35.1487462339401	anti-silencing function 1A histone chaperone	http://www.ncbi.nlm.nih.gov/gene/?term=294408
Asf1b	protein_coding	chr19:25077918-25092491	+	1586	50	42	42	74	116	59	2.61405493272216	1.88520532064286	2.54225507663638	3.71589308528242	4.89842483708175	2.43011392945347	anti-silencing function 1B histone chaperone	http://www.ncbi.nlm.nih.gov/gene/?term=304648
Asgr1	protein_coding	chr10:56662188-56666086	+	1420	4	3	3	8	1	3	0.233571330889991	0.150399176988912	0.202817733981152	0.448679591416667	0.0471642896528148	0.138010051042488	asialoglycoprotein receptor 1	http://www.ncbi.nlm.nih.gov/gene/?term=24210
Asgr2	protein_coding	chr10:56710446-56723608	+	1471	1	11	5	8	24	3	0.0563683361427239	0.532344243047089	0.326309973094534	0.433123738825062	1.09269815864577	0.133225202230002	asialoglycoprotein receptor 2	http://www.ncbi.nlm.nih.gov/gene/?term=29403
Ash1l	protein_coding	chr2:188252592-188389251	+	12902	12722	14091	11136	11393	12486	17677	81.7610089452624	77.7494502193479	82.8600518155332	70.3259703022237	64.813867249974	89.5012973346467	ASH1 like histone lysine methyltransferase	http://www.ncbi.nlm.nih.gov/gene/?term=310638
Ash2l	protein_coding	chr16:71011315-71033171	+	2953	1080	1019	862	1001	1080	1373	30.3255158358356	24.5653686781144	28.0231424655479	26.9963657649627	24.4941261806829	30.3728046185231	ASH2 like histone lysine methyltransferase complex subunit	http://www.ncbi.nlm.nih.gov/gene/?term=290829
Asic1	protein_coding	chr7:141324714-141354937	+	6169	803	1274	885	840	1124	1044	10.7931611995713	14.7016881778301	13.7721427726867	10.8442417053372	12.2026226988271	11.0551218711551	acid sensing ion channel subunit 1	http://www.ncbi.nlm.nih.gov/gene/?term=79123
Asic2	protein_coding	chr10:68247800-69347223	-	3192	31	31	37	24	56	38	0.805279604149233	0.691371321120709	1.11278652290828	0.598801710349311	1.17497002292977	0.777675684445764	acid sensing ion channel subunit 2	http://www.ncbi.nlm.nih.gov/gene/?term=25364
Asic3	protein_coding	chr4:7287868-7293295	-	3022	2	1	0	2	0	0	0.0548761234056564	0.0235568973443917	0	0.0527072319500055	0	0	acid sensing ion channel subunit 3	http://www.ncbi.nlm.nih.gov/gene/?term=286920
Asic4	protein_coding	chr9:82647071-82668920	+	2628	3	3	0	2	6	10	0.0946550484771083	0.0812659175510864	0	0.0606093055376395	0.152907057778532	0.248572136580838	acid sensing ion channel 4	http://www.ncbi.nlm.nih.gov/gene/?term=63882
Asic5	protein_coding	chr2:180935392-180964365	+	1885	2	2	3	0	0	1	0.0879764694598906	0.0755320358352803	0.152785773078639	0	0	0.0346550437631003	acid sensing ion channel subunit family member 5	http://www.ncbi.nlm.nih.gov/gene/?term=63866
Asip	protein_coding	chr3:150492010-150579870	+	694	0	0	1	0	1	0	0	0	0.13832909810434	0	0.0965033015950965	0	agouti signaling protein	http://www.ncbi.nlm.nih.gov/gene/?term=24152
Asl	protein_coding	chr12:30160922-30178348	+	2153	471	504	402	454	577	633	18.1394771860014	16.6647597131792	17.9248297361512	16.7937040753888	17.9487176424233	19.2060248459592	argininosuccinate lyase	http://www.ncbi.nlm.nih.gov/gene/?term=59085
Asmt	protein_coding	chr12:18521383-18527036	-	2598	20	14	4	13	14	6	0.638320419291354	0.383620174305821	0.147806611369379	0.398509683292517	0.360903032447251	0.150865490746984	acetylserotonin O-methyltransferase	http://www.ncbi.nlm.nih.gov/gene/?term=246281
Asmtl	protein_coding	chr12:18532090-18534761	+	1011	209	255	189	216	274	270	17.1412709153144	17.9556683111391	17.9466612086586	17.0152082442285	18.1510205916095	17.4457809329673	acetylserotonin O-methyltransferase-like	http://www.ncbi.nlm.nih.gov/gene/?term=288527
Asna1	protein_coding	chr19:26133024-26142637	-	2483	1378	1502	1074	1442	1626	1586	46.0172208449757	43.0631468182348	41.5241334058229	46.2512222396508	43.8576607592336	41.725761330891	arsA arsenite transporter, ATP-binding, homolog 1 (bacterial)	http://www.ncbi.nlm.nih.gov/gene/?term=288919
Asns	protein_coding	chr4:33742876-33761106	-	2657	695	744	547	653	903	870	21.6890803966252	19.933975976069	19.7637243372876	19.5729505992199	22.7613406286106	21.3897399395169	asparagine synthetase (glutamine-hydrolyzing)	http://www.ncbi.nlm.nih.gov/gene/?term=25612
Asnsd1	protein_coding	chr9:52988042-53009054	+	2334	902	1026	741	988	1203	1339	32.0445055116898	31.2938544613947	30.4782742144598	33.7124849814656	34.5196527173596	37.4763711584069	asparagine synthetase domain containing 1	http://www.ncbi.nlm.nih.gov/gene/?term=299507
Aspa	protein_coding	chr10:59839693-59888244	-	3134	560	462	574	463	534	652	14.8162031209095	10.4943497204644	17.5827141686191	11.7656702366306	11.4115308098074	13.590217576811	aspartoacylase	http://www.ncbi.nlm.nih.gov/gene/?term=79251
Aspdh	protein_coding	chr1:100471066-100473327	+	950	0	0	3	0	3	0	0	0	0.303159139213932	0	0.211494604127359	0	aspartate dehydrogenase domain containing	http://www.ncbi.nlm.nih.gov/gene/?term=292875
Aspg	protein_coding	chr6:136682279-136701673	+	2524	1	4	6	2	0	9	0.0328517521655891	0.112819245284868	0.228210128568332	0.0631066778735803	0	0.232932970459983	asparaginase	http://www.ncbi.nlm.nih.gov/gene/?term=246266
Asph	protein_coding	chr5:22577680-22799333	-	10575	1527	1605	1157	1255	1544	2231	11.9730983362176	10.8045630977283	10.5033055277224	9.45144089673335	9.7784171894093	13.7815162144562	aspartate-beta-hydroxylase, transcript variant X6	http://www.ncbi.nlm.nih.gov/gene/?term=312981
Asphd1	protein_coding	chr1:198379060-198382982	-	2034	0	0	0	0	0	0	0	0	0	0	0	0	aspartate beta-hydroxylase domain containing 1, transcript variant X1	http://www.ncbi.nlm.nih.gov/gene/?term=293498
Asphd2	protein_coding	chr12:50269347-50279855	+	3339	0	0	0	0	1	0	0	0	0	0	0.0200578889808317	0	aspartate beta-hydroxylase domain containing 2	http://www.ncbi.nlm.nih.gov/gene/?term=364948
Aspm	protein_coding	chr13:56546021-56591793	+	9727	402	420	363	487	956	485	3.42684945320352	3.07385179247411	3.58261982652837	3.98735330328315	6.58234465811546	3.25717152095409	abnormal spindle microtubule assembly	http://www.ncbi.nlm.nih.gov/gene/?term=289054
Aspn	protein_coding	chr17:14655958-14681355	-	3522	6	8	2	14	9	6	0.141256937761409	0.161701178364002	0.054514704193306	0.316572624835439	0.171141289540878	0.111285787893431	asporin	http://www.ncbi.nlm.nih.gov/gene/?term=306805
Aspnl1	protein_coding	chr17:15496470-15521143	-	3522	1	1	0	3	0	0	0.0235428229602348	0.0202126472955002	0	0.0678369910361655	0	0	asporin-like 1, transcript variant X2	http://www.ncbi.nlm.nih.gov/gene/?term=103690027
Asprv1	protein_coding	chr4:118431755-118433286	+	1531	0	0	0	0	0	2	0	0	0	0	0	0.0853360646550544	aspartic peptidase, retroviral-like 1	http://www.ncbi.nlm.nih.gov/gene/?term=500243
Aspscr1	protein_coding	chr10:109851407-109889339	+	2309	697	853	624	637	778	866	25.0297627798895	26.2989038717467	25.9438050708848	21.9710176277626	22.5661414624702	24.5003204804342	ASPSCR1, UBX domain containing tether for SLC2A4, transcript variant X1	http://www.ncbi.nlm.nih.gov/gene/?term=691026
Asrgl1	protein_coding	chr1:225309737-225329743	-	1116	42	36	41	62	91	79	3.12056321108402	2.29641754112102	3.52689619844165	4.42447930424768	5.46108378936982	4.62424358600546	asparaginase like 1	http://www.ncbi.nlm.nih.gov/gene/?term=246307
Ass1	protein_coding	chr3:10327411-10375847	-	1678	1157	1228	763	1343	1317	1747	57.1727774690706	52.0977490794965	43.6521458202659	63.7409789635778	52.5648537850507	68.0109364368575	argininosuccinate synthase 1	http://www.ncbi.nlm.nih.gov/gene/?term=25698
Aste1	protein_coding	chr8:113936991-113954833	+	3608	196	183	117	155	182	180	4.50440498983525	3.61074742538236	3.11309481925615	3.42136841985894	3.37836447280306	3.25899566208979	asteroid homolog 1 (Drosophila)	http://www.ncbi.nlm.nih.gov/gene/?term=363130
Astl	protein_coding	chr3:119783717-119799450	+	2259	0	0	2	2	0	0	0	0	0.0849937087954066	0.0705096303465766	0	0	astacin-like metalloendopeptidase (M12 family)	http://www.ncbi.nlm.nih.gov/gene/?term=296129
Astn1	protein_coding	chr13:76054965-76370674	+	7718	293	362	388	239	340	501	3.14782611849215	3.33899943592383	4.82614056812021	2.4661971970554	2.95036525581484	4.24043839132101	astrotactin 1	http://www.ncbi.nlm.nih.gov/gene/?term=304900
Astn2	protein_coding	chr5:81179614-82168528	-	4458	70	80	71	55	84	119	1.30198465065417	1.27750459891883	1.52894301928964	0.982555969314762	1.26194626958002	1.74375193847462	astrotactin 2	http://www.ncbi.nlm.nih.gov/gene/?term=100361323
Asun	protein_coding	chr4:180854988-180887095	-	3245	1038	1131	931	996	1087	1430	26.5234821940379	24.8119246253449	27.5427941117373	24.4443959835293	22.4345046689386	28.7871812682974	asunder, spermatogenesis regulator	http://www.ncbi.nlm.nih.gov/gene/?term=690728
Asxl1	protein_coding	chr3:148832231-148902356	+	12026	2665	3449	2686	2539	2606	3419	18.3748542218317	20.416652842102	21.4416313413213	16.81419866645	14.512921765012	18.5718730974626	additional sex combs like 1, transcriptional regulator, transcript variant X1	http://www.ncbi.nlm.nih.gov/gene/?term=311553
Asxl2	protein_coding	chr6:27835346-27919285	+	8639	4386	4902	3796	3991	4404	6124	42.0971836249153	40.3945135297873	42.1828331918541	36.7919602105041	34.1417264632498	46.3073058096831	additional sex combs like 2, transcriptional regulator, transcript variant X1	http://www.ncbi.nlm.nih.gov/gene/?term=313922
Asxl3	misc_RNA	chr18:13322148-13496230	+	14008	33	52	28	26	38	58	0.19533753150887	0.264265068267211	0.191891136091057	0.147819554139629	0.181680830216011	0.270476580141331	additional sex combs like 3, transcriptional regulator, transcript variant X1	http://www.ncbi.nlm.nih.gov/gene/?term=307555
Asz1	protein_coding	chr4:45358574-45414177	-	1725	3	2	6	0	0	0	0.144204908636429	0.0825379058257991	0.33391441420665	0	0	0	ankyrin repeat, SAM and basic leucine zipper domain containing 1	http://www.ncbi.nlm.nih.gov/gene/?term=170578
Atad1	protein_coding	chr1:251234702-251386996	-	3850	2445	2596	2142	2550	2655	3416	52.6582015400624	48.001687802404	53.4111283451455	52.748987029862	46.1854775117083	57.9608757396377	ATPase family, AAA domain containing 1	http://www.ncbi.nlm.nih.gov/gene/?term=309532
Atad2	protein_coding	chr7:97984754-98027379	+	5557	1145	1154	920	1229	1678	1719	17.0849211307377	14.7835236847334	15.8935329418137	17.6135200951174	20.2233548341085	20.2075325051701	ATPase family, AAA domain containing 2	http://www.ncbi.nlm.nih.gov/gene/?term=314993
Atad2b	protein_coding	chr6:28998080-29066850	+	2654	698	681	506	655	657	872	21.8073248233726	18.2666430710648	18.3030140944659	19.6550908052299	16.5792963032016	21.4631456421565	ATPase family, AAA domain containing 2B	http://www.ncbi.nlm.nih.gov/gene/?term=500625
Atad3a	protein_coding	chr5:173189590-173209809	-	2399	333	334	206	349	445	425	11.5096435519634	9.91125769936101	8.24346860416375	11.5859020380508	12.4231407384801	11.5727477843742	ATPase family, AAA domain containing 3A	http://www.ncbi.nlm.nih.gov/gene/?term=298682
Atad5	protein_coding	chr10:67427042-67475825	+	8273	312	325	315	336	436	367	3.12708335662703	2.79661630929461	3.65527911719929	3.23452808317297	3.52959688261219	2.89788299287973	ATPase family, AAA domain containing 5, transcript variant X1	http://www.ncbi.nlm.nih.gov/gene/?term=303348
Atat1	protein_coding	chr20:3351269-3364565	+	2629	338	248	221	314	314	358	10.6604123216014	6.71542717996897	8.07002171649106	9.51204147113272	7.99909222913543	8.89549759705326	alpha tubulin acetyltransferase 1	http://www.ncbi.nlm.nih.gov/gene/?term=361789
Atcay	protein_coding	chr7:11356017-11379782	+	2722	1	10	3	2	1	3	0.0304620949544257	0.261531755234209	0.105804989806479	0.0585162582486836	0.0246044420672289	0.0719964263337004	ataxia, cerebellar, Cayman type	http://www.ncbi.nlm.nih.gov/gene/?term=362826
Ate1	protein_coding	chr1:200810741-200885593	-	3511	77	58	63	68	75	104	1.81847688119564	1.17600647648408	1.72259322908514	1.54245590099663	1.43064564170458	1.9349970889542	arginyltransferase 1, transcript variant X1	http://www.ncbi.nlm.nih.gov/gene/?term=293526
Ate1_1	protein_coding	chr1:200958564-201082100	-	4465	720	706	574	562	645	948	13.3708470717764	11.2563033157838	12.3413720502693	10.0241954404859	9.67475316752812	13.8696237634457	arginyltransferase 1	http://www.ncbi.nlm.nih.gov/gene/?term=293526
Atf1	protein_coding	chr7:141882261-141924790	+	2110	998	1158	968	963	1037	1502	39.2189511000071	39.0695719863329	44.0418869543652	36.3478314027627	32.915309519126	46.5013202631057	activating transcription factor 1	http://www.ncbi.nlm.nih.gov/gene/?term=315305
Atf2	protein_coding	chr3:60721137-60795951	-	1848	2079	2282	1961	1813	2303	2475	93.2825502741902	87.9075593582161	101.870548051695	78.1322822591012	83.46292742425	87.4885145001484	activating transcription factor 2	http://www.ncbi.nlm.nih.gov/gene/?term=81647
Atf3	protein_coding	chr13:109817892-109849632	-	1891	292	196	121	253	374	452	12.8038097091785	7.37865308294623	6.14280681343936	10.6552505296372	13.2459074293056	15.6143788403156	activating transcription factor 3	http://www.ncbi.nlm.nih.gov/gene/?term=25389
Atf4	protein_coding	chr7:121480723-121482781	+	1410	3653	4371	3148	3504	3623	4713	214.821847849719	220.68572570173	214.332794735978	197.915431686177	172.08810950727	218.35147664298	activating transcription factor 4	http://www.ncbi.nlm.nih.gov/gene/?term=79255
Atf5	protein_coding	chr1:100807821-100812410	-	2321	1749	1509	841	1453	1584	1681	62.4830984459031	46.2835485377425	34.7851492567817	49.8568857058569	45.7068907497989	47.3118988998189	activating transcription factor 5	http://www.ncbi.nlm.nih.gov/gene/?term=282840
Atf6	protein_coding	chr13:89053457-89242531	-	7298	4994	5572	4580	5208	5845	7641	56.740422772669	54.3525342166232	60.2468902311052	56.8331581114545	53.6392008343926	68.3949673893405	activating transcription factor 6	http://www.ncbi.nlm.nih.gov/gene/?term=304962
Atf6b	protein_coding	chr20:4414283-4422283	+	2672	2277	2386	1324	2157	2190	2600	70.6601353873357	63.5691691042506	47.5690575478148	64.2907310878445	54.8920314230252	63.564509537034	activating transcription factor 6 beta	http://www.ncbi.nlm.nih.gov/gene/?term=406169
Atf7	protein_coding	chr7:144131382-144223463	-	7523	9131	10777	7982	8213	8892	10646	100.641052364291	101.98102446637	101.85765593271	86.9451646237076	79.1607744652156	92.4428244417395	activating transcription factor 7	http://www.ncbi.nlm.nih.gov/gene/?term=315333
Atf7ip	protein_coding	chr4:170476998-170563063	+	14013	7857	8988	5974	6822	7864	9100	46.4914958335078	45.6609024939319	40.926736192127	38.7717377181473	37.5849541738546	42.4217007914324	activating transcription factor 7 interacting protein, transcript variant X3	http://www.ncbi.nlm.nih.gov/gene/?term=312800
Atf7ip2	protein_coding	chr10:5476205-5519893	-	4575	33	20	32	45	69	44	0.59809576860683	0.311208497375964	0.671478166273481	0.783350434194672	1.01008898364651	0.628259962778479	activating transcription factor 7 interacting protein 2	http://www.ncbi.nlm.nih.gov/gene/?term=497859
Atg10	protein_coding	chr2:19853546-20152918	-	6520	228	213	203	211	209	323	2.89958029482145	2.325651077304	2.9889693250208	2.5773270548363	2.14684323361386	3.23618047091756	autophagy related 10	http://www.ncbi.nlm.nih.gov/gene/?term=688555
Atg101	protein_coding	chr7:142929381-142938559	+	1456	283	371	233	316	352	355	16.1165822512795	18.1394904810665	15.3627004269697	17.284641677583	16.1913451511421	15.9273962295142	autophagy related 101	http://www.ncbi.nlm.nih.gov/gene/?term=300240
Atg12	protein_coding	chr18:40721799-40732143	-	2584	1193	1504	1095	1223	1435	1508	38.2821061152765	41.4350508657997	40.6812815489284	37.6936870757386	37.1929849170049	38.1229621904465	autophagy related 12	http://www.ncbi.nlm.nih.gov/gene/?term=361321
Atg13	protein_coding	chr3:80580549-80614554	-	2436	2512	3564	2640	2436	3175	2854	85.5047496036365	104.153282271435	104.03983595355	79.6406274764583	87.2907224547272	76.5340139106279	autophagy related 13	http://www.ncbi.nlm.nih.gov/gene/?term=362164
Atg14	protein_coding	chr15:24343418-24374776	-	3409	459	707	461	515	531	636	11.164353332904	14.7640314604721	12.9821594816409	12.0313649605093	10.432038041659	12.187311752957	autophagy related 14	http://www.ncbi.nlm.nih.gov/gene/?term=305831
Atg16l1	protein_coding	chr9:94879876-94915231	+	3177	817	805	668	757	717	900	21.3232171717591	18.0381176388653	20.1851631250825	18.9763786590113	15.1148410031844	18.5055970236386	autophagy related 16-like 1	http://www.ncbi.nlm.nih.gov/gene/?term=363278
Atg16l2	protein_coding	chr1:166401271-166415078	-	4246	214	181	138	117	166	200	4.17908949781268	3.03466764560293	3.12012585578164	2.19452506235177	2.61836230733902	3.0770022370911	autophagy related 16-like 2	http://www.ncbi.nlm.nih.gov/gene/?term=308865
Atg2a	protein_coding	chr1:221612584-221632291	+	6448	1994	2820	1790	2001	2086	2293	25.6417707811877	31.1341224325062	26.650233469463	24.714779091252	21.6666075785353	23.2304077128517	autophagy related 2A	http://www.ncbi.nlm.nih.gov/gene/?term=689688
Atg2b	misc_RNA	chr6:129449451-129519599	-	10183	2497	3076	2609	2081	2924	3357	20.3324956002621	21.5041923844777	24.5963888997575	16.2753752114809	19.2310619445801	21.5354228523512	autophagy related 2B	http://www.ncbi.nlm.nih.gov/gene/?term=314415
Atg3	protein_coding	chr11:60585192-60613706	-	1393	1599	1549	1327	1489	1735	2033	95.1798981500711	79.1612878012135	91.4519188442315	85.1291416456902	83.4161237743286	95.3375678278334	autophagy related 3	http://www.ncbi.nlm.nih.gov/gene/?term=171415
Atg4a	protein_coding	chrX:112328907-112403157	+	1924	1173	1348	1184	914	1188	1394	50.5522898921807	49.8766612309591	59.0771655904073	37.8334373770701	41.353570723863	47.3298918637532	autophagy related 4A, cysteine peptidase	http://www.ncbi.nlm.nih.gov/gene/?term=678769
Atg4b	protein_coding	chr9:100888457-100920123	+	3031	994	1162	819	946	1110	1349	27.1924498618117	27.291835257757	25.9400602953261	24.8564940919596	24.5266754703948	29.0739352882402	autophagy related 4B, cysteine peptidase	http://www.ncbi.nlm.nih.gov/gene/?term=316640
Atg4c	protein_coding	chr5:117861517-117932116	+	4163	538	533	325	506	529	673	10.7157791224308	9.11451045686828	7.49462600947246	9.68007626785681	8.51041823238083	10.5605481126803	autophagy related 4C, cysteine peptidase	http://www.ncbi.nlm.nih.gov/gene/?term=313391
Atg4d	protein_coding	chr8:22291445-22301331	+	1939	629	797	529	682	751	751	26.8980455549668	29.2612626036499	26.1909275248344	28.0118143057992	25.939629588218	25.301130932221	autophagy related 4D, cysteine peptidase	http://www.ncbi.nlm.nih.gov/gene/?term=686505
Atg5	protein_coding	chr20:49301783-49393147	+	2148	844	926	746	830	959	1102	32.5803734456514	30.6894608637896	33.3409189883479	30.7736130379238	29.9010178600606	33.5139118984057	autophagy related 5	http://www.ncbi.nlm.nih.gov/gene/?term=365601
Atg7	protein_coding	chr4:146570113-146777093	+	6776	735	787	797	782	817	981	8.99418528814506	8.26825542366139	11.2916638260443	9.19111137641535	8.07514448019725	9.45743611290861	autophagy related 7	http://www.ncbi.nlm.nih.gov/gene/?term=312647
Atg9a	protein_coding	chr9:82382800-82393429	-	4133	2652	3379	2393	2644	3074	2906	53.2054355624706	58.2016552177319	55.5840655804494	50.9484198034735	49.8127020270285	45.9312231492738	autophagy related 9A	http://www.ncbi.nlm.nih.gov/gene/?term=363254
Atg9b	protein_coding	chr4:7314369-7322095	+	3696	3	1	3	1	0	4	0.0673034273262556	0.0192610778611341	0.0779223977957888	0.0215477888193881	0	0.0706977894950694	autophagy related 9B	http://www.ncbi.nlm.nih.gov/gene/?term=499973
Atic	protein_coding	chr9:78862013-78882061	+	2485	810	816	602	894	1115	1109	27.0275397172704	23.3763292234195	23.2564334965054	28.6513967661786	30.0503902645077	29.1529803059274	5-aminoimidazole-4-carboxamide ribonucleotide formyltransferase/IMP cyclohydrolase	http://www.ncbi.nlm.nih.gov/gene/?term=81643
Atl1	protein_coding	chr6:92229764-92370428	+	2607	57	100	91	58	89	83	1.81293282721863	2.73068445626205	3.35099189170751	1.7718283059588	2.28639160963664	2.07976788337394	atlastin GTPase 1	http://www.ncbi.nlm.nih.gov/gene/?term=362750
Atl2	protein_coding	chr6:2568975-2610432	+	3406	1463	1542	1300	1338	1596	1700	35.6161991390723	32.2294043748289	36.6413717879434	31.2857191906933	31.3826696787925	32.6048407923826	atlastin GTPase 2	http://www.ncbi.nlm.nih.gov/gene/?term=298757
Atl3	protein_coding	chr1:222746023-222788439	+	3812	3502	4440	2991	3631	4193	4872	76.1747676484118	82.9168180377486	75.3245484539548	75.8591601172666	73.667106623882	83.4895641416736	atlastin GTPase 3	http://www.ncbi.nlm.nih.gov/gene/?term=309187
Atm	protein_coding	chr8:58015938-58119973	-	12270	2944	2690	2375	2461	2825	3680	19.8948711768335	15.6070300533074	18.5819833700471	15.9735602460932	15.4196860588644	19.5921033069172	ATM serine/threonine kinase	http://www.ncbi.nlm.nih.gov/gene/?term=300711
Atmin	protein_coding	chr19:49482482-49499682	+	4796	1098	1197	995	946	1130	1402	18.9832712818202	17.7675491447827	19.9166789228502	15.7089311077418	15.7797788108646	19.0961864065489	ATM interactor	http://www.ncbi.nlm.nih.gov/gene/?term=315037
Atn1	protein_coding	chr4:157267394-157281199	-	4447	12	23	20	17	22	17	0.223749464715845	0.368191074166694	0.431753515108666	0.304450341151291	0.331327278784334	0.249723606338779	atrophin 1	http://www.ncbi.nlm.nih.gov/gene/?term=29515
Atoh1	protein_coding	chr4:95498003-95500098	+	2096	0	0	0	0	0	0	0	0	0	0	0	0	atonal bHLH transcription factor 1	http://www.ncbi.nlm.nih.gov/gene/?term=500156
Atoh7	protein_coding	chr20:27082961-27083410	-	450	0	0	0	0	0	1	0	0	0	0	0	0.145166127763209	atonal bHLH transcription factor 7	http://www.ncbi.nlm.nih.gov/gene/?term=365564
Atoh8	protein_coding	chr4:100067341-100099517	-	2375	704	762	659	683	745	850	24.5785882172744	22.8404105921519	26.6375830322642	22.9029678174404	21.0084640099843	23.3793868923905	atonal bHLH transcription factor 8	http://www.ncbi.nlm.nih.gov/gene/?term=500200
Atox1	protein_coding	chr10:40790850-40805886	-	493	577	724	557	826	977	759	97.0458084439175	104.545223717891	108.462919888473	133.434398165425	132.723946464373	100.570975532503	antioxidant 1 copper chaperone	http://www.ncbi.nlm.nih.gov/gene/?term=84355
Atp10a	protein_coding	chr1:115973343-116141892	+	5242	1788	1711	1249	1803	1821	2263	28.2825384527114	23.2362233495994	22.8738062211809	27.3926080389268	23.2656168390007	28.2010542174102	ATPase, class V, type 10A	http://www.ncbi.nlm.nih.gov/gene/?term=365266
Atp10b	protein_coding	chr10:28449248-28862423	+	10885	425	520	421	493	426	506	3.23748962315364	3.40084986337812	3.71301478268602	3.60705827706881	2.62109527760962	3.03668601669111	ATPase phospholipid transporting 10B (putative), transcript variant X3	http://www.ncbi.nlm.nih.gov/gene/?term=303056
Atp10d	protein_coding	chr14:38475956-38575937	-	5919	1734	1985	1270	1785	1754	2027	24.2911816448643	23.8739742174155	20.5981585550267	24.01732050101	19.8464526022086	22.370887555197	ATPase phospholipid transporting 10D (putative), transcript variant X1	http://www.ncbi.nlm.nih.gov/gene/?term=360932
Atp11a	protein_coding	chr16:81990340-82100222	-	7868	14702	16624	11561	15771	18096	21646	154.938717068423	150.412430263278	141.060060499477	159.635528206815	154.035165161593	179.717806393377	ATPase phospholipid transporting 11A	http://www.ncbi.nlm.nih.gov/gene/?term=306600
Atp11b	protein_coding	chr2:122337757-122445090	+	4075	2948	3550	2492	3069	3188	4586	59.9857032219905	62.0173620614401	58.7074802597188	59.9796529387118	52.3953012728114	73.5164019300454	ATPase phospholipid transporting 11B (putative), transcript variant X1	http://www.ncbi.nlm.nih.gov/gene/?term=361929
Atp11c	protein_coding	chrX:143340712-143525588	-	7131	1503	1509	1434	1283	1590	2034	17.476579324964	15.0643831378629	19.3050855584135	14.3288353740424	14.9330434971428	18.6328084057868	ATPase phospholipid transporting 11C, transcript variant X5	http://www.ncbi.nlm.nih.gov/gene/?term=317599
Atp12a	protein_coding	chr15:36561306-36590171	+	4699	1	5	1	3	12	4	0.0176458443213337	0.0757490357254221	0.0204299625631862	0.0508452612107629	0.171032027172582	0.0556073696475371	ATPase H+/K+ transporting non-gastric alpha2 subunit	http://www.ncbi.nlm.nih.gov/gene/?term=171028
Atp13a1	protein_coding	chr16:21364087-21380142	-	3812	2319	2051	1423	2173	2022	2314	50.4424003931088	38.3023409449149	35.8364535105241	45.3985003951584	35.5246576659884	39.6541156452859	ATPase 13A1	http://www.ncbi.nlm.nih.gov/gene/?term=290673
Atp13a2	protein_coding	chr5:159512208-159531631	+	4772	2923	4241	2504	3094	3147	4138	50.7897726462621	63.2674582038395	50.3740542303787	51.6362324836886	44.167004975507	56.6458186311551	ATPase 13A2	http://www.ncbi.nlm.nih.gov/gene/?term=362645
Atp13a3	protein_coding	chr11:73936750-73963852	+	790	515	448	403	524	607	872	54.0540235062818	40.3704390013782	48.9723529316683	52.8249225286888	51.4592250928445	72.1053019421308	ATPase 13A3	http://www.ncbi.nlm.nih.gov/gene/?term=678704
Atp13a4	protein_coding	chr11:74833824-74968160	+	4553	886	720	633	1187	1121	990	16.1355569305576	11.2576410098443	13.346859094099	20.7628870666717	16.4895803986698	14.2041532876147	ATPase 13A4	http://www.ncbi.nlm.nih.gov/gene/?term=288026
Atp13a5	protein_coding	chr11:74984538-75124249	+	4539	6	7	3	5	2	2	0.109607167833373	0.10978687076961	0.0634503596063528	0.0877292657815139	0.029510152591759	0.0287837662451836	ATPase 13A5	http://www.ncbi.nlm.nih.gov/gene/?term=303856
Atp1a1	protein_coding	chr2:204003742-204032023	-	3636	13149	14752	10755	16317	19519	17776	299.858758967199	288.828189924405	283.961561710079	357.397172313908	359.53016309716	319.36548107906	ATPase Na+/K+ transporting subunit alpha 1	http://www.ncbi.nlm.nih.gov/gene/?term=24211
Atp1a2	protein_coding	chr13:90651682-90676629	-	5132	1451	2328	1823	1204	1920	1806	23.4438348398458	32.293036069295	34.101465006992	18.6842002107669	25.0562586339505	22.9884084242323	ATPase Na+/K+ transporting subunit alpha 2	http://www.ncbi.nlm.nih.gov/gene/?term=24212
Atp1a3	protein_coding	chr1:81852423-81881565	-	3620	334	330	102	396	210	311	7.65042892365366	6.48959984686963	2.70498347972652	8.71206864107113	3.88519093217386	5.61215458023788	ATPase Na+/K+ transporting subunit alpha 3	http://www.ncbi.nlm.nih.gov/gene/?term=24213
Atp1a4	protein_coding	chr13:90605792-90642032	-	3709	13	11	5	3	5	3	0.290625961730199	0.211129248186106	0.129415467894866	0.0644167922430237	0.0902848359490388	0.0528374959504806	ATPase Na+/K+ transporting subunit alpha 4	http://www.ncbi.nlm.nih.gov/gene/?term=29132
Atp1b1	protein_coding	chr13:82737161-82757681	-	2203	3757	5986	8389	5093	9241	6278	141.408197460083	193.434869466938	365.568454822574	184.116983993464	280.935172477512	186.15924990642	ATPase Na+/K+ transporting subunit beta 1	http://www.ncbi.nlm.nih.gov/gene/?term=25650
Atp1b2	protein_coding	chr10:56205622-56211879	-	3048	283	595	287	261	472	331	7.6987348286952	13.8967918457931	9.03940718576975	6.81962065989358	10.3711920921596	7.09399433409777	ATPase Na+/K+ transporting subunit beta 2	http://www.ncbi.nlm.nih.gov/gene/?term=24214
Atp1b3	protein_coding	chr8:104190032-104221342	-	1818	4909	4798	3917	4538	4789	6952	223.896364403374	187.879291656358	206.839132909043	198.794921610653	176.421942832348	249.800722824215	ATPase Na+/K+ transporting subunit beta 3	http://www.ncbi.nlm.nih.gov/gene/?term=25390
Atp1b4	protein_coding	chrX:124631544-124652520	+	6345	154	86	147	113	133	138	2.01250506851944	0.964893485363065	2.22412260526533	1.41834372022692	1.40385307231373	1.42077486746971	ATPase Na+/K+ transporting family member beta 4	http://www.ncbi.nlm.nih.gov/gene/?term=84396
Atp23	protein_coding	chr7:70183625-70198655	-	1081	112	155	71	136	166	160	8.59093072727664	10.2074803747331	6.30529877890216	10.0195424022186	10.2845202192058	9.66878926822485	ATP23 metallopeptidase and ATP synthase assembly factor homolog (S. cerevisiae)	http://www.ncbi.nlm.nih.gov/gene/?term=299828
Atp2a1	protein_coding	chr1:197855912-197875038	-	3450	8	20	7	8	2	9	0.192273211515239	0.412689529128995	0.194783408287212	0.18467391878599	0.0388250964098533	0.170412410852463	ATPase sarcoplasmic/endoplasmic reticulum Ca2+ transporting 1	http://www.ncbi.nlm.nih.gov/gene/?term=116601
Atp2a2	protein_coding	chr12:39553903-39603326	+	5691	8593	9492	5697	8324	11727	10498	125.199938227004	118.735802901062	96.1016069405893	116.48718733334	138.006639809726	120.502425613456	ATPase sarcoplasmic/endoplasmic reticulum Ca2+ transporting 2	http://www.ncbi.nlm.nih.gov/gene/?term=29693
Atp2a3	protein_coding	chr10:59528849-59560440	+	7665	4324	4777	3663	4007	4102	4116	46.7758205274304	44.366547216176	45.8772920458187	41.6333978210265	35.8414143432879	35.0784999142878	ATPase sarcoplasmic/endoplasmic reticulum Ca2+ transporting 3	http://www.ncbi.nlm.nih.gov/gene/?term=25391
Atp2b1	protein_coding	chr7:41114606-41223138	+	6963	9038	9939	7147	7468	9035	11518	107.62764317783	101.615239433758	98.5372420682595	85.416660346717	86.9027268359497	108.058388167383	ATPase plasma membrane Ca2+ transporting 1	http://www.ncbi.nlm.nih.gov/gene/?term=29598
Atp2b2	protein_coding	chr4:145704779-145948997	-	6937	12	28	18	6	36	19	0.143435760356258	0.287341851764891	0.249100056727607	0.0688833450855917	0.347562128737479	0.178920339105584	ATPase plasma membrane Ca2+ transporting 2	http://www.ncbi.nlm.nih.gov/gene/?term=24215
Atp2b3	protein_coding	chrX:157236400-157312028	-	8616	27	20	25	50	30	15	0.259839972908608	0.165248244602488	0.278552675500266	0.462167058243142	0.233193911236062	0.113726945496943	ATPase plasma membrane Ca2+ transporting 3	http://www.ncbi.nlm.nih.gov/gene/?term=29599
Atp2b4	protein_coding	chr13:50091644-50153808	+	9026	5527	6925	4271	4527	5767	7430	50.7740754231429	54.6181515222862	45.4262888471663	39.943842298463	42.7913772399126	53.7738697292588	ATPase plasma membrane Ca2+ transporting 4	http://www.ncbi.nlm.nih.gov/gene/?term=29600
Atp2c1	protein_coding	chr8:113953959-114039965	-	4909	4351	4716	3522	3416	4308	5784	73.4926554388541	68.3901118031634	68.8762248859846	55.419104391848	58.7738722653377	76.9685062827625	ATPase secretory pathway Ca2+ transporting 1	http://www.ncbi.nlm.nih.gov/gene/?term=170699
Atp2c2	protein_coding	chr19:52347480-52404608	+	6760	485	399	342	507	543	546	5.94898578342962	4.20183262812514	4.85682467113444	5.97304706073437	5.37965934610937	5.27623041293203	ATPase secretory pathway Ca2+ transporting 2	http://www.ncbi.nlm.nih.gov/gene/?term=171496
Atp4a	protein_coding	chr1:89162700-89175504	+	3105	2	6	0	0	5	1	0.0534092254208997	0.137563176376332	0	0	0.10784749002737	0.0210385692410448	ATPase H+/K+ transporting alpha subunit	http://www.ncbi.nlm.nih.gov/gene/?term=24216
Atp4b	protein_coding	chr16:81136218-81145131	-	1484	0	0	0	0	0	0	0	0	0	0	0	0	ATPase H+/K+ transporting beta subunit	http://www.ncbi.nlm.nih.gov/gene/?term=24217
Atp5a1	protein_coding	chr18:74156553-74164490	+	1848	5186	5987	4365	5463	7336	7102	232.690382742641	230.63214630922	226.754177585745	235.431140640634	265.863671552018	251.047850496992	ATP synthase, H+ transporting, mitochondrial F1 complex, alpha subunit 1, cardiac muscle	http://www.ncbi.nlm.nih.gov/gene/?term=65262
Atp5b	protein_coding	chr7:2504708-2511748	+	1759	13428	15208	11567	13787	18676	18183	632.984946033391	615.486899901321	631.288549388511	624.221336565054	711.081971830287	675.270077034278	ATP synthase, H+ transporting, mitochondrial F1 complex, beta polypeptide	http://www.ncbi.nlm.nih.gov/gene/?term=171374
Atp5c1	protein_coding	chr17:72209321-72231562	+	1210	1959	1891	1461	1833	2276	2412	134.244639843628	111.254787337236	115.914525419277	120.645677821775	125.976207450186	130.217615763791	ATP synthase, H+ transporting, mitochondrial F1 complex, gamma polypeptide 1	http://www.ncbi.nlm.nih.gov/gene/?term=116550
Atp5d	protein_coding	chr7:12426807-12432120	-	1325	2175	2808	1765	2571	3200	2691	136.11038782146	150.866833297738	127.879770233198	154.532870371301	161.746816741427	132.670884841402	ATP synthase, H+ transporting, mitochondrial F1 complex, delta subunit	http://www.ncbi.nlm.nih.gov/gene/?term=245965
Atp5e	protein_coding	chr3:172563105-172566007	-	372	1000	1073	684	1138	1451	1754	222.897372220287	205.338001801905	176.51685363908	243.631812011316	261.231843243152	308.009743665325	ATP synthase, H+ transporting, mitochondrial F1 complex, epsilon subunit	http://www.ncbi.nlm.nih.gov/gene/?term=245958
Atp5f1	protein_coding	chr2:208566385-208577147	-	1207	34	41	26	53	52	25	2.33571330889991	2.41818284570408	2.06794552294508	3.49706152133578	2.88534477876043	1.35303971610282	ATP synthase, H+ transporting, mitochondrial Fo complex, subunit B1	http://www.ncbi.nlm.nih.gov/gene/?term=171375
Atp5g1	protein_coding	chr10:83895941-83898640	-	803	1113	1073	861	1160	1469	1371	114.928438860023	95.1254503988899	102.93442005813	115.047481784174	122.520255205453	111.532057937126	ATP synthase, H+ transporting, mitochondrial Fo complex, subunit C1 (subunit 9)	http://www.ncbi.nlm.nih.gov/gene/?term=29754
Atp5g2	protein_coding	chr7:144264207-144272578	-	624	1685	2261	1733	2230	2439	2236	223.904696883206	257.945836337682	266.616479083791	284.613139859779	261.775412656676	234.080381018175	ATP synthase, H+ transporting, mitochondrial Fo complex, subunit C2 (subunit 9)	http://www.ncbi.nlm.nih.gov/gene/?term=171082
Atp5g3	protein_coding	chr3:60811218-60813903	-	762	1915	2189	1612	1962	2750	2558	208.382716564683	204.504721683637	203.087447853113	205.058938463007	241.701510622364	219.292296152533	ATP synthase, H+ transporting, mitochondrial Fo complex, subunit C3 (subunit 9), transcript variant X1	http://www.ncbi.nlm.nih.gov/gene/?term=114630
Atp5h	protein_coding	chr10:103967340-103972552	-	650	566	655	456	630	874	893	72.2022884857322	71.7365510345575	67.3479687730643	77.1901466310288	90.0533178497159	89.746166833301	ATP synthase, H+ transporting, mitochondrial Fo complex, subunit d	http://www.ncbi.nlm.nih.gov/gene/?term=641434
Atp5i	protein_coding	chr14:2325308-2326436	+	289	106	96	108	98	131	118	30.4127653335307	23.6475384165265	35.8755797962508	27.0061643345776	30.3581355059398	26.6723923329634	ATP synthase, H+ transporting, mitochondrial Fo complex, subunit E	http://www.ncbi.nlm.nih.gov/gene/?term=140608
Atp5j	protein_coding	chr11:24286806-24294419	-	724	58	68	54	118	99	112	6.64258798760348	6.68625438768386	7.16025038751138	12.9801022682625	9.15795005440981	10.1054873470521	ATP synthase, H+ transporting, mitochondrial Fo complex, subunit F6	http://www.ncbi.nlm.nih.gov/gene/?term=94271
Atp5j2	protein_coding	chr12:11191799-11198369	+	432	2519	2427	2094	2618	3305	3464	483.495358314167	399.943441067876	465.335243548052	482.636950771685	512.37668465191	523.807777678913	ATP synthase, H+ transporting, mitochondrial Fo complex, subunit F2	http://www.ncbi.nlm.nih.gov/gene/?term=690441
Atp5l	protein_coding	chr8:49220441-49227273	-	479	2063	2602	1915	2823	3700	2847	357.11788673747	386.709043219006	383.80115797839	469.36428260134	517.330225127117	388.266356124917	ATP synthase, H+ transporting, mitochondrial Fo complex, subunit G	http://www.ncbi.nlm.nih.gov/gene/?term=300677
Atp5o	protein_coding	chr11:32081606-32087918	-	707	1607	1572	1231	1698	2169	2068	188.470920371678	158.287156455318	167.152029869747	191.272680983064	205.466858337873	191.0772255961	ATP synthase, H+ transporting, mitochondrial F1 complex, O subunit	http://www.ncbi.nlm.nih.gov/gene/?term=192241
Atp5s	protein_coding	chr6:92057782-92076022	+	2123	96	143	51	143	116	161	3.74946347467306	4.79511020244441	2.30617998036034	5.36439459685989	3.65939792350996	4.95397360171668	ATP synthase, H+ transporting, mitochondrial Fo complex, subunit s (factor B)	http://www.ncbi.nlm.nih.gov/gene/?term=362749
Atp5sl	protein_coding	chr1:82413171-82419157	+	2173	688	977	695	675	834	790	26.2528586546578	32.0071781260618	30.7042217619265	24.7388051295947	25.704429337338	23.7489914495264	ATP5S-like	http://www.ncbi.nlm.nih.gov/gene/?term=361520
Atp6ap1	protein_coding	chrX:156407973-156415053	-	2075	4674	5602	4214	4635	5730	5744	186.774892629318	192.192994229474	194.961764179138	177.896052218498	184.943112862213	180.831521466189	ATPase H+ transporting accessory protein 1	http://www.ncbi.nlm.nih.gov/gene/?term=83615
Atp6ap1l	protein_coding	chr2:19781375-19809355	-	1607	18	4	13	5	24	9	0.928762168255783	0.177197122028007	0.776605552643033	0.247792867070499	1.0002233922638	0.365851162066582	ATPase H+ transporting accessory protein 1 like	http://www.ncbi.nlm.nih.gov/gene/?term=361875
Atp6ap2	protein_coding	chrX:11137889-11164854	-	1170	1053	1221	899	1065	1245	1589	74.6260402193522	74.2920515803178	73.7644053691335	72.493391677289	71.2664510061635	88.718837313746	ATPase H+ transporting accessory protein 2	http://www.ncbi.nlm.nih.gov/gene/?term=302526
Atp6v0a1	protein_coding	chr10:88914264-88967736	+	4107	3750	4099	3135	3734	3941	4750	75.7102104327491	71.050275269712	73.2800670695474	72.4076218644011	64.2663114294802	75.5521300447674	ATPase H+ transporting V0 subunit a1	http://www.ncbi.nlm.nih.gov/gene/?term=29757
Atp6v0a2	protein_coding	chr12:37368321-37398233	-	2571	887	925	648	947	998	1271	28.6068100067269	25.6125138046073	24.1961319979381	29.3347624349304	25.9974114058277	32.2939582941142	ATPase H+ transporting V0 subunit a2	http://www.ncbi.nlm.nih.gov/gene/?term=116455
Atp6v0a4	protein_coding	chr4:65736585-65821916	-	7073	81	626	51	235	531	89	0.949574949772613	6.30061908709099	0.692212653514068	2.6460550624866	5.02796800282983	0.821985496524322	ATPase H+ transporting V0 subunit a4	http://www.ncbi.nlm.nih.gov/gene/?term=296981
Atp6v0b	protein_coding	chr5:136718352-136719868	-	666	1366	1276	962	1234	1390	1573	170.068686919645	136.39203041529	138.667235899706	147.562363822747	139.779091466555	154.288053359141	ATPase H+ transporting V0 subunit B	http://www.ncbi.nlm.nih.gov/gene/?term=298451
Atp6v0c	protein_coding	chr10:13537031-13543407	-	1654	5034	6050	3993	5702	6874	6533	252.362949391521	260.394866890718	231.759113409345	274.55311842247	278.340026870796	258.020943594118	ATPase H+ transporting V0 subunit C	http://www.ncbi.nlm.nih.gov/gene/?term=170667
Atp6v0d1	protein_coding	chr19:37481782-37525762	-	1585	4477	5146	3696	4540	5236	5308	234.210152164066	231.128267927364	223.859594029013	228.11889510607	221.244260746647	218.765812476468	ATPase H+ transporting V0 subunit D1	http://www.ncbi.nlm.nih.gov/gene/?term=291969
Atp6v0d2	protein_coding	chr5:33843591-33892446	-	1306	6	7	5	17	16	14	0.380939460027321	0.381564017169419	0.367535965101117	1.03666972978545	0.820499740361372	0.700265394263567	ATPase H+ transporting V0 subunit D2	http://www.ncbi.nlm.nih.gov/gene/?term=297932
Atp6v0e1	protein_coding	chr10:16769857-16792930	-	835	3697	4068	3125	3510	4210	4219	367.122382822282	346.822303324179	359.282911992559	334.776769392058	337.673720242464	330.066050137534	ATPase H+ transporting V0 subunit e1	http://www.ncbi.nlm.nih.gov/gene/?term=94170
Atp6v0e2	protein_coding	chr4:78168117-78171265	+	862	823	1013	715	919	1067	1035	79.1663200573947	83.6593968025794	79.6290971813856	84.9068870659689	82.9008141816308	78.4351786609219	ATPase, H+ transporting V0 subunit e2	http://www.ncbi.nlm.nih.gov/gene/?term=436582
Atp6v1a	protein_coding	chr11:61531386-61584634	+	4275	2945	3713	2533	3172	3769	4494	57.1211665876523	61.8303036808545	56.8816370095474	59.0924141182049	59.0461602189641	68.6712187545118	ATPase H+ transporting V1 subunit A	http://www.ncbi.nlm.nih.gov/gene/?term=685232
Atp6v1b1	protein_coding	chr4:115417100-115435754	+	2487	13	18	9	29	87	19	0.433426494594817	0.51523964131304	0.34740793999184	0.928660312351143	2.34285337503367	0.499063286037571	ATPase H+ transporting V1 subunit B1	http://www.ncbi.nlm.nih.gov/gene/?term=312488
Atp6v1b2	protein_coding	chr16:22326537-22350143	-	2695	3083	3744	2715	3164	3626	4108	94.8555275185581	98.8984807022895	96.7128274356876	93.5001652450887	90.1095192130505	99.5748065985412	ATPase H+ transporting V1 subunit B2	http://www.ncbi.nlm.nih.gov/gene/?term=117596
Atp6v1c1	protein_coding	chr7:77678853-77716658	+	2109	1145	1340	1047	1209	1415	1571	45.0170254734515	45.2314768412363	47.6588016151632	45.6545844566326	44.9346643904223	48.6605946051213	ATPase H+ transporting V1 subunit C1	http://www.ncbi.nlm.nih.gov/gene/?term=299971
Atp6v1c2	protein_coding	chr6:42585452-42632289	-	2215	935	1788	1141	795	956	1143	35.0014284449934	57.4653866678357	49.4521217382907	28.5843335637853	28.9058539455933	33.7093443860075	ATPase H+ transporting V1 subunit C2	http://www.ncbi.nlm.nih.gov/gene/?term=362802
Atp6v1d	protein_coding	chr6:102032271-102047754	-	1295	1323	1534	927	1498	1779	1946	84.7106402489944	84.3272893826016	68.7199732171813	92.124833945741	92.0042357028167	98.1636896387972	ATPase H+ transporting V1 subunit D	http://www.ncbi.nlm.nih.gov/gene/?term=299159
Atp6v1e1	protein_coding	chr4:153351434-153373558	-	1227	2116	2633	1858	2418	2684	3268	142.994386583491	152.763234685347	145.369789901253	156.944610625979	146.500663299087	173.986395671211	ATPase H+ transporting V1 subunit E1	http://www.ncbi.nlm.nih.gov/gene/?term=297566
Atp6v1e2	protein_coding	chr6:10510370-10517059	-	4255	1	14	8	16	9	5	0.0194871498157337	0.234229192208349	0.18049427794954	0.299471219652957	0.141659135549465	0.0767623472308392	ATPase H+ transporting V1 subunit E2	http://www.ncbi.nlm.nih.gov/gene/?term=366545
Atp6v1f	protein_coding	chr4:56744563-56747657	+	642	1323	1694	1187	1441	1833	1586	170.87270891347	187.841231704719	177.496055729279	178.757233946381	191.218135460632	161.378606518072	ATPase, H+ transporting, lysosomal V1, subunit F	http://www.ncbi.nlm.nih.gov/gene/?term=116664
Atp6v1g1	protein_coding	chr5:79367663-79373843	+	1074	2087	2248	1931	2200	2734	3363	161.126159670792	149.00628082462	172.604060499999	163.137225743211	170.488806734944	204.550427793718	ATPase H+ transporting V1 subunit G1	http://www.ncbi.nlm.nih.gov/gene/?term=298103
Atp6v1g2	protein_coding	chr20:4821265-4824829	-	1555	4	1	4	3	12	6	0.213293433996005	0.0457806712377824	0.246946351342538	0.153647512816318	0.516835688542742	0.252056942096891	ATPase H+ transporting V1 subunit G2	http://www.ncbi.nlm.nih.gov/gene/?term=368044
Atp6v1g3	protein_coding	chr13:55265794-55288651	+	2715	4	9	4	4	11	11	0.122162537703052	0.235985448977077	0.141437044691583	0.117334257792204	0.271346668278809	0.264667525756127	ATPase H+ transporting V1 subunit G3	http://www.ncbi.nlm.nih.gov/gene/?term=289407
Atp6v1h	protein_coding	chr5:14262352-14367898	-	2442	1180	1209	1015	1156	1306	1546	40.0667610605312	35.2446490678439	39.9018837001138	37.700477216538	35.817820821842	41.3562961035482	ATPase H+ transporting V1 subunit H	http://www.ncbi.nlm.nih.gov/gene/?term=297797
Atp7a	protein_coding	chrX:77076085-77193644	+	8156	4355	4671	4119	4041	4758	6434	44.2750265864638	40.7704213305377	48.4827885279171	39.459021043694	39.0704904412324	51.5325514606204	ATPase copper transporting alpha	http://www.ncbi.nlm.nih.gov/gene/?term=24941
Atp7b	protein_coding	chr16:74865516-74944935	+	6491	227	263	272	230	693	357	2.89976054533507	2.88440798224614	4.02281731489139	2.82196030189268	7.15028360433661	3.59281134265284	ATPase copper transporting beta	http://www.ncbi.nlm.nih.gov/gene/?term=24218
Atp8a1	protein_coding	chr14:41972398-42210555	+	9099	14483	13982	11268	15695	16356	20384	131.981407052897	109.392659837188	118.884761022437	137.373299070559	120.388521004203	146.343538492842	ATPase phospholipid transporting 8A1, transcript variant X4	http://www.ncbi.nlm.nih.gov/gene/?term=289615
Atp8a2	protein_coding	chr15:39955689-40488737	-	15538	71	47	41	70	67	46	0.378888234977618	0.215335329991848	0.253315494752277	0.358787741237745	0.28878945279758	0.193392897715178	ATPase phospholipid transporting 8A2, transcript variant X5	http://www.ncbi.nlm.nih.gov/gene/?term=691889
Atp8b1	protein_coding	chr18:60013388-60152920	-	6133	743	645	446	709	810	948	10.0453191084622	7.48685288353413	6.98127763927077	9.20678377316304	8.84532299994579	10.0974841193193	ATPase phospholipid transporting 8B1	http://www.ncbi.nlm.nih.gov/gene/?term=291555
Atp8b2	protein_coding	chr2:189334341-189400334	-	4605	6099	7180	5440	6081	7426	7298	109.818848907668	110.996007883326	113.407631665407	105.167134784874	108.000795058797	103.52661893315	Atpase, class I, type 8B, member 2	http://www.ncbi.nlm.nih.gov/gene/?term=361984
Atp8b3	protein_coding	chr7:12043764-12063668	+	4422	13	11	7	15	33	20	0.243765647231413	0.177086924812815	0.151968059382832	0.270151382213224	0.4998006813955	0.295453448636111	ATPase phospholipid transporting 8B3	http://www.ncbi.nlm.nih.gov/gene/?term=299616
Atp8b4	protein_coding	chr3:118591560-118968210	-	4395	584	294	294	469	334	721	11.0179768646446	4.76212729687759	6.42186936537362	8.49862441102593	5.0896653689504	10.716530182656	ATPase phospholipid transporting 8B4 (putative), transcript variant X1	http://www.ncbi.nlm.nih.gov/gene/?term=311396
Atp8b5p	protein_coding	chr5:58717375-58830617	+	4827	63	66	62	86	83	100	1.08220899427277	0.973372755155088	1.23306907670055	1.41891318893214	1.15160206722203	1.35332002265267	ATPase, class I, type 8B, member 5, pseudogene	http://www.ncbi.nlm.nih.gov/gene/?term=691125
Atp9a	protein_coding	chr3:165405588-165511104	-	3493	2028	2610	2032	2222	3083	3019	48.1412378931979	53.1929983544523	55.8467794959991	50.6617447044633	59.1121262809824	56.4601897717457	ATPase phospholipid transporting 9A (putative), transcript variant X1	http://www.ncbi.nlm.nih.gov/gene/?term=84011
Atp9b	protein_coding	chr18:77343551-77535608	-	5179	1822	2187	1800	1817	2063	2448	29.17093503243	30.0618304760344	33.3656515450746	27.9411122079021	26.6781038745578	30.8775837698303	ATPase phospholipid transporting 9B (putative)	http://www.ncbi.nlm.nih.gov/gene/?term=291411
Atpaf1	protein_coding	chr5:134641618-134667079	+	3066	796	839	594	760	919	1003	21.5272624536509	19.4806013786747	18.5989021807373	19.7413166608312	20.0745122997815	21.3701016849069	ATP synthase mitochondrial F1 complex assembly factor 1	http://www.ncbi.nlm.nih.gov/gene/?term=313510
Atpaf2	protein_coding	chr10:46768539-46783889	-	1462	335	447	304	386	418	410	18.9996378427443	21.7657030556183	19.9617782501102	21.0268688138939	19.1483144776503	18.319528435234	ATP synthase mitochondrial F1 complex assembly factor 2	http://www.ncbi.nlm.nih.gov/gene/?term=303190
Atpif1	protein_coding	chr5:150719570-150723287	-	482	837	825	628	1014	1249	1192	143.988002912858	121.848295880021	125.079351628653	167.542730832217	173.546972702156	161.550022680883	ATPase inhibitory factor 1	http://www.ncbi.nlm.nih.gov/gene/?term=25392
Atr	protein_coding	chr8:103673578-103770886	+	9044	1350	1001	900	1196	1392	1610	12.3771627962216	7.87927164070394	9.55333421892643	10.5318653761438	10.3081403692326	11.6290202968206	ATR serine/threonine kinase, transcript variant X1	http://www.ncbi.nlm.nih.gov/gene/?term=685055
Atraid	protein_coding	chr6:26680628-26685185	-	949	550	819	577	703	840	816	48.0556399960704	61.4370336686213	58.3690488795633	58.9961655594839	59.2808900926001	56.1696544938361	all-trans retinoic acid-induced differentiation factor	http://www.ncbi.nlm.nih.gov/gene/?term=298841
Atrip	protein_coding	chr8:117797954-117811989	-	2861	160	163	125	173	184	167	4.63713792189846	4.05585383966603	4.19435486212914	4.81573874639192	4.30726515221511	3.81308441153624	ATR interacting protein	http://www.ncbi.nlm.nih.gov/gene/?term=301014
Atrn	protein_coding	chr3:123434409-123567922	+	8729	5354	6331	4644	4994	5859	7127	50.8582909248115	51.6321689813212	51.074101286288	45.5636720835643	44.9532035476796	53.3359544799836	attractin	http://www.ncbi.nlm.nih.gov/gene/?term=83526
Atrnl1	protein_coding	chr1:278546113-279098977	+	6601	6287	7741	5402	5845	5725	7941	78.9735418638703	83.4833530920092	78.5629645271917	70.519537585199	58.0854556480166	78.58565357604	attractin like 1, transcript variant X1	http://www.ncbi.nlm.nih.gov/gene/?term=307992
Atrx	protein_coding	chrX:76820110-76979155	-	10570	4922	5088	4337	4538	4886	6843	38.6113076799802	34.2676770033999	39.3901333154299	34.1919742183697	30.958514789592	42.2911367575817	ATRX, chromatin remodeler, transcript variant X1	http://www.ncbi.nlm.nih.gov/gene/?term=246284
Atxn1	protein_coding	chr17:19160986-19533814	+	4455	2763	2981	2423	2626	2915	3664	51.4258010041327	47.6350710196487	52.213008948716	46.9441723351694	43.8220301144548	53.726130517616	ataxin 1	http://www.ncbi.nlm.nih.gov/gene/?term=25049
Atxn10	protein_coding	chr7:126228416-126351728	+	1811	1712	2039	1529	1948	2472	2395	78.385042552016	80.1514391809601	81.051685563261	85.6653463965438	91.4179879132504	86.3902784079507	ataxin 10	http://www.ncbi.nlm.nih.gov/gene/?term=170821
Atxn2	protein_coding	chr12:40264601-40335637	-	9050	3756	4684	3791	3550	4461	4765	34.4131868709499	36.8451947669544	40.2140877319343	31.2402461371743	33.0130223779573	34.3947480062167	ataxin 2, transcript variant X19	http://www.ncbi.nlm.nih.gov/gene/?term=288663
Atxn2l	protein_coding	chr1:197908087-197920400	-	6203	3902	4193	3255	3764	4085	4550	52.1594943192205	48.1211093418562	50.3758314919814	48.3261843980959	44.1054159260169	47.9167574714124	ataxin 2-like	http://www.ncbi.nlm.nih.gov/gene/?term=361649
Atxn3	protein_coding	chr6:125817420-125853461	-	5693	1906	1894	1394	1537	1741	2446	27.7606480976804	23.6837975600526	23.5068591873652	21.5014306044821	20.4813806719624	28.0668113172254	ataxin 3	http://www.ncbi.nlm.nih.gov/gene/?term=60331
Atxn7	protein_coding	chr15:12421432-12569649	-	8146	2835	3525	2523	2548	2876	4060	28.8573565788067	30.8054292666339	29.7334881260706	24.9109156408072	23.64537021838	32.5581285813139	ataxin 7, transcript variant X4	http://www.ncbi.nlm.nih.gov/gene/?term=361015
Atxn7l1	protein_coding	chr6:52459930-52680552	+	14316	2218	2337	2104	1990	2295	2325	12.8465863529946	11.6211624477225	14.1090269037163	11.0704700110472	10.7364978729783	10.6091129625774	ataxin 7-like 1, transcript variant X2	http://www.ncbi.nlm.nih.gov/gene/?term=362726
Atxn7l2	protein_coding	chr2:210992904-211001287	-	3573	313	324	320	228	375	325	7.26372192326934	6.45542059418403	8.59785225497111	5.08202156860691	7.0291027820106	5.94193847897267	ataxin 7-like 2, transcript variant X2	http://www.ncbi.nlm.nih.gov/gene/?term=310781
Atxn7l3	protein_coding	chr10:90234749-90241757	-	4804	1287	1489	1023	1184	1497	1670	22.2138296239953	22.0650160867205	20.4430481158104	19.6283311682195	20.869903640003	22.7086480045903	ataxin 7-like 3, transcript variant X2	http://www.ncbi.nlm.nih.gov/gene/?term=287734
Atxn7l3b	protein_coding	chr7:55600879-55604403	-	3525	4006	4538	3188	3597	4462	5281	94.2322827797399	91.6469296027867	86.8224840683985	81.2673296547009	84.7758371097363	97.8666792405329	ataxin 7-like 3B	http://www.ncbi.nlm.nih.gov/gene/?term=100192313
Auh	protein_coding	chr17:12310178-12405224	+	2640	436	599	450	472	539	528	13.6940040133155	16.1523398943471	16.3637035371156	14.2387788518516	13.6737136418452	13.0649514986888	AU RNA binding protein/enoyl-CoA hydratase	http://www.ncbi.nlm.nih.gov/gene/?term=361215
Aunip	protein_coding	chr5:152721799-152734577	+	1903	8	16	21	26	39	30	0.348577288348699	0.598540777927497	1.05938427523523	1.0881010585328	1.37254774617598	1.02981751172009	aurora kinase A and ninein interacting protein, transcript variant X2	http://www.ncbi.nlm.nih.gov/gene/?term=689656
Aup1	protein_coding	chr4:113887030-113890103	+	1575	2696	3016	2202	2677	2880	2930	141.934253567106	136.321177412477	134.217693824682	135.363783971098	122.465446961366	121.524786956058	ancient ubiquitous protein 1	http://www.ncbi.nlm.nih.gov/gene/?term=680423
Aurka	protein_coding	chr3:170364177-170380278	-	2521	115	125	94	120	190	133	3.78244727631253	3.52979689482109	3.57954662591619	3.79090650423443	5.04757054673916	3.44632794392228	aurora kinase A	http://www.ncbi.nlm.nih.gov/gene/?term=261730
Aurkaip1	protein_coding	chr5:173274433-173276170	+	1218	1092	1144	933	1099	1298	1347	74.3401166936075	66.8638355322791	73.5372476853499	71.8596466310572	71.3721938558966	72.2433894447203	aurora kinase A interacting protein 1	http://www.ncbi.nlm.nih.gov/gene/?term=298687
Aurkb	protein_coding	chr10:55625860-55632399	+	2213	2249	248	141	366	1116	1938	84.2666889859532	7.97779397023878	6.11660893172258	13.171472958149	33.7741496152773	57.2071306020311	aurora kinase B	http://www.ncbi.nlm.nih.gov/gene/?term=114592
Aurkc	protein_coding	chr1:69958452-69964546	-	1427	85	69	61	58	62	87	4.93904338444673	3.44221241798028	4.10373093142895	3.23697014270118	2.90984166855908	3.98265865587221	aurora kinase C	http://www.ncbi.nlm.nih.gov/gene/?term=292554
Aven	protein_coding	chr3:103980612-104117193	+	1543	119	141	96	152	129	216	6.39482882271398	6.50527613236551	5.97280481665815	7.84535021155001	5.59919285716307	9.1446193250706	apoptosis and caspase activation inhibitor	http://www.ncbi.nlm.nih.gov/gene/?term=311299
Avil	protein_coding	chr7:70292565-70310588	+	3014	362	265	281	376	245	287	9.95894218071425	6.25914734582256	8.95026899061702	9.93526076016865	5.44407975123234	6.22037339104793	advillin	http://www.ncbi.nlm.nih.gov/gene/?term=79253
Avl9	protein_coding	chr4:87026471-87070738	+	8135	2379	2550	2053	2054	2390	3054	24.2484941175768	22.3149116933764	24.2272660178608	20.108401823804	19.676234323752	24.5238856035622	AVL9 cell migration associated, transcript variant X1	http://www.ncbi.nlm.nih.gov/gene/?term=312371
Avp	protein_coding	chr3:123117482-123119460	-	585	0	0	1	0	13	0	0	0	0.164103237751131	0	1.48829536237771	0	arginine vasopressin	http://www.ncbi.nlm.nih.gov/gene/?term=24221
Avpi1	protein_coding	chr1:261365590-261371519	-	1095	1561	2639	2162	2013	3137	3357	118.205224538213	171.568605133854	189.545983571231	146.407838456722	191.867776100502	200.269599000449	arginine vasopressin-induced 1	http://www.ncbi.nlm.nih.gov/gene/?term=171386
Avpr1a	protein_coding	chr7:67341366-67345290	-	1596	152	196	137	119	261	178	7.89693547294732	8.74250186707477	8.24063533180728	5.938116960964	10.9523991423097	7.28559325428137	arginine vasopressin receptor 1A	http://www.ncbi.nlm.nih.gov/gene/?term=25107
Avpr1b	protein_coding	chr13:48367307-48378831	+	2664	6	0	0	11	3	1	0.186751852400781	0	0	0.328846434775166	0.0754203730934651	0.024521305365407	arginine vasopressin receptor 1B	http://www.ncbi.nlm.nih.gov/gene/?term=29462
Avpr2	protein_coding	chrX:156889006-156892707	-	2975	0	1	0	2	1	0	0	0.023929056731009	0	0.0535399176312325	0.0225120306914276	0	arginine vasopressin receptor 2	http://www.ncbi.nlm.nih.gov/gene/?term=25108
Awat1	protein_coding	chrX:70408124-70414369	+	1331	0	0	0	0	0	0	0	0	0	0	0	0	acyl-CoA wax alcohol acyltransferase 1	http://www.ncbi.nlm.nih.gov/gene/?term=679520
Awat2	protein_coding	chrX:70224761-70233021	-	1002	2	0	0	0	0	0	0.165504635660573	0	0	0	0	0	acyl-CoA wax alcohol acyltransferase 2	http://www.ncbi.nlm.nih.gov/gene/?term=302425
Axdnd1	protein_coding	chr13:73950422-74025237	-	5259	18	7	9	14	19	13	0.283803157327827	0.0947561525809587	0.164290463350391	0.212011558218372	0.241964733757928	0.161479719987597	axonemal dynein light chain domain containing 1, transcript variant X1	http://www.ncbi.nlm.nih.gov/gene/?term=501861
Axin2	protein_coding	chr10:97212483-97238824	+	3120	1498	2340	1224	1458	1603	2114	39.8111852737142	53.3917078310638	37.6616930638846	37.2166778399603	34.4096749888193	44.2617106862631	axin 2	http://www.ncbi.nlm.nih.gov/gene/?term=29134
Axl	protein_coding	chr1:82550892-82580761	-	2667	3323	5452	3029	3667	4329	4665	103.313057388204	145.527604596905	109.030818778284	109.502130092303	108.70917812823	114.263214738252	Axl receptor tyrosine kinase	http://www.ncbi.nlm.nih.gov/gene/?term=308444
Azgp1	protein_coding	chr12:19196565-19203094	+	1877	331	579	461	414	359	495	14.6221626191947	21.9597221340337	23.5781468688939	17.5659135723249	12.8094893869003	17.2273601274666	alpha-2-glycoprotein 1, zinc-binding	http://www.ncbi.nlm.nih.gov/gene/?term=25294
Azi2	protein_coding	chr8:126411030-126435581	+	3883	1247	1300	1190	1216	1424	1714	26.6285152240628	23.8335377046555	29.4206718929822	24.9402531577062	24.5608979709409	28.8350848168332	5-azacytidine induced 2	http://www.ncbi.nlm.nih.gov/gene/?term=316051
Azin1	protein_coding	chr7:77345646-77372398	-	4368	5390	4106	3086	4538	5161	6834	102.318466824966	66.9189109750756	67.8244542455345	82.7401940220165	79.1321328835649	102.204531298122	antizyme inhibitor 1	http://www.ncbi.nlm.nih.gov/gene/?term=58961
Azin2	protein_coding	chr5:147120128-147148576	-	1917	151	239	104	157	126	132	6.53134647488679	8.87540822230864	5.20815909482464	6.52247183818673	4.40200036759605	4.49810536731071	antizyme inhibitor 2	http://www.ncbi.nlm.nih.gov/gene/?term=366473
B2m	protein_coding	chr3:114087287-114093311	+	1829	44260	48961	42320	41675	38119	60612	2006.52970057015	1905.6762581496	2221.28850609749	1814.66547298054	1395.8200608701	2164.8246042606	beta-2 microglobulin	http://www.ncbi.nlm.nih.gov/gene/?term=24223
B3galnt1	protein_coding	chr2:166226736-166255978	-	2701	812	762	728	670	934	937	24.9275349286741	20.0836635158685	25.8749673800266	19.7553574265928	23.1592203186728	22.6617170571482	beta-1,3-N-acetylgalactosaminyltransferase 1 (globoside blood group)	http://www.ncbi.nlm.nih.gov/gene/?term=310508
B3galnt2	protein_coding	chr17:54027859-54070399	-	5758	920	846	799	860	921	1189	13.2484190115789	10.4595078904897	13.3213467998341	11.8949183101345	10.712469832189	13.4892561062357	beta-1,3-N-acetylgalactosaminyltransferase 2	http://www.ncbi.nlm.nih.gov/gene/?term=291212
B3galt1	protein_coding	chr3:53699409-54269612	+	10428	4	8	2	8	16	15	0.0318058390740111	0.054613689125241	0.0184120433610303	0.0610975277916826	0.102759173466815	0.0939654164174974	Beta-1,3-galactosyltransferase 1	http://www.ncbi.nlm.nih.gov/gene/?term=366064
B3galt2	protein_coding	chr13:60435946-60444957	+	4463	18	14	5	11	44	6	0.334420973423044	0.223312841776053	0.107551416182402	0.196291037920915	0.660278919450564	0.0878217667400101	Beta-1,3-galactosyltransferase 2	http://www.ncbi.nlm.nih.gov/gene/?term=686081
B3galt4	protein_coding	chr20:5446104-5447679	+	1576	108	128	69	103	112	129	5.68218580350397	5.78184314921841	4.20306293897488	5.20493948608833	4.75952324009116	5.34701377960298	Beta-1,3-galactosyltransferase 4	http://www.ncbi.nlm.nih.gov/gene/?term=171079
B3galt5	protein_coding	chr11:36638067-36683915	+	5729	106	152	94	89	82	98	1.53417510584576	1.88876234137934	1.57515047022774	1.23721693932707	0.958598339531114	1.11744217740575	Beta-1,3-galactosyltransferase 5	http://www.ncbi.nlm.nih.gov/gene/?term=288161
B3galt6	protein_coding	chr5:173423475-173425611	-	2137	198	212	147	181	194	250	7.68260591869793	7.06226302304509	6.60367708488935	6.74541580404256	6.07993379202499	7.6421101419565	Beta-1,3-galactosyltransferase 6	http://www.ncbi.nlm.nih.gov/gene/?term=298690
B3gat1	protein_coding	chr8:27777024-27804368	+	3606	0	0	0	3	1	0	0	0	0	0.0662567616276692	0.0185727374672759	0	beta-1,3-glucuronyltransferase 1	http://www.ncbi.nlm.nih.gov/gene/?term=117108
B3gat2	protein_coding	chr9:29984077-30068649	+	1996	2	0	0	1	4	2	0.0830839904468405	0	0	0.0399001139661615	0.134215012639272	0.0654556688311064	beta-1,3-glucuronyltransferase 2	http://www.ncbi.nlm.nih.gov/gene/?term=64544
B3gat3	protein_coding	chr1:225120061-225126579	+	1574	895	1028	659	873	904	1136	47.1483170946775	46.4944308770297	40.193303495316	44.171707615596	38.4649652741584	47.146711888534	beta-1,3-glucuronyltransferase 3	http://www.ncbi.nlm.nih.gov/gene/?term=293722
B3glct	protein_coding	chr12:6403118-6476010	+	4613	1058	1245	1031	1100	1394	1575	19.0173544697533	19.2131443744994	21.455973618259	18.9908281430965	20.2386230396605	22.3035970197647	beta 3-glucosyltransferase, transcript variant X1	http://www.ncbi.nlm.nih.gov/gene/?term=689765
B3gnt2	protein_coding	chr14:107592336-107617189	-	4966	1038	929	834	945	1029	1368	17.3315947884923	13.3174645120307	16.1224987246072	15.1551335008564	13.8774701479863	17.9952211540539	UDP-GlcNAc:betaGal beta-1,3-N-acetylglucosaminyltransferase 2	http://www.ncbi.nlm.nih.gov/gene/?term=305571
B3gnt3	protein_coding	chr16:20123948-20133482	-	2414	11	24	14	12	17	13	0.377835976439692	0.707760832888998	0.556754563869828	0.395893757132353	0.471642896528148	0.351790326186733	UDP-GlcNAc:betaGal beta-1,3-N-acetylglucosaminyltransferase 3	http://www.ncbi.nlm.nih.gov/gene/?term=290638
B3gnt4	protein_coding	chr12:38503361-38506793	-	1480	6	0	4	1	4	2	0.336153334321406	0	0.259460524552464	0.0538112347813908	0.181008895424316	0.0882766993154651	UDP-GlcNAc:betaGal beta-1,3-N-acetylglucosaminyltransferase 4	http://www.ncbi.nlm.nih.gov/gene/?term=288752
B3gnt5	protein_coding	chr11:84919055-84931160	-	4209	449	268	237	316	352	529	8.84535573466622	4.53281941830208	5.40558170539453	5.97919655085788	5.60099751486409	8.21021542267331	UDP-GlcNAc:betaGal beta-1,3-N-acetylglucosaminyltransferase 5	http://www.ncbi.nlm.nih.gov/gene/?term=116740
B3gnt6	protein_coding	chr1:163143027-163149496	-	3040	13	17	12	25	25	12	0.354582793439904	0.39809606716144	0.378948924017415	0.654939370694559	0.55076719824833	0.257860884842543	UDP-GlcNAc:betaGal beta-1,3-N-acetylglucosaminyltransferase 6	http://www.ncbi.nlm.nih.gov/gene/?term=292325
B3gnt7	protein_coding	chr9:93326283-93330234	+	2531	954	863	594	1263	1199	1050	31.2538927825023	24.2734328240264	22.5303176950378	39.7416485589754	31.7269760083324	27.1003537606149	UDP-GlcNAc:betaGal beta-1,3-N-acetylglucosaminyltransferase 7	http://www.ncbi.nlm.nih.gov/gene/?term=316583
B3gnt8	protein_coding	chr1:82419264-82422852	+	3589	25	71	60	52	57	38	0.57758304866221	1.40830733017759	1.60491046114926	1.1538903953123	1.06366051950371	0.691652489481994	UDP-GlcNAc:betaGal beta-1,3-N-acetylglucosaminyltransferase 8	http://www.ncbi.nlm.nih.gov/gene/?term=308440
B3gnt9	protein_coding	chr19:37208061-37212400	-	4186	407	326	231	284	416	461	8.0620051943718	5.54409834461755	5.29768061000935	5.40323416228241	6.65573081311771	7.1941503116287	UDP-GlcNAc:betaGal beta-1,3-N-acetylglucosaminyltransferase 9, transcript variant X1	http://www.ncbi.nlm.nih.gov/gene/?term=291958
B3gntl1	protein_coding	chr10:110799409-110863075	-	9286	347	314	324	383	292	360	3.09847990476885	2.4072074461848	3.34957222521532	3.28476850349812	2.10598762240395	2.53251267474046	UDP-GlcNAc:betaGal beta-1,3-N-acetylglucosaminyltransferase-like 1	http://www.ncbi.nlm.nih.gov/gene/?term=367384
B4galnt1	protein_coding	chr7:70439273-70459556	+	2982	361	515	431	269	595	486	10.0380060061056	12.2945358967126	13.8753084675994	7.18421488637401	13.3632154016309	10.646489651849	beta-1,4-N-acetyl-galactosaminyl transferase 1	http://www.ncbi.nlm.nih.gov/gene/?term=64828
B4galnt2	protein_coding	chr10:83677768-83701487	-	1596	29	32	40	33	43	29	1.50665216260179	1.42734724360404	2.40602491439629	1.6467047034606	1.80441824949929	1.18697867625932	beta-1,4-N-acetyl-galactosaminyl transferase 2, transcript variant X1	http://www.ncbi.nlm.nih.gov/gene/?term=688155
B4galnt3	protein_coding	chr4:152736036-152835521	-	4434	12	16	3	13	24	4	0.22440547352083	0.256883874694638	0.0649529053345141	0.233497554622002	0.362507666073055	0.0589307690513705	beta-1,4-N-acetyl-galactosaminyl transferase 3	http://www.ncbi.nlm.nih.gov/gene/?term=500306
B4galnt4	protein_coding	chr1:213870328-213881233	+	3551	23	36	35	35	43	56	0.537062775758034	0.72171275018053	0.946216218798764	0.784968167185593	0.810997332075717	1.03018485486704	beta-1,4-N-acetyl-galactosaminyl transferase 4	http://www.ncbi.nlm.nih.gov/gene/?term=309105
B4galt1	protein_coding	chr5:57121768-57168610	-	2292	2051	1806	1528	1710	2131	2937	74.1991509064821	56.0939059586394	64.0002627229412	59.4177456303419	62.2687974586433	83.7080334896359	beta-1,4-galactosyltransferase 1	http://www.ncbi.nlm.nih.gov/gene/?term=24390
B4galt2	protein_coding	chr5:136707510-136717345	-	2226	234	324	232	203	303	345	8.71642877674374	10.3617330561633	10.0054319081687	7.26282451829337	9.116310541788	10.1244570239165	beta-1,4-galactosyltransferase 2	http://www.ncbi.nlm.nih.gov/gene/?term=313536
B4galt3	protein_coding	chr13:89643847-89649880	+	2138	970	1076	733	844	1121	1142	37.619404954148	35.8275507491267	32.9131379157502	31.4390503227927	35.1155563868773	34.8928311775085	beta-1,4-galactosyltransferase 3	http://www.ncbi.nlm.nih.gov/gene/?term=494342
B4galt4	protein_coding	chr11:64558006-64584054	-	2170	665	982	806	873	1046	1330	25.4103004331127	32.2154575054406	35.657289231353	32.0397547405291	32.2829782060455	40.0377545927561	beta-1,4-galactosyltransferase 4	http://www.ncbi.nlm.nih.gov/gene/?term=303923
B4galt5	protein_coding	chr3:164039731-164055561	-	1831	1396	1524	981	1372	1597	1911	63.2186128686302	59.2528401489468	51.4344001074866	59.6761009818137	58.4141705173535	68.1789249426389	beta-1,4-galactosyltransferase 5	http://www.ncbi.nlm.nih.gov/gene/?term=362275
B4galt6	protein_coding	chr18:15462913-15525584	+	5726	7975	6947	5019	6164	6795	8915	115.485440825345	86.3691219705204	84.1470446925712	85.7325930431172	79.4766878154112	101.706289391208	beta-1,4-galactosyltransferase 6	http://www.ncbi.nlm.nih.gov/gene/?term=65196
B4galt7	protein_coding	chr17:9549605-9558672	-	2195	350	392	332	323	368	395	13.2215206665519	12.7134696855137	14.5203329549088	11.7193269589504	11.2283240095558	11.7554802778635	beta-1,4-galactosyltransferase 7	http://www.ncbi.nlm.nih.gov/gene/?term=364675
B4gat1	protein_coding	chr1:220322854-220325076	+	1980	0	5	0	2	2	0	0	0.179770060037252	0	0.0804450782590488	0.0676497891989868	0	beta-1,4-glucuronyltransferase 1	http://www.ncbi.nlm.nih.gov/gene/?term=293667
B9d1	protein_coding	chr10:47784294-47794399	+	3319	2	0	0	0	0	1	0.0499655453244633	0	0	0	0	0.0196820601064912	B9 protein domain 1	http://www.ncbi.nlm.nih.gov/gene/?term=287383
B9d2	protein_coding	chr1:82473254-82479704	+	1741	184	205	106	136	228	148	8.76328508543034	8.3823856828398	5.8449407081836	6.22120926869519	8.77076991269116	5.55316720794356	B9 protein domain 2	http://www.ncbi.nlm.nih.gov/gene/?term=308443
Baalc	protein_coding	chr7:77761056-77836534	+	3474	358	385	253	470	569	542	8.54478423799913	7.88939071769701	6.99139312128848	10.7746387201887	10.9694308444678	10.1917151875206	brain and acute leukemia, cytoplasmic	http://www.ncbi.nlm.nih.gov/gene/?term=140720
Baat	protein_coding	chr5:64768397-64777368	-	1707	87	179	19	37	65	126	4.22604016083033	7.46503862664356	1.06854568693839	1.72624675842353	2.55024249265073	4.82186259178322	bile acid CoA:amino acid N-acyltransferase	http://www.ncbi.nlm.nih.gov/gene/?term=29725
Babam1	protein_coding	chr16:19792720-19798886	+	1456	1101	1190	945	1305	1522	1505	62.7009083344832	58.1832713543644	62.3079480836327	71.3811942697652	70.0091685228361	67.5231868321658	BRISC and BRCA1 A complex member 1	http://www.ncbi.nlm.nih.gov/gene/?term=290631
Bace1	protein_coding	chr8:50140092-50162388	+	2158	769	838	599	739	819	710	29.5476392383286	27.6442701034485	26.647004660131	27.2726708550059	25.4175744116916	21.4923900928384	beta-secretase 1	http://www.ncbi.nlm.nih.gov/gene/?term=29392
Bace2	protein_coding	chr11:37798397-37880624	+	1545	383	500	282	462	695	639	20.5550330125939	23.0384931309876	17.5224020270577	23.8148672453875	30.1271439859954	27.0178123225313	beta-site APP-cleaving enzyme 2	http://www.ncbi.nlm.nih.gov/gene/?term=288227
Bach1	protein_coding	chr11:27364913-27398713	+	4207	1405	1893	1449	1288	1625	1734	27.6918327940707	32.0324864667471	33.0650275798224	24.3824882789822	25.8691700437058	26.9249178734567	BTB domain and CNC homolog 1	http://www.ncbi.nlm.nih.gov/gene/?term=304127
Bach2	protein_coding	chr5:47458891-47807176	+	8059	1003	1032	1005	731	841	1142	10.3197141001793	9.11614219823101	11.9717577931299	7.22388617511987	6.9890232025294	9.25683993764899	BTB domain and CNC homolog 2	http://www.ncbi.nlm.nih.gov/gene/?term=313125
Bad	protein_coding	chr1:222198516-222207459	+	1154	531	713	455	620	719	796	38.1536947395301	43.9841567689757	37.8511085861416	42.7878587828459	41.7277265595588	45.0593647875057	BCL2-associated agonist of cell death	http://www.ncbi.nlm.nih.gov/gene/?term=64639
Bag1	protein_coding	chr5:57254421-57267002	-	1308	823	1033	728	1042	1173	1336	52.1722996096898	56.2218493266961	53.4314119980518	63.4445977297168	60.0609103234766	66.7231467975852	Bcl2 associated athanogene 1	http://www.ncbi.nlm.nih.gov/gene/?term=297994
Bag2	protein_coding	chr9:38456487-38467120	+	1531	76	132	79	156	143	190	4.11610353194772	6.13777960696749	4.95364541650459	8.11491697343403	6.25550663416105	8.10692614223017	Bcl2-associated athanogene 2	http://www.ncbi.nlm.nih.gov/gene/?term=690038
Bag3	protein_coding	chr1:199941258-199965191	+	2328	1280	1503	1005	1265	1726	1804	45.5905553077371	45.960903132926	41.443469095719	43.2755127825257	49.6545965618027	50.6210749648511	Bcl2-associated athanogene 3	http://www.ncbi.nlm.nih.gov/gene/?term=293524
Bag4	protein_coding	chr16:71057709-71075874	+	2172	422	455	349	385	464	595	16.11018465959	14.9129693450792	15.4254776866757	14.1167778906245	14.3073697819736	17.8951338437382	BCL2-associated athanogene 4	http://www.ncbi.nlm.nih.gov/gene/?term=361167
Bag5	protein_coding	chr6:136180640-136185651	-	3828	2	6	2	5	9	7	0.0433217463249461	0.111581416574846	0.0501569457076342	0.104023808093598	0.157460716239021	0.119454885698566	BCL2-associated athanogene 5	http://www.ncbi.nlm.nih.gov/gene/?term=366734
Bag6	protein_coding	chr20:5124512-5138084	+	5237	4579	5891	3787	4390	5678	5782	72.4996580239776	80.079065834841	69.420181859398	66.7600448007737	72.6130128014376	72.1229230145301	BCL2-associated athanogene 6	http://www.ncbi.nlm.nih.gov/gene/?term=94342
Bahcc1	protein_coding	chr10:109424306-109482305	+	10267	1641	2206	1083	1420	1547	1871	13.2529606181571	15.2958809746861	10.1264660361759	11.0148720187563	10.0913296631854	11.9044142661181	BAH domain and coiled-coil containing 1, transcript variant X1	http://www.ncbi.nlm.nih.gov/gene/?term=360674
Bahd1	protein_coding	chr3:110708790-110732038	+	7088	1987	2495	1701	1788	2420	2372	23.2445983690514	25.0587492547976	23.0384692914199	20.0899325519057	22.8661632284047	21.8609374681785	bromo adjacent homology domain containing 1, transcript variant X3	http://www.ncbi.nlm.nih.gov/gene/?term=362194
Baiap2	protein_coding	chr10:109107326-109187458	+	6919	1410	1654	2098	1421	1796	1669	16.8975472867445	17.0178512795837	29.1095283695759	16.3563132886324	17.3845976567953	15.7576268617659	BAI1-associated protein 2	http://www.ncbi.nlm.nih.gov/gene/?term=117542
Baiap2l1	protein_coding	chr12:12226967-12321172	+	2334	1384	1591	1145	1443	1796	1687	49.1680661066283	48.5268249981277	47.0953090088481	49.237971486088	51.5355746304056	47.2163092936762	BAI1-associated protein 2-like 1	http://www.ncbi.nlm.nih.gov/gene/?term=304282
Baiap2l2	protein_coding	chr7:120492366-120518803	-	2052	16	15	24	19	26	22	0.646532728779313	0.520387015897308	1.12281162671827	0.737413217374614	0.848589461004835	0.700362897103202	BAI1-associated protein 2-like 2	http://www.ncbi.nlm.nih.gov/gene/?term=685357
Baiap3	protein_coding	chr10:14601133-14613881	-	3710	167	332	173	164	188	212	3.73241950183642	6.3705469900856	4.47656824167203	3.52050213103482	3.39379481555672	3.73284328533967	BAI1-associated protein 3	http://www.ncbi.nlm.nih.gov/gene/?term=106146145
Bak1	protein_coding	chr20:5609620-5618899	-	2575	1376	1032	823	1195	1254	1191	44.3087082381137	28.530869893415	30.6828444005712	36.9594368288807	32.6153426403783	30.2142858930843	BCL2-antagonist/killer 1	http://www.ncbi.nlm.nih.gov/gene/?term=116502
Bambi	protein_coding	chr17:56905419-56909675	-	842	521	550	225	539	522	729	51.3066336161025	46.5010915393271	25.6533119584236	50.9813517931247	41.5202589812974	56.5578957395734	BMP and activin membrane-bound inhibitor	http://www.ncbi.nlm.nih.gov/gene/?term=83837
Banf1	protein_coding	chr1:220744195-220746224	-	918	1695	1627	1259	1680	2145	1716	153.099900958366	126.170382921047	131.660671189841	145.747553551688	156.489880014715	122.110331000817	barrier to autointegration factor 1	http://www.ncbi.nlm.nih.gov/gene/?term=114087
Banf2	protein_coding	chr3:138128123-138183750	+	3222	0	1	0	2	0	0	0	0.0220946442503885	0	0.0494355229524881	0	0	barrier to autointegration factor 2, transcript variant X1	http://www.ncbi.nlm.nih.gov/gene/?term=296198
Bank1	protein_coding	chr2:241273763-241545527	-	3401	1358	846	1001	776	819	1365	33.1086159684669	17.7082759286798	28.2553350421924	18.171457489483	16.1279404823377	26.218257564996	B-cell scaffold protein with ankyrin repeats 1	http://www.ncbi.nlm.nih.gov/gene/?term=365948
Banp	protein_coding	chr19:54766441-54843795	+	5898	1239	1412	993	1266	1362	1812	17.4186473440672	17.0428600559426	16.1628333885759	17.0947837207861	15.4658566904255	20.0692540824213	Btg3 associated nuclear protein	http://www.ncbi.nlm.nih.gov/gene/?term=292064
Bap1	protein_coding	chr16:7336685-7345511	+	3751	1678	1979	1387	1678	1914	2297	37.0930701407248	37.5587629246157	35.4978796574458	35.6270255679811	34.1740548018108	40.0029240102483	Brca1 associated protein 1	http://www.ncbi.nlm.nih.gov/gene/?term=306257
Bard1	protein_coding	chr9:78297723-78368777	-	2455	79	75	59	107	136	76	2.66823135430134	2.17481498293539	2.30713778044004	3.47109863135684	3.71012937586623	2.02227355173188	BRCA1 associated RING domain 1	http://www.ncbi.nlm.nih.gov/gene/?term=64557
Barhl1	protein_coding	chr3:7491234-7498555	-	2391	6	7	3	18	12	5	0.208074836802878	0.208415979265271	0.120452188311684	0.599553029935696	0.33612693253198	0.136605515460987	BarH-like homeobox 1	http://www.ncbi.nlm.nih.gov/gene/?term=117232
Barhl2	protein_coding	chr14:4362717-4367614	+	1574	0	0	0	0	0	0	0	0	0	0	0	0	BarH-like homeobox 2	http://www.ncbi.nlm.nih.gov/gene/?term=65050
Barx1	protein_coding	chr17:14824721-14828196	-	1372	3	3	1	3	15	0	0.181307191980933	0.155660955775696	0.0699711327145859	0.174141313724034	0.732215283968626	0	BARX homeobox 1	http://www.ncbi.nlm.nih.gov/gene/?term=364680
Barx2	protein_coding	chr8:32950878-33018245	-	1886	6	18	1	9	38	20	0.263789467017858	0.679427883322126	0.0509015875315015	0.380045412135803	1.34940883863515	0.692733377449037	BARX homeobox 2	http://www.ncbi.nlm.nih.gov/gene/?term=679701
Basp1	protein_coding	chr2:77586424-77632626	-	1022	171	152	108	174	242	221	13.8737256767876	10.5877881152273	10.1448557349476	13.5591674959919	15.8586462781735	14.1259994188367	brain abundant, membrane attached signal protein 1	http://www.ncbi.nlm.nih.gov/gene/?term=64160
Batf	protein_coding	chr6:109562415-109584541	+	1063	36	36	32	43	50	25	2.80812945322115	2.41091437054662	2.88994601194843	3.2215870004588	3.15020184887098	1.53633013860405	basic leucine zipper ATF-like transcription factor	http://www.ncbi.nlm.nih.gov/gene/?term=299206
Batf2	protein_coding	chr1:221538006-221546650	+	2389	204	149	104	224	136	214	7.08046705025247	4.43999691186187	4.1791716135533	7.46735058799777	3.81262771776961	5.85161075914485	basic leucine zipper ATF-like transcription factor 2, transcript variant X3	http://www.ncbi.nlm.nih.gov/gene/?term=309178
Batf3	protein_coding	chr13:109713376-109726438	+	2115	87	81	29	96	73	79	3.41080404469852	2.72638508073517	1.31631746025907	3.6148937294279	2.31160769050155	2.44002640282841	basic leucine zipper ATF-like transcription factor 3	http://www.ncbi.nlm.nih.gov/gene/?term=60462
Bax	protein_coding	chr1:101451801-101457207	-	832	369	457	319	383	479	471	36.7748515504019	39.1025808955066	36.8078434049608	36.6614907734177	38.5579405481389	36.9807220906397	BCL2 associated X, apoptosis regulator	http://www.ncbi.nlm.nih.gov/gene/?term=24887
Baz1a	protein_coding	chr6:75793223-75873854	-	5286	1464	1711	1082	1455	1487	2184	22.9647544627594	23.0428079452516	19.6504779416068	21.9215121033384	18.8401975356611	26.9900246624446	bromodomain adjacent to zinc finger domain, 1A	http://www.ncbi.nlm.nih.gov/gene/?term=314126
Baz1b	protein_coding	chr12:24478882-24536851	-	6387	3916	4818	3062	3771	4355	5502	50.8386085449582	53.7010069057075	46.0236741328431	47.0212629111828	45.6659908629986	56.2731823593126	bromodomain adjacent to zinc finger domain, 1B	http://www.ncbi.nlm.nih.gov/gene/?term=368002
Baz2a	protein_coding	chr7:2518267-2548840	+	6264	5570	7489	5157	5679	5901	6921	73.7312054813736	85.1107918149929	79.0348071988045	72.2029251977661	63.0921762456241	72.1763484374405	bromodomain adjacent to zinc finger domain, 2A	http://www.ncbi.nlm.nih.gov/gene/?term=304601
Baz2b	protein_coding	chr3:45968845-46286915	-	9451	3314	3867	3273	3171	3403	4301	29.075194545778	29.1278854699994	33.2461421900624	26.7210273757115	24.1149201478902	29.7282596528731	bromodomain adjacent to zinc finger domain, 2B	http://www.ncbi.nlm.nih.gov/gene/?term=317627
Bbc3	protein_coding	chr1:78261491-78267802	+	1358	148	189	90	166	182	144	9.03669935564075	9.90773959751699	6.36232361384172	9.73515770330786	8.97580192774186	6.92692568413546	Bcl-2 binding component 3	http://www.ncbi.nlm.nih.gov/gene/?term=317673
Bbip1	protein_coding	chr1:274649085-274663544	-	1661	388	372	311	318	423	570	19.3691240919852	15.9435804239661	17.9747878147213	15.2472724488343	17.0558110914267	22.4172858345955	BBSome interacting protein 1, transcript variant X8	http://www.ncbi.nlm.nih.gov/gene/?term=100910342
Bbof1	protein_coding	chr6:108123855-108149613	+	3683	149	185	98	215	217	238	3.35453585322457	3.57587689338286	2.55444980186597	4.64912704519102	3.94602340853064	4.2213663544501	basal body orientation factor 1	http://www.ncbi.nlm.nih.gov/gene/?term=500693
Bbox1	protein_coding	chr3:101425684-101474848	-	2853	21	27	22	65	55	44	0.610330975038515	0.673712401653801	0.740276435281129	1.81445523518044	1.29110796420779	1.0074620854229	gamma-butyrobetaine hydroxylase 1	http://www.ncbi.nlm.nih.gov/gene/?term=64564
Bbs1	protein_coding	chr1:220146084-220165545	-	5276	612	719	543	623	783	702	9.61821594942371	9.70145007089584	9.88025284075732	9.40411503370613	9.93936449836593	8.69180814260762	Bardet-Biedl syndrome 1	http://www.ncbi.nlm.nih.gov/gene/?term=309156
Bbs10	protein_coding	chr7:54030229-54034354	+	3769	635	715	532	550	647	596	13.9699700891155	13.5049336160646	13.5505995364572	11.6217418710671	11.4968743633927	10.329943079356	Bardet-Biedl syndrome 10	http://www.ncbi.nlm.nih.gov/gene/?term=500832
Bbs12	protein_coding	chr2:124048513-124057026	+	2814	250	304	215	275	308	331	7.36654428446578	7.6906321632994	7.33478490694689	7.78293267804763	7.33040999380066	7.68390004631486	Bardet-Biedl syndrome 12, transcript variant X3	http://www.ncbi.nlm.nih.gov/gene/?term=365770
Bbs2	protein_coding	chr19:11385921-11421523	+	2896	600	727	580	586	727	749	17.1791068644918	17.8709813964933	19.226598262762	16.115126968648	16.8127012362523	16.8951116583528	Bardet-Biedl syndrome 2	http://www.ncbi.nlm.nih.gov/gene/?term=113948
Bbs4	protein_coding	chr8:64115005-64154432	-	6156	1034	624	773	691	637	771	13.9273925324544	7.21603328710933	12.0546303812947	8.93951812641857	6.93014726487282	8.18151202525105	Bardet-Biedl syndrome 4	http://www.ncbi.nlm.nih.gov/gene/?term=300754
Bbs5	protein_coding	chr3:55886695-55907717	+	1369	238	241	235	228	315	280	14.4152240663954	12.5321661429621	16.4792495323862	13.2637421947644	15.4102167726107	13.3607977342326	Bardet-Biedl syndrome 5	http://www.ncbi.nlm.nih.gov/gene/?term=362142
Bbs7	protein_coding	chr2:123283402-123322991	-	2695	803	797	799	731	892	930	24.7061266939352	21.0529084187299	28.4617123834675	21.6019661169911	22.1670411301823	22.5424951647136	Bardet-Biedl syndrome 7	http://www.ncbi.nlm.nih.gov/gene/?term=361930
Bbs9	protein_coding	chr8:23491929-24074524	+	4825	1045	1277	942	1049	1365	1303	17.9583677672362	18.841094549297	18.7424603580344	17.3146151757108	18.9468482143111	17.6410692256907	Bardet-Biedl syndrome 9, transcript variant X1	http://www.ncbi.nlm.nih.gov/gene/?term=315484
Bbx	protein_coding	chr11:52983286-53228557	+	5715	1005	1188	828	885	1075	1437	14.5813493575287	14.7983316193185	13.9087185130171	12.3328005803439	12.5977757051657	16.4254902043883	BBX, HMG-box containing	http://www.ncbi.nlm.nih.gov/gene/?term=303970
Bc1	lncRNA	chr1:218075359-218075511	+	153	0	0	0	0	0	0	0	0	0	0	0	0	brain cytoplasmic RNA 1	http://www.ncbi.nlm.nih.gov/gene/?term=29294
Bcam	protein_coding	chr1:80674463-80689122	-	2359	8778	12172	7344	9751	12445	10770	308.54287647566	367.321671736447	298.866847882967	329.197015058476	353.320309586934	298.239778806441	basal cell adhesion molecule (Lutheran blood group)	http://www.ncbi.nlm.nih.gov/gene/?term=78958
Bcan	protein_coding	chr2:187359674-187373133	-	5537	4	10	17	15	34	8	0.0599009011854411	0.128569520994675	0.294745656390645	0.215750300189069	0.411250118193588	0.0943828896419637	brevican	http://www.ncbi.nlm.nih.gov/gene/?term=25393
Bcap29	protein_coding	chr6:50883758-50923743	-	1887	1002	966	803	944	1243	1316	44.0294955542548	36.4433066700637	40.8523139638488	39.8414161832415	44.1164817671421	45.5577005094714	B-cell receptor-associated protein 29	http://www.ncbi.nlm.nih.gov/gene/?term=298943
Bcap31	protein_coding	chrX:157094365-157126397	+	1403	2803	2961	2095	2947	3227	3340	165.658343814718	150.242667510363	143.350552820273	167.285052867514	154.04334358352	155.512965094871	B-cell receptor-associated protein 31	http://www.ncbi.nlm.nih.gov/gene/?term=293852
Bcar1	protein_coding	chr19:43932543-43967452	-	5599	2487	3190	2445	2387	2894	3868	36.8309741869637	40.5595160995638	41.921943835754	33.9528804762111	34.6170217971869	45.1288019261729	BCAR1, Cas family scaffolding protein	http://www.ncbi.nlm.nih.gov/gene/?term=25414
Bcar3	protein_coding	chr2:226563050-226679449	+	5755	1408	1532	1855	1338	2148	1721	20.2864107788103	18.9507318614978	30.9436543921084	18.5159269441357	24.9971554695794	19.534996984573	breast cancer anti-estrogen resistance 3	http://www.ncbi.nlm.nih.gov/gene/?term=310838
Bcas1	protein_coding	chr3:167957994-168033462	-	2815	7	5	6	3	5	3	0.20618996705564	0.126445726065278	0.204618957195904	0.084874558589476	0.118957888644755	0.069617858785198	breast carcinoma amplified sequence 1	http://www.ncbi.nlm.nih.gov/gene/?term=246755
Bcas2	protein_coding	chr2:205662633-205670514	+	1054	395	563	459	551	671	607	31.0745160095342	38.0259728132687	41.8066232303084	41.6337625612225	42.6366968377561	37.6206146096021	breast carcinoma amplified sequence 2	http://www.ncbi.nlm.nih.gov/gene/?term=295334
Bcas3	protein_coding	chr10:72756548-73271851	+	3002	1760	2566	1999	1822	2164	2399	48.6127140373306	60.8497101019363	63.9256454945833	48.3361836316146	48.2778822079752	52.2032289229755	breast carcinoma amplified sequence 3	http://www.ncbi.nlm.nih.gov/gene/?term=363662
Bcas3_1	protein_coding	chr10:72951303-73015309	+	1279	105	141	117	108	156	186	6.80717072628962	7.84803836766223	8.78189687871476	6.72493179629202	8.16875171531785	9.49992564017249	BCAS3, microtubule associated cell migration factor, transcript variant X1	http://www.ncbi.nlm.nih.gov/gene/?term=363662
Bcat1	protein_coding	chr4:179259305-179340021	-	3318	183	243	75	305	217	305	4.57322528971316	5.21365682256319	2.16999082469285	7.32079306218197	4.38010976902301	6.00483756344197	branched chain amino acid transaminase 1	http://www.ncbi.nlm.nih.gov/gene/?term=29592
Bcat2	protein_coding	chr1:101553900-101572103	+	2514	903	1452	862	1036	1168	1131	29.7831319358592	41.1162873352981	32.9166029040425	32.8192880133695	31.1156739246509	29.3883455549265	branched chain amino acid transaminase 2	http://www.ncbi.nlm.nih.gov/gene/?term=64203
Bccip	protein_coding	chr1:205777474-205789887	+	1231	263	289	191	339	267	419	17.7151805918311	16.7129201875737	14.8952682941695	21.931903098716	14.5262947026549	22.2348280989058	BRCA2 and CDKN1A interacting protein	http://www.ncbi.nlm.nih.gov/gene/?term=361666
Bcdin3d	protein_coding	chr7:141132106-141136700	-	1254	130	119	84	93	98	113	8.59594650763404	6.75556962455778	6.43064840756825	5.90636232480911	5.23395737486898	5.88652120953683	BCDIN3 domain containing RNA methyltransferase	http://www.ncbi.nlm.nih.gov/gene/?term=363001
Bche	protein_coding	chr2:171104476-171196186	-	1878	335	343	209	260	447	377	14.7909853706561	13.0020275371352	10.6837499273919	11.0258589690517	15.9409271641255	13.1136494009736	butyrylcholinesterase	http://www.ncbi.nlm.nih.gov/gene/?term=65036
Bckdha	protein_coding	chr1:82423291-82452094	-	1695	669	1207	713	802	901	757	32.7268573626658	50.6932478679205	40.3824666561567	37.6824679859113	35.6005518982916	29.1745377124113	branched chain ketoacid dehydrogenase E1, alpha polypeptide	http://www.ncbi.nlm.nih.gov/gene/?term=25244
Bckdhb	protein_coding	chr8:91464229-91656134	+	1494	282	323	216	258	347	386	15.6511552445763	15.3909162243941	13.8795750483487	13.7532007288663	15.555376227261	16.877748589337	branched chain keto acid dehydrogenase E1, beta polypeptide	http://www.ncbi.nlm.nih.gov/gene/?term=29711
Bckdk	protein_coding	chr1:199351628-199356299	+	1801	1592	1908	1379	1684	2107	1889	73.295487710043	75.4183813005143	73.5061318392026	74.4668610051948	78.3524290859759	68.5166390367107	branched chain ketoacid dehydrogenase kinase	http://www.ncbi.nlm.nih.gov/gene/?term=29603
Bcl10	protein_coding	chr2:251805392-251814957	+	1592	1071	1220	841	992	1187	1355	55.7820275508977	54.5543413349228	50.7137760207226	49.6253156134715	49.9354879280185	55.5999035198598	B-cell CLL/lymphoma 10	http://www.ncbi.nlm.nih.gov/gene/?term=83477
Bcl11a	protein_coding	chr14:108826717-108921197	+	20753	629	368	202	381	367	630	2.51314558526866	1.26234912104797	0.934422955960641	1.46210567477139	1.18436842430819	1.98306737439743	B-cell CLL/lymphoma 11A	http://www.ncbi.nlm.nih.gov/gene/?term=305589
Bcl11b	protein_coding	chr6:131834097-131927251	-	9826	493	434	398	349	522	653	4.16023676732259	3.14431117425628	3.88847515220801	2.8286768765809	3.55791350114517	4.34124431541004	B-cell CLL/lymphoma 11B	http://www.ncbi.nlm.nih.gov/gene/?term=314423
Bcl2	protein_coding	chr13:26605426-26769374	-	1179	188	238	141	139	227	341	13.221841071754	14.3706264787031	11.4809631602223	9.38935302733478	12.8947727961733	18.8937593768146	BCL2, apoptosis regulator	http://www.ncbi.nlm.nih.gov/gene/?term=24224
Bcl2a1	protein_coding	chr8:96551424-96559527	+	699	195	194	92	264	144	300	23.1315813746204	19.7577326070126	12.6352450010957	30.0788635962589	13.7970728872783	28.0363766066284	BCL2-related protein A1	http://www.ncbi.nlm.nih.gov/gene/?term=170929
Bcl2l1	protein_coding	chr3:148259594-148314191	-	17158	3717	6427	9044	3812	5740	5563	17.962789725255	26.6657734957646	50.6019095523616	17.6937913474915	22.4050992016647	21.1797194274408	Bcl2-like 1	http://www.ncbi.nlm.nih.gov/gene/?term=24888
Bcl2l10	protein_coding	chr8:82288705-82294750	+	1074	0	0	1	3	5	0	0	0	0.0893858417918173	0.222459853286196	0.311793721168515	0	BCL2 like 10	http://www.ncbi.nlm.nih.gov/gene/?term=114552
Bcl2l11	protein_coding	chr3:120726906-120764192	+	5462	1339	1789	2350	1097	1721	1977	20.3271629955882	23.316920617545	41.3037213655012	15.995197426158	21.1023497508865	23.6446440066897	BCL2 like 11	http://www.ncbi.nlm.nih.gov/gene/?term=64547
Bcl2l12	protein_coding	chr1:100984550-100993269	-	1950	360	366	266	347	440	425	15.307905686021	13.3616171392611	13.0954383725403	14.1719475560672	15.111922141066	14.2374471460071	BCL2 like 12	http://www.ncbi.nlm.nih.gov/gene/?term=361567
Bcl2l13	protein_coding	chr4:153385200-153438096	+	3131	911	968	738	992	1120	1174	24.1258819120018	22.0092295030213	22.6280072929722	25.2326740519472	23.9572297233589	24.4941760770691	BCL2 like 13	http://www.ncbi.nlm.nih.gov/gene/?term=312682
Bcl2l14	protein_coding	chr4:168139964-168183726	+	2709	280	588	512	357	342	274	8.57031756753973	15.4518637650624	18.1440390443776	10.4952764891457	8.45509989922221	6.60722907095005	BCL2 like 14	http://www.ncbi.nlm.nih.gov/gene/?term=500348
Bcl2l15	protein_coding	chr2:206307778-206319662	+	4406	22	16	40	10	25	22	0.414024533420524	0.258516364138908	0.871542388419535	0.180754942070945	0.380011866244876	0.326178997924596	BCL2-like 15	http://www.ncbi.nlm.nih.gov/gene/?term=295337
Bcl2l2	protein_coding	chr15:33543774-33549165	+	4455	2608	3044	2282	2415	2634	3370	48.5408936007159	48.6417833558573	49.1746126376269	43.1721919990229	39.5976766111403	49.4151364204056	Bcl2-like 2	http://www.ncbi.nlm.nih.gov/gene/?term=60434
Bcl3	protein_coding	chr1:80730758-80745273	-	3469	471	389	231	531	455	508	11.2580842840764	7.98284783176085	6.39264659368669	12.1905947506484	8.78433195292119	9.56615070817804	B-cell CLL/lymphoma 3	http://www.ncbi.nlm.nih.gov/gene/?term=680611
Bcl6	protein_coding	chr11:80255790-80279075	+	3389	1515	2725	1639	2013	2434	2528	37.0671292522601	57.2410362308051	46.4280454129097	47.3049817380084	48.1006170083301	48.7285296380722	B-cell CLL/lymphoma 6	http://www.ncbi.nlm.nih.gov/gene/?term=303836
Bcl6b	protein_coding	chr10:56834363-56840058	-	3826	691	549	503	609	887	1084	14.975487538936	10.21503662633	12.6210659238001	12.6767229830536	15.5267405617633	18.508112159669	B-cell CLL/lymphoma 6B	http://www.ncbi.nlm.nih.gov/gene/?term=360551
Bcl7a	protein_coding	chr12:38659294-38691191	-	3758	372	529	367	375	426	504	8.20793772148276	10.0210088496125	9.37523805986672	7.94710891529321	7.59196969046852	8.76095736474078	BCL tumor suppressor 7A, transcript variant X1	http://www.ncbi.nlm.nih.gov/gene/?term=690085
Bcl7b	protein_coding	chr12:24543748-24557093	-	1745	614	43154	612	637	725	867	29.1756693375882	1760.50869894306	33.668906120149	29.0722519785123	27.8255794828497	32.4564840955966	B-cell CLL/lymphoma 7B	http://www.ncbi.nlm.nih.gov/gene/?term=368001
Bcl7c	protein_coding	chr1:199112192-199159125	-	2384	690	953	540	995	875	1115	23.9988664016373	28.4576608294205	21.7450557070396	33.2392719543104	24.5812205929624	30.5524767639221	B-cell CLL/lymphoma 7C	http://www.ncbi.nlm.nih.gov/gene/?term=293514
Bcl9	protein_coding	chr2:199334644-199420083	-	10801	2146	2750	1884	2262	2550	2768	16.4745530054552	18.1251361337438	16.7451849324166	16.6787426489907	15.8116741813575	16.7409433146795	B-cell CLL/lymphoma 9, transcript variant X5	http://www.ncbi.nlm.nih.gov/gene/?term=310704
Bcl9l	protein_coding	chr8:48805684-48835794	+	9587	6966	8753	5486	6787	7531	8730	60.2488318866993	64.9960180307084	54.9346158284221	56.3806131931493	52.6103949966615	59.4852542941241	B-cell CLL/lymphoma 9-like	http://www.ncbi.nlm.nih.gov/gene/?term=300673
Bclaf1	protein_coding	chr1:15799753-15828838	+	6948	7850	7265	6326	6238	7283	8713	93.682341156834	74.4369137195698	87.4062309985591	71.5023365282307	70.2024295608605	81.9192015026452	BCL2-associated transcription factor 1	http://www.ncbi.nlm.nih.gov/gene/?term=293017
Bco1	protein_coding	chr19:49637059-49673577	+	1931	5	6	5	13	20	9	0.214701767130883	0.221198168124552	0.248576887841563	0.536161655719295	0.693664332542693	0.304465467343862	beta-carotene oxygenase 1	http://www.ncbi.nlm.nih.gov/gene/?term=114106
Bco2	protein_coding	chr8:54965577-54990604	-	2513	119	132	160	101	215	143	3.92647070173007	3.73933170643344	6.11224156526299	3.20083699766108	5.72990753322895	3.71724644710009	beta-carotene oxygenase 2	http://www.ncbi.nlm.nih.gov/gene/?term=315644
Bcor	protein_coding	chrX:11570155-11692022	+	8191	3123	3841	2178	2868	3257	3987	31.6142546161826	33.3825824733026	25.5266583220423	27.8854010014018	26.6306934180062	31.7970709469371	BCL6 co-repressor	http://www.ncbi.nlm.nih.gov/gene/?term=317346
Bcorl1	protein_coding	chrX:135187468-135233859	+	6867	2184	2530	1441	1699	1988	2826	26.3714175426865	26.2280512232593	20.1451241991608	19.704299706204	19.3888019685904	26.8833209081802	BCL6 co-repressor-like 1	http://www.ncbi.nlm.nih.gov/gene/?term=302810
Bcr	protein_coding	chr20:14421250-14546406	-	4377	2216	2854	1937	2231	2534	2884	41.9798708212333	46.4183791485358	42.4840674757838	40.5936120402053	38.7732054311013	43.0424036123128	BCR, RhoGEF and GTPase activating protein, transcript variant X1	http://www.ncbi.nlm.nih.gov/gene/?term=309696
Bcs1l	protein_coding	chr9:81868158-81872201	+	1971	93	123	100	156	172	211	3.91240867038714	4.44253682612606	4.8706440428418	6.30336777591451	5.84444754175722	6.99316277580757	BCS1 homolog, ubiquinol-cytochrome c reductase complex chaperone	http://www.ncbi.nlm.nih.gov/gene/?term=301514
Bdh1	protein_coding	chr11:72577547-72619435	-	3304	198	180	149	229	285	210	4.96904626157914	3.87833228797073	4.32931559278976	5.51988610535985	5.77705448622704	4.15199729831213	3-hydroxybutyrate dehydrogenase, type 1	http://www.ncbi.nlm.nih.gov/gene/?term=117099
Bdh2	protein_coding	chr2:240461505-240482149	+	1160	103	96	103	138	112	177	7.36253078792459	5.89149879515186	8.52417292301243	9.47448844116487	6.46638674688247	9.96765696236174	3-hydroxybutyrate dehydrogenase, type 2	http://www.ncbi.nlm.nih.gov/gene/?term=295458
Bdkrb1	protein_coding	chr6:129437423-129441553	+	3026	6	7	3	9	6	9	0.16441075175006	0.164680306154416	0.0951755394095292	0.236869017610088	0.132795686662915	0.194290422154989	bradykinin receptor B1	http://www.ncbi.nlm.nih.gov/gene/?term=81509
Bdkrb2	protein_coding	chr6:129399468-129429676	+	4127	95	125	53	59	201	118	1.90869714908286	2.15619529242645	1.23286185763844	1.13855028376812	3.26184433067758	1.86777838241493	bradykinin receptor B2	http://www.ncbi.nlm.nih.gov/gene/?term=25245
Bdnf	protein_coding	chr3:100768637-100819216	+	6375	638	886	817	574	1046	861	8.29828560521946	9.89386732304784	12.3031093281513	7.17077963474307	10.9888725815088	8.82268489440869	brain-derived neurotrophic factor	http://www.ncbi.nlm.nih.gov/gene/?term=24225
Bdp1	protein_coding	chr2:30248458-30340211	-	10362	3369	3540	2865	2969	3090	5200	26.959095144545	24.3204845553581	26.5432473510751	22.8192456067945	19.9717689768983	32.7821597149112	B double prime 1, subunit of RNA polymerase III transcription initiation factor IIIB	http://www.ncbi.nlm.nih.gov/gene/?term=294687
Bean1	protein_coding	chr19:947862-993467	-	2625	1620	2129	1149	1674	1750	2110	51.1721418646986	57.7376233510272	42.0207439249482	50.7879658649871	44.6488608713313	52.508662213778	brain expressed, associated with NEDD4, 1	http://www.ncbi.nlm.nih.gov/gene/?term=361358
Becn1	protein_coding	chr10:89209944-89225297	-	2328	852	1048	706	958	1081	1063	30.3462133767125	32.0472564759191	29.1135215737091	32.7730760835254	31.0988521919518	29.8282719997986	beclin 1	http://www.ncbi.nlm.nih.gov/gene/?term=114558
Becn2	protein_coding	chr13:93971720-93974467	+	2430	2	0	0	0	0	0	0.0682451213711497	0	0	0	0	0	beclin 2	http://www.ncbi.nlm.nih.gov/gene/?term=289269
Begain	protein_coding	chr6:132936964-132972569	-	4763	95	151	74	116	109	135	1.65383017725487	2.25688232416282	1.49150307836374	1.93959957742372	1.53266612480845	1.8515310228039	brain-enriched guanylate kinase-associated	http://www.ncbi.nlm.nih.gov/gene/?term=79146
Bend2	protein_coding	chrX:35151376-35200501	-	2272	0	3	0	0	0	0	0	0.09399948561807	0	0	0	0	BEN domain containing 2, transcript variant X2	http://www.ncbi.nlm.nih.gov/gene/?term=102549010
Bend3	protein_coding	chr20:48248193-48270905	+	6516	682	702	412	611	721	741	8.67863028265435	7.66952709175502	6.07000650134709	7.46783661573297	7.41064196322051	7.4287362342913	BEN domain containing 3, transcript variant X1	http://www.ncbi.nlm.nih.gov/gene/?term=683923
Bend4	protein_coding	chr14:42399359-42401643	+	1602	0	0	1	7	6	0	0	0	0.0599253396282221	0.347992754266672	0.250836297029951	0	BEN domain containing 4, transcript variant X2	http://www.ncbi.nlm.nih.gov/gene/?term=681008
Bend4_1	protein_coding	chr14:42401665-42437957	+	8270	185	239	496	210	248	258	1.85487269119712	2.057334650806	5.75770199103606	2.02231339420269	2.00838890497403	2.03794285771567	BEN domain containing 4, transcript variant X1	http://www.ncbi.nlm.nih.gov/gene/?term=681008
Bend5	protein_coding	chr5:131257127-131312335	+	2054	119	162	105	135	127	119	4.80390500167852	5.61470734737574	4.90751771122845	5.23441319830666	4.14099707691754	3.78463784893859	BEN domain containing 5	http://www.ncbi.nlm.nih.gov/gene/?term=362564
Bend6	protein_coding	chr9:38297253-38351312	+	2310	266	415	263	343	317	499	9.54811289001812	12.7893556997931	10.9299149974893	11.8254265040802	9.19070707546236	14.1112787832159	BEN domain containing 6	http://www.ncbi.nlm.nih.gov/gene/?term=363212
Bend7	protein_coding	chr17:77448430-77527888	-	1288	901	1213	958	972	1049	1389	58.0038494113495	67.0436248437685	71.4040198236541	60.1014673191906	54.5457939293787	70.4472734149021	BEN domain containing 7	http://www.ncbi.nlm.nih.gov/gene/?term=361275
Best1	protein_coding	chr1:226033146-226049893	-	2194	0	1	0	2	2	0	0	0.0324471029055386	0	0.072598566523663	0.0610513138623491	0	bestrophin 1	http://www.ncbi.nlm.nih.gov/gene/?term=293735
Best2	protein_coding	chr19:26122869-26129619	-	2217	0	3	0	1	2	0	0	0.0963314530104894	0	0.0359227007110773	0.0604179443455092	0	bestrophin 2	http://www.ncbi.nlm.nih.gov/gene/?term=364973
Best3	protein_coding	chr7:59971084-60057162	+	3732	65	117	111	57	73	85	1.44417429268128	2.23180772284189	2.8553171873981	1.21637614312919	1.31003490498681	1.48783611654415	bestrophin 3	http://www.ncbi.nlm.nih.gov/gene/?term=314847
Best4	protein_coding	chr5:136013978-136017742	+	1469	2	0	0	4	0	4	0.112890159926408	0	0	0.21685671198491	0	0.177875445863701	bestrophin 4	http://www.ncbi.nlm.nih.gov/gene/?term=689103
Bet1	protein_coding	chr4:29082368-29092638	-	1398	683	528	417	474	598	805	40.5099232791428	26.8868113827388	28.635310681831	27.0026161830052	28.6480888423349	37.6154719472264	Bet1 golgi vesicular membrane trafficking protein	http://www.ncbi.nlm.nih.gov/gene/?term=29631
Bet1l	protein_coding	chr1:213602836-213606507	-	1613	543	769	538	585	797	727	27.9134393050274	33.9394282472313	32.0199702525812	28.8839225503584	33.0921966346414	29.4427146297172	Bet1 golgi vesicular membrane trafficking protein-like	http://www.ncbi.nlm.nih.gov/gene/?term=54400
Bex2	protein_coding	chrX:106556838-106558366	-	775	4	0	0	7	2	0	0.427962954662952	0	0	0.719334699787366	0.172834300147089	0	brain expressed X-linked 2	http://www.ncbi.nlm.nih.gov/gene/?term=363498
Bex3	protein_coding	chrX:106823442-106825016	+	863	425	555	489	456	601	567	40.8343853395451	45.7819974449446	54.3965153039135	42.0812585507126	46.6407277815819	42.9190469279059	brain expressed X-linked 3	http://www.ncbi.nlm.nih.gov/gene/?term=117089
Bfar	protein_coding	chr10:1464783-1497653	+	2745	1106	1290	925	1028	1114	1349	33.4087838423815	33.4549134679161	32.3498595730714	29.825342457486	27.1796890768651	32.1031321889458	bifunctional apoptosis regulator	http://www.ncbi.nlm.nih.gov/gene/?term=304709
Bfsp1	protein_coding	chr3:137935345-137992652	-	3937	80	117	68	94	84	91	1.68489352229508	2.11559726229259	1.65812212287021	1.90150342463477	1.42894500121609	1.5099194645424	beaded filament structural protein 1	http://www.ncbi.nlm.nih.gov/gene/?term=25394
Bfsp2	protein_coding	chr8:111908614-111965889	-	1549	3	5	0	0	0	1	0.160589714265875	0.229790005728701	0	0	0	0.0421722127136502	beaded filament structural protein 2, phakinin	http://www.ncbi.nlm.nih.gov/gene/?term=501046
Bglap	protein_coding	chr2:187741770-187748445	-	3544	8	12	8	19	9	13	0.18717341414435	0.241046085016089	0.216705178520117	0.426967246628868	0.170078900045986	0.239622417442092	bone gamma-carboxyglutamate protein	http://www.ncbi.nlm.nih.gov/gene/?term=25295
Bgn	protein_coding	chrX:157319042-157331204	-	2430	20423	24560	19755	20374	29661	25007	696.885056881495	719.506361772799	780.447648204755	667.735861812906	817.487569323801	672.253584624921	biglycan	http://www.ncbi.nlm.nih.gov/gene/?term=25181
Bhlha15	protein_coding	chr12:12403385-12409103	-	5065	142	132	46	120	90	153	2.32464576311243	1.85526961071416	0.87186932435991	1.88684606064659	1.19004861157546	1.97328487591253	basic helix-loop-helix family, member a15	http://www.ncbi.nlm.nih.gov/gene/?term=25334
Bhlha9	protein_coding	chr10:63498267-63500353	-	2087	0	0	0	0	0	0	0	0	0	0	0	0	basic helix-loop-helix family, member a9	http://www.ncbi.nlm.nih.gov/gene/?term=363656
Bhlhb9	protein_coding	chrX:106359981-106393457	+	6133	535	466	449	436	586	630	7.23317055589134	5.40910611430528	7.02823690590264	5.66171752482241	6.39920898514597	6.71035337043369	basic helix-loop-helix domain containing, class B, 9	http://www.ncbi.nlm.nih.gov/gene/?term=317407
Bhlhe22	protein_coding	chr2:102685513-102688624	+	3112	14	24	13	8	15	24	0.373023622918784	0.549014990550784	0.401029923874471	0.204731690170844	0.322814707456605	0.503789903548412	basic helix-loop-helix family, member e22	http://www.ncbi.nlm.nih.gov/gene/?term=365748
Bhlhe23	protein_coding	chr3:176279997-176282211	-	2215	0	0	0	0	0	3	0	0	0	0	0	0.0884759695170801	basic helix-loop-helix family, member e23	http://www.ncbi.nlm.nih.gov/gene/?term=499952
Bhlhe40	protein_coding	chr4:140703619-140709319	+	2376	3499	3095	2648	3904	4390	4717	122.108358926072	92.731389302549	106.990338188351	130.857327301386	123.742739409813	129.687239518761	basic helix-loop-helix family, member e40	http://www.ncbi.nlm.nih.gov/gene/?term=79431
Bhlhe41	protein_coding	chr4:180230742-180235138	-	3153	661	778	682	701	855	978	17.3830258959692	17.5658097864754	20.7650709690989	17.7063367779884	18.1611684324397	20.2624842463014	basic helix-loop-helix family, member e41, transcript variant X1	http://www.ncbi.nlm.nih.gov/gene/?term=117095
Bhmt	protein_coding	chr2:23236573-23256158	-	1866	4	1	5	3	7	2	0.177744528330004	0.0381505593648187	0.257235782648477	0.128039594013599	0.251239570819388	0.0700158172491363	betaine-homocysteine S-methyltransferase	http://www.ncbi.nlm.nih.gov/gene/?term=81508
Bhmt2	protein_coding	chr2:23272320-23289266	-	1971	0	0	0	3	0	0	0	0	0	0.121218611075279	0	0	betaine-homocysteine S-methyltransferase 2	http://www.ncbi.nlm.nih.gov/gene/?term=365972
Bicc1	protein_coding	chr20:18780605-18940429	+	8572	4064	3664	3332	2913	3938	4180	39.3114827930014	30.4288719074534	37.3160654560499	27.0640629770092	30.7677112887254	31.854583098763	BicC family RNA binding protein 1	http://www.ncbi.nlm.nih.gov/gene/?term=361832
Bicd1	protein_coding	chr4:184018845-184167628	+	6782	235	237	238	207	194	265	2.87314778523998	2.48772923541966	3.36893155294751	2.43078883627645	1.9157797867233	2.55250084573322	BICD cargo adaptor 1	http://www.ncbi.nlm.nih.gov/gene/?term=362466
Bicd2	protein_coding	chr17:15673649-15718035	-	6324	3955	4885	3606	3618	4620	5931	51.8564180665433	54.9901945508637	54.7402626610356	45.5629016777081	48.9273570269333	61.2652018807111	BICD cargo adaptor 2	http://www.ncbi.nlm.nih.gov/gene/?term=306809
Bicdl1	protein_coding	chr12:46615597-46703287	+	3322	286	361	255	333	390	486	7.13862047720072	7.73606523259644	7.36908503658188	7.98324170670097	7.86260794994847	9.55684290843283	coiled-coil domain containing 64	http://www.ncbi.nlm.nih.gov/gene/?term=304537
Bicdl2	protein_coding	chr10:12980696-12989133	+	1966	119	117	68	138	119	134	5.01893228557868	4.2365749855778	3.32046123994914	5.59023733049402	4.05382587260053	4.452450409014	BICD family like cargo adaptor 2	http://www.ncbi.nlm.nih.gov/gene/?term=302964
Bid	protein_coding	chr4:153439812-153465247	-	5792	360	409	235	331	355	475	5.15373205934753	5.02698169956378	3.89504361357679	4.55128585889291	4.10488922893369	5.35726170742161	BH3 interacting domain death agonist	http://www.ncbi.nlm.nih.gov/gene/?term=64625
Bik	protein_coding	chr7:124390924-124410449	+	2138	40	56	46	43	88	36	1.55131566821229	1.86463089400659	2.06549023755049	1.60175256383897	2.75661816417948	1.09994914394948	BCL2-interacting killer	http://www.ncbi.nlm.nih.gov/gene/?term=114496
Bin1	protein_coding	chr18:25163575-25222139	+	2518	553	570	378	497	553	778	18.2103081110678	16.115050814777	14.4114968085416	15.7193772262906	14.7085901877559	20.1837415924939	bridging integrator 1	http://www.ncbi.nlm.nih.gov/gene/?term=117028
Bin2	protein_coding	chr7:142273832-142304731	-	2074	1080	1482	796	1157	1005	1435	43.1780367710813	50.8688595343211	36.8448957045283	44.4282574687861	32.4533065397936	45.1981808115199	bridging integrator 2	http://www.ncbi.nlm.nih.gov/gene/?term=366988
Bin2a	protein_coding	chr8:27935385-27973980	-	2605	0	3	2	0	4	0	0	0.0819834285313839	0.0737047171473411	0	0.102838067266022	0	beta-galactosidase-like protein	http://www.ncbi.nlm.nih.gov/gene/?term=494244
Bin3	protein_coding	chr15:51799339-51818697	+	1458	685	879	529	704	797	799	38.9565901160313	42.9184372963009	34.8314187041521	38.454733706054	36.6102285128097	35.7986839761741	bridging integrator 3	http://www.ncbi.nlm.nih.gov/gene/?term=361065
Birc2	protein_coding	chr8:6014014-6036668	-	3674	1175	1215	903	1093	1154	1465	26.5183563956145	23.5423425929024	23.5950886930386	23.6927615219839	21.0362488209784	26.0481136983929	baculoviral IAP repeat-containing 2	http://www.ncbi.nlm.nih.gov/gene/?term=60371
Birc3	protein_coding	chr8:6048590-6076828	-	4991	447	390	226	478	357	611	7.42622052540137	5.56275056544844	4.34704248909579	7.62737325861492	4.79051592798997	7.99708010989669	baculoviral IAP repeat-containing 3	http://www.ncbi.nlm.nih.gov/gene/?term=78971
Birc5	protein_coding	chr10:106856097-106864419	+	879	6	7	2	11	40	7	0.565991962224893	0.566919916294951	0.218430930795021	0.996640389352721	3.04770381374275	0.520219911779419	baculoviral IAP repeat-containing 5	http://www.ncbi.nlm.nih.gov/gene/?term=64041
Birc6	protein_coding	chr6:21900763-22092484	-	15732	16903	16588	13447	14559	16162	22602	89.0897503904081	75.0624332148221	82.0567823069594	73.7025105154943	68.8038605456194	93.851396444624	baculoviral IAP repeat-containing 6	http://www.ncbi.nlm.nih.gov/gene/?term=313876
Birc7	protein_coding	chr3:176438335-176443864	+	3260	0	0	0	0	0	0	0	0	0	0	0	0	baculoviral IAP repeat-containing 7	http://www.ncbi.nlm.nih.gov/gene/?term=296468
Bivm	protein_coding	chr9:50884888-50921133	+	4234	1463	1635	1207	1274	1585	1861	28.651103983864	27.4902983164192	27.3671411572709	23.9636654239509	25.0714848185145	28.7126532109824	basic, immunoglobulin-like variable motif containing	http://www.ncbi.nlm.nih.gov/gene/?term=102548228
Blcap	protein_coding	chr3:154040165-154042096	-	1932	773	837	649	745	838	969	33.1757126118928	30.8411728465151	32.2485795863267	30.7102833695453	29.0494917780867	32.7638147055628	bladder cancer associated protein	http://www.ncbi.nlm.nih.gov/gene/?term=171113
Bles03	protein_coding	chr1:220806563-220808817	+	1613	1197	1494	1045	1231	1356	1309	61.5329407884305	65.9369386233596	62.1949236318725	60.7796729222072	56.3024073231791	53.0130859013753	basophilic leukemia expressed protein BLES03	http://www.ncbi.nlm.nih.gov/gene/?term=266609
Blk	protein_coding	chr15:46555552-46593778	-	2697	99	78	78	102	81	124	3.04370204824944	2.05885710583264	2.77642963981614	3.01199258531656	2.01143366550491	3.00343712613536	BLK proto-oncogene, Src family tyrosine kinase	http://www.ncbi.nlm.nih.gov/gene/?term=364403
Blm	protein_coding	chr1:142246773-142332616	-	4911	420	347	285	368	423	461	7.09132262995269	5.03004754425552	5.57118963837454	5.96777660585149	5.76862191465276	6.13209391253874	Bloom syndrome RecQ like helicase, transcript variant X3	http://www.ncbi.nlm.nih.gov/gene/?term=308755
Blmh	protein_coding	chr10:63197367-63240447	-	2291	1282	1668	1380	1587	1607	2044	46.3992354436246	51.8302742105132	57.8265141145737	55.1679073789347	46.9777735182646	58.2818875236141	bleomycin hydrolase	http://www.ncbi.nlm.nih.gov/gene/?term=287552
Blnk	protein_coding	chr1:260187023-260254490	-	2491	329	276	143	319	296	338	10.9514105143703	7.88765495055458	5.51106236614648	10.1988599618588	7.95828752584147	8.86381695414858	B-cell linker	http://www.ncbi.nlm.nih.gov/gene/?term=499356
Bloc1s1	protein_coding	chr7:3342630-3346238	-	548	353	411	330	413	483	498	53.4123929388307	53.3917078310638	57.8104562917078	60.0211298317104	59.0293790169335	59.3644694009766	biogenesis of lysosomal organelles complex-1, subunit 1	http://www.ncbi.nlm.nih.gov/gene/?term=288785
Bloc1s2	protein_coding	chr1:263913901-263920989	-	1126	474	524	373	501	521	586	34.905015851562	33.1287802291029	31.8011962641968	35.4351282111062	30.9885299919586	33.996721040105	biogenesis of lysosomal organelles complex-1, subunit 2	http://www.ncbi.nlm.nih.gov/gene/?term=293938
Bloc1s3	protein_coding	chr1:80414766-80417385	-	1833	175	197	119	148	184	188	7.91632238491037	7.65096667955596	6.23243147629297	6.43033980715539	6.72290540124792	6.69997512753273	biogenesis of lysosomal organelles complex-1, subunit 3, transcript variant X2	http://www.ncbi.nlm.nih.gov/gene/?term=680476
Bloc1s4	protein_coding	chr14:79013808-79015108	+	1301	203	194	155	164	223	224	12.9379845969156	10.6154151362812	11.4374028309637	10.0392489670555	11.4796648435514	11.2473064400703	biogenesis of lysosomal organelles complex 1 subunit 4	http://www.ncbi.nlm.nih.gov/gene/?term=364183
Bloc1s5	protein_coding	chr17:26808193-26833257	+	2064	561	636	464	569	605	686	22.5372569783896	21.9361280236153	21.5814839414569	21.9551923614849	19.631221531363	21.7116199808637	biogenesis of lysosomal organelles complex 1 subunit 5	http://www.ncbi.nlm.nih.gov/gene/?term=306868
Bloc1s6	protein_coding	chr3:114869478-114880218	+	2088	794	741	659	771	1150	1195	31.5310110335066	25.2638924028214	30.2989749528867	29.40753054806	36.8866307485855	37.3865350597058	biogenesis of lysosomal organelles complex 1 subunit 6	http://www.ncbi.nlm.nih.gov/gene/?term=317630
Blvra	protein_coding	chr3:119552550-119577796	+	1232	258	405	226	338	351	432	17.3642842501739	23.4022096012779	17.6104619018483	21.8494578628595	19.0808646499642	22.9060837964025	biliverdin reductase A	http://www.ncbi.nlm.nih.gov/gene/?term=116599
Blvrb	protein_coding	chr1:84256063-84273726	+	1027	314	286	250	389	510	344	25.3517003449925	19.8247691524625	23.3691319582307	30.1657293946858	33.2584017201251	21.8809314291575	biliverdin reductase B	http://www.ncbi.nlm.nih.gov/gene/?term=292737
Blzf1	protein_coding	chr13:82592170-82607379	-	2175	541	656	525	641	628	744	20.6246169903803	21.4712400534424	23.172508916927	23.4710998677746	19.3375756049628	22.3455722184471	basic leucine zipper nuclear factor 1	http://www.ncbi.nlm.nih.gov/gene/?term=498266
Bmf	protein_coding	chr3:110303515-110324125	-	4677	2098	3049	2186	2204	2371	2840	37.1951232699501	46.4090420289112	44.869972518393	37.5300284280766	33.9520362815672	39.6669470347191	Bcl2 modifying factor	http://www.ncbi.nlm.nih.gov/gene/?term=246142
Bmi1	protein_coding	chr17:85360439-85370283	+	3217	3029	3077	2217	2310	2781	4187	78.0721430678747	68.0908859169757	66.1588043783466	57.186773226801	57.8964013443452	85.0216846829502	BMI1 proto-oncogene, polycomb ring finger	http://www.ncbi.nlm.nih.gov/gene/?term=307151
Bmp1	protein_coding	chr15:52166401-52210786	-	4048	3423	2328	2319	3128	3451	2840	70.1155400941048	40.9406771510924	54.9962731921322	61.5404848681723	57.0960544220471	45.8306104944124	bone morphogenetic protein 1	http://www.ncbi.nlm.nih.gov/gene/?term=83470
Bmp10	protein_coding	chr4:119224906-119230534	+	1266	0	0	0	0	0	0	0	0	0	0	0	0	bone morphogenetic protein 10	http://www.ncbi.nlm.nih.gov/gene/?term=500245
Bmp15	protein_coding	chrX:17016831-17021894	+	1441	64	102	83	62	112	54	3.68267913797404	5.03905084318159	5.52951610618055	3.42659188309536	5.20541889408998	2.44797842098958	bone morphogenetic protein 15	http://www.ncbi.nlm.nih.gov/gene/?term=59302
Bmp2	protein_coding	chr3:126335963-126346771	+	4599	321	282	245	276	430	470	5.78748010688605	4.36514071417264	5.11417624498389	4.77947666525386	6.26190808045416	6.67593738245678	bone morphogenetic protein 2	http://www.ncbi.nlm.nih.gov/gene/?term=29373
Bmp2k	protein_coding	chr14:14126086-14226823	-	7548	4564	4716	4667	3478	4887	5816	50.1373796680686	44.4789426128417	59.3579543179584	36.6971518764073	43.3622780362075	50.3350277665436	BMP-2 inducible kinase, transcript variant X1	http://www.ncbi.nlm.nih.gov/gene/?term=498333
Bmp3	protein_coding	chr14:12362912-12387572	-	2158	2565	2472	1424	1622	2445	3183	98.5561698911741	81.5472979662587	63.3478040668222	59.8596375193769	75.8803045623761	96.352503754232	bone morphogenetic protein 3	http://www.ncbi.nlm.nih.gov/gene/?term=25667
Bmp4	protein_coding	chr15:20776060-20791013	-	2904	2999	4041	2083	3498	3235	3773	85.6303545369747	99.061474446891	68.8597868036604	95.9307558239157	74.606955020019	84.8726962888309	bone morphogenetic protein 4	http://www.ncbi.nlm.nih.gov/gene/?term=25296
Bmp5	protein_coding	chr8:82669466-82950273	+	3708	296	350	213	317	366	364	6.61911419900762	6.71956049653805	5.5145857443311	6.80854339537144	6.61063231347381	6.41267845944274	bone morphogenetic protein 5	http://www.ncbi.nlm.nih.gov/gene/?term=315824
Bmp6	protein_coding	chr17:26955142-27112820	-	1521	1940	1830	1326	1973	1875	2415	105.759747260971	85.6513919183403	83.6926512530769	103.307664701547	82.5607634455091	103.720768801228	bone morphogenetic protein 6	http://www.ncbi.nlm.nih.gov/gene/?term=25644
Bmp7	protein_coding	chr3:170879972-170955820	-	2448	72	45	19	55	124	75	2.43875948429255	1.30862028997705	0.745101097877379	1.78931148333546	3.39243795836096	2.00137124673542	bone morphogenetic protein 7	http://www.ncbi.nlm.nih.gov/gene/?term=85272
Bmp8a	protein_coding	chr5:141007462-141033511	-	1919	44	73	34	39	30	47	1.90119030145996	2.70807342134282	1.70089286027619	1.61854323688477	1.0470029907295	1.59992892245538	bone morphogenetic protein 8a	http://www.ncbi.nlm.nih.gov/gene/?term=680931
Bmp8b	protein_coding	chr5:140803387-140821104	+	1927	50	31	21	35	29	24	2.15147437638679	1.14522950545786	1.04619007564746	1.44650854264455	1.00790111463566	0.813593243301847	bone morphogenetic protein 8b	http://www.ncbi.nlm.nih.gov/gene/?term=679119
Bmper	protein_coding	chr8:24369916-24615484	+	5611	355	324	201	287	282	338	5.24609284894157	4.11071427250393	3.43897330439614	4.07358048222127	3.36597186750546	3.93508608675532	BMP-binding endothelial regulator	http://www.ncbi.nlm.nih.gov/gene/?term=300455
Bmpr1a	protein_coding	chr16:10758278-10852170	-	3637	5284	6020	5052	5088	5918	7594	120.466806134194	117.832675700854	133.350011249505	111.41366857306	108.976612030467	136.397087821065	bone morphogenetic protein receptor type 1A	http://www.ncbi.nlm.nih.gov/gene/?term=81507
Bmpr1b	protein_coding	chr2:247392195-247662026	-	15552	337	353	307	347	502	593	1.7967660860998	1.61584986834409	1.89506950771055	1.77696101686799	2.1618179164167	2.49084241214071	bone morphogenetic protein receptor type 1B	http://www.ncbi.nlm.nih.gov/gene/?term=310914
Bmpr2	protein_coding	chr9:66568074-66683019	+	10436	66861	73913	63537	54395	60760	85641	531.23500650591	504.195898929017	584.474610860605	415.106547679374	389.928821369599	536.074890426988	bone morphogenetic protein receptor type 2	http://www.ncbi.nlm.nih.gov/gene/?term=140590
[truncated: 30,104 more rows]
