# Supplementary material for: Characteristics of phosgene aspiration lung injury analyzed based on transcriptomics and proteomics
Source: Front Genet. 2024 May 17;15:1393665. doi: 10.3389/fgene.2024.1393665 (PMC11140124; doi:10.3389/fgene.2024.1393665)
Supplement: Supplementary file 1 [file Presentation1.zip › Data/lncRNA/Gene_expression/gene_stat.xls]

Sample	Num	Sum
1	21295	31663
2	22068	31663
3	21627	31663
4	21726	31663
5	21759	31663
6	21322	31663
