# Supplementary material for: Characteristics of phosgene aspiration lung injury analyzed based on transcriptomics and proteomics
Source: Front Genet. 2024 May 17;15:1393665. doi: 10.3389/fgene.2024.1393665 (PMC11140124; doi:10.3389/fgene.2024.1393665)
Supplement: Supplementary file 1 [file Presentation1.zip › Data/lncRNA/GO/Control--Treatment/GO-Biological_Process.xls]

GOBPID	Term	GeneRatio	BgRatio	Pvalue	Qvalue	geneIDs	geneNames
GO:0019233	sensory perception of pain	12/289	154/17943	7.60437718049389e-06	0.0244225146673588	29545/24338/24476/60337/29718/29701/24613/29335/24807/29358/78956/65180	Uchl1/Ephb1/Iapp/Npff/Kcnj10/Scn11a/Oprd1/Oprk1/Tacr1/Npy1r/Scn9a/Kcnd2
GO:0042755	eating behavior	7/289	50/17943	1.44383769833632e-05	0.0244225146673588	29545/24476/24889/24613/29335/24807/63850	Uchl1/Iapp/Cckar/Oprd1/Oprk1/Tacr1/Prlh
GO:0042391	regulation of membrane potential	21/289	464/17943	2.19705040706787e-05	0.0247754050903687	81658/24406/25712/60337/25349/29718/29701/29209/24613/25456/24922/25101/29335/24947/29132/24807/78956/65180/79219/100910104/291245	Gabrp/Grik4/Ifng/Npff/Scn2b/Kcnj10/Scn11a/Casq2/Oprd1/Glrb/Gabrb3/Chrna3/Oprk1/Gabra3/Atp1a4/Tacr1/Scn9a/Kcnd2/Grid1/Xirp1/Actn2
GO:0006814	sodium ion transport	13/289	208/17943	3.41155598815699e-05	0.0288532347698378	290989/287106/246238/171080/312488/679958/25349/24783/24785/29701/362623/29132/78956	Catsper3/Prss30/Bpifa1/Slc17a1/Atp6v1b1/Slc9b2/Scn2b/Slc9a2/Slc9a4/Scn11a/Catsper4/Atp1a4/Scn9a
GO:0042445	hormone metabolic process	13/289	222/17943	6.67674055989485e-05	0.0451748266282485	25353/266807/308190/312495/117024/25743/25712/79243/311374/296972/29680/25321/24710	Spp1/Duox1/Cyp26c1/Cyp26b1/Crym/Kcnj6/Ifng/Hsd17b2/Duoxa1/Akr1b10/Cyp11a1/Ghrhr/Rbp2
GO:0055067	monovalent inorganic cation homeostasis	10/289	143/17943	0.000109194268027379	0.0615673681227704	89813/29440/312488/29718/24783/24785/29132/24807/24182/297932	Pdk4/Slc26a4/Atp6v1b1/Kcnj10/Slc9a2/Slc9a4/Atp1a4/Tacr1/Agtr2/Atp6v0d2
GO:0034587	piRNA metabolic process	4/289	18/17943	0.000168773879725709	0.0617342808684951	300141/292129/170578/296130	Mov10l1/Tdrd1/Asz1/Gpat2
GO:0006720	isoprenoid metabolic process	8/289	98/17943	0.000184684969656027	0.0617342808684951	24450/25086/308100/308190/312495/296972/24710/293989	Hmgcs2/Cyp2e1/Acat2/Cyp26c1/Cyp26b1/Akr1b10/Rbp2/Cyp2c6v1
GO:0009914	hormone transport	17/289	390/17943	0.000209124838311652	0.0617342808684951	25353/116660/117024/25712/60337/29714/679958/24889/100912292/25101/29335/64041/24807/25321/29358/246253/24182	Spp1/Ptprn/Crym/Ifng/Npff/Ptprn2/Slc9b2/Cckar/Enho/Chrna3/Oprk1/Birc5/Tacr1/Ghrhr/Npy1r/Adipoq/Agtr2
GO:0006721	terpenoid metabolic process	7/289	76/17943	0.000221278801448121	0.0617342808684951	24450/25086/308190/312495/296972/24710/293989	Hmgcs2/Cyp2e1/Cyp26c1/Cyp26b1/Akr1b10/Rbp2/Cyp2c6v1
GO:0007631	feeding behavior	9/289	128/17943	0.000230554476925376	0.0617342808684951	29545/24476/363071/24889/24613/29335/24807/29358/63850	Uchl1/Iapp/Stra6/Cckar/Oprd1/Oprk1/Tacr1/Npy1r/Prlh
GO:0035725	sodium ion transmembrane transport	9/289	129/17943	0.000244411347603193	0.0617342808684951	246238/171080/679958/25349/24783/24785/29701/29132/78956	Bpifa1/Slc17a1/Slc9b2/Scn2b/Slc9a2/Slc9a4/Scn11a/Atp1a4/Scn9a
GO:0048565	digestive tract development	10/289	159/17943	0.000260281594826473	0.0617342808684951	24450/303887/54254/366542/64186/298961/363071/309389/246334/25444	Hmgcs2/Muc4/Gata4/Six2/Ascl1/Agr2/Stra6/Nkx2-3/Tp63/Fgf9
GO:0051983	regulation of chromosome segregation	8/289	103/17943	0.000260390805417035	0.0617342808684951	361921/303037/497856/315852/360621/64041/311325/114482	Ect2/Spdl1/Rmi2/Ttk/Cdc6/Birc5/Knstrn/Nek2
GO:0048546	digestive tract morphogenesis	6/289	56/17943	0.000273725750229804	0.0617342808684951	54254/366542/298961/363071/309389/246334	Gata4/Six2/Agr2/Stra6/Nkx2-3/Tp63
GO:0046879	hormone secretion	16/289	376/17943	0.000417009490540896	0.0871027724110403	25353/116660/25712/60337/29714/679958/24889/100912292/25101/29335/64041/24807/25321/29358/246253/24182	Spp1/Ptprn/Ifng/Npff/Ptprn2/Slc9b2/Cckar/Enho/Chrna3/Oprk1/Birc5/Tacr1/Ghrhr/Npy1r/Adipoq/Agtr2
GO:0030104	water homeostasis	6/289	61/17943	0.000437702373924826	0.0871027724110403	246074/312495/246238/312488/246334/25321	Scd/Cyp26b1/Bpifa1/Atp6v1b1/Tp63/Ghrhr
GO:0006885	regulation of pH	7/289	87/17943	0.000508975170885244	0.0906706141017407	89813/29440/312488/24783/24785/29132/297932	Pdk4/Slc26a4/Atp6v1b1/Slc9a2/Slc9a4/Atp1a4/Atp6v0d2
GO:0055123	digestive system development	10/289	173/17943	0.000509234900364491	0.0906706141017407	24450/303887/54254/366542/64186/298961/363071/309389/246334/25444	Hmgcs2/Muc4/Gata4/Six2/Ascl1/Agr2/Stra6/Nkx2-3/Tp63/Fgf9
GO:0042403	thyroid hormone metabolic process	4/289	25/17943	0.000638444355903282	0.10799286280104	266807/117024/25743/311374	Duox1/Crym/Kcnj6/Duoxa1
GO:0033189	response to vitamin A	5/289	44/17943	0.000680029929477381	0.109549583401047	303887/687030/54254/312495/24207	Muc4/Muc3/Gata4/Cyp26b1/Apoc3
GO:0019228	neuronal action potential	5/289	48/17943	0.00101751182727138	0.146654119863527	25712/29701/29335/78956/65180	Ifng/Scn11a/Oprk1/Scn9a/Kcnd2
GO:0000302	response to reactive oxygen species	13/289	295/17943	0.00104040758992748	0.146654119863527	170496/25086/116660/361921/24860/54237/362506/85382/29680/25239/117038/24807/25445	Lcn2/Cyp2e1/Ptprn/Ect2/Ucp1/Cdk1/Ccl19/Ngb/Cyp11a1/Apod/Mt3/Tacr1/Fosl1
GO:0008202	steroid metabolic process	13/289	295/17943	0.00104040758992748	0.146654119863527	25353/246074/24450/25086/308100/308190/312495/25712/79243/29680/117038/24207/293989	Spp1/Scd/Hmgcs2/Cyp2e1/Acat2/Cyp26c1/Cyp26b1/Ifng/Hsd17b2/Cyp11a1/Mt3/Apoc3/Cyp2c6v1
GO:0070542	response to fatty acid	8/289	128/17943	0.0011090603528161	0.150078046943074	246074/89813/24450/308100/24860/362506/24207/246253	Scd/Pdk4/Hmgcs2/Acat2/Ucp1/Ccl19/Apoc3/Adipoq
GO:0015698	inorganic anion transport	9/289	161/17943	0.00121861940000887	0.158561131931924	81658/499721/29440/171080/89803/25456/100361584/24922/24947	Gabrp/Clca4l/Slc26a4/Slc17a1/Sfrp4/Glrb/Ano2/Gabrb3/Gabra3
GO:0032222	regulation of synaptic transmission, cholinergic	3/289	14/17943	0.00131953234124809	0.159427782515796	25712/25101/24807	Ifng/Chrna3/Tacr1
GO:0051988	regulation of attachment of spindle microtubules to kinetochore	3/289	14/17943	0.00131953234124809	0.159427782515796	361921/311325/114482	Ect2/Knstrn/Nek2
GO:0006821	chloride transport	7/289	103/17943	0.00138811946767145	0.161931315832155	81658/499721/29440/25456/100361584/24922/24947	Gabrp/Clca4l/Slc26a4/Glrb/Ano2/Gabrb3/Gabra3
GO:0050891	multicellular organismal water homeostasis	5/289	52/17943	0.00146574149902263	0.165286783039785	246074/312495/246238/312488/246334	Scd/Cyp26b1/Bpifa1/Atp6v1b1/Tp63
GO:0046883	regulation of hormone secretion	13/289	316/17943	0.00192252360018694	0.200008852946849	25353/25712/60337/679958/24889/25101/29335/64041/24807/25321/29358/246253/24182	Spp1/Ifng/Npff/Slc9b2/Cckar/Chrna3/Oprk1/Birc5/Tacr1/Ghrhr/Npy1r/Adipoq/Agtr2
GO:0042743	hydrogen peroxide metabolic process	5/289	56/17943	0.00204472771065227	0.200008852946849	266807/311374/117038/311793/287167	Duox1/Duoxa1/Mt3/Noxa1/Hba-a1
GO:0006813	potassium ion transport	11/289	244/17943	0.00208320116542411	0.200008852946849	25743/66022/24889/29718/24783/24785/29209/29335/29132/65180/291245	Kcnj6/Kcns2/Cckar/Kcnj10/Slc9a2/Slc9a4/Casq2/Oprk1/Atp1a4/Kcnd2/Actn2
GO:0051187	cofactor catabolic process	5/289	57/17943	0.00221231261067268	0.200008852946849	266807/64392/299699/117038/287167	Duox1/Aldh1l1/Aldh1l2/Mt3/Hba-a1
GO:0051930	regulation of sensory perception of pain	5/289	57/17943	0.00221231261067268	0.200008852946849	60337/29718/29701/24613/29335	Npff/Kcnj10/Scn11a/Oprd1/Oprk1
GO:0048566	embryonic digestive tract development	4/289	35/17943	0.00232920659386454	0.200008852946849	54254/366542/363071/25444	Gata4/Six2/Stra6/Fgf9
GO:0071804	cellular potassium ion transport	10/289	212/17943	0.002367754947279	0.200008852946849	25743/66022/29718/24783/24785/29209/29335/29132/65180/291245	Kcnj6/Kcns2/Kcnj10/Slc9a2/Slc9a4/Casq2/Oprk1/Atp1a4/Kcnd2/Actn2
GO:0071805	potassium ion transmembrane transport	10/289	212/17943	0.002367754947279	0.200008852946849	25743/66022/29718/24783/24785/29209/29335/29132/65180/291245	Kcnj6/Kcns2/Kcnj10/Slc9a2/Slc9a4/Casq2/Oprk1/Atp1a4/Kcnd2/Actn2
GO:0090192	regulation of glomerulus development	3/289	17/17943	0.00237849586280839	0.200008852946849	25712/246253/24182	Ifng/Adipoq/Agtr2
GO:0051931	regulation of sensory perception	5/289	58/17943	0.0023896836296198	0.200008852946849	60337/29718/29701/24613/29335	Npff/Kcnj10/Scn11a/Oprd1/Oprk1
GO:0033273	response to vitamin	9/289	178/17943	0.00242901515517366	0.200008852946849	25353/303887/687030/54254/312495/64186/117024/29680/24207	Spp1/Muc4/Muc3/Gata4/Cyp26b1/Ascl1/Crym/Cyp11a1/Apoc3
GO:0034754	cellular hormone metabolic process	7/289	114/17943	0.00248311316103094	0.200008852946849	25353/308190/312495/79243/296972/29680/24710	Spp1/Cyp26c1/Cyp26b1/Hsd17b2/Akr1b10/Cyp11a1/Rbp2
GO:0000819	sister chromatid segregation	9/289	182/17943	0.0028199303663048	0.212480424055824	303037/497856/311336/500230/315852/360621/64041/311325/114482	Spdl1/Rmi2/Nusap1/Ankrd53/Ttk/Cdc6/Birc5/Knstrn/Nek2
GO:0034501	protein localization to kinetochore	3/289	18/17943	0.00282044025942492	0.212480424055824	303037/54237/315852	Spdl1/Cdk1/Ttk
GO:0007584	response to nutrient	14/289	371/17943	0.00288839599766112	0.212480424055824	25353/24450/303887/687030/54254/308100/312495/64186/117024/24889/29680/24207/29160/246253	Spp1/Hmgcs2/Muc4/Muc3/Gata4/Acat2/Cyp26b1/Ascl1/Crym/Cckar/Cyp11a1/Apoc3/Amelx/Adipoq
GO:0000070	mitotic sister chromatid segregation	8/289	149/17943	0.00289338700705792	0.212480424055824	303037/311336/500230/315852/360621/64041/311325/114482	Spdl1/Nusap1/Ankrd53/Ttk/Cdc6/Birc5/Knstrn/Nek2
GO:0090183	regulation of kidney development	5/289	61/17943	0.00298378967428673	0.212480424055824	366542/25712/50566/246253/24182	Six2/Ifng/Grem1/Adipoq/Agtr2
GO:0032526	response to retinoic acid	8/289	150/17943	0.00301479762183847	0.212480424055824	54254/312495/64186/59103/287699/79243/363071/414065	Gata4/Cyp26b1/Ascl1/Ptges/Krt13/Hsd17b2/Stra6/Nanog
GO:0043046	DNA methylation involved in gamete generation	3/289	19/17943	0.00330969489615624	0.228504037422379	300141/292129/170578	Mov10l1/Tdrd1/Asz1
GO:0050954	sensory perception of mechanical stimulus	11/289	262/17943	0.00359741550820009	0.243401133284818	100314231/362735/117024/25712/100314147/312488/300653/24922/25654/64041/84573	Mir30b/Coch/Crym/Ifng/Mir345/Atp6v1b1/Tecta/Gabrb3/Col11a1/Birc5/Otof
GO:0060078	regulation of postsynaptic membrane potential	8/289	155/17943	0.00368254489110554	0.244275477776668	24406/60337/25456/24922/25101/24947/65180/79219	Grik4/Npff/Glrb/Gabrb3/Chrna3/Gabra3/Kcnd2/Grid1
GO:0019226	transmission of nerve impulse	6/289	93/17943	0.0039186864579437	0.254187944297577	25712/29701/29335/140724/78956/65180	Ifng/Scn11a/Oprk1/Cacng3/Scn9a/Kcnd2
GO:0007605	sensory perception of sound	10/289	228/17943	0.00398232929288592	0.254187944297577	100314231/362735/117024/100314147/312488/300653/24922/25654/64041/84573	Mir30b/Coch/Crym/Mir345/Atp6v1b1/Tecta/Gabrb3/Col11a1/Birc5/Otof
GO:0090596	sensory organ morphogenesis	12/289	305/17943	0.00405738959268967	0.254187944297577	24338/366542/312495/293537/287699/312488/363071/288736/25654/25444/171360/315597	Ephb1/Six2/Cyp26b1/Hmx3/Krt13/Atp6v1b1/Stra6/Foxn4/Col11a1/Fgf9/Vsx2/Mfrp
GO:0010310	regulation of hydrogen peroxide metabolic process	3/289	21/17943	0.00443611994464344	0.272861704958704	311374/117038/311793	Duoxa1/Mt3/Noxa1
GO:0072210	metanephric nephron development	4/289	42/17943	0.00455991524139748	0.275467736815137	366542/50566/246253/24182	Six2/Grem1/Adipoq/Agtr2
GO:0034284	response to monosaccharide	12/289	311/17943	0.00473102445951072	0.280790451693417	24450/116660/54254/29714/679958/29680/29335/64041/24207/25321/246253/63850	Hmgcs2/Ptprn/Gata4/Ptprn2/Slc9b2/Cyp11a1/Oprk1/Birc5/Apoc3/Ghrhr/Adipoq/Prlh
GO:0016125	sterol metabolic process	7/289	129/17943	0.0049244408908444	0.287230750581493	24450/308100/308190/312495/29680/117038/24207	Hmgcs2/Acat2/Cyp26c1/Cyp26b1/Cyp11a1/Mt3/Apoc3
GO:0006641	triglyceride metabolic process	6/289	99/17943	0.00531946317597369	0.295762180483362	246074/25086/25357/309389/296130/24207	Scd/Cyp2e1/Thrsp/Nkx2-3/Gpat2/Apoc3
GO:0007218	neuropeptide signaling pathway	6/289	99/17943	0.00531946317597369	0.295762180483362	60337/24613/25456/29335/24807/29358	Npff/Oprd1/Glrb/Oprk1/Tacr1/Npy1r
GO:0034765	regulation of ion transmembrane transport	16/289	483/17943	0.00533298640540499	0.295762180483362	65144/246238/25743/25712/66022/25349/497913/29718/29701/29209/29335/140724/78956/65180/315163/291245	Pdzk1/Bpifa1/Kcnj6/Ifng/Kcns2/Scn2b/Gjc2/Kcnj10/Scn11a/Casq2/Oprk1/Cacng3/Scn9a/Kcnd2/Shisa8/Actn2
GO:0051260	protein homooligomerization	14/289	400/17943	0.00559014799461411	0.305023720415799	170496/498284/361921/113910/362850/171384/66022/29718/246334/29160/246253/192252/65180/291245	Lcn2/Itln1/Ect2/Prnd/Angptl4/Trpm8/Kcns2/Kcnj10/Tp63/Amelx/Adipoq/Dctpp1/Kcnd2/Actn2
GO:0071459	protein localization to chromosome, centromeric region	3/289	23/17943	0.00576865431937599	0.309699987855162	303037/54237/315852	Spdl1/Cdk1/Ttk
GO:0098661	inorganic anion transmembrane transport	6/289	101/17943	0.00585894153790434	0.309699987855162	81658/29440/171080/25456/24922/24947	Gabrp/Slc26a4/Slc17a1/Glrb/Gabrb3/Gabra3
GO:0048871	multicellular organismal homeostasis	16/289	489/17943	0.00598351685482997	0.310111505070595	25353/170496/246074/89813/303887/312495/246238/24476/361060/24860/171384/312488/24889/246334/246253/63850	Spp1/Lcn2/Scd/Pdk4/Muc4/Cyp26b1/Bpifa1/Iapp/Ebf2/Ucp1/Trpm8/Atp6v1b1/Cckar/Tp63/Adipoq/Prlh
GO:0031960	response to corticosteroid	12/289	321/17943	0.00605006187840948	0.310111505070595	24450/24406/499856/89803/24889/29718/29680/64041/25321/246253/24182/25445	Hmgcs2/Grik4/Fibin/Sfrp4/Cckar/Kcnj10/Cyp11a1/Birc5/Ghrhr/Adipoq/Agtr2/Fosl1
GO:0120162	positive regulation of cold-induced thermogenesis	6/289	102/17943	0.00614315802690299	0.310183635895713	170496/246074/361060/24860/171384/246253	Lcn2/Scd/Ebf2/Ucp1/Trpm8/Adipoq
GO:0007215	glutamate receptor signaling pathway	6/289	103/17943	0.0064372841233503	0.31185715193286	24406/25712/140724/315163/79219/191573	Grik4/Ifng/Cacng3/Shisa8/Grid1/Grin3a
GO:0000281	mitotic cytokinesis	5/289	73/17943	0.00644704105184413	0.31185715193286	361921/311336/306575/500230/64041	Ect2/Nusap1/Ckap2/Ankrd53/Birc5
GO:0072202	cell differentiation involved in metanephros development	3/289	24/17943	0.00651515829708898	0.31185715193286	366542/50566/246253	Six2/Grem1/Adipoq
GO:0033002	muscle cell proliferation	10/289	245/17943	0.00654503629536892	0.31185715193286	54254/24338/291445/54237/25712/291015/25239/25444/24807/246253	Gata4/Ephb1/Megf10/Cdk1/Ifng/Ogn/Apod/Fgf9/Tacr1/Adipoq
GO:0001508	action potential	7/289	139/17943	0.00734614734166405	0.331579492728667	25712/25349/29701/29335/24807/78956/65180	Ifng/Scn2b/Scn11a/Oprk1/Tacr1/Scn9a/Kcnd2
GO:0007601	visual perception	7/289	139/17943	0.00734614734166405	0.331579492728667	85382/29718/25456/25654/302516/315597/25421	Ngb/Kcnj10/Glrb/Col11a1/Nyx/Mfrp/Crybb1
GO:0050873	brown fat cell differentiation	4/289	49/17943	0.00790760307437055	0.331579492728667	246074/361060/24860/246253	Scd/Ebf2/Ucp1/Adipoq
GO:0014855	striated muscle cell proliferation	5/289	77/17943	0.00805289287461886	0.331579492728667	54254/24338/291445/54237/25444	Gata4/Ephb1/Megf10/Cdk1/Fgf9
GO:0071242	cellular response to ammonium ion	5/289	77/17943	0.00805289287461886	0.331579492728667	25743/65029/24922/25101/170704	Kcnj6/Aoc1/Gabrb3/Chrna3/Hrh4
GO:0034104	negative regulation of tissue remodeling	3/289	26/17943	0.00817367939289538	0.331579492728667	54254/24476/50566	Gata4/Iapp/Grem1
GO:0090189	regulation of branching involved in ureteric bud morphogenesis	3/289	26/17943	0.00817367939289538	0.331579492728667	366542/50566/24182	Six2/Grem1/Agtr2
GO:0050953	sensory perception of light stimulus	7/289	143/17943	0.00852774704185498	0.331579492728667	85382/29718/25456/25654/302516/315597/25421	Ngb/Kcnj10/Glrb/Col11a1/Nyx/Mfrp/Crybb1
GO:1902476	chloride transmembrane transport	5/289	79/17943	0.00895158017727932	0.331579492728667	81658/29440/25456/24922/24947	Gabrp/Slc26a4/Glrb/Gabrb3/Gabra3
GO:0051384	response to glucocorticoid	11/289	297/17943	0.00898406146384313	0.331579492728667	24450/499856/89803/24889/29718/29680/64041/25321/246253/24182/25445	Hmgcs2/Fibin/Sfrp4/Cckar/Kcnj10/Cyp11a1/Birc5/Ghrhr/Adipoq/Agtr2/Fosl1
GO:0007214	gamma-aminobutyric acid signaling pathway	3/289	27/17943	0.00908743720025575	0.331579492728667	83633/24922/24947	Gabbr2/Gabrb3/Gabra3
GO:0035812	renal sodium excretion	3/289	27/17943	0.00908743720025575	0.331579492728667	312488/24807/24182	Atp6v1b1/Tacr1/Agtr2
GO:0050951	sensory perception of temperature stimulus	3/289	27/17943	0.00908743720025575	0.331579492728667	24338/171384/29335	Ephb1/Trpm8/Oprk1
GO:0030071	regulation of mitotic metaphase/anaphase transition	4/289	51/17943	0.00909676365123073	0.331579492728667	303037/315852/360621/64041	Spdl1/Ttk/Cdc6/Birc5
GO:0032941	secretion by tissue	4/289	51/17943	0.00909676365123073	0.331579492728667	298961/24889/29335/24807	Agr2/Cckar/Oprk1/Tacr1
GO:0018958	phenol-containing compound metabolic process	6/289	111/17943	0.00917005423154247	0.331579492728667	266807/117024/25743/311374/29680/24182	Duox1/Crym/Kcnj6/Duoxa1/Cyp11a1/Agtr2
GO:0006575	cellular modified amino acid metabolic process	8/289	181/17943	0.00917111956170349	0.331579492728667	266807/59103/117024/25743/64564/311374/64392/299699	Duox1/Ptges/Crym/Kcnj6/Bbox1/Duoxa1/Aldh1l1/Aldh1l2
GO:0033045	regulation of sister chromatid segregation	5/289	80/17943	0.00942589153560599	0.331579492728667	303037/497856/315852/360621/64041	Spdl1/Rmi2/Ttk/Cdc6/Birc5
GO:0098659	inorganic cation import across plasma membrane	5/289	80/17943	0.00942589153560599	0.331579492728667	25743/29718/24783/24785/29132	Kcnj6/Kcnj10/Slc9a2/Slc9a4/Atp1a4
GO:0099587	inorganic ion import across plasma membrane	5/289	80/17943	0.00942589153560599	0.331579492728667	25743/29718/24783/24785/29132	Kcnj6/Kcnj10/Slc9a2/Slc9a4/Atp1a4
GO:0098813	nuclear chromosome segregation	10/289	259/17943	0.00949171089116078	0.331579492728667	361921/303037/497856/311336/500230/315852/360621/64041/311325/114482	Ect2/Spdl1/Rmi2/Nusap1/Ankrd53/Ttk/Cdc6/Birc5/Knstrn/Nek2
GO:0022600	digestive system process	6/289	112/17943	0.00956196341425088	0.331579492728667	303887/308100/24889/24785/29335/24807	Muc4/Acat2/Cckar/Slc9a4/Oprk1/Tacr1
GO:0035637	multicellular organismal signaling	7/289	147/17943	0.00984352284573772	0.331579492728667	25712/25349/29701/29335/140724/78956/65180	Ifng/Scn2b/Scn11a/Oprk1/Cacng3/Scn9a/Kcnd2
GO:0006869	lipid transport	12/289	343/17943	0.00997662688888707	0.331579492728667	25353/65144/298504/308100/303639/363071/365362/362951/25239/24207/246253/24182	Spp1/Pdzk1/Mfsd2a/Acat2/Abca6/Stra6/Abca14/RGD1309808/Apod/Apoc3/Adipoq/Agtr2
GO:0035235	ionotropic glutamate receptor signaling pathway	3/289	28/17943	0.0100585420314271	0.331579492728667	24406/79219/191573	Grik4/Grid1/Grin3a
GO:0060045	positive regulation of cardiac muscle cell proliferation	3/289	28/17943	0.0100585420314271	0.331579492728667	54254/54237/25444	Gata4/Cdk1/Fgf9
GO:0061217	regulation of mesonephros development	3/289	28/17943	0.0100585420314271	0.331579492728667	366542/50566/24182	Six2/Grem1/Agtr2
GO:0007416	synapse assembly	8/289	184/17943	0.0100678673060739	0.331579492728667	29138/24338/362235/313156/362945/314164/24922/65047	Bsn/Ephb1/Syndig1/Lingo2/Lrrc24/Lrfn5/Gabrb3/Slit1
GO:0097237	cellular response to toxic substance	11/289	302/17943	0.0100997689857043	0.331579492728667	170496/361921/266807/54237/85382/303414/296972/24613/117038/64041/287167	Lcn2/Ect2/Duox1/Cdk1/Ngb/Epx/Akr1b10/Oprd1/Mt3/Birc5/Hba-a1
GO:0060537	muscle tissue development	15/289	474/17943	0.0102169688700159	0.331579492728667	54254/24338/312495/291445/113983/54237/290561/363071/246334/25654/25444/50566/24182/100910104/291245	Gata4/Ephb1/Cyp26b1/Megf10/Pitx1/Cdk1/Tnnc1/Stra6/Tp63/Col11a1/Fgf9/Grem1/Agtr2/Xirp1/Actn2
GO:0009743	response to carbohydrate	12/289	345/17943	0.0104137044182559	0.331579492728667	24450/116660/54254/29714/679958/29680/29335/64041/24207/25321/246253/63850	Hmgcs2/Ptprn/Gata4/Ptprn2/Slc9b2/Cyp11a1/Oprk1/Birc5/Apoc3/Ghrhr/Adipoq/Prlh
GO:0014816	skeletal muscle satellite cell differentiation	2/289	10/17943	0.0106821178303911	0.331579492728667	24338/291445	Ephb1/Megf10
GO:0032224	positive regulation of synaptic transmission, cholinergic	2/289	10/17943	0.0106821178303911	0.331579492728667	25712/24807	Ifng/Tacr1
GO:0071420	cellular response to histamine	2/289	10/17943	0.0106821178303911	0.331579492728667	65029/24922	Aoc1/Gabrb3
GO:1902224	ketone body metabolic process	2/289	10/17943	0.0106821178303911	0.331579492728667	24450/308100	Hmgcs2/Acat2
GO:0016042	lipid catabolic process	11/289	306/17943	0.0110667647447925	0.331579492728667	25353/308100/308190/312495/296972/293710/117038/25629/24207/246253/689936	Spp1/Acat2/Cyp26c1/Cyp26b1/Akr1b10/Lgals12/Mt3/Plin1/Apoc3/Adipoq/Gpr81
GO:0042744	hydrogen peroxide catabolic process	3/289	29/17943	0.0110876517115922	0.331579492728667	266807/117038/287167	Duox1/Mt3/Hba-a1
GO:1902099	regulation of metaphase/anaphase transition of cell cycle	4/289	54/17943	0.0110895179860012	0.331579492728667	303037/315852/360621/64041	Spdl1/Ttk/Cdc6/Birc5
GO:0097305	response to alcohol	14/289	437/17943	0.0116541998439836	0.331579492728667	24450/315215/25086/24860/54237/362506/29680/29335/64041/414065/24807/246253/25445/191573	Hmgcs2/Mlc1/Cyp2e1/Ucp1/Cdk1/Ccl19/Cyp11a1/Oprk1/Birc5/Nanog/Tacr1/Adipoq/Fosl1/Grin3a
GO:0060359	response to ammonium ion	8/289	189/17943	0.0117050031187753	0.331579492728667	25743/65029/60337/24922/25101/29335/170704/24807	Kcnj6/Aoc1/Npff/Gabrb3/Chrna3/Oprk1/Hrh4/Tacr1
GO:0001523	retinoid metabolic process	4/289	55/17943	0.0118113152762277	0.331579492728667	308190/312495/296972/24710	Cyp26c1/Cyp26b1/Akr1b10/Rbp2
GO:0007091	metaphase/anaphase transition of mitotic cell cycle	4/289	55/17943	0.0118113152762277	0.331579492728667	303037/315852/360621/64041	Spdl1/Ttk/Cdc6/Birc5
GO:0017001	antibiotic catabolic process	4/289	55/17943	0.0118113152762277	0.331579492728667	266807/296972/117038/287167	Duox1/Akr1b10/Mt3/Hba-a1
GO:0055078	sodium ion homeostasis	4/289	55/17943	0.0118113152762277	0.331579492728667	312488/29132/24807/24182	Atp6v1b1/Atp1a4/Tacr1/Agtr2
GO:0045844	positive regulation of striated muscle tissue development	5/289	85/17943	0.0120583724609057	0.331579492728667	54254/312495/54237/25444/50566	Gata4/Cyp26b1/Cdk1/Fgf9/Grem1
GO:0048636	positive regulation of muscle organ development	5/289	85/17943	0.0120583724609057	0.331579492728667	54254/312495/54237/25444/50566	Gata4/Cyp26b1/Cdk1/Fgf9/Grem1
GO:0015991	ATP hydrolysis coupled proton transport	3/289	30/17943	0.0121753448004169	0.331579492728667	312488/29132/297932	Atp6v1b1/Atp1a4/Atp6v0d2
GO:0055075	potassium ion homeostasis	3/289	30/17943	0.0121753448004169	0.331579492728667	312488/29718/29132	Atp6v1b1/Kcnj10/Atp1a4
GO:0016999	antibiotic metabolic process	7/289	154/17943	0.0124937525589427	0.331579492728667	266807/311374/296972/29680/117038/311793/287167	Duox1/Duoxa1/Akr1b10/Cyp11a1/Mt3/Noxa1/Hba-a1
GO:0010965	regulation of mitotic sister chromatid separation	4/289	56/17943	0.0125625912428104	0.331579492728667	303037/315852/360621/64041	Spdl1/Ttk/Cdc6/Birc5
GO:0055025	positive regulation of cardiac muscle tissue development	4/289	56/17943	0.0125625912428104	0.331579492728667	54254/54237/25444/50566	Gata4/Cdk1/Fgf9/Grem1
GO:1901615	organic hydroxy compound metabolic process	15/289	486/17943	0.0126105800264498	0.331579492728667	24450/266807/308100/308190/312495/117024/25743/25712/311374/296972/29680/117038/24207/24710/24182	Hmgcs2/Duox1/Acat2/Cyp26c1/Cyp26b1/Crym/Kcnj6/Ifng/Duoxa1/Akr1b10/Cyp11a1/Mt3/Apoc3/Rbp2/Agtr2
GO:1901863	positive regulation of muscle tissue development	5/289	86/17943	0.0126389502061632	0.331579492728667	54254/312495/54237/25444/50566	Gata4/Cyp26b1/Cdk1/Fgf9/Grem1
GO:0010193	response to ozone	2/289	11/17943	0.0129181525051049	0.331579492728667	25086/24807	Cyp2e1/Tacr1
GO:0030949	positive regulation of vascular endothelial growth factor receptor signaling pathway	2/289	11/17943	0.0129181525051049	0.331579492728667	117038/25444	Mt3/Fgf9
GO:0038003	opioid receptor signaling pathway	2/289	11/17943	0.0129181525051049	0.331579492728667	24613/29335	Oprd1/Oprk1
GO:0043587	tongue morphogenesis	2/289	11/17943	0.0129181525051049	0.331579492728667	312495/287699	Cyp26b1/Krt13
GO:0098908	regulation of neuronal action potential	2/289	11/17943	0.0129181525051049	0.331579492728667	25712/29335	Ifng/Oprk1
GO:0051963	regulation of synapse assembly	6/289	120/17943	0.0131373283251551	0.331579492728667	24338/362235/313156/362945/314164/65047	Ephb1/Syndig1/Lingo2/Lrrc24/Lrfn5/Slit1
GO:0034103	regulation of tissue remodeling	5/289	87/17943	0.0132381648160636	0.331579492728667	25353/89813/54254/24476/50566	Spp1/Pdk4/Gata4/Iapp/Grem1
GO:0003338	metanephros morphogenesis	3/289	31/17943	0.0133221236408071	0.331579492728667	366542/50566/24182	Six2/Grem1/Agtr2
GO:0033561	regulation of water loss via skin	3/289	31/17943	0.0133221236408071	0.331579492728667	246074/312495/246334	Scd/Cyp26b1/Tp63
GO:0086010	membrane depolarization during action potential	3/289	31/17943	0.0133221236408071	0.331579492728667	25349/29701/78956	Scn2b/Scn11a/Scn9a
GO:0099131	ATP hydrolysis coupled ion transmembrane transport	3/289	31/17943	0.0133221236408071	0.331579492728667	312488/29132/297932	Atp6v1b1/Atp1a4/Atp6v0d2
GO:0051783	regulation of nuclear division	8/289	195/17943	0.0139192374459859	0.331579492728667	303037/311336/315852/360621/64041/311613/502750/114482	Spdl1/Nusap1/Ttk/Cdc6/Birc5/L3mbtl1/Wee2/Nek2
GO:0043278	response to morphine	4/289	58/17943	0.0141551562521229	0.331579492728667	25743/60337/29335/24807	Kcnj6/Npff/Oprk1/Tacr1
GO:0044784	metaphase/anaphase transition of cell cycle	4/289	58/17943	0.0141551562521229	0.331579492728667	303037/315852/360621/64041	Spdl1/Ttk/Cdc6/Birc5
GO:0048662	negative regulation of smooth muscle cell proliferation	4/289	58/17943	0.0141551562521229	0.331579492728667	25712/291015/25239/246253	Ifng/Ogn/Apod/Adipoq
GO:0006639	acylglycerol metabolic process	6/289	122/17943	0.0141599102752665	0.331579492728667	246074/25086/25357/309389/296130/24207	Scd/Cyp2e1/Thrsp/Nkx2-3/Gpat2/Apoc3
GO:1900180	regulation of protein localization to nucleus	6/289	122/17943	0.0141599102752665	0.331579492728667	361921/54237/25712/300656/25239/24182	Ect2/Cdk1/Ifng/Trim29/Apod/Agtr2
GO:1902600	proton transmembrane transport	7/289	158/17943	0.0142206799041723	0.331579492728667	24860/312488/679958/24783/24785/29132/297932	Ucp1/Atp6v1b1/Slc9b2/Slc9a2/Slc9a4/Atp1a4/Atp6v0d2
GO:0009410	response to xenobiotic stimulus	13/289	404/17943	0.0142966435425164	0.331579492728667	25086/246245/312495/25743/499856/60337/29680/29209/362477/29335/24807/24182/293989	Cyp2e1/Fmo2/Cyp26b1/Kcnj6/Fibin/Npff/Cyp11a1/Casq2/Rgs20/Oprk1/Tacr1/Agtr2/Cyp2c6v1
GO:0090662	ATP hydrolysis coupled transmembrane transport	3/289	32/17943	0.0145284173199861	0.331579492728667	312488/29132/297932	Atp6v1b1/Atp1a4/Atp6v0d2
GO:0002062	chondrocyte differentiation	6/289	123/17943	0.0146914561239909	0.331579492728667	366542/362735/252835/25654/25444/50566	Six2/Coch/Gdf5/Col11a1/Fgf9/Grem1
GO:0042593	glucose homeostasis	11/289	319/17943	0.0147047697387927	0.331579492728667	89813/116660/54254/24953/29714/679958/29335/64041/24207/25321/246253	Pdk4/Ptprn/Gata4/Gcgr/Ptprn2/Slc9b2/Oprk1/Birc5/Apoc3/Ghrhr/Adipoq
GO:0071375	cellular response to peptide hormone stimulus	12/289	362/17943	0.0147542493476856	0.331579492728667	89813/24450/303887/24953/100912292/29680/360621/25321/246253/24182/689931/291245	Pdk4/Hmgcs2/Muc4/Gcgr/Enho/Cyp11a1/Cdc6/Ghrhr/Adipoq/Agtr2/Mgarp/Actn2
GO:0051306	mitotic sister chromatid separation	4/289	59/17943	0.0149971917543205	0.331579492728667	303037/315852/360621/64041	Spdl1/Ttk/Cdc6/Birc5
GO:0033500	carbohydrate homeostasis	11/289	320/17943	0.0150179829119168	0.331579492728667	89813/116660/54254/24953/29714/679958/29335/64041/24207/25321/246253	Pdk4/Ptprn/Gata4/Gcgr/Ptprn2/Slc9b2/Oprk1/Birc5/Apoc3/Ghrhr/Adipoq
GO:0071333	cellular response to glucose stimulus	8/289	198/17943	0.01513432665264	0.331579492728667	116660/54254/29714/679958/29335/64041/24207/25321	Ptprn/Gata4/Ptprn2/Slc9b2/Oprk1/Birc5/Apoc3/Ghrhr
GO:0006638	neutral lipid metabolic process	6/289	124/17943	0.0152367259144268	0.331579492728667	246074/25086/25357/309389/296130/24207	Scd/Cyp2e1/Thrsp/Nkx2-3/Gpat2/Apoc3
GO:0002016	regulation of blood volume by renin-angiotensin	2/289	12/17943	0.0153384243665177	0.331579492728667	24807/24182	Tacr1/Agtr2
GO:0003337	mesenchymal to epithelial transition involved in metanephros morphogenesis	2/289	12/17943	0.0153384243665177	0.331579492728667	366542/50566	Six2/Grem1
GO:0009111	vitamin catabolic process	2/289	12/17943	0.0153384243665177	0.331579492728667	308190/312495	Cyp26c1/Cyp26b1
GO:0010459	negative regulation of heart rate	2/289	12/17943	0.0153384243665177	0.331579492728667	60337/24182	Npff/Agtr2
GO:0032488	Cdc42 protein signal transduction	2/289	12/17943	0.0153384243665177	0.331579492728667	291713/24207	Rit2/Apoc3
GO:0002021	response to dietary excess	3/289	33/17943	0.0157945845450749	0.331579492728667	24860/24889/63850	Ucp1/Cckar/Prlh
GO:0006775	fat-soluble vitamin metabolic process	3/289	33/17943	0.0157945845450749	0.331579492728667	308190/312495/25712	Cyp26c1/Cyp26b1/Ifng
GO:0008608	attachment of spindle microtubules to kinetochore	3/289	33/17943	0.0157945845450749	0.331579492728667	361921/311325/114482	Ect2/Knstrn/Nek2
GO:0014072	response to isoquinoline alkaloid	4/289	60/17943	0.0158701987372055	0.331579492728667	25743/60337/29335/24807	Kcnj6/Npff/Oprk1/Tacr1
GO:0071331	cellular response to hexose stimulus	8/289	200/17943	0.0159860445430518	0.331579492728667	116660/54254/29714/679958/29335/64041/24207/25321	Ptprn/Gata4/Ptprn2/Slc9b2/Oprk1/Birc5/Apoc3/Ghrhr
GO:0000280	nuclear division	13/289	411/17943	0.0162545514534234	0.331579492728667	300141/303037/312495/311336/170578/500230/315852/360621/64041/311613/502750/311325/114482	Mov10l1/Spdl1/Cyp26b1/Nusap1/Asz1/Ankrd53/Ttk/Cdc6/Birc5/L3mbtl1/Wee2/Knstrn/Nek2
GO:0007588	excretion	4/289	61/17943	0.0167745081451297	0.331579492728667	312488/25101/24807/24182	Atp6v1b1/Chrna3/Tacr1/Agtr2
GO:0046850	regulation of bone remodeling	4/289	61/17943	0.0167745081451297	0.331579492728667	25353/89813/24476/50566	Spp1/Pdk4/Iapp/Grem1
GO:0035304	regulation of protein dephosphorylation	6/289	127/17943	0.0169564949979187	0.331579492728667	307472/117256/58977/690955/499818/24182	Sh3rf2/Ppp2r2c/Ppp1r1a/Lilrb3b/Ppp1r1c/Agtr2
GO:0007271	synaptic transmission, cholinergic	3/289	34/17943	0.0171209164353036	0.331579492728667	25712/25101/24807	Ifng/Chrna3/Tacr1
GO:0015988	energy coupled proton transmembrane transport, against electrochemical gradient	3/289	34/17943	0.0171209164353036	0.331579492728667	312488/29132/297932	Atp6v1b1/Atp1a4/Atp6v0d2
GO:1904385	cellular response to angiotensin	3/289	34/17943	0.0171209164353036	0.331579492728667	360621/24182/291245	Cdc6/Agtr2/Actn2
GO:0007088	regulation of mitotic nuclear division	7/289	164/17943	0.0171216164278668	0.331579492728667	303037/311336/315852/360621/64041/311613/114482	Spdl1/Nusap1/Ttk/Cdc6/Birc5/L3mbtl1/Nek2
GO:0030510	regulation of BMP signaling pathway	5/289	93/17943	0.0172385116311973	0.331579492728667	54254/89803/252835/50566/414065	Gata4/Sfrp4/Gdf5/Grem1/Nanog
GO:0071326	cellular response to monosaccharide stimulus	8/289	203/17943	0.0173278951430113	0.331579492728667	116660/54254/29714/679958/29335/64041/24207/25321	Ptprn/Gata4/Ptprn2/Slc9b2/Oprk1/Birc5/Apoc3/Ghrhr
GO:0009988	cell-cell recognition	4/289	62/17943	0.017710433976659	0.331579492728667	81828/24338/362506/24163	Zp2/Ephb1/Ccl19/Acr
GO:1905818	regulation of chromosome separation	4/289	62/17943	0.017710433976659	0.331579492728667	303037/315852/360621/64041	Spdl1/Ttk/Cdc6/Birc5
GO:0019896	axonal transport of mitochondrion	2/289	13/17943	0.0179364608836376	0.331579492728667	29545/689931	Uchl1/Mgarp
GO:0034776	response to histamine	2/289	13/17943	0.0179364608836376	0.331579492728667	65029/24922	Aoc1/Gabrb3
GO:0043649	dicarboxylic acid catabolic process	2/289	13/17943	0.0179364608836376	0.331579492728667	64392/299699	Aldh1l1/Aldh1l2
GO:0048505	regulation of timing of cell differentiation	2/289	13/17943	0.0179364608836376	0.331579492728667	64186/25444	Ascl1/Fgf9
GO:0060073	micturition	2/289	13/17943	0.0179364608836376	0.331579492728667	25101/24807	Chrna3/Tacr1
GO:0061140	lung secretory cell differentiation	2/289	13/17943	0.0179364608836376	0.331579492728667	64186/298961	Ascl1/Agr2
GO:0072216	positive regulation of metanephros development	2/289	13/17943	0.0179364608836376	0.331579492728667	246253/24182	Adipoq/Agtr2
GO:0090193	positive regulation of glomerulus development	2/289	13/17943	0.0179364608836376	0.331579492728667	246253/24182	Adipoq/Agtr2
GO:0098719	sodium ion import across plasma membrane	2/289	13/17943	0.0179364608836376	0.331579492728667	24783/24785	Slc9a2/Slc9a4
GO:1900121	negative regulation of receptor binding	2/289	13/17943	0.0179364608836376	0.331579492728667	246253/171438	Adipoq/Crtac1
GO:0016202	regulation of striated muscle tissue development	7/289	166/17943	0.0181751702433155	0.334166309419219	54254/24338/312495/291445/54237/25444/50566	Gata4/Ephb1/Cyp26b1/Megf10/Cdk1/Fgf9/Grem1
GO:0009749	response to glucose	10/289	287/17943	0.0183081481631521	0.334791703978074	116660/54254/29714/679958/29335/64041/24207/25321/246253/63850	Ptprn/Gata4/Ptprn2/Slc9b2/Oprk1/Birc5/Apoc3/Ghrhr/Adipoq/Prlh
GO:0007340	acrosome reaction	3/289	35/17943	0.0185076392329385	0.334820018850433	113910/25456/24163	Prnd/Glrb/Acr
GO:0009954	proximal/distal pattern formation	3/289	35/17943	0.0185076392329385	0.334820018850433	312495/246334/50566	Cyp26b1/Tp63/Grem1
GO:0030004	cellular monovalent inorganic cation homeostasis	5/289	95/17943	0.0187318006522949	0.337072774503797	24783/24785/29132/24182/297932	Slc9a2/Slc9a4/Atp1a4/Agtr2/Atp6v0d2
GO:0016101	diterpenoid metabolic process	4/289	64/17943	0.0196783062647653	0.34642922314496	308190/312495/296972/24710	Cyp26c1/Cyp26b1/Akr1b10/Rbp2
GO:0042306	regulation of protein import into nucleus	4/289	64/17943	0.0196783062647653	0.34642922314496	361921/25712/25239/24182	Ect2/Ifng/Apod/Agtr2
GO:1901861	regulation of muscle tissue development	7/289	169/17943	0.0198397823133261	0.34642922314496	54254/24338/312495/291445/54237/25444/50566	Gata4/Ephb1/Cyp26b1/Megf10/Cdk1/Fgf9/Grem1
GO:0019432	triglyceride biosynthetic process	3/289	36/17943	0.0199549169349597	0.34642922314496	25357/296130/24207	Thrsp/Gpat2/Apoc3
GO:0010876	lipid localization	12/289	378/17943	0.0199839649494467	0.34642922314496	25353/65144/298504/308100/303639/363071/365362/362951/25239/24207/246253/24182	Spp1/Pdzk1/Mfsd2a/Acat2/Abca6/Stra6/Abca14/RGD1309808/Apod/Apoc3/Adipoq/Agtr2
GO:0061640	cytoskeleton-dependent cytokinesis	5/289	97/17943	0.0203078705920223	0.34642922314496	361921/311336/306575/500230/64041	Ect2/Nusap1/Ckap2/Ankrd53/Birc5
GO:0006631	fatty acid metabolic process	12/289	379/17943	0.0203514744591686	0.34642922314496	246074/89813/50559/25086/308100/59103/312488/296130/361638/24207/246253/293989	Scd/Pdk4/Acot1/Cyp2e1/Acat2/Ptges/Atp6v1b1/Gpat2/Acsm1/Apoc3/Adipoq/Cyp2c6v1
GO:0048634	regulation of muscle organ development	7/289	170/17943	0.0204175664537543	0.34642922314496	54254/24338/312495/291445/54237/25444/50566	Gata4/Ephb1/Cyp26b1/Megf10/Cdk1/Fgf9/Grem1
GO:0001771	immunological synapse formation	2/289	14/17943	0.0207059489740358	0.34642922314496	24338/362506	Ephb1/Ccl19
GO:0010642	negative regulation of platelet-derived growth factor receptor signaling pathway	2/289	14/17943	0.0207059489740358	0.34642922314496	25239/246253	Apod/Adipoq
GO:0014841	skeletal muscle satellite cell proliferation	2/289	14/17943	0.0207059489740358	0.34642922314496	24338/291445	Ephb1/Megf10
GO:0021554	optic nerve development	2/289	14/17943	0.0207059489740358	0.34642922314496	24338/29718	Ephb1/Kcnj10
GO:0061469	regulation of type B pancreatic cell proliferation	2/289	14/17943	0.0207059489740358	0.34642922314496	116660/64041	Ptprn/Birc5
GO:0007093	mitotic cell cycle checkpoint	6/289	133/17943	0.0207878014479536	0.34642922314496	303037/54237/315852/360621/64041/502750	Spdl1/Cdk1/Ttk/Cdc6/Birc5/Wee2
GO:0007586	digestion	6/289	133/17943	0.0207878014479536	0.34642922314496	303887/308100/24889/24785/29335/24807	Muc4/Acat2/Cckar/Slc9a4/Oprk1/Tacr1
GO:0055001	muscle cell development	8/289	211/17943	0.0212998068839463	0.347410691703425	29545/54254/291445/54237/29209/24182/100910104/291245	Uchl1/Gata4/Megf10/Cdk1/Casq2/Agtr2/Xirp1/Actn2
GO:0002385	mucosal immune response	3/289	37/17943	0.0214628538474773	0.347410691703425	171459/246238/499926	Gp2/Bpifa1/Bpifb1
GO:0007094	mitotic spindle assembly checkpoint	3/289	37/17943	0.0214628538474773	0.347410691703425	303037/315852/64041	Spdl1/Ttk/Birc5
GO:0031577	spindle checkpoint	3/289	37/17943	0.0214628538474773	0.347410691703425	303037/315852/64041	Spdl1/Ttk/Birc5
GO:0071173	spindle assembly checkpoint	3/289	37/17943	0.0214628538474773	0.347410691703425	303037/315852/64041	Spdl1/Ttk/Birc5
GO:0071174	mitotic spindle checkpoint	3/289	37/17943	0.0214628538474773	0.347410691703425	303037/315852/64041	Spdl1/Ttk/Birc5
GO:0061448	connective tissue development	10/289	295/17943	0.0216805539583999	0.348482133167817	24450/366542/362735/113983/361060/25712/252835/25654/25444/50566	Hmgcs2/Six2/Coch/Pitx1/Ebf2/Ifng/Gdf5/Col11a1/Fgf9/Grem1
GO:0033047	regulation of mitotic sister chromatid segregation	4/289	66/17943	0.0217759895590847	0.348482133167817	303037/315852/360621/64041	Spdl1/Ttk/Cdc6/Birc5
GO:0071466	cellular response to xenobiotic stimulus	8/289	212/17943	0.0218380763321245	0.348482133167817	25086/246245/312495/25743/29680/29209/24182/293989	Cyp2e1/Fmo2/Cyp26b1/Kcnj6/Cyp11a1/Casq2/Agtr2/Cyp2c6v1
GO:0009746	response to hexose	10/289	296/17943	0.0221318721144835	0.351512316259613	116660/54254/29714/679958/29335/64041/24207/25321/246253/63850	Ptprn/Gata4/Ptprn2/Slc9b2/Oprk1/Birc5/Apoc3/Ghrhr/Adipoq/Prlh
GO:0048738	cardiac muscle tissue development	9/289	255/17943	0.0228022236412202	0.351869720903422	54254/54237/290561/25654/25444/50566/24182/100910104/291245	Gata4/Cdk1/Tnnc1/Col11a1/Fgf9/Grem1/Agtr2/Xirp1/Actn2
GO:0001953	negative regulation of cell-matrix adhesion	3/289	38/17943	0.0230314970648294	0.351869720903422	303887/687031/25239	Muc4/Ajap1/Apod
GO:0046460	neutral lipid biosynthetic process	3/289	38/17943	0.0230314970648294	0.351869720903422	25357/296130/24207	Thrsp/Gpat2/Apoc3
GO:0046463	acylglycerol biosynthetic process	3/289	38/17943	0.0230314970648294	0.351869720903422	25357/296130/24207	Thrsp/Gpat2/Apoc3
GO:0001678	cellular glucose homeostasis	8/289	215/17943	0.0235105523058453	0.351869720903422	116660/54254/29714/679958/29335/64041/24207/25321	Ptprn/Gata4/Ptprn2/Slc9b2/Oprk1/Birc5/Apoc3/Ghrhr
GO:0006590	thyroid hormone generation	2/289	15/17943	0.0236407315757996	0.351869720903422	266807/311374	Duox1/Duoxa1
GO:0009109	coenzyme catabolic process	2/289	15/17943	0.0236407315757996	0.351869720903422	64392/299699	Aldh1l1/Aldh1l2
GO:0035815	positive regulation of renal sodium excretion	2/289	15/17943	0.0236407315757996	0.351869720903422	24807/24182	Tacr1/Agtr2
GO:0038166	angiotensin-activated signaling pathway	2/289	15/17943	0.0236407315757996	0.351869720903422	24182/291245	Agtr2/Actn2
GO:0040034	regulation of development, heterochronic	2/289	15/17943	0.0236407315757996	0.351869720903422	64186/25444	Ascl1/Fgf9
GO:0043584	nose development	2/289	15/17943	0.0236407315757996	0.351869720903422	64186/363071	Ascl1/Stra6
GO:0046541	saliva secretion	2/289	15/17943	0.0236407315757996	0.351869720903422	29335/24807	Oprk1/Tacr1
GO:0051004	regulation of lipoprotein lipase activity	2/289	15/17943	0.0236407315757996	0.351869720903422	362850/24207	Angptl4/Apoc3
GO:0072283	metanephric renal vesicle morphogenesis	2/289	15/17943	0.0236407315757996	0.351869720903422	366542/50566	Six2/Grem1
GO:0043666	regulation of phosphoprotein phosphatase activity	5/289	101/17943	0.0237145422305587	0.351869720903422	307472/117256/58977/499818/24182	Sh3rf2/Ppp2r2c/Ppp1r1a/Ppp1r1c/Agtr2
GO:0071322	cellular response to carbohydrate stimulus	8/289	216/17943	0.0240875301081472	0.355843294130402	116660/54254/29714/679958/29335/64041/24207/25321	Ptprn/Gata4/Ptprn2/Slc9b2/Oprk1/Birc5/Apoc3/Ghrhr
GO:0002251	organ or tissue specific immune response	3/289	39/17943	0.024660838875261	0.359601801357793	171459/246238/499926	Gp2/Bpifa1/Bpifb1
GO:0042554	superoxide anion generation	3/289	39/17943	0.024660838875261	0.359601801357793	266807/499099/311793	Duox1/Cd177/Noxa1
GO:0045841	negative regulation of mitotic metaphase/anaphase transition	3/289	39/17943	0.024660838875261	0.359601801357793	303037/315852/64041	Spdl1/Ttk/Birc5
GO:0008037	cell recognition	6/289	139/17943	0.0251674894920227	0.362340969373532	81828/24338/291445/362506/24163/171438	Zp2/Ephb1/Megf10/Ccl19/Acr/Crtac1
GO:0006801	superoxide metabolic process	4/289	69/17943	0.0251700052624239	0.362340969373532	266807/499099/117038/311793	Duox1/Cd177/Mt3/Noxa1
GO:1904589	regulation of protein import	4/289	69/17943	0.0251700052624239	0.362340969373532	361921/25712/25239/24182	Ect2/Ifng/Apod/Agtr2
GO:0043583	ear development	9/289	261/17943	0.0259892048669274	0.369158542473891	300062/366542/293537/312488/363071/24922/25654/25444/84573	Ift27/Six2/Hmx3/Atp6v1b1/Stra6/Gabrb3/Col11a1/Fgf9/Otof
GO:0045747	positive regulation of Notch signaling pathway	3/289	40/17943	0.0263508190950385	0.369158542473891	64186/100912292/246334	Ascl1/Enho/Tp63
GO:1990573	potassium ion import across plasma membrane	3/289	40/17943	0.0263508190950385	0.369158542473891	25743/29718/29132	Kcnj6/Kcnj10/Atp1a4
GO:2000816	negative regulation of mitotic sister chromatid separation	3/289	40/17943	0.0263508190950385	0.369158542473891	303037/315852/64041	Spdl1/Ttk/Birc5
GO:0055013	cardiac muscle cell development	5/289	104/17943	0.0264978097097683	0.369158542473891	54254/54237/24182/100910104/291245	Gata4/Cdk1/Agtr2/Xirp1/Actn2
GO:0010644	cell communication by electrical coupling	2/289	16/17943	0.0267348042879406	0.369158542473891	497913/29209	Gjc2/Casq2
GO:0015671	oxygen transport	2/289	16/17943	0.0267348042879406	0.369158542473891	85382/287167	Ngb/Hba-a1
GO:0060192	negative regulation of lipase activity	2/289	16/17943	0.0267348042879406	0.369158542473891	362850/24207	Angptl4/Apoc3
GO:0060579	ventral spinal cord interneuron fate commitment	2/289	16/17943	0.0267348042879406	0.369158542473891	64186/288736	Ascl1/Foxn4
GO:0060581	cell fate commitment involved in pattern specification	2/289	16/17943	0.0267348042879406	0.369158542473891	64186/288736	Ascl1/Foxn4
GO:0006936	muscle contraction	10/289	306/17943	0.0270272942969277	0.37168023010775	24583/24959/54254/290561/25349/29209/25101/24807/29358/291245	Myh3/Pgam2/Gata4/Tnnc1/Scn2b/Casq2/Chrna3/Tacr1/Npy1r/Actn2
GO:0070206	protein trimerization	4/289	71/17943	0.0275999711595562	0.373236633883942	170496/498284/171384/246253	Lcn2/Itln1/Trpm8/Adipoq
GO:0042742	defense response to bacterium	9/289	264/17943	0.0276957454743085	0.373236633883942	170496/246074/100362027/309114/246238/362735/25712/303414/641642	Lcn2/Scd/LOC100362027/Muc5b/Bpifa1/Coch/Ifng/Epx/Defb27
GO:0140014	mitotic nuclear division	9/289	264/17943	0.0276957454743085	0.373236633883942	303037/311336/500230/315852/360621/64041/311613/311325/114482	Spdl1/Nusap1/Ankrd53/Ttk/Cdc6/Birc5/L3mbtl1/Knstrn/Nek2
GO:0010996	response to auditory stimulus	3/289	41/17943	0.0281013273328123	0.373236633883942	363071/29335/24807	Stra6/Oprk1/Tacr1
GO:0048520	positive regulation of behavior	3/289	41/17943	0.0281013273328123	0.373236633883942	363071/29335/25321	Stra6/Oprk1/Ghrhr
GO:0098801	regulation of renal system process	3/289	41/17943	0.0281013273328123	0.373236633883942	24807/246253/24182	Tacr1/Adipoq/Agtr2
GO:1902100	negative regulation of metaphase/anaphase transition of cell cycle	3/289	41/17943	0.0281013273328123	0.373236633883942	303037/315852/64041	Spdl1/Ttk/Birc5
GO:1990776	response to angiotensin	3/289	41/17943	0.0281013273328123	0.373236633883942	360621/24182/291245	Cdc6/Agtr2/Actn2
GO:0007589	body fluid secretion	6/289	143/17943	0.0284059329424721	0.373236633883942	303887/298961/24889/29335/24807/25321	Muc4/Agr2/Cckar/Oprk1/Tacr1/Ghrhr
GO:0097530	granulocyte migration	6/289	143/17943	0.0284059329424721	0.373236633883942	25353/499099/362506/25712/117551/303414	Spp1/Cd177/Ccl19/Ifng/Ccl22/Epx
GO:0030317	flagellated sperm motility	5/289	106/17943	0.0284643959627718	0.373236633883942	290989/679958/362623/29132/24807	Catsper3/Slc9b2/Catsper4/Atp1a4/Tacr1
GO:0097722	sperm motility	5/289	106/17943	0.0284643959627718	0.373236633883942	290989/679958/362623/29132/24807	Catsper3/Slc9b2/Catsper4/Atp1a4/Tacr1
GO:0007059	chromosome segregation	10/289	309/17943	0.0286360749386061	0.374037998136311	361921/303037/497856/311336/500230/315852/360621/64041/311325/114482	Ect2/Spdl1/Rmi2/Nusap1/Ankrd53/Ttk/Cdc6/Birc5/Knstrn/Nek2
GO:0071398	cellular response to fatty acid	4/289	72/17943	0.0288656327737914	0.375586291052832	89813/24450/308100/24860	Pdk4/Hmgcs2/Acat2/Ucp1
GO:1904062	regulation of cation transmembrane transport	11/289	355/17943	0.0294617846807252	0.376044467107446	65144/246238/25712/66022/25349/497913/29209/29335/140724/315163/291245	Pdzk1/Bpifa1/Ifng/Kcns2/Scn2b/Gjc2/Casq2/Oprk1/Cacng3/Shisa8/Actn2
GO:1990748	cellular detoxification	5/289	107/17943	0.0294814381558579	0.376044467107446	266807/303414/296972/117038/287167	Duox1/Epx/Akr1b10/Mt3/Hba-a1
GO:1905819	negative regulation of chromosome separation	3/289	42/17943	0.029912205185998	0.376044467107446	303037/315852/64041	Spdl1/Ttk/Birc5
GO:0045760	positive regulation of action potential	2/289	17/17943	0.0299823120779583	0.376044467107446	29335/24807	Oprk1/Tacr1
GO:0072224	metanephric glomerulus development	2/289	17/17943	0.0299823120779583	0.376044467107446	246253/24182	Adipoq/Agtr2
GO:0090185	negative regulation of kidney development	2/289	17/17943	0.0299823120779583	0.376044467107446	25712/246253	Ifng/Adipoq
GO:1903538	regulation of meiotic cell cycle process involved in oocyte maturation	2/289	17/17943	0.0299823120779583	0.376044467107446	54237/502750	Cdk1/Wee2
GO:0030326	embryonic limb morphogenesis	6/289	145/17943	0.0301235739243624	0.376044467107446	312495/113983/252835/246334/25444/50566	Cyp26b1/Pitx1/Gdf5/Tp63/Fgf9/Grem1
GO:0035113	embryonic appendage morphogenesis	6/289	145/17943	0.0301235739243624	0.376044467107446	312495/113983/252835/246334/25444/50566	Cyp26b1/Pitx1/Gdf5/Tp63/Fgf9/Grem1
GO:0042476	odontogenesis	6/289	145/17943	0.0301235739243624	0.376044467107446	500286/362741/309389/300834/246334/29160	Ssuh2/Pax9/Nkx2-3/Wdr72/Tp63/Amelx
GO:1901568	fatty acid derivative metabolic process	6/289	145/17943	0.0301235739243624	0.376044467107446	24450/25086/308100/59103/312488/293989	Hmgcs2/Cyp2e1/Acat2/Ptges/Atp6v1b1/Cyp2c6v1
GO:0046849	bone remodeling	5/289	108/17943	0.0305211540186791	0.378216351813888	25353/89813/24476/252835/50566	Spp1/Pdk4/Iapp/Gdf5/Grem1
GO:0051289	protein homotetramerization	5/289	108/17943	0.0305211540186791	0.378216351813888	171384/29718/246334/192252/291245	Trpm8/Kcnj10/Tp63/Dctpp1/Actn2
GO:1901991	negative regulation of mitotic cell cycle phase transition	6/289	146/17943	0.0310073750910449	0.382748119432521	303037/54237/497913/315852/360621/64041	Spdl1/Cdk1/Gjc2/Ttk/Cdc6/Birc5
GO:0007346	regulation of mitotic cell cycle	14/289	497/17943	0.0311131341542841	0.382748119432521	29168/303037/311336/64186/54237/497913/500230/315852/360621/64041/414065/311613/502750/114482	Ubd/Spdl1/Nusap1/Ascl1/Cdk1/Gjc2/Ankrd53/Ttk/Cdc6/Birc5/Nanog/L3mbtl1/Wee2/Nek2
GO:0021700	developmental maturation	10/289	314/17943	0.0314669973182742	0.382873881417184	116660/290989/64186/54237/362506/312488/362623/50566/25321/502750	Ptprn/Catsper3/Ascl1/Cdk1/Ccl19/Atp6v1b1/Catsper4/Grem1/Ghrhr/Wee2
GO:0055006	cardiac cell development	5/289	109/17943	0.0315836660066159	0.382873881417184	54254/54237/24182/100910104/291245	Gata4/Cdk1/Agtr2/Xirp1/Actn2
GO:0014706	striated muscle tissue development	13/289	451/17943	0.0315844116660118	0.382873881417184	54254/24338/312495/291445/113983/54237/290561/25654/25444/50566/24182/100910104/291245	Gata4/Ephb1/Cyp26b1/Megf10/Pitx1/Cdk1/Tnnc1/Col11a1/Fgf9/Grem1/Agtr2/Xirp1/Actn2
GO:0033048	negative regulation of mitotic sister chromatid segregation	3/289	43/17943	0.0317832483709073	0.382873881417184	303037/315852/64041	Spdl1/Ttk/Birc5
GO:0097028	dendritic cell differentiation	3/289	43/17943	0.0317832483709073	0.382873881417184	29168/362506/690955	Ubd/Ccl19/Lilrb3b
GO:0030073	insulin secretion	8/289	228/17943	0.031802412260783	0.382873881417184	116660/25712/60337/29714/679958/24889/100912292/64041	Ptprn/Ifng/Npff/Ptprn2/Slc9b2/Cckar/Enho/Birc5
GO:0045165	cell fate commitment	9/289	272/17943	0.0326296289570399	0.384745457905998	54254/366542/312495/64186/113983/361060/288736/414065/171360	Gata4/Six2/Cyp26b1/Ascl1/Pitx1/Ebf2/Foxn4/Nanog/Vsx2
GO:0055007	cardiac muscle cell differentiation	6/289	148/17943	0.032825439042173	0.384745457905998	54254/54237/50566/24182/100910104/291245	Gata4/Cdk1/Grem1/Agtr2/Xirp1/Actn2
GO:0030641	regulation of cellular pH	4/289	75/17943	0.0328668673930319	0.384745457905998	24783/24785/29132/297932	Slc9a2/Slc9a4/Atp1a4/Atp6v0d2
GO:0001659	temperature homeostasis	7/289	188/17943	0.0329032688470452	0.384745457905998	170496/246074/361060/24860/171384/24889/246253	Lcn2/Scd/Ebf2/Ucp1/Trpm8/Cckar/Adipoq
GO:0001710	mesodermal cell fate commitment	2/289	18/17943	0.0333775460552749	0.384745457905998	366542/414065	Six2/Nanog
GO:0014856	skeletal muscle cell proliferation	2/289	18/17943	0.0333775460552749	0.384745457905998	24338/291445	Ephb1/Megf10
GO:0021514	ventral spinal cord interneuron differentiation	2/289	18/17943	0.0333775460552749	0.384745457905998	64186/288736	Ascl1/Foxn4
GO:0031424	keratinization	2/289	18/17943	0.0333775460552749	0.384745457905998	312495/287702	Cyp26b1/Krt17
GO:0070166	enamel mineralization	2/289	18/17943	0.0333775460552749	0.384745457905998	300834/29160	Wdr72/Amelx
GO:0072077	renal vesicle morphogenesis	2/289	18/17943	0.0333775460552749	0.384745457905998	366542/50566	Six2/Grem1
GO:1903537	meiotic cell cycle process involved in oocyte maturation	2/289	18/17943	0.0333775460552749	0.384745457905998	54237/502750	Cdk1/Wee2
GO:0055023	positive regulation of cardiac muscle tissue growth	3/289	44/17943	0.0337142087883165	0.384745457905998	54254/54237/25444	Gata4/Cdk1/Fgf9
GO:0030534	adult behavior	7/289	189/17943	0.033718586759671	0.384745457905998	29545/312488/29718/24613/25456/25101/29335	Uchl1/Atp6v1b1/Kcnj10/Oprd1/Glrb/Chrna3/Oprk1
GO:0106106	cold-induced thermogenesis	6/289	149/17943	0.033759891979905	0.384745457905998	170496/246074/361060/24860/171384/246253	Lcn2/Scd/Ebf2/Ucp1/Trpm8/Adipoq
GO:0120161	regulation of cold-induced thermogenesis	6/289	149/17943	0.033759891979905	0.384745457905998	170496/246074/361060/24860/171384/246253	Lcn2/Scd/Ebf2/Ucp1/Trpm8/Adipoq
GO:0098739	import across plasma membrane	5/289	111/17943	0.0337775350275144	0.384745457905998	25743/29718/24783/24785/29132	Kcnj6/Kcnj10/Slc9a2/Slc9a4/Atp1a4
GO:0051193	regulation of cofactor metabolic process	4/289	76/17943	0.0342690302715467	0.387732874276396	89813/311374/117038/311793	Pdk4/Duoxa1/Mt3/Noxa1
GO:0051965	positive regulation of synapse assembly	4/289	76/17943	0.0342690302715467	0.387732874276396	24338/362235/313156/362945	Ephb1/Syndig1/Lingo2/Lrrc24
GO:0048285	organelle fission	13/289	457/17943	0.0345705696933178	0.38839011783886	300141/303037/312495/311336/170578/500230/315852/360621/64041/311613/502750/311325/114482	Mov10l1/Spdl1/Cyp26b1/Nusap1/Asz1/Ankrd53/Ttk/Cdc6/Birc5/L3mbtl1/Wee2/Knstrn/Nek2
GO:0006606	protein import into nucleus	6/289	150/17943	0.034711413405472	0.38839011783886	361921/366542/25712/25239/25444/24182	Ect2/Six2/Ifng/Apod/Fgf9/Agtr2
GO:0051591	response to cAMP	6/289	150/17943	0.034711413405472	0.38839011783886	24450/116660/266807/29680/246253/25445	Hmgcs2/Ptprn/Duox1/Cyp11a1/Adipoq/Fosl1
GO:0010948	negative regulation of cell cycle process	8/289	233/17943	0.0354657807155328	0.38839011783886	303037/54237/497913/315852/360621/64041/502750/114482	Spdl1/Cdk1/Gjc2/Ttk/Cdc6/Birc5/Wee2/Nek2
GO:0042737	drug catabolic process	6/289	151/17943	0.0356800899769449	0.38839011783886	25086/266807/308100/117038/287167/293989	Cyp2e1/Duox1/Acat2/Mt3/Hba-a1/Cyp2c6v1
GO:0001709	cell fate determination	3/289	45/17943	0.0357047965261264	0.38839011783886	312495/64186/361060	Cyp26b1/Ascl1/Ebf2
GO:0007628	adult walking behavior	3/289	45/17943	0.0357047965261264	0.38839011783886	29545/29718/25456	Uchl1/Kcnj10/Glrb
GO:0010107	potassium ion import	3/289	45/17943	0.0357047965261264	0.38839011783886	25743/29718/29132	Kcnj6/Kcnj10/Atp1a4
GO:0033046	negative regulation of sister chromatid segregation	3/289	45/17943	0.0357047965261264	0.38839011783886	303037/315852/64041	Spdl1/Ttk/Birc5
GO:0035137	hindlimb morphogenesis	3/289	45/17943	0.0357047965261264	0.38839011783886	113983/252835/246334	Pitx1/Gdf5/Tp63
GO:0035850	epithelial cell differentiation involved in kidney development	3/289	45/17943	0.0357047965261264	0.38839011783886	366542/50566/246253	Six2/Grem1/Adipoq
GO:2000273	positive regulation of signaling receptor activity	3/289	45/17943	0.0357047965261264	0.38839011783886	25712/140724/50566	Ifng/Cacng3/Grem1
GO:0006805	xenobiotic metabolic process	5/289	113/17943	0.0360638921475139	0.38978960746019	25086/246245/312495/29680/293989	Cyp2e1/Fmo2/Cyp26b1/Cyp11a1/Cyp2c6v1
GO:0043266	regulation of potassium ion transport	5/289	113/17943	0.0360638921475139	0.38978960746019	66022/24889/29209/29335/291245	Kcns2/Cckar/Casq2/Oprk1/Actn2
GO:0006883	cellular sodium ion homeostasis	2/289	19/17943	0.0369149403092889	0.391483520584089	29132/24182	Atp1a4/Agtr2
GO:0007190	activation of adenylate cyclase activity	2/289	19/17943	0.0369149403092889	0.391483520584089	24163/25321	Acr/Ghrhr
GO:0010002	cardioblast differentiation	2/289	19/17943	0.0369149403092889	0.391483520584089	54254/50566	Gata4/Grem1
GO:0046851	negative regulation of bone remodeling	2/289	19/17943	0.0369149403092889	0.391483520584089	24476/50566	Iapp/Grem1
GO:0071605	monocyte chemotactic protein-1 production	2/289	19/17943	0.0369149403092889	0.391483520584089	25239/246253	Apod/Adipoq
GO:0071637	regulation of monocyte chemotactic protein-1 production	2/289	19/17943	0.0369149403092889	0.391483520584089	25239/246253	Apod/Adipoq
GO:0030856	regulation of epithelial cell differentiation	6/289	153/17943	0.0376692381360636	0.394577068353365	64186/89803/25712/246334/687031/246253	Ascl1/Sfrp4/Ifng/Tp63/Ajap1/Adipoq
GO:0070207	protein homotrimerization	3/289	46/17943	0.0377546818007236	0.394577068353365	170496/498284/171384	Lcn2/Itln1/Trpm8
GO:0090184	positive regulation of kidney development	3/289	46/17943	0.0377546818007236	0.394577068353365	50566/246253/24182	Grem1/Adipoq/Agtr2
GO:0007517	muscle organ development	12/289	417/17943	0.0383710864564996	0.394577068353365	54254/24338/300141/312495/291445/113983/54237/290561/363071/25654/25444/50566	Gata4/Ephb1/Mov10l1/Cyp26b1/Megf10/Pitx1/Cdk1/Tnnc1/Stra6/Col11a1/Fgf9/Grem1
GO:0007187	G protein-coupled receptor signaling pathway, coupled to cyclic nucleotide second messenger	8/289	237/17943	0.0385945761034693	0.394577068353365	24953/171519/291713/24613/29335/170704/25321/24182	Gcgr/Calcb/Rit2/Oprd1/Oprk1/Hrh4/Ghrhr/Agtr2
GO:0007492	endoderm development	4/289	79/17943	0.0386817489672716	0.394577068353365	54254/362741/25654/414065	Gata4/Pax9/Col11a1/Nanog
GO:0033559	unsaturated fatty acid metabolic process	5/289	116/17943	0.0396684341213976	0.394577068353365	246074/25086/59103/312488/293989	Scd/Cyp2e1/Ptges/Atp6v1b1/Cyp2c6v1
GO:1990266	neutrophil migration	5/289	116/17943	0.0396684341213976	0.394577068353365	25353/499099/362506/25712/117551	Spp1/Cd177/Ccl19/Ifng/Ccl22
GO:0051170	import into nucleus	6/289	155/17943	0.0397279612476706	0.394577068353365	361921/366542/25712/25239/25444/24182	Ect2/Six2/Ifng/Apod/Fgf9/Agtr2
GO:0032371	regulation of sterol transport	3/289	47/17943	0.0398634968386208	0.394577068353365	308100/24207/246253	Acat2/Apoc3/Adipoq
GO:0032374	regulation of cholesterol transport	3/289	47/17943	0.0398634968386208	0.394577068353365	308100/24207/246253	Acat2/Apoc3/Adipoq
GO:0032873	negative regulation of stress-activated MAPK cascade	3/289	47/17943	0.0398634968386208	0.394577068353365	307472/89803/290326	Sh3rf2/Sfrp4/Pbk
GO:0060421	positive regulation of heart growth	3/289	47/17943	0.0398634968386208	0.394577068353365	54254/54237/25444	Gata4/Cdk1/Fgf9
GO:0070303	negative regulation of stress-activated protein kinase signaling cascade	3/289	47/17943	0.0398634968386208	0.394577068353365	307472/89803/290326	Sh3rf2/Sfrp4/Pbk
GO:0090659	walking behavior	3/289	47/17943	0.0398634968386208	0.394577068353365	29545/29718/25456	Uchl1/Kcnj10/Glrb
GO:0001976	neurological system process involved in regulation of systemic arterial blood pressure	2/289	20/17943	0.0405890688108103	0.394577068353365	24807/24182	Tacr1/Agtr2
GO:0006516	glycoprotein catabolic process	2/289	20/17943	0.0405890688108103	0.394577068353365	85273/292755	Fbxo2/Nccrp1
GO:0030540	female genitalia development	2/289	20/17943	0.0405890688108103	0.394577068353365	363071/246334	Stra6/Tp63
GO:0034643	establishment of mitochondrion localization, microtubule-mediated	2/289	20/17943	0.0405890688108103	0.394577068353365	29545/689931	Uchl1/Mgarp
GO:0042573	retinoic acid metabolic process	2/289	20/17943	0.0405890688108103	0.394577068353365	308190/312495	Cyp26c1/Cyp26b1
GO:0044130	negative regulation of growth of symbiont in host	2/289	20/17943	0.0405890688108103	0.394577068353365	246074/25712	Scd/Ifng
GO:0046653	tetrahydrofolate metabolic process	2/289	20/17943	0.0405890688108103	0.394577068353365	64392/299699	Aldh1l1/Aldh1l2
GO:0047497	mitochondrion transport along microtubule	2/289	20/17943	0.0405890688108103	0.394577068353365	29545/689931	Uchl1/Mgarp
GO:0048557	embryonic digestive tract morphogenesis	2/289	20/17943	0.0405890688108103	0.394577068353365	54254/366542	Gata4/Six2
GO:0050665	hydrogen peroxide biosynthetic process	2/289	20/17943	0.0405890688108103	0.394577068353365	266807/311374	Duox1/Duoxa1
GO:0060231	mesenchymal to epithelial transition	2/289	20/17943	0.0405890688108103	0.394577068353365	366542/50566	Six2/Grem1
GO:0060456	positive regulation of digestive system process	2/289	20/17943	0.0405890688108103	0.394577068353365	308100/24807	Acat2/Tacr1
GO:0072087	renal vesicle development	2/289	20/17943	0.0405890688108103	0.394577068353365	366542/50566	Six2/Grem1
GO:1900451	positive regulation of glutamate receptor signaling pathway	2/289	20/17943	0.0405890688108103	0.394577068353365	25712/140724	Ifng/Cacng3
GO:0051302	regulation of cell division	6/289	156/17943	0.0407835935367731	0.395332082908032	361921/246334/500230/360621/25444/414065	Ect2/Tp63/Ankrd53/Cdc6/Fgf9/Nanog
GO:0050878	regulation of body fluid levels	11/289	375/17943	0.0411993032876836	0.398220694349239	246074/303887/312495/246238/298961/312488/24889/246334/29335/24807/25321	Scd/Muc4/Cyp26b1/Bpifa1/Agr2/Atp6v1b1/Cckar/Tp63/Oprk1/Tacr1/Ghrhr
GO:0006091	generation of precursor metabolites and energy	12/289	422/17943	0.0413849066385885	0.398875040337165	24450/24959/24953/308100/24860/54237/58977/100912008/117038/316421/24207/63850	Hmgcs2/Pgam2/Gcgr/Acat2/Ucp1/Cdk1/Ppp1r1a/LOC100912008/Mt3/Aox2/Apoc3/Prlh
GO:0055002	striated muscle cell development	7/289	198/17943	0.041665820342949	0.399791186271222	29545/54254/54237/29209/24182/100910104/291245	Uchl1/Gata4/Cdk1/Casq2/Agtr2/Xirp1/Actn2
GO:0002762	negative regulation of myeloid leukocyte differentiation	3/289	48/17943	0.0420308376999136	0.399791186271222	25712/690955/246253	Ifng/Lilrb3b/Adipoq
GO:0051985	negative regulation of chromosome segregation	3/289	48/17943	0.0420308376999136	0.399791186271222	303037/315852/64041	Spdl1/Ttk/Birc5
GO:1903115	regulation of actin filament-based movement	3/289	48/17943	0.0420308376999136	0.399791186271222	54254/290561/29209	Gata4/Tnnc1/Casq2
GO:0003014	renal system process	5/289	118/17943	0.0421890196567621	0.399791186271222	312488/25101/24807/246253/24182	Atp6v1b1/Chrna3/Tacr1/Adipoq/Agtr2
GO:0098754	detoxification	5/289	118/17943	0.0421890196567621	0.399791186271222	266807/303414/296972/117038/287167	Duox1/Epx/Akr1b10/Mt3/Hba-a1
GO:0042446	hormone biosynthetic process	4/289	82/17943	0.0434044936453838	0.404816914169518	266807/25712/79243/29680	Duox1/Ifng/Hsd17b2/Cyp11a1
GO:0008203	cholesterol metabolic process	5/289	119/17943	0.0434847680685215	0.404816914169518	24450/308100/29680/117038/24207	Hmgcs2/Acat2/Cyp11a1/Mt3/Apoc3
GO:0044242	cellular lipid catabolic process	7/289	200/17943	0.0435836588402142	0.404816914169518	308100/308190/312495/296972/117038/24207/246253	Acat2/Cyp26c1/Cyp26b1/Akr1b10/Mt3/Apoc3/Adipoq
GO:0048736	appendage development	7/289	200/17943	0.0435836588402142	0.404816914169518	312495/113983/252835/246334/314280/25444/50566	Cyp26b1/Pitx1/Gdf5/Tp63/Smoc1/Fgf9/Grem1
GO:0060173	limb development	7/289	200/17943	0.0435836588402142	0.404816914169518	312495/113983/252835/246334/314280/25444/50566	Cyp26b1/Pitx1/Gdf5/Tp63/Smoc1/Fgf9/Grem1
GO:0048483	autonomic nervous system development	3/289	49/17943	0.0442562660450577	0.404816914169518	64186/246334/63850	Ascl1/Tp63/Prlh
GO:0030072	peptide hormone secretion	9/289	288/17943	0.0442604968019425	0.404816914169518	116660/25712/60337/29714/679958/24889/100912292/64041/25321	Ptprn/Ifng/Npff/Ptprn2/Slc9b2/Cckar/Enho/Birc5/Ghrhr
GO:0008090	retrograde axonal transport	2/289	21/17943	0.0443946423756699	0.404816914169518	29138/689931	Bsn/Mgarp
GO:0010866	regulation of triglyceride biosynthetic process	2/289	21/17943	0.0443946423756699	0.404816914169518	25357/24207	Thrsp/Apoc3
GO:0015669	gas transport	2/289	21/17943	0.0443946423756699	0.404816914169518	85382/287167	Ngb/Hba-a1
GO:0030859	polarized epithelial cell differentiation	2/289	21/17943	0.0443946423756699	0.404816914169518	246334/687031	Tp63/Ajap1
GO:0032095	regulation of response to food	2/289	21/17943	0.0443946423756699	0.404816914169518	60337/117038	Npff/Mt3
GO:0044126	regulation of growth of symbiont in host	2/289	21/17943	0.0443946423756699	0.404816914169518	246074/25712	Scd/Ifng
GO:1902644	tertiary alcohol metabolic process	2/289	21/17943	0.0443946423756699	0.404816914169518	296972/29680	Akr1b10/Cyp11a1
GO:0051899	membrane depolarization	4/289	83/17943	0.0450476529565586	0.409667231053865	60337/25349/29701/78956	Npff/Scn2b/Scn11a/Scn9a
GO:0034764	positive regulation of transmembrane transport	8/289	246/17943	0.0462973154706215	0.414558963276742	65144/498284/25712/497913/29335/140724/246253/291245	Pdzk1/Itln1/Ifng/Gjc2/Oprk1/Cacng3/Adipoq/Actn2
GO:0045471	response to ethanol	8/289	246/17943	0.0462973154706215	0.414558963276742	24450/25086/54237/29335/64041/24807/246253/191573	Hmgcs2/Cyp2e1/Cdk1/Oprk1/Birc5/Tacr1/Adipoq/Grin3a
GO:0007140	male meiotic nuclear division	3/289	50/17943	0.0465393108464336	0.414558963276742	300141/312495/170578	Mov10l1/Cyp26b1/Asz1
GO:0032330	regulation of chondrocyte differentiation	3/289	50/17943	0.0465393108464336	0.414558963276742	366542/252835/50566	Six2/Gdf5/Grem1
GO:0032515	negative regulation of phosphoprotein phosphatase activity	3/289	50/17943	0.0465393108464336	0.414558963276742	307472/58977/499818	Sh3rf2/Ppp1r1a/Ppp1r1c
GO:0045124	regulation of bone resorption	3/289	50/17943	0.0465393108464336	0.414558963276742	25353/89813/24476	Spp1/Pdk4/Iapp
GO:0060043	regulation of cardiac muscle cell proliferation	3/289	50/17943	0.0465393108464336	0.414558963276742	54254/54237/25444	Gata4/Cdk1/Fgf9
GO:0097529	myeloid leukocyte migration	7/289	203/17943	0.0465658900517771	0.414558963276742	25353/499099/362506/25712/117551/303414/50566	Spp1/Cd177/Ccl19/Ifng/Ccl22/Epx/Grem1
GO:0006112	energy reserve metabolic process	4/289	84/17943	0.0467252268410725	0.414885675599339	24953/58977/117038/63850	Gcgr/Ppp1r1a/Mt3/Prlh
GO:0032102	negative regulation of response to external stimulus	10/289	337/17943	0.0470442499246133	0.414945605956717	25353/290326/60337/314164/687031/25239/50566/65047/246253/191573	Spp1/Pbk/Npff/Lrfn5/Ajap1/Apod/Grem1/Slit1/Adipoq/Grin3a
GO:1901988	negative regulation of cell cycle phase transition	6/289	162/17943	0.0474891120405645	0.414945605956717	303037/54237/497913/315852/360621/64041	Spdl1/Cdk1/Gjc2/Ttk/Cdc6/Birc5
GO:0006006	glucose metabolic process	7/289	204/17943	0.0475882887165916	0.414945605956717	89813/24959/24953/24476/25239/29358/246253	Pdk4/Pgam2/Gcgr/Iapp/Apod/Npy1r/Adipoq
GO:0035303	regulation of dephosphorylation	7/289	204/17943	0.0475882887165916	0.414945605956717	307472/117256/25712/58977/690955/499818/24182	Sh3rf2/Ppp2r2c/Ifng/Ppp1r1a/Lilrb3b/Ppp1r1c/Agtr2
GO:1901653	cellular response to peptide	12/289	432/17943	0.0479021352287062	0.414945605956717	89813/24450/303887/24953/100912292/29680/360621/25321/246253/24182/689931/291245	Pdk4/Hmgcs2/Muc4/Gcgr/Enho/Cyp11a1/Cdc6/Ghrhr/Adipoq/Agtr2/Mgarp/Actn2
GO:0031290	retinal ganglion cell axon guidance	2/289	22/17943	0.0483265056893132	0.414945605956717	24338/65047	Ephb1/Slit1
GO:0032331	negative regulation of chondrocyte differentiation	2/289	22/17943	0.0483265056893132	0.414945605956717	252835/50566	Gdf5/Grem1
GO:0042219	cellular modified amino acid catabolic process	2/289	22/17943	0.0483265056893132	0.414945605956717	64392/299699	Aldh1l1/Aldh1l2
GO:0044146	negative regulation of growth of symbiont involved in interaction with host	2/289	22/17943	0.0483265056893132	0.414945605956717	246074/25712	Scd/Ifng
GO:0072215	regulation of metanephros development	2/289	22/17943	0.0483265056893132	0.414945605956717	246253/24182	Adipoq/Agtr2
GO:1900193	regulation of oocyte maturation	2/289	22/17943	0.0483265056893132	0.414945605956717	54237/502750	Cdk1/Wee2
GO:1901017	negative regulation of potassium ion transmembrane transporter activity	2/289	22/17943	0.0483265056893132	0.414945605956717	29209/291245	Casq2/Actn2
GO:2001014	regulation of skeletal muscle cell differentiation	2/289	22/17943	0.0483265056893132	0.414945605956717	24338/312495	Ephb1/Cyp26b1
GO:1990845	adaptive thermogenesis	6/289	163/17943	0.0486691535116886	0.416522033163906	170496/246074/361060/24860/171384/246253	Lcn2/Scd/Ebf2/Ucp1/Trpm8/Adipoq
GO:0001706	endoderm formation	3/289	51/17943	0.0488794700461338	0.416522033163906	54254/25654/414065	Gata4/Col11a1/Nanog
GO:0046688	response to copper ion	3/289	51/17943	0.0488794700461338	0.416522033163906	65029/54237/117038	Aoc1/Cdk1/Mt3
GO:0072593	reactive oxygen species metabolic process	9/289	294/17943	0.0492586504003984	0.418698528403386	89813/266807/499099/24860/25712/311374/117038/311793/287167	Pdk4/Duox1/Cd177/Ucp1/Ifng/Duoxa1/Mt3/Noxa1/Hba-a1
GO:0048469	cell maturation	7/289	206/17943	0.0496758359785211	0.41929083590244	290989/64186/54237/362506/362623/25321/502750	Catsper3/Ascl1/Cdk1/Ccl19/Catsper4/Ghrhr/Wee2
GO:0000910	cytokinesis	6/289	164/17943	0.0498671612490489	0.41929083590244	361921/311336/306575/500230/360621/64041	Ect2/Nusap1/Ckap2/Ankrd53/Cdc6/Birc5
GO:0007626	locomotory behavior	8/289	250/17943	0.0500223726409235	0.41929083590244	29545/29718/24613/25456/25101/29335/29358/65180	Uchl1/Kcnj10/Oprd1/Glrb/Chrna3/Oprk1/Npy1r/Kcnd2
GO:0030301	cholesterol transport	4/289	86/17943	0.0501834249043799	0.41929083590244	65144/308100/24207/246253	Pdzk1/Acat2/Apoc3/Adipoq
GO:0070252	actin-mediated cell contraction	4/289	86/17943	0.0501834249043799	0.41929083590244	54254/290561/25349/29209	Gata4/Tnnc1/Scn2b/Casq2
GO:0050900	leukocyte migration	10/289	341/17943	0.0502042417075146	0.41929083590244	25353/499099/362506/25712/309389/117551/303414/25239/50566/24807	Spp1/Cd177/Ccl19/Ifng/Nkx2-3/Ccl22/Epx/Apod/Grem1/Tacr1
GO:0032368	regulation of lipid transport	5/289	124/17943	0.0503198579297638	0.41929083590244	25353/308100/24207/246253/24182	Spp1/Acat2/Apoc3/Adipoq/Agtr2
GO:1902652	secondary alcohol metabolic process	5/289	124/17943	0.0503198579297638	0.41929083590244	24450/308100/29680/117038/24207	Hmgcs2/Acat2/Cyp11a1/Mt3/Apoc3
GO:0048771	tissue remodeling	7/289	207/17943	0.0507410662709613	0.421761737579023	25353/89813/54254/24476/89803/252835/50566	Spp1/Pdk4/Gata4/Iapp/Sfrp4/Gdf5/Grem1
GO:1903522	regulation of blood circulation	8/289	251/17943	0.0509831197881918	0.422735034910423	54254/25712/60337/25349/29209/24807/29358/24182	Gata4/Ifng/Npff/Scn2b/Casq2/Tacr1/Npy1r/Agtr2
GO:0002548	monocyte chemotaxis	3/289	52/17943	0.0512762121613717	0.422912418008282	362506/117551/50566	Ccl19/Ccl22/Grem1
GO:0007019	microtubule depolymerization	3/289	52/17943	0.0512762121613717	0.422912418008282	303659/306575/363823	Kif19/Ckap2/Map6d1
GO:0007188	adenylate cyclase-modulating G protein-coupled receptor signaling pathway	7/289	208/17943	0.051820651882462	0.422912418008282	24953/171519/291713/24613/29335/170704/25321	Gcgr/Calcb/Rit2/Oprd1/Oprk1/Hrh4/Ghrhr
GO:0001696	gastric acid secretion	2/289	23/17943	0.052379634391212	0.422912418008282	24889/24785	Cckar/Slc9a4
GO:0034383	low-density lipoprotein particle clearance	2/289	23/17943	0.052379634391212	0.422912418008282	24207/246253	Apoc3/Adipoq
GO:0043011	myeloid dendritic cell differentiation	2/289	23/17943	0.052379634391212	0.422912418008282	29168/690955	Ubd/Lilrb3b
GO:0044144	modulation of growth of symbiont involved in interaction with host	2/289	23/17943	0.052379634391212	0.422912418008282	246074/25712	Scd/Ifng
GO:0048485	sympathetic nervous system development	2/289	23/17943	0.052379634391212	0.422912418008282	64186/246334	Ascl1/Tp63
GO:0051654	establishment of mitochondrion localization	2/289	23/17943	0.052379634391212	0.422912418008282	29545/689931	Uchl1/Mgarp
GO:0071280	cellular response to copper ion	2/289	23/17943	0.052379634391212	0.422912418008282	65029/117038	Aoc1/Mt3
GO:0090190	positive regulation of branching involved in ureteric bud morphogenesis	2/289	23/17943	0.052379634391212	0.422912418008282	50566/24182	Grem1/Agtr2
GO:1901654	response to ketone	11/289	391/17943	0.0526708291558161	0.424250988176491	25353/24450/303887/499856/24860/362506/29680/414065/24807/24182/25445	Spp1/Hmgcs2/Muc4/Fibin/Ucp1/Ccl19/Cyp11a1/Nanog/Tacr1/Agtr2/Fosl1
GO:0051301	cell division	12/289	440/17943	0.0536002616137166	0.425679466109914	361921/303037/311336/54237/306575/246334/500230/360621/64041/25444/414065/311325	Ect2/Spdl1/Nusap1/Cdk1/Ckap2/Tp63/Ankrd53/Cdc6/Birc5/Fgf9/Nanog/Knstrn
GO:0031640	killing of cells of other organism	3/289	53/17943	0.0537289778388807	0.425679466109914	100362027/246238/25712	LOC100362027/Bpifa1/Ifng
GO:0035019	somatic stem cell population maintenance	3/289	53/17943	0.0537289778388807	0.425679466109914	366542/246334/414065	Six2/Tp63/Nanog
GO:0044058	regulation of digestive system process	3/289	53/17943	0.0537289778388807	0.425679466109914	308100/29335/24807	Acat2/Oprk1/Tacr1
GO:0044364	disruption of cells of other organism	3/289	53/17943	0.0537289778388807	0.425679466109914	100362027/246238/25712	LOC100362027/Bpifa1/Ifng
GO:0045839	negative regulation of mitotic nuclear division	3/289	53/17943	0.0537289778388807	0.425679466109914	303037/315852/64041	Spdl1/Ttk/Birc5
GO:0060428	lung epithelium development	3/289	53/17943	0.0537289778388807	0.425679466109914	64186/298961/363071	Ascl1/Agr2/Stra6
GO:0031589	cell-substrate adhesion	10/289	347/17943	0.0552055982659523	0.436356399377842	25353/303887/24338/298961/300653/314280/687031/25239/50566/291245	Spp1/Muc4/Ephb1/Agr2/Tecta/Smoc1/Ajap1/Apod/Grem1/Actn2
GO:0051304	chromosome separation	4/289	89/17943	0.0556272784302553	0.437644378905938	303037/315852/360621/64041	Spdl1/Ttk/Cdc6/Birc5
GO:0060135	maternal process involved in female pregnancy	4/289	89/17943	0.0556272784302553	0.437644378905938	89803/293537/60337/29680	Sfrp4/Hmx3/Npff/Cyp11a1
GO:0006941	striated muscle contraction	6/289	169/17943	0.0561278929563282	0.438774574067263	24583/24959/54254/290561/25349/29209	Myh3/Pgam2/Gata4/Tnnc1/Scn2b/Casq2
GO:0010921	regulation of phosphatase activity	6/289	169/17943	0.0561278929563282	0.438774574067263	307472/117256/25712/58977/499818/24182	Sh3rf2/Ppp2r2c/Ifng/Ppp1r1a/Ppp1r1c/Agtr2
GO:0045103	intermediate filament-based process	3/289	54/17943	0.0562371813596384	0.438774574067263	287701/287702/287700	Krt14/Krt17/Krt15
GO:0016048	detection of temperature stimulus	2/289	24/17943	0.0565491322179505	0.438774574067263	24338/171384	Ephb1/Trpm8
GO:0051969	regulation of transmission of nerve impulse	2/289	24/17943	0.0565491322179505	0.438774574067263	25712/29335	Ifng/Oprk1
GO:0072677	eosinophil migration	2/289	24/17943	0.0565491322179505	0.438774574067263	117551/303414	Ccl22/Epx
GO:1904064	positive regulation of cation transmembrane transport	6/289	170/17943	0.0574343683161785	0.441461990938092	65144/25712/497913/29335/140724/291245	Pdzk1/Ifng/Gjc2/Oprk1/Cacng3/Actn2
GO:0051216	cartilage development	7/289	214/17943	0.0586014610255414	0.441461990938092	366542/362735/113983/252835/25654/25444/50566	Six2/Coch/Pitx1/Gdf5/Col11a1/Fgf9/Grem1
GO:0051291	protein heterooligomerization	6/289	171/17943	0.0587590003976787	0.441461990938092	25456/85258/25101/287167/246253/65180	Glrb/Cnga4/Chrna3/Hba-a1/Adipoq/Kcnd2
GO:0045214	sarcomere organization	3/289	55/17943	0.0588002120952197	0.441461990938092	29209/100910104/291245	Casq2/Xirp1/Actn2
GO:0061005	cell differentiation involved in kidney development	3/289	55/17943	0.0588002120952197	0.441461990938092	366542/50566/246253	Six2/Grem1/Adipoq
GO:0035773	insulin secretion involved in cellular response to glucose stimulus	4/289	91/17943	0.0594264247212609	0.441461990938092	116660/29714/679958/64041	Ptprn/Ptprn2/Slc9b2/Birc5
GO:0040014	regulation of multicellular organism growth	4/289	91/17943	0.0594264247212609	0.441461990938092	252835/25321/29358/63850	Gdf5/Ghrhr/Npy1r/Prlh
GO:1901379	regulation of potassium ion transmembrane transport	4/289	91/17943	0.0594264247212609	0.441461990938092	66022/29209/29335/291245	Kcns2/Casq2/Oprk1/Actn2
GO:0060047	heart contraction	7/289	215/17943	0.0597824050689926	0.441461990938092	54254/290561/25712/60337/25349/29209/24182	Gata4/Tnnc1/Ifng/Npff/Scn2b/Casq2/Agtr2
GO:0032412	regulation of ion transmembrane transporter activity	8/289	260/17943	0.0601675040895472	0.441461990938092	65144/25712/66022/25349/29209/140724/315163/291245	Pdzk1/Ifng/Kcns2/Scn2b/Casq2/Cacng3/Shisa8/Actn2
GO:0098656	anion transmembrane transport	8/289	260/17943	0.0601675040895472	0.441461990938092	81658/29440/171080/363071/29718/25456/24922/24947	Gabrp/Slc26a4/Slc17a1/Stra6/Kcnj10/Glrb/Gabrb3/Gabra3
GO:0008209	androgen metabolic process	2/289	25/17943	0.0608302282038611	0.441461990938092	25353/79243	Spp1/Hsd17b2
GO:0010640	regulation of platelet-derived growth factor receptor signaling pathway	2/289	25/17943	0.0608302282038611	0.441461990938092	25239/246253	Apod/Adipoq
GO:0017000	antibiotic biosynthetic process	2/289	25/17943	0.0608302282038611	0.441461990938092	266807/311374	Duox1/Duoxa1
GO:0021513	spinal cord dorsal/ventral patterning	2/289	25/17943	0.0608302282038611	0.441461990938092	64186/288736	Ascl1/Foxn4
GO:0034505	tooth mineralization	2/289	25/17943	0.0608302282038611	0.441461990938092	300834/29160	Wdr72/Amelx
GO:0035813	regulation of renal sodium excretion	2/289	25/17943	0.0608302282038611	0.441461990938092	24807/24182	Tacr1/Agtr2
GO:0044117	growth of symbiont in host	2/289	25/17943	0.0608302282038611	0.441461990938092	246074/25712	Scd/Ifng
GO:0044342	type B pancreatic cell proliferation	2/289	25/17943	0.0608302282038611	0.441461990938092	116660/64041	Ptprn/Birc5
GO:0048266	behavioral response to pain	2/289	25/17943	0.0608302282038611	0.441461990938092	24807/78956	Tacr1/Scn9a
GO:0050995	negative regulation of lipid catabolic process	2/289	25/17943	0.0608302282038611	0.441461990938092	24207/689936	Apoc3/Gpr81
GO:0060281	regulation of oocyte development	2/289	25/17943	0.0608302282038611	0.441461990938092	54237/502750	Cdk1/Wee2
GO:0061213	positive regulation of mesonephros development	2/289	25/17943	0.0608302282038611	0.441461990938092	50566/24182	Grem1/Agtr2
GO:0072273	metanephric nephron morphogenesis	2/289	25/17943	0.0608302282038611	0.441461990938092	366542/50566	Six2/Grem1
GO:1900120	regulation of receptor binding	2/289	25/17943	0.0608302282038611	0.441461990938092	246253/171438	Adipoq/Crtac1
GO:1905879	regulation of oogenesis	2/289	25/17943	0.0608302282038611	0.441461990938092	54237/502750	Cdk1/Wee2
GO:0007338	single fertilization	5/289	131/17943	0.0608905176280925	0.441461990938092	81828/113910/25456/24163/502750	Zp2/Prnd/Glrb/Acr/Wee2
GO:0051341	regulation of oxidoreductase activity	4/289	92/17943	0.0613766080268534	0.441461990938092	25712/100912292/117038/24182	Ifng/Enho/Mt3/Agtr2
GO:0002067	glandular epithelial cell differentiation	3/289	56/17943	0.0614174359170543	0.441461990938092	64186/298961/246334	Ascl1/Agr2/Tp63
GO:0048260	positive regulation of receptor-mediated endocytosis	3/289	56/17943	0.0614174359170543	0.441461990938092	89803/362506/50566	Sfrp4/Ccl19/Grem1
GO:0051353	positive regulation of oxidoreductase activity	3/289	56/17943	0.0614174359170543	0.441461990938092	25712/100912292/24182	Ifng/Enho/Agtr2
GO:0051932	synaptic transmission, GABAergic	3/289	56/17943	0.0614174359170543	0.441461990938092	24922/24947/24807	Gabrb3/Gabra3/Tacr1
GO:0099132	ATP hydrolysis coupled cation transmembrane transport	3/289	56/17943	0.0614174359170543	0.441461990938092	312488/29132/297932	Atp6v1b1/Atp1a4/Atp6v0d2
GO:0019216	regulation of lipid metabolic process	10/289	354/17943	0.0614436309801195	0.441461990938092	89813/25357/362850/362506/25712/293710/25239/24207/246253/689936	Pdk4/Thrsp/Angptl4/Ccl19/Ifng/Lgals12/Apod/Apoc3/Adipoq/Gpr81
GO:0048660	regulation of smooth muscle cell proliferation	6/289	173/17943	0.0614627838403314	0.441461990938092	25712/291015/25239/25444/24807/246253	Ifng/Ogn/Apod/Fgf9/Tacr1/Adipoq
GO:0072001	renal system development	10/289	355/17943	0.0623706410177829	0.442155069530337	24450/300062/366542/312495/25712/363071/246334/50566/246253/24182	Hmgcs2/Ift27/Six2/Cyp26b1/Ifng/Stra6/Tp63/Grem1/Adipoq/Agtr2
GO:0048638	regulation of developmental growth	11/289	403/17943	0.0625666371168679	0.442155069530337	25353/54254/54237/298961/252835/117038/25444/65047/25321/29358/63850	Spp1/Gata4/Cdk1/Agr2/Gdf5/Mt3/Fgf9/Slit1/Ghrhr/Npy1r/Prlh
GO:0009566	fertilization	6/289	174/17943	0.0628419510458819	0.442155069530337	81828/113910/25456/24163/29132/502750	Zp2/Prnd/Glrb/Acr/Atp1a4/Wee2
GO:0035107	appendage morphogenesis	6/289	174/17943	0.0628419510458819	0.442155069530337	312495/113983/252835/246334/25444/50566	Cyp26b1/Pitx1/Gdf5/Tp63/Fgf9/Grem1
GO:0035108	limb morphogenesis	6/289	174/17943	0.0628419510458819	0.442155069530337	312495/113983/252835/246334/25444/50566	Cyp26b1/Pitx1/Gdf5/Tp63/Fgf9/Grem1
GO:0001503	ossification	11/289	404/17943	0.0634427068667293	0.442155069530337	25353/66023/366542/312488/252835/246334/314280/25654/25444/50566/24807	Spp1/Gfra4/Six2/Atp6v1b1/Gdf5/Tp63/Smoc1/Col11a1/Fgf9/Grem1/Tacr1
GO:0010463	mesenchymal cell proliferation	3/289	57/17943	0.0640881965598282	0.442155069530337	366542/246334/25444	Six2/Tp63/Fgf9
GO:0035306	positive regulation of dephosphorylation	3/289	57/17943	0.0640881965598282	0.442155069530337	25712/690955/24182	Ifng/Lilrb3b/Agtr2
GO:0035308	negative regulation of protein dephosphorylation	3/289	57/17943	0.0640881965598282	0.442155069530337	307472/58977/499818	Sh3rf2/Ppp1r1a/Ppp1r1c
GO:1900449	regulation of glutamate receptor signaling pathway	3/289	57/17943	0.0640881965598282	0.442155069530337	25712/140724/315163	Ifng/Cacng3/Shisa8
GO:0007219	Notch signaling pathway	6/289	175/17943	0.0642393066857284	0.442155069530337	24959/64186/296269/100912292/246334/100910104	Pgam2/Ascl1/Angpt4/Enho/Tp63/Xirp1
GO:2001257	regulation of cation channel activity	6/289	175/17943	0.0642393066857284	0.442155069530337	25712/66022/29209/140724/315163/291245	Ifng/Kcns2/Casq2/Cacng3/Shisa8/Actn2
GO:0001655	urogenital system development	11/289	405/17943	0.0643267734039797	0.442155069530337	24450/300062/116589/366542/312495/25712/363071/246334/50566/246253/24182	Hmgcs2/Ift27/Serpinb5/Six2/Cyp26b1/Ifng/Stra6/Tp63/Grem1/Adipoq/Agtr2
GO:0006730	one-carbon metabolic process	2/289	26/17943	0.0652182739381083	0.442155069530337	64392/299699	Aldh1l1/Aldh1l2
GO:0006760	folic acid-containing compound metabolic process	2/289	26/17943	0.0652182739381083	0.442155069530337	64392/299699	Aldh1l1/Aldh1l2
GO:0006817	phosphate ion transport	2/289	26/17943	0.0652182739381083	0.442155069530337	171080/89803	Slc17a1/Sfrp4
GO:0019373	epoxygenase P450 pathway	2/289	26/17943	0.0652182739381083	0.442155069530337	25086/293989	Cyp2e1/Cyp2c6v1
GO:0032373	positive regulation of sterol transport	2/289	26/17943	0.0652182739381083	0.442155069530337	308100/246253	Acat2/Adipoq
GO:0032376	positive regulation of cholesterol transport	2/289	26/17943	0.0652182739381083	0.442155069530337	308100/246253	Acat2/Adipoq
GO:0045056	transcytosis	2/289	26/17943	0.0652182739381083	0.442155069530337	171459/298504	Gp2/Mfsd2a
GO:0045109	intermediate filament organization	2/289	26/17943	0.0652182739381083	0.442155069530337	287701/287702	Krt14/Krt17
GO:0051447	negative regulation of meiotic cell cycle	2/289	26/17943	0.0652182739381083	0.442155069530337	315852/502750	Ttk/Wee2
GO:0060004	reflex	2/289	26/17943	0.0652182739381083	0.442155069530337	64186/25456	Ascl1/Glrb
GO:0061436	establishment of skin barrier	2/289	26/17943	0.0652182739381083	0.442155069530337	312495/246334	Cyp26b1/Tp63
GO:0097186	amelogenesis	2/289	26/17943	0.0652182739381083	0.442155069530337	300834/29160	Wdr72/Amelx
GO:1903010	regulation of bone development	2/289	26/17943	0.0652182739381083	0.442155069530337	679958/50566	Slc9b2/Grem1
GO:2000311	regulation of AMPA receptor activity	2/289	26/17943	0.0652182739381083	0.442155069530337	140724/315163	Cacng3/Shisa8
GO:0042692	muscle cell differentiation	11/289	406/17943	0.0652188529990063	0.442155069530337	29545/54254/312495/291445/54237/29209/25444/50566/24182/100910104/291245	Uchl1/Gata4/Cyp26b1/Megf10/Cdk1/Casq2/Fgf9/Grem1/Agtr2/Xirp1/Actn2
GO:0050905	neuromuscular process	5/289	134/17943	0.0657781559290958	0.445030774327674	29545/293537/363071/25456/191573	Uchl1/Hmx3/Stra6/Glrb/Grin3a
GO:0010810	regulation of cell-substrate adhesion	7/289	220/17943	0.0659061241318844	0.445030774327674	25353/303887/298961/314280/687031/25239/50566	Spp1/Muc4/Agr2/Smoc1/Ajap1/Apod/Grem1
GO:0031644	regulation of neurological system process	6/289	177/17943	0.0670885768910286	0.450047080891895	25712/60337/29718/29701/24613/29335	Ifng/Npff/Kcnj10/Scn11a/Oprd1/Oprk1
GO:0007200	phospholipase C-activating G protein-coupled receptor signaling pathway	4/289	95/17943	0.0674278322356259	0.450047080891895	252859/24613/29335/291245	Mlnr/Oprd1/Oprk1/Actn2
GO:0022898	regulation of transmembrane transporter activity	8/289	268/17943	0.0691541636291351	0.450047080891895	65144/25712/66022/25349/29209/140724/315163/291245	Pdzk1/Ifng/Kcns2/Scn2b/Casq2/Cacng3/Shisa8/Actn2
GO:0042157	lipoprotein metabolic process	5/289	136/17943	0.0691550921155128	0.450047080891895	362951/25239/363823/24207/499000	RGD1309808/Apod/Map6d1/Apoc3/Zdhhc11
GO:0042471	ear morphogenesis	5/289	136/17943	0.0691550921155128	0.450047080891895	366542/293537/312488/25654/25444	Six2/Hmx3/Atp6v1b1/Col11a1/Fgf9
GO:0015918	sterol transport	4/289	96/17943	0.0695112428788793	0.450047080891895	65144/308100/24207/246253	Pdzk1/Acat2/Apoc3/Adipoq
GO:0030593	neutrophil chemotaxis	4/289	96/17943	0.0695112428788793	0.450047080891895	25353/362506/25712/117551	Spp1/Ccl19/Ifng/Ccl22
GO:0098869	cellular oxidant detoxification	4/289	96/17943	0.0695112428788793	0.450047080891895	266807/303414/117038/287167	Duox1/Epx/Mt3/Hba-a1
GO:0046622	positive regulation of organ growth	3/289	59/17943	0.0695876004323518	0.450047080891895	54254/54237/25444	Gata4/Cdk1/Fgf9
GO:0050994	regulation of lipid catabolic process	3/289	59/17943	0.0695876004323518	0.450047080891895	293710/24207/689936	Lgals12/Apoc3/Gpr81
GO:0098930	axonal transport	3/289	59/17943	0.0695876004323518	0.450047080891895	29545/29138/689931	Uchl1/Bsn/Mgarp
GO:0006376	mRNA splice site selection	2/289	27/17943	0.0697087408771365	0.450047080891895	314647/300758	Celf5/Celf6
GO:0006706	steroid catabolic process	2/289	27/17943	0.0697087408771365	0.450047080891895	25353/117038	Spp1/Mt3
GO:0021511	spinal cord patterning	2/289	27/17943	0.0697087408771365	0.450047080891895	64186/288736	Ascl1/Foxn4
GO:0032104	regulation of response to extracellular stimulus	2/289	27/17943	0.0697087408771365	0.450047080891895	60337/117038	Npff/Mt3
GO:0032107	regulation of response to nutrient levels	2/289	27/17943	0.0697087408771365	0.450047080891895	60337/117038	Npff/Mt3
GO:0043586	tongue development	2/289	27/17943	0.0697087408771365	0.450047080891895	312495/287699	Cyp26b1/Krt13
GO:0044110	growth involved in symbiotic interaction	2/289	27/17943	0.0697087408771365	0.450047080891895	246074/25712	Scd/Ifng
GO:0044116	growth of symbiont involved in interaction with host	2/289	27/17943	0.0697087408771365	0.450047080891895	246074/25712	Scd/Ifng
GO:0048745	smooth muscle tissue development	2/289	27/17943	0.0697087408771365	0.450047080891895	363071/246334	Stra6/Tp63
GO:0071372	cellular response to follicle-stimulating hormone stimulus	2/289	27/17943	0.0697087408771365	0.450047080891895	54254/29680	Gata4/Cyp11a1
GO:1901380	negative regulation of potassium ion transmembrane transport	2/289	27/17943	0.0697087408771365	0.450047080891895	29209/291245	Casq2/Actn2
GO:2000679	positive regulation of transcription regulatory region DNA binding	2/289	27/17943	0.0697087408771365	0.450047080891895	25712/100912292	Ifng/Enho
GO:0048659	smooth muscle cell proliferation	6/289	179/17943	0.0700105474260756	0.451134632271264	25712/291015/25239/25444/24807/246253	Ifng/Ogn/Apod/Fgf9/Tacr1/Adipoq
GO:0051346	negative regulation of hydrolase activity	12/289	461/17943	0.0706915178322117	0.452926896936909	307472/301026/116589/362850/58977/29714/304689/117038/64041/24207/499818/689230	Sh3rf2/Ngp/Serpinb5/Angptl4/Ppp1r1a/Ptprn2/Serpinb11/Mt3/Birc5/Apoc3/Ppp1r1c/LOC689230
GO:0006633	fatty acid biosynthetic process	5/289	137/17943	0.0708789647722504	0.452926896936909	246074/89813/59103/361638/24207	Scd/Pdk4/Ptges/Acsm1/Apoc3
GO:0043627	response to estrogen	5/289	137/17943	0.0708789647722504	0.452926896936909	116660/54254/29680/29335/25321	Ptprn/Gata4/Cyp11a1/Oprk1/Ghrhr
GO:0003015	heart process	7/289	224/17943	0.0710686183279455	0.452926896936909	54254/290561/25712/60337/25349/29209/24182	Gata4/Tnnc1/Ifng/Npff/Scn2b/Casq2/Agtr2
GO:0048863	stem cell differentiation	7/289	224/17943	0.0710686183279455	0.452926896936909	54254/308190/64186/246334/306168/50566/414065	Gata4/Cyp26c1/Ascl1/Tp63/Sox21/Grem1/Nanog
GO:0045787	positive regulation of cell cycle	10/289	364/17943	0.0711218568490446	0.452926896936909	361921/54254/311336/64186/54237/246334/360621/64041/414065/25445	Ect2/Gata4/Nusap1/Ascl1/Cdk1/Tp63/Cdc6/Birc5/Nanog/Fosl1
GO:0015850	organic hydroxy compound transport	8/289	270/17943	0.0715229572080651	0.452926896936909	25353/65144/308100/363071/29335/24207/246253/24182	Spp1/Pdzk1/Acat2/Stra6/Oprk1/Apoc3/Adipoq/Agtr2
GO:0090287	regulation of cellular response to growth factor stimulus	8/289	270/17943	0.0715229572080651	0.452926896936909	54254/89803/252835/117038/25444/50566/414065/24182	Gata4/Sfrp4/Gdf5/Mt3/Fgf9/Grem1/Nanog/Agtr2
GO:0001656	metanephros development	4/289	97/17943	0.0716275169557334	0.452926896936909	366542/50566/246253/24182	Six2/Grem1/Adipoq/Agtr2
GO:0036473	cell death in response to oxidative stress	4/289	97/17943	0.0716275169557334	0.452926896936909	54254/362510/100360940/85382	Gata4/Melk/LOC100360940/Ngb
GO:0003229	ventricular cardiac muscle tissue development	3/289	60/17943	0.0724148321005173	0.454507192942579	54254/290561/25654	Gata4/Tnnc1/Col11a1
GO:0048641	regulation of skeletal muscle tissue development	3/289	60/17943	0.0724148321005173	0.454507192942579	24338/312495/291445	Ephb1/Cyp26b1/Megf10
GO:0060038	cardiac muscle cell proliferation	3/289	60/17943	0.0724148321005173	0.454507192942579	54254/54237/25444	Gata4/Cdk1/Fgf9
GO:0090102	cochlea development	3/289	60/17943	0.0724148321005173	0.454507192942579	300062/24922/84573	Ift27/Gabrb3/Otof
GO:0014074	response to purine-containing compound	7/289	226/17943	0.0737378251467131	0.458663298390037	24450/116660/266807/29680/29209/246253/25445	Hmgcs2/Ptprn/Duox1/Cyp11a1/Casq2/Adipoq/Fosl1
GO:0003081	regulation of systemic arterial blood pressure by renin-angiotensin	2/289	28/17943	0.0742972177114219	0.458663298390037	24807/24182	Tacr1/Agtr2
GO:0030947	regulation of vascular endothelial growth factor receptor signaling pathway	2/289	28/17943	0.0742972177114219	0.458663298390037	117038/25444	Mt3/Fgf9
GO:0032770	positive regulation of monooxygenase activity	2/289	28/17943	0.0742972177114219	0.458663298390037	25712/24182	Ifng/Agtr2
GO:0033762	response to glucagon	2/289	28/17943	0.0742972177114219	0.458663298390037	24450/24953	Hmgcs2/Gcgr
GO:0045671	negative regulation of osteoclast differentiation	2/289	28/17943	0.0742972177114219	0.458663298390037	25712/690955	Ifng/Lilrb3b
GO:0045822	negative regulation of heart contraction	2/289	28/17943	0.0742972177114219	0.458663298390037	60337/24182	Npff/Agtr2
GO:0095500	acetylcholine receptor signaling pathway	2/289	28/17943	0.0742972177114219	0.458663298390037	25101/170704	Chrna3/Hrh4
GO:1903831	signal transduction involved in cellular response to ammonium ion	2/289	28/17943	0.0742972177114219	0.458663298390037	25101/170704	Chrna3/Hrh4
GO:0035051	cardiocyte differentiation	6/289	182/17943	0.0745295795972605	0.459259686297873	54254/54237/50566/24182/100910104/291245	Gata4/Cdk1/Grem1/Agtr2/Xirp1/Actn2
GO:0002573	myeloid leukocyte differentiation	7/289	227/17943	0.0750944147601924	0.461441076761436	29168/362506/25712/679958/690955/309389/246253	Ubd/Ccl19/Ifng/Slc9b2/Lilrb3b/Nkx2-3/Adipoq
GO:0034504	protein localization to nucleus	8/289	273/17943	0.075168061599809	0.461441076761436	361921/366542/54237/25712/300656/25239/25444/24182	Ect2/Six2/Cdk1/Ifng/Trim29/Apod/Fgf9/Agtr2
GO:0010812	negative regulation of cell-substrate adhesion	3/289	61/17943	0.0752927798913132	0.461441076761436	303887/687031/25239	Muc4/Ajap1/Apod
GO:0042475	odontogenesis of dentin-containing tooth	4/289	99/17943	0.0759578525719283	0.463836489622443	309389/300834/246334/29160	Nkx2-3/Wdr72/Tp63/Amelx
GO:0046888	negative regulation of hormone secretion	4/289	99/17943	0.0759578525719283	0.463836489622443	60337/29335/29358/246253	Npff/Oprk1/Npy1r/Adipoq
GO:0003012	muscle system process	11/289	418/17943	0.0765539288044835	0.466634128190212	24583/24959/54254/290561/25349/29209/25101/24807/29358/24182/291245	Myh3/Pgam2/Gata4/Tnnc1/Scn2b/Casq2/Chrna3/Tacr1/Npy1r/Agtr2/Actn2
GO:0001906	cell killing	6/289	184/17943	0.0776327393106606	0.46874971322507	100362027/303887/246238/100361261/25712/292450	LOC100362027/Muc4/Bpifa1/Gzmbl3/Ifng/Raet1e
GO:0043279	response to alkaloid	6/289	184/17943	0.0776327393106606	0.46874971322507	25743/60337/29680/29209/29335/24807	Kcnj6/Npff/Cyp11a1/Casq2/Oprk1/Tacr1
GO:0002526	acute inflammatory response	5/289	141/17943	0.078008998956104	0.46874971322507	246238/59103/60337/365245/24807	Bpifa1/Ptges/Npff/Saa4/Tacr1
GO:0043624	cellular protein complex disassembly	5/289	141/17943	0.078008998956104	0.46874971322507	303659/306575/363823/500697/291245	Kif19/Ckap2/Map6d1/RGD1565693/Actn2
GO:0002027	regulation of heart rate	4/289	100/17943	0.078171488029	0.46874971322507	60337/25349/29209/24182	Npff/Scn2b/Casq2/Agtr2
GO:0034440	lipid oxidation	4/289	100/17943	0.078171488029	0.46874971322507	89813/308100/25239/246253	Pdk4/Acat2/Apod/Adipoq
GO:0086003	cardiac muscle cell contraction	3/289	62/17943	0.0782206957852787	0.46874971322507	54254/25349/29209	Gata4/Scn2b/Casq2
GO:0098900	regulation of action potential	3/289	62/17943	0.0782206957852787	0.46874971322507	25712/29335/24807	Ifng/Oprk1/Tacr1
GO:0002092	positive regulation of receptor internalization	2/289	29/17943	0.0789794077854833	0.46874971322507	89803/50566	Sfrp4/Grem1
GO:0043372	positive regulation of CD4-positive, alpha-beta T cell differentiation	2/289	29/17943	0.0789794077854833	0.46874971322507	362506/25712	Ccl19/Ifng
GO:0048240	sperm capacitation	2/289	29/17943	0.0789794077854833	0.46874971322507	290989/362623	Catsper3/Catsper4
GO:0055083	monovalent inorganic anion homeostasis	2/289	29/17943	0.0789794077854833	0.46874971322507	89803/312488	Sfrp4/Atp6v1b1
GO:0080154	regulation of fertilization	2/289	29/17943	0.0789794077854833	0.46874971322507	81828/502750	Zp2/Wee2
GO:1904738	vascular associated smooth muscle cell migration	2/289	29/17943	0.0789794077854833	0.46874971322507	25444/246253	Fgf9/Adipoq
GO:1904752	regulation of vascular associated smooth muscle cell migration	2/289	29/17943	0.0789794077854833	0.46874971322507	25444/246253	Fgf9/Adipoq
GO:0008016	regulation of heart contraction	6/289	185/17943	0.0792113775007282	0.469303134999936	54254/25712/60337/25349/29209/24182	Gata4/Ifng/Npff/Scn2b/Casq2/Agtr2
GO:0034767	positive regulation of ion transmembrane transport	6/289	186/17943	0.0808080099852156	0.477925695419553	65144/25712/497913/29335/140724/291245	Pdzk1/Ifng/Gjc2/Oprk1/Cacng3/Actn2
GO:0032409	regulation of transporter activity	8/289	278/17943	0.0814885450848625	0.481109507891955	65144/25712/66022/25349/29209/140724/315163/291245	Pdzk1/Ifng/Kcns2/Scn2b/Casq2/Cacng3/Shisa8/Actn2
GO:0032868	response to insulin	9/289	326/17943	0.0821289887233462	0.484045938764948	89813/24450/116660/303887/100912292/29335/25321/246253/63850	Pdk4/Hmgcs2/Ptprn/Muc4/Enho/Oprk1/Ghrhr/Adipoq/Prlh
GO:0000075	cell cycle checkpoint	6/289	187/17943	0.0824225992740437	0.4849315710332	303037/54237/315852/360621/64041/502750	Spdl1/Cdk1/Ttk/Cdc6/Birc5/Wee2
GO:0055024	regulation of cardiac muscle tissue development	4/289	102/17943	0.0826945577924637	0.485686960090112	54254/54237/25444/50566	Gata4/Cdk1/Fgf9/Grem1
GO:0019318	hexose metabolic process	7/289	233/17943	0.0835412508907127	0.485986382824619	89813/24959/24953/24476/25239/29358/246253	Pdk4/Pgam2/Gcgr/Iapp/Apod/Npy1r/Adipoq
GO:0031069	hair follicle morphogenesis	2/289	30/17943	0.0837511265701309	0.485986382824619	287702/246334	Krt17/Tp63
GO:0031295	T cell costimulation	2/289	30/17943	0.0837511265701309	0.485986382824619	362506/108352332	Ccl19/Hhla2
GO:0061037	negative regulation of cartilage development	2/289	30/17943	0.0837511265701309	0.485986382824619	252835/50566	Gdf5/Grem1
GO:0071731	response to nitric oxide	2/289	30/17943	0.0837511265701309	0.485986382824619	362506/117038	Ccl19/Mt3
GO:1905144	response to acetylcholine	2/289	30/17943	0.0837511265701309	0.485986382824619	25101/170704	Chrna3/Hrh4
GO:1905145	cellular response to acetylcholine	2/289	30/17943	0.0837511265701309	0.485986382824619	25101/170704	Chrna3/Hrh4
GO:0051784	negative regulation of nuclear division	3/289	64/17943	0.0842233666135702	0.487055810690099	303037/315852/64041	Spdl1/Ttk/Birc5
GO:1901016	regulation of potassium ion transmembrane transporter activity	3/289	64/17943	0.0842233666135702	0.487055810690099	66022/29209/291245	Kcns2/Casq2/Actn2
GO:0048839	inner ear development	7/289	234/17943	0.0850001481660745	0.490709046494591	300062/293537/312488/24922/25654/25444/84573	Ift27/Hmx3/Atp6v1b1/Gabrb3/Col11a1/Fgf9/Otof
GO:0034599	cellular response to oxidative stress	9/289	329/17943	0.0857596905067833	0.493409920041578	170496/361921/54254/24860/54237/362510/100360940/85382/117038	Lcn2/Ect2/Gata4/Ucp1/Cdk1/Melk/LOC100360940/Ngb/Mt3
GO:0051146	striated muscle cell differentiation	9/289	329/17943	0.0857596905067833	0.493409920041578	29545/54254/312495/54237/29209/50566/24182/100910104/291245	Uchl1/Gata4/Cyp26b1/Cdk1/Casq2/Grem1/Agtr2/Xirp1/Actn2
GO:0051445	regulation of meiotic cell cycle	3/289	65/17943	0.0872965555053404	0.500991825256646	54237/315852/502750	Cdk1/Ttk/Wee2
GO:0051262	protein tetramerization	6/289	190/17943	0.0873736851615197	0.500991825256646	171384/29718/246334/85258/192252/291245	Trpm8/Kcnj10/Tp63/Cnga4/Dctpp1/Actn2
GO:0032369	negative regulation of lipid transport	2/289	31/17943	0.0886082991859463	0.502956168030296	24207/24182	Apoc3/Agtr2
GO:0044062	regulation of excretion	2/289	31/17943	0.0886082991859463	0.502956168030296	24807/24182	Tacr1/Agtr2
GO:0045672	positive regulation of osteoclast differentiation	2/289	31/17943	0.0886082991859463	0.502956168030296	25712/679958	Ifng/Slc9b2
GO:0048333	mesodermal cell differentiation	2/289	31/17943	0.0886082991859463	0.502956168030296	366542/414065	Six2/Nanog
GO:0060795	cell fate commitment involved in formation of primary germ layer	2/289	31/17943	0.0886082991859463	0.502956168030296	366542/414065	Six2/Nanog
GO:1900181	negative regulation of protein localization to nucleus	2/289	31/17943	0.0886082991859463	0.502956168030296	300656/25239	Trim29/Apod
GO:0045930	negative regulation of mitotic cell cycle	7/289	237/17943	0.0894640405749382	0.506962896591316	303037/54237/497913/315852/360621/64041/502750	Spdl1/Cdk1/Gjc2/Ttk/Cdc6/Birc5/Wee2
GO:0001658	branching involved in ureteric bud morphogenesis	3/289	66/17943	0.0904165824551621	0.509798830743022	366542/50566/24182	Six2/Grem1/Agtr2
GO:0050879	multicellular organismal movement	3/289	66/17943	0.0904165824551621	0.509798830743022	24583/64186/290561	Myh3/Ascl1/Tnnc1
GO:0050881	musculoskeletal movement	3/289	66/17943	0.0904165824551621	0.509798830743022	24583/64186/290561	Myh3/Ascl1/Tnnc1
GO:0001822	kidney development	9/289	334/17943	0.092021474619125	0.517984440326955	24450/300062/366542/312495/25712/363071/50566/246253/24182	Hmgcs2/Ift27/Six2/Cyp26b1/Ifng/Stra6/Grem1/Adipoq/Agtr2
GO:0046683	response to organophosphorus	6/289	193/17943	0.092484728146824	0.519727301197185	24450/116660/266807/29680/246253/25445	Hmgcs2/Ptprn/Duox1/Cyp11a1/Adipoq/Fosl1
GO:0001964	startle response	2/289	32/17943	0.0935469579770103	0.522425835158259	25456/191573	Glrb/Grin3a
GO:0002082	regulation of oxidative phosphorylation	2/289	32/17943	0.0935469579770103	0.522425835158259	54237/24207	Cdk1/Apoc3
GO:0042558	pteridine-containing compound metabolic process	2/289	32/17943	0.0935469579770103	0.522425835158259	64392/299699	Aldh1l1/Aldh1l2
GO:0051453	regulation of intracellular pH	3/289	67/17943	0.0935826355618992	0.522425835158259	24783/24785/297932	Slc9a2/Slc9a4/Atp6v0d2
GO:0042542	response to hydrogen peroxide	6/289	194/17943	0.0942236996553092	0.525138016365587	170496/361921/54237/85382/29680/25445	Lcn2/Ect2/Cdk1/Ngb/Cyp11a1/Fosl1
GO:0030048	actin filament-based movement	4/289	107/17943	0.0945494105392991	0.526086605023764	54254/290561/25349/29209	Gata4/Tnnc1/Scn2b/Casq2
GO:0032835	glomerulus development	3/289	68/17943	0.0967938930862831	0.534514197195248	25712/246253/24182	Ifng/Adipoq/Agtr2
GO:0060688	regulation of morphogenesis of a branching structure	3/289	68/17943	0.0967938930862831	0.534514197195248	366542/50566/24182	Six2/Grem1/Agtr2
GO:0099601	regulation of neurotransmitter receptor activity	3/289	68/17943	0.0967938930862831	0.534514197195248	25712/140724/315163	Ifng/Cacng3/Shisa8
GO:2000242	negative regulation of reproductive process	3/289	68/17943	0.0967938930862831	0.534514197195248	81828/315852/502750	Zp2/Ttk/Wee2
GO:0008344	adult locomotory behavior	4/289	108/17943	0.0970120357900923	0.534514197195248	29545/29718/24613/25456	Uchl1/Kcnj10/Oprd1/Glrb
GO:0055017	cardiac muscle tissue growth	4/289	108/17943	0.0970120357900923	0.534514197195248	54254/54237/25444/24182	Gata4/Cdk1/Fgf9/Agtr2
GO:0007026	negative regulation of microtubule depolymerization	2/289	33/17943	0.0985632401339093	0.538674380247197	306575/363823	Ckap2/Map6d1
GO:0031294	lymphocyte costimulation	2/289	33/17943	0.0985632401339093	0.538674380247197	362506/108352332	Ccl19/Hhla2
GO:0040001	establishment of mitotic spindle localization	2/289	33/17943	0.0985632401339093	0.538674380247197	303037/311336	Spdl1/Nusap1
GO:0044849	estrous cycle	2/289	33/17943	0.0985632401339093	0.538674380247197	303887/29335	Muc4/Oprk1
GO:1905314	semi-lunar valve development	2/289	33/17943	0.0985632401339093	0.538674380247197	54254/363071	Gata4/Stra6
GO:1905952	regulation of lipid localization	5/289	153/17943	0.101602225633729	0.55369109997077	25353/308100/24207/246253/24182	Spp1/Acat2/Apoc3/Adipoq/Agtr2
GO:0006305	DNA alkylation	3/289	70/17943	0.103348690608663	0.55369109997077	300141/292129/170578	Mov10l1/Tdrd1/Asz1
GO:0006306	DNA methylation	3/289	70/17943	0.103348690608663	0.55369109997077	300141/292129/170578	Mov10l1/Tdrd1/Asz1
GO:0051385	response to mineralocorticoid	3/289	70/17943	0.103348690608663	0.55369109997077	29718/29680/25445	Kcnj10/Cyp11a1/Fosl1
GO:0061035	regulation of cartilage development	3/289	70/17943	0.103348690608663	0.55369109997077	366542/252835/50566	Six2/Gdf5/Grem1
GO:0010922	positive regulation of phosphatase activity	2/289	34/17943	0.103653385365072	0.55369109997077	25712/24182	Ifng/Agtr2
GO:0017085	response to insecticide	2/289	34/17943	0.103653385365072	0.55369109997077	25349/29680	Scn2b/Cyp11a1
GO:0032354	response to follicle-stimulating hormone	2/289	34/17943	0.103653385365072	0.55369109997077	54254/29680	Gata4/Cyp11a1
GO:0035116	embryonic hindlimb morphogenesis	2/289	34/17943	0.103653385365072	0.55369109997077	113983/246334	Pitx1/Tp63
GO:0042572	retinol metabolic process	2/289	34/17943	0.103653385365072	0.55369109997077	296972/24710	Akr1b10/Rbp2
GO:0044818	mitotic G2/M transition checkpoint	2/289	34/17943	0.103653385365072	0.55369109997077	54237/360621	Cdk1/Cdc6
GO:0060487	lung epithelial cell differentiation	2/289	34/17943	0.103653385365072	0.55369109997077	64186/298961	Ascl1/Agr2
GO:0071276	cellular response to cadmium ion	2/289	34/17943	0.103653385365072	0.55369109997077	29680/117038	Cyp11a1/Mt3
GO:0006694	steroid biosynthetic process	5/289	154/17943	0.103713378643931	0.55369109997077	24450/308100/25712/79243/29680	Hmgcs2/Acat2/Ifng/Hsd17b2/Cyp11a1
GO:1901987	regulation of cell cycle phase transition	8/289	294/17943	0.103765934786127	0.55369109997077	29168/303037/54237/497913/246334/315852/360621/64041	Ubd/Spdl1/Cdk1/Gjc2/Tp63/Ttk/Cdc6/Birc5
GO:0048259	regulation of receptor-mediated endocytosis	4/289	111/17943	0.104578006089609	0.557145503308894	89803/362506/24207/50566	Sfrp4/Ccl19/Apoc3/Grem1
GO:1903046	meiotic cell cycle process	6/289	200/17943	0.105023562718019	0.558639485338144	300141/312495/170578/54237/315852/502750	Mov10l1/Cyp26b1/Asz1/Cdk1/Ttk/Wee2
GO:0045670	regulation of osteoclast differentiation	3/289	71/17943	0.106690545878477	0.565463687897469	25712/679958/690955	Ifng/Slc9b2/Lilrb3b
GO:0050771	negative regulation of axonogenesis	3/289	71/17943	0.106690545878477	0.565463687897469	25353/117038/65047	Spp1/Mt3/Slit1
GO:0034614	cellular response to reactive oxygen species	6/289	201/17943	0.106883868575075	0.565463687897469	170496/361921/24860/54237/85382/117038	Lcn2/Ect2/Ucp1/Cdk1/Ngb/Mt3
GO:1905330	regulation of morphogenesis of an epithelium	4/289	112/17943	0.107158335804243	0.565463687897469	366542/687031/50566/24182	Six2/Ajap1/Grem1/Agtr2
GO:0006084	acetyl-CoA metabolic process	2/289	35/17943	0.108813733615505	0.565463687897469	89813/24450	Pdk4/Hmgcs2
GO:0008299	isoprenoid biosynthetic process	2/289	35/17943	0.108813733615505	0.565463687897469	24450/308100	Hmgcs2/Acat2
GO:0010667	negative regulation of cardiac muscle cell apoptotic process	2/289	35/17943	0.108813733615505	0.565463687897469	50559/54254	Acot1/Gata4
GO:0018345	protein palmitoylation	2/289	35/17943	0.108813733615505	0.565463687897469	363823/499000	Map6d1/Zdhhc11
GO:0032467	positive regulation of cytokinesis	2/289	35/17943	0.108813733615505	0.565463687897469	361921/360621	Ect2/Cdc6
GO:0032735	positive regulation of interleukin-12 production	2/289	35/17943	0.108813733615505	0.565463687897469	362506/25712	Ccl19/Ifng
GO:0034381	plasma lipoprotein particle clearance	2/289	35/17943	0.108813733615505	0.565463687897469	24207/246253	Apoc3/Adipoq
GO:0055090	acylglycerol homeostasis	2/289	35/17943	0.108813733615505	0.565463687897469	362850/24207	Angptl4/Apoc3
GO:0060479	lung cell differentiation	2/289	35/17943	0.108813733615505	0.565463687897469	64186/298961	Ascl1/Agr2
GO:0060512	prostate gland morphogenesis	2/289	35/17943	0.108813733615505	0.565463687897469	116589/246334	Serpinb5/Tp63
GO:0070328	triglyceride homeostasis	2/289	35/17943	0.108813733615505	0.565463687897469	362850/24207	Angptl4/Apoc3
GO:0032570	response to progesterone	3/289	72/17943	0.110074237752593	0.571136727480097	303887/24807/25445	Muc4/Tacr1/Fosl1
GO:0006470	protein dephosphorylation	8/289	299/17943	0.11136105834466	0.576928729525243	116660/307472/117256/58977/29714/690955/499818/24182	Ptprn/Sh3rf2/Ppp2r2c/Ppp1r1a/Ptprn2/Lilrb3b/Ppp1r1c/Agtr2
GO:0022612	gland morphogenesis	5/289	158/17943	0.112373415608273	0.578410442789626	116589/89803/25712/309389/246334	Serpinb5/Sfrp4/Ifng/Nkx2-3/Tp63
GO:0006690	icosanoid metabolic process	4/289	114/17943	0.11240459046348	0.578410442789626	25086/59103/312488/293989	Cyp2e1/Ptges/Atp6v1b1/Cyp2c6v1
GO:0014812	muscle cell migration	4/289	114/17943	0.11240459046348	0.578410442789626	291445/25444/24807/246253	Megf10/Fgf9/Tacr1/Adipoq
GO:0042472	inner ear morphogenesis	4/289	114/17943	0.11240459046348	0.578410442789626	293537/312488/25654/25444	Hmx3/Atp6v1b1/Col11a1/Fgf9
GO:0010507	negative regulation of autophagy	3/289	73/17943	0.113498908172873	0.578410442789626	54254/362136/117038	Gata4/Dapl1/Mt3
GO:0030239	myofibril assembly	3/289	73/17943	0.113498908172873	0.578410442789626	29209/100910104/291245	Casq2/Xirp1/Actn2
GO:0032370	positive regulation of lipid transport	3/289	73/17943	0.113498908172873	0.578410442789626	25353/308100/246253	Spp1/Acat2/Adipoq
GO:0051781	positive regulation of cell division	3/289	73/17943	0.113498908172873	0.578410442789626	361921/360621/25444	Ect2/Cdc6/Fgf9
GO:0001773	myeloid dendritic cell activation	2/289	36/17943	0.114040722832007	0.578410442789626	29168/690955	Ubd/Lilrb3b
GO:0040020	regulation of meiotic nuclear division	2/289	36/17943	0.114040722832007	0.578410442789626	315852/502750	Ttk/Wee2
GO:0048147	negative regulation of fibroblast proliferation	2/289	36/17943	0.114040722832007	0.578410442789626	25712/24182	Ifng/Agtr2
GO:0048730	epidermis morphogenesis	2/289	36/17943	0.114040722832007	0.578410442789626	287702/246334	Krt17/Tp63
GO:0051973	positive regulation of telomerase activity	2/289	36/17943	0.114040722832007	0.578410442789626	50566/114482	Grem1/Nek2
GO:2000516	positive regulation of CD4-positive, alpha-beta T cell activation	2/289	36/17943	0.114040722832007	0.578410442789626	362506/25712	Ccl19/Ifng
GO:0072006	nephron development	5/289	159/17943	0.114591502013469	0.580333909149048	366542/25712/50566/246253/24182	Six2/Ifng/Grem1/Adipoq/Agtr2
GO:0072329	monocarboxylic acid catabolic process	4/289	115/17943	0.115069855777344	0.581885384297092	308100/308190/312495/246253	Acat2/Cyp26c1/Cyp26b1/Adipoq
GO:0003208	cardiac ventricle morphogenesis	3/289	74/17943	0.116963694178945	0.58882169257049	54254/290561/25654	Gata4/Tnnc1/Col11a1
GO:0045453	bone resorption	3/289	74/17943	0.116963694178945	0.58882169257049	25353/89813/24476	Spp1/Pdk4/Iapp
GO:0060675	ureteric bud morphogenesis	3/289	74/17943	0.116963694178945	0.58882169257049	366542/50566/24182	Six2/Grem1/Agtr2
GO:0030509	BMP signaling pathway	5/289	161/17943	0.119090221227989	0.594545493308359	54254/89803/252835/50566/414065	Gata4/Sfrp4/Gdf5/Grem1/Nanog
GO:0002053	positive regulation of mesenchymal cell proliferation	2/289	37/17943	0.119330886773981	0.594545493308359	246334/25444	Tp63/Fgf9
GO:0007143	female meiotic nuclear division	2/289	37/17943	0.119330886773981	0.594545493308359	315852/502750	Ttk/Wee2
GO:0030513	positive regulation of BMP signaling pathway	2/289	37/17943	0.119330886773981	0.594545493308359	54254/252835	Gata4/Gdf5
GO:0031114	regulation of microtubule depolymerization	2/289	37/17943	0.119330886773981	0.594545493308359	306575/363823	Ckap2/Map6d1
GO:0045684	positive regulation of epidermis development	2/289	37/17943	0.119330886773981	0.594545493308359	287702/89803	Krt17/Sfrp4
GO:0046329	negative regulation of JNK cascade	2/289	37/17943	0.119330886773981	0.594545493308359	307472/89803	Sh3rf2/Sfrp4
GO:0007193	adenylate cyclase-inhibiting G protein-coupled receptor signaling pathway	3/289	75/17943	0.120467728628358	0.596769968555255	24613/29335/170704	Oprd1/Oprk1/Hrh4
GO:0072171	mesonephric tubule morphogenesis	3/289	75/17943	0.120467728628358	0.596769968555255	366542/50566/24182	Six2/Grem1/Agtr2
GO:0043244	regulation of protein complex disassembly	4/289	117/17943	0.120482970299509	0.596769968555255	306575/363823/500697/291245	Ckap2/Map6d1/RGD1565693/Actn2
GO:0060419	heart growth	4/289	117/17943	0.120482970299509	0.596769968555255	54254/54237/25444/24182	Gata4/Cdk1/Fgf9/Agtr2
GO:0006937	regulation of muscle contraction	5/289	162/17943	0.1213705113295	0.600287192730551	54254/290561/29209/25101/24807	Gata4/Tnnc1/Casq2/Chrna3/Tacr1
GO:0007160	cell-matrix adhesion	6/289	209/17943	0.122371779385425	0.602596404164328	303887/300653/687031/25239/50566/291245	Muc4/Tecta/Ajap1/Apod/Grem1/Actn2
GO:2000027	regulation of animal organ morphogenesis	6/289	209/17943	0.122371779385425	0.602596404164328	366542/25712/362741/687031/50566/24182	Six2/Ifng/Pax9/Ajap1/Grem1/Agtr2
GO:2000377	regulation of reactive oxygen species metabolic process	6/289	209/17943	0.122371779385425	0.602596404164328	499099/24860/25712/311374/117038/311793	Cd177/Ucp1/Ifng/Duoxa1/Mt3/Noxa1
GO:0001952	regulation of cell-matrix adhesion	4/289	118/17943	0.123230126462412	0.605061709466388	303887/687031/25239/50566	Muc4/Ajap1/Apod/Grem1
GO:0046822	regulation of nucleocytoplasmic transport	4/289	118/17943	0.123230126462412	0.605061709466388	361921/25712/25239/24182	Ect2/Ifng/Apod/Agtr2
GO:0010664	negative regulation of striated muscle cell apoptotic process	2/289	38/17943	0.124680852868933	0.607774243884151	50559/54254	Acot1/Gata4
GO:0060325	face morphogenesis	2/289	38/17943	0.124680852868933	0.607774243884151	363071/362741	Stra6/Pax9
GO:0071371	cellular response to gonadotropin stimulus	2/289	38/17943	0.124680852868933	0.607774243884151	54254/29680	Gata4/Cyp11a1
GO:1903792	negative regulation of anion transport	2/289	38/17943	0.124680852868933	0.607774243884151	89803/24182	Sfrp4/Agtr2
GO:1905209	positive regulation of cardiocyte differentiation	2/289	38/17943	0.124680852868933	0.607774243884151	54254/50566	Gata4/Grem1
GO:0032414	positive regulation of ion transmembrane transporter activity	4/289	119/17943	0.126003878058722	0.608672452238225	65144/25712/140724/291245	Pdzk1/Ifng/Cacng3/Actn2
GO:0071621	granulocyte chemotaxis	4/289	119/17943	0.126003878058722	0.608672452238225	25353/362506/25712/117551	Spp1/Ccl19/Ifng/Ccl22
GO:0022412	cellular process involved in reproduction in multicellular organism	10/289	409/17943	0.12603067488718	0.608672452238225	290989/300141/312495/292129/170578/54237/315852/362623/502750/25445	Catsper3/Mov10l1/Cyp26b1/Tdrd1/Asz1/Cdk1/Ttk/Catsper4/Wee2/Fosl1
GO:0017038	protein import	6/289	211/17943	0.126408460729468	0.608672452238225	361921/366542/25712/25239/25444/24182	Ect2/Six2/Ifng/Apod/Fgf9/Agtr2
GO:0006766	vitamin metabolic process	3/289	77/17943	0.127590057508736	0.608672452238225	308190/312495/25712	Cyp26c1/Cyp26b1/Ifng
GO:0046686	response to cadmium ion	3/289	77/17943	0.127590057508736	0.608672452238225	54237/29680/117038	Cdk1/Cyp11a1/Mt3
GO:0051303	establishment of chromosome localization	3/289	77/17943	0.127590057508736	0.608672452238225	303037/500230/64041	Spdl1/Ankrd53/Birc5
GO:1900182	positive regulation of protein localization to nucleus	3/289	77/17943	0.127590057508736	0.608672452238225	361921/54237/25712	Ect2/Cdk1/Ifng
GO:0001704	formation of primary germ layer	4/289	120/17943	0.128803866199698	0.608672452238225	54254/366542/25654/414065	Gata4/Six2/Col11a1/Nanog
GO:0042303	molting cycle	4/289	120/17943	0.128803866199698	0.608672452238225	287701/287702/246334/306168	Krt14/Krt17/Tp63/Sox21
GO:0042633	hair cycle	4/289	120/17943	0.128803866199698	0.608672452238225	287701/287702/246334/306168	Krt14/Krt17/Tp63/Sox21
GO:0051261	protein depolymerization	4/289	120/17943	0.128803866199698	0.608672452238225	303659/306575/363823/291245	Kif19/Ckap2/Map6d1/Actn2
GO:0099565	chemical synaptic transmission, postsynaptic	4/289	120/17943	0.128803866199698	0.608672452238225	60337/25456/24922/25101	Npff/Glrb/Gabrb3/Chrna3
GO:1903828	negative regulation of cellular protein localization	4/289	120/17943	0.128803866199698	0.608672452238225	300656/25239/246253/291245	Trim29/Apod/Adipoq/Actn2
GO:0071236	cellular response to antibiotic	7/289	261/17943	0.129773676093482	0.608672452238225	170496/361921/54237/85382/29680/64041/414065	Lcn2/Ect2/Cdk1/Ngb/Cyp11a1/Birc5/Nanog
GO:0030225	macrophage differentiation	2/289	39/17943	0.130087340111834	0.608672452238225	309389/246253	Nkx2-3/Adipoq
GO:0033028	myeloid cell apoptotic process	2/289	39/17943	0.130087340111834	0.608672452238225	25712/246253	Ifng/Adipoq
GO:0034694	response to prostaglandin	2/289	39/17943	0.130087340111834	0.608672452238225	24450/362506	Hmgcs2/Ccl19
GO:0043267	negative regulation of potassium ion transport	2/289	39/17943	0.130087340111834	0.608672452238225	29209/291245	Casq2/Actn2
GO:0045851	pH reduction	2/289	39/17943	0.130087340111834	0.608672452238225	312488/297932	Atp6v1b1/Atp6v0d2
GO:1905332	positive regulation of morphogenesis of an epithelium	2/289	39/17943	0.130087340111834	0.608672452238225	50566/24182	Grem1/Agtr2
GO:0032386	regulation of intracellular transport	11/289	464/17943	0.130904327836996	0.608672452238225	315215/65144/361921/290561/25712/25239/25101/246253/24182/191573/291245	Mlc1/Pdzk1/Ect2/Tnnc1/Ifng/Apod/Chrna3/Adipoq/Agtr2/Grin3a/Actn2
GO:0045786	negative regulation of cell cycle	11/289	464/17943	0.130904327836996	0.608672452238225	300141/303037/54237/25712/497913/245918/315852/360621/64041/502750/114482	Mov10l1/Spdl1/Cdk1/Ifng/Gjc2/Cgref1/Ttk/Cdc6/Birc5/Wee2/Nek2
GO:0007045	cell-substrate adherens junction assembly	3/289	78/17943	0.131206602850475	0.608672452238225	25239/50566/291245	Apod/Grem1/Actn2
GO:0008088	axo-dendritic transport	3/289	78/17943	0.131206602850475	0.608672452238225	29545/29138/689931	Uchl1/Bsn/Mgarp
GO:0034308	primary alcohol metabolic process	3/289	78/17943	0.131206602850475	0.608672452238225	296972/29680/24710	Akr1b10/Cyp11a1/Rbp2
GO:0048041	focal adhesion assembly	3/289	78/17943	0.131206602850475	0.608672452238225	25239/50566/291245	Apod/Grem1/Actn2
GO:0050000	chromosome localization	3/289	78/17943	0.131206602850475	0.608672452238225	303037/500230/64041	Spdl1/Ankrd53/Birc5
GO:1901990	regulation of mitotic cell cycle phase transition	7/289	262/17943	0.13162476605	0.608672452238225	29168/303037/54237/497913/315852/360621/64041	Ubd/Spdl1/Cdk1/Gjc2/Ttk/Cdc6/Birc5
GO:0072009	nephron epithelium development	4/289	121/17943	0.131629727454541	0.608672452238225	366542/50566/246253/24182	Six2/Grem1/Adipoq/Agtr2
GO:0055021	regulation of cardiac muscle tissue growth	3/289	79/17943	0.134858899714286	0.608672452238225	54254/54237/25444	Gata4/Cdk1/Fgf9
GO:0071674	mononuclear cell migration	3/289	79/17943	0.134858899714286	0.608672452238225	362506/117551/50566	Ccl19/Ccl22/Grem1
GO:0015695	organic cation transport	2/289	40/17943	0.135547157007455	0.608672452238225	65144/25101	Pdzk1/Chrna3
GO:0086004	regulation of cardiac muscle cell contraction	2/289	40/17943	0.135547157007455	0.608672452238225	54254/29209	Gata4/Casq2
GO:0005996	monosaccharide metabolic process	7/289	265/17943	0.137256748949406	0.608672452238225	89813/24959/24953/24476/25239/29358/246253	Pdk4/Pgam2/Gcgr/Iapp/Apod/Npy1r/Adipoq
GO:0030705	cytoskeleton-dependent intracellular transport	5/289	169/17943	0.137893009315408	0.608672452238225	29545/29138/300062/363823/689931	Uchl1/Bsn/Ift27/Map6d1/Mgarp
GO:0035914	skeletal muscle cell differentiation	3/289	80/17943	0.138546069926374	0.608672452238225	24338/312495/291445	Ephb1/Cyp26b1/Megf10
GO:0043367	CD4-positive, alpha-beta T cell differentiation	3/289	80/17943	0.138546069926374	0.608672452238225	362506/25712/309389	Ccl19/Ifng/Nkx2-3
GO:0045682	regulation of epidermis development	3/289	80/17943	0.138546069926374	0.608672452238225	287702/89803/246334	Krt17/Sfrp4/Tp63
GO:0007339	binding of sperm to zona pellucida	2/289	41/17943	0.141057199554873	0.608672452238225	81828/24163	Zp2/Acr
GO:0010559	regulation of glycoprotein biosynthetic process	2/289	41/17943	0.141057199554873	0.608672452238225	362506/117038	Ccl19/Mt3
GO:0030325	adrenal gland development	2/289	41/17943	0.141057199554873	0.608672452238225	64186/363071	Ascl1/Stra6
GO:0048265	response to pain	2/289	41/17943	0.141057199554873	0.608672452238225	24807/78956	Tacr1/Scn9a
GO:0031109	microtubule polymerization or depolymerization	4/289	125/17943	0.143184488269063	0.608672452238225	303659/306575/500230/363823	Kif19/Ckap2/Ankrd53/Map6d1
GO:0071456	cellular response to hypoxia	5/289	172/17943	0.145263781332036	0.608672452238225	296269/24613/117038/65180/689931	Angpt4/Oprd1/Mt3/Kcnd2/Mgarp
GO:1901264	carbohydrate derivative transport	3/289	82/17943	0.146021516221934	0.608672452238225	298504/171080/298961	Mfsd2a/Slc17a1/Agr2
GO:2001259	positive regulation of cation channel activity	3/289	82/17943	0.146021516221934	0.608672452238225	25712/140724/291245	Ifng/Cacng3/Actn2
GO:0032411	positive regulation of transporter activity	4/289	126/17943	0.146134119901688	0.608672452238225	65144/25712/140724/291245	Pdzk1/Ifng/Cacng3/Actn2
GO:0060048	cardiac muscle contraction	4/289	126/17943	0.146134119901688	0.608672452238225	54254/290561/25349/29209	Gata4/Tnnc1/Scn2b/Casq2
GO:1901343	negative regulation of vasculature development	4/289	126/17943	0.146134119901688	0.608672452238225	301026/25712/296269/25444	Ngp/Ifng/Angpt4/Fgf9
GO:0006066	alcohol metabolic process	8/289	320/17943	0.146426761895721	0.608672452238225	24450/308100/25712/296972/29680/117038/24207/24710	Hmgcs2/Acat2/Ifng/Akr1b10/Cyp11a1/Mt3/Apoc3/Rbp2
GO:0001990	regulation of systemic arterial blood pressure by hormone	2/289	42/17943	0.146614449273317	0.608672452238225	24807/24182	Tacr1/Agtr2
GO:0030261	chromosome condensation	2/289	42/17943	0.146614449273317	0.608672452238225	311336/54237	Nusap1/Cdk1
GO:0035307	positive regulation of protein dephosphorylation	2/289	42/17943	0.146614449273317	0.608672452238225	690955/24182	Lilrb3b/Agtr2
GO:0042398	cellular modified amino acid biosynthetic process	2/289	42/17943	0.146614449273317	0.608672452238225	64564/64392	Bbox1/Aldh1l1
GO:0050718	positive regulation of interleukin-1 beta secretion	2/289	42/17943	0.146614449273317	0.608672452238225	362506/25712	Ccl19/Ifng
GO:0070301	cellular response to hydrogen peroxide	4/289	127/17943	0.149107360797809	0.608672452238225	170496/361921/54237/85382	Lcn2/Ect2/Cdk1/Ngb
GO:0033157	regulation of intracellular protein transport	6/289	222/17943	0.149733624491034	0.608672452238225	65144/361921/25712/25239/246253/24182	Pdzk1/Ect2/Ifng/Apod/Adipoq/Agtr2
GO:0042594	response to starvation	6/289	222/17943	0.149733624491034	0.608672452238225	89813/24450/24953/65029/24889/362136	Pdk4/Hmgcs2/Gcgr/Aoc1/Cckar/Dapl1
GO:0000079	regulation of cyclin-dependent protein serine/threonine kinase activity	3/289	83/17943	0.149808036094386	0.608672452238225	499528/360621/502750	Ccno/Cdc6/Wee2
GO:0002579	positive regulation of antigen processing and presentation	1/289	10/17943	0.149914096377758	0.608672452238225	362506	Ccl19
GO:0006388	tRNA splicing, via endonucleolytic cleavage and ligation	1/289	10/17943	0.149914096377758	0.608672452238225	292534	Tsen34
GO:0006596	polyamine biosynthetic process	1/289	10/17943	0.149914096377758	0.608672452238225	298607	Agmat
GO:0006707	cholesterol catabolic process	1/289	10/17943	0.149914096377758	0.608672452238225	117038	Mt3
GO:0007028	cytoplasm organization	1/289	10/17943	0.149914096377758	0.608672452238225	25445	Fosl1
GO:0010727	negative regulation of hydrogen peroxide metabolic process	1/289	10/17943	0.149914096377758	0.608672452238225	117038	Mt3
GO:0010739	positive regulation of protein kinase A signaling	1/289	10/17943	0.149914096377758	0.608672452238225	246253	Adipoq
GO:0010985	negative regulation of lipoprotein particle clearance	1/289	10/17943	0.149914096377758	0.608672452238225	24207	Apoc3
GO:0014807	regulation of somitogenesis	1/289	10/17943	0.149914096377758	0.608672452238225	309430	Dmrt2
GO:0014883	transition between fast and slow fiber	1/289	10/17943	0.149914096377758	0.608672452238225	290561	Tnnc1
GO:0016127	sterol catabolic process	1/289	10/17943	0.149914096377758	0.608672452238225	117038	Mt3
GO:0018879	biphenyl metabolic process	1/289	10/17943	0.149914096377758	0.608672452238225	29680	Cyp11a1
GO:0022028	tangential migration from the subventricular zone to the olfactory bulb	1/289	10/17943	0.149914096377758	0.608672452238225	65047	Slit1
GO:0030638	polyketide metabolic process	1/289	10/17943	0.149914096377758	0.608672452238225	296972	Akr1b10
GO:0030853	negative regulation of granulocyte differentiation	1/289	10/17943	0.149914096377758	0.608672452238225	246253	Adipoq
GO:0031642	negative regulation of myelination	1/289	10/17943	0.149914096377758	0.608672452238225	25712	Ifng
GO:0032927	positive regulation of activin receptor signaling pathway	1/289	10/17943	0.149914096377758	0.608672452238225	25444	Fgf9
GO:0033210	leptin-mediated signaling pathway	1/289	10/17943	0.149914096377758	0.608672452238225	117038	Mt3
GO:0033275	actin-myosin filament sliding	1/289	10/17943	0.149914096377758	0.608672452238225	290561	Tnnc1
GO:0033314	mitotic DNA replication checkpoint	1/289	10/17943	0.149914096377758	0.608672452238225	360621	Cdc6
GO:0034370	triglyceride-rich lipoprotein particle remodeling	1/289	10/17943	0.149914096377758	0.608672452238225	24207	Apoc3
GO:0034372	very-low-density lipoprotein particle remodeling	1/289	10/17943	0.149914096377758	0.608672452238225	24207	Apoc3
GO:0036499	PERK-mediated unfolded protein response	1/289	10/17943	0.149914096377758	0.608672452238225	298961	Agr2
GO:0044597	daunorubicin metabolic process	1/289	10/17943	0.149914096377758	0.608672452238225	296972	Akr1b10
GO:0044598	doxorubicin metabolic process	1/289	10/17943	0.149914096377758	0.608672452238225	296972	Akr1b10
GO:0046113	nucleobase catabolic process	1/289	10/17943	0.149914096377758	0.608672452238225	316421	Aox2
GO:0046386	deoxyribose phosphate catabolic process	1/289	10/17943	0.149914096377758	0.608672452238225	192252	Dctpp1
GO:0048262	determination of dorsal/ventral asymmetry	1/289	10/17943	0.149914096377758	0.608672452238225	50566	Grem1
GO:0060040	retinal bipolar neuron differentiation	1/289	10/17943	0.149914096377758	0.608672452238225	171360	Vsx2
GO:0060282	positive regulation of oocyte development	1/289	10/17943	0.149914096377758	0.608672452238225	54237	Cdk1
GO:0060315	negative regulation of ryanodine-sensitive calcium-release channel activity	1/289	10/17943	0.149914096377758	0.608672452238225	29209	Casq2
GO:0060462	lung lobe development	1/289	10/17943	0.149914096377758	0.608672452238225	54254	Gata4
GO:0060484	lung-associated mesenchyme development	1/289	10/17943	0.149914096377758	0.608672452238225	25444	Fgf9
GO:0060513	prostatic bud formation	1/289	10/17943	0.149914096377758	0.608672452238225	246334	Tp63
GO:0070673	response to interleukin-18	1/289	10/17943	0.149914096377758	0.608672452238225	25712	Ifng
GO:0071317	cellular response to isoquinoline alkaloid	1/289	10/17943	0.149914096377758	0.608672452238225	25743	Kcnj6
GO:0090209	negative regulation of triglyceride metabolic process	1/289	10/17943	0.149914096377758	0.608672452238225	24207	Apoc3
GO:0098598	learned vocalization behavior or vocal learning	1/289	10/17943	0.149914096377758	0.608672452238225	363071	Stra6
GO:0098953	receptor diffusion trapping	1/289	10/17943	0.149914096377758	0.608672452238225	140724	Cacng3
GO:0098970	postsynaptic neurotransmitter receptor diffusion trapping	1/289	10/17943	0.149914096377758	0.608672452238225	140724	Cacng3
GO:0099628	neurotransmitter receptor diffusion trapping	1/289	10/17943	0.149914096377758	0.608672452238225	140724	Cacng3
GO:1900103	positive regulation of endoplasmic reticulum unfolded protein response	1/289	10/17943	0.149914096377758	0.608672452238225	298961	Agr2
GO:1900194	negative regulation of oocyte maturation	1/289	10/17943	0.149914096377758	0.608672452238225	502750	Wee2
GO:1901374	acetate ester transport	1/289	10/17943	0.149914096377758	0.608672452238225	25101	Chrna3
GO:1902415	regulation of mRNA binding	1/289	10/17943	0.149914096377758	0.608672452238225	315731	Larp6
GO:1903011	negative regulation of bone development	1/289	10/17943	0.149914096377758	0.608672452238225	50566	Grem1
GO:1905881	positive regulation of oogenesis	1/289	10/17943	0.149914096377758	0.608672452238225	54237	Cdk1
GO:2001135	regulation of endocytic recycling	1/289	10/17943	0.149914096377758	0.608672452238225	291245	Actn2
GO:0003002	regionalization	9/289	374/17943	0.151365503484989	0.608672452238225	54254/366542/308190/312495/64186/246334/309430/288736/50566	Gata4/Six2/Cyp26c1/Cyp26b1/Ascl1/Tp63/Dmrt2/Foxn4/Grem1
GO:0002761	regulation of myeloid leukocyte differentiation	4/289	128/17943	0.152103821726839	0.608672452238225	25712/679958/690955/246253	Ifng/Slc9b2/Lilrb3b/Adipoq
GO:1903409	reactive oxygen species biosynthetic process	4/289	128/17943	0.152103821726839	0.608672452238225	266807/24860/25712/311374	Duox1/Ucp1/Ifng/Duoxa1
GO:0001556	oocyte maturation	2/289	43/17943	0.152215971268556	0.608672452238225	54237/502750	Cdk1/Wee2
GO:0002063	chondrocyte development	2/289	43/17943	0.152215971268556	0.608672452238225	362735/25654	Coch/Col11a1
GO:0002686	negative regulation of leukocyte migration	2/289	43/17943	0.152215971268556	0.608672452238225	25239/50566	Apod/Grem1
GO:0007080	mitotic metaphase plate congression	2/289	43/17943	0.152215971268556	0.608672452238225	303037/500230	Spdl1/Ankrd53
GO:0042304	regulation of fatty acid biosynthetic process	2/289	43/17943	0.152215971268556	0.608672452238225	89813/24207	Pdk4/Apoc3
GO:0042307	positive regulation of protein import into nucleus	2/289	43/17943	0.152215971268556	0.608672452238225	361921/25712	Ect2/Ifng
GO:0048010	vascular endothelial growth factor receptor signaling pathway	2/289	43/17943	0.152215971268556	0.608672452238225	117038/25444	Mt3/Fgf9
GO:0051293	establishment of spindle localization	2/289	43/17943	0.152215971268556	0.608672452238225	303037/311336	Spdl1/Nusap1
GO:1903523	negative regulation of blood circulation	2/289	43/17943	0.152215971268556	0.608672452238225	60337/24182	Npff/Agtr2
GO:0140013	meiotic nuclear division	5/289	175/17943	0.152800482917605	0.608672452238225	300141/312495/170578/315852/502750	Mov10l1/Cyp26b1/Asz1/Ttk/Wee2
GO:0001654	eye development	10/289	427/17943	0.153080612347273	0.608672452238225	303887/24338/363071/314280/288736/360625/25444/171360/315597/25421	Muc4/Ephb1/Stra6/Smoc1/Foxn4/Krt12/Fgf9/Vsx2/Mfrp/Crybb1
GO:0008593	regulation of Notch signaling pathway	3/289	84/17943	0.153625917918583	0.608672452238225	64186/100912292/246334	Ascl1/Enho/Tp63
GO:0072078	nephron tubule morphogenesis	3/289	84/17943	0.153625917918583	0.608672452238225	366542/50566/24182	Six2/Grem1/Agtr2
GO:0097366	response to bronchodilator	3/289	84/17943	0.153625917918583	0.608672452238225	362506/117038/362477	Ccl19/Mt3/Rgs20
GO:0002274	myeloid leukocyte activation	6/289	224/17943	0.15417094230696	0.608672452238225	29168/309114/499099/25712/690955/314164	Ubd/Muc5b/Cd177/Ifng/Lilrb3b/Lrfn5
GO:0072594	establishment of protein localization to organelle	9/289	376/17943	0.154745624145051	0.608672452238225	361921/366542/25712/25239/140724/25444/24182/688308/689931	Ect2/Six2/Ifng/Apod/Cacng3/Fgf9/Agtr2/Tspan10/Mgarp
GO:0071772	response to BMP	5/289	176/17943	0.155348600838445	0.608672452238225	54254/89803/252835/50566/414065	Gata4/Sfrp4/Gdf5/Grem1/Nanog
GO:0071773	cellular response to BMP stimulus	5/289	176/17943	0.155348600838445	0.608672452238225	54254/89803/252835/50566/414065	Gata4/Sfrp4/Gdf5/Grem1/Nanog
GO:0016054	organic acid catabolic process	6/289	225/17943	0.156411354651109	0.608672452238225	308100/308190/312495/64392/299699/246253	Acat2/Cyp26c1/Cyp26b1/Aldh1l1/Aldh1l2/Adipoq
GO:0046395	carboxylic acid catabolic process	6/289	225/17943	0.156411354651109	0.608672452238225	308100/308190/312495/64392/299699/246253	Acat2/Cyp26c1/Cyp26b1/Aldh1l1/Aldh1l2/Adipoq
GO:0009612	response to mechanical stimulus	8/289	326/17943	0.157342612835139	0.608672452238225	54254/363071/252835/25654/29335/24807/25445/65180	Gata4/Stra6/Gdf5/Col11a1/Oprk1/Tacr1/Fosl1/Kcnd2
GO:0006637	acyl-CoA metabolic process	3/289	85/17943	0.157474286735095	0.608672452238225	89813/24450/50559	Pdk4/Hmgcs2/Acot1
GO:0032465	regulation of cytokinesis	3/289	85/17943	0.157474286735095	0.608672452238225	361921/500230/360621	Ect2/Ankrd53/Cdc6
GO:0035383	thioester metabolic process	3/289	85/17943	0.157474286735095	0.608672452238225	89813/24450/50559	Pdk4/Hmgcs2/Acot1
GO:0044728	DNA methylation or demethylation	3/289	85/17943	0.157474286735095	0.608672452238225	300141/292129/170578	Mov10l1/Tdrd1/Asz1
GO:0060420	regulation of heart growth	3/289	85/17943	0.157474286735095	0.608672452238225	54254/54237/25444	Gata4/Cdk1/Fgf9
GO:0072088	nephron epithelium morphogenesis	3/289	85/17943	0.157474286735095	0.608672452238225	366542/50566/24182	Six2/Grem1/Agtr2
GO:0150063	visual system development	10/289	430/17943	0.157855320813788	0.608672452238225	303887/24338/363071/314280/288736/360625/25444/171360/315597/25421	Muc4/Ephb1/Stra6/Smoc1/Foxn4/Krt12/Fgf9/Vsx2/Mfrp/Crybb1
GO:0003254	regulation of membrane depolarization	2/289	44/17943	0.157858912339044	0.608672452238225	60337/25349	Npff/Scn2b
GO:0008631	intrinsic apoptotic signaling pathway in response to oxidative stress	2/289	44/17943	0.157858912339044	0.608672452238225	362510/100360940	Melk/LOC100360940
GO:0060323	head morphogenesis	2/289	44/17943	0.157858912339044	0.608672452238225	363071/362741	Stra6/Pax9
GO:0048592	eye morphogenesis	5/289	177/17943	0.157914299209009	0.608672452238225	24338/363071/288736/171360/315597	Ephb1/Stra6/Foxn4/Vsx2/Mfrp
GO:0043409	negative regulation of MAPK cascade	5/289	178/17943	0.160497357576591	0.608672452238225	29545/307472/89803/290326/246253	Uchl1/Sh3rf2/Sfrp4/Pbk/Adipoq
GO:1902850	microtubule cytoskeleton organization involved in mitosis	4/289	131/17943	0.161228590576845	0.608672452238225	303037/311336/500230/114482	Spdl1/Nusap1/Ankrd53/Nek2
GO:0006898	receptor-mediated endocytosis	6/289	228/17943	0.16321795677881	0.608672452238225	89803/362506/679958/24207/140724/50566	Sfrp4/Ccl19/Slc9b2/Apoc3/Cacng3/Grem1
GO:0010464	regulation of mesenchymal cell proliferation	2/289	45/17943	0.16354049912104	0.608672452238225	246334/25444	Tp63/Fgf9
GO:0030857	negative regulation of epithelial cell differentiation	2/289	45/17943	0.16354049912104	0.608672452238225	25712/246334	Ifng/Tp63
GO:0033344	cholesterol efflux	2/289	45/17943	0.16354049912104	0.608672452238225	24207/246253	Apoc3/Adipoq
GO:0035136	forelimb morphogenesis	2/289	45/17943	0.16354049912104	0.608672452238225	252835/246334	Gdf5/Tp63
GO:0035987	endodermal cell differentiation	2/289	45/17943	0.16354049912104	0.608672452238225	25654/414065	Col11a1/Nanog
GO:0042738	exogenous drug catabolic process	2/289	45/17943	0.16354049912104	0.608672452238225	25086/293989	Cyp2e1/Cyp2c6v1
GO:0050716	positive regulation of interleukin-1 secretion	2/289	45/17943	0.16354049912104	0.608672452238225	362506/25712	Ccl19/Ifng
GO:0051646	mitochondrion localization	2/289	45/17943	0.16354049912104	0.608672452238225	29545/689931	Uchl1/Mgarp
GO:0090207	regulation of triglyceride metabolic process	2/289	45/17943	0.16354049912104	0.608672452238225	25357/24207	Thrsp/Apoc3
GO:0090317	negative regulation of intracellular protein transport	2/289	45/17943	0.16354049912104	0.608672452238225	25239/246253	Apod/Adipoq
GO:1901381	positive regulation of potassium ion transmembrane transport	2/289	45/17943	0.16354049912104	0.608672452238225	29335/291245	Oprk1/Actn2
GO:1905953	negative regulation of lipid localization	2/289	45/17943	0.16354049912104	0.608672452238225	24207/24182	Apoc3/Agtr2
GO:0000394	RNA splicing, via endonucleolytic cleavage and ligation	1/289	11/17943	0.163613690765023	0.608672452238225	292534	Tsen34
GO:0002118	aggressive behavior	1/289	11/17943	0.163613690765023	0.608672452238225	24807	Tacr1
GO:0009264	deoxyribonucleotide catabolic process	1/289	11/17943	0.163613690765023	0.608672452238225	192252	Dctpp1
GO:0009744	response to sucrose	1/289	11/17943	0.163613690765023	0.608672452238225	246253	Adipoq
GO:0010046	response to mycotoxin	1/289	11/17943	0.163613690765023	0.608672452238225	170496	Lcn2
GO:0010728	regulation of hydrogen peroxide biosynthetic process	1/289	11/17943	0.163613690765023	0.608672452238225	311374	Duoxa1
GO:0010881	regulation of cardiac muscle contraction by regulation of the release of sequestered calcium ion	1/289	11/17943	0.163613690765023	0.608672452238225	29209	Casq2
GO:0018894	dibenzo-p-dioxin metabolic process	1/289	11/17943	0.163613690765023	0.608672452238225	29680	Cyp11a1
GO:0019532	oxalate transport	1/289	11/17943	0.163613690765023	0.608672452238225	29440	Slc26a4
GO:0030388	fructose 1,6-bisphosphate metabolic process	1/289	11/17943	0.163613690765023	0.608672452238225	25712	Ifng
GO:0030647	aminoglycoside antibiotic metabolic process	1/289	11/17943	0.163613690765023	0.608672452238225	296972	Akr1b10
GO:0031077	post-embryonic camera-type eye development	1/289	11/17943	0.163613690765023	0.608672452238225	303887	Muc4
GO:0033034	positive regulation of myeloid cell apoptotic process	1/289	11/17943	0.163613690765023	0.608672452238225	246253	Adipoq
GO:0033594	response to hydroxyisoflavone	1/289	11/17943	0.163613690765023	0.608672452238225	29680	Cyp11a1
GO:0033603	positive regulation of dopamine secretion	1/289	11/17943	0.163613690765023	0.608672452238225	29335	Oprk1
GO:0033689	negative regulation of osteoblast proliferation	1/289	11/17943	0.163613690765023	0.608672452238225	50566	Grem1
GO:0034115	negative regulation of heterotypic cell-cell adhesion	1/289	11/17943	0.163613690765023	0.608672452238225	246253	Adipoq
GO:0034285	response to disaccharide	1/289	11/17943	0.163613690765023	0.608672452238225	246253	Adipoq
GO:0034650	cortisol metabolic process	1/289	11/17943	0.163613690765023	0.608672452238225	29680	Cyp11a1
GO:0035630	bone mineralization involved in bone maturation	1/289	11/17943	0.163613690765023	0.608672452238225	50566	Grem1
GO:0035881	amacrine cell differentiation	1/289	11/17943	0.163613690765023	0.608672452238225	288736	Foxn4
GO:0036017	response to erythropoietin	1/289	11/17943	0.163613690765023	0.608672452238225	414065	Nanog
GO:0042368	vitamin D biosynthetic process	1/289	11/17943	0.163613690765023	0.608672452238225	25712	Ifng
GO:0042762	regulation of sulfur metabolic process	1/289	11/17943	0.163613690765023	0.608672452238225	89813	Pdk4
GO:0043589	skin morphogenesis	1/289	11/17943	0.163613690765023	0.608672452238225	246334	Tp63
GO:0043619	regulation of transcription from RNA polymerase II promoter in response to oxidative stress	1/289	11/17943	0.163613690765023	0.608672452238225	117038	Mt3
GO:0048617	embryonic foregut morphogenesis	1/289	11/17943	0.163613690765023	0.608672452238225	54254	Gata4
GO:0048671	negative regulation of collateral sprouting	1/289	11/17943	0.163613690765023	0.608672452238225	25353	Spp1
GO:0048733	sebaceous gland development	1/289	11/17943	0.163613690765023	0.608672452238225	246074	Scd
GO:0051971	positive regulation of transmission of nerve impulse	1/289	11/17943	0.163613690765023	0.608672452238225	29335	Oprk1
GO:0052646	alditol phosphate metabolic process	1/289	11/17943	0.163613690765023	0.608672452238225	296130	Gpat2
GO:0060013	righting reflex	1/289	11/17943	0.163613690765023	0.608672452238225	25456	Glrb
GO:0060283	negative regulation of oocyte development	1/289	11/17943	0.163613690765023	0.608672452238225	502750	Wee2
GO:0060346	bone trabecula formation	1/289	11/17943	0.163613690765023	0.608672452238225	50566	Grem1
GO:0060379	cardiac muscle cell myoblast differentiation	1/289	11/17943	0.163613690765023	0.608672452238225	50566	Grem1
GO:0060430	lung saccule development	1/289	11/17943	0.163613690765023	0.608672452238225	363071	Stra6
GO:0060539	diaphragm development	1/289	11/17943	0.163613690765023	0.608672452238225	363071	Stra6
GO:0060900	embryonic camera-type eye formation	1/289	11/17943	0.163613690765023	0.608672452238225	363071	Stra6
GO:0070587	regulation of cell-cell adhesion involved in gastrulation	1/289	11/17943	0.163613690765023	0.608672452238225	246253	Adipoq
GO:0072172	mesonephric tubule formation	1/289	11/17943	0.163613690765023	0.608672452238225	50566	Grem1
GO:0072584	caveolin-mediated endocytosis	1/289	11/17943	0.163613690765023	0.608672452238225	315215	Mlc1
GO:0097709	connective tissue replacement	1/289	11/17943	0.163613690765023	0.608672452238225	54254	Gata4
GO:1901857	positive regulation of cellular respiration	1/289	11/17943	0.163613690765023	0.608672452238225	54237	Cdk1
GO:1902093	positive regulation of flagellated sperm motility	1/289	11/17943	0.163613690765023	0.608672452238225	24807	Tacr1
GO:1902563	regulation of neutrophil activation	1/289	11/17943	0.163613690765023	0.608672452238225	499099	Cd177
GO:1904862	inhibitory synapse assembly	1/289	11/17943	0.163613690765023	0.608672452238225	24922	Gabrb3
GO:1905880	negative regulation of oogenesis	1/289	11/17943	0.163613690765023	0.608672452238225	502750	Wee2
GO:2001204	regulation of osteoclast development	1/289	11/17943	0.163613690765023	0.608672452238225	679958	Slc9b2
GO:0048593	camera-type eye morphogenesis	4/289	132/17943	0.164313984911726	0.608672452238225	24338/363071/288736/171360	Ephb1/Stra6/Foxn4/Vsx2
GO:0048880	sensory system development	10/289	434/17943	0.164335765996382	0.608672452238225	303887/24338/363071/314280/288736/360625/25444/171360/315597/25421	Muc4/Ephb1/Stra6/Smoc1/Foxn4/Krt12/Fgf9/Vsx2/Mfrp/Crybb1
GO:0098542	defense response to other organism	11/289	487/17943	0.164386170884136	0.608672452238225	170496/246074/100362027/309114/246238/362735/25712/303414/494198/29335/641642	Lcn2/Scd/LOC100362027/Muc5b/Bpifa1/Coch/Ifng/Epx/Oas1k/Oprk1/Defb27
GO:0032642	regulation of chemokine production	3/289	87/17943	0.165258996490201	0.608672452238225	25712/25239/246253	Ifng/Apod/Adipoq
GO:0034333	adherens junction assembly	3/289	87/17943	0.165258996490201	0.608672452238225	25239/50566/291245	Apod/Grem1/Actn2
GO:0072028	nephron morphogenesis	3/289	87/17943	0.165258996490201	0.608672452238225	366542/50566/24182	Six2/Grem1/Agtr2
GO:1904029	regulation of cyclin-dependent protein kinase activity	3/289	87/17943	0.165258996490201	0.608672452238225	499528/360621/502750	Ccno/Cdc6/Wee2
GO:0007189	adenylate cyclase-activating G protein-coupled receptor signaling pathway	4/289	133/17943	0.167420613985968	0.608672452238225	24953/171519/291713/25321	Gcgr/Calcb/Rit2/Ghrhr
GO:0071347	cellular response to interleukin-1	4/289	133/17943	0.167420613985968	0.608672452238225	170496/362506/117551/29680	Lcn2/Ccl19/Ccl22/Cyp11a1
GO:0030278	regulation of ossification	6/289	230/17943	0.167825420779128	0.608672452238225	66023/366542/246334/314280/50566/24807	Gfra4/Six2/Tp63/Smoc1/Grem1/Tacr1
GO:0044282	small molecule catabolic process	8/289	332/17943	0.168633316669771	0.608672452238225	308100/308190/312495/64392/299699/296972/117038/246253	Acat2/Cyp26c1/Cyp26b1/Aldh1l1/Aldh1l2/Akr1b10/Mt3/Adipoq
GO:0001708	cell fate specification	3/289	88/17943	0.169193599797175	0.608672452238225	366542/64186/414065	Six2/Ascl1/Nanog
GO:0034502	protein localization to chromosome	3/289	88/17943	0.169193599797175	0.608672452238225	303037/54237/315852	Spdl1/Cdk1/Ttk
GO:0000245	spliceosomal complex assembly	2/289	46/17943	0.169258036271963	0.608672452238225	314647/300758	Celf5/Celf6
GO:0003298	physiological muscle hypertrophy	2/289	46/17943	0.169258036271963	0.608672452238225	54254/24182	Gata4/Agtr2
GO:0003301	physiological cardiac muscle hypertrophy	2/289	46/17943	0.169258036271963	0.608672452238225	54254/24182	Gata4/Agtr2
GO:0006692	prostanoid metabolic process	2/289	46/17943	0.169258036271963	0.608672452238225	59103/312488	Ptges/Atp6v1b1
GO:0006693	prostaglandin metabolic process	2/289	46/17943	0.169258036271963	0.608672452238225	59103/312488	Ptges/Atp6v1b1
GO:0010972	negative regulation of G2/M transition of mitotic cell cycle	2/289	46/17943	0.169258036271963	0.608672452238225	54237/360621	Cdk1/Cdc6
GO:0019098	reproductive behavior	2/289	46/17943	0.169258036271963	0.608672452238225	29680/29335	Cyp11a1/Oprk1
GO:0031111	negative regulation of microtubule polymerization or depolymerization	2/289	46/17943	0.169258036271963	0.608672452238225	306575/363823	Ckap2/Map6d1
GO:0046326	positive regulation of glucose import	2/289	46/17943	0.169258036271963	0.608672452238225	498284/246253	Itln1/Adipoq
GO:0061049	cell growth involved in cardiac muscle cell development	2/289	46/17943	0.169258036271963	0.608672452238225	54254/24182	Gata4/Agtr2
GO:0071312	cellular response to alkaloid	2/289	46/17943	0.169258036271963	0.608672452238225	25743/29209	Kcnj6/Casq2
GO:1903429	regulation of cell maturation	2/289	46/17943	0.169258036271963	0.608672452238225	54237/502750	Cdk1/Wee2
GO:0072347	response to anesthetic	4/289	134/17943	0.170548074233872	0.608672452238225	25743/60337/29335/24807	Kcnj6/Npff/Oprk1/Tacr1
GO:0007044	cell-substrate junction assembly	3/289	89/17943	0.173155215658812	0.608672452238225	25239/50566/291245	Apod/Grem1/Actn2
GO:0021675	nerve development	3/289	89/17943	0.173155215658812	0.608672452238225	24338/29718/24922	Ephb1/Kcnj10/Gabrb3
GO:0061333	renal tubule morphogenesis	3/289	89/17943	0.173155215658812	0.608672452238225	366542/50566/24182	Six2/Grem1/Agtr2
GO:0090092	regulation of transmembrane receptor protein serine/threonine kinase signaling pathway	6/289	233/17943	0.174838320666887	0.608672452238225	54254/89803/252835/25444/50566/414065	Gata4/Sfrp4/Gdf5/Fgf9/Grem1/Nanog
GO:0006695	cholesterol biosynthetic process	2/289	47/17943	0.175008904691223	0.608672452238225	24450/308100	Hmgcs2/Acat2
GO:0014003	oligodendrocyte development	2/289	47/17943	0.175008904691223	0.608672452238225	64186/29718	Ascl1/Kcnj10
GO:0032768	regulation of monooxygenase activity	2/289	47/17943	0.175008904691223	0.608672452238225	25712/24182	Ifng/Agtr2
GO:0035036	sperm-egg recognition	2/289	47/17943	0.175008904691223	0.608672452238225	81828/24163	Zp2/Acr
GO:0070838	divalent metal ion transport	11/289	494/17943	0.175353069172428	0.608672452238225	290989/362506/171384/24889/497913/29209/24613/117038/362623/140724/191573	Catsper3/Ccl19/Trpm8/Cckar/Gjc2/Casq2/Oprd1/Mt3/Catsper4/Cacng3/Grin3a
GO:0002468	dendritic cell antigen processing and presentation	1/289	12/17943	0.177093260437614	0.608672452238225	362506	Ccl19
GO:0006086	acetyl-CoA biosynthetic process from pyruvate	1/289	12/17943	0.177093260437614	0.608672452238225	89813	Pdk4
GO:0006878	cellular copper ion homeostasis	1/289	12/17943	0.177093260437614	0.608672452238225	113910	Prnd
GO:0007440	foregut morphogenesis	1/289	12/17943	0.177093260437614	0.608672452238225	54254	Gata4
GO:0009143	nucleoside triphosphate catabolic process	1/289	12/17943	0.177093260437614	0.608672452238225	192252	Dctpp1
GO:0009219	pyrimidine deoxyribonucleotide metabolic process	1/289	12/17943	0.177093260437614	0.608672452238225	192252	Dctpp1
GO:0010838	positive regulation of keratinocyte proliferation	1/289	12/17943	0.177093260437614	0.608672452238225	246334	Tp63
GO:0014832	urinary bladder smooth muscle contraction	1/289	12/17943	0.177093260437614	0.608672452238225	24807	Tacr1
GO:0016188	synaptic vesicle maturation	1/289	12/17943	0.177093260437614	0.608672452238225	312488	Atp6v1b1
GO:0021892	cerebral cortex GABAergic interneuron differentiation	1/289	12/17943	0.177093260437614	0.608672452238225	64186	Ascl1
GO:0030432	peristalsis	1/289	12/17943	0.177093260437614	0.608672452238225	29358	Npy1r
GO:0032372	negative regulation of sterol transport	1/289	12/17943	0.177093260437614	0.608672452238225	24207	Apoc3
GO:0032375	negative regulation of cholesterol transport	1/289	12/17943	0.177093260437614	0.608672452238225	24207	Apoc3
GO:0032799	low-density lipoprotein receptor particle metabolic process	1/289	12/17943	0.177093260437614	0.608672452238225	246253	Adipoq
GO:0036498	IRE1-mediated unfolded protein response	1/289	12/17943	0.177093260437614	0.608672452238225	298961	Agr2
GO:0045080	positive regulation of chemokine biosynthetic process	1/289	12/17943	0.177093260437614	0.608672452238225	25712	Ifng
GO:0045217	cell-cell junction maintenance	1/289	12/17943	0.177093260437614	0.608672452238225	499099	Cd177
GO:0046415	urate metabolic process	1/289	12/17943	0.177093260437614	0.608672452238225	171080	Slc17a1
GO:0051798	positive regulation of hair follicle development	1/289	12/17943	0.177093260437614	0.608672452238225	287702	Krt17
GO:0055062	phosphate ion homeostasis	1/289	12/17943	0.177093260437614	0.608672452238225	89803	Sfrp4
GO:0060124	positive regulation of growth hormone secretion	1/289	12/17943	0.177093260437614	0.608672452238225	25321	Ghrhr
GO:0060290	transdifferentiation	1/289	12/17943	0.177093260437614	0.608672452238225	54254	Gata4
GO:0060433	bronchus development	1/289	12/17943	0.177093260437614	0.608672452238225	298961	Agr2
GO:0060525	prostate glandular acinus development	1/289	12/17943	0.177093260437614	0.608672452238225	246334	Tp63
GO:0061370	testosterone biosynthetic process	1/289	12/17943	0.177093260437614	0.608672452238225	29680	Cyp11a1
GO:0070444	oligodendrocyte progenitor proliferation	1/289	12/17943	0.177093260437614	0.608672452238225	497913	Gjc2
GO:0070445	regulation of oligodendrocyte progenitor proliferation	1/289	12/17943	0.177093260437614	0.608672452238225	497913	Gjc2
GO:0070472	regulation of uterine smooth muscle contraction	1/289	12/17943	0.177093260437614	0.608672452238225	24807	Tacr1
GO:0070586	cell-cell adhesion involved in gastrulation	1/289	12/17943	0.177093260437614	0.608672452238225	246253	Adipoq
GO:0071313	cellular response to caffeine	1/289	12/17943	0.177093260437614	0.608672452238225	29209	Casq2
GO:0071377	cellular response to glucagon stimulus	1/289	12/17943	0.177093260437614	0.608672452238225	24953	Gcgr
GO:0071639	positive regulation of monocyte chemotactic protein-1 production	1/289	12/17943	0.177093260437614	0.608672452238225	246253	Adipoq
GO:0072015	glomerular visceral epithelial cell development	1/289	12/17943	0.177093260437614	0.608672452238225	246253	Adipoq
GO:0072124	regulation of glomerular mesangial cell proliferation	1/289	12/17943	0.177093260437614	0.608672452238225	25712	Ifng
GO:0072505	divalent inorganic anion homeostasis	1/289	12/17943	0.177093260437614	0.608672452238225	89803	Sfrp4
GO:0072506	trivalent inorganic anion homeostasis	1/289	12/17943	0.177093260437614	0.608672452238225	89803	Sfrp4
GO:0072610	interleukin-12 secretion	1/289	12/17943	0.177093260437614	0.608672452238225	362506	Ccl19
GO:1901678	iron coordination entity transport	1/289	12/17943	0.177093260437614	0.608672452238225	170496	Lcn2
GO:1902459	positive regulation of stem cell population maintenance	1/289	12/17943	0.177093260437614	0.608672452238225	246334	Tp63
GO:1903998	regulation of eating behavior	1/289	12/17943	0.177093260437614	0.608672452238225	29335	Oprk1
GO:1905214	regulation of RNA binding	1/289	12/17943	0.177093260437614	0.608672452238225	315731	Larp6
GO:2000009	negative regulation of protein localization to cell surface	1/289	12/17943	0.177093260437614	0.608672452238225	291245	Actn2
GO:2000035	regulation of stem cell division	1/289	12/17943	0.177093260437614	0.608672452238225	414065	Nanog
GO:1901879	regulation of protein depolymerization	3/289	90/17943	0.17714298388081	0.608672452238225	306575/363823/291245	Ckap2/Map6d1/Actn2
GO:0009266	response to temperature stimulus	6/289	235/17943	0.179579659222177	0.608672452238225	24450/24338/24860/171384/24889/24807	Hmgcs2/Ephb1/Ucp1/Trpm8/Cckar/Tacr1
GO:0072511	divalent inorganic cation transport	11/289	497/17943	0.180158694358888	0.608672452238225	290989/362506/171384/24889/497913/29209/24613/117038/362623/140724/191573	Catsper3/Ccl19/Trpm8/Cckar/Gjc2/Casq2/Oprd1/Mt3/Catsper4/Cacng3/Grin3a
GO:0018198	peptidyl-cysteine modification	2/289	48/17943	0.180790559777802	0.608672452238225	363823/499000	Map6d1/Zdhhc11
GO:0021772	olfactory bulb development	2/289	48/17943	0.180790559777802	0.608672452238225	65047/171438	Slit1/Crtac1
GO:0030517	negative regulation of axon extension	2/289	48/17943	0.180790559777802	0.608672452238225	117038/65047	Mt3/Slit1
GO:0045104	intermediate filament cytoskeleton organization	2/289	48/17943	0.180790559777802	0.608672452238225	287701/287702	Krt14/Krt17
GO:0046638	positive regulation of alpha-beta T cell differentiation	2/289	48/17943	0.180790559777802	0.608672452238225	362506/25712	Ccl19/Ifng
GO:0051412	response to corticosterone	2/289	48/17943	0.180790559777802	0.608672452238225	29680/25445	Cyp11a1/Fosl1
GO:1902653	secondary alcohol biosynthetic process	2/289	48/17943	0.180790559777802	0.608672452238225	24450/308100	Hmgcs2/Acat2
GO:1903018	regulation of glycoprotein metabolic process	2/289	48/17943	0.180790559777802	0.608672452238225	362506/117038	Ccl19/Mt3
GO:1904591	positive regulation of protein import	2/289	48/17943	0.180790559777802	0.608672452238225	361921/25712	Ect2/Ifng
GO:0019217	regulation of fatty acid metabolic process	3/289	91/17943	0.181156048397613	0.608672452238225	89813/24207/246253	Pdk4/Apoc3/Adipoq
GO:0015893	drug transport	6/289	236/17943	0.181969696412127	0.608672452238225	363071/85382/29718/25101/29335/287167	Stra6/Ngb/Kcnj10/Chrna3/Oprk1/Hba-a1
GO:0009791	post-embryonic development	4/289	138/17943	0.183258098273373	0.608672452238225	303887/309389/78956/100526629	Muc4/Nkx2-3/Scn9a/Mir449c
GO:0006816	calcium ion transport	10/289	446/17943	0.184534236222638	0.608672452238225	290989/362506/171384/24889/497913/29209/24613/362623/140724/191573	Catsper3/Ccl19/Trpm8/Cckar/Gjc2/Casq2/Oprd1/Catsper4/Cacng3/Grin3a
GO:0032602	chemokine production	3/289	92/17943	0.185193557623594	0.608672452238225	25712/25239/246253	Ifng/Apod/Adipoq
GO:0042116	macrophage activation	3/289	92/17943	0.185193557623594	0.608672452238225	309114/25712/314164	Muc5b/Ifng/Lrfn5
GO:0045833	negative regulation of lipid metabolic process	3/289	92/17943	0.185193557623594	0.608672452238225	25239/24207/689936	Apod/Apoc3/Gpr81
GO:1905954	positive regulation of lipid localization	3/289	92/17943	0.185193557623594	0.608672452238225	25353/308100/246253	Spp1/Acat2/Adipoq
GO:0019724	B cell mediated immunity	4/289	139/17943	0.186483605940736	0.608672452238225	81828/79126/25712/690955	Zp2/Cfi/Ifng/Lilrb3b
GO:0048706	embryonic skeletal system development	4/289	139/17943	0.186483605940736	0.608672452238225	366542/309430/25654/25444	Six2/Dmrt2/Col11a1/Fgf9
GO:0003009	skeletal muscle contraction	2/289	49/17943	0.186600529723876	0.608672452238225	24583/290561	Myh3/Tnnc1
GO:0003179	heart valve morphogenesis	2/289	49/17943	0.186600529723876	0.608672452238225	54254/363071	Gata4/Stra6
GO:0021983	pituitary gland development	2/289	49/17943	0.186600529723876	0.608672452238225	113983/25321	Pitx1/Ghrhr
GO:0031146	SCF-dependent proteasomal ubiquitin-dependent protein catabolic process	2/289	49/17943	0.186600529723876	0.608672452238225	85273/292755	Fbxo2/Nccrp1
GO:0031952	regulation of protein autophosphorylation	2/289	49/17943	0.186600529723876	0.608672452238225	50566/246253	Grem1/Adipoq
GO:0045907	positive regulation of vasoconstriction	2/289	49/17943	0.186600529723876	0.608672452238225	24807/29358	Tacr1/Npy1r
GO:0046164	alcohol catabolic process	2/289	49/17943	0.186600529723876	0.608672452238225	296972/117038	Akr1b10/Mt3
GO:0048247	lymphocyte chemotaxis	2/289	49/17943	0.186600529723876	0.608672452238225	362506/117551	Ccl19/Ccl22
GO:0051653	spindle localization	2/289	49/17943	0.186600529723876	0.608672452238225	303037/311336	Spdl1/Nusap1
GO:0099054	presynapse assembly	2/289	49/17943	0.186600529723876	0.608672452238225	29138/314164	Bsn/Lrfn5
GO:0032872	regulation of stress-activated MAPK cascade	6/289	238/17943	0.186787736901653	0.608672452238225	307472/24338/89803/362506/290326/29335	Sh3rf2/Ephb1/Sfrp4/Ccl19/Pbk/Oprk1
GO:0045926	negative regulation of growth	7/289	290/17943	0.188491304842003	0.608672452238225	25353/246074/25712/245918/117038/50566/65047	Spp1/Scd/Ifng/Cgref1/Mt3/Grem1/Slit1
GO:0060348	bone development	6/289	239/17943	0.189215428465705	0.608672452238225	312495/362735/89803/79243/679958/50566	Cyp26b1/Coch/Sfrp4/Hsd17b2/Slc9b2/Grem1
GO:0014910	regulation of smooth muscle cell migration	3/289	93/17943	0.189254664787836	0.608672452238225	25444/24807/246253	Fgf9/Tacr1/Adipoq
GO:0031110	regulation of microtubule polymerization or depolymerization	3/289	93/17943	0.189254664787836	0.608672452238225	306575/500230/363823	Ckap2/Ankrd53/Map6d1
GO:0021510	spinal cord development	4/289	140/17943	0.189727492793083	0.608672452238225	64186/60337/288736/65047	Ascl1/Npff/Foxn4/Slit1
GO:0030010	establishment of cell polarity	4/289	140/17943	0.189727492793083	0.608672452238225	24338/303037/312495/362506	Ephb1/Spdl1/Cyp26b1/Ccl19
GO:0001781	neutrophil apoptotic process	1/289	13/17943	0.190356327067113	0.608672452238225	25712	Ifng
GO:0003091	renal water homeostasis	1/289	13/17943	0.190356327067113	0.608672452238225	312488	Atp6v1b1
GO:0007100	mitotic centrosome separation	1/289	13/17943	0.190356327067113	0.608672452238225	114482	Nek2
GO:0007320	insemination	1/289	13/17943	0.190356327067113	0.608672452238225	24807	Tacr1
GO:0007501	mesodermal cell fate specification	1/289	13/17943	0.190356327067113	0.608672452238225	366542	Six2
GO:0009437	carnitine metabolic process	1/289	13/17943	0.190356327067113	0.608672452238225	64564	Bbox1
GO:0010988	regulation of low-density lipoprotein particle clearance	1/289	13/17943	0.190356327067113	0.608672452238225	24207	Apoc3
GO:0014012	peripheral nervous system axon regeneration	1/289	13/17943	0.190356327067113	0.608672452238225	25239	Apod
GO:0014842	regulation of skeletal muscle satellite cell proliferation	1/289	13/17943	0.190356327067113	0.608672452238225	24338	Ephb1
GO:0014848	urinary tract smooth muscle contraction	1/289	13/17943	0.190356327067113	0.608672452238225	24807	Tacr1
GO:0021548	pons development	1/289	13/17943	0.190356327067113	0.608672452238225	64186	Ascl1
GO:0021877	forebrain neuron fate commitment	1/289	13/17943	0.190356327067113	0.608672452238225	64186	Ascl1
GO:0030299	intestinal cholesterol absorption	1/289	13/17943	0.190356327067113	0.608672452238225	308100	Acat2
GO:0031223	auditory behavior	1/289	13/17943	0.190356327067113	0.608672452238225	363071	Stra6
GO:0031953	negative regulation of protein autophosphorylation	1/289	13/17943	0.190356327067113	0.608672452238225	246253	Adipoq
GO:0032099	negative regulation of appetite	1/289	13/17943	0.190356327067113	0.608672452238225	60337	Npff
GO:0032275	luteinizing hormone secretion	1/289	13/17943	0.190356327067113	0.608672452238225	29335	Oprk1
GO:0033700	phospholipid efflux	1/289	13/17943	0.190356327067113	0.608672452238225	24207	Apoc3
GO:0034375	high-density lipoprotein particle remodeling	1/289	13/17943	0.190356327067113	0.608672452238225	24207	Apoc3
GO:0035435	phosphate ion transmembrane transport	1/289	13/17943	0.190356327067113	0.608672452238225	171080	Slc17a1
GO:0042048	olfactory behavior	1/289	13/17943	0.190356327067113	0.608672452238225	312488	Atp6v1b1
GO:0042362	fat-soluble vitamin biosynthetic process	1/289	13/17943	0.190356327067113	0.608672452238225	25712	Ifng
GO:0042635	positive regulation of hair cycle	1/289	13/17943	0.190356327067113	0.608672452238225	287702	Krt17
GO:0045346	regulation of MHC class II biosynthetic process	1/289	13/17943	0.190356327067113	0.608672452238225	25712	Ifng
GO:0046606	negative regulation of centrosome cycle	1/289	13/17943	0.190356327067113	0.608672452238225	114482	Nek2
GO:0048304	positive regulation of isotype switching to IgG isotypes	1/289	13/17943	0.190356327067113	0.608672452238225	25712	Ifng
GO:0050746	regulation of lipoprotein metabolic process	1/289	13/17943	0.190356327067113	0.608672452238225	25239	Apod
GO:0055015	ventricular cardiac muscle cell development	1/289	13/17943	0.190356327067113	0.608672452238225	54237	Cdk1
GO:0060049	regulation of protein glycosylation	1/289	13/17943	0.190356327067113	0.608672452238225	117038	Mt3
GO:0060263	regulation of respiratory burst	1/289	13/17943	0.190356327067113	0.608672452238225	311793	Noxa1
GO:0060394	negative regulation of pathway-restricted SMAD protein phosphorylation	1/289	13/17943	0.190356327067113	0.608672452238225	50566	Grem1
GO:0060601	lateral sprouting from an epithelium	1/289	13/17943	0.190356327067113	0.608672452238225	246334	Tp63
GO:0070269	pyroptosis	1/289	13/17943	0.190356327067113	0.608672452238225	360619	Gsdma
GO:0070471	uterine smooth muscle contraction	1/289	13/17943	0.190356327067113	0.608672452238225	24807	Tacr1
GO:0071872	cellular response to epinephrine stimulus	1/289	13/17943	0.190356327067113	0.608672452238225	246253	Adipoq
GO:0072110	glomerular mesangial cell proliferation	1/289	13/17943	0.190356327067113	0.608672452238225	25712	Ifng
GO:0072310	glomerular epithelial cell development	1/289	13/17943	0.190356327067113	0.608672452238225	246253	Adipoq
GO:1903025	regulation of RNA polymerase II regulatory region sequence-specific DNA binding	1/289	13/17943	0.190356327067113	0.608672452238225	100912292	Enho
GO:1903862	positive regulation of oxidative phosphorylation	1/289	13/17943	0.190356327067113	0.608672452238225	54237	Cdk1
GO:2000253	positive regulation of feeding behavior	1/289	13/17943	0.190356327067113	0.608672452238225	29335	Oprk1
GO:2001054	negative regulation of mesenchymal cell apoptotic process	1/289	13/17943	0.190356327067113	0.608672452238225	252835	Gdf5
GO:0070302	regulation of stress-activated protein kinase signaling cascade	6/289	240/17943	0.191655357711071	0.610144105085873	307472/24338/89803/362506/290326/29335	Sh3rf2/Ephb1/Sfrp4/Ccl19/Pbk/Oprk1
GO:0090276	regulation of peptide hormone secretion	6/289	240/17943	0.191655357711071	0.610144105085873	25712/60337/679958/24889/64041/25321	Ifng/Npff/Slc9b2/Cckar/Birc5/Ghrhr
GO:0021988	olfactory lobe development	2/289	50/17943	0.192436413843769	0.610144105085873	65047/171438	Slit1/Crtac1
GO:0043370	regulation of CD4-positive, alpha-beta T cell differentiation	2/289	50/17943	0.192436413843769	0.610144105085873	362506/25712	Ccl19/Ifng
GO:0051972	regulation of telomerase activity	2/289	50/17943	0.192436413843769	0.610144105085873	50566/114482	Grem1/Nek2
GO:0055010	ventricular cardiac muscle tissue morphogenesis	2/289	50/17943	0.192436413843769	0.610144105085873	290561/25654	Tnnc1/Col11a1
GO:0006959	humoral immune response	5/289	190/17943	0.192765115074078	0.610144105085873	81828/100362027/79126/246238/25712	Zp2/LOC100362027/Cfi/Bpifa1/Ifng
GO:0042246	tissue regeneration	3/289	94/17943	0.193338528253004	0.610144105085873	54254/25239/414065	Gata4/Apod/Nanog
GO:0002449	lymphocyte mediated immunity	7/289	293/17943	0.195113695215648	0.610144105085873	81828/79126/303887/100361261/25712/690955/292450	Zp2/Cfi/Muc4/Gzmbl3/Ifng/Lilrb3b/Raet1e
GO:0050671	positive regulation of lymphocyte proliferation	4/289	142/17943	0.196268754657392	0.610144105085873	362506/25712/24807/108352332	Ccl19/Ifng/Tacr1/Hhla2
GO:0045638	negative regulation of myeloid cell differentiation	3/289	95/17943	0.197444311818788	0.610144105085873	25712/690955/246253	Ifng/Lilrb3b/Adipoq
GO:0003044	regulation of systemic arterial blood pressure mediated by a chemical signal	2/289	51/17943	0.19829588093755	0.610144105085873	24807/24182	Tacr1/Agtr2
GO:0006636	unsaturated fatty acid biosynthetic process	2/289	51/17943	0.19829588093755	0.610144105085873	246074/59103	Scd/Ptges
GO:0010259	multicellular organism aging	2/289	51/17943	0.19829588093755	0.610144105085873	246334/25321	Tp63/Ghrhr
GO:0050706	regulation of interleukin-1 beta secretion	2/289	51/17943	0.19829588093755	0.610144105085873	362506/25712	Ccl19/Ifng
GO:0099504	synaptic vesicle cycle	6/289	243/17943	0.199046977278125	0.610144105085873	29138/362235/312488/25101/84573/191573	Bsn/Syndig1/Atp6v1b1/Chrna3/Otof/Grin3a
GO:0043901	negative regulation of multi-organism process	5/289	193/17943	0.201170447427149	0.610144105085873	246074/81828/246238/25712/502750	Scd/Zp2/Bpifa1/Ifng/Wee2
GO:0032869	cellular response to insulin stimulus	6/289	244/17943	0.201534257530385	0.610144105085873	89813/24450/303887/100912292/25321/246253	Pdk4/Hmgcs2/Muc4/Enho/Ghrhr/Adipoq
GO:1901989	positive regulation of cell cycle phase transition	3/289	96/17943	0.201571185010398	0.610144105085873	54237/246334/64041	Cdk1/Tp63/Birc5
GO:0002065	columnar/cuboidal epithelial cell differentiation	4/289	144/17943	0.202878580140374	0.610144105085873	54254/64186/298961/246334	Gata4/Ascl1/Agr2/Tp63
GO:0032946	positive regulation of mononuclear cell proliferation	4/289	144/17943	0.202878580140374	0.610144105085873	362506/25712/24807/108352332	Ccl19/Ifng/Tacr1/Hhla2
GO:0003414	chondrocyte morphogenesis involved in endochondral bone morphogenesis	1/289	14/17943	0.203406356151195	0.610144105085873	362735	Coch
GO:0003429	growth plate cartilage chondrocyte morphogenesis	1/289	14/17943	0.203406356151195	0.610144105085873	362735	Coch
GO:0007213	G protein-coupled acetylcholine receptor signaling pathway	1/289	14/17943	0.203406356151195	0.610144105085873	170704	Hrh4
GO:0010248	establishment or maintenance of transmembrane electrochemical gradient	1/289	14/17943	0.203406356151195	0.610144105085873	29132	Atp1a4
GO:0010457	centriole-centriole cohesion	1/289	14/17943	0.203406356151195	0.610144105085873	114482	Nek2
GO:0021984	adenohypophysis development	1/289	14/17943	0.203406356151195	0.610144105085873	25321	Ghrhr
GO:0030007	cellular potassium ion homeostasis	1/289	14/17943	0.203406356151195	0.610144105085873	29132	Atp1a4
GO:0030836	positive regulation of actin filament depolymerization	1/289	14/17943	0.203406356151195	0.610144105085873	291245	Actn2
GO:0032096	negative regulation of response to food	1/289	14/17943	0.203406356151195	0.610144105085873	60337	Npff
GO:0033141	positive regulation of peptidyl-serine phosphorylation of STAT protein	1/289	14/17943	0.203406356151195	0.610144105085873	25712	Ifng
GO:0033147	negative regulation of intracellular estrogen receptor signaling pathway	1/289	14/17943	0.203406356151195	0.610144105085873	246334	Tp63
GO:0035376	sterol import	1/289	14/17943	0.203406356151195	0.610144105085873	24207	Apoc3
GO:0036376	sodium ion export across plasma membrane	1/289	14/17943	0.203406356151195	0.610144105085873	29132	Atp1a4
GO:0042308	negative regulation of protein import into nucleus	1/289	14/17943	0.203406356151195	0.610144105085873	25239	Apod
GO:0042559	pteridine-containing compound biosynthetic process	1/289	14/17943	0.203406356151195	0.610144105085873	64392	Aldh1l1
GO:0043117	positive regulation of vascular permeability	1/289	14/17943	0.203406356151195	0.610144105085873	24807	Tacr1
GO:0045342	MHC class II biosynthetic process	1/289	14/17943	0.203406356151195	0.610144105085873	25712	Ifng
GO:0045410	positive regulation of interleukin-6 biosynthetic process	1/289	14/17943	0.203406356151195	0.610144105085873	25712	Ifng
GO:0045605	negative regulation of epidermal cell differentiation	1/289	14/17943	0.203406356151195	0.610144105085873	246334	Tp63
GO:0045835	negative regulation of meiotic nuclear division	1/289	14/17943	0.203406356151195	0.610144105085873	315852	Ttk
GO:0045938	positive regulation of circadian sleep/wake cycle, sleep	1/289	14/17943	0.203406356151195	0.610144105085873	25321	Ghrhr
GO:0048308	organelle inheritance	1/289	14/17943	0.203406356151195	0.610144105085873	54237	Cdk1
GO:0048313	Golgi inheritance	1/289	14/17943	0.203406356151195	0.610144105085873	54237	Cdk1
GO:0048537	mucosal-associated lymphoid tissue development	1/289	14/17943	0.203406356151195	0.610144105085873	309389	Nkx2-3
GO:0048541	Peyer's patch development	1/289	14/17943	0.203406356151195	0.610144105085873	309389	Nkx2-3
GO:0051299	centrosome separation	1/289	14/17943	0.203406356151195	0.610144105085873	114482	Nek2
GO:0051451	myoblast migration	1/289	14/17943	0.203406356151195	0.610144105085873	291445	Megf10
GO:0055070	copper ion homeostasis	1/289	14/17943	0.203406356151195	0.610144105085873	113910	Prnd
GO:0070508	cholesterol import	1/289	14/17943	0.203406356151195	0.610144105085873	24207	Apoc3
GO:0080184	response to phenylpropanoid	1/289	14/17943	0.203406356151195	0.610144105085873	29680	Cyp11a1
GO:0090171	chondrocyte morphogenesis	1/289	14/17943	0.203406356151195	0.610144105085873	362735	Coch
GO:0098712	L-glutamate import across plasma membrane	1/289	14/17943	0.203406356151195	0.610144105085873	29718	Kcnj10
GO:1901213	regulation of transcription from RNA polymerase II promoter involved in heart development	1/289	14/17943	0.203406356151195	0.610144105085873	50566	Grem1
GO:1904478	regulation of intestinal absorption	1/289	14/17943	0.203406356151195	0.610144105085873	308100	Acat2
GO:1904590	negative regulation of protein import	1/289	14/17943	0.203406356151195	0.610144105085873	25239	Apod
GO:1905063	regulation of vascular smooth muscle cell differentiation	1/289	14/17943	0.203406356151195	0.610144105085873	25444	Fgf9
GO:2000402	negative regulation of lymphocyte migration	1/289	14/17943	0.203406356151195	0.610144105085873	25239	Apod
GO:2001044	regulation of integrin-mediated signaling pathway	1/289	14/17943	0.203406356151195	0.610144105085873	499099	Cd177
GO:0044770	cell cycle phase transition	9/289	403/17943	0.203816754316446	0.610144105085873	29168/303037/54237/499528/497913/246334/315852/360621/64041	Ubd/Spdl1/Cdk1/Ccno/Gjc2/Tp63/Ttk/Cdc6/Birc5
GO:0007369	gastrulation	5/289	194/17943	0.203999726468732	0.610144105085873	54254/366542/25654/414065/246253	Gata4/Six2/Col11a1/Nanog/Adipoq
GO:0007618	mating	2/289	52/17943	0.204176667688597	0.610144105085873	29680/24807	Cyp11a1/Tacr1
GO:0030514	negative regulation of BMP signaling pathway	2/289	52/17943	0.204176667688597	0.610144105085873	50566/414065	Grem1/Nanog
GO:0045777	positive regulation of blood pressure	2/289	52/17943	0.204176667688597	0.610144105085873	60337/24807	Npff/Tacr1
GO:0048806	genitalia development	2/289	52/17943	0.204176667688597	0.610144105085873	363071/246334	Stra6/Tp63
GO:0001676	long-chain fatty acid metabolic process	3/289	97/17943	0.205718323352569	0.610144105085873	50559/25086/293989	Acot1/Cyp2e1/Cyp2c6v1
GO:0006304	DNA modification	3/289	97/17943	0.205718323352569	0.610144105085873	300141/292129/170578	Mov10l1/Tdrd1/Asz1
GO:0046916	cellular transition metal ion homeostasis	3/289	97/17943	0.205718323352569	0.610144105085873	170496/113910/117038	Lcn2/Prnd/Mt3
GO:0050795	regulation of behavior	3/289	97/17943	0.205718323352569	0.610144105085873	363071/29335/25321	Stra6/Oprk1/Ghrhr
GO:0071222	cellular response to lipopolysaccharide	7/289	298/17943	0.206353263710361	0.610144105085873	170496/24450/100314231/25712/100314147/29680/29335	Lcn2/Hmgcs2/Mir30b/Ifng/Mir345/Cyp11a1/Oprk1
GO:0045444	fat cell differentiation	6/289	246/17943	0.206542951464041	0.610144105085873	246074/361060/24860/293710/246253/63850	Scd/Ebf2/Ucp1/Lgals12/Adipoq/Prlh
GO:0046777	protein autophosphorylation	6/289	246/17943	0.206542951464041	0.610144105085873	24338/362510/315852/50566/246253/114482	Ephb1/Melk/Ttk/Grem1/Adipoq/Nek2
GO:0051321	meiotic cell cycle	6/289	247/17943	0.20906403605752	0.610144105085873	300141/312495/170578/54237/315852/502750	Mov10l1/Cyp26b1/Asz1/Cdk1/Ttk/Wee2
GO:0003231	cardiac ventricle development	4/289	146/17943	0.209553660960095	0.610144105085873	54254/290561/363071/25654	Gata4/Tnnc1/Stra6/Col11a1
GO:0050728	negative regulation of inflammatory response	4/289	146/17943	0.209553660960095	0.610144105085873	290326/314164/25239/246253	Pbk/Lrfn5/Apod/Adipoq
GO:0019395	fatty acid oxidation	3/289	98/17943	0.20988490862952	0.610144105085873	89813/308100/246253	Pdk4/Acat2/Adipoq
GO:0072676	lymphocyte migration	3/289	98/17943	0.20988490862952	0.610144105085873	362506/117551/25239	Ccl19/Ccl22/Apod
GO:0032094	response to food	2/289	53/17943	0.210076577094469	0.610144105085873	60337/117038	Npff/Mt3
GO:0060612	adipose tissue development	2/289	53/17943	0.210076577094469	0.610144105085873	24450/361060	Hmgcs2/Ebf2
GO:1903202	negative regulation of oxidative stress-induced cell death	2/289	53/17943	0.210076577094469	0.610144105085873	54254/85382	Gata4/Ngb
GO:2000677	regulation of transcription regulatory region DNA binding	2/289	53/17943	0.210076577094469	0.610144105085873	25712/100912292	Ifng/Enho
GO:0030100	regulation of endocytosis	7/289	300/17943	0.210917175366343	0.610144105085873	499099/89803/362506/291713/24207/50566/246253	Cd177/Sfrp4/Ccl19/Rit2/Apoc3/Grem1/Adipoq
GO:0002460	adaptive immune response based on somatic recombination of immune receptors built from immunoglobulin superfamily domains	7/289	301/17943	0.213213248183562	0.610144105085873	81828/79126/303887/362506/25712/690955/292450	Zp2/Cfi/Muc4/Ccl19/Ifng/Lilrb3b/Raet1e
GO:0001942	hair follicle development	3/289	99/17943	0.21407012913132	0.610144105085873	287702/246334/306168	Krt17/Tp63/Sox21
GO:0035710	CD4-positive, alpha-beta T cell activation	3/289	99/17943	0.21407012913132	0.610144105085873	362506/25712/309389	Ccl19/Ifng/Nkx2-3
GO:0030324	lung development	6/289	249/17943	0.214138851109064	0.610144105085873	24450/54254/64186/298961/363071/25444	Hmgcs2/Gata4/Ascl1/Agr2/Stra6/Fgf9
GO:0016126	sterol biosynthetic process	2/289	54/17943	0.215993476930424	0.610144105085873	24450/308100	Hmgcs2/Acat2
GO:0019369	arachidonic acid metabolic process	2/289	54/17943	0.215993476930424	0.610144105085873	25086/293989	Cyp2e1/Cyp2c6v1
GO:0032731	positive regulation of interleukin-1 beta production	2/289	54/17943	0.215993476930424	0.610144105085873	362506/25712	Ccl19/Ifng
GO:0045604	regulation of epidermal cell differentiation	2/289	54/17943	0.215993476930424	0.610144105085873	89803/246334	Sfrp4/Tp63
GO:1900408	negative regulation of cellular response to oxidative stress	2/289	54/17943	0.215993476930424	0.610144105085873	54254/85382	Gata4/Ngb
GO:0001711	endodermal cell fate commitment	1/289	15/17943	0.21624675790658	0.610144105085873	414065	Nanog
GO:0003188	heart valve formation	1/289	15/17943	0.21624675790658	0.610144105085873	54254	Gata4
GO:0003422	growth plate cartilage morphogenesis	1/289	15/17943	0.21624675790658	0.610144105085873	362735	Coch
GO:0006415	translational termination	1/289	15/17943	0.21624675790658	0.610144105085873	500697	RGD1565693
GO:0007076	mitotic chromosome condensation	1/289	15/17943	0.21624675790658	0.610144105085873	311336	Nusap1
GO:0009309	amine biosynthetic process	1/289	15/17943	0.21624675790658	0.610144105085873	298607	Agmat
GO:0010804	negative regulation of tumor necrosis factor-mediated signaling pathway	1/289	15/17943	0.21624675790658	0.610144105085873	246253	Adipoq
GO:0010896	regulation of triglyceride catabolic process	1/289	15/17943	0.21624675790658	0.610144105085873	24207	Apoc3
GO:0014733	regulation of skeletal muscle adaptation	1/289	15/17943	0.21624675790658	0.610144105085873	290561	Tnnc1
GO:0015697	quaternary ammonium group transport	1/289	15/17943	0.21624675790658	0.610144105085873	65144	Pdzk1
GO:0021527	spinal cord association neuron differentiation	1/289	15/17943	0.21624675790658	0.610144105085873	64186	Ascl1
GO:0021781	glial cell fate commitment	1/289	15/17943	0.21624675790658	0.610144105085873	64186	Ascl1
GO:0032276	regulation of gonadotropin secretion	1/289	15/17943	0.21624675790658	0.610144105085873	29335	Oprk1
GO:0034310	primary alcohol catabolic process	1/289	15/17943	0.21624675790658	0.610144105085873	296972	Akr1b10
GO:0034393	positive regulation of smooth muscle cell apoptotic process	1/289	15/17943	0.21624675790658	0.610144105085873	25712	Ifng
GO:0034433	steroid esterification	1/289	15/17943	0.21624675790658	0.610144105085873	246074	Scd
GO:0034434	sterol esterification	1/289	15/17943	0.21624675790658	0.610144105085873	246074	Scd
GO:0034435	cholesterol esterification	1/289	15/17943	0.21624675790658	0.610144105085873	246074	Scd
GO:0035112	genitalia morphogenesis	1/289	15/17943	0.21624675790658	0.610144105085873	246334	Tp63
GO:0035563	positive regulation of chromatin binding	1/289	15/17943	0.21624675790658	0.610144105085873	361060	Ebf2
GO:0042033	chemokine biosynthetic process	1/289	15/17943	0.21624675790658	0.610144105085873	25712	Ifng
GO:0042401	cellular biogenic amine biosynthetic process	1/289	15/17943	0.21624675790658	0.610144105085873	298607	Agmat
GO:0042574	retinal metabolic process	1/289	15/17943	0.21624675790658	0.610144105085873	296972	Akr1b10
GO:0042953	lipoprotein transport	1/289	15/17943	0.21624675790658	0.610144105085873	24207	Apoc3
GO:0043031	negative regulation of macrophage activation	1/289	15/17943	0.21624675790658	0.610144105085873	314164	Lrfn5
GO:0043248	proteasome assembly	1/289	15/17943	0.21624675790658	0.610144105085873	288455	Pomp
GO:0043312	neutrophil degranulation	1/289	15/17943	0.21624675790658	0.610144105085873	499099	Cd177
GO:0043652	engulfment of apoptotic cell	1/289	15/17943	0.21624675790658	0.610144105085873	291445	Megf10
GO:0044872	lipoprotein localization	1/289	15/17943	0.21624675790658	0.610144105085873	24207	Apoc3
GO:0045073	regulation of chemokine biosynthetic process	1/289	15/17943	0.21624675790658	0.610144105085873	25712	Ifng
GO:0045188	regulation of circadian sleep/wake cycle, non-REM sleep	1/289	15/17943	0.21624675790658	0.610144105085873	25321	Ghrhr
GO:0045591	positive regulation of regulatory T cell differentiation	1/289	15/17943	0.21624675790658	0.610144105085873	25712	Ifng
GO:0045717	negative regulation of fatty acid biosynthetic process	1/289	15/17943	0.21624675790658	0.610144105085873	24207	Apoc3
GO:0047484	regulation of response to osmotic stress	1/289	15/17943	0.21624675790658	0.610144105085873	315215	Mlc1
GO:0048385	regulation of retinoic acid receptor signaling pathway	1/289	15/17943	0.21624675790658	0.610144105085873	312495	Cyp26b1
GO:0051044	positive regulation of membrane protein ectodomain proteolysis	1/289	15/17943	0.21624675790658	0.610144105085873	25712	Ifng
GO:0051386	regulation of neurotrophin TRK receptor signaling pathway	1/289	15/17943	0.21624675790658	0.610144105085873	24182	Agtr2
GO:0051712	positive regulation of killing of cells of other organism	1/289	15/17943	0.21624675790658	0.610144105085873	25712	Ifng
GO:0060056	mammary gland involution	1/289	15/17943	0.21624675790658	0.610144105085873	89803	Sfrp4
GO:0060134	prepulse inhibition	1/289	15/17943	0.21624675790658	0.610144105085873	191573	Grin3a
GO:0060742	epithelial cell differentiation involved in prostate gland development	1/289	15/17943	0.21624675790658	0.610144105085873	246334	Tp63
GO:0060856	establishment of blood-brain barrier	1/289	15/17943	0.21624675790658	0.610144105085873	298504	Mfsd2a
GO:0061029	eyelid development in camera-type eye	1/289	15/17943	0.21624675790658	0.610144105085873	363071	Stra6
GO:0061430	bone trabecula morphogenesis	1/289	15/17943	0.21624675790658	0.610144105085873	50566	Grem1
GO:0070254	mucus secretion	1/289	15/17943	0.21624675790658	0.610144105085873	298961	Agr2
GO:0070262	peptidyl-serine dephosphorylation	1/289	15/17943	0.21624675790658	0.610144105085873	117256	Ppp2r2c
GO:0071362	cellular response to ether	1/289	15/17943	0.21624675790658	0.610144105085873	414065	Nanog
GO:0097154	GABAergic neuron differentiation	1/289	15/17943	0.21624675790658	0.610144105085873	64186	Ascl1
GO:0110096	cellular response to aldehyde	1/289	15/17943	0.21624675790658	0.610144105085873	296972	Akr1b10
GO:1902358	sulfate transmembrane transport	1/289	15/17943	0.21624675790658	0.610144105085873	29440	Slc26a4
GO:0010660	regulation of muscle cell apoptotic process	3/289	100/17943	0.218273179887062	0.610649877448017	50559/54254/25712	Acot1/Gata4/Ifng
GO:0014909	smooth muscle cell migration	3/289	100/17943	0.218273179887062	0.610649877448017	25444/24807/246253	Fgf9/Tacr1/Adipoq
GO:0043648	dicarboxylic acid metabolic process	3/289	100/17943	0.218273179887062	0.610649877448017	64392/299699/29680	Aldh1l1/Aldh1l2/Cyp11a1
GO:0036294	cellular response to decreased oxygen levels	5/289	199/17943	0.218341244588422	0.610649877448017	296269/24613/117038/65180/689931	Angpt4/Oprd1/Mt3/Kcnd2/Mgarp
GO:0008217	regulation of blood pressure	5/289	200/17943	0.221246826174843	0.610649877448017	60337/24807/29358/246253/24182	Npff/Tacr1/Npy1r/Adipoq/Agtr2
GO:0030308	negative regulation of cell growth	5/289	200/17943	0.221246826174843	0.610649877448017	25353/245918/117038/50566/65047	Spp1/Cgref1/Mt3/Grem1/Slit1
GO:0030323	respiratory tube development	6/289	252/17943	0.22183017565628	0.610649877448017	24450/54254/64186/298961/363071/25444	Hmgcs2/Gata4/Ascl1/Agr2/Stra6/Fgf9
GO:0009651	response to salt stress	2/289	55/17943	0.22192529824496	0.610649877448017	100314231/29680	Mir30b/Cyp11a1
GO:0014888	striated muscle adaptation	2/289	55/17943	0.22192529824496	0.610649877448017	54254/290561	Gata4/Tnnc1
GO:0021545	cranial nerve development	2/289	55/17943	0.22192529824496	0.610649877448017	24338/29718	Ephb1/Kcnj10
GO:0030199	collagen fibril organization	2/289	55/17943	0.22192529824496	0.610649877448017	25654/50566	Col11a1/Grem1
GO:0032350	regulation of hormone metabolic process	2/289	55/17943	0.22192529824496	0.610649877448017	25712/311374	Ifng/Duoxa1
GO:0032655	regulation of interleukin-12 production	2/289	55/17943	0.22192529824496	0.610649877448017	362506/25712	Ccl19/Ifng
GO:0043268	positive regulation of potassium ion transport	2/289	55/17943	0.22192529824496	0.610649877448017	29335/291245	Oprk1/Actn2
GO:0006913	nucleocytoplasmic transport	7/289	305/17943	0.222488844230184	0.610649877448017	361921/366542/25712/25239/500697/25444/24182	Ect2/Six2/Ifng/Apod/RGD1565693/Fgf9/Agtr2
GO:0022404	molting cycle process	3/289	101/17943	0.222493262885285	0.610649877448017	287702/246334/306168	Krt17/Tp63/Sox21
GO:0022405	hair cycle process	3/289	101/17943	0.222493262885285	0.610649877448017	287702/246334/306168	Krt17/Tp63/Sox21
GO:0098773	skin epidermis development	3/289	101/17943	0.222493262885285	0.610649877448017	287702/246334/306168	Krt17/Tp63/Sox21
GO:0001824	blastocyst development	4/289	150/17943	0.223086360188191	0.610649877448017	299002/298606/29203/114482	G2e3/Slc25a34/Foxd3/Nek2
GO:0070665	positive regulation of leukocyte proliferation	4/289	150/17943	0.223086360188191	0.610649877448017	362506/25712/24807/108352332	Ccl19/Ifng/Tacr1/Hhla2
GO:0035264	multicellular organism growth	5/289	201/17943	0.224164248562592	0.610649877448017	252835/25321/29358/63850/100526629	Gdf5/Ghrhr/Npy1r/Prlh/Mir449c
GO:0051169	nuclear transport	7/289	306/17943	0.224829960775643	0.610649877448017	361921/366542/25712/25239/500697/25444/24182	Ect2/Six2/Ifng/Apod/RGD1565693/Fgf9/Agtr2
GO:1902106	negative regulation of leukocyte differentiation	3/289	102/17943	0.226729587282037	0.610649877448017	25712/690955/246253	Ifng/Lilrb3b/Adipoq
GO:0010951	negative regulation of endopeptidase activity	6/289	254/17943	0.227008488446666	0.610649877448017	301026/116589/304689/117038/64041/689230	Ngp/Serpinb5/Serpinb11/Mt3/Birc5/LOC689230
GO:0031032	actomyosin structure organization	5/289	202/17943	0.227093259927723	0.610649877448017	361921/29209/24807/100910104/291245	Ect2/Casq2/Tacr1/Xirp1/Actn2
GO:0051402	neuron apoptotic process	7/289	307/17943	0.227179718625583	0.610649877448017	64186/100360940/252835/246334/117038/24922/64041	Ascl1/LOC100360940/Gdf5/Tp63/Mt3/Gabrb3/Birc5
GO:0071219	cellular response to molecule of bacterial origin	7/289	307/17943	0.227179718625583	0.610649877448017	170496/24450/100314231/25712/100314147/29680/29335	Lcn2/Hmgcs2/Mir30b/Ifng/Mir345/Cyp11a1/Oprk1
GO:0002455	humoral immune response mediated by circulating immunoglobulin	2/289	56/17943	0.227870033886734	0.610649877448017	81828/79126	Zp2/Cfi
GO:0010828	positive regulation of glucose transmembrane transport	2/289	56/17943	0.227870033886734	0.610649877448017	498284/246253	Itln1/Adipoq
GO:0033280	response to vitamin D	2/289	56/17943	0.227870033886734	0.610649877448017	25353/117024	Spp1/Crym
GO:1904705	regulation of vascular smooth muscle cell proliferation	2/289	56/17943	0.227870033886734	0.610649877448017	25444/246253	Fgf9/Adipoq
GO:0000076	DNA replication checkpoint	1/289	16/17943	0.228880888147823	0.610649877448017	360621	Cdc6
GO:0001991	regulation of systemic arterial blood pressure by circulatory renin-angiotensin	1/289	16/17943	0.228880888147823	0.610649877448017	24182	Agtr2
GO:0002024	diet induced thermogenesis	1/289	16/17943	0.228880888147823	0.610649877448017	24860	Ucp1
GO:0006704	glucocorticoid biosynthetic process	1/289	16/17943	0.228880888147823	0.610649877448017	29680	Cyp11a1
GO:0007638	mechanosensory behavior	1/289	16/17943	0.228880888147823	0.610649877448017	363071	Stra6
GO:0008272	sulfate transport	1/289	16/17943	0.228880888147823	0.610649877448017	29440	Slc26a4
GO:0010454	negative regulation of cell fate commitment	1/289	16/17943	0.228880888147823	0.610649877448017	414065	Nanog
GO:0014857	regulation of skeletal muscle cell proliferation	1/289	16/17943	0.228880888147823	0.610649877448017	24338	Ephb1
GO:0030238	male sex determination	1/289	16/17943	0.228880888147823	0.610649877448017	25444	Fgf9
GO:0030656	regulation of vitamin metabolic process	1/289	16/17943	0.228880888147823	0.610649877448017	25712	Ifng
GO:0032105	negative regulation of response to extracellular stimulus	1/289	16/17943	0.228880888147823	0.610649877448017	60337	Npff
GO:0032108	negative regulation of response to nutrient levels	1/289	16/17943	0.228880888147823	0.610649877448017	60337	Npff
GO:0032230	positive regulation of synaptic transmission, GABAergic	1/289	16/17943	0.228880888147823	0.610649877448017	24807	Tacr1
GO:0033139	regulation of peptidyl-serine phosphorylation of STAT protein	1/289	16/17943	0.228880888147823	0.610649877448017	25712	Ifng
GO:0033591	response to L-ascorbic acid	1/289	16/17943	0.228880888147823	0.610649877448017	29680	Cyp11a1
GO:0042416	dopamine biosynthetic process	1/289	16/17943	0.228880888147823	0.610649877448017	24182	Agtr2
GO:0042748	circadian sleep/wake cycle, non-REM sleep	1/289	16/17943	0.228880888147823	0.610649877448017	25321	Ghrhr
GO:0042756	drinking behavior	1/289	16/17943	0.228880888147823	0.610649877448017	24807	Tacr1
GO:0043374	CD8-positive, alpha-beta T cell differentiation	1/289	16/17943	0.228880888147823	0.610649877448017	25712	Ifng
GO:0044241	lipid digestion	1/289	16/17943	0.228880888147823	0.610649877448017	308100	Acat2
GO:0044406	adhesion of symbiont to host	1/289	16/17943	0.228880888147823	0.610649877448017	246238	Bpifa1
GO:0048302	regulation of isotype switching to IgG isotypes	1/289	16/17943	0.228880888147823	0.610649877448017	25712	Ifng
GO:0048642	negative regulation of skeletal muscle tissue development	1/289	16/17943	0.228880888147823	0.610649877448017	24338	Ephb1
GO:0048681	negative regulation of axon regeneration	1/289	16/17943	0.228880888147823	0.610649877448017	25353	Spp1
GO:0050872	white fat cell differentiation	1/289	16/17943	0.228880888147823	0.610649877448017	246074	Scd
GO:0051280	negative regulation of release of sequestered calcium ion into cytosol	1/289	16/17943	0.228880888147823	0.610649877448017	29209	Casq2
GO:0051709	regulation of killing of cells of other organism	1/289	16/17943	0.228880888147823	0.610649877448017	25712	Ifng
GO:0051938	L-glutamate import	1/289	16/17943	0.228880888147823	0.610649877448017	29718	Kcnj10
GO:0071415	cellular response to purine-containing compound	1/289	16/17943	0.228880888147823	0.610649877448017	29209	Casq2
GO:0072074	kidney mesenchyme development	1/289	16/17943	0.228880888147823	0.610649877448017	366542	Six2
GO:0098856	intestinal lipid absorption	1/289	16/17943	0.228880888147823	0.610649877448017	308100	Acat2
GO:0098926	postsynaptic signal transduction	1/289	16/17943	0.228880888147823	0.610649877448017	314721	Anks1b
GO:0099527	postsynapse to nucleus signaling pathway	1/289	16/17943	0.228880888147823	0.610649877448017	314721	Anks1b
GO:1900016	negative regulation of cytokine production involved in inflammatory response	1/289	16/17943	0.228880888147823	0.610649877448017	25239	Apod
GO:1901722	regulation of cell proliferation involved in kidney development	1/289	16/17943	0.228880888147823	0.610649877448017	25712	Ifng
GO:2000479	regulation of cAMP-dependent protein kinase activity	1/289	16/17943	0.228880888147823	0.610649877448017	246253	Adipoq
GO:2000811	negative regulation of anoikis	1/289	16/17943	0.228880888147823	0.610649877448017	89813	Pdk4
GO:2001053	regulation of mesenchymal cell apoptotic process	1/289	16/17943	0.228880888147823	0.610649877448017	252835	Gdf5
GO:0050806	positive regulation of synaptic transmission	7/289	308/17943	0.229537993869449	0.611504615941466	100314231/25712/100314147/100314026/690955/140724/24807	Mir30b/Ifng/Mir345/Mir128-1/Lilrb3b/Cacng3/Tacr1
GO:0007389	pattern specification process	10/289	471/17943	0.229954149514147	0.611504615941466	54254/366542/308190/312495/64186/246334/309430/288736/50566/414065	Gata4/Six2/Cyp26c1/Cyp26b1/Ascl1/Tp63/Dmrt2/Foxn4/Grem1/Nanog
GO:0009953	dorsal/ventral pattern formation	3/289	103/17943	0.230981369596969	0.611504615941466	64186/288736/50566	Ascl1/Foxn4/Grem1
GO:0010923	negative regulation of phosphatase activity	3/289	103/17943	0.230981369596969	0.611504615941466	307472/58977/499818	Sh3rf2/Ppp1r1a/Ppp1r1c
GO:0050886	endocrine process	3/289	103/17943	0.230981369596969	0.611504615941466	29335/24807/24182	Oprk1/Tacr1/Agtr2
GO:0044772	mitotic cell cycle phase transition	8/289	363/17943	0.232313943254007	0.611504615941466	29168/303037/54237/499528/497913/315852/360621/64041	Ubd/Spdl1/Cdk1/Ccno/Gjc2/Ttk/Cdc6/Birc5
GO:0042180	cellular ketone metabolic process	5/289	204/17943	0.232985040389354	0.611504615941466	89813/296972/29680/24207/246253	Pdk4/Akr1b10/Cyp11a1/Apoc3/Adipoq
GO:0010665	regulation of cardiac muscle cell apoptotic process	2/289	57/17943	0.233825737062258	0.611504615941466	50559/54254	Acot1/Gata4
GO:0043030	regulation of macrophage activation	2/289	57/17943	0.233825737062258	0.611504615941466	309114/314164	Muc5b/Lrfn5
GO:0086001	cardiac muscle cell action potential	2/289	57/17943	0.233825737062258	0.611504615941466	25349/65180	Scn2b/Kcnd2
GO:0099172	presynapse organization	2/289	57/17943	0.233825737062258	0.611504615941466	29138/314164	Bsn/Lrfn5
GO:1902750	negative regulation of cell cycle G2/M phase transition	2/289	57/17943	0.233825737062258	0.611504615941466	54237/360621	Cdk1/Cdc6
GO:1902883	negative regulation of response to oxidative stress	2/289	57/17943	0.233825737062258	0.611504615941466	54254/85382	Gata4/Ngb
GO:1990874	vascular smooth muscle cell proliferation	2/289	57/17943	0.233825737062258	0.611504615941466	25444/246253	Fgf9/Adipoq
GO:0009141	nucleoside triphosphate metabolic process	7/289	310/17943	0.234279598091499	0.611504615941466	24583/24959/54237/312488/100912008/24207/192252	Myh3/Pgam2/Cdk1/Atp6v1b1/LOC100912008/Apoc3/Dctpp1
GO:0031668	cellular response to extracellular stimulus	7/289	310/17943	0.234279598091499	0.611504615941466	170496/89813/308100/65029/362136/192252/25445	Lcn2/Pdk4/Acat2/Aoc1/Dapl1/Dctpp1/Fosl1
GO:0010771	negative regulation of cell morphogenesis involved in differentiation	3/289	104/17943	0.235247833897849	0.611504615941466	25353/117038/65047	Spp1/Mt3/Slit1
GO:0033555	multicellular organismal response to stress	3/289	104/17943	0.235247833897849	0.611504615941466	24450/24807/78956	Hmgcs2/Tacr1/Scn9a
GO:0042102	positive regulation of T cell proliferation	3/289	104/17943	0.235247833897849	0.611504615941466	362506/25712/108352332	Ccl19/Ifng/Hhla2
GO:0060993	kidney morphogenesis	3/289	104/17943	0.235247833897849	0.611504615941466	366542/50566/24182	Six2/Grem1/Agtr2
GO:0072080	nephron tubule development	3/289	104/17943	0.235247833897849	0.611504615941466	366542/50566/24182	Six2/Grem1/Agtr2
GO:1900542	regulation of purine nucleotide metabolic process	3/289	104/17943	0.235247833897849	0.611504615941466	89813/54237/24207	Pdk4/Cdk1/Apoc3
GO:0008643	carbohydrate transport	4/289	154/17943	0.236840465200898	0.611504615941466	498284/298504/366441/246253	Itln1/Mfsd2a/Slc5a9/Adipoq
GO:0034341	response to interferon-gamma	4/289	154/17943	0.236840465200898	0.611504615941466	29168/362506/25712/117551	Ubd/Ccl19/Ifng/Ccl22
GO:0046034	ATP metabolic process	6/289	258/17943	0.237480797853945	0.611504615941466	24583/24959/54237/312488/100912008/24207	Myh3/Pgam2/Cdk1/Atp6v1b1/LOC100912008/Apoc3
GO:0090068	positive regulation of cell cycle process	6/289	258/17943	0.237480797853945	0.611504615941466	361921/311336/54237/246334/360621/64041	Ect2/Nusap1/Cdk1/Tp63/Cdc6/Birc5
GO:0001649	osteoblast differentiation	5/289	206/17943	0.238920146259997	0.611504615941466	25353/246334/314280/25444/50566	Spp1/Tp63/Smoc1/Fgf9/Grem1
GO:0021517	ventral spinal cord development	2/289	58/17943	0.239790519923758	0.611504615941466	64186/288736	Ascl1/Foxn4
GO:0032615	interleukin-12 production	2/289	58/17943	0.239790519923758	0.611504615941466	362506/25712	Ccl19/Ifng
GO:0050702	interleukin-1 beta secretion	2/289	58/17943	0.239790519923758	0.611504615941466	362506/25712	Ccl19/Ifng
GO:0050704	regulation of interleukin-1 secretion	2/289	58/17943	0.239790519923758	0.611504615941466	362506/25712	Ccl19/Ifng
GO:0051310	metaphase plate congression	2/289	58/17943	0.239790519923758	0.611504615941466	303037/500230	Spdl1/Ankrd53
GO:0060324	face development	2/289	58/17943	0.239790519923758	0.611504615941466	363071/362741	Stra6/Pax9
GO:0034612	response to tumor necrosis factor	6/289	259/17943	0.240121971779142	0.611504615941466	170496/29168/362506/117551/29680/246253	Lcn2/Ubd/Ccl19/Ccl22/Cyp11a1/Adipoq
GO:0000212	meiotic spindle organization	1/289	17/17943	0.24131204915219	0.611504615941466	54237	Cdk1
GO:0002407	dendritic cell chemotaxis	1/289	17/17943	0.24131204915219	0.611504615941466	362506	Ccl19
GO:0002689	negative regulation of leukocyte chemotaxis	1/289	17/17943	0.24131204915219	0.611504615941466	50566	Grem1
GO:0003184	pulmonary valve morphogenesis	1/289	17/17943	0.24131204915219	0.611504615941466	363071	Stra6
GO:0006085	acetyl-CoA biosynthetic process	1/289	17/17943	0.24131204915219	0.611504615941466	89813	Pdk4
GO:0006577	amino-acid betaine metabolic process	1/289	17/17943	0.24131204915219	0.611504615941466	64564	Bbox1
GO:0006595	polyamine metabolic process	1/289	17/17943	0.24131204915219	0.611504615941466	298607	Agmat
GO:0007096	regulation of exit from mitosis	1/289	17/17943	0.24131204915219	0.611504615941466	64041	Birc5
GO:0008626	granzyme-mediated apoptotic signaling pathway	1/289	17/17943	0.24131204915219	0.611504615941466	100361261	Gzmbl3
GO:0010867	positive regulation of triglyceride biosynthetic process	1/289	17/17943	0.24131204915219	0.611504615941466	24207	Apoc3
GO:0010875	positive regulation of cholesterol efflux	1/289	17/17943	0.24131204915219	0.611504615941466	246253	Adipoq
GO:0010882	regulation of cardiac muscle contraction by calcium ion signaling	1/289	17/17943	0.24131204915219	0.611504615941466	29209	Casq2
GO:0016114	terpenoid biosynthetic process	1/289	17/17943	0.24131204915219	0.611504615941466	24450	Hmgcs2
GO:0034331	cell junction maintenance	1/289	17/17943	0.24131204915219	0.611504615941466	499099	Cd177
GO:0035461	vitamin transmembrane transport	1/289	17/17943	0.24131204915219	0.611504615941466	363071	Stra6
GO:0036035	osteoclast development	1/289	17/17943	0.24131204915219	0.611504615941466	679958	Slc9b2
GO:0042359	vitamin D metabolic process	1/289	17/17943	0.24131204915219	0.611504615941466	25712	Ifng
GO:0045779	negative regulation of bone resorption	1/289	17/17943	0.24131204915219	0.611504615941466	24476	Iapp
GO:0048291	isotype switching to IgG isotypes	1/289	17/17943	0.24131204915219	0.611504615941466	25712	Ifng
GO:0050755	chemokine metabolic process	1/289	17/17943	0.24131204915219	0.611504615941466	25712	Ifng
GO:0051151	negative regulation of smooth muscle cell differentiation	1/289	17/17943	0.24131204915219	0.611504615941466	25444	Fgf9
GO:0051895	negative regulation of focal adhesion assembly	1/289	17/17943	0.24131204915219	0.611504615941466	25239	Apod
GO:0055064	chloride ion homeostasis	1/289	17/17943	0.24131204915219	0.611504615941466	312488	Atp6v1b1
GO:0060413	atrial septum morphogenesis	1/289	17/17943	0.24131204915219	0.611504615941466	54254	Gata4
GO:0071294	cellular response to zinc ion	1/289	17/17943	0.24131204915219	0.611504615941466	117038	Mt3
GO:0071394	cellular response to testosterone stimulus	1/289	17/17943	0.24131204915219	0.611504615941466	25353	Spp1
GO:0072672	neutrophil extravasation	1/289	17/17943	0.24131204915219	0.611504615941466	499099	Cd177
GO:0086012	membrane depolarization during cardiac muscle cell action potential	1/289	17/17943	0.24131204915219	0.611504615941466	25349	Scn2b
GO:0097152	mesenchymal cell apoptotic process	1/289	17/17943	0.24131204915219	0.611504615941466	252835	Gdf5
GO:1900452	regulation of long-term synaptic depression	1/289	17/17943	0.24131204915219	0.611504615941466	690955	Lilrb3b
GO:1903430	negative regulation of cell maturation	1/289	17/17943	0.24131204915219	0.611504615941466	502750	Wee2
GO:2000042	negative regulation of double-strand break repair via homologous recombination	1/289	17/17943	0.24131204915219	0.611504615941466	497856	Rmi2
GO:2000380	regulation of mesoderm development	1/289	17/17943	0.24131204915219	0.611504615941466	246334	Tp63
GO:0010970	transport along microtubule	4/289	156/17943	0.243792350580217	0.615195152555915	29545/29138/300062/689931	Uchl1/Bsn/Ift27/Mgarp
GO:0010657	muscle cell apoptotic process	3/289	106/17943	0.243821743498162	0.615195152555915	50559/54254/25712	Acot1/Gata4/Ifng
GO:0033865	nucleoside bisphosphate metabolic process	3/289	106/17943	0.243821743498162	0.615195152555915	89813/24450/50559	Pdk4/Hmgcs2/Acot1
GO:0033875	ribonucleoside bisphosphate metabolic process	3/289	106/17943	0.243821743498162	0.615195152555915	89813/24450/50559	Pdk4/Hmgcs2/Acot1
GO:0034032	purine nucleoside bisphosphate metabolic process	3/289	106/17943	0.243821743498162	0.615195152555915	89813/24450/50559	Pdk4/Hmgcs2/Acot1
GO:0070588	calcium ion transmembrane transport	7/289	314/17943	0.243859503274455	0.615195152555915	290989/362506/171384/497913/29209/362623/140724	Catsper3/Ccl19/Trpm8/Gjc2/Casq2/Catsper4/Cacng3
GO:0030595	leukocyte chemotaxis	5/289	208/17943	0.244896553030245	0.617077430502262	25353/362506/25712/117551/50566	Spp1/Ccl19/Ifng/Ccl22/Grem1
GO:0019221	cytokine-mediated signaling pathway	8/289	369/17943	0.245537118760043	0.617077430502262	116660/266807/362506/25712/690955/117551/117038/246253	Ptprn/Duox1/Ccl19/Ifng/Lilrb3b/Ccl22/Mt3/Adipoq
GO:0003170	heart valve development	2/289	59/17943	0.245762552186615	0.617077430502262	54254/363071	Gata4/Stra6
GO:0044060	regulation of endocrine process	2/289	59/17943	0.245762552186615	0.617077430502262	29335/24182	Oprk1/Agtr2
GO:0050922	negative regulation of chemotaxis	2/289	59/17943	0.245762552186615	0.617077430502262	50566/65047	Grem1/Slit1
GO:0072073	kidney epithelium development	4/289	157/17943	0.247285578040589	0.617077430502262	366542/50566/246253/24182	Six2/Grem1/Adipoq/Agtr2
GO:0099111	microtubule-based transport	4/289	157/17943	0.247285578040589	0.617077430502262	29545/29138/300062/689931	Uchl1/Bsn/Ift27/Mgarp
GO:0035249	synaptic transmission, glutamatergic	3/289	107/17943	0.248127676179667	0.617077430502262	24406/140724/79219	Grik4/Cacng3/Grid1
GO:0050678	regulation of epithelial cell proliferation	8/289	371/17943	0.249999875716649	0.617077430502262	116660/116589/25712/252835/246334/64041/25444/24807	Ptprn/Serpinb5/Ifng/Gdf5/Tp63/Birc5/Fgf9/Tacr1
GO:0048705	skeletal system morphogenesis	6/289	263/17943	0.250773852061174	0.617077430502262	366542/312495/362735/89803/25654/50566	Six2/Cyp26b1/Coch/Sfrp4/Col11a1/Grem1
GO:0072330	monocarboxylic acid biosynthetic process	6/289	263/17943	0.250773852061174	0.617077430502262	246074/89813/24959/59103/361638/24207	Scd/Pdk4/Pgam2/Ptges/Acsm1/Apoc3
GO:0045834	positive regulation of lipid metabolic process	4/289	158/17943	0.250789790051819	0.617077430502262	362506/25712/24207/246253	Ccl19/Ifng/Apoc3/Adipoq
GO:0010171	body morphogenesis	2/289	60/17943	0.25174005977579	0.617077430502262	363071/362741	Stra6/Pax9
GO:0010662	regulation of striated muscle cell apoptotic process	2/289	60/17943	0.25174005977579	0.617077430502262	50559/54254	Acot1/Gata4
GO:0048008	platelet-derived growth factor receptor signaling pathway	2/289	60/17943	0.25174005977579	0.617077430502262	25239/246253	Apod/Adipoq
GO:0051893	regulation of focal adhesion assembly	2/289	60/17943	0.25174005977579	0.617077430502262	25239/50566	Apod/Grem1
GO:0060119	inner ear receptor cell development	2/289	60/17943	0.25174005977579	0.617077430502262	300062/24922	Ift27/Gabrb3
GO:0090109	regulation of cell-substrate junction assembly	2/289	60/17943	0.25174005977579	0.617077430502262	25239/50566	Apod/Grem1
GO:0097006	regulation of plasma lipoprotein particle levels	2/289	60/17943	0.25174005977579	0.617077430502262	24207/246253	Apoc3/Adipoq
GO:1902305	regulation of sodium ion transmembrane transport	2/289	60/17943	0.25174005977579	0.617077430502262	246238/25349	Bpifa1/Scn2b
GO:0006140	regulation of nucleotide metabolic process	3/289	108/17943	0.252445265905084	0.617077430502262	89813/54237/24207	Pdk4/Cdk1/Apoc3
GO:0032091	negative regulation of protein binding	3/289	108/17943	0.252445265905084	0.617077430502262	246253/100910104/171438	Adipoq/Xirp1/Crtac1
GO:1903426	regulation of reactive oxygen species biosynthetic process	3/289	108/17943	0.252445265905084	0.617077430502262	24860/25712/311374	Ucp1/Ifng/Duoxa1
GO:0002577	regulation of antigen processing and presentation	1/289	18/17943	0.253543490510832	0.617077430502262	362506	Ccl19
GO:0010869	regulation of receptor biosynthetic process	1/289	18/17943	0.253543490510832	0.617077430502262	246253	Adipoq
GO:0030277	maintenance of gastrointestinal epithelium	1/289	18/17943	0.253543490510832	0.617077430502262	303887	Muc4
GO:0032460	negative regulation of protein oligomerization	1/289	18/17943	0.253543490510832	0.617077430502262	24613	Oprd1
GO:0032700	negative regulation of interleukin-17 production	1/289	18/17943	0.253543490510832	0.617077430502262	25712	Ifng
GO:0033327	Leydig cell differentiation	1/289	18/17943	0.253543490510832	0.617077430502262	29680	Cyp11a1
GO:0033617	mitochondrial respiratory chain complex IV assembly	1/289	18/17943	0.253543490510832	0.617077430502262	100912008	LOC100912008
GO:0035988	chondrocyte proliferation	1/289	18/17943	0.253543490510832	0.617077430502262	366542	Six2
GO:0042447	hormone catabolic process	1/289	18/17943	0.253543490510832	0.617077430502262	25353	Spp1
GO:0042711	maternal behavior	1/289	18/17943	0.253543490510832	0.617077430502262	29335	Oprk1
GO:0046886	positive regulation of hormone biosynthetic process	1/289	18/17943	0.253543490510832	0.617077430502262	25712	Ifng
GO:0048172	regulation of short-term neuronal synaptic plasticity	1/289	18/17943	0.253543490510832	0.617077430502262	315163	Shisa8
GO:0051284	positive regulation of sequestering of calcium ion	1/289	18/17943	0.253543490510832	0.617077430502262	29209	Casq2
GO:0060572	morphogenesis of an epithelial bud	1/289	18/17943	0.253543490510832	0.617077430502262	246334	Tp63
GO:0061318	renal filtration cell differentiation	1/289	18/17943	0.253543490510832	0.617077430502262	246253	Adipoq
GO:0070571	negative regulation of neuron projection regeneration	1/289	18/17943	0.253543490510832	0.617077430502262	25353	Spp1
GO:0071625	vocalization behavior	1/289	18/17943	0.253543490510832	0.617077430502262	300758	Celf6
GO:0072109	glomerular mesangium development	1/289	18/17943	0.253543490510832	0.617077430502262	25712	Ifng
GO:0072112	glomerular visceral epithelial cell differentiation	1/289	18/17943	0.253543490510832	0.617077430502262	246253	Adipoq
GO:0072578	neurotransmitter-gated ion channel clustering	1/289	18/17943	0.253543490510832	0.617077430502262	25456	Glrb
GO:0097091	synaptic vesicle clustering	1/289	18/17943	0.253543490510832	0.617077430502262	362235	Syndig1
GO:0097577	sequestering of iron ion	1/289	18/17943	0.253543490510832	0.617077430502262	170496	Lcn2
GO:1901317	regulation of flagellated sperm motility	1/289	18/17943	0.253543490510832	0.617077430502262	24807	Tacr1
GO:1903392	negative regulation of adherens junction organization	1/289	18/17943	0.253543490510832	0.617077430502262	25239	Apod
GO:1903431	positive regulation of cell maturation	1/289	18/17943	0.253543490510832	0.617077430502262	54237	Cdk1
GO:1904355	positive regulation of telomere capping	1/289	18/17943	0.253543490510832	0.617077430502262	114482	Nek2
GO:0007292	female gamete generation	4/289	159/17943	0.25430458458184	0.61791730461938	54237/315852/502750/25445	Cdk1/Ttk/Wee2/Fosl1
GO:0018108	peptidyl-tyrosine phosphorylation	8/289	373/17943	0.254488839976696	0.61791730461938	24338/362510/25712/296269/315852/50566/246253/502750	Ephb1/Melk/Ifng/Angpt4/Ttk/Grem1/Adipoq/Wee2
GO:0048562	embryonic organ morphogenesis	7/289	319/17943	0.256005211408192	0.61791730461938	54254/366542/293537/312488/363071/25654/25444	Gata4/Six2/Hmx3/Atp6v1b1/Stra6/Col11a1/Fgf9
GO:0051403	stress-activated MAPK cascade	6/289	265/17943	0.256149661800499	0.61791730461938	307472/24338/89803/362506/290326/29335	Sh3rf2/Ephb1/Sfrp4/Ccl19/Pbk/Oprk1
GO:0006119	oxidative phosphorylation	3/289	109/17943	0.256773776870836	0.61791730461938	54237/100912008/24207	Cdk1/LOC100912008/Apoc3
GO:0030316	osteoclast differentiation	3/289	109/17943	0.256773776870836	0.61791730461938	25712/679958/690955	Ifng/Slc9b2/Lilrb3b
GO:0001913	T cell mediated cytotoxicity	2/289	61/17943	0.257721323500688	0.61791730461938	303887/292450	Muc4/Raet1e
GO:0010656	negative regulation of muscle cell apoptotic process	2/289	61/17943	0.257721323500688	0.61791730461938	50559/54254	Acot1/Gata4
GO:0030968	endoplasmic reticulum unfolded protein response	2/289	61/17943	0.257721323500688	0.61791730461938	298961/25712	Agr2/Ifng
GO:0045840	positive regulation of mitotic nuclear division	2/289	61/17943	0.257721323500688	0.61791730461938	311336/64041	Nusap1/Birc5
GO:0009123	nucleoside monophosphate metabolic process	7/289	321/17943	0.260913347400593	0.61791730461938	24583/24959/54237/312488/100912008/24207/613267	Myh3/Pgam2/Cdk1/Atp6v1b1/LOC100912008/Apoc3/Entpd8
GO:0001657	ureteric bud development	3/289	110/17943	0.261112481705634	0.61791730461938	366542/50566/24182	Six2/Grem1/Agtr2
GO:0001776	leukocyte homeostasis	3/289	110/17943	0.261112481705634	0.61791730461938	25712/690955/309389	Ifng/Lilrb3b/Nkx2-3
GO:0030216	keratinocyte differentiation	3/289	110/17943	0.261112481705634	0.61791730461938	312495/287702/246334	Cyp26b1/Krt17/Tp63
GO:0061326	renal tubule development	3/289	110/17943	0.261112481705634	0.61791730461938	366542/50566/24182	Six2/Grem1/Agtr2
GO:0018212	peptidyl-tyrosine modification	8/289	376/17943	0.26126968712698	0.61791730461938	24338/362510/25712/296269/315852/50566/246253/502750	Ephb1/Melk/Ifng/Angpt4/Ttk/Grem1/Adipoq/Wee2
GO:0032984	protein-containing complex disassembly	5/289	214/17943	0.263053326943723	0.61791730461938	303659/306575/363823/500697/291245	Kif19/Ckap2/Map6d1/RGD1565693/Actn2
GO:0043010	camera-type eye development	8/289	377/17943	0.263542209936153	0.61791730461938	303887/24338/363071/288736/360625/171360/315597/25421	Muc4/Ephb1/Stra6/Foxn4/Krt12/Vsx2/Mfrp/Crybb1
GO:0002294	CD4-positive, alpha-beta T cell differentiation involved in immune response	2/289	62/17943	0.263704677757868	0.61791730461938	362506/25712	Ccl19/Ifng
GO:0010659	cardiac muscle cell apoptotic process	2/289	62/17943	0.263704677757868	0.61791730461938	50559/54254	Acot1/Gata4
GO:0030850	prostate gland development	2/289	62/17943	0.263704677757868	0.61791730461938	116589/246334	Serpinb5/Tp63
GO:0032722	positive regulation of chemokine production	2/289	62/17943	0.263704677757868	0.61791730461938	25712/246253	Ifng/Adipoq
GO:0032732	positive regulation of interleukin-1 production	2/289	62/17943	0.263704677757868	0.61791730461938	362506/25712	Ccl19/Ifng
GO:0045806	negative regulation of endocytosis	2/289	62/17943	0.263704677757868	0.61791730461938	24207/246253	Apoc3/Adipoq
GO:0048599	oocyte development	2/289	62/17943	0.263704677757868	0.61791730461938	54237/502750	Cdk1/Wee2
GO:0055081	anion homeostasis	2/289	62/17943	0.263704677757868	0.61791730461938	89803/312488	Sfrp4/Atp6v1b1
GO:1903428	positive regulation of reactive oxygen species biosynthetic process	2/289	62/17943	0.263704677757868	0.61791730461938	25712/311374	Ifng/Duoxa1
GO:0010959	regulation of metal ion transport	9/289	433/17943	0.264775756148814	0.61791730461938	246238/66022/24889/25349/497913/29209/24613/29335/291245	Bpifa1/Kcns2/Cckar/Scn2b/Gjc2/Casq2/Oprd1/Oprk1/Actn2
GO:0051656	establishment of organelle localization	10/289	489/17943	0.265053572091651	0.61791730461938	29545/303037/311336/500230/25101/64041/65047/84573/191573/689931	Uchl1/Spdl1/Nusap1/Ankrd53/Chrna3/Birc5/Slit1/Otof/Grin3a/Mgarp
GO:0048145	regulation of fibroblast proliferation	3/289	111/17943	0.265460661583857	0.61791730461938	25712/360621/24182	Ifng/Cdc6/Agtr2
GO:0060079	excitatory postsynaptic potential	3/289	111/17943	0.265460661583857	0.61791730461938	60337/25456/25101	Npff/Glrb/Chrna3
GO:0072163	mesonephric epithelium development	3/289	111/17943	0.265460661583857	0.61791730461938	366542/50566/24182	Six2/Grem1/Agtr2
GO:0072164	mesonephric tubule development	3/289	111/17943	0.265460661583857	0.61791730461938	366542/50566/24182	Six2/Grem1/Agtr2
GO:0090100	positive regulation of transmembrane receptor protein serine/threonine kinase signaling pathway	3/289	111/17943	0.265460661583857	0.61791730461938	54254/252835/25444	Gata4/Gdf5/Fgf9
GO:0001946	lymphangiogenesis	1/289	19/17943	0.265578409966473	0.61791730461938	301026	Ngp
GO:0002283	neutrophil activation involved in immune response	1/289	19/17943	0.265578409966473	0.61791730461938	499099	Cd177
GO:0002313	mature B cell differentiation involved in immune response	1/289	19/17943	0.265578409966473	0.61791730461938	309389	Nkx2-3
GO:0003215	cardiac right ventricle morphogenesis	1/289	19/17943	0.265578409966473	0.61791730461938	54254	Gata4
GO:0007035	vacuolar acidification	1/289	19/17943	0.265578409966473	0.61791730461938	297932	Atp6v0d2
GO:0007635	chemosensory behavior	1/289	19/17943	0.265578409966473	0.61791730461938	312488	Atp6v1b1
GO:0009629	response to gravity	1/289	19/17943	0.265578409966473	0.61791730461938	25445	Fosl1
GO:0010743	regulation of macrophage derived foam cell differentiation	1/289	19/17943	0.265578409966473	0.61791730461938	246253	Adipoq
GO:0010984	regulation of lipoprotein particle clearance	1/289	19/17943	0.265578409966473	0.61791730461938	24207	Apoc3
GO:0030157	pancreatic juice secretion	1/289	19/17943	0.265578409966473	0.61791730461938	24889	Cckar
GO:0033604	negative regulation of catecholamine secretion	1/289	19/17943	0.265578409966473	0.61791730461938	24182	Agtr2
GO:0034143	regulation of toll-like receptor 4 signaling pathway	1/289	19/17943	0.265578409966473	0.61791730461938	499926	Bpifb1
GO:0043931	ossification involved in bone maturation	1/289	19/17943	0.265578409966473	0.61791730461938	50566	Grem1
GO:0045063	T-helper 1 cell differentiation	1/289	19/17943	0.265578409966473	0.61791730461938	362506	Ccl19
GO:0045624	positive regulation of T-helper cell differentiation	1/289	19/17943	0.265578409966473	0.61791730461938	362506	Ccl19
GO:0045721	negative regulation of gluconeogenesis	1/289	19/17943	0.265578409966473	0.61791730461938	246253	Adipoq
GO:0050961	detection of temperature stimulus involved in sensory perception	1/289	19/17943	0.265578409966473	0.61791730461938	24338	Ephb1
GO:0050965	detection of temperature stimulus involved in sensory perception of pain	1/289	19/17943	0.265578409966473	0.61791730461938	24338	Ephb1
GO:0060081	membrane hyperpolarization	1/289	19/17943	0.265578409966473	0.61791730461938	29718	Kcnj10
GO:0060746	parental behavior	1/289	19/17943	0.265578409966473	0.61791730461938	29335	Oprk1
GO:0070208	protein heterotrimerization	1/289	19/17943	0.265578409966473	0.61791730461938	246253	Adipoq
GO:0071871	response to epinephrine	1/289	19/17943	0.265578409966473	0.61791730461938	246253	Adipoq
GO:0072148	epithelial cell fate commitment	1/289	19/17943	0.265578409966473	0.61791730461938	54254	Gata4
GO:0072311	glomerular epithelial cell differentiation	1/289	19/17943	0.265578409966473	0.61791730461938	246253	Adipoq
GO:0072529	pyrimidine-containing compound catabolic process	1/289	19/17943	0.265578409966473	0.61791730461938	192252	Dctpp1
GO:1902259	regulation of delayed rectifier potassium channel activity	1/289	19/17943	0.265578409966473	0.61791730461938	66022	Kcns2
GO:2000345	regulation of hepatocyte proliferation	1/289	19/17943	0.265578409966473	0.61791730461938	25712	Ifng
GO:2000696	regulation of epithelial cell differentiation involved in kidney development	1/289	19/17943	0.265578409966473	0.61791730461938	246253	Adipoq
GO:2000773	negative regulation of cellular senescence	1/289	19/17943	0.265578409966473	0.61791730461938	246334	Tp63
GO:2000846	regulation of corticosteroid hormone secretion	1/289	19/17943	0.265578409966473	0.61791730461938	24182	Agtr2
GO:0031214	biomineral tissue development	4/289	163/17943	0.268461607775002	0.622355242166152	25353/300834/50566/29160	Spp1/Wdr72/Grem1/Amelx
GO:0032388	positive regulation of intracellular transport	5/289	216/17943	0.269174696527319	0.622355242166152	315215/65144/361921/25712/291245	Mlc1/Pdzk1/Ect2/Ifng/Actn2
GO:0048639	positive regulation of developmental growth	5/289	216/17943	0.269174696527319	0.622355242166152	54254/54237/298961/25444/25321	Gata4/Cdk1/Agr2/Fgf9/Ghrhr
GO:0002293	alpha-beta T cell differentiation involved in immune response	2/289	63/17943	0.269688509261086	0.622355242166152	362506/25712	Ccl19/Ifng
GO:0021515	cell differentiation in spinal cord	2/289	63/17943	0.269688509261086	0.622355242166152	64186/288736	Ascl1/Foxn4
GO:0060393	regulation of pathway-restricted SMAD protein phosphorylation	2/289	63/17943	0.269688509261086	0.622355242166152	252835/50566	Gdf5/Grem1
GO:1905207	regulation of cardiocyte differentiation	2/289	63/17943	0.269688509261086	0.622355242166152	54254/50566	Gata4/Grem1
GO:0050807	regulation of synapse organization	6/289	270/17943	0.269723403902032	0.622355242166152	24338/362235/313156/362945/314164/65047	Ephb1/Syndig1/Lingo2/Lrrc24/Lrfn5/Slit1
GO:0035305	negative regulation of dephosphorylation	3/289	112/17943	0.269817606330084	0.622355242166152	307472/58977/499818	Sh3rf2/Ppp1r1a/Ppp1r1c
GO:0044706	multi-multicellular organism process	7/289	325/17943	0.270809382847934	0.622355242166152	89803/293537/60337/29680/24163/24807/25445	Sfrp4/Hmx3/Npff/Cyp11a1/Acr/Tacr1/Fosl1
GO:0045931	positive regulation of mitotic cell cycle	4/289	164/17943	0.272023346256144	0.622355242166152	311336/54237/64041/414065	Nusap1/Cdk1/Birc5/Nanog
GO:0008015	blood circulation	10/289	493/17943	0.273083256696123	0.622355242166152	54254/290561/25712/60337/25349/29209/24807/29358/246253/24182	Gata4/Tnnc1/Ifng/Npff/Scn2b/Casq2/Tacr1/Npy1r/Adipoq/Agtr2
GO:0046632	alpha-beta T cell differentiation	3/289	113/17943	0.274182614515078	0.622355242166152	362506/25712/309389	Ccl19/Ifng/Nkx2-3
GO:2000379	positive regulation of reactive oxygen species metabolic process	3/289	113/17943	0.274182614515078	0.622355242166152	499099/25712/311374	Cd177/Ifng/Duoxa1
GO:0002443	leukocyte mediated immunity	8/289	382/17943	0.274992095232527	0.622355242166152	81828/79126/303887/499099/100361261/25712/690955/292450	Zp2/Cfi/Muc4/Cd177/Gzmbl3/Ifng/Lilrb3b/Raet1e
GO:0035265	organ growth	5/289	218/17943	0.275327263961472	0.622355242166152	54254/362735/54237/25444/24182	Gata4/Coch/Cdk1/Fgf9/Agtr2
GO:0045637	regulation of myeloid cell differentiation	5/289	218/17943	0.275327263961472	0.622355242166152	25712/679958/690955/246253/311613	Ifng/Slc9b2/Lilrb3b/Adipoq/L3mbtl1
GO:0010043	response to zinc ion	2/289	64/17943	0.275671255798103	0.622355242166152	287701/117038	Krt14/Mt3
GO:0045776	negative regulation of blood pressure	2/289	64/17943	0.275671255798103	0.622355242166152	246253/24182	Adipoq/Agtr2
GO:0060042	retina morphogenesis in camera-type eye	2/289	64/17943	0.275671255798103	0.622355242166152	288736/171360	Foxn4/Vsx2
GO:0060986	endocrine hormone secretion	2/289	64/17943	0.275671255798103	0.622355242166152	29335/24182	Oprk1/Agtr2
GO:2000514	regulation of CD4-positive, alpha-beta T cell activation	2/289	64/17943	0.275671255798103	0.622355242166152	362506/25712	Ccl19/Ifng
GO:0048511	rhythmic process	8/289	383/17943	0.27729881731614	0.622355242166152	116660/303887/54237/29335/25321/246253/65180/191573	Ptprn/Muc4/Cdk1/Oprk1/Ghrhr/Adipoq/Kcnd2/Grin3a
GO:0002710	negative regulation of T cell mediated immunity	1/289	20/17943	0.277419954237824	0.622355242166152	303887	Muc4
GO:0003418	growth plate cartilage chondrocyte differentiation	1/289	20/17943	0.277419954237824	0.622355242166152	362735	Coch
GO:0003433	chondrocyte development involved in endochondral bone morphogenesis	1/289	20/17943	0.277419954237824	0.622355242166152	362735	Coch
GO:0006525	arginine metabolic process	1/289	20/17943	0.277419954237824	0.622355242166152	298607	Agmat
GO:0008210	estrogen metabolic process	1/289	20/17943	0.277419954237824	0.622355242166152	79243	Hsd17b2
GO:0009200	deoxyribonucleoside triphosphate metabolic process	1/289	20/17943	0.277419954237824	0.622355242166152	192252	Dctpp1
GO:0009886	post-embryonic animal morphogenesis	1/289	20/17943	0.277419954237824	0.622355242166152	309389	Nkx2-3
GO:0010523	negative regulation of calcium ion transport into cytosol	1/289	20/17943	0.277419954237824	0.622355242166152	29209	Casq2
GO:0030502	negative regulation of bone mineralization	1/289	20/17943	0.277419954237824	0.622355242166152	50566	Grem1
GO:0030852	regulation of granulocyte differentiation	1/289	20/17943	0.277419954237824	0.622355242166152	246253	Adipoq
GO:0032274	gonadotropin secretion	1/289	20/17943	0.277419954237824	0.622355242166152	29335	Oprk1
GO:0032516	positive regulation of phosphoprotein phosphatase activity	1/289	20/17943	0.277419954237824	0.622355242166152	24182	Agtr2
GO:0032674	regulation of interleukin-5 production	1/289	20/17943	0.277419954237824	0.622355242166152	303414	Epx
GO:0033605	positive regulation of catecholamine secretion	1/289	20/17943	0.277419954237824	0.622355242166152	29335	Oprk1
GO:0035930	corticosteroid hormone secretion	1/289	20/17943	0.277419954237824	0.622355242166152	24182	Agtr2
GO:0044320	cellular response to leptin stimulus	1/289	20/17943	0.277419954237824	0.622355242166152	117038	Mt3
GO:0045683	negative regulation of epidermis development	1/289	20/17943	0.277419954237824	0.622355242166152	246334	Tp63
GO:0048245	eosinophil chemotaxis	1/289	20/17943	0.277419954237824	0.622355242166152	117551	Ccl22
GO:0050774	negative regulation of dendrite morphogenesis	1/289	20/17943	0.277419954237824	0.622355242166152	117038	Mt3
GO:0050910	detection of mechanical stimulus involved in sensory perception of sound	1/289	20/17943	0.277419954237824	0.622355242166152	25654	Col11a1
GO:0051481	negative regulation of cytosolic calcium ion concentration	1/289	20/17943	0.277419954237824	0.622355242166152	29358	Npy1r
GO:0055012	ventricular cardiac muscle cell differentiation	1/289	20/17943	0.277419954237824	0.622355242166152	54237	Cdk1
GO:0060547	negative regulation of necrotic cell death	1/289	20/17943	0.277419954237824	0.622355242166152	117038	Mt3
GO:0070293	renal absorption	1/289	20/17943	0.277419954237824	0.622355242166152	246253	Adipoq
GO:0071397	cellular response to cholesterol	1/289	20/17943	0.277419954237824	0.622355242166152	315215	Mlc1
GO:0071475	cellular hyperosmotic salinity response	1/289	20/17943	0.277419954237824	0.622355242166152	100314231	Mir30b
GO:0072079	nephron tubule formation	1/289	20/17943	0.277419954237824	0.622355242166152	50566	Grem1
GO:0072520	seminiferous tubule development	1/289	20/17943	0.277419954237824	0.622355242166152	54254	Gata4
GO:1901881	positive regulation of protein depolymerization	1/289	20/17943	0.277419954237824	0.622355242166152	291245	Actn2
GO:1904754	positive regulation of vascular associated smooth muscle cell migration	1/289	20/17943	0.277419954237824	0.622355242166152	25444	Fgf9
GO:2000269	regulation of fibroblast apoptotic process	1/289	20/17943	0.277419954237824	0.622355242166152	246334	Tp63
GO:0060538	skeletal muscle organ development	5/289	219/17943	0.278414620258106	0.623660849210892	24338/312495/291445/113983/363071	Ephb1/Cyp26b1/Megf10/Pitx1/Stra6
GO:0071453	cellular response to oxygen levels	5/289	219/17943	0.278414620258106	0.623660849210892	296269/24613/117038/65180/689931	Angpt4/Oprd1/Mt3/Kcnd2/Mgarp
GO:0048144	fibroblast proliferation	3/289	114/17943	0.278554993543499	0.623660849210892	25712/360621/24182	Ifng/Cdc6/Agtr2
GO:0051147	regulation of muscle cell differentiation	4/289	166/17943	0.279171060971131	0.624626785228397	312495/291445/25444/50566	Cyp26b1/Megf10/Fgf9/Grem1
GO:0010466	negative regulation of peptidase activity	6/289	274/17943	0.280708860980073	0.627652397022859	301026/116589/304689/117038/64041/689230	Ngp/Serpinb5/Serpinb11/Mt3/Birc5/LOC689230
GO:0002287	alpha-beta T cell activation involved in immune response	2/289	65/17943	0.281651405013746	0.628099342888268	362506/25712	Ccl19/Ifng
GO:0010658	striated muscle cell apoptotic process	2/289	65/17943	0.281651405013746	0.628099342888268	50559/54254	Acot1/Gata4
GO:0030858	positive regulation of epithelial cell differentiation	2/289	65/17943	0.281651405013746	0.628099342888268	89803/246253	Sfrp4/Adipoq
GO:1901616	organic hydroxy compound catabolic process	2/289	65/17943	0.281651405013746	0.628099342888268	296972/117038	Akr1b10/Mt3
GO:0001823	mesonephros development	3/289	115/17943	0.282934059733664	0.628488391187687	366542/50566/24182	Six2/Grem1/Agtr2
GO:0035270	endocrine system development	4/289	168/17943	0.286348514881722	0.628488391187687	64186/113983/363071/25321	Ascl1/Pitx1/Stra6/Ghrhr
GO:0070555	response to interleukin-1	4/289	168/17943	0.286348514881722	0.628488391187687	170496/362506/117551/29680	Lcn2/Ccl19/Ccl22/Cyp11a1
GO:0006939	smooth muscle contraction	3/289	116/17943	0.287319138389594	0.628488391187687	25101/24807/29358	Chrna3/Tacr1/Npy1r
GO:0044344	cellular response to fibroblast growth factor stimulus	3/289	116/17943	0.287319138389594	0.628488391187687	29680/289625/25444	Cyp11a1/Klb/Fgf9
GO:0034394	protein localization to cell surface	2/289	66/17943	0.287627493218702	0.628488391187687	499099/291245	Cd177/Actn2
GO:0043388	positive regulation of DNA binding	2/289	66/17943	0.287627493218702	0.628488391187687	25712/100912292	Ifng/Enho
GO:0050701	interleukin-1 secretion	2/289	66/17943	0.287627493218702	0.628488391187687	362506/25712	Ccl19/Ifng
GO:0060389	pathway-restricted SMAD protein phosphorylation	2/289	66/17943	0.287627493218702	0.628488391187687	252835/50566	Gdf5/Grem1
GO:1901570	fatty acid derivative biosynthetic process	2/289	66/17943	0.287627493218702	0.628488391187687	24450/59103	Hmgcs2/Ptges
GO:1903391	regulation of adherens junction organization	2/289	66/17943	0.287627493218702	0.628488391187687	25239/50566	Apod/Grem1
GO:0001502	cartilage condensation	1/289	21/17943	0.289071219830932	0.628488391187687	25654	Col11a1
GO:0001553	luteinization	1/289	21/17943	0.289071219830932	0.628488391187687	116660	Ptprn
GO:0002827	positive regulation of T-helper 1 type immune response	1/289	21/17943	0.289071219830932	0.628488391187687	362506	Ccl19
GO:0003177	pulmonary valve development	1/289	21/17943	0.289071219830932	0.628488391187687	363071	Stra6
GO:0003180	aortic valve morphogenesis	1/289	21/17943	0.289071219830932	0.628488391187687	54254	Gata4
GO:0007494	midgut development	1/289	21/17943	0.289071219830932	0.628488391187687	24450	Hmgcs2
GO:0009147	pyrimidine nucleoside triphosphate metabolic process	1/289	21/17943	0.289071219830932	0.628488391187687	192252	Dctpp1
GO:0010560	positive regulation of glycoprotein biosynthetic process	1/289	21/17943	0.289071219830932	0.628488391187687	362506	Ccl19
GO:0010738	regulation of protein kinase A signaling	1/289	21/17943	0.289071219830932	0.628488391187687	246253	Adipoq
GO:0014061	regulation of norepinephrine secretion	1/289	21/17943	0.289071219830932	0.628488391187687	24182	Agtr2
GO:0022010	central nervous system myelination	1/289	21/17943	0.289071219830932	0.628488391187687	29718	Kcnj10
GO:0032291	axon ensheathment in central nervous system	1/289	21/17943	0.289071219830932	0.628488391187687	29718	Kcnj10
GO:0032332	positive regulation of chondrocyte differentiation	1/289	21/17943	0.289071219830932	0.628488391187687	252835	Gdf5
GO:0032634	interleukin-5 production	1/289	21/17943	0.289071219830932	0.628488391187687	303414	Epx
GO:0032693	negative regulation of interleukin-10 production	1/289	21/17943	0.289071219830932	0.628488391187687	303414	Epx
GO:0034368	protein-lipid complex remodeling	1/289	21/17943	0.289071219830932	0.628488391187687	24207	Apoc3
GO:0034369	plasma lipoprotein particle remodeling	1/289	21/17943	0.289071219830932	0.628488391187687	24207	Apoc3
GO:0036336	dendritic cell migration	1/289	21/17943	0.289071219830932	0.628488391187687	362506	Ccl19
GO:0042501	serine phosphorylation of STAT protein	1/289	21/17943	0.289071219830932	0.628488391187687	25712	Ifng
GO:0045475	locomotor rhythm	1/289	21/17943	0.289071219830932	0.628488391187687	65180	Kcnd2
GO:0051593	response to folic acid	1/289	21/17943	0.289071219830932	0.628488391187687	64186	Ascl1
GO:0051797	regulation of hair follicle development	1/289	21/17943	0.289071219830932	0.628488391187687	287702	Krt17
GO:0060314	regulation of ryanodine-sensitive calcium-release channel activity	1/289	21/17943	0.289071219830932	0.628488391187687	29209	Casq2
GO:0060333	interferon-gamma-mediated signaling pathway	1/289	21/17943	0.289071219830932	0.628488391187687	25712	Ifng
GO:0061548	ganglion development	1/289	21/17943	0.289071219830932	0.628488391187687	64186	Ascl1
GO:1900101	regulation of endoplasmic reticulum unfolded protein response	1/289	21/17943	0.289071219830932	0.628488391187687	298961	Agr2
GO:1904706	negative regulation of vascular smooth muscle cell proliferation	1/289	21/17943	0.289071219830932	0.628488391187687	246253	Adipoq
GO:1990403	embryonic brain development	1/289	21/17943	0.289071219830932	0.628488391187687	100526629	Mir449c
GO:0007051	spindle organization	4/289	169/17943	0.289947436228784	0.62998855283364	54237/500230/311325/114482	Cdk1/Ankrd53/Knstrn/Nek2
GO:0071216	cellular response to biotic stimulus	7/289	333/17943	0.290891264575113	0.631228430264975	170496/24450/100314231/25712/100314147/29680/29335	Lcn2/Hmgcs2/Mir30b/Ifng/Mir345/Cyp11a1/Oprk1
GO:0018107	peptidyl-threonine phosphorylation	3/289	117/17943	0.291709563865649	0.631228430264975	54237/315852/113907	Cdk1/Ttk/Sbk1
GO:0048678	response to axon injury	3/289	117/17943	0.291709563865649	0.631228430264975	25353/54237/25239	Spp1/Cdk1/Apod
GO:0032147	activation of protein kinase activity	6/289	278/17943	0.291794553458712	0.631228430264975	361921/362506/296269/117038/25101/50566	Ect2/Ccl19/Angpt4/Mt3/Chrna3/Grem1
GO:0000381	regulation of alternative mRNA splicing, via spliceosome	2/289	67/17943	0.293598104223527	0.631228430264975	314647/300758	Celf5/Celf6
GO:0009994	oocyte differentiation	2/289	67/17943	0.293598104223527	0.631228430264975	54237/502750	Cdk1/Wee2
GO:0034698	response to gonadotropin	2/289	67/17943	0.293598104223527	0.631228430264975	54254/29680	Gata4/Cyp11a1
GO:0046824	positive regulation of nucleocytoplasmic transport	2/289	67/17943	0.293598104223527	0.631228430264975	361921/25712	Ect2/Ifng
GO:0061844	antimicrobial humoral immune response mediated by antimicrobial peptide	2/289	67/17943	0.293598104223527	0.631228430264975	100362027/246238	LOC100362027/Bpifa1
GO:0006970	response to osmotic stress	3/289	118/17943	0.296104679623995	0.631228430264975	315215/100314231/29680	Mlc1/Mir30b/Cyp11a1
GO:0050803	regulation of synapse structure or activity	6/289	280/17943	0.297371482972826	0.631228430264975	24338/362235/313156/362945/314164/65047	Ephb1/Syndig1/Lingo2/Lrrc24/Lrfn5/Slit1
GO:0006732	coenzyme metabolic process	7/289	336/17943	0.298510778056911	0.631228430264975	89813/24450/50559/246245/24959/64392/299699	Pdk4/Hmgcs2/Acot1/Fmo2/Pgam2/Aldh1l1/Aldh1l2
GO:0002763	positive regulation of myeloid leukocyte differentiation	2/289	68/17943	0.299561868197383	0.631228430264975	25712/679958	Ifng/Slc9b2
GO:0043954	cellular component maintenance	2/289	68/17943	0.299561868197383	0.631228430264975	29138/499099	Bsn/Cd177
GO:0044774	mitotic DNA integrity checkpoint	2/289	68/17943	0.299561868197383	0.631228430264975	54237/360621	Cdk1/Cdc6
GO:0046637	regulation of alpha-beta T cell differentiation	2/289	68/17943	0.299561868197383	0.631228430264975	362506/25712	Ccl19/Ifng
GO:0048512	circadian behavior	2/289	68/17943	0.299561868197383	0.631228430264975	25321/65180	Ghrhr/Kcnd2
GO:2000179	positive regulation of neural precursor cell proliferation	2/289	68/17943	0.299561868197383	0.631228430264975	64186/497913	Ascl1/Gjc2
GO:0006790	sulfur compound metabolic process	6/289	281/17943	0.300167857064768	0.631228430264975	89813/24450/50559/59103/65185/291770	Pdk4/Hmgcs2/Acot1/Ptges/Sult1c3/Chst9
GO:0009615	response to virus	6/289	281/17943	0.300167857064768	0.631228430264975	170496/246238/362506/25712/494198/29335	Lcn2/Bpifa1/Ccl19/Ifng/Oas1k/Oprk1
GO:0007498	mesoderm development	3/289	119/17943	0.300503838285165	0.631228430264975	366542/246334/414065	Six2/Tp63/Nanog
GO:0031341	regulation of cell killing	3/289	119/17943	0.300503838285165	0.631228430264975	303887/25712/292450	Muc4/Ifng/Raet1e
GO:0042698	ovulation cycle	3/289	119/17943	0.300503838285165	0.631228430264975	116660/303887/29335	Ptprn/Muc4/Oprk1
GO:0002834	regulation of response to tumor cell	1/289	22/17943	0.300535253837675	0.631228430264975	303887	Muc4
GO:0002837	regulation of immune response to tumor cell	1/289	22/17943	0.300535253837675	0.631228430264975	303887	Muc4
GO:0003283	atrial septum development	1/289	22/17943	0.300535253837675	0.631228430264975	54254	Gata4
GO:0008535	respiratory chain complex IV assembly	1/289	22/17943	0.300535253837675	0.631228430264975	100912008	LOC100912008
GO:0009110	vitamin biosynthetic process	1/289	22/17943	0.300535253837675	0.631228430264975	25712	Ifng
GO:0010842	retina layer formation	1/289	22/17943	0.300535253837675	0.631228430264975	288736	Foxn4
GO:0019430	removal of superoxide radicals	1/289	22/17943	0.300535253837675	0.631228430264975	117038	Mt3
GO:0032682	negative regulation of chemokine production	1/289	22/17943	0.300535253837675	0.631228430264975	25239	Apod
GO:0032800	receptor biosynthetic process	1/289	22/17943	0.300535253837675	0.631228430264975	246253	Adipoq
GO:0032930	positive regulation of superoxide anion generation	1/289	22/17943	0.300535253837675	0.631228430264975	499099	Cd177
GO:0034367	protein-containing complex remodeling	1/289	22/17943	0.300535253837675	0.631228430264975	24207	Apoc3
GO:0036303	lymph vessel morphogenesis	1/289	22/17943	0.300535253837675	0.631228430264975	301026	Ngp
GO:0044346	fibroblast apoptotic process	1/289	22/17943	0.300535253837675	0.631228430264975	246334	Tp63
GO:0045606	positive regulation of epidermal cell differentiation	1/289	22/17943	0.300535253837675	0.631228430264975	89803	Sfrp4
GO:0045649	regulation of macrophage differentiation	1/289	22/17943	0.300535253837675	0.631228430264975	246253	Adipoq
GO:0046689	response to mercury ion	1/289	22/17943	0.300535253837675	0.631228430264975	24959	Pgam2
GO:0048243	norepinephrine secretion	1/289	22/17943	0.300535253837675	0.631228430264975	24182	Agtr2
GO:0048261	negative regulation of receptor-mediated endocytosis	1/289	22/17943	0.300535253837675	0.631228430264975	24207	Apoc3
GO:0048535	lymph node development	1/289	22/17943	0.300535253837675	0.631228430264975	309389	Nkx2-3
GO:0051000	positive regulation of nitric-oxide synthase activity	1/289	22/17943	0.300535253837675	0.631228430264975	24182	Agtr2
GO:0051043	regulation of membrane protein ectodomain proteolysis	1/289	22/17943	0.300535253837675	0.631228430264975	25712	Ifng
GO:0060080	inhibitory postsynaptic potential	1/289	22/17943	0.300535253837675	0.631228430264975	24922	Gabrb3
GO:0060123	regulation of growth hormone secretion	1/289	22/17943	0.300535253837675	0.631228430264975	25321	Ghrhr
GO:0060575	intestinal epithelial cell differentiation	1/289	22/17943	0.300535253837675	0.631228430264975	54254	Gata4
GO:0070977	bone maturation	1/289	22/17943	0.300535253837675	0.631228430264975	50566	Grem1
GO:0072111	cell proliferation involved in kidney development	1/289	22/17943	0.300535253837675	0.631228430264975	25712	Ifng
GO:0098743	cell aggregation	1/289	22/17943	0.300535253837675	0.631228430264975	25654	Col11a1
GO:0099558	maintenance of synapse structure	1/289	22/17943	0.300535253837675	0.631228430264975	29138	Bsn
GO:1901522	positive regulation of transcription from RNA polymerase II promoter involved in cellular response to chemical stimulus	1/289	22/17943	0.300535253837675	0.631228430264975	117038	Mt3
GO:1904666	regulation of ubiquitin protein ligase activity	1/289	22/17943	0.300535253837675	0.631228430264975	29138	Bsn
GO:0097164	ammonium ion metabolic process	4/289	172/17943	0.300780440315442	0.631228430264975	298607/64564/296972/24182	Agmat/Bbox1/Akr1b10/Agtr2
GO:0097306	cellular response to alcohol	4/289	172/17943	0.300780440315442	0.631228430264975	315215/24860/64041/414065	Mlc1/Ucp1/Birc5/Nanog
GO:0046887	positive regulation of hormone secretion	4/289	173/17943	0.304402276568154	0.638148486898479	25353/24889/24807/25321	Spp1/Cckar/Tacr1/Ghrhr
GO:0010927	cellular component assembly involved in morphogenesis	3/289	120/17943	0.304906401671972	0.638148486898479	29209/100910104/291245	Casq2/Xirp1/Actn2
GO:0046620	regulation of organ growth	3/289	120/17943	0.304906401671972	0.638148486898479	54254/54237/25444	Gata4/Cdk1/Fgf9
GO:2001023	regulation of response to drug	3/289	120/17943	0.304906401671972	0.638148486898479	85382/25101/29335	Ngb/Chrna3/Oprk1
GO:0002292	T cell differentiation involved in immune response	2/289	69/17943	0.305517460551006	0.638148486898479	362506/25712	Ccl19/Ifng
GO:0006940	regulation of smooth muscle contraction	2/289	69/17943	0.305517460551006	0.638148486898479	25101/24807	Chrna3/Tacr1
GO:1904888	cranial skeletal system development	2/289	69/17943	0.305517460551006	0.638148486898479	366542/246334	Six2/Tp63
GO:0009205	purine ribonucleoside triphosphate metabolic process	6/289	283/17943	0.305775553432585	0.638148486898479	24583/24959/54237/312488/100912008/24207	Myh3/Pgam2/Cdk1/Atp6v1b1/LOC100912008/Apoc3
GO:0060541	respiratory system development	6/289	283/17943	0.305775553432585	0.638148486898479	24450/54254/64186/298961/363071/25444	Hmgcs2/Gata4/Ascl1/Agr2/Stra6/Fgf9
GO:0009150	purine ribonucleotide metabolic process	9/289	452/17943	0.306013361223954	0.638251048718026	89813/24450/24583/50559/24959/54237/312488/100912008/24207	Pdk4/Hmgcs2/Myh3/Acot1/Pgam2/Cdk1/Atp6v1b1/LOC100912008/Apoc3
GO:0051100	negative regulation of binding	4/289	174/17943	0.308028914520424	0.638928122424707	246253/114482/100910104/171438	Adipoq/Nek2/Xirp1/Crtac1
GO:0000086	G2/M transition of mitotic cell cycle	3/289	121/17943	0.309311740846992	0.638928122424707	54237/360621/64041	Cdk1/Cdc6/Birc5
GO:0021782	glial cell development	3/289	121/17943	0.309311740846992	0.638928122424707	64186/29718/117038	Ascl1/Kcnj10/Mt3
GO:0006635	fatty acid beta-oxidation	2/289	70/17943	0.311463600843428	0.638928122424707	308100/246253	Acat2/Adipoq
GO:0007622	rhythmic behavior	2/289	70/17943	0.311463600843428	0.638928122424707	25321/65180	Ghrhr/Kcnd2
GO:0019748	secondary metabolic process	2/289	70/17943	0.311463600843428	0.638928122424707	246245/296972	Fmo2/Akr1b10
GO:0030433	ubiquitin-dependent ERAD pathway	2/289	70/17943	0.311463600843428	0.638928122424707	85273/292755	Fbxo2/Nccrp1
GO:0031103	axon regeneration	2/289	70/17943	0.311463600843428	0.638928122424707	25353/25239	Spp1/Apod
GO:0046635	positive regulation of alpha-beta T cell activation	2/289	70/17943	0.311463600843428	0.638928122424707	362506/25712	Ccl19/Ifng
GO:0002227	innate immune response in mucosa	1/289	23/17943	0.311815054721605	0.638928122424707	499926	Bpifb1
GO:0006700	C21-steroid hormone biosynthetic process	1/289	23/17943	0.311815054721605	0.638928122424707	29680	Cyp11a1
GO:0007141	male meiosis I	1/289	23/17943	0.311815054721605	0.638928122424707	300141	Mov10l1
GO:0007530	sex determination	1/289	23/17943	0.311815054721605	0.638928122424707	25444	Fgf9
GO:0009635	response to herbicide	1/289	23/17943	0.311815054721605	0.638928122424707	170496	Lcn2
GO:0010742	macrophage derived foam cell differentiation	1/289	23/17943	0.311815054721605	0.638928122424707	246253	Adipoq
GO:0015701	bicarbonate transport	1/289	23/17943	0.311815054721605	0.638928122424707	29440	Slc26a4
GO:0016137	glycoside metabolic process	1/289	23/17943	0.311815054721605	0.638928122424707	296972	Akr1b10
GO:0018230	peptidyl-L-cysteine S-palmitoylation	1/289	23/17943	0.311815054721605	0.638928122424707	499000	Zdhhc11
GO:0018231	peptidyl-S-diacylglycerol-L-cysteine biosynthetic process from peptidyl-cysteine	1/289	23/17943	0.311815054721605	0.638928122424707	499000	Zdhhc11
GO:0021516	dorsal spinal cord development	1/289	23/17943	0.311815054721605	0.638928122424707	64186	Ascl1
GO:0032148	activation of protein kinase B activity	1/289	23/17943	0.311815054721605	0.638928122424707	117038	Mt3
GO:0032303	regulation of icosanoid secretion	1/289	23/17943	0.311815054721605	0.638928122424707	24182	Agtr2
GO:0036342	post-anal tail morphogenesis	1/289	23/17943	0.311815054721605	0.638928122424707	246334	Tp63
GO:0046823	negative regulation of nucleocytoplasmic transport	1/289	23/17943	0.311815054721605	0.638928122424707	25239	Apod
GO:0060390	regulation of SMAD protein signal transduction	1/289	23/17943	0.311815054721605	0.638928122424707	252835	Gdf5
GO:0071498	cellular response to fluid shear stress	1/289	23/17943	0.311815054721605	0.638928122424707	25353	Spp1
GO:0072010	glomerular epithelium development	1/289	23/17943	0.311815054721605	0.638928122424707	246253	Adipoq
GO:0072337	modified amino acid transport	1/289	23/17943	0.311815054721605	0.638928122424707	65144	Pdzk1
GO:0090077	foam cell differentiation	1/289	23/17943	0.311815054721605	0.638928122424707	246253	Adipoq
GO:0001894	tissue homeostasis	5/289	230/17943	0.312786344510775	0.640142893817273	25353/89813/303887/24476/63850	Spp1/Pdk4/Muc4/Iapp/Prlh
GO:0030258	lipid modification	5/289	230/17943	0.312786344510775	0.640142893817273	246074/89813/308100/25239/246253	Scd/Pdk4/Acat2/Apod/Adipoq
GO:0060349	bone morphogenesis	3/289	122/17943	0.313719236143877	0.641276239199236	312495/362735/89803	Cyp26b1/Coch/Sfrp4
GO:2000278	regulation of DNA biosynthetic process	3/289	122/17943	0.313719236143877	0.641276239199236	50566/246253/114482	Grem1/Adipoq/Nek2
GO:0034976	response to endoplasmic reticulum stress	5/289	231/17943	0.315942023805017	0.645429871094429	687561/85273/298961/25712/292755	Anks4b/Fbxo2/Agr2/Ifng/Nccrp1
GO:0002090	regulation of receptor internalization	2/289	71/17943	0.317399051711977	0.646843971049167	89803/50566	Sfrp4/Grem1
GO:0042267	natural killer cell mediated cytotoxicity	2/289	71/17943	0.317399051711977	0.646843971049167	100361261/292450	Gzmbl3/Raet1e
GO:0046324	regulation of glucose import	2/289	71/17943	0.317399051711977	0.646843971049167	498284/246253	Itln1/Adipoq
GO:0097120	receptor localization to synapse	2/289	71/17943	0.317399051711977	0.646843971049167	314721/140724	Anks1b/Cacng3
GO:0051952	regulation of amine transport	3/289	123/17943	0.318128277192718	0.647933936991677	25101/29335/24182	Chrna3/Oprk1/Agtr2
GO:0046890	regulation of lipid biosynthetic process	4/289	177/17943	0.318934000817663	0.647933936991677	89813/25357/25712/24207	Pdk4/Thrsp/Ifng/Apoc3
GO:0009167	purine ribonucleoside monophosphate metabolic process	6/289	288/17943	0.31987390842433	0.647933936991677	24583/24959/54237/312488/100912008/24207	Myh3/Pgam2/Cdk1/Atp6v1b1/LOC100912008/Apoc3
GO:0043467	regulation of generation of precursor metabolites and energy	3/289	124/17943	0.322538262939672	0.647933936991677	24953/54237/24207	Gcgr/Cdk1/Apoc3
GO:0071774	response to fibroblast growth factor	3/289	124/17943	0.322538262939672	0.647933936991677	29680/289625/25444	Cyp11a1/Klb/Fgf9
GO:0009126	purine nucleoside monophosphate metabolic process	6/289	289/17943	0.322705763431376	0.647933936991677	24583/24959/54237/312488/100912008/24207	Myh3/Pgam2/Cdk1/Atp6v1b1/LOC100912008/Apoc3
GO:0009199	ribonucleoside triphosphate metabolic process	6/289	289/17943	0.322705763431376	0.647933936991677	24583/24959/54237/312488/100912008/24207	Myh3/Pgam2/Cdk1/Atp6v1b1/LOC100912008/Apoc3
GO:0001780	neutrophil homeostasis	1/289	24/17943	0.322913573091329	0.647933936991677	25712	Ifng
GO:0001911	negative regulation of leukocyte mediated cytotoxicity	1/289	24/17943	0.322913573091329	0.647933936991677	303887	Muc4
GO:0003181	atrioventricular valve morphogenesis	1/289	24/17943	0.322913573091329	0.647933936991677	54254	Gata4
GO:0007095	mitotic G2 DNA damage checkpoint	1/289	24/17943	0.322913573091329	0.647933936991677	54237	Cdk1
GO:0008211	glucocorticoid metabolic process	1/289	24/17943	0.322913573091329	0.647933936991677	29680	Cyp11a1
GO:0023019	signal transduction involved in regulation of gene expression	1/289	24/17943	0.322913573091329	0.647933936991677	54254	Gata4
GO:0032098	regulation of appetite	1/289	24/17943	0.322913573091329	0.647933936991677	60337	Npff
GO:0032352	positive regulation of hormone metabolic process	1/289	24/17943	0.322913573091329	0.647933936991677	25712	Ifng
GO:0036315	cellular response to sterol	1/289	24/17943	0.322913573091329	0.647933936991677	315215	Mlc1
GO:0042474	middle ear morphogenesis	1/289	24/17943	0.322913573091329	0.647933936991677	366542	Six2
GO:0045408	regulation of interleukin-6 biosynthetic process	1/289	24/17943	0.322913573091329	0.647933936991677	25712	Ifng
GO:0050765	negative regulation of phagocytosis	1/289	24/17943	0.322913573091329	0.647933936991677	246253	Adipoq
GO:0051195	negative regulation of cofactor metabolic process	1/289	24/17943	0.322913573091329	0.647933936991677	117038	Mt3
GO:0051238	sequestering of metal ion	1/289	24/17943	0.322913573091329	0.647933936991677	170496	Lcn2
GO:0071732	cellular response to nitric oxide	1/289	24/17943	0.322913573091329	0.647933936991677	117038	Mt3
GO:0072243	metanephric nephron epithelium development	1/289	24/17943	0.322913573091329	0.647933936991677	246253	Adipoq
GO:0098810	neurotransmitter reuptake	1/289	24/17943	0.322913573091329	0.647933936991677	29718	Kcnj10
GO:1901889	negative regulation of cell junction assembly	1/289	24/17943	0.322913573091329	0.647933936991677	25239	Apod
GO:2000209	regulation of anoikis	1/289	24/17943	0.322913573091329	0.647933936991677	89813	Pdk4
GO:0032387	negative regulation of intracellular transport	2/289	72/17943	0.323322617825102	0.647986028496635	25239/246253	Apod/Adipoq
GO:0055008	cardiac muscle tissue morphogenesis	2/289	72/17943	0.323322617825102	0.647986028496635	290561/25654	Tnnc1/Col11a1
GO:0071356	cellular response to tumor necrosis factor	5/289	234/17943	0.325432806790592	0.648343066759511	170496/362506/117551/29680/246253	Lcn2/Ccl19/Ccl22/Cyp11a1/Adipoq
GO:0007612	learning	4/289	179/17943	0.326221449226641	0.648343066759511	363071/29335/24807/25445	Stra6/Oprk1/Tacr1/Fosl1
GO:0043271	negative regulation of ion transport	4/289	179/17943	0.326221449226641	0.648343066759511	89803/29209/24182/291245	Sfrp4/Casq2/Agtr2/Actn2
GO:0043524	negative regulation of neuron apoptotic process	4/289	179/17943	0.326221449226641	0.648343066759511	252835/117038/24922/64041	Gdf5/Mt3/Gabrb3/Birc5
GO:0010906	regulation of glucose metabolic process	3/289	125/17943	0.326948601661081	0.648343066759511	89813/24953/246253	Pdk4/Gcgr/Adipoq
GO:0018210	peptidyl-threonine modification	3/289	125/17943	0.326948601661081	0.648343066759511	54237/315852/113907	Cdk1/Ttk/Sbk1
GO:0044070	regulation of anion transport	3/289	125/17943	0.326948601661081	0.648343066759511	65144/89803/24182	Pdzk1/Sfrp4/Agtr2
GO:1904659	glucose transmembrane transport	3/289	125/17943	0.326948601661081	0.648343066759511	498284/366441/246253	Itln1/Slc5a9/Adipoq
GO:0016311	dephosphorylation	9/289	462/17943	0.328304978467039	0.648343066759511	116660/307472/117256/25712/58977/29714/690955/499818/24182	Ptprn/Sh3rf2/Ppp2r2c/Ifng/Ppp1r1a/Ptprn2/Lilrb3b/Ppp1r1c/Agtr2
GO:0009144	purine nucleoside triphosphate metabolic process	6/289	291/17943	0.328380288377602	0.648343066759511	24583/24959/54237/312488/100912008/24207	Myh3/Pgam2/Cdk1/Atp6v1b1/LOC100912008/Apoc3
GO:0001707	mesoderm formation	2/289	73/17943	0.329233144857559	0.648343066759511	366542/414065	Six2/Nanog
GO:0001738	morphogenesis of a polarized epithelium	2/289	73/17943	0.329233144857559	0.648343066759511	246334/687031	Tp63/Ajap1
GO:0009409	response to cold	2/289	73/17943	0.329233144857559	0.648343066759511	24860/171384	Ucp1/Trpm8
GO:0055117	regulation of cardiac muscle contraction	2/289	73/17943	0.329233144857559	0.648343066759511	54254/29209	Gata4/Casq2
GO:0070098	chemokine-mediated signaling pathway	2/289	73/17943	0.329233144857559	0.648343066759511	362506/117551	Ccl19/Ccl22
GO:0010977	negative regulation of neuron projection development	4/289	180/17943	0.32986933076619	0.648343066759511	25353/291713/117038/65047	Spp1/Rit2/Mt3/Slit1
GO:0008645	hexose transmembrane transport	3/289	126/17943	0.331358710972286	0.648343066759511	498284/366441/246253	Itln1/Slc5a9/Adipoq
GO:0009582	detection of abiotic stimulus	3/289	126/17943	0.331358710972286	0.648343066759511	24338/171384/25654	Ephb1/Trpm8/Col11a1
GO:0034332	adherens junction organization	3/289	126/17943	0.331358710972286	0.648343066759511	25239/50566/291245	Apod/Grem1/Actn2
GO:0071346	cellular response to interferon-gamma	3/289	126/17943	0.331358710972286	0.648343066759511	362506/25712/117551	Ccl19/Ifng/Ccl22
GO:0051480	regulation of cytosolic calcium ion concentration	8/289	406/17943	0.331620656724944	0.648343066759511	171519/362506/60337/24889/29209/170704/24807/29358	Calcb/Ccl19/Npff/Cckar/Casq2/Hrh4/Tacr1/Npy1r
GO:0097327	response to antineoplastic agent	4/289	181/17943	0.333519520040691	0.648343066759511	499856/29680/414065/24182	Fibin/Cyp11a1/Nanog/Agtr2
GO:0001829	trophectodermal cell differentiation	1/289	25/17943	0.33383371246164	0.648343066759511	29203	Foxd3
GO:0002418	immune response to tumor cell	1/289	25/17943	0.33383371246164	0.648343066759511	303887	Muc4
GO:0003176	aortic valve development	1/289	25/17943	0.33383371246164	0.648343066759511	54254	Gata4
GO:0008340	determination of adult lifespan	1/289	25/17943	0.33383371246164	0.648343066759511	25321	Ghrhr
GO:0009394	2'-deoxyribonucleotide metabolic process	1/289	25/17943	0.33383371246164	0.648343066759511	192252	Dctpp1
GO:0010669	epithelial structure maintenance	1/289	25/17943	0.33383371246164	0.648343066759511	303887	Muc4
GO:0010874	regulation of cholesterol efflux	1/289	25/17943	0.33383371246164	0.648343066759511	246253	Adipoq
GO:0014821	phasic smooth muscle contraction	1/289	25/17943	0.33383371246164	0.648343066759511	29358	Npy1r
GO:0015813	L-glutamate transmembrane transport	1/289	25/17943	0.33383371246164	0.648343066759511	29718	Kcnj10
GO:0016082	synaptic vesicle priming	1/289	25/17943	0.33383371246164	0.648343066759511	84573	Otof
GO:0019692	deoxyribose phosphate metabolic process	1/289	25/17943	0.33383371246164	0.648343066759511	192252	Dctpp1
GO:0021895	cerebral cortex neuron differentiation	1/289	25/17943	0.33383371246164	0.648343066759511	64186	Ascl1
GO:0032753	positive regulation of interleukin-4 production	1/289	25/17943	0.33383371246164	0.648343066759511	303414	Epx
GO:0035561	regulation of chromatin binding	1/289	25/17943	0.33383371246164	0.648343066759511	361060	Ebf2
GO:0042226	interleukin-6 biosynthetic process	1/289	25/17943	0.33383371246164	0.648343066759511	25712	Ifng
GO:0045472	response to ether	1/289	25/17943	0.33383371246164	0.648343066759511	414065	Nanog
GO:0045736	negative regulation of cyclin-dependent protein serine/threonine kinase activity	1/289	25/17943	0.33383371246164	0.648343066759511	502750	Wee2
GO:0048569	post-embryonic animal organ development	1/289	25/17943	0.33383371246164	0.648343066759511	303887	Muc4
GO:0048670	regulation of collateral sprouting	1/289	25/17943	0.33383371246164	0.648343066759511	25353	Spp1
GO:0051307	meiotic chromosome separation	1/289	25/17943	0.33383371246164	0.648343066759511	315852	Ttk
GO:0060536	cartilage morphogenesis	1/289	25/17943	0.33383371246164	0.648343066759511	362735	Coch
GO:0071450	cellular response to oxygen radical	1/289	25/17943	0.33383371246164	0.648343066759511	117038	Mt3
GO:0071451	cellular response to superoxide	1/289	25/17943	0.33383371246164	0.648343066759511	117038	Mt3
GO:0071472	cellular response to salt stress	1/289	25/17943	0.33383371246164	0.648343066759511	100314231	Mir30b
GO:0090344	negative regulation of cell aging	1/289	25/17943	0.33383371246164	0.648343066759511	246334	Tp63
GO:1903020	positive regulation of glycoprotein metabolic process	1/289	25/17943	0.33383371246164	0.648343066759511	362506	Ccl19
GO:2000050	regulation of non-canonical Wnt signaling pathway	1/289	25/17943	0.33383371246164	0.648343066759511	89803	Sfrp4
GO:2000831	regulation of steroid hormone secretion	1/289	25/17943	0.33383371246164	0.648343066759511	24182	Agtr2
GO:0009100	glycoprotein metabolic process	7/289	350/17943	0.334578987886303	0.648343066759511	313233/85273/362506/292755/117038/25654/291770	Galnt12/Fbxo2/Ccl19/Nccrp1/Mt3/Col11a1/Chst9
GO:0002228	natural killer cell mediated immunity	2/289	74/17943	0.335129518487521	0.648343066759511	100361261/292450	Gzmbl3/Raet1e
GO:0015914	phospholipid transport	2/289	74/17943	0.335129518487521	0.648343066759511	298504/24207	Mfsd2a/Apoc3
GO:0032413	negative regulation of ion transmembrane transporter activity	2/289	74/17943	0.335129518487521	0.648343066759511	29209/291245	Casq2/Actn2
GO:0050433	regulation of catecholamine secretion	2/289	74/17943	0.335129518487521	0.648343066759511	29335/24182	Oprk1/Agtr2
GO:0051155	positive regulation of striated muscle cell differentiation	2/289	74/17943	0.335129518487521	0.648343066759511	312495/50566	Cyp26b1/Grem1
GO:0009581	detection of external stimulus	3/289	127/17943	0.335768017831346	0.648343066759511	24338/171384/25654	Ephb1/Trpm8/Col11a1
GO:0015837	amine transport	3/289	127/17943	0.335768017831346	0.648343066759511	25101/29335/24182	Chrna3/Oprk1/Agtr2
GO:1901136	carbohydrate derivative catabolic process	3/289	127/17943	0.335768017831346	0.648343066759511	85273/292755/192252	Fbxo2/Nccrp1/Dctpp1
GO:2000241	regulation of reproductive process	4/289	182/17943	0.337171673163008	0.648343066759511	81828/54237/315852/502750	Zp2/Cdk1/Ttk/Wee2
GO:0071248	cellular response to metal ion	5/289	238/17943	0.338133790216968	0.648343066759511	361921/65029/79243/29680/117038	Ect2/Aoc1/Hsd17b2/Cyp11a1/Mt3
GO:1901617	organic hydroxy compound biosynthetic process	5/289	238/17943	0.338133790216968	0.648343066759511	24450/308100/25712/29680/24182	Hmgcs2/Acat2/Ifng/Cyp11a1/Agtr2
GO:0009259	ribonucleotide metabolic process	9/289	467/17943	0.339567228928642	0.648343066759511	89813/24450/24583/50559/24959/54237/312488/100912008/24207	Pdk4/Hmgcs2/Myh3/Acot1/Pgam2/Cdk1/Atp6v1b1/LOC100912008/Apoc3
GO:1902105	regulation of leukocyte differentiation	6/289	295/17943	0.339767851252708	0.648343066759511	312495/362506/25712/679958/690955/246253	Cyp26b1/Ccl19/Ifng/Slc9b2/Lilrb3b/Adipoq
GO:0015749	monosaccharide transmembrane transport	3/289	128/17943	0.340175958537854	0.648343066759511	498284/366441/246253	Itln1/Slc5a9/Adipoq
GO:0055076	transition metal ion homeostasis	3/289	128/17943	0.340175958537854	0.648343066759511	170496/113910/117038	Lcn2/Prnd/Mt3
GO:0071901	negative regulation of protein serine/threonine kinase activity	3/289	128/17943	0.340175958537854	0.648343066759511	29545/246253/502750	Uchl1/Adipoq/Wee2
GO:0005977	glycogen metabolic process	2/289	75/17943	0.341010663415169	0.648343066759511	24953/58977	Gcgr/Ppp1r1a
GO:0006073	cellular glucan metabolic process	2/289	75/17943	0.341010663415169	0.648343066759511	24953/58977	Gcgr/Ppp1r1a
GO:0044042	glucan metabolic process	2/289	75/17943	0.341010663415169	0.648343066759511	24953/58977	Gcgr/Ppp1r1a
GO:0060191	regulation of lipase activity	2/289	75/17943	0.341010663415169	0.648343066759511	362850/24207	Angptl4/Apoc3
GO:1901880	negative regulation of protein depolymerization	2/289	75/17943	0.341010663415169	0.648343066759511	306575/363823	Ckap2/Map6d1
GO:0051098	regulation of binding	8/289	410/17943	0.341264002817688	0.648343066759511	361060/25712/100912292/246253/315731/114482/100910104/171438	Ebf2/Ifng/Enho/Adipoq/Larp6/Nek2/Xirp1/Crtac1
GO:1903531	negative regulation of secretion by cell	5/289	239/17943	0.341315806493704	0.648343066759511	60337/29335/29358/246253/24182	Npff/Oprk1/Npy1r/Adipoq/Agtr2
GO:0009895	negative regulation of catabolic process	6/289	296/17943	0.342621783579314	0.648343066759511	54254/290326/362136/117038/24207/689936	Gata4/Pbk/Dapl1/Mt3/Apoc3/Gpr81
GO:0030099	myeloid cell differentiation	8/289	411/17943	0.343681520750208	0.648343066759511	29168/362506/25712/679958/690955/309389/246253/311613	Ubd/Ccl19/Ifng/Slc9b2/Lilrb3b/Nkx2-3/Adipoq/L3mbtl1
GO:0002335	mature B cell differentiation	1/289	26/17943	0.344578330002582	0.648343066759511	309389	Nkx2-3
GO:0003299	muscle hypertrophy in response to stress	1/289	26/17943	0.344578330002582	0.648343066759511	54254	Gata4
GO:0006144	purine nucleobase metabolic process	1/289	26/17943	0.344578330002582	0.648343066759511	316421	Aox2
GO:0006882	cellular zinc ion homeostasis	1/289	26/17943	0.344578330002582	0.648343066759511	117038	Mt3
GO:0006925	inflammatory cell apoptotic process	1/289	26/17943	0.344578330002582	0.648343066759511	25712	Ifng
GO:0007413	axonal fasciculation	1/289	26/17943	0.344578330002582	0.648343066759511	171438	Crtac1
GO:0010575	positive regulation of vascular endothelial growth factor production	1/289	26/17943	0.344578330002582	0.648343066759511	54254	Gata4
GO:0010880	regulation of release of sequestered calcium ion into cytosol by sarcoplasmic reticulum	1/289	26/17943	0.344578330002582	0.648343066759511	29209	Casq2
GO:0014898	cardiac muscle hypertrophy in response to stress	1/289	26/17943	0.344578330002582	0.648343066759511	54254	Gata4
GO:0014912	negative regulation of smooth muscle cell migration	1/289	26/17943	0.344578330002582	0.648343066759511	246253	Adipoq
GO:0015874	norepinephrine transport	1/289	26/17943	0.344578330002582	0.648343066759511	24182	Agtr2
GO:0030252	growth hormone secretion	1/289	26/17943	0.344578330002582	0.648343066759511	25321	Ghrhr
GO:0031954	positive regulation of protein autophosphorylation	1/289	26/17943	0.344578330002582	0.648343066759511	50566	Grem1
GO:0032928	regulation of superoxide anion generation	1/289	26/17943	0.344578330002582	0.648343066759511	499099	Cd177
GO:0034114	regulation of heterotypic cell-cell adhesion	1/289	26/17943	0.344578330002582	0.648343066759511	246253	Adipoq
GO:0043567	regulation of insulin-like growth factor receptor signaling pathway	1/289	26/17943	0.344578330002582	0.648343066759511	25321	Ghrhr
GO:0048148	behavioral response to cocaine	1/289	26/17943	0.344578330002582	0.648343066759511	29335	Oprk1
GO:0048799	animal organ maturation	1/289	26/17943	0.344578330002582	0.648343066759511	50566	Grem1
GO:0048857	neural nucleus development	1/289	26/17943	0.344578330002582	0.648343066759511	64186	Ascl1
GO:0051194	positive regulation of cofactor metabolic process	1/289	26/17943	0.344578330002582	0.648343066759511	311374	Duoxa1
GO:0060065	uterus development	1/289	26/17943	0.344578330002582	0.648343066759511	363071	Stra6
GO:0070841	inclusion body assembly	1/289	26/17943	0.344578330002582	0.648343066759511	29168	Ubd
GO:0072574	hepatocyte proliferation	1/289	26/17943	0.344578330002582	0.648343066759511	25712	Ifng
GO:0072575	epithelial cell proliferation involved in liver morphogenesis	1/289	26/17943	0.344578330002582	0.648343066759511	25712	Ifng
GO:0089718	amino acid import across plasma membrane	1/289	26/17943	0.344578330002582	0.648343066759511	29718	Kcnj10
GO:0090023	positive regulation of neutrophil chemotaxis	1/289	26/17943	0.344578330002582	0.648343066759511	362506	Ccl19
GO:0106030	neuron projection fasciculation	1/289	26/17943	0.344578330002582	0.648343066759511	171438	Crtac1
GO:1901032	negative regulation of response to reactive oxygen species	1/289	26/17943	0.344578330002582	0.648343066759511	85382	Ngb
GO:1903206	negative regulation of hydrogen peroxide-induced cell death	1/289	26/17943	0.344578330002582	0.648343066759511	85382	Ngb
GO:1904030	negative regulation of cyclin-dependent protein kinase activity	1/289	26/17943	0.344578330002582	0.648343066759511	502750	Wee2
GO:1905809	negative regulation of synapse organization	1/289	26/17943	0.344578330002582	0.648343066759511	65047	Slit1
GO:2000738	positive regulation of stem cell differentiation	1/289	26/17943	0.344578330002582	0.648343066759511	54254	Gata4
GO:2001039	negative regulation of cellular response to drug	1/289	26/17943	0.344578330002582	0.648343066759511	85382	Ngb
GO:0031623	receptor internalization	3/289	129/17943	0.344581978727047	0.648343066759511	89803/140724/50566	Sfrp4/Cacng3/Grem1
GO:0031098	stress-activated protein kinase signaling cascade	6/289	297/17943	0.345478198443026	0.649668007411205	307472/24338/89803/362506/290326/29335	Sh3rf2/Ephb1/Sfrp4/Ccl19/Pbk/Oprk1
GO:0050808	synapse organization	9/289	470/17943	0.346355810684955	0.650147864018866	29138/24338/362235/313156/362945/314164/25456/24922/65047	Bsn/Ephb1/Syndig1/Lingo2/Lrrc24/Lrfn5/Glrb/Gabrb3/Slit1
GO:0006029	proteoglycan metabolic process	2/289	76/17943	0.346875542402347	0.650147864018866	25654/291770	Col11a1/Chst9
GO:0043407	negative regulation of MAP kinase activity	2/289	76/17943	0.346875542402347	0.650147864018866	29545/246253	Uchl1/Adipoq
GO:0051785	positive regulation of nuclear division	2/289	76/17943	0.346875542402347	0.650147864018866	311336/64041	Nusap1/Birc5
GO:0009913	epidermal cell differentiation	4/289	185/17943	0.348136525498602	0.650147864018866	312495/287702/89803/246334	Cyp26b1/Krt17/Sfrp4/Tp63
GO:0061351	neural precursor cell proliferation	4/289	185/17943	0.348136525498602	0.650147864018866	24338/64186/362510/497913	Ephb1/Ascl1/Melk/Gjc2
GO:0001909	leukocyte mediated cytotoxicity	3/289	130/17943	0.348985533359398	0.650147864018866	303887/100361261/292450	Muc4/Gzmbl3/Raet1e
GO:0046717	acid secretion	3/289	130/17943	0.348985533359398	0.650147864018866	24889/24785/24182	Cckar/Slc9a4/Agtr2
GO:0061387	regulation of extent of cell growth	3/289	130/17943	0.348985533359398	0.650147864018866	25353/117038/65047	Spp1/Mt3/Slit1
GO:0070663	regulation of leukocyte proliferation	5/289	242/17943	0.350874439033636	0.650147864018866	362506/25712/50566/24807/108352332	Ccl19/Ifng/Grem1/Tacr1/Hhla2
GO:0014075	response to amine	2/289	77/17943	0.352723155332843	0.650147864018866	54237/362477	Cdk1/Rgs20
GO:0048332	mesoderm morphogenesis	2/289	77/17943	0.352723155332843	0.650147864018866	366542/414065	Six2/Nanog
GO:0071320	cellular response to cAMP	2/289	77/17943	0.352723155332843	0.650147864018866	29680/246253	Cyp11a1/Adipoq
GO:1903201	regulation of oxidative stress-induced cell death	2/289	77/17943	0.352723155332843	0.650147864018866	54254/85382	Gata4/Ngb
GO:2000573	positive regulation of DNA biosynthetic process	2/289	77/17943	0.352723155332843	0.650147864018866	50566/114482	Grem1/Nek2
GO:0010565	regulation of cellular ketone metabolic process	3/289	131/17943	0.353386086705864	0.650147864018866	89813/24207/246253	Pdk4/Apoc3/Adipoq
GO:0015696	ammonium transport	3/289	131/17943	0.353386086705864	0.650147864018866	65144/25101/29335	Pdzk1/Chrna3/Oprk1
GO:0043123	positive regulation of I-kappaB kinase/NF-kappaB signaling	3/289	131/17943	0.353386086705864	0.650147864018866	29168/362506/246253	Ubd/Ccl19/Adipoq
GO:0009161	ribonucleoside monophosphate metabolic process	6/289	300/17943	0.354060683190379	0.650147864018866	24583/24959/54237/312488/100912008/24207	Myh3/Pgam2/Cdk1/Atp6v1b1/LOC100912008/Apoc3
GO:0060326	cell chemotaxis	6/289	300/17943	0.354060683190379	0.650147864018866	25353/24338/362506/25712/117551/50566	Spp1/Ephb1/Ccl19/Ifng/Ccl22/Grem1
GO:0003071	renal system process involved in regulation of systemic arterial blood pressure	1/289	27/17943	0.355150237276638	0.650147864018866	24182	Agtr2
GO:0003171	atrioventricular valve development	1/289	27/17943	0.355150237276638	0.650147864018866	54254	Gata4
GO:0003413	chondrocyte differentiation involved in endochondral bone morphogenesis	1/289	27/17943	0.355150237276638	0.650147864018866	362735	Coch
GO:0006270	DNA replication initiation	1/289	27/17943	0.355150237276638	0.650147864018866	360621	Cdc6
GO:0007620	copulation	1/289	27/17943	0.355150237276638	0.650147864018866	24807	Tacr1
GO:0009713	catechol-containing compound biosynthetic process	1/289	27/17943	0.355150237276638	0.650147864018866	24182	Agtr2
GO:0010893	positive regulation of steroid biosynthetic process	1/289	27/17943	0.355150237276638	0.650147864018866	25712	Ifng
GO:0010971	positive regulation of G2/M transition of mitotic cell cycle	1/289	27/17943	0.355150237276638	0.650147864018866	54237	Cdk1
GO:0014887	cardiac muscle adaptation	1/289	27/17943	0.355150237276638	0.650147864018866	54254	Gata4
GO:0032891	negative regulation of organic acid transport	1/289	27/17943	0.355150237276638	0.650147864018866	24182	Agtr2
GO:0032925	regulation of activin receptor signaling pathway	1/289	27/17943	0.355150237276638	0.650147864018866	25444	Fgf9
GO:0033197	response to vitamin E	1/289	27/17943	0.355150237276638	0.650147864018866	29680	Cyp11a1
GO:0033688	regulation of osteoblast proliferation	1/289	27/17943	0.355150237276638	0.650147864018866	50566	Grem1
GO:0036003	positive regulation of transcription from RNA polymerase II promoter in response to stress	1/289	27/17943	0.355150237276638	0.650147864018866	117038	Mt3
GO:0042104	positive regulation of activated T cell proliferation	1/289	27/17943	0.355150237276638	0.650147864018866	108352332	Hhla2
GO:0042423	catecholamine biosynthetic process	1/289	27/17943	0.355150237276638	0.650147864018866	24182	Agtr2
GO:0042753	positive regulation of circadian rhythm	1/289	27/17943	0.355150237276638	0.650147864018866	25321	Ghrhr
GO:0042832	defense response to protozoan	1/289	27/17943	0.355150237276638	0.650147864018866	25712	Ifng
GO:0044321	response to leptin	1/289	27/17943	0.355150237276638	0.650147864018866	117038	Mt3
GO:0045730	respiratory burst	1/289	27/17943	0.355150237276638	0.650147864018866	311793	Noxa1
GO:0045780	positive regulation of bone resorption	1/289	27/17943	0.355150237276638	0.650147864018866	25353	Spp1
GO:0045830	positive regulation of isotype switching	1/289	27/17943	0.355150237276638	0.650147864018866	25712	Ifng
GO:0046852	positive regulation of bone remodeling	1/289	27/17943	0.355150237276638	0.650147864018866	25353	Spp1
GO:0048596	embryonic camera-type eye morphogenesis	1/289	27/17943	0.355150237276638	0.650147864018866	363071	Stra6
GO:0051984	positive regulation of chromosome segregation	1/289	27/17943	0.355150237276638	0.650147864018866	360621	Cdc6
GO:0060343	trabecula formation	1/289	27/17943	0.355150237276638	0.650147864018866	50566	Grem1
GO:0090025	regulation of monocyte chemotaxis	1/289	27/17943	0.355150237276638	0.650147864018866	50566	Grem1
GO:1903579	negative regulation of ATP metabolic process	1/289	27/17943	0.355150237276638	0.650147864018866	24207	Apoc3
GO:1904353	regulation of telomere capping	1/289	27/17943	0.355150237276638	0.650147864018866	114482	Nek2
GO:0022411	cellular component disassembly	7/289	358/17943	0.355471569875017	0.650384164893015	303659/54237/306575/363823/54271/500697/291245	Kif19/Cdk1/Ckap2/Map6d1/Tpsab1/RGD1565693/Actn2
GO:0034219	carbohydrate transmembrane transport	3/289	132/17943	0.357783112328983	0.652141525292957	498284/366441/246253	Itln1/Slc5a9/Adipoq
GO:0048640	negative regulation of developmental growth	3/289	132/17943	0.357783112328983	0.652141525292957	25353/117038/65047	Spp1/Mt3/Slit1
GO:0051101	regulation of DNA binding	3/289	132/17943	0.357783112328983	0.652141525292957	25712/100912292/114482	Ifng/Enho/Nek2
GO:0052548	regulation of endopeptidase activity	8/289	417/17943	0.358234922851713	0.652141525292957	301026/116589/100360940/304689/246334/117038/64041/689230	Ngp/Serpinb5/LOC100360940/Serpinb11/Tp63/Mt3/Birc5/LOC689230
GO:0003407	neural retina development	2/289	78/17943	0.358552538292906	0.652141525292957	288736/171360	Foxn4/Vsx2
GO:0006094	gluconeogenesis	2/289	78/17943	0.358552538292906	0.652141525292957	24959/246253	Pgam2/Adipoq
GO:0008543	fibroblast growth factor receptor signaling pathway	2/289	78/17943	0.358552538292906	0.652141525292957	289625/25444	Klb/Fgf9
GO:0034620	cellular response to unfolded protein	2/289	78/17943	0.358552538292906	0.652141525292957	298961/25712	Agr2/Ifng
GO:0035094	response to nicotine	2/289	78/17943	0.358552538292906	0.652141525292957	25101/24807	Chrna3/Tacr1
GO:0048168	regulation of neuronal synaptic plasticity	2/289	78/17943	0.358552538292906	0.652141525292957	29718/315163	Kcnj10/Shisa8
GO:0050432	catecholamine secretion	2/289	78/17943	0.358552538292906	0.652141525292957	29335/24182	Oprk1/Agtr2
GO:0006163	purine nucleotide metabolic process	9/289	476/17943	0.35999273866058	0.654409153621032	89813/24450/24583/50559/24959/54237/312488/100912008/24207	Pdk4/Hmgcs2/Myh3/Acot1/Pgam2/Cdk1/Atp6v1b1/LOC100912008/Apoc3
GO:0019933	cAMP-mediated signaling	4/289	189/17943	0.362763535124169	0.654665482192704	24953/171519/291713/25321	Gcgr/Calcb/Rit2/Ghrhr
GO:0002312	B cell activation involved in immune response	2/289	79/17943	0.36436276267157	0.654665482192704	25712/309389	Ifng/Nkx2-3
GO:0032651	regulation of interleukin-1 beta production	2/289	79/17943	0.36436276267157	0.654665482192704	362506/25712	Ccl19/Ifng
GO:0051602	response to electrical stimulus	2/289	79/17943	0.36436276267157	0.654665482192704	25743/24807	Kcnj6/Tacr1
GO:0071300	cellular response to retinoic acid	2/289	79/17943	0.36436276267157	0.654665482192704	312495/287699	Cyp26b1/Krt13
GO:0000303	response to superoxide	1/289	28/17943	0.365552200964238	0.654665482192704	117038	Mt3
GO:0001516	prostaglandin biosynthetic process	1/289	28/17943	0.365552200964238	0.654665482192704	59103	Ptges
GO:0002825	regulation of T-helper 1 type immune response	1/289	28/17943	0.365552200964238	0.654665482192704	362506	Ccl19
GO:0003085	negative regulation of systemic arterial blood pressure	1/289	28/17943	0.365552200964238	0.654665482192704	24182	Agtr2
GO:0006829	zinc ion transport	1/289	28/17943	0.365552200964238	0.654665482192704	117038	Mt3
GO:0006910	phagocytosis, recognition	1/289	28/17943	0.365552200964238	0.654665482192704	291445	Megf10
GO:0009404	toxin metabolic process	1/289	28/17943	0.365552200964238	0.654665482192704	246245	Fmo2
GO:0019433	triglyceride catabolic process	1/289	28/17943	0.365552200964238	0.654665482192704	24207	Apoc3
GO:0021952	central nervous system projection neuron axonogenesis	1/289	28/17943	0.365552200964238	0.654665482192704	24338	Ephb1
GO:0035929	steroid hormone secretion	1/289	28/17943	0.365552200964238	0.654665482192704	24182	Agtr2
GO:0044458	motile cilium assembly	1/289	28/17943	0.365552200964238	0.654665482192704	100526629	Mir449c
GO:0045742	positive regulation of epidermal growth factor receptor signaling pathway	1/289	28/17943	0.365552200964238	0.654665482192704	298961	Agr2
GO:0045922	negative regulation of fatty acid metabolic process	1/289	28/17943	0.365552200964238	0.654665482192704	24207	Apoc3
GO:0046457	prostanoid biosynthetic process	1/289	28/17943	0.365552200964238	0.654665482192704	59103	Ptges
GO:0048843	negative regulation of axon extension involved in axon guidance	1/289	28/17943	0.365552200964238	0.654665482192704	65047	Slit1
GO:0051354	negative regulation of oxidoreductase activity	1/289	28/17943	0.365552200964238	0.654665482192704	117038	Mt3
GO:0055069	zinc ion homeostasis	1/289	28/17943	0.365552200964238	0.654665482192704	117038	Mt3
GO:0060384	innervation	1/289	28/17943	0.365552200964238	0.654665482192704	24922	Gabrb3
GO:0071624	positive regulation of granulocyte chemotaxis	1/289	28/17943	0.365552200964238	0.654665482192704	362506	Ccl19
GO:0072576	liver morphogenesis	1/289	28/17943	0.365552200964238	0.654665482192704	25712	Ifng
GO:0090208	positive regulation of triglyceride metabolic process	1/289	28/17943	0.365552200964238	0.654665482192704	24207	Apoc3
GO:1902170	cellular response to reactive nitrogen species	1/289	28/17943	0.365552200964238	0.654665482192704	117038	Mt3
GO:2000780	negative regulation of double-strand break repair	1/289	28/17943	0.365552200964238	0.654665482192704	497856	Rmi2
GO:0001890	placenta development	4/289	190/17943	0.366419415125247	0.655178055691707	89803/79243/29203/25445	Sfrp4/Hsd17b2/Foxd3/Fosl1
GO:0046328	regulation of JNK cascade	4/289	190/17943	0.366419415125247	0.655178055691707	307472/24338/89803/362506	Sh3rf2/Ephb1/Sfrp4/Ccl19
GO:0050796	regulation of insulin secretion	4/289	190/17943	0.366419415125247	0.655178055691707	25712/60337/679958/64041	Ifng/Npff/Slc9b2/Birc5
GO:0031330	negative regulation of cellular catabolic process	5/289	248/17943	0.370028173861214	0.659276711872325	54254/290326/362136/117038/24207	Gata4/Pbk/Dapl1/Mt3/Apoc3
GO:0000380	alternative mRNA splicing, via spliceosome	2/289	80/17943	0.370152934280422	0.659276711872325	314647/300758	Celf5/Celf6
GO:0019319	hexose biosynthetic process	2/289	80/17943	0.370152934280422	0.659276711872325	24959/246253	Pgam2/Adipoq
GO:0048663	neuron fate commitment	2/289	80/17943	0.370152934280422	0.659276711872325	64186/288736	Ascl1/Foxn4
GO:0050805	negative regulation of synaptic transmission	2/289	80/17943	0.370152934280422	0.659276711872325	690955/246253	Lilrb3b/Adipoq
GO:0072384	organelle transport along microtubule	2/289	80/17943	0.370152934280422	0.659276711872325	29545/689931	Uchl1/Mgarp
GO:0010811	positive regulation of cell-substrate adhesion	3/289	135/17943	0.370947897349893	0.659276711872325	25353/298961/314280	Spp1/Agr2/Smoc1
GO:0007281	germ cell development	6/289	306/17943	0.371270523317609	0.659276711872325	290989/300141/292129/54237/362623/502750	Catsper3/Mov10l1/Tdrd1/Cdk1/Catsper4/Wee2
GO:0045927	positive regulation of growth	6/289	306/17943	0.371270523317609	0.659276711872325	54254/287702/54237/298961/25444/25321	Gata4/Krt17/Cdk1/Agr2/Fgf9/Ghrhr
GO:0045860	positive regulation of protein kinase activity	9/289	481/17943	0.371407082591621	0.659276711872325	361921/362506/25712/296269/117038/360621/25101/50566/246253	Ect2/Ccl19/Ifng/Angpt4/Mt3/Cdc6/Chrna3/Grem1/Adipoq
GO:0001666	response to hypoxia	8/289	424/17943	0.375297142589828	0.659276711872325	362850/296269/85382/24613/117038/246253/65180/689931	Angptl4/Angpt4/Ngb/Oprd1/Mt3/Adipoq/Kcnd2/Mgarp
GO:0000305	response to oxygen radical	1/289	29/17943	0.375786943577765	0.659276711872325	117038	Mt3
GO:0001945	lymph vessel development	1/289	29/17943	0.375786943577765	0.659276711872325	301026	Ngp
GO:0002544	chronic inflammatory response	1/289	29/17943	0.375786943577765	0.659276711872325	59103	Ptges
GO:0010458	exit from mitosis	1/289	29/17943	0.375786943577765	0.659276711872325	64041	Birc5
GO:0014808	release of sequestered calcium ion into cytosol by sarcoplasmic reticulum	1/289	29/17943	0.375786943577765	0.659276711872325	29209	Casq2
GO:0031365	N-terminal protein amino acid modification	1/289	29/17943	0.375786943577765	0.659276711872325	363823	Map6d1
GO:0034390	smooth muscle cell apoptotic process	1/289	29/17943	0.375786943577765	0.659276711872325	25712	Ifng
GO:0034391	regulation of smooth muscle cell apoptotic process	1/289	29/17943	0.375786943577765	0.659276711872325	25712	Ifng
GO:0034695	response to prostaglandin E	1/289	29/17943	0.375786943577765	0.659276711872325	362506	Ccl19
GO:0036037	CD8-positive, alpha-beta T cell activation	1/289	29/17943	0.375786943577765	0.659276711872325	25712	Ifng
GO:0045589	regulation of regulatory T cell differentiation	1/289	29/17943	0.375786943577765	0.659276711872325	25712	Ifng
GO:0045738	negative regulation of DNA repair	1/289	29/17943	0.375786943577765	0.659276711872325	497856	Rmi2
GO:0048643	positive regulation of skeletal muscle tissue development	1/289	29/17943	0.375786943577765	0.659276711872325	312495	Cyp26b1
GO:0060571	morphogenesis of an epithelial fold	1/289	29/17943	0.375786943577765	0.659276711872325	246334	Tp63
GO:0070168	negative regulation of biomineral tissue development	1/289	29/17943	0.375786943577765	0.659276711872325	50566	Grem1
GO:0072012	glomerulus vasculature development	1/289	29/17943	0.375786943577765	0.659276711872325	25712	Ifng
GO:0072207	metanephric epithelium development	1/289	29/17943	0.375786943577765	0.659276711872325	246253	Adipoq
GO:1900543	negative regulation of purine nucleotide metabolic process	1/289	29/17943	0.375786943577765	0.659276711872325	24207	Apoc3
GO:1901018	positive regulation of potassium ion transmembrane transporter activity	1/289	29/17943	0.375786943577765	0.659276711872325	291245	Actn2
GO:1902668	negative regulation of axon guidance	1/289	29/17943	0.375786943577765	0.659276711872325	65047	Slit1
GO:1902932	positive regulation of alcohol biosynthetic process	1/289	29/17943	0.375786943577765	0.659276711872325	25712	Ifng
GO:2000310	regulation of NMDA receptor activity	1/289	29/17943	0.375786943577765	0.659276711872325	25712	Ifng
GO:2000727	positive regulation of cardiac muscle cell differentiation	1/289	29/17943	0.375786943577765	0.659276711872325	50566	Grem1
GO:0019229	regulation of vasoconstriction	2/289	81/17943	0.375922192492378	0.659276711872325	24807/29358	Tacr1/Npy1r
GO:0031102	neuron projection regeneration	2/289	81/17943	0.375922192492378	0.659276711872325	25353/25239	Spp1/Apod
GO:0046323	glucose import	2/289	81/17943	0.375922192492378	0.659276711872325	498284/246253	Itln1/Adipoq
GO:0031503	protein-containing complex localization	5/289	250/17943	0.376417124744965	0.659802659591822	300062/314721/64041/140724/500697	Ift27/Anks1b/Birc5/Cacng3/RGD1565693
GO:0071496	cellular response to external stimulus	8/289	425/17943	0.377740058726389	0.66177867357399	170496/89813/308100/65029/362136/192252/25445/65180	Lcn2/Pdk4/Acat2/Aoc1/Dapl1/Dctpp1/Fosl1/Kcnd2
GO:0019693	ribose phosphate metabolic process	9/289	484/17943	0.37827300501813	0.662369345743443	89813/24450/24583/50559/24959/54237/312488/100912008/24207	Pdk4/Hmgcs2/Myh3/Acot1/Pgam2/Cdk1/Atp6v1b1/LOC100912008/Apoc3
GO:0046394	carboxylic acid biosynthetic process	7/289	367/17943	0.379120152586317	0.663509299637615	246074/89813/24959/59103/64392/361638/24207	Scd/Pdk4/Pgam2/Ptges/Aldh1l1/Acsm1/Apoc3
GO:0016064	immunoglobulin mediated immune response	3/289	137/17943	0.379697546493422	0.663627208290599	81828/79126/25712	Zp2/Cfi/Ifng
GO:0033143	regulation of intracellular steroid hormone receptor signaling pathway	2/289	82/17943	0.381669709399139	0.663627208290599	246334/25321	Tp63/Ghrhr
GO:0043242	negative regulation of protein complex disassembly	2/289	82/17943	0.381669709399139	0.663627208290599	306575/363823	Ckap2/Map6d1
GO:0051705	multi-organism behavior	2/289	82/17943	0.381669709399139	0.663627208290599	24807/79219	Tacr1/Grid1
GO:0060113	inner ear receptor cell differentiation	2/289	82/17943	0.381669709399139	0.663627208290599	300062/24922	Ift27/Gabrb3
GO:0090630	activation of GTPase activity	2/289	82/17943	0.381669709399139	0.663627208290599	361921/290880	Ect2/Adprhl1
GO:1901992	positive regulation of mitotic cell cycle phase transition	2/289	82/17943	0.381669709399139	0.663627208290599	54237/64041	Cdk1/Birc5
GO:0044839	cell cycle G2/M phase transition	3/289	138/17943	0.384062867564979	0.663627208290599	54237/360621/64041	Cdk1/Cdc6/Birc5
GO:0016053	organic acid biosynthetic process	7/289	369/17943	0.384387495690605	0.663627208290599	246074/89813/24959/59103/64392/361638/24207	Scd/Pdk4/Pgam2/Ptges/Aldh1l1/Acsm1/Apoc3
GO:0003205	cardiac chamber development	4/289	195/17943	0.384677951041148	0.663627208290599	54254/290561/363071/25654	Gata4/Tnnc1/Stra6/Col11a1
GO:0000132	establishment of mitotic spindle orientation	1/289	30/17943	0.385857144164235	0.663627208290599	303037	Spdl1
GO:0002347	response to tumor cell	1/289	30/17943	0.385857144164235	0.663627208290599	303887	Muc4
GO:0021602	cranial nerve morphogenesis	1/289	30/17943	0.385857144164235	0.663627208290599	24338	Ephb1
GO:0022617	extracellular matrix disassembly	1/289	30/17943	0.385857144164235	0.663627208290599	54271	Tpsab1
GO:0031342	negative regulation of cell killing	1/289	30/17943	0.385857144164235	0.663627208290599	303887	Muc4
GO:0042634	regulation of hair cycle	1/289	30/17943	0.385857144164235	0.663627208290599	287702	Krt17
GO:0043090	amino acid import	1/289	30/17943	0.385857144164235	0.663627208290599	29718	Kcnj10
GO:0043501	skeletal muscle adaptation	1/289	30/17943	0.385857144164235	0.663627208290599	290561	Tnnc1
GO:0043552	positive regulation of phosphatidylinositol 3-kinase activity	1/289	30/17943	0.385857144164235	0.663627208290599	362506	Ccl19
GO:0045187	regulation of circadian sleep/wake cycle, sleep	1/289	30/17943	0.385857144164235	0.663627208290599	25321	Ghrhr
GO:0045980	negative regulation of nucleotide metabolic process	1/289	30/17943	0.385857144164235	0.663627208290599	24207	Apoc3
GO:0048011	neurotrophin TRK receptor signaling pathway	1/289	30/17943	0.385857144164235	0.663627208290599	24182	Agtr2
GO:0050849	negative regulation of calcium-mediated signaling	1/289	30/17943	0.385857144164235	0.663627208290599	29209	Casq2
GO:0071474	cellular hyperosmotic response	1/289	30/17943	0.385857144164235	0.663627208290599	100314231	Mir30b
GO:0090312	positive regulation of protein deacetylation	1/289	30/17943	0.385857144164235	0.663627208290599	25712	Ifng
GO:0099632	protein transport within plasma membrane	1/289	30/17943	0.385857144164235	0.663627208290599	140724	Cacng3
GO:0099633	protein localization to postsynaptic specialization membrane	1/289	30/17943	0.385857144164235	0.663627208290599	140724	Cacng3
GO:0099637	neurotransmitter receptor transport	1/289	30/17943	0.385857144164235	0.663627208290599	140724	Cacng3
GO:0099645	neurotransmitter receptor localization to postsynaptic specialization membrane	1/289	30/17943	0.385857144164235	0.663627208290599	140724	Cacng3
GO:1900745	positive regulation of p38MAPK cascade	1/289	30/17943	0.385857144164235	0.663627208290599	29335	Oprk1
GO:1901186	positive regulation of ERBB signaling pathway	1/289	30/17943	0.385857144164235	0.663627208290599	298961	Agr2
GO:1901661	quinone metabolic process	1/289	30/17943	0.385857144164235	0.663627208290599	296972	Akr1b10
GO:1902751	positive regulation of cell cycle G2/M phase transition	1/289	30/17943	0.385857144164235	0.663627208290599	54237	Cdk1
GO:1903514	release of sequestered calcium ion into cytosol by endoplasmic reticulum	1/289	30/17943	0.385857144164235	0.663627208290599	29209	Casq2
GO:0010389	regulation of G2/M transition of mitotic cell cycle	2/289	83/17943	0.387394688986911	0.665136976234984	54237/360621	Cdk1/Cdc6
GO:0032410	negative regulation of transporter activity	2/289	83/17943	0.387394688986911	0.665136976234984	29209/291245	Casq2/Actn2
GO:0061178	regulation of insulin secretion involved in cellular response to glucose stimulus	2/289	83/17943	0.387394688986911	0.665136976234984	679958/64041	Slc9b2/Birc5
GO:0070997	neuron death	8/289	429/17943	0.387521424817958	0.665136976234984	24338/64186/100360940/252835/246334/117038/24922/64041	Ephb1/Ascl1/LOC100360940/Gdf5/Tp63/Mt3/Gabrb3/Birc5
GO:0035023	regulation of Rho protein signal transduction	3/289	139/17943	0.38842123363022	0.666005592179946	361921/291713/24207	Ect2/Rit2/Apoc3
GO:0045667	regulation of osteoblast differentiation	3/289	139/17943	0.38842123363022	0.666005592179946	246334/314280/50566	Tp63/Smoc1/Grem1
GO:0007548	sex differentiation	7/289	371/17943	0.389657128460691	0.667767820511883	116660/54254/363071/246334/29680/25444/414065	Ptprn/Gata4/Stra6/Tp63/Cyp11a1/Fgf9/Nanog
GO:0031099	regeneration	6/289	313/17943	0.391385467295006	0.667767820511883	25353/54254/54237/24889/25239/414065	Spp1/Gata4/Cdk1/Cckar/Apod/Nanog
GO:0043062	extracellular structure organization	6/289	313/17943	0.391385467295006	0.667767820511883	116589/314280/25654/54271/24207/50566	Serpinb5/Smoc1/Col11a1/Tpsab1/Apoc3/Grem1
GO:0015980	energy derivation by oxidation of organic compounds	5/289	255/17943	0.392382931523297	0.667767820511883	24953/54237/58977/117038/63850	Gcgr/Cdk1/Ppp1r1a/Mt3/Prlh
GO:0051188	cofactor biosynthetic process	5/289	255/17943	0.392382931523297	0.667767820511883	89813/24959/266807/311374/64392	Pdk4/Pgam2/Duox1/Duoxa1/Aldh1l1
GO:0006855	drug transmembrane transport	2/289	84/17943	0.393096366330041	0.667767820511883	363071/29718	Stra6/Kcnj10
GO:1990868	response to chemokine	2/289	84/17943	0.393096366330041	0.667767820511883	362506/117551	Ccl19/Ccl22
GO:1990869	cellular response to chemokine	2/289	84/17943	0.393096366330041	0.667767820511883	362506/117551	Ccl19/Ccl22
GO:0090257	regulation of muscle system process	5/289	256/17943	0.395573312219323	0.667767820511883	54254/290561/29209/25101/24807	Gata4/Tnnc1/Casq2/Chrna3/Tacr1
GO:0050731	positive regulation of peptidyl-tyrosine phosphorylation	4/289	198/17943	0.395605543901516	0.667767820511883	25712/296269/50566/246253	Ifng/Angpt4/Grem1/Adipoq
GO:0060291	long-term synaptic potentiation	4/289	198/17943	0.395605543901516	0.667767820511883	100314231/100314147/100314026/690955	Mir30b/Mir345/Mir128-1/Lilrb3b
GO:1901655	cellular response to ketone	4/289	198/17943	0.395605543901516	0.667767820511883	25353/24860/414065/24182	Spp1/Ucp1/Nanog/Agtr2
GO:0000038	very long-chain fatty acid metabolic process	1/289	31/17943	0.395765438996844	0.667767820511883	50559	Acot1
GO:0001562	response to protozoan	1/289	31/17943	0.395765438996844	0.667767820511883	25712	Ifng
GO:0002026	regulation of the force of heart contraction	1/289	31/17943	0.395765438996844	0.667767820511883	25712	Ifng
GO:0007617	mating behavior	1/289	31/17943	0.395765438996844	0.667767820511883	29680	Cyp11a1
GO:0009262	deoxyribonucleotide metabolic process	1/289	31/17943	0.395765438996844	0.667767820511883	192252	Dctpp1
GO:0010737	protein kinase A signaling	1/289	31/17943	0.395765438996844	0.667767820511883	246253	Adipoq
GO:0010939	regulation of necrotic cell death	1/289	31/17943	0.395765438996844	0.667767820511883	117038	Mt3
GO:0021544	subpallium development	1/289	31/17943	0.395765438996844	0.667767820511883	64186	Ascl1
GO:0031645	negative regulation of neurological system process	1/289	31/17943	0.395765438996844	0.667767820511883	25712	Ifng
GO:0033687	osteoblast proliferation	1/289	31/17943	0.395765438996844	0.667767820511883	50566	Grem1
GO:0035640	exploration behavior	1/289	31/17943	0.395765438996844	0.667767820511883	24182	Agtr2
GO:0035886	vascular smooth muscle cell differentiation	1/289	31/17943	0.395765438996844	0.667767820511883	25444	Fgf9
GO:0042481	regulation of odontogenesis	1/289	31/17943	0.395765438996844	0.667767820511883	362741	Pax9
GO:0042538	hyperosmotic salinity response	1/289	31/17943	0.395765438996844	0.667767820511883	100314231	Mir30b
[truncated: 1,384 more rows]
