# Supplementary material for: Characteristics of phosgene aspiration lung injury analyzed based on transcriptomics and proteomics
Source: Front Genet. 2024 May 17;15:1393665. doi: 10.3389/fgene.2024.1393665 (PMC11140124; doi:10.3389/fgene.2024.1393665)
Supplement: Supplementary file 1 [file Presentation1.zip › Data/lncRNA/GO/Control--Treatment/GO-Cellular_Component.xls]

GOCCID	Term	GeneRatio	BgRatio	Pvalue	Qvalue	geneIDs	geneNames
GO:1902495	transmembrane transporter complex	18/301	314/18437	4.43671575280591e-06	0.000638134732164534	81658/24406/290989/66022/25349/29701/25456/362623/85258/24922/25101/24947/140724/29132/78956/65180/315163/191573	Gabrp/Grik4/Catsper3/Kcns2/Scn2b/Scn11a/Glrb/Catsper4/Cnga4/Gabrb3/Chrna3/Gabra3/Cacng3/Atp1a4/Scn9a/Kcnd2/Shisa8/Grin3a
GO:1990351	transporter complex	18/301	321/18437	6.02069502279146e-06	0.000638134732164534	81658/24406/290989/66022/25349/29701/25456/362623/85258/24922/25101/24947/140724/29132/78956/65180/315163/191573	Gabrp/Grik4/Catsper3/Kcns2/Scn2b/Scn11a/Glrb/Catsper4/Cnga4/Gabrb3/Chrna3/Gabra3/Cacng3/Atp1a4/Scn9a/Kcnd2/Shisa8/Grin3a
GO:0097060	synaptic membrane	23/301	493/18437	6.83910685100629e-06	0.000638134732164534	81658/24406/29138/83633/362235/25743/314721/314164/29701/24613/25456/24922/25101/29335/24947/140724/84573/25445/65180/315163/79219/191573/291245	Gabrp/Grik4/Bsn/Gabbr2/Syndig1/Kcnj6/Anks1b/Lrfn5/Scn11a/Oprd1/Glrb/Gabrb3/Chrna3/Oprk1/Gabra3/Cacng3/Otof/Fosl1/Kcnd2/Shisa8/Grid1/Grin3a/Actn2
GO:0034702	ion channel complex	17/301	294/18437	7.31386512509495e-06	0.000638134732164534	81658/24406/290989/66022/25349/29701/25456/362623/85258/24922/25101/24947/140724/78956/65180/315163/191573	Gabrp/Grik4/Catsper3/Kcns2/Scn2b/Scn11a/Glrb/Catsper4/Cnga4/Gabrb3/Chrna3/Gabra3/Cacng3/Scn9a/Kcnd2/Shisa8/Grin3a
GO:0045211	postsynaptic membrane	18/301	354/18437	2.26252182439879e-05	0.00154218662645262	81658/24406/83633/362235/314721/314164/24613/25456/24922/25101/29335/24947/140724/65180/315163/79219/191573/291245	Gabrp/Grik4/Gabbr2/Syndig1/Anks1b/Lrfn5/Oprd1/Glrb/Gabrb3/Chrna3/Oprk1/Gabra3/Cacng3/Kcnd2/Shisa8/Grid1/Grin3a/Actn2
GO:0099055	integral component of postsynaptic membrane	12/301	175/18437	3.1608176093095e-05	0.00154218662645262	24406/83633/314164/24613/24922/25101/29335/24947/140724/65180/79219/191573	Grik4/Gabbr2/Lrfn5/Oprd1/Gabrb3/Chrna3/Oprk1/Gabra3/Cacng3/Kcnd2/Grid1/Grin3a
GO:0099699	integral component of synaptic membrane	14/301	235/18437	3.39076559012193e-05	0.00154218662645262	24406/83633/25743/314164/29701/24613/24922/25101/29335/24947/140724/65180/79219/191573	Grik4/Gabbr2/Kcnj6/Lrfn5/Scn11a/Oprd1/Gabrb3/Chrna3/Oprk1/Gabra3/Cacng3/Kcnd2/Grid1/Grin3a
GO:0043204	perikaryon	12/301	177/18437	3.53509828413207e-05	0.00154218662645262	116660/24406/83633/25712/60337/497913/85382/29680/25456/85258/29335/65180	Ptprn/Grik4/Gabbr2/Ifng/Npff/Gjc2/Ngb/Cyp11a1/Glrb/Cnga4/Oprk1/Kcnd2
GO:0098936	intrinsic component of postsynaptic membrane	12/301	185/18437	5.4436714071637e-05	0.00211093480122237	24406/83633/314164/24613/24922/25101/29335/24947/140724/65180/79219/191573	Grik4/Gabbr2/Lrfn5/Oprd1/Gabrb3/Chrna3/Oprk1/Gabra3/Cacng3/Kcnd2/Grid1/Grin3a
GO:0099060	integral component of postsynaptic specialization membrane	9/301	108/18437	6.95637024513191e-05	0.00242777321555104	314164/24613/24922/25101/24947/140724/65180/79219/191573	Lrfn5/Oprd1/Gabrb3/Chrna3/Gabra3/Cacng3/Kcnd2/Grid1/Grin3a
GO:0099240	intrinsic component of synaptic membrane	14/301	254/18437	7.87248813855052e-05	0.00249772578214012	24406/83633/25743/314164/29701/24613/24922/25101/29335/24947/140724/65180/79219/191573	Grik4/Gabbr2/Kcnj6/Lrfn5/Scn11a/Oprd1/Gabrb3/Chrna3/Oprk1/Gabra3/Cacng3/Kcnd2/Grid1/Grin3a
GO:0099634	postsynaptic specialization membrane	10/301	139/18437	9.65917080451335e-05	0.00280920884231263	314164/24613/24922/25101/24947/140724/65180/79219/191573/291245	Lrfn5/Oprd1/Gabrb3/Chrna3/Gabra3/Cacng3/Kcnd2/Grid1/Grin3a/Actn2
GO:0098948	intrinsic component of postsynaptic specialization membrane	9/301	114/18437	0.000105866995927927	0.00284212165991128	314164/24613/24922/25101/24947/140724/65180/79219/191573	Lrfn5/Oprd1/Gabrb3/Chrna3/Gabra3/Cacng3/Kcnd2/Grid1/Grin3a
GO:0045095	keratin filament	7/301	74/18437	0.000203633612297099	0.00507629504940626	287701/369017/287702/287699/407761/287700/102551453	Krt14/Krt5/Krt17/Krt13/Krt81/Krt15/LOC102551453
GO:0034703	cation channel complex	12/301	221/18437	0.000290568158173701	0.00676055248017478	24406/290989/66022/25349/29701/362623/85258/140724/78956/65180/315163/191573	Grik4/Catsper3/Kcns2/Scn2b/Scn11a/Catsper4/Cnga4/Cacng3/Scn9a/Kcnd2/Shisa8/Grin3a
GO:1902710	GABA receptor complex	4/301	21/18437	0.000334676981410392	0.00730014165701418	81658/83633/24922/24947	Gabrp/Gabbr2/Gabrb3/Gabra3
GO:0016324	apical plasma membrane	15/301	343/18437	0.000547141457469617	0.0110850665670455	315215/65144/171459/303887/687030/266807/29440/171080/312488/29718/24783/24785/687031/64041/297932	Mlc1/Pdzk1/Gp2/Muc4/Muc3/Duox1/Slc26a4/Slc17a1/Atp6v1b1/Kcnj10/Slc9a2/Slc9a4/Ajap1/Birc5/Atp6v0d2
GO:0034706	sodium channel complex	4/301	24/18437	0.000571722630965099	0.0110850665670455	24406/25349/29701/78956	Grik4/Scn2b/Scn11a/Scn9a
GO:0005902	microvillus	7/301	92/18437	0.00077268261116112	0.0141929595418542	687561/65144/303887/687030/246238/312488/29718	Anks4b/Pdzk1/Muc4/Muc3/Bpifa1/Atp6v1b1/Kcnj10
GO:0045177	apical part of cell	17/301	443/18437	0.00103621575041608	0.0180819648447605	25353/315215/65144/171459/303887/687030/266807/29440/171080/312488/29718/24783/24785/687031/64041/84573/297932	Spp1/Mlc1/Pdzk1/Gp2/Muc4/Muc3/Duox1/Slc26a4/Slc17a1/Atp6v1b1/Kcnj10/Slc9a2/Slc9a4/Ajap1/Birc5/Otof/Atp6v0d2
GO:0001518	voltage-gated sodium channel complex	3/301	14/18437	0.00137219133776768	0.0228045131848058	25349/29701/78956	Scn2b/Scn11a/Scn9a
GO:0098982	GABA-ergic synapse	7/301	106/18437	0.0017720790572822	0.0281116177723404	29138/83633/314164/25456/24922/24947/65180	Bsn/Gabbr2/Lrfn5/Glrb/Gabrb3/Gabra3/Kcnd2
GO:0005882	intermediate filament	8/301	140/18437	0.0021390078381278	0.0324571189350697	287701/369017/287702/287699/407761/287700/360625/102551453	Krt14/Krt5/Krt17/Krt13/Krt81/Krt15/Krt12/LOC102551453
GO:0043186	P granule	3/301	17/18437	0.00247218121940342	0.0331842786758382	300141/292129/170578	Mov10l1/Tdrd1/Asz1
GO:0045495	pole plasm	3/301	17/18437	0.00247218121940342	0.0331842786758382	300141/292129/170578	Mov10l1/Tdrd1/Asz1
GO:0060293	germ plasm	3/301	17/18437	0.00247218121940342	0.0331842786758382	300141/292129/170578	Mov10l1/Tdrd1/Asz1
GO:0099572	postsynaptic specialization	16/301	452/18437	0.00323481425595745	0.0418129694566352	100362027/29138/362235/314721/314164/24613/117038/24922/25101/24947/140724/65180/315163/79219/191573/291245	LOC100362027/Bsn/Syndig1/Anks1b/Lrfn5/Oprd1/Mt3/Gabrb3/Chrna3/Gabra3/Cacng3/Kcnd2/Shisa8/Grid1/Grin3a/Actn2
GO:1902711	GABA-A receptor complex	3/301	19/18437	0.00343891964185257	0.0428636769645195	81658/24922/24947	Gabrp/Gabrb3/Gabra3
GO:0034707	chloride channel complex	4/301	42/18437	0.00478479391822415	0.0548283591767401	81658/25456/24922/24947	Gabrp/Glrb/Gabrb3/Gabra3
GO:0030672	synaptic vesicle membrane	7/301	127/18437	0.00487014078647262	0.0548283591767401	29138/312488/29714/679958/24613/29335/84573	Bsn/Atp6v1b1/Ptprn2/Slc9b2/Oprd1/Oprk1/Otof
GO:0099501	exocytic vesicle membrane	7/301	127/18437	0.00487014078647262	0.0548283591767401	29138/312488/29714/679958/24613/29335/84573	Bsn/Atp6v1b1/Ptprn2/Slc9b2/Oprd1/Oprk1/Otof
GO:0098839	postsynaptic density membrane	6/301	99/18437	0.00567880707257881	0.0619344896353126	314164/24613/140724/79219/191573/291245	Lrfn5/Oprd1/Cacng3/Grid1/Grin3a/Actn2
GO:0098984	neuron to neuron synapse	15/301	445/18437	0.00666883350632839	0.0705279664760184	100362027/24406/29138/362235/314721/314164/24613/117038/25101/140724/65180/315163/79219/191573/291245	LOC100362027/Grik4/Bsn/Syndig1/Anks1b/Lrfn5/Oprd1/Mt3/Chrna3/Cacng3/Kcnd2/Shisa8/Grid1/Grin3a/Actn2
GO:0044306	neuron projection terminus	10/301	245/18437	0.00718214181740585	0.0737225733610189	116660/24406/29545/29138/60337/29714/24889/24613/24922/29335	Ptprn/Grik4/Uchl1/Bsn/Npff/Ptprn2/Cckar/Oprd1/Gabrb3/Oprk1
GO:0099061	integral component of postsynaptic density membrane	5/301	75/18437	0.00763471490904442	0.0761290143787572	314164/24613/140724/79219/191573	Lrfn5/Oprd1/Cacng3/Grid1/Grin3a
GO:0045111	intermediate filament cytoskeleton	8/301	177/18437	0.00872710419878103	0.0840450852727923	287701/369017/287702/287699/407761/287700/360625/102551453	Krt14/Krt5/Krt17/Krt13/Krt81/Krt15/Krt12/LOC102551453
GO:0014069	postsynaptic density	14/301	417/18437	0.00891022394009545	0.0840450852727923	100362027/29138/362235/314721/314164/24613/117038/25101/140724/65180/315163/79219/191573/291245	LOC100362027/Bsn/Syndig1/Anks1b/Lrfn5/Oprd1/Mt3/Chrna3/Cacng3/Kcnd2/Shisa8/Grid1/Grin3a/Actn2
GO:0032279	asymmetric synapse	14/301	421/18437	0.00963651707284198	0.0885038015374172	100362027/29138/362235/314721/314164/24613/117038/25101/140724/65180/315163/79219/191573/291245	LOC100362027/Bsn/Syndig1/Anks1b/Lrfn5/Oprd1/Mt3/Chrna3/Cacng3/Kcnd2/Shisa8/Grid1/Grin3a/Actn2
GO:0099146	intrinsic component of postsynaptic density membrane	5/301	81/18437	0.0104773342664007	0.0929540739845889	314164/24613/140724/79219/191573	Lrfn5/Oprd1/Cacng3/Grid1/Grin3a
GO:0098858	actin-based cell projection	9/301	221/18437	0.0106537620612709	0.0929540739845889	687561/65144/303887/687030/24338/246238/312488/29718/291245	Anks4b/Pdzk1/Muc4/Muc3/Ephb1/Bpifa1/Atp6v1b1/Kcnj10/Actn2
GO:0097228	sperm principal piece	3/301	29/18437	0.0115017108924815	0.09599646701601	300062/679958/362623	Ift27/Slc9b2/Catsper4
GO:0030658	transport vesicle membrane	8/301	186/18437	0.0115525834231301	0.09599646701601	116660/29138/312488/29714/679958/24613/29335/84573	Ptprn/Bsn/Atp6v1b1/Ptprn2/Slc9b2/Oprd1/Oprk1/Otof
GO:0008328	ionotropic glutamate receptor complex	4/301	56/18437	0.0131503443765418	0.10673186482356	24406/140724/315163/191573	Grik4/Cacng3/Shisa8/Grin3a
GO:0043235	receptor complex	13/301	399/18437	0.0144443199757425	0.114206881819279	66023/81658/24406/498284/24338/83633/29714/24922/25101/24947/140724/315163/191573	Gfra4/Gabrp/Grik4/Itln1/Ephb1/Gabbr2/Ptprn2/Gabrb3/Chrna3/Gabra3/Cacng3/Shisa8/Grin3a
GO:0098878	neurotransmitter receptor complex	4/301	58/18437	0.0148123680148602	0.114206881819279	24406/140724/315163/191573	Grik4/Cacng3/Shisa8/Grin3a
GO:0099056	integral component of presynaptic membrane	6/301	122/18437	0.0150530560564093	0.114206881819279	24406/83633/25743/29701/24613/29335	Grik4/Gabbr2/Kcnj6/Scn11a/Oprd1/Oprk1
GO:0043020	NADPH oxidase complex	2/301	12/18437	0.0157378287142577	0.11686174938885	266807/311793	Duox1/Noxa1
GO:0008021	synaptic vesicle	9/301	237/18437	0.0161793315784063	0.117637223351329	29138/312488/29714/679958/24613/117038/29335/84573/29358	Bsn/Atp6v1b1/Ptprn2/Slc9b2/Oprd1/Mt3/Oprk1/Otof/Npy1r
GO:0042734	presynaptic membrane	8/301	212/18437	0.0234621278050516	0.164237383917103	24406/83633/25743/29701/24613/29335/84573/25445	Grik4/Gabbr2/Kcnj6/Scn11a/Oprd1/Oprk1/Otof/Fosl1
GO:0098889	intrinsic component of presynaptic membrane	6/301	135/18437	0.0235297111629087	0.164237383917103	24406/83633/25743/29701/24613/29335	Grik4/Gabbr2/Kcnj6/Scn11a/Oprd1/Oprk1
GO:0016471	vacuolar proton-transporting V-type ATPase complex	2/301	15/18437	0.0242457647194823	0.165917095825477	312488/297932	Atp6v1b1/Atp6v0d2
GO:0043679	axon terminus	8/301	222/18437	0.0297689824715429	0.199795670818624	116660/24406/60337/29714/24889/24613/24922/29335	Ptprn/Grik4/Npff/Ptprn2/Cckar/Oprd1/Gabrb3/Oprk1
GO:0097449	astrocyte projection	2/301	17/18437	0.0307407862820909	0.202425177593391	29718/117038	Kcnj10/Mt3
GO:0060076	excitatory synapse	4/301	76/18437	0.0357519061318547	0.231063245185506	29138/362235/25743/140724	Bsn/Syndig1/Kcnj6/Cacng3
GO:0005819	spindle	10/301	324/18437	0.0407625414317316	0.250305333599829	361921/303037/311336/54237/500230/315852/360621/64041/311325/114482	Ect2/Spdl1/Nusap1/Cdk1/Ankrd53/Ttk/Cdc6/Birc5/Knstrn/Nek2
GO:0070382	exocytic vesicle	9/301	280/18437	0.0410156591515003	0.250305333599829	29138/312488/29714/679958/24613/117038/29335/84573/29358	Bsn/Atp6v1b1/Ptprn2/Slc9b2/Oprd1/Mt3/Oprk1/Otof/Npy1r
GO:0030285	integral component of synaptic vesicle membrane	3/301	47/18437	0.0412337513938587	0.250305333599829	29714/24613/29335	Ptprn2/Oprd1/Oprk1
GO:0005922	connexin complex	2/301	20/18437	0.041598021056705	0.250305333599829	497913/54256	Gjc2/Gja6
GO:0032590	dendrite membrane	3/301	48/18437	0.0434688014166413	0.257129011769624	24613/24947/315163	Oprd1/Gabra3/Shisa8
GO:0034364	high-density lipoprotein particle	2/301	21/18437	0.0454917280685521	0.261825710171637	365245/24207	Saa4/Apoc3
GO:0098686	hippocampal mossy fiber to CA3 synapse	3/301	49/18437	0.0457632330099422	0.261825710171637	24406/29138/314721	Grik4/Bsn/Anks1b
GO:0000776	kinetochore	5/301	121/18437	0.0484167176496068	0.271729921470706	303037/315852/64041/311325/114482	Spdl1/Ttk/Birc5/Knstrn/Nek2
GO:0031528	microvillus membrane	2/301	22/18437	0.0495137417756717	0.271729921470706	65144/303887	Pdzk1/Muc4
GO:0030141	secretory granule	11/301	382/18437	0.0498301288656882	0.271729921470706	116660/290989/301026/499099/100361261/24476/29714/24613/362623/24163/25321	Ptprn/Catsper3/Ngp/Cd177/Gzmbl3/Iapp/Ptprn2/Oprd1/Catsper4/Acr/Ghrhr
GO:0030133	transport vesicle	11/301	390/18437	0.0561576058208351	0.301523145099561	116660/29138/100360475/312488/29714/679958/24613/117038/29335/84573/29358	Ptprn/Bsn/Galnt15/Atp6v1b1/Ptprn2/Slc9b2/Oprd1/Mt3/Oprk1/Otof/Npy1r
GO:0060077	inhibitory synapse	2/301	24/18437	0.0579220379299571	0.306284715720531	29138/24922	Bsn/Gabrb3
GO:0005876	spindle microtubule	3/301	55/18437	0.0607460109021092	0.310601663467995	311336/54237/64041	Nusap1/Cdk1/Birc5
GO:1904115	axon cytoplasm	3/301	55/18437	0.0607460109021092	0.310601663467995	29545/29138/689931	Uchl1/Bsn/Mgarp
GO:0043197	dendritic spine	7/301	214/18437	0.0621084371114284	0.310601663467995	362235/85273/314721/24613/117038/65180/315163	Syndig1/Fbxo2/Anks1b/Oprd1/Mt3/Kcnd2/Shisa8
GO:0033176	proton-transporting V-type ATPase complex	2/301	25/18437	0.0622983279162167	0.310601663467995	312488/297932	Atp6v1b1/Atp6v0d2
GO:0044309	neuron spine	7/301	217/18437	0.0658753100246614	0.319312266647317	362235/85273/314721/24613/117038/65180/315163	Syndig1/Fbxo2/Anks1b/Oprd1/Mt3/Kcnd2/Shisa8
GO:0062023	collagen-containing extracellular matrix	7/301	217/18437	0.0658753100246614	0.319312266647317	81828/362735/300653/314280/25654/25444/29160	Zp2/Coch/Tecta/Smoc1/Col11a1/Fgf9/Amelx
GO:0031012	extracellular matrix	10/301	362/18437	0.0741909006814169	0.349268689764517	81828/362735/361129/300653/314280/25654/302516/25444/29160/289020	Zp2/Coch/Hapln4/Tecta/Smoc1/Col11a1/Nyx/Fgf9/Amelx/Lrrn2
GO:0034358	plasma lipoprotein particle	2/301	28/18437	0.0760585112381184	0.349268689764517	365245/24207	Saa4/Apoc3
GO:0097225	sperm midpiece	2/301	28/18437	0.0760585112381184	0.349268689764517	300062/24807	Ift27/Tacr1
GO:1990777	lipoprotein particle	2/301	28/18437	0.0760585112381184	0.349268689764517	365245/24207	Saa4/Apoc3
GO:0000777	condensed chromosome kinetochore	3/301	61/18437	0.0777131488329068	0.352232323930967	303037/64041/311325	Spdl1/Birc5/Knstrn
GO:0098802	plasma membrane receptor complex	6/301	185/18437	0.0832876105997107	0.372658667939731	24406/83633/25101/140724/315163/191573	Grik4/Gabbr2/Chrna3/Cacng3/Shisa8/Grin3a
GO:0032281	AMPA glutamate receptor complex	2/301	30/18437	0.0857128193040364	0.373922174213859	140724/315163	Cacng3/Shisa8
GO:0032994	protein-lipid complex	2/301	30/18437	0.0857128193040364	0.373922174213859	365245/24207	Saa4/Apoc3
GO:0097386	glial cell projection	2/301	31/18437	0.0906712790126198	0.390670078708695	29718/117038	Kcnj10/Mt3
GO:0005921	gap junction	2/301	32/18437	0.0957117870502938	0.40578084675544	497913/54256	Gjc2/Gja6
GO:0098563	intrinsic component of synaptic vesicle membrane	3/301	67/18437	0.0965037543859642	0.40578084675544	29714/24613/29335	Ptprn2/Oprd1/Oprk1
GO:0099092	postsynaptic density, intracellular component	2/301	33/18437	0.100830364633461	0.418926157822357	314721/291245	Anks1b/Actn2
GO:0072686	mitotic spindle	4/301	110/18437	0.105861339517753	0.434654205784657	361921/311336/54237/311325	Ect2/Nusap1/Cdk1/Knstrn
GO:0032809	neuronal cell body membrane	2/301	35/18437	0.111286347214882	0.448474728968269	25743/65180	Kcnj6/Kcnd2
GO:0000922	spindle pole	5/301	156/18437	0.112660790004226	0.448474728968269	303037/500230/360621/311325/114482	Spdl1/Ankrd53/Cdc6/Knstrn/Nek2
GO:0045121	membrane raft	10/301	396/18437	0.11552409478291	0.448474728968269	315215/65144/498284/24338/499099/171384/291713/24613/25101/65180	Mlc1/Pdzk1/Itln1/Ephb1/Cd177/Trpm8/Rit2/Oprd1/Chrna3/Kcnd2
GO:0030659	cytoplasmic vesicle membrane	10/301	397/18437	0.116904150783358	0.448474728968269	116660/29138/499099/312488/29714/679958/24613/24922/29335/84573	Ptprn/Bsn/Cd177/Atp6v1b1/Ptprn2/Slc9b2/Oprd1/Gabrb3/Oprk1/Otof
GO:0098857	membrane microdomain	10/301	397/18437	0.116904150783358	0.448474728968269	315215/65144/498284/24338/499099/171384/291713/24613/25101/65180	Mlc1/Pdzk1/Itln1/Ephb1/Cd177/Trpm8/Rit2/Oprd1/Chrna3/Kcnd2
GO:0031526	brush border membrane	3/301	73/18437	0.116937536779692	0.448474728968269	65144/498284/29440	Pdzk1/Itln1/Slc26a4
GO:0032589	neuron projection membrane	3/301	74/18437	0.120489564482702	0.457074543526773	24613/24947/315163	Oprd1/Gabra3/Shisa8
GO:0044298	cell body membrane	2/301	37/18437	0.122009498573833	0.457863602174923	25743/65180	Kcnj6/Kcnd2
GO:0016323	basolateral plasma membrane	7/301	254/18437	0.123362371768744	0.458015614332891	315215/312488/679958/29718/24785/687031/84573	Mlc1/Atp6v1b1/Slc9b2/Kcnj10/Slc9a4/Ajap1/Otof
GO:0036126	sperm flagellum	4/301	118/18437	0.127703728977267	0.464282619691575	300062/679958/362623/24807	Ift27/Slc9b2/Catsper4/Tacr1
GO:0000779	condensed chromosome, centromeric region	3/301	76/18437	0.127710978482496	0.464282619691575	303037/64041/311325	Spdl1/Birc5/Knstrn
GO:0005891	voltage-gated calcium channel complex	2/301	39/18437	0.132971693291742	0.473542050600184	290989/362623	Catsper3/Catsper4
GO:0099091	postsynaptic specialization, intracellular component	2/301	39/18437	0.132971693291742	0.473542050600184	314721/291245	Anks1b/Actn2
GO:0098589	membrane region	10/301	411/18437	0.137183826020272	0.483483880485776	315215/65144/498284/24338/499099/171384/291713/24613/25101/65180	Mlc1/Pdzk1/Itln1/Ephb1/Cd177/Trpm8/Rit2/Oprd1/Chrna3/Kcnd2
GO:0000307	cyclin-dependent protein kinase holoenzyme complex	2/301	40/18437	0.13853406317644	0.483483880485776	54237/499528	Cdk1/Ccno
GO:0097729	9+2 motile cilium	4/301	124/18437	0.145217755905736	0.494072475723379	300062/679958/362623/24807	Ift27/Slc9b2/Catsper4/Tacr1
GO:0043195	terminal bouton	4/301	126/18437	0.151254999217225	0.494072475723379	24406/29714/24889/24922	Grik4/Ptprn2/Cckar/Gabrb3
GO:0005641	nuclear envelope lumen	1/301	10/18437	0.151806547676605	0.494072475723379	59103	Ptges
GO:0031838	haptoglobin-hemoglobin complex	1/301	10/18437	0.151806547676605	0.494072475723379	287167	Hba-a1
GO:0033179	proton-transporting V-type ATPase, V0 domain	1/301	10/18437	0.151806547676605	0.494072475723379	297932	Atp6v0d2
GO:0042585	germinal vesicle	1/301	10/18437	0.151806547676605	0.494072475723379	54237	Cdk1
GO:0098850	extrinsic component of synaptic vesicle membrane	1/301	10/18437	0.151806547676605	0.494072475723379	312488	Atp6v1b1
GO:0000775	chromosome, centromeric region	5/301	173/18437	0.153720603805304	0.494072475723379	303037/315852/64041/311325/114482	Spdl1/Ttk/Birc5/Knstrn/Nek2
GO:0044853	plasma membrane raft	4/301	127/18437	0.154309168635668	0.494072475723379	315215/499099/25101/65180	Mlc1/Cd177/Chrna3/Kcnd2
GO:0012506	vesicle membrane	10/301	423/18437	0.155951227601708	0.494790713027238	116660/29138/499099/312488/29714/679958/24613/24922/29335/84573	Ptprn/Bsn/Cd177/Atp6v1b1/Ptprn2/Slc9b2/Oprd1/Gabrb3/Oprk1/Otof
GO:0016234	inclusion body	3/301	84/18437	0.158027467984156	0.496861138076309	81828/29168/117038	Zp2/Ubd/Mt3
GO:0005583	fibrillar collagen trimer	1/301	11/18437	0.165661555499329	0.49841278335574	25654	Col11a1
GO:0042627	chylomicron	1/301	11/18437	0.165661555499329	0.49841278335574	24207	Apoc3
GO:0097648	G protein-coupled receptor complex	1/301	11/18437	0.165661555499329	0.49841278335574	83633	Gabbr2
GO:0098643	banded collagen fibril	1/301	11/18437	0.165661555499329	0.49841278335574	25654	Col11a1
GO:0099569	presynaptic cytoskeleton	1/301	11/18437	0.165661555499329	0.49841278335574	29138	Bsn
GO:0031225	anchored component of membrane	4/301	132/18437	0.169918995768235	0.506852389086444	66023/171459/287106/113910	Gfra4/Gp2/Prss30/Prnd
GO:0005903	brush border	4/301	134/18437	0.176313308931424	0.512889785551351	687561/65144/498284/29440	Anks4b/Pdzk1/Itln1/Slc26a4
GO:0005833	hemoglobin complex	1/301	12/18437	0.179290985207063	0.512889785551351	287167	Hba-a1
GO:0005890	sodium:potassium-exchanging ATPase complex	1/301	12/18437	0.179290985207063	0.512889785551351	29132	Atp1a4
GO:0017146	NMDA selective glutamate receptor complex	1/301	12/18437	0.179290985207063	0.512889785551351	191573	Grin3a
GO:0098992	neuronal dense core vesicle	1/301	12/18437	0.179290985207063	0.512889785551351	24613	Oprd1
GO:0120111	neuron projection cytoplasm	3/301	90/18437	0.182062968103356	0.516585169659115	29545/29138/689931	Uchl1/Bsn/Mgarp
GO:0000793	condensed chromosome	5/301	186/18437	0.188717169117574	0.525404497009238	303037/64041/311613/311325/114482	Spdl1/Birc5/L3mbtl1/Knstrn/Nek2
GO:0001674	female germ cell nucleus	1/301	13/18437	0.192698497470437	0.525404497009238	54237	Cdk1
GO:0005916	fascia adherens	1/301	13/18437	0.192698497470437	0.525404497009238	100910104	Xirp1
GO:0030061	mitochondrial crista	1/301	13/18437	0.192698497470437	0.525404497009238	29680	Cyp11a1
GO:0098690	glycinergic synapse	1/301	13/18437	0.192698497470437	0.525404497009238	25456	Glrb
GO:0097223	sperm part	6/301	239/18437	0.197227308385166	0.533156207002837	290989/300062/679958/362623/24163/24807	Catsper3/Ift27/Slc9b2/Catsper4/Acr/Tacr1
GO:0034705	potassium channel complex	3/301	94/18437	0.198596867938019	0.533156207002837	24406/66022/65180	Grik4/Kcns2/Kcnd2
GO:0000940	condensed chromosome outer kinetochore	1/301	14/18437	0.205887693750366	0.54026169262314	303037	Spdl1
GO:0032982	myosin filament	1/301	14/18437	0.205887693750366	0.54026169262314	24583	Myh3
GO:0048188	Set1C/COMPASS complex	1/301	14/18437	0.205887693750366	0.54026169262314	688433	Dydc1
GO:0070062	extracellular exosome	3/301	97/18437	0.211225303828681	0.550131574897088	29440/65029/287699	Slc26a4/Aoc1/Krt13
GO:0032591	dendritic spine membrane	1/301	15/18437	0.218862117252572	0.553256393188081	315163	Shisa8
GO:0042581	specific granule	1/301	15/18437	0.218862117252572	0.553256393188081	301026	Ngp
GO:0060205	cytoplasmic vesicle lumen	1/301	15/18437	0.218862117252572	0.553256393188081	170496	Lcn2
GO:0090533	cation-transporting ATPase complex	1/301	15/18437	0.218862117252572	0.553256393188081	29132	Atp1a4
GO:0016469	proton-transporting two-sector ATPase complex	2/301	54/18437	0.220351400152273	0.553256393188081	312488/297932	Atp6v1b1/Atp6v0d2
GO:0005892	acetylcholine-gated channel complex	1/301	16/18437	0.231625253866781	0.557498024824184	25101	Chrna3
GO:0033391	chromatoid body	1/301	16/18437	0.231625253866781	0.557498024824184	292129	Tdrd1
GO:0061827	sperm head	1/301	16/18437	0.231625253866781	0.557498024824184	24807	Tacr1
GO:0098644	complex of collagen trimers	1/301	16/18437	0.231625253866781	0.557498024824184	25654	Col11a1
GO:0098691	dopaminergic synapse	1/301	16/18437	0.231625253866781	0.557498024824184	25101	Chrna3
GO:0098981	cholinergic synapse	1/301	16/18437	0.231625253866781	0.557498024824184	25101	Chrna3
GO:0031983	vesicle lumen	1/301	17/18437	0.244180533090824	0.567809647105526	170496	Lcn2
GO:0033178	proton-transporting two-sector ATPase complex, catalytic domain	1/301	17/18437	0.244180533090824	0.567809647105526	312488	Atp6v1b1
GO:0033270	paranode region of axon	1/301	17/18437	0.244180533090824	0.567809647105526	497913	Gjc2
GO:0034361	very-low-density lipoprotein particle	1/301	17/18437	0.244180533090824	0.567809647105526	24207	Apoc3
GO:0034385	triglyceride-rich plasma lipoprotein particle	1/301	17/18437	0.244180533090824	0.567809647105526	24207	Apoc3
GO:0005604	basement membrane	3/301	105/18437	0.245671222673164	0.567809647105526	314280/25444/29160	Smoc1/Fgf9/Amelx
GO:1903561	extracellular vesicle	3/301	107/18437	0.25442259301258	0.57094082027185	29440/65029/287699	Slc26a4/Aoc1/Krt13
GO:0150034	distal axon	9/301	423/18437	0.25587208157336	0.57094082027185	116660/24406/60337/29714/24889/24613/24922/29335/171438	Ptprn/Grik4/Npff/Ptprn2/Cckar/Oprd1/Gabrb3/Oprk1/Crtac1
GO:0031362	anchored component of external side of plasma membrane	1/301	18/18437	0.256531328939883	0.57094082027185	113910	Prnd
GO:0098533	ATPase dependent transmembrane transport complex	1/301	18/18437	0.256531328939883	0.57094082027185	29132	Atp1a4
GO:0034704	calcium channel complex	2/301	60/18437	0.25662604522384	0.57094082027185	290989/362623	Catsper3/Catsper4
GO:0005874	microtubule	8/301	369/18437	0.25684157244321	0.57094082027185	311336/303659/54237/306575/117038/363823/64041/311325	Nusap1/Kif19/Cdk1/Ckap2/Mt3/Map6d1/Birc5/Knstrn
GO:0030496	midbody	4/301	159/18437	0.261954811540679	0.578621703972765	361921/54237/64041/114482	Ect2/Cdk1/Birc5/Nek2
GO:0000159	protein phosphatase type 2A complex	1/301	19/18437	0.268680960841132	0.586060345834719	117256	Ppp2r2c
GO:0032433	filopodium tip	1/301	19/18437	0.268680960841132	0.586060345834719	24338	Ephb1
GO:0031253	cell projection membrane	7/301	321/18437	0.271762752776404	0.586831890074197	65144/498284/303887/29440/24613/24947/315163	Pdzk1/Itln1/Muc4/Slc26a4/Oprd1/Gabra3/Shisa8
GO:0030992	intraciliary transport particle B	1/301	20/18437	0.280632694513996	0.586831890074197	300062	Ift27
GO:0031307	integral component of mitochondrial outer membrane	1/301	20/18437	0.280632694513996	0.586831890074197	689931	Mgarp
GO:0042629	mast cell granule	1/301	20/18437	0.280632694513996	0.586831890074197	54271	Tpsab1
GO:0043034	costamere	1/301	20/18437	0.280632694513996	0.586831890074197	84416	Smpx
GO:0019005	SCF ubiquitin ligase complex	2/301	65/18437	0.286941707238907	0.586831890074197	85273/292755	Fbxo2/Nccrp1
GO:0043209	myelin sheath	2/301	65/18437	0.286941707238907	0.586831890074197	497913/688790	Gjc2/Pmp2
GO:0046658	anchored component of plasma membrane	2/301	65/18437	0.286941707238907	0.586831890074197	287106/113910	Prss30/Prnd
GO:0031082	BLOC complex	1/301	21/18437	0.292389742836268	0.586831890074197	365245	Saa4
GO:0031233	intrinsic component of external side of plasma membrane	1/301	21/18437	0.292389742836268	0.586831890074197	113910	Prnd
GO:0031306	intrinsic component of mitochondrial outer membrane	1/301	21/18437	0.292389742836268	0.586831890074197	689931	Mgarp
GO:0070971	endoplasmic reticulum exit site	1/301	21/18437	0.292389742836268	0.586831890074197	54237	Cdk1
GO:0098831	presynaptic active zone cytoplasmic component	1/301	21/18437	0.292389742836268	0.586831890074197	29138	Bsn
GO:0045178	basal part of cell	2/301	66/18437	0.29299448469215	0.586831890074197	287701/84573	Krt14/Otof
GO:0043230	extracellular organelle	3/301	116/18437	0.294256678403967	0.586831890074197	29440/65029/287699	Slc26a4/Aoc1/Krt13
GO:0005581	collagen trimer	2/301	68/18437	0.305077929205315	0.604955666435538	25654/246253	Col11a1/Adipoq
GO:0098685	Schaffer collateral - CA1 synapse	3/301	119/18437	0.307639437125669	0.606588494671518	29138/314721/140724	Bsn/Anks1b/Cacng3
GO:0097470	ribbon synapse	1/301	23/18437	0.315332375831481	0.618264040253859	29138	Bsn
GO:0030016	myofibril	5/301	230/18437	0.32269028189833	0.622715416661185	24583/290561/29209/84416/291245	Myh3/Tnnc1/Casq2/Smpx/Actn2
GO:0005640	nuclear outer membrane	1/301	24/18437	0.326524129653286	0.622715416661185	25321	Ghrhr
GO:0005865	striated muscle thin filament	1/301	24/18437	0.326524129653286	0.622715416661185	290561	Tnnc1
GO:0030057	desmosome	1/301	24/18437	0.326524129653286	0.622715416661185	307563	Dsc3
GO:0035371	microtubule plus-end	1/301	24/18437	0.326524129653286	0.622715416661185	311325	Knstrn
GO:0033177	proton-transporting two-sector ATPase complex, proton-transporting domain	1/301	25/18437	0.337533538058998	0.636752458284271	297932	Atp6v0d2
GO:0036379	myofilament	1/301	25/18437	0.337533538058998	0.636752458284271	290561	Tnnc1
GO:0005881	cytoplasmic microtubule	2/301	74/18437	0.341057483177476	0.639941191553437	306575/64041	Ckap2/Birc5
GO:0030863	cortical cytoskeleton	3/301	128/18437	0.34785294372973	0.643274514383158	29138/25037/291245	Bsn/Mobp/Actn2
GO:0031430	M band	1/301	26/18437	0.348363562230421	0.643274514383158	84416	Smpx
GO:0099523	presynaptic cytosol	1/301	26/18437	0.348363562230421	0.643274514383158	314721	Anks1b
GO:0043292	contractile fiber	5/301	240/18437	0.354921977670787	0.645860687017994	24583/290561/29209/84416/291245	Myh3/Tnnc1/Casq2/Smpx/Actn2
GO:0001669	acrosomal vesicle	3/301	130/18437	0.356771649467331	0.645860687017994	290989/362623/24163	Catsper3/Catsper4/Acr
GO:0031514	motile cilium	4/301	185/18437	0.357347975774185	0.645860687017994	300062/679958/362623/24807	Ift27/Slc9b2/Catsper4/Tacr1
GO:0001891	phagocytic cup	1/301	27/18437	0.359017115419744	0.645860687017994	291445	Megf10
GO:0031045	dense core granule	1/301	27/18437	0.359017115419744	0.645860687017994	24613	Oprd1
GO:0030990	intraciliary transport particle	1/301	28/18437	0.369497063722768	0.656532233482551	300062	Ift27
GO:0097038	perinuclear endoplasmic reticulum	1/301	28/18437	0.369497063722768	0.656532233482551	65180	Kcnd2
GO:0005788	endoplasmic reticulum lumen	2/301	79/18437	0.37059269339846	0.656532233482551	29714/29209	Ptprn2/Casq2
GO:1902554	serine/threonine protein kinase complex	2/301	80/18437	0.376438719111305	0.663520772574977	54237/499528	Cdk1/Ccno
GO:0098862	cluster of actin-based cell projections	4/301	194/18437	0.390656899572803	0.683829859856001	687561/65144/498284/29440	Anks4b/Pdzk1/Itln1/Slc26a4
GO:0008076	voltage-gated potassium channel complex	2/301	83/18437	0.393838973727955	0.683829859856001	66022/65180	Kcns2/Kcnd2
GO:0044291	cell-cell contact zone	2/301	83/18437	0.393838973727955	0.683829859856001	687031/100910104	Ajap1/Xirp1
GO:0005798	Golgi-associated vesicle	3/301	139/18437	0.396646383073208	0.685294988576978	29138/363823/24163	Bsn/Map6d1/Acr
GO:1902555	endoribonuclease complex	1/301	31/18437	0.399923248817381	0.687552777523478	292534	Tsen34
GO:1905348	endonuclease complex	1/301	32/18437	0.40973652177761	0.699729966714149	292534	Tsen34
GO:0030667	secretory granule membrane	2/301	86/18437	0.411016169559887	0.699729966714149	499099/29714	Cd177/Ptprn2
GO:0030017	sarcomere	4/301	201/18437	0.416404748524835	0.700320831946121	290561/29209/84416/291245	Tnnc1/Casq2/Smpx/Actn2
GO:0005844	polysome	2/301	87/18437	0.416688995239372	0.700320831946121	100362027/315731	LOC100362027/Larp6
GO:0098688	parallel fiber to Purkinje cell synapse	1/301	33/18437	0.419389839188365	0.700320831946121	25743	Kcnj6
GO:1990752	microtubule end	1/301	33/18437	0.419389839188365	0.700320831946121	311325	Knstrn
GO:0043073	germ cell nucleus	1/301	34/18437	0.428885799762387	0.70938930861172	54237	Cdk1
GO:0051233	spindle midzone	1/301	34/18437	0.428885799762387	0.70938930861172	360621	Cdc6
GO:0048786	presynaptic active zone	2/301	91/18437	0.439098834730694	0.722856100570812	29138/84573	Bsn/Otof
GO:0032838	plasma membrane bounded cell projection cytoplasm	4/301	208/18437	0.441905208711138	0.724060647137029	29545/29138/303659/689931	Uchl1/Bsn/Kif19/Mgarp
GO:0031901	early endosome membrane	2/301	94/18437	0.455594985556212	0.743003037192139	24338/362235	Ephb1/Syndig1
GO:0030864	cortical actin cytoskeleton	2/301	95/18437	0.461031736541238	0.748372446757637	25037/291245	Mobp/Actn2
GO:0044449	contractile fiber part	4/301	214/18437	0.463498326880594	0.748893130006144	290561/29209/84416/291245	Tnnc1/Casq2/Smpx/Actn2
GO:0005901	caveola	2/301	97/18437	0.471809628572105	0.758809033970805	315215/65180	Mlc1/Kcnd2
GO:0031301	integral component of organelle membrane	4/301	218/18437	0.477731366879302	0.764808472664571	29714/24613/29335/689931	Ptprn2/Oprd1/Oprk1/Mgarp
GO:1902911	protein kinase complex	2/301	99/18437	0.482457382542305	0.766298311957908	54237/499528	Cdk1/Ccno
GO:0098687	chromosomal region	5/301	280/18437	0.483053377165443	0.766298311957908	303037/315852/64041/311325/114482	Spdl1/Ttk/Birc5/Knstrn/Nek2
GO:0030175	filopodium	2/301	102/18437	0.498178764265695	0.78170820686815	24338/291245	Ephb1/Actn2
GO:0016235	aggresome	1/301	42/18437	0.499486905821196	0.78170820686815	29168	Ubd
GO:0099522	region of cytosol	1/301	42/18437	0.499486905821196	0.78170820686815	314721	Anks1b
GO:0019866	organelle inner membrane	7/301	413/18437	0.513492436337955	0.791366640327463	25086/298606/24860/679958/100912008/29680/25321	Cyp2e1/Slc25a34/Ucp1/Slc9b2/LOC100912008/Cyp11a1/Ghrhr
GO:0005913	cell-cell adherens junction	2/301	105/18437	0.513592477191306	0.791366640327463	687031/100910104	Ajap1/Xirp1
GO:0005771	multivesicular body	1/301	44/18437	0.515733264018879	0.791366640327463	81828	Zp2
GO:0042788	polysomal ribosome	1/301	44/18437	0.515733264018879	0.791366640327463	100362027	LOC100362027
GO:0005911	cell-cell junction	8/301	476/18437	0.516995971331409	0.791366640327463	315215/361921/65029/307563/497913/687031/54256/100910104	Mlc1/Ect2/Aoc1/Dsc3/Gjc2/Ajap1/Gja6/Xirp1
GO:0008287	protein serine/threonine phosphatase complex	1/301	45/18437	0.523658251108007	0.79263861374544	117256	Ppp2r2c
GO:0031672	A band	1/301	45/18437	0.523658251108007	0.79263861374544	84416	Smpx
GO:0005924	cell-substrate adherens junction	3/301	171/18437	0.530999367966449	0.79263861374544	100910104/84416/291245	Xirp1/Smpx/Actn2
GO:0031256	leading edge membrane	3/301	171/18437	0.530999367966449	0.79263861374544	24613/24947/315163	Oprd1/Gabra3/Shisa8
GO:0015030	Cajal body	1/301	46/18437	0.531453970247659	0.79263861374544	314721	Anks1b
GO:1903293	phosphatase complex	1/301	46/18437	0.531453970247659	0.79263861374544	117256	Ppp2r2c
GO:0048787	presynaptic active zone membrane	1/301	47/18437	0.539122523069988	0.795882823727942	84573	Otof
GO:0005743	mitochondrial inner membrane	6/301	362/18437	0.542430960916962	0.795882823727942	25086/298606/24860/679958/100912008/29680	Cyp2e1/Slc25a34/Ucp1/Slc9b2/LOC100912008/Cyp11a1
GO:0019867	outer membrane	3/301	174/18437	0.542751037384671	0.795882823727942	117038/25321/689931	Mt3/Ghrhr/Mgarp
GO:0031968	organelle outer membrane	3/301	174/18437	0.542751037384671	0.795882823727942	117038/25321/689931	Mt3/Ghrhr/Mgarp
GO:0032154	cleavage furrow	1/301	48/18437	0.546665977151333	0.79826956496157	361921	Ect2
GO:0030055	cell-substrate junction	3/301	178/18437	0.558152939045902	0.809601680374557	100910104/84416/291245	Xirp1/Smpx/Actn2
GO:0005637	nuclear inner membrane	1/301	50/18437	0.561385692408718	0.809601680374557	25321	Ghrhr
GO:0005801	cis-Golgi network	1/301	50/18437	0.561385692408718	0.809601680374557	363823	Map6d1
GO:0044420	extracellular matrix component	1/301	51/18437	0.568565923364555	0.814433814481246	25654	Col11a1
GO:0031300	intrinsic component of organelle membrane	4/301	245/18437	0.569403583763393	0.814433814481246	29714/24613/29335/689931	Ptprn2/Oprd1/Oprk1/Mgarp
GO:1990204	oxidoreductase complex	2/301	119/18437	0.581287017882166	0.826501255608197	266807/311793	Duox1/Noxa1
GO:0005871	kinesin complex	1/301	53/18437	0.582576816273972	0.826501255608197	303659	Kif19
GO:0005923	bicellular tight junction	2/301	120/18437	0.58584940604686	0.827779120284834	361921/65029	Ect2/Aoc1
GO:0099738	cell cortex region	1/301	55/18437	0.596134165736811	0.838914612266721	29138	Bsn
GO:0070161	anchoring junction	5/301	320/18437	0.601408867123301	0.842938532634667	307563/687031/100910104/84416/291245	Dsc3/Ajap1/Xirp1/Smpx/Actn2
GO:0005814	centriole	2/301	125/18437	0.608109690730657	0.848921128259998	315438/64041	Deup1/Birc5
GO:0032155	cell division site part	1/301	58/18437	0.615651679159727	0.854158694430192	361921	Ect2
GO:0070160	tight junction	2/301	127/18437	0.616756421193147	0.854158694430192	361921/65029	Ect2/Aoc1
GO:0016328	lateral plasma membrane	1/301	59/18437	0.621946300443416	0.854564011239182	312488	Atp6v1b1
GO:0016459	myosin complex	1/301	59/18437	0.621946300443416	0.854564011239182	24583	Myh3
GO:0045171	intercellular bridge	1/301	60/18437	0.628138169175952	0.859687141342773	501183	Rbm44
GO:0031312	extrinsic component of organelle membrane	1/301	61/18437	0.634228957176063	0.860663096388891	312488	Atp6v1b1
GO:0005791	rough endoplasmic reticulum	2/301	132/18437	0.637732105144527	0.860663096388891	246334/117038	Tp63/Mt3
GO:0014704	intercalated disc	1/301	62/18437	0.640220309150921	0.860663096388891	100910104	Xirp1
GO:0005875	microtubule associated complex	2/301	133/18437	0.641817815557052	0.860663096388891	303659/64041	Kif19/Birc5
GO:0036464	cytoplasmic ribonucleoprotein granule	3/301	202/18437	0.643713333120133	0.860663096388891	300141/292129/170578	Mov10l1/Tdrd1/Asz1
GO:0030018	Z disc	2/301	134/18437	0.645867231699329	0.860663096388891	29209/291245	Casq2/Actn2
GO:0032153	cell division site	1/301	63/18437	0.646113843134354	0.860663096388891	361921	Ect2
GO:0005802	trans-Golgi network	3/301	204/18437	0.650291503878845	0.862934353055958	29138/367295/362477	Bsn/March4/Rgs20
GO:0005643	nuclear pore	1/301	65/18437	0.657613798475477	0.869345513893718	500697	RGD1565693
GO:0016529	sarcoplasmic reticulum	1/301	66/18437	0.663223326379836	0.873452607194577	29209	Casq2
GO:0043198	dendritic shaft	1/301	67/18437	0.668741250214122	0.874992862773669	362235	Syndig1
GO:0031227	intrinsic component of endoplasmic reticulum membrane	2/301	140/18437	0.669407147164956	0.874992862773669	246074/25086	Scd/Cyp2e1
GO:0000502	proteasome complex	1/301	68/18437	0.674169060975448	0.87508623870813	288455	Pomp
GO:0044448	cell cortex part	3/301	212/18437	0.675737275048383	0.87508623870813	29138/25037/291245	Bsn/Mobp/Actn2
GO:0030315	T-tubule	1/301	69/18437	0.679508225472502	0.87508623870813	65180	Kcnd2
GO:1905369	endopeptidase complex	1/301	69/18437	0.679508225472502	0.87508623870813	288455	Pomp
GO:0043296	apical junction complex	2/301	144/18437	0.684388534390947	0.878130876847208	361921/65029	Ect2/Aoc1
GO:0035770	ribonucleoprotein granule	3/301	216/18437	0.687939803821528	0.879454181442173	300141/292129/170578	Mov10l1/Tdrd1/Asz1
GO:0031674	I band	2/301	146/18437	0.691668921225446	0.880994355867448	29209/291245	Casq2/Actn2
GO:0005741	mitochondrial outer membrane	2/301	151/18437	0.709266496206692	0.897487428489367	117038/689931	Mt3/Mgarp
GO:0032592	integral component of mitochondrial membrane	1/301	75/18437	0.709760831699328	0.897487428489367	689931	Mgarp
GO:0098573	intrinsic component of mitochondrial membrane	1/301	76/18437	0.714518591728655	0.900241835788088	689931	Mgarp
GO:0005811	lipid droplet	1/301	78/18437	0.723802166936021	0.900718532579119	25629	Plin1
GO:0016528	sarcoplasm	1/301	78/18437	0.723802166936021	0.900718532579119	29209	Casq2
GO:0035068	micro-ribonucleoprotein complex	1/301	78/18437	0.723802166936021	0.900718532579119	100314147	Mir345
GO:0044437	vacuolar part	3/301	229/18437	0.725220365772872	0.900718532579119	312488/24163/297932	Atp6v1b1/Acr/Atp6v0d2
GO:0005769	early endosome	4/301	304/18437	0.734367200232181	0.907245748967393	315215/24338/362235/297932	Mlc1/Ephb1/Syndig1/Atp6v0d2
GO:0090575	RNA polymerase II transcription factor complex	2/301	159/18437	0.735674919649777	0.907245748967393	54254/64186	Gata4/Ascl1
GO:0005912	adherens junction	4/301	307/18437	0.741323006225529	0.907544589712619	687031/100910104/84416/291245	Ajap1/Xirp1/Smpx/Actn2
GO:0031461	cullin-RING ubiquitin ligase complex	2/301	161/18437	0.741950297407947	0.907544589712619	85273/292755	Fbxo2/Nccrp1
GO:0005759	mitochondrial matrix	4/301	309/18437	0.745883300174618	0.907544589712619	89813/24450/54237/361638	Pdk4/Hmgcs2/Cdk1/Acsm1
GO:0035097	histone methyltransferase complex	1/301	84/18437	0.749885936376304	0.907544589712619	688433	Dydc1
GO:0001725	stress fiber	1/301	85/18437	0.753987954201767	0.907544589712619	100910104	Xirp1
GO:0097517	contractile actin filament bundle	1/301	85/18437	0.753987954201767	0.907544589712619	100910104	Xirp1
GO:0005925	focal adhesion	2/301	165/18437	0.75412014617954	0.907544589712619	100910104/291245	Xirp1/Actn2
GO:0044304	main axon	1/301	86/18437	0.758022916374024	0.909106521699431	497913	Gjc2
GO:0031970	organelle envelope lumen	1/301	89/18437	0.76973630618285	0.918891660155826	59103	Ptges
GO:0042383	sarcolemma	2/301	171/18437	0.771447726148014	0.918891660155826	25321/65180	Ghrhr/Kcnd2
GO:1905368	peptidase complex	1/301	92/18437	0.78088447821278	0.923476766504623	288455	Pomp
GO:0044450	microtubule organizing center part	2/301	175/18437	0.782401333645414	0.923476766504623	315438/64041	Deup1/Birc5
GO:0009897	external side of plasma membrane	5/301	399/18437	0.78323530912713	0.923476766504623	66023/113910/362506/25712/171384	Gfra4/Prnd/Ccl19/Ifng/Trpm8
GO:0032432	actin filament bundle	1/301	94/18437	0.788016063284	0.925985205677159	100910104	Xirp1
GO:1904949	ATPase complex	1/301	95/18437	0.791494619951477	0.926951752896192	29132	Atp1a4
GO:0042641	actomyosin	1/301	96/18437	0.794916281678366	0.927845425771738	100910104	Xirp1
GO:0000786	nucleosome	1/301	98/18437	0.80159261530705	0.930107069366354	100360868	H3f3c
GO:0005938	cell cortex	4/301	337/18437	0.803431146025832	0.930107069366354	29138/362510/25037/291245	Bsn/Melk/Mobp/Actn2
GO:0016363	nuclear matrix	1/301	99/18437	0.804849097274037	0.930107069366354	25321	Ghrhr
GO:0031252	cell leading edge	5/301	414/18437	0.809287219839737	0.931645187105035	266807/311374/24613/24947/315163	Duox1/Duoxa1/Oprd1/Gabra3/Shisa8
GO:0005764	lysosome	5/301	416/18437	0.812565977706798	0.931645187105035	315215/171080/24889/54271/297932	Mlc1/Slc17a1/Cckar/Tpsab1/Atp6v0d2
GO:0000323	lytic vacuole	5/301	417/18437	0.814188487298096	0.931645187105035	315215/171080/24889/54271/297932	Mlc1/Slc17a1/Cckar/Tpsab1/Atp6v0d2
GO:0000794	condensed nuclear chromosome	1/301	105/18437	0.823299142750642	0.938991505947628	114482	Nek2
GO:0044815	DNA packaging complex	1/301	106/18437	0.826200460557322	0.939231142457673	100360868	H3f3c
GO:0044798	nuclear transcription factor complex	2/301	195/18437	0.830521726979164	0.941078190635481	54254/64186	Gata4/Ascl1
GO:0034708	methyltransferase complex	1/301	112/18437	0.84263791431467	0.951717255973528	688433	Dydc1
GO:0005930	axoneme	1/301	117/18437	0.855145456552334	0.957401418352526	303659	Kif19
GO:0044441	ciliary part	5/301	445/18437	0.855224110222077	0.957401418352526	300062/303659/679958/362623/24807	Ift27/Kif19/Slc9b2/Catsper4/Tacr1
GO:0097014	ciliary plasm	1/301	118/18437	0.857525435677757	0.957401418352526	303659	Kif19
GO:0005667	transcription factor complex	4/301	371/18437	0.858643678923613	0.957401418352526	54254/366542/64186/113983	Gata4/Six2/Ascl1/Pitx1
GO:0005795	Golgi stack	1/301	121/18437	0.864434053948918	0.960743578841716	367295	March4
GO:0005774	vacuolar membrane	2/301	214/18437	0.867146783195245	0.960743578841716	312488/297932	Atp6v1b1/Atp6v0d2
GO:0010008	endosome membrane	3/301	300/18437	0.870699237757916	0.961626689802255	24338/362235/679958	Ephb1/Syndig1/Slc9b2
GO:0034399	nuclear periphery	1/301	127/18437	0.877265557296594	0.965822332796566	25321	Ghrhr
GO:0000790	nuclear chromatin	4/301	393/18437	0.886871338186536	0.968092834011591	54254/100363125/246334/29203	Gata4/LOC100363125/Tp63/Foxd3
GO:0030176	integral component of endoplasmic reticulum membrane	1/301	132/18437	0.887028535482052	0.968092834011591	246074	Scd
GO:0001650	fibrillar center	1/301	133/18437	0.88888619245118	0.968092834011591	29168	Ubd
GO:0005840	ribosome	4/301	399/18437	0.893665869194625	0.968092834011591	100362027/108351703/25239/117038	LOC100362027/LOC108351703/Apod/Mt3
GO:0044445	cytosolic part	4/301	400/18437	0.894762963077325	0.968092834011591	314721/365245/25239/287167	Anks1b/Saa4/Apod/Hba-a1
GO:0015629	actin cytoskeleton	5/301	483/18437	0.8986210217474	0.968092834011591	24583/290561/100910104/25037/291245	Myh3/Tnnc1/Xirp1/Mobp/Actn2
GO:0044440	endosomal part	3/301	323/18437	0.900497821780993	0.968092834011591	24338/362235/679958	Ephb1/Syndig1/Slc9b2
GO:0005777	peroxisome	1/301	142/18437	0.904293019735755	0.968092834011591	308100	Acat2
GO:0042579	microbody	1/301	142/18437	0.904293019735755	0.968092834011591	308100	Acat2
GO:0097730	non-motile cilium	1/301	145/18437	0.90893985674243	0.96876088988835	100361584	Ano2
GO:0061695	transferase complex, transferring phosphorus-containing groups	2/301	244/18437	0.910468687344925	0.96876088988835	54237/499528	Cdk1/Ccno
GO:0044455	mitochondrial membrane part	2/301	250/18437	0.917373852563345	0.972768216592838	29680/689931	Cyp11a1/Mgarp
GO:0005765	lysosomal membrane	1/301	155/18437	0.92286498711131	0.972768216592838	297932	Atp6v0d2
GO:0098852	lytic vacuole membrane	1/301	156/18437	0.924134959700715	0.972768216592838	297932	Atp6v0d2
GO:0055037	recycling endosome	1/301	157/18437	0.92538409142929	0.972768216592838	315215	Mlc1
GO:0009898	cytoplasmic side of plasma membrane	1/301	164/18437	0.933572414967233	0.978428747217911	687031	Ajap1
GO:0030139	endocytic vesicle	1/301	176/18437	0.94557971027526	0.987525329590367	29160	Amelx
GO:0044452	nucleolar part	1/301	181/18437	0.949919836006393	0.987525329590367	29168	Ubd
GO:0000151	ubiquitin ligase complex	2/301	288/18437	0.950740718459494	0.987525329590367	85273/292755	Fbxo2/Nccrp1
GO:0032993	protein-DNA complex	1/301	197/18437	0.961620936186057	0.989318667167482	100360868	H3f3c
GO:0019898	extrinsic component of membrane	2/301	309/18437	0.963203776818401	0.989318667167482	29138/312488	Bsn/Atp6v1b1
GO:0098562	cytoplasmic side of membrane	1/301	208/18437	0.968041988419134	0.989318667167482	687031	Ajap1
GO:0015934	large ribosomal subunit	1/301	210/18437	0.969088694526611	0.989318667167482	108351703	LOC108351703
GO:0005770	late endosome	1/301	218/18437	0.972944738896612	0.989318667167482	81828	Zp2
GO:0030426	growth cone	1/301	219/18437	0.973391724658296	0.989318667167482	171438	Crtac1
GO:0030427	site of polarized growth	1/301	222/18437	0.974688999508661	0.989318667167482	171438	Crtac1
GO:0005635	nuclear envelope	3/301	440/18437	0.976208040620825	0.989318667167482	59103/500697/25321	Ptges/RGD1565693/Ghrhr
GO:0000139	Golgi membrane	3/301	453/18437	0.979872610012208	0.989318667167482	25086/313233/291770	Cyp2e1/Galnt12/Chst9
GO:0016607	nuclear speck	2/301	355/18437	0.980814495243406	0.989318667167482	497856/288455	Rmi2/Pomp
GO:0022626	cytosolic ribosome	1/301	249/18437	0.983864582608653	0.989535271845591	25239	Apod
GO:0031965	nuclear membrane	1/301	274/18437	0.989371460613434	0.992214482051978	25321	Ghrhr
GO:0044391	ribosomal subunit	1/301	336/18437	0.99623517295239	0.99623517295239	108351703	LOC108351703
