# Supplementary material for: Characteristics of phosgene aspiration lung injury analyzed based on transcriptomics and proteomics
Source: Front Genet. 2024 May 17;15:1393665. doi: 10.3389/fgene.2024.1393665 (PMC11140124; doi:10.3389/fgene.2024.1393665)
Supplement: Supplementary file 1 [file Presentation1.zip › Data/lncRNA/GO/Control--Treatment/GO-Molecular_Function.xls]

GOMFID	Term	GeneRatio	BgRatio	Pvalue	Qvalue	geneIDs	geneNames
GO:0022836	gated channel activity	22/271	337/16869	2.83145758269594e-08	1.41572879134797e-05	81658/24406/499721/290989/25743/66022/25349/29718/29701/365360/25456/362623/85258/100361584/24922/25101/24947/140724/78956/65180/79219/191573	Gabrp/Grik4/Clca4l/Catsper3/Kcnj6/Kcns2/Scn2b/Kcnj10/Scn11a/Tmc5/Glrb/Catsper4/Cnga4/Ano2/Gabrb3/Chrna3/Gabra3/Cacng3/Scn9a/Kcnd2/Grid1/Grin3a
GO:0022839	ion gated channel activity	21/271	326/16869	7.4271910064534e-08	1.85679775161335e-05	81658/24406/499721/290989/25743/66022/25349/29718/29701/25456/362623/85258/100361584/24922/25101/24947/140724/78956/65180/79219/191573	Gabrp/Grik4/Clca4l/Catsper3/Kcnj6/Kcns2/Scn2b/Kcnj10/Scn11a/Glrb/Catsper4/Cnga4/Ano2/Gabrb3/Chrna3/Gabra3/Cacng3/Scn9a/Kcnd2/Grid1/Grin3a
GO:0005216	ion channel activity	23/271	406/16869	1.80479722256518e-07	2.41628701611116e-05	81658/24406/499721/290989/25743/171384/66022/25349/29718/29701/365360/25456/362623/85258/100361584/24922/25101/24947/140724/78956/65180/79219/191573	Gabrp/Grik4/Clca4l/Catsper3/Kcnj6/Trpm8/Kcns2/Scn2b/Kcnj10/Scn11a/Tmc5/Glrb/Catsper4/Cnga4/Ano2/Gabrb3/Chrna3/Gabra3/Cacng3/Scn9a/Kcnd2/Grid1/Grin3a
GO:0015267	channel activity	24/271	447/16869	2.59034814122506e-07	2.41628701611116e-05	81658/24406/499721/290989/25743/171384/66022/25349/497913/29718/29701/365360/25456/362623/85258/100361584/24922/25101/24947/140724/78956/65180/79219/191573	Gabrp/Grik4/Clca4l/Catsper3/Kcnj6/Trpm8/Kcns2/Scn2b/Gjc2/Kcnj10/Scn11a/Tmc5/Glrb/Catsper4/Cnga4/Ano2/Gabrb3/Chrna3/Gabra3/Cacng3/Scn9a/Kcnd2/Grid1/Grin3a
GO:0022803	passive transmembrane transporter activity	24/271	447/16869	2.59034814122506e-07	2.41628701611116e-05	81658/24406/499721/290989/25743/171384/66022/25349/497913/29718/29701/365360/25456/362623/85258/100361584/24922/25101/24947/140724/78956/65180/79219/191573	Gabrp/Grik4/Clca4l/Catsper3/Kcnj6/Trpm8/Kcns2/Scn2b/Gjc2/Kcnj10/Scn11a/Tmc5/Glrb/Catsper4/Cnga4/Ano2/Gabrb3/Chrna3/Gabra3/Cacng3/Scn9a/Kcnd2/Grid1/Grin3a
GO:0022838	substrate-specific channel activity	23/271	417/16869	2.89954441933339e-07	2.41628701611116e-05	81658/24406/499721/290989/25743/171384/66022/25349/29718/29701/365360/25456/362623/85258/100361584/24922/25101/24947/140724/78956/65180/79219/191573	Gabrp/Grik4/Clca4l/Catsper3/Kcnj6/Trpm8/Kcns2/Scn2b/Kcnj10/Scn11a/Tmc5/Glrb/Catsper4/Cnga4/Ano2/Gabrb3/Chrna3/Gabra3/Cacng3/Scn9a/Kcnd2/Grid1/Grin3a
GO:0015276	ligand-gated ion channel activity	11/271	131/16869	8.68133423025103e-06	0.000620095302160788	81658/24406/25743/29718/25456/85258/24922/25101/24947/79219/191573	Gabrp/Grik4/Kcnj6/Kcnj10/Glrb/Cnga4/Gabrb3/Chrna3/Gabra3/Grid1/Grin3a
GO:0022834	ligand-gated channel activity	11/271	134/16869	1.07807804530626e-05	0.000673798778316412	81658/24406/25743/29718/25456/85258/24922/25101/24947/79219/191573	Gabrp/Grik4/Kcnj6/Kcnj10/Glrb/Cnga4/Gabrb3/Chrna3/Gabra3/Grid1/Grin3a
GO:0005230	extracellular ligand-gated ion channel activity	8/271	70/16869	1.59599570325711e-05	0.000886664279587286	81658/24406/25456/24922/25101/24947/79219/191573	Gabrp/Grik4/Glrb/Gabrb3/Chrna3/Gabra3/Grid1/Grin3a
GO:1904315	transmitter-gated ion channel activity involved in regulation of postsynaptic membrane potential	7/271	52/16869	1.84353504780613e-05	0.000921767523903064	24406/25456/24922/25101/24947/79219/191573	Grik4/Glrb/Gabrb3/Chrna3/Gabra3/Grid1/Grin3a
GO:0099529	neurotransmitter receptor activity involved in regulation of postsynaptic membrane potential	7/271	55/16869	2.68389605672265e-05	0.00121995275305575	24406/25456/24922/25101/24947/79219/191573	Grik4/Glrb/Gabrb3/Chrna3/Gabra3/Grid1/Grin3a
GO:0098960	postsynaptic neurotransmitter receptor activity	7/271	57/16869	3.40241819201148e-05	0.00136317580896268	24406/25456/24922/25101/24947/79219/191573	Grik4/Glrb/Gabrb3/Chrna3/Gabra3/Grid1/Grin3a
GO:0022824	transmitter-gated ion channel activity	7/271	58/16869	3.8168922650955e-05	0.00136317580896268	24406/25456/24922/25101/24947/79219/191573	Grik4/Glrb/Gabrb3/Chrna3/Gabra3/Grid1/Grin3a
GO:0022835	transmitter-gated channel activity	7/271	58/16869	3.8168922650955e-05	0.00136317580896268	24406/25456/24922/25101/24947/79219/191573	Grik4/Glrb/Gabrb3/Chrna3/Gabra3/Grid1/Grin3a
GO:0046873	metal ion transmembrane transporter activity	19/271	430/16869	7.09271507625008e-05	0.00236423835875003	24406/290989/171080/25743/171384/679958/66022/25349/29718/24783/24785/29701/362623/140724/29132/366441/78956/65180/191573	Grik4/Catsper3/Slc17a1/Kcnj6/Trpm8/Slc9b2/Kcns2/Scn2b/Kcnj10/Slc9a2/Slc9a4/Scn11a/Catsper4/Cacng3/Atp1a4/Slc5a9/Scn9a/Kcnd2/Grin3a
GO:0015081	sodium ion transmembrane transporter activity	10/271	141/16869	9.44635231100319e-05	0.0029519850971885	24406/171080/679958/25349/24783/24785/29701/29132/366441/78956	Grik4/Slc17a1/Slc9b2/Scn2b/Slc9a2/Slc9a4/Scn11a/Atp1a4/Slc5a9/Scn9a
GO:0005501	retinoid binding	5/271	31/16869	0.000124449987723829	0.00340585124203212	308190/312495/363071/296972/24710	Cyp26c1/Cyp26b1/Stra6/Akr1b10/Rbp2
GO:0015077	monovalent inorganic cation transmembrane transporter activity	17/271	375/16869	0.000125560116351596	0.00340585124203212	24406/171080/25743/312488/679958/66022/25349/100912008/29718/24783/24785/29701/29132/366441/78956/297932/65180	Grik4/Slc17a1/Kcnj6/Atp6v1b1/Slc9b2/Kcns2/Scn2b/LOC100912008/Kcnj10/Slc9a2/Slc9a4/Scn11a/Atp1a4/Slc5a9/Scn9a/Atp6v0d2/Kcnd2
GO:0030594	neurotransmitter receptor activity	9/271	119/16869	0.000129422347197221	0.00340585124203212	24406/83633/25456/24922/25101/24947/170704/79219/191573	Grik4/Gabbr2/Glrb/Gabrb3/Chrna3/Gabra3/Hrh4/Grid1/Grin3a
GO:0005261	cation channel activity	15/271	317/16869	0.000197378484582166	0.00493446211455415	24406/290989/25743/171384/66022/25349/29718/29701/362623/85258/25101/140724/78956/65180/191573	Grik4/Catsper3/Kcnj6/Trpm8/Kcns2/Scn2b/Kcnj10/Scn11a/Catsper4/Cnga4/Chrna3/Cacng3/Scn9a/Kcnd2/Grin3a
GO:0019840	isoprenoid binding	5/271	37/16869	0.000295134981393096	0.00702702336650228	308190/312495/363071/296972/24710	Cyp26c1/Cyp26b1/Stra6/Akr1b10/Rbp2
GO:0005244	voltage-gated ion channel activity	11/271	195/16869	0.000323410293382674	0.00703065855179726	290989/25743/66022/25349/29718/29701/362623/140724/78956/65180/191573	Catsper3/Kcnj6/Kcns2/Scn2b/Kcnj10/Scn11a/Catsper4/Cacng3/Scn9a/Kcnd2/Grin3a
GO:0022832	voltage-gated channel activity	11/271	195/16869	0.000323410293382674	0.00703065855179726	290989/25743/66022/25349/29718/29701/362623/140724/78956/65180/191573	Catsper3/Kcnj6/Kcns2/Scn2b/Kcnj10/Scn11a/Catsper4/Cacng3/Scn9a/Kcnd2/Grin3a
GO:0016917	GABA receptor activity	4/271	22/16869	0.000379325300283167	0.00790261042256598	81658/83633/24922/24947	Gabrp/Gabbr2/Gabrb3/Gabra3
GO:0005451	monovalent cation:proton antiporter activity	3/271	10/16869	0.000452597381475824	0.008703795797612	679958/24783/24785	Slc9b2/Slc9a2/Slc9a4
GO:0015385	sodium:proton antiporter activity	3/271	10/16869	0.000452597381475824	0.008703795797612	679958/24783/24785	Slc9b2/Slc9a2/Slc9a4
GO:0005254	chloride channel activity	6/271	70/16869	0.00090191512076709	0.0167021318660572	81658/499721/25456/100361584/24922/24947	Gabrp/Clca4l/Glrb/Ano2/Gabrb3/Gabra3
GO:0015108	chloride transmembrane transporter activity	7/271	97/16869	0.000959130700016956	0.0171273339288742	81658/499721/29440/25456/100361584/24922/24947	Gabrp/Clca4l/Slc26a4/Glrb/Ano2/Gabrb3/Gabra3
GO:0016918	retinal binding	3/271	13/16869	0.0010408129065554	0.0179450501130242	363071/296972/24710	Stra6/Akr1b10/Rbp2
GO:0020037	heme binding	9/271	166/16869	0.00147497915998732	0.0245829859997886	25086/266807/308190/312495/85382/303414/29680/287167/293989	Cyp2e1/Duox1/Cyp26c1/Cyp26b1/Ngb/Epx/Cyp11a1/Hba-a1/Cyp2c6v1
GO:0015103	inorganic anion transmembrane transporter activity	8/271	136/16869	0.00160355959104514	0.0258638643716957	81658/499721/29440/171080/25456/100361584/24922/24947	Gabrp/Clca4l/Slc26a4/Slc17a1/Glrb/Ano2/Gabrb3/Gabra3
GO:0005506	iron ion binding	10/271	204/16869	0.00174480710051049	0.0272626109454764	170496/246074/25086/308190/312495/64564/29680/316421/287167/293989	Lcn2/Scd/Cyp2e1/Cyp26c1/Cyp26b1/Bbox1/Cyp11a1/Aox2/Hba-a1/Cyp2c6v1
GO:0043178	alcohol binding	6/271	80/16869	0.00180933282273943	0.0274141336778701	363071/29680/25239/500697/24710/688790	Stra6/Cyp11a1/Apod/RGD1565693/Rbp2/Pmp2
GO:0046906	tetrapyrrole binding	9/271	174/16869	0.00203824214315512	0.0299741491640459	25086/266807/308190/312495/85382/303414/29680/287167/293989	Cyp2e1/Duox1/Cyp26c1/Cyp26b1/Ngb/Epx/Cyp11a1/Hba-a1/Cyp2c6v1
GO:0005253	anion channel activity	6/271	83/16869	0.00218380032168566	0.0311971474526523	81658/499721/25456/100361584/24922/24947	Gabrp/Clca4l/Glrb/Ano2/Gabrb3/Gabra3
GO:0008528	G protein-coupled peptide receptor activity	8/271	145/16869	0.00239896562486868	0.033318967012065	24953/24889/24613/29335/24807/25321/29358/24182	Gcgr/Cckar/Oprd1/Oprk1/Tacr1/Ghrhr/Npy1r/Agtr2
GO:0022843	voltage-gated cation channel activity	8/271	146/16869	0.00250359933634601	0.0338324234641352	290989/25743/66022/29718/362623/140724/65180/191573	Catsper3/Kcnj6/Kcns2/Kcnj10/Catsper4/Cacng3/Kcnd2/Grin3a
GO:0016646	oxidoreductase activity, acting on the CH-NH group of donors, NAD or NADP as acceptor	3/271	18/16869	0.00279836812165434	0.0368206331796624	117024/64392/299699	Crym/Aldh1l1/Aldh1l2
GO:0004890	GABA-A receptor activity	3/271	19/16869	0.00328391894568032	0.0400477920204917	81658/24922/24947	Gabrp/Gabrb3/Gabra3
GO:0004970	ionotropic glutamate receptor activity	3/271	19/16869	0.00328391894568032	0.0400477920204917	24406/79219/191573	Grik4/Grid1/Grin3a
GO:0015299	solute:proton antiporter activity	3/271	19/16869	0.00328391894568032	0.0400477920204917	679958/24783/24785	Slc9b2/Slc9a2/Slc9a4
GO:0005272	sodium channel activity	4/271	39/16869	0.00344413380869043	0.0404078142326944	24406/25349/29701/78956	Grik4/Scn2b/Scn11a/Scn9a
GO:0001653	peptide receptor activity	8/271	154/16869	0.00347507202401172	0.0404078142326944	24953/24889/24613/29335/24807/25321/29358/24182	Gcgr/Cckar/Oprd1/Oprk1/Tacr1/Ghrhr/Npy1r/Agtr2
GO:0005248	voltage-gated sodium channel activity	3/271	20/16869	0.00381796213477433	0.0424218014974925	25349/29701/78956	Scn2b/Scn11a/Scn9a
GO:0099095	ligand-gated anion channel activity	3/271	20/16869	0.00381796213477433	0.0424218014974925	25456/24922/24947	Glrb/Gabrb3/Gabra3
GO:0005179	hormone activity	7/271	125/16869	0.00407897347704598	0.0443366682287607	81712/24476/171519/60337/100912292/246253/63850	Retnla/Iapp/Calcb/Npff/Enho/Adipoq/Prlh
GO:0030545	receptor regulator activity	16/271	474/16869	0.00432204063864903	0.0459791557303088	25353/81712/24476/171519/362506/25712/296269/60337/252835/100912292/117551/25444/50566/29160/246253/63850	Spp1/Retnla/Iapp/Calcb/Ccl19/Ifng/Angpt4/Npff/Gdf5/Enho/Ccl22/Fgf9/Grem1/Amelx/Adipoq/Prlh
GO:0015079	potassium ion transmembrane transporter activity	8/271	161/16869	0.00454487811985548	0.0473424804151612	24406/25743/66022/29718/24783/24785/29132/65180	Grik4/Kcnj6/Kcns2/Kcnj10/Slc9a2/Slc9a4/Atp1a4/Kcnd2
GO:0048018	receptor ligand activity	15/271	439/16869	0.00506289922062192	0.0516622369451216	25353/81712/24476/171519/362506/25712/60337/252835/100912292/117551/25444/50566/29160/246253/63850	Spp1/Retnla/Iapp/Calcb/Ccl19/Ifng/Npff/Gdf5/Enho/Ccl22/Fgf9/Grem1/Amelx/Adipoq/Prlh
GO:0099094	ligand-gated cation channel activity	6/271	99/16869	0.00524440549683218	0.0524440549683218	24406/25743/29718/85258/25101/191573	Grik4/Kcnj6/Kcnj10/Cnga4/Chrna3/Grin3a
GO:0015491	cation:cation antiporter activity	3/271	23/16869	0.00572459375335509	0.056123468170148	679958/24783/24785	Slc9b2/Slc9a2/Slc9a4
GO:0016645	oxidoreductase activity, acting on the CH-NH group of donors	3/271	27/16869	0.00901937778366561	0.0867247863814001	117024/64392/299699	Crym/Aldh1l1/Aldh1l2
GO:0099516	ion antiporter activity	4/271	52/16869	0.00963924219107146	0.0909362470855798	29440/679958/24783/24785	Slc26a4/Slc9b2/Slc9a2/Slc9a4
GO:0008066	glutamate receptor activity	3/271	28/16869	0.00998358067653882	0.0923724645264287	24406/79219/191573	Grik4/Grid1/Grin3a
GO:0043177	organic acid binding	9/271	223/16869	0.0101609710979072	0.0923724645264287	308190/312495/24860/361129/25456/287167/246253/191573/688790	Cyp26c1/Cyp26b1/Ucp1/Hapln4/Glrb/Hba-a1/Adipoq/Grin3a/Pmp2
GO:0019841	retinol binding	2/271	10/16869	0.0106273597028113	0.0932224535334326	363071/24710	Stra6/Rbp2
GO:0035612	AP-2 adaptor complex binding	2/271	10/16869	0.0106273597028113	0.0932224535334326	24922/84573	Gabrb3/Otof
GO:0015298	solute:cation antiporter activity	3/271	30/16869	0.012085502658158	0.104185367742742	679958/24783/24785	Slc9b2/Slc9a2/Slc9a4
GO:0016903	oxidoreductase activity, acting on the aldehyde or oxo group of donors	4/271	56/16869	0.0124440083488387	0.105457697871514	64392/299699/296972/316421	Aldh1l1/Aldh1l2/Akr1b10/Aox2
GO:0004252	serine-type endopeptidase activity	8/271	196/16869	0.0140813591946821	0.117344659955684	79126/686581/287106/100361261/29265/24163/54271/298567	Cfi/Tmprss11a/Prss30/Gzmbl3/Mcpt1/Acr/Tpsab1/Cela3b
GO:0004864	protein phosphatase inhibitor activity	3/271	32/16869	0.014422273717369	0.11821535833909	307472/58977/499818	Sh3rf2/Ppp1r1a/Ppp1r1c
GO:0036122	BMP binding	2/271	12/16869	0.0152607661277217	0.123070694578401	252835/50566	Gdf5/Grem1
GO:0005507	copper ion binding	4/271	60/16869	0.0157229312902157	0.124785168969966	113910/65029/117038/295211	Prnd/Aoc1/Mt3/S100a5
GO:0005201	extracellular matrix structural constituent	4/271	62/16869	0.0175474963892931	0.135198577029801	303887/300653/25654/29160	Muc4/Tecta/Col11a1/Amelx
GO:0022851	GABA-gated chloride ion channel activity	2/271	13/16869	0.0178462121679337	0.135198577029801	24922/24947	Gabrb3/Gabra3
GO:0031402	sodium ion binding	2/271	13/16869	0.0178462121679337	0.135198577029801	29160/78956	Amelx/Scn9a
GO:0016705	oxidoreductase activity, acting on paired donors, with incorporation or reduction of molecular oxygen	8/271	207/16869	0.0189355349921348	0.141214591925987	246074/25086/246245/308190/312495/64564/29680/293989	Scd/Cyp2e1/Fmo2/Cyp26c1/Cyp26b1/Bbox1/Cyp11a1/Cyp2c6v1
GO:0015078	proton transmembrane transporter activity	6/271	131/16869	0.0192051845019343	0.141214591925987	312488/679958/100912008/24783/24785/297932	Atp6v1b1/Slc9b2/LOC100912008/Slc9a2/Slc9a4/Atp6v0d2
GO:0022821	potassium ion antiporter activity	2/271	14/16869	0.0206024132985745	0.14929284998967	24783/24785	Slc9a2/Slc9a4
GO:0031406	carboxylic acid binding	8/271	211/16869	0.020966093388688	0.1497578099192	308190/312495/24860/361129/25456/246253/191573/688790	Cyp26c1/Cyp26b1/Ucp1/Hapln4/Glrb/Adipoq/Grin3a/Pmp2
GO:0019212	phosphatase inhibitor activity	3/271	37/16869	0.0213099326677646	0.149854747591573	307472/58977/499818	Sh3rf2/Ppp1r1a/Ppp1r1c
GO:0004869	cysteine-type endopeptidase inhibitor activity	4/271	66/16869	0.0215790836531865	0.149854747591573	301026/117038/64041/689230	Ngp/Mt3/Birc5/LOC689230
GO:0005344	oxygen carrier activity	2/271	15/16869	0.023523258185229	0.160242482454648	85382/287167	Ngb/Hba-a1
GO:0008236	serine-type peptidase activity	8/271	216/16869	0.0237158874032879	0.160242482454648	79126/686581/287106/100361261/29265/24163/54271/298567	Cfi/Tmprss11a/Prss30/Gzmbl3/Mcpt1/Acr/Tpsab1/Cela3b
GO:0022804	active transmembrane transporter activity	11/271	346/16869	0.0245638849012935	0.16375923267529	298504/29440/171080/303639/679958/24783/365362/24785/29132/366441/297932	Mfsd2a/Slc26a4/Slc17a1/Abca6/Slc9b2/Slc9a2/Abca14/Slc9a4/Atp1a4/Slc5a9/Atp6v0d2
GO:0019888	protein phosphatase regulator activity	4/271	70/16869	0.026133836928473	0.166937349966498	307472/117256/58977/499818	Sh3rf2/Ppp2r2c/Ppp1r1a/Ppp1r1c
GO:0001972	retinoic acid binding	2/271	16/16869	0.0266027865154155	0.166937349966498	308190/312495	Cyp26c1/Cyp26b1
GO:0004029	aldehyde dehydrogenase (NAD) activity	2/271	16/16869	0.0266027865154155	0.166937349966498	64392/299699	Aldh1l1/Aldh1l2
GO:0016594	glycine binding	2/271	16/16869	0.0266027865154155	0.166937349966498	25456/191573	Glrb/Grin3a
GO:0017171	serine hydrolase activity	8/271	221/16869	0.0267099759946397	0.166937349966498	79126/686581/287106/100361261/29265/24163/54271/298567	Cfi/Tmprss11a/Prss30/Gzmbl3/Mcpt1/Acr/Tpsab1/Cela3b
GO:0033293	monocarboxylic acid binding	4/271	71/16869	0.0273557899663089	0.168862901026598	308190/312495/24860/688790	Cyp26c1/Cyp26b1/Ucp1/Pmp2
GO:0004497	monooxygenase activity	6/271	143/16869	0.0280615403314062	0.171106953240282	25086/246245/308190/312495/29680/293989	Cyp2e1/Fmo2/Cyp26c1/Cyp26b1/Cyp11a1/Cyp2c6v1
GO:0005237	inhibitory extracellular ligand-gated ion channel activity	2/271	17/16869	0.0298351857529202	0.175501092664236	25456/24947	Glrb/Gabra3
GO:0030296	protein tyrosine kinase activator activity	2/271	17/16869	0.0298351857529202	0.175501092664236	296269/50566	Angpt4/Grem1
GO:0070492	oligosaccharide binding	2/271	17/16869	0.0298351857529202	0.175501092664236	498284/293710	Itln1/Lgals12
GO:0042562	hormone binding	5/271	111/16869	0.0334290296342897	0.192427591307597	24953/117024/24889/25101/25321	Gcgr/Crym/Cckar/Chrna3/Ghrhr
GO:0015485	cholesterol binding	3/271	44/16869	0.0334824008875219	0.192427591307597	29680/25239/688790	Cyp11a1/Apod/Pmp2
GO:0015297	antiporter activity	4/271	76/16869	0.0339724590905138	0.193025335741555	29440/679958/24783/24785	Slc26a4/Slc9b2/Slc9a2/Slc9a4
GO:0005229	intracellular calcium activated chloride channel activity	2/271	19/16869	0.0367360666640223	0.204089259244568	499721/100361584	Clca4l/Ano2
GO:0061778	intracellular chloride channel activity	2/271	19/16869	0.0367360666640223	0.204089259244568	499721/100361584	Clca4l/Ano2
GO:0004857	enzyme inhibitor activity	11/271	372/16869	0.0385443114711918	0.211781931160394	307472/301026/116589/362850/58977/304689/117038/64041/24207/499818/689230	Sh3rf2/Ngp/Serpinb5/Angptl4/Ppp1r1a/Serpinb11/Mt3/Birc5/Apoc3/Ppp1r1c/LOC689230
GO:0005242	inward rectifier potassium channel activity	2/271	20/16869	0.0403936338339387	0.21953061866271	25743/29718	Kcnj6/Kcnj10
GO:0016620	oxidoreductase activity, acting on the aldehyde or oxo group of donors, NAD or NADP as acceptor	3/271	48/16869	0.0417477415282035	0.224450223269911	64392/299699/296972	Aldh1l1/Aldh1l2/Akr1b10
GO:0005262	calcium channel activity	5/271	119/16869	0.0430502095950012	0.228990476569155	290989/171384/362623/140724/191573	Catsper3/Trpm8/Catsper4/Cacng3/Grin3a
GO:0031420	alkali metal ion binding	2/271	21/16869	0.0441822368544031	0.232538088707385	29160/78956	Amelx/Scn9a
GO:0019208	phosphatase regulator activity	4/271	83/16869	0.04466979966094	0.232655206567396	307472/117256/58977/499818	Sh3rf2/Ppp2r2c/Ppp1r1a/Ppp1r1c
GO:0004601	peroxidase activity	3/271	50/16869	0.0462290833332587	0.235862670067646	266807/303414/287167	Duox1/Epx/Hba-a1
GO:0005245	voltage-gated calcium channel activity	3/271	50/16869	0.0462290833332587	0.235862670067646	290989/362623/140724	Catsper3/Catsper4/Cacng3
GO:0015464	acetylcholine receptor activity	2/271	22/16869	0.0480967556073763	0.242776673911717	25101/170704	Chrna3/Hrh4
GO:0032934	sterol binding	3/271	51/16869	0.0485553347823435	0.242776673911717	29680/25239/688790	Cyp11a1/Apod/Pmp2
GO:0005184	neuropeptide hormone activity	2/271	23/16869	0.0521321995934737	0.255549998007224	60337/63850	Npff/Prlh
GO:0016799	hydrolase activity, hydrolyzing N-glycosyl compounds	2/271	23/16869	0.0521321995934737	0.255549998007224	290880/290729	Adprhl1/Neil3
GO:0005249	voltage-gated potassium channel activity	4/271	88/16869	0.0533375674101546	0.258920230146381	25743/66022/29718/65180	Kcnj6/Kcns2/Kcnj10/Kcnd2
GO:0005267	potassium channel activity	5/271	127/16869	0.054177704148627	0.260469731483783	24406/25743/66022/29718/65180	Grik4/Kcnj6/Kcns2/Kcnj10/Kcnd2
GO:0016684	oxidoreductase activity, acting on peroxide as acceptor	3/271	54/16869	0.05587005939207	0.26300796782306	266807/303414/287167	Duox1/Epx/Hba-a1
GO:0042923	neuropeptide binding	2/271	24/16869	0.0562837051141348	0.26300796782306	24613/29335	Oprd1/Oprk1
GO:0043027	cysteine-type endopeptidase inhibitor activity involved in apoptotic process	2/271	24/16869	0.0562837051141348	0.26300796782306	117038/64041	Mt3/Birc5
GO:0017046	peptide hormone binding	3/271	56/16869	0.0610206919247796	0.282503203355461	24953/24889/25321	Gcgr/Cckar/Ghrhr
GO:0050661	NADP binding	3/271	57/16869	0.0636763790906762	0.290892201780054	246245/117024/296972	Fmo2/Crym/Akr1b10
GO:0008509	anion transmembrane transporter activity	9/271	311/16869	0.064457780590946	0.290892201780054	81658/499721/298504/29440/171080/25456/100361584/24922/24947	Gabrp/Clca4l/Mfsd2a/Slc26a4/Slc17a1/Glrb/Ano2/Gabrb3/Gabra3
GO:0033612	receptor serine/threonine kinase binding	2/271	26/16869	0.0649160634568402	0.290892201780054	24613/29335	Oprd1/Oprk1
GO:0015085	calcium ion transmembrane transporter activity	5/271	134/16869	0.065159853198732	0.290892201780054	290989/171384/362623/140724/191573	Catsper3/Trpm8/Catsper4/Cacng3/Grin3a
GO:0005125	cytokine activity	6/271	177/16869	0.0663712078470798	0.291108506436441	25353/362506/25712/252835/117551/50566	Spp1/Ccl19/Ifng/Gdf5/Ccl22/Grem1
GO:0015291	secondary active transmembrane transporter activity	7/271	221/16869	0.0663727394675086	0.291108506436441	298504/29440/171080/679958/24783/24785/366441	Mfsd2a/Slc26a4/Slc17a1/Slc9b2/Slc9a2/Slc9a4/Slc5a9
GO:0008395	steroid hydroxylase activity	3/271	59/16869	0.0691451559231215	0.299085337546096	25086/29680/293989	Cyp2e1/Cyp11a1/Cyp2c6v1
GO:0008392	arachidonic acid epoxygenase activity	2/271	27/16869	0.0693877983106942	0.299085337546096	25086/293989	Cyp2e1/Cyp2c6v1
GO:0005104	fibroblast growth factor receptor binding	2/271	28/16869	0.0739573535133215	0.313378616581871	289625/25444	Klb/Fgf9
GO:0019825	oxygen binding	2/271	28/16869	0.0739573535133215	0.313378616581871	85382/287167	Ngb/Hba-a1
GO:0042165	neurotransmitter binding	3/271	61/16869	0.0748191279592507	0.314366083862398	25456/25101/191573	Glrb/Chrna3/Grin3a
GO:0005319	lipid transporter activity	5/271	143/16869	0.0809739289042887	0.337391370434536	298504/303639/363071/365362/24207	Mfsd2a/Abca6/Stra6/Abca14/Apoc3
GO:0004866	endopeptidase inhibitor activity	6/271	188/16869	0.0831935564530272	0.341692442334266	301026/116589/304689/117038/64041/689230	Ngp/Serpinb5/Serpinb11/Mt3/Birc5/LOC689230
GO:0017080	sodium channel regulator activity	2/271	30/16869	0.0833729559295609	0.341692442334266	287106/25349	Prss30/Scn2b
GO:0008391	arachidonic acid monooxygenase activity	2/271	31/16869	0.0882107937924332	0.358580462570867	25086/293989	Cyp2e1/Cyp2c6v1
GO:0015662	ATPase activity, coupled to transmembrane movement of ions, phosphorylative mechanism	2/271	32/16869	0.0931300284641041	0.375524308323	29132/297932	Atp1a4/Atp6v0d2
GO:0061135	endopeptidase regulator activity	6/271	196/16869	0.0967831376944051	0.387132550777621	301026/116589/304689/117038/64041/689230	Ngp/Serpinb5/Serpinb11/Mt3/Birc5/LOC689230
GO:0048306	calcium-dependent protein binding	3/271	70/16869	0.102729318579984	0.406289088806442	499099/290561/29209	Cd177/Tnnc1/Casq2
GO:0043028	cysteine-type endopeptidase regulator activity involved in apoptotic process	2/271	34/16869	0.103197428556836	0.406289088806442	117038/64041	Mt3/Birc5
GO:0005231	excitatory extracellular ligand-gated ion channel activity	2/271	35/16869	0.108338215790427	0.423196155431355	25456/25101	Glrb/Chrna3
GO:0030414	peptidase inhibitor activity	6/271	205/16869	0.113397103022618	0.43451681392997	301026/116589/304689/117038/64041/689230	Ngp/Serpinb5/Serpinb11/Mt3/Birc5/LOC689230
GO:0001965	G-protein alpha-subunit binding	2/271	36/16869	0.11354563899968	0.43451681392997	25743/24182	Kcnj6/Agtr2
GO:0042626	ATPase activity, coupled to transmembrane movement of substances	4/271	115/16869	0.114238196341229	0.43451681392997	303639/365362/29132/297932	Abca6/Abca14/Atp1a4/Atp6v0d2
GO:0042277	peptide binding	8/271	302/16869	0.114712438877512	0.43451681392997	24953/59103/85273/690955/24889/24613/29335/25321	Gcgr/Ptges/Fbxo2/Lilrb3b/Cckar/Oprd1/Oprk1/Ghrhr
GO:0008009	chemokine activity	2/271	37/16869	0.118816250790075	0.446677634549154	362506/117551	Ccl19/Ccl22
GO:0048020	CCR chemokine receptor binding	2/271	39/16869	0.129533712582747	0.483334748443086	362506/117551	Ccl19/Ccl22
GO:0030295	protein kinase activator activity	3/271	80/16869	0.137760246868422	0.503787899283854	296269/117038/50566	Angpt4/Mt3/Grem1
GO:0015405	P-P-bond-hydrolysis-driven transmembrane transporter activity	4/271	124/16869	0.139288507145953	0.503787899283854	303639/365362/29132/297932	Abca6/Abca14/Atp1a4/Atp6v0d2
GO:0015399	primary active transmembrane transporter activity	4/271	125/16869	0.142198754514114	0.503787899283854	303639/365362/29132/297932	Abca6/Abca14/Atp1a4/Atp6v0d2
GO:0004715	non-membrane spanning protein tyrosine kinase activity	2/271	42/16869	0.146002862359535	0.503787899283854	362510/502750	Melk/Wee2
GO:0030246	carbohydrate binding	7/271	271/16869	0.147391029135499	0.503787899283854	498284/313233/85273/690020/293710/689790/24163	Itln1/Galnt12/Fbxo2/LOC690020/Lgals12/Clec2dl1/Acr
GO:0016868	intramolecular transferase activity, phosphotransferases	1/271	10/16869	0.149556830411417	0.503787899283854	24959	Pgam2
GO:0019531	oxalate transmembrane transporter activity	1/271	10/16869	0.149556830411417	0.503787899283854	29440	Slc26a4
GO:0019911	structural constituent of myelin sheath	1/271	10/16869	0.149556830411417	0.503787899283854	25037	Mobp
GO:0033691	sialic acid binding	1/271	10/16869	0.149556830411417	0.503787899283854	246253	Adipoq
GO:0047429	nucleoside-triphosphate diphosphatase activity	1/271	10/16869	0.149556830411417	0.503787899283854	192252	Dctpp1
GO:0061629	RNA polymerase II sequence-specific DNA-binding transcription factor binding	1/271	10/16869	0.149556830411417	0.503787899283854	414065	Nanog
GO:0070513	death domain binding	1/271	10/16869	0.149556830411417	0.503787899283854	362136	Dapl1
GO:0097371	MDM2/MDM4 family protein binding	1/271	10/16869	0.149556830411417	0.503787899283854	246334	Tp63
GO:0016209	antioxidant activity	3/271	84/16869	0.152773850963183	0.503787899283854	266807/303414/287167	Duox1/Epx/Hba-a1
GO:0019209	kinase activator activity	3/271	85/16869	0.156605777240495	0.503787899283854	296269/117038/50566	Angpt4/Mt3/Grem1
GO:0016709	oxidoreductase activity, acting on paired donors, with incorporation or reduction of molecular oxygen, NAD(P)H as one donor, and incorporation of one atom of oxygen	2/271	44/16869	0.157209211590973	0.503787899283854	246245/312495	Fmo2/Cyp26b1
GO:0005504	fatty acid binding	2/271	45/16869	0.162871939613383	0.503787899283854	24860/688790	Ucp1/Pmp2
GO:0002162	dystroglycan binding	1/271	11/16869	0.163227279367969	0.503787899283854	298961	Agr2
GO:0004983	neuropeptide Y receptor activity	1/271	11/16869	0.163227279367969	0.503787899283854	29358	Npy1r
GO:0005221	intracellular cyclic nucleotide activated cation channel activity	1/271	11/16869	0.163227279367969	0.503787899283854	85258	Cnga4
GO:0005391	sodium:potassium-exchanging ATPase activity	1/271	11/16869	0.163227279367969	0.503787899283854	29132	Atp1a4
GO:0008503	benzodiazepine receptor activity	1/271	11/16869	0.163227279367969	0.503787899283854	24947	Gabra3
GO:0008556	potassium-transporting ATPase activity	1/271	11/16869	0.163227279367969	0.503787899283854	29132	Atp1a4
GO:0015114	phosphate ion transmembrane transporter activity	1/271	11/16869	0.163227279367969	0.503787899283854	171080	Slc17a1
GO:0043855	cyclic nucleotide-gated ion channel activity	1/271	11/16869	0.163227279367969	0.503787899283854	85258	Cnga4
GO:0046703	natural killer cell lectin-like receptor binding	1/271	11/16869	0.163227279367969	0.503787899283854	292450	Raet1e
GO:0048495	Roundabout binding	1/271	11/16869	0.163227279367969	0.503787899283854	65047	Slit1
GO:0070410	co-SMAD binding	1/271	11/16869	0.163227279367969	0.503787899283854	54254	Gata4
GO:0043492	ATPase activity, coupled to movement of substances	4/271	133/16869	0.166312839339003	0.510162083861973	303639/365362/29132/297932	Abca6/Abca14/Atp1a4/Atp6v0d2
GO:0008188	neuropeptide receptor activity	2/271	46/16869	0.168570766517176	0.513935263771878	24807/29358	Tacr1/Npy1r
GO:0061134	peptidase regulator activity	6/271	233/16869	0.17334490459291	0.519643472269494	301026/116589/304689/117038/64041/689230	Ngp/Serpinb5/Serpinb11/Mt3/Birc5/LOC689230
GO:0099528	G protein-coupled neurotransmitter receptor activity	2/271	47/16869	0.174303084713836	0.519643472269494	83633/170704	Gabbr2/Hrh4
GO:0005172	vascular endothelial growth factor receptor binding	1/271	12/16869	0.176678780571628	0.519643472269494	50566	Grem1
GO:0008271	secondary active sulfate transmembrane transporter activity	1/271	12/16869	0.176678780571628	0.519643472269494	29440	Slc26a4
GO:0016813	hydrolase activity, acting on carbon-nitrogen (but not peptide) bonds, in linear amidines	1/271	12/16869	0.176678780571628	0.519643472269494	298607	Agmat
GO:0055102	lipase inhibitor activity	1/271	12/16869	0.176678780571628	0.519643472269494	24207	Apoc3
GO:0003996	acyl-CoA ligase activity	1/271	13/16869	0.189914827938602	0.530488346197213	361638	Acsm1
GO:0008381	mechanosensitive ion channel activity	1/271	13/16869	0.189914827938602	0.530488346197213	365360	Tmc5
GO:0016290	palmitoyl-CoA hydrolase activity	1/271	13/16869	0.189914827938602	0.530488346197213	50559	Acot1
GO:0016725	oxidoreductase activity, acting on CH or CH2 groups	1/271	13/16869	0.189914827938602	0.530488346197213	316421	Aox2
GO:0017110	nucleoside-diphosphatase activity	1/271	13/16869	0.189914827938602	0.530488346197213	613267	Entpd8
GO:0031432	titin binding	1/271	13/16869	0.189914827938602	0.530488346197213	291245	Actn2
GO:0045295	gamma-catenin binding	1/271	13/16869	0.189914827938602	0.530488346197213	307563	Dsc3
GO:1901612	cardiolipin binding	1/271	13/16869	0.189914827938602	0.530488346197213	24860	Ucp1
GO:1990825	sequence-specific mRNA binding	1/271	13/16869	0.189914827938602	0.530488346197213	315731	Larp6
GO:0140104	molecular carrier activity	2/271	50/16869	0.191676009437934	0.531253559774841	85382/287167	Ngb/Hba-a1
GO:0005044	scavenger receptor activity	2/271	51/16869	0.197517669627958	0.531253559774841	79126/291445	Cfi/Megf10
GO:0030544	Hsp70 protein binding	2/271	51/16869	0.197517669627958	0.531253559774841	25086/54237	Cyp2e1/Cdk1
GO:0070851	growth factor receptor binding	4/271	143/16869	0.198309891492822	0.531253559774841	298961/289625/25444/50566	Agr2/Klb/Fgf9/Grem1
GO:0004175	endopeptidase activity	10/271	456/16869	0.199913495397405	0.531253559774841	79126/29545/686581/361625/287106/100361261/29265/24163/54271/298567	Cfi/Uchl1/Tmprss11a/Nrip3/Prss30/Gzmbl3/Mcpt1/Acr/Tpsab1/Cela3b
GO:0003906	DNA-(apurinic or apyrimidinic site) endonuclease activity	1/271	14/16869	0.202938859833989	0.531253559774841	290729	Neil3
GO:0005005	transmembrane-ephrin receptor activity	1/271	14/16869	0.202938859833989	0.531253559774841	24338	Ephb1
GO:0005243	gap junction channel activity	1/271	14/16869	0.202938859833989	0.531253559774841	497913	Gjc2
GO:0008553	proton-exporting ATPase activity, phosphorylative mechanism	1/271	14/16869	0.202938859833989	0.531253559774841	297932	Atp6v0d2
GO:0019104	DNA N-glycosylase activity	1/271	14/16869	0.202938859833989	0.531253559774841	290729	Neil3
GO:0019215	intermediate filament binding	1/271	14/16869	0.202938859833989	0.531253559774841	287701	Krt14
GO:0030553	cGMP binding	1/271	14/16869	0.202938859833989	0.531253559774841	85258	Cnga4
GO:0005496	steroid binding	3/271	97/16869	0.204658911658665	0.532965915777775	29680/25239/688790	Cyp11a1/Apod/Pmp2
GO:0001846	opsonin binding	1/271	15/16869	0.215754259951758	0.547599644547608	291445	Megf10
GO:0004303	estradiol 17-beta-dehydrogenase activity	1/271	15/16869	0.215754259951758	0.547599644547608	79243	Hsd17b2
GO:0015116	sulfate transmembrane transporter activity	1/271	15/16869	0.215754259951758	0.547599644547608	29440	Slc26a4
GO:0035613	RNA stem-loop binding	1/271	15/16869	0.215754259951758	0.547599644547608	315731	Larp6
GO:0050664	oxidoreductase activity, acting on NAD(P)H, oxygen as acceptor	1/271	15/16869	0.215754259951758	0.547599644547608	266807	Duox1
GO:0008146	sulfotransferase activity	2/271	56/16869	0.227006076014813	0.556986239465481	65185/291770	Sult1c3/Chst9
GO:0004549	tRNA-specific ribonuclease activity	1/271	16/16869	0.228364358180847	0.556986239465481	292534	Tsen34
GO:0005003	ephrin receptor activity	1/271	16/16869	0.228364358180847	0.556986239465481	24338	Ephb1
GO:0008353	RNA polymerase II CTD heptapeptide repeat kinase activity	1/271	16/16869	0.228364358180847	0.556986239465481	54237	Cdk1
GO:0015271	outward rectifier potassium channel activity	1/271	16/16869	0.228364358180847	0.556986239465481	65180	Kcnd2
GO:0022848	acetylcholine-gated cation-selective channel activity	1/271	16/16869	0.228364358180847	0.556986239465481	25101	Chrna3
GO:0042166	acetylcholine binding	1/271	16/16869	0.228364358180847	0.556986239465481	25101	Chrna3
GO:1901611	phosphatidylglycerol binding	1/271	16/16869	0.228364358180847	0.556986239465481	24860	Ucp1
GO:0042379	chemokine receptor binding	2/271	57/16869	0.232945337721145	0.559061922272058	362506/117551	Ccl19/Ccl22
GO:0005200	structural constituent of cytoskeleton	2/271	58/16869	0.238893929676347	0.559061922272058	287702/287700	Krt17/Krt15
GO:0035173	histone kinase activity	1/271	17/16869	0.240772431457592	0.559061922272058	54237	Cdk1
GO:0033218	amide binding	8/271	369/16869	0.243318529045414	0.559061922272058	24953/59103/85273/690955/24889/24613/29335/25321	Gcgr/Ptges/Fbxo2/Lilrb3b/Cckar/Oprd1/Oprk1/Ghrhr
GO:0001540	amyloid-beta binding	2/271	59/16869	0.244850027001021	0.559061922272058	85273/690955	Fbxo2/Lilrb3b
GO:0016712	oxidoreductase activity, acting on paired donors, with incorporation or reduction of molecular oxygen, reduced flavin or flavoprotein as one donor, and incorporation of one atom of oxygen	2/271	59/16869	0.244850027001021	0.559061922272058	25086/293989	Cyp2e1/Cyp2c6v1
GO:0008201	heparin binding	4/271	157/16869	0.245838839383233	0.559061922272058	65029/25654/25444/65047	Aoc1/Col11a1/Fgf9/Slit1
GO:0005539	glycosaminoglycan binding	5/271	209/16869	0.246232115662626	0.559061922272058	65029/361129/25654/25444/65047	Aoc1/Hapln4/Col11a1/Fgf9/Slit1
GO:0003684	damaged DNA binding	2/271	60/16869	0.250811860623249	0.559061922272058	246334/290729	Tp63/Neil3
GO:0005402	carbohydrate:cation symporter activity	1/271	18/16869	0.252981704604696	0.559061922272058	366441	Slc5a9
GO:0010181	FMN binding	1/271	18/16869	0.252981704604696	0.559061922272058	25086	Cyp2e1
GO:0016894	endonuclease activity, active with either ribo- or deoxyribonucleic acids and producing 3'-phosphomonoesters	1/271	18/16869	0.252981704604696	0.559061922272058	292534	Tsen34
GO:0043295	glutathione binding	1/271	18/16869	0.252981704604696	0.559061922272058	59103	Ptges
GO:0070628	proteasome binding	1/271	18/16869	0.252981704604696	0.559061922272058	29168	Ubd
GO:0019829	cation-transporting ATPase activity	2/271	61/16869	0.256777715967791	0.559061922272058	29132/297932	Atp1a4/Atp6v0d2
GO:0031491	nucleosome binding	2/271	61/16869	0.256777715967791	0.559061922272058	100360868/311613	H3f3c/L3mbtl1
GO:0050840	extracellular matrix binding	2/271	61/16869	0.256777715967791	0.559061922272058	25353/314280	Spp1/Smoc1
GO:0016746	transferase activity, transferring acyl groups	6/271	266/16869	0.256934381437296	0.559061922272058	24450/308100/309227/296130/499000/365096	Hmgcs2/Acat2/Glyatl1/Gpat2/Zdhhc11/Acat2l1
GO:0022853	active ion transmembrane transporter activity	2/271	62/16869	0.262745931672759	0.559061922272058	29132/297932	Atp1a4/Atp6v0d2
GO:0042625	ATPase coupled ion transmembrane transporter activity	2/271	62/16869	0.262745931672759	0.559061922272058	29132/297932	Atp1a4/Atp6v0d2
GO:0001228	DNA-binding transcription activator activity, RNA polymerase II-specific	9/271	434/16869	0.264408235127299	0.559061922272058	54254/366542/113983/361060/362741/246334/306168/414065/25445	Gata4/Six2/Pitx1/Ebf2/Pax9/Tp63/Sox21/Nanog/Fosl1
GO:0000146	microfilament motor activity	1/271	19/16869	0.264995351156956	0.559061922272058	24583	Myh3
GO:0001222	transcription corepressor binding	1/271	19/16869	0.264995351156956	0.559061922272058	29138	Bsn
GO:0004032	alditol:NADP+ 1-oxidoreductase activity	1/271	19/16869	0.264995351156956	0.559061922272058	296972	Akr1b10
GO:0015106	bicarbonate transmembrane transporter activity	1/271	19/16869	0.264995351156956	0.559061922272058	29440	Slc26a4
GO:0015645	fatty acid ligase activity	1/271	19/16869	0.264995351156956	0.559061922272058	361638	Acsm1
GO:0016408	C-acyltransferase activity	1/271	19/16869	0.264995351156956	0.559061922272058	308100	Acat2
GO:0036041	long-chain fatty acid binding	1/271	19/16869	0.264995351156956	0.559061922272058	24860	Ucp1
GO:0043395	heparan sulfate proteoglycan binding	1/271	19/16869	0.264995351156956	0.559061922272058	65047	Slit1
GO:0048038	quinone binding	1/271	19/16869	0.264995351156956	0.559061922272058	65029	Aoc1
GO:0070402	NADPH binding	1/271	19/16869	0.264995351156956	0.559061922272058	296972	Akr1b10
GO:1900750	oligopeptide binding	1/271	19/16869	0.264995351156956	0.559061922272058	59103	Ptges
GO:0019887	protein kinase regulator activity	4/271	163/16869	0.266940078874672	0.560798485030824	499528/296269/117038/50566	Ccno/Angpt4/Mt3/Grem1
GO:0016641	oxidoreductase activity, acting on the CH-NH2 group of donors, oxygen as acceptor	1/271	20/16869	0.276816494173957	0.576701029529077	65029	Aoc1
GO:0046961	proton-transporting ATPase activity, rotational mechanism	1/271	20/16869	0.276816494173957	0.576701029529077	297932	Atp6v0d2
GO:0005540	hyaluronic acid binding	1/271	21/16869	0.288448207039935	0.593514829300277	361129	Hapln4
GO:0008157	protein phosphatase 1 binding	1/271	21/16869	0.288448207039935	0.593514829300277	307472	Sh3rf2
GO:0047617	acyl-CoA hydrolase activity	1/271	21/16869	0.288448207039935	0.593514829300277	50559	Acot1
GO:0035254	glutamate receptor binding	2/271	67/16869	0.292567836762548	0.599524255660959	362235/140724	Syndig1/Cacng3
GO:0001848	complement binding	1/271	22/16869	0.299893514251009	0.602908386755379	291445	Megf10
GO:0016405	CoA-ligase activity	1/271	22/16869	0.299893514251009	0.602908386755379	361638	Acsm1
GO:0030215	semaphorin receptor binding	1/271	22/16869	0.299893514251009	0.602908386755379	291713	Rit2
GO:0090482	vitamin transmembrane transporter activity	1/271	22/16869	0.299893514251009	0.602908386755379	363071	Stra6
GO:0001158	enhancer sequence-specific DNA binding	3/271	120/16869	0.303536908045432	0.602908386755379	54254/288736/414065	Gata4/Foxn4/Nanog
GO:0004713	protein tyrosine kinase activity	3/271	121/16869	0.307930923678019	0.602908386755379	24338/362510/502750	Ephb1/Melk/Wee2
GO:0015370	solute:sodium symporter activity	2/271	70/16869	0.310393856167093	0.602908386755379	171080/366441	Slc17a1/Slc5a9
GO:0005355	glucose transmembrane transporter activity	1/271	23/16869	0.311155392189987	0.602908386755379	366441	Slc5a9
GO:0015149	hexose transmembrane transporter activity	1/271	23/16869	0.311155392189987	0.602908386755379	366441	Slc5a9
GO:0016289	CoA hydrolase activity	1/271	23/16869	0.311155392189987	0.602908386755379	50559	Acot1
GO:0016638	oxidoreductase activity, acting on the CH-NH2 group of donors	1/271	23/16869	0.311155392189987	0.602908386755379	65029	Aoc1
GO:0016597	amino acid binding	2/271	71/16869	0.316316732539677	0.602908386755379	25456/191573	Glrb/Grin3a
GO:0016747	transferase activity, transferring acyl groups other than amino-acyl groups	5/271	233/16869	0.320339071123052	0.602908386755379	308100/309227/296130/499000/365096	Acat2/Glyatl1/Gpat2/Zdhhc11/Acat2l1
GO:0042623	ATPase activity, coupled	7/271	346/16869	0.32184124764213	0.602908386755379	24583/300141/303659/303639/365362/29132/297932	Myh3/Mov10l1/Kif19/Abca6/Abca14/Atp1a4/Atp6v0d2
GO:0002039	p53 binding	2/271	72/16869	0.322228018639157	0.602908386755379	300656/246334	Trim29/Tp63
GO:0003688	DNA replication origin binding	1/271	24/16869	0.322236769888938	0.602908386755379	360621	Cdc6
GO:0004693	cyclin-dependent protein serine/threonine kinase activity	1/271	24/16869	0.322236769888938	0.602908386755379	54237	Cdk1
GO:0005212	structural constituent of eye lens	1/271	24/16869	0.322236769888938	0.602908386755379	25421	Crybb1
GO:0005537	mannose binding	1/271	24/16869	0.322236769888938	0.602908386755379	24163	Acr
GO:0030552	cAMP binding	1/271	24/16869	0.322236769888938	0.602908386755379	85258	Cnga4
GO:0031690	adrenergic receptor binding	1/271	24/16869	0.322236769888938	0.602908386755379	29545	Uchl1
GO:0045503	dynein light chain binding	1/271	24/16869	0.322236769888938	0.602908386755379	29138	Bsn
GO:0051537	2 iron, 2 sulfur cluster binding	1/271	24/16869	0.322236769888938	0.602908386755379	316421	Aox2
GO:0016782	transferase activity, transferring sulfur-containing groups	2/271	73/16869	0.328126561084243	0.602908386755379	65185/291770	Sult1c3/Chst9
GO:0001664	G protein-coupled receptor binding	6/271	292/16869	0.329048511304917	0.602908386755379	29545/171519/362506/60337/117551/63850	Uchl1/Calcb/Ccl19/Npff/Ccl22/Prlh
GO:0000217	DNA secondary structure binding	1/271	25/16869	0.333140529779712	0.602908386755379	290729	Neil3
GO:0008106	alcohol dehydrogenase (NADP+) activity	1/271	25/16869	0.333140529779712	0.602908386755379	296972	Akr1b10
GO:0008574	ATP-dependent microtubule motor activity, plus-end-directed	1/271	25/16869	0.333140529779712	0.602908386755379	303659	Kif19
GO:0015145	monosaccharide transmembrane transporter activity	1/271	25/16869	0.333140529779712	0.602908386755379	366441	Slc5a9
GO:0016878	acid-thiol ligase activity	1/271	25/16869	0.333140529779712	0.602908386755379	361638	Acsm1
GO:0017134	fibroblast growth factor binding	1/271	25/16869	0.333140529779712	0.602908386755379	289625	Klb
GO:0097472	cyclin-dependent protein kinase activity	1/271	25/16869	0.333140529779712	0.602908386755379	54237	Cdk1
GO:0017022	myosin binding	2/271	74/16869	0.33401124626248	0.602908386755379	315731/25037	Larp6/Mobp
GO:0015293	symporter activity	3/271	128/16869	0.338721510051021	0.602950884133964	298504/171080/366441	Mfsd2a/Slc17a1/Slc5a9
GO:0097110	scaffold protein binding	2/271	75/16869	0.339880999358364	0.602950884133964	369017/287700	Krt5/Krt15
GO:0005126	cytokine receptor binding	6/271	296/16869	0.340415037746855	0.602950884133964	362506/25712/252835/117551/50566/63850	Ccl19/Ifng/Gdf5/Ccl22/Grem1/Prlh
GO:0004190	aspartic-type endopeptidase activity	1/271	26/16869	0.343869508432627	0.602950884133964	361625	Nrip3
GO:0005112	Notch binding	1/271	26/16869	0.343869508432627	0.602950884133964	291445	Megf10
GO:0005148	prolactin receptor binding	1/271	26/16869	0.343869508432627	0.602950884133964	63850	Prlh
GO:0016866	intramolecular transferase activity	1/271	26/16869	0.343869508432627	0.602950884133964	24959	Pgam2
GO:0051119	sugar transmembrane transporter activity	1/271	26/16869	0.343869508432627	0.602950884133964	366441	Slc5a9
GO:0005546	phosphatidylinositol-4,5-bisphosphate binding	2/271	76/16869	0.345734783402223	0.602950884133964	360619/291245	Gsdma/Actn2
GO:0035326	enhancer binding	3/271	130/16869	0.347511892195723	0.602950884133964	54254/288736/414065	Gata4/Foxn4/Nanog
GO:0035064	methylated histone binding	2/271	77/16869	0.351571598339475	0.602950884133964	302228/311613	LOC302228/L3mbtl1
GO:0140034	methylation-dependent protein binding	2/271	77/16869	0.351571598339475	0.602950884133964	302228/311613	LOC302228/L3mbtl1
GO:0019842	vitamin binding	3/271	131/16869	0.351903160981688	0.602950884133964	363071/296972/24710	Stra6/Akr1b10/Rbp2
GO:0070001	aspartic-type peptidase activity	1/271	27/16869	0.354426497283471	0.602950884133964	361625	Nrip3
GO:0070325	lipoprotein particle receptor binding	1/271	27/16869	0.354426497283471	0.602950884133964	24207	Apoc3
GO:0019003	GDP binding	2/271	78/16869	0.357390480119829	0.602950884133964	24860/291713	Ucp1/Rit2
GO:0015301	anion:anion antiporter activity	1/271	28/16869	0.364814243349032	0.602950884133964	29440	Slc26a4
GO:0016702	oxidoreductase activity, acting on single donors with incorporation of molecular oxygen, incorporation of two atoms of oxygen	1/271	28/16869	0.364814243349032	0.602950884133964	64564	Bbox1
GO:0019706	protein-cysteine S-palmitoyltransferase activity	1/271	28/16869	0.364814243349032	0.602950884133964	499000	Zdhhc11
GO:0019707	protein-cysteine S-acyltransferase activity	1/271	28/16869	0.364814243349032	0.602950884133964	499000	Zdhhc11
GO:0036442	proton-exporting ATPase activity	1/271	28/16869	0.364814243349032	0.602950884133964	297932	Atp6v0d2
GO:0009055	electron transfer activity	2/271	80/16869	0.368970762701884	0.602950884133964	100912008/316421	LOC100912008/Aox2
GO:0019207	kinase regulator activity	4/271	192/16869	0.371921744626005	0.602950884133964	499528/296269/117038/50566	Ccno/Angpt4/Mt3/Grem1
GO:1901681	sulfur compound binding	5/271	250/16869	0.374354619166	0.602950884133964	59103/65029/25654/25444/65047	Ptges/Aoc1/Col11a1/Fgf9/Slit1
GO:0004033	aldo-keto reductase (NADP) activity	1/271	29/16869	0.375035449931326	0.602950884133964	296972	Akr1b10
GO:0004129	cytochrome-c oxidase activity	1/271	29/16869	0.375035449931326	0.602950884133964	100912008	LOC100912008
GO:0005227	calcium activated cation channel activity	1/271	29/16869	0.375035449931326	0.602950884133964	362623	Catsper4
GO:0008536	Ran GTPase binding	1/271	29/16869	0.375035449931326	0.602950884133964	64041	Birc5
GO:0015002	heme-copper terminal oxidase activity	1/271	29/16869	0.375035449931326	0.602950884133964	100912008	LOC100912008
GO:0016676	oxidoreductase activity, acting on a heme group of donors, oxygen as acceptor	1/271	29/16869	0.375035449931326	0.602950884133964	100912008	LOC100912008
GO:0016701	oxidoreductase activity, acting on single donors with incorporation of molecular oxygen	1/271	29/16869	0.375035449931326	0.602950884133964	64564	Bbox1
GO:0031492	nucleosomal DNA binding	1/271	29/16869	0.375035449931326	0.602950884133964	100360868	H3f3c
GO:0048027	mRNA 5'-UTR binding	1/271	29/16869	0.375035449931326	0.602950884133964	315731	Larp6
GO:0050699	WW domain binding	1/271	29/16869	0.375035449931326	0.602950884133964	246334	Tp63
GO:0016675	oxidoreductase activity, acting on a heme group of donors	1/271	30/16869	0.385092777310697	0.615164181007503	100912008	LOC100912008
GO:0098918	structural constituent of synapse	1/271	30/16869	0.385092777310697	0.615164181007503	29138	Bsn
GO:0004712	protein serine/threonine/tyrosine kinase activity	1/271	31/16869	0.394988843427972	0.618847438158775	315852	Ttk
GO:0030332	cyclin binding	1/271	31/16869	0.394988843427972	0.618847438158775	54237	Cdk1
GO:0042287	MHC protein binding	1/271	31/16869	0.394988843427972	0.618847438158775	287702	Krt17
GO:0016247	channel regulator activity	3/271	141/16869	0.395551052793642	0.618847438158775	287106/25349/140724	Prss30/Scn2b/Cacng3
GO:0031072	heat shock protein binding	3/271	142/16869	0.39987889350145	0.618847438158775	25086/54237/500286	Cyp2e1/Cdk1/Ssuh2
GO:0008083	growth factor activity	3/271	143/16869	0.404198229258778	0.618847438158775	252835/25444/29160	Gdf5/Fgf9/Amelx
GO:0051015	actin filament binding	4/271	201/16869	0.404636879457139	0.618847438158775	24583/290561/100910104/291245	Myh3/Tnnc1/Xirp1/Actn2
GO:0005217	intracellular ligand-gated ion channel activity	1/271	32/16869	0.404726224555839	0.618847438158775	85258	Cnga4
GO:0016417	S-acyltransferase activity	1/271	32/16869	0.404726224555839	0.618847438158775	499000	Zdhhc11
GO:0022829	wide pore channel activity	1/271	32/16869	0.404726224555839	0.618847438158775	497913	Gjc2
GO:0033764	steroid dehydrogenase activity, acting on the CH-OH group of donors, NAD or NADP as acceptor	1/271	32/16869	0.404726224555839	0.618847438158775	79243	Hsd17b2
GO:0046875	ephrin receptor binding	1/271	32/16869	0.404726224555839	0.618847438158775	314721	Anks1b
GO:0070273	phosphatidylinositol-4-phosphate binding	1/271	32/16869	0.404726224555839	0.618847438158775	360619	Gsdma
GO:1901682	sulfur compound transmembrane transporter activity	1/271	32/16869	0.404726224555839	0.618847438158775	29440	Slc26a4
GO:0043425	bHLH transcription factor binding	1/271	33/16869	0.414307455959614	0.627886209572642	64186	Ascl1
GO:0071855	neuropeptide receptor binding	1/271	33/16869	0.414307455959614	0.627886209572642	63850	Prlh
GO:0050660	flavin adenine dinucleotide binding	2/271	88/16869	0.414404898317944	0.627886209572642	246245/316421	Fmo2/Aox2
GO:0005342	organic acid transmembrane transporter activity	3/271	146/16869	0.41710106918655	0.628164260823117	298504/29440/171080	Mfsd2a/Slc26a4/Slc17a1
GO:0046943	carboxylic acid transmembrane transporter activity	3/271	146/16869	0.41710106918655	0.628164260823117	298504/29440/171080	Mfsd2a/Slc26a4/Slc17a1
GO:0038024	cargo receptor activity	2/271	89/16869	0.419972330406273	0.630589084694103	79126/291445	Cfi/Megf10
GO:0030507	spectrin binding	1/271	34/16869	0.423735032547577	0.634333881059248	116660	Ptprn
GO:0004004	ATP-dependent RNA helicase activity	1/271	35/16869	0.433011409511023	0.642450162479262	300141	Mov10l1
GO:0005154	epidermal growth factor receptor binding	1/271	35/16869	0.433011409511023	0.642450162479262	298961	Agr2
GO:0044769	ATPase activity, coupled to transmembrane movement of ions, rotational mechanism	1/271	35/16869	0.433011409511023	0.642450162479262	297932	Atp6v0d2
GO:0001085	RNA polymerase II transcription factor binding	3/271	151/16869	0.438398371347498	0.642643899642739	54254/113983/414065	Gata4/Pitx1/Nanog
GO:0003724	RNA helicase activity	1/271	36/16869	0.442139002954204	0.642643899642739	300141	Mov10l1
GO:0004364	glutathione transferase activity	1/271	36/16869	0.442139002954204	0.642643899642739	59103	Ptges
GO:0005310	dicarboxylic acid transmembrane transporter activity	1/271	36/16869	0.442139002954204	0.642643899642739	29440	Slc26a4
GO:0008186	RNA-dependent ATPase activity	1/271	36/16869	0.442139002954204	0.642643899642739	300141	Mov10l1
GO:0016877	ligase activity, forming carbon-sulfur bonds	1/271	36/16869	0.442139002954204	0.642643899642739	361638	Acsm1
GO:0031369	translation initiation factor binding	1/271	36/16869	0.442139002954204	0.642643899642739	500697	RGD1565693
GO:0030551	cyclic nucleotide binding	1/271	37/16869	0.451120190514319	0.651907789760577	85258	Cnga4
GO:0043394	proteoglycan binding	1/271	37/16869	0.451120190514319	0.651907789760577	65047	Slit1
GO:0016409	palmitoyltransferase activity	1/271	38/16869	0.459957311971699	0.660858206855889	499000	Zdhhc11
GO:0071949	FAD binding	1/271	38/16869	0.459957311971699	0.660858206855889	316421	Aox2
GO:0015144	carbohydrate transmembrane transporter activity	1/271	39/16869	0.468652669850356	0.662148171154833	366441	Slc5a9
GO:0017147	Wnt-protein binding	1/271	39/16869	0.468652669850356	0.662148171154833	89803	Sfrp4
GO:0070330	aromatase activity	1/271	39/16869	0.468652669850356	0.662148171154833	293989	Cyp2c6v1
GO:1901618	organic hydroxy compound transmembrane transporter activity	1/271	39/16869	0.468652669850356	0.662148171154833	363071	Stra6
GO:1990939	ATP-dependent microtubule motor activity	1/271	39/16869	0.468652669850356	0.662148171154833	303659	Kif19
GO:0015294	solute:cation symporter activity	2/271	98/16869	0.468800905177622	0.662148171154833	171080/366441	Slc17a1/Slc5a9
GO:0004867	serine-type endopeptidase inhibitor activity	2/271	99/16869	0.474075554099822	0.665836452387391	116589/304689	Serpinb5/Serpinb11
GO:0072341	modified amino acid binding	2/271	99/16869	0.474075554099822	0.665836452387391	59103/360619	Ptges/Gsdma
GO:0051721	protein phosphatase 2A binding	1/271	40/16869	0.477208530009034	0.668359285726938	191573	Grin3a
GO:0061630	ubiquitin protein ligase activity	4/271	222/16869	0.479394848267311	0.669545877468312	299002/307472/85273/292755	G2e3/Sh3rf2/Fbxo2/Nccrp1
GO:0004993	G protein-coupled serotonin receptor activity	1/271	41/16869	0.485627122222923	0.674482114198505	170704	Hrh4
GO:0099589	serotonin receptor activity	1/271	41/16869	0.485627122222923	0.674482114198505	170704	Hrh4
GO:0008374	O-acyltransferase activity	1/271	42/16869	0.493910640756177	0.682197017619029	296130	Gpat2
GO:0016229	steroid dehydrogenase activity	1/271	42/16869	0.493910640756177	0.682197017619029	79243	Hsd17b2
GO:0061659	ubiquitin-like protein ligase activity	4/271	227/16869	0.496689010604616	0.684144642706082	299002/307472/85273/292755	G2e3/Sh3rf2/Fbxo2/Nccrp1
GO:0016538	cyclin-dependent protein serine/threonine kinase regulator activity	1/271	43/16869	0.502061244925374	0.687755130034759	499528	Ccno
GO:0016790	thiolester hydrolase activity	1/271	43/16869	0.502061244925374	0.687755130034759	50559	Acot1
GO:0019903	protein phosphatase binding	3/271	168/16869	0.508341443234071	0.693044918008262	307472/114482/191573	Sh3rf2/Nek2/Grin3a
GO:0035255	ionotropic glutamate receptor binding	1/271	44/16869	0.510081059654081	0.693044918008262	140724	Cacng3
GO:1901505	carbohydrate derivative transmembrane transporter activity	1/271	44/16869	0.510081059654081	0.693044918008262	171080	Slc17a1
GO:0005516	calmodulin binding	3/271	169/16869	0.512317081011993	0.694196586737118	24583/291713/363823	Myh3/Rit2/Map6d1
GO:1902936	phosphatidylinositol bisphosphate binding	2/271	108/16869	0.520085479210684	0.702818215149573	360619/291245	Gsdma/Actn2
GO:0008028	monocarboxylic acid transmembrane transporter activity	1/271	47/16869	0.53337651193907	0.71498191948937	298504	Mfsd2a
GO:0051879	Hsp90 protein binding	1/271	47/16869	0.53337651193907	0.71498191948937	25086	Cyp2e1
GO:0070888	E-box binding	1/271	47/16869	0.53337651193907	0.71498191948937	64186	Ascl1
GO:0016706	oxidoreductase activity, acting on paired donors, with incorporation or reduction of molecular oxygen, 2-oxoglutarate as one donor, and incorporation of one atom each of oxygen into both donors	1/271	48/16869	0.540893749203635	0.723119985566357	64564	Bbox1
GO:0001221	transcription cofactor binding	1/271	50/16869	0.555568167719471	0.740433128528029	29138	Bsn
GO:0008017	microtubule binding	4/271	246/16869	0.55998898167785	0.740433128528029	311336/303659/363823/64041	Nusap1/Kif19/Map6d1/Birc5
GO:0016887	ATPase activity	7/271	439/16869	0.561387191060423	0.740433128528029	24583/300141/303659/303639/365362/29132/297932	Myh3/Mov10l1/Kif19/Abca6/Abca14/Atp1a4/Atp6v0d2
GO:0050662	coenzyme binding	5/271	311/16869	0.561874426416114	0.740433128528029	25086/246245/117024/296972/316421	Cyp2e1/Fmo2/Crym/Akr1b10/Aox2
GO:0008375	acetylglucosaminyltransferase activity	1/271	51/16869	0.562729177681302	0.740433128528029	102550196	Gcnt7
GO:0016860	intramolecular oxidoreductase activity	1/271	51/16869	0.562729177681302	0.740433128528029	59103	Ptges
GO:0016798	hydrolase activity, acting on glycosyl bonds	2/271	119/16869	0.572565823905478	0.751398719036061	290880/290729	Adprhl1/Neil3
GO:0005160	transforming growth factor beta receptor binding	1/271	53/16869	0.576708143092893	0.753427723288119	252835	Gdf5
GO:0016810	hydrolase activity, acting on carbon-nitrogen (but not peptide) bonds	2/271	120/16869	0.577125636038699	0.753427723288119	298607/24163	Agmat/Acr
GO:0030165	PDZ domain binding	2/271	121/16869	0.581649916918711	0.757356662654571	65144/140724	Pdzk1/Cacng3
GO:0004521	endoribonuclease activity	1/271	54/16869	0.583529747114172	0.757830840408015	292534	Tsen34
GO:0051536	iron-sulfur cluster binding	1/271	57/16869	0.603344330131707	0.779514638413059	316421	Aox2
GO:0051540	metal cluster binding	1/271	57/16869	0.603344330131707	0.779514638413059	316421	Aox2
GO:0005080	protein kinase C binding	1/271	58/16869	0.609738196806363	0.785745098977272	29209	Casq2
GO:0003774	motor activity	2/271	129/16869	0.61656243181989	0.790464656179347	24583/303659	Myh3/Kif19
GO:0005178	integrin binding	2/271	129/16869	0.61656243181989	0.790464656179347	25353/499099	Spp1/Cd177
GO:0001786	phosphatidylserine binding	1/271	60/16869	0.62221949946181	0.793647320742105	360619	Gsdma
GO:0004714	transmembrane receptor protein tyrosine kinase activity	1/271	60/16869	0.62221949946181	0.793647320742105	24338	Ephb1
GO:0016616	oxidoreductase activity, acting on the CH-OH group of donors, NAD or NADP as acceptor	2/271	131/16869	0.624934767982446	0.79508240201329	79243/296972	Hsd17b2/Akr1b10
GO:0030374	nuclear receptor transcription coactivator activity	1/271	62/16869	0.634303052643223	0.8049531124914	291245	Actn2
GO:0019955	cytokine binding	2/271	134/16869	0.637227621088037	0.806617241883591	252835/50566	Gdf5/Grem1
GO:0008514	organic anion transmembrane transporter activity	3/271	204/16869	0.639647406521765	0.807635614295158	298504/29440/171080	Mfsd2a/Slc26a4/Slc17a1
GO:0004722	protein serine/threonine phosphatase activity	1/271	66/16869	0.657327030503073	0.817570933461533	117256	Ppp2r2c
GO:0005548	phospholipid transporter activity	1/271	66/16869	0.657327030503073	0.817570933461533	298504	Mfsd2a
GO:0008026	ATP-dependent helicase activity	1/271	66/16869	0.657327030503073	0.817570933461533	300141	Mov10l1
GO:0016765	transferase activity, transferring alkyl or aryl (other than methyl) groups	1/271	66/16869	0.657327030503073	0.817570933461533	59103	Ptges
GO:0048365	Rac GTPase binding	1/271	66/16869	0.657327030503073	0.817570933461533	311793	Noxa1
GO:0070035	purine NTP-dependent helicase activity	1/271	66/16869	0.657327030503073	0.817570933461533	300141	Mov10l1
GO:0004674	protein serine/threonine kinase activity	6/271	415/16869	0.659537100707576	0.817901179890867	54237/362510/290326/315852/113907/300308	Cdk1/Melk/Pbk/Ttk/Sbk1/LOC300308
GO:0002020	protease binding	2/271	140/16869	0.660864153351821	0.817901179890867	170496/499099	Lcn2/Cd177
GO:0051287	NAD binding	1/271	68/16869	0.668291528744756	0.82323214773157	316421	Aox2
GO:0016614	oxidoreductase activity, acting on CH-OH group of donors	2/271	142/16869	0.668464503958035	0.82323214773157	79243/296972	Hsd17b2/Akr1b10
GO:0019902	phosphatase binding	3/271	216/16869	0.67757085010775	0.831993197840214	307472/114482/191573	Sh3rf2/Nek2/Grin3a
GO:0003823	antigen binding	1/271	70/16869	0.678906449437615	0.831993197840214	171459	Gp2
GO:0000287	magnesium ion binding	3/271	217/16869	0.680594585353578	0.832022720481147	290880/502750/192252	Adprhl1/Wee2/Dctpp1
GO:0019838	growth factor binding	2/271	146/16869	0.683252987214538	0.832221779241066	289625/25321	Klb/Ghrhr
GO:0016811	hydrolase activity, acting on carbon-nitrogen (but not peptide) bonds, in linear amides	1/271	71/16869	0.684086302536157	0.832221779241066	24163	Acr
GO:0005518	collagen binding	1/271	72/16869	0.689182898084002	0.836387012237866	362735	Coch
GO:0030971	receptor tyrosine kinase binding	1/271	73/16869	0.694197569431221	0.839079704045456	296269	Angpt4
GO:0008047	enzyme activator activity	6/271	431/16869	0.694757994949638	0.839079704045456	361921/290880/296269/117038/311793/50566	Ect2/Adprhl1/Angpt4/Mt3/Noxa1/Grem1
GO:0016874	ligase activity	2/271	150/16869	0.697499043286357	0.840302438284507	29545/361638	Uchl1/Acsm1
GO:0005089	Rho guanyl-nucleotide exchange factor activity	1/271	74/16869	0.69913162865271	0.840302438284507	361921	Ect2
GO:0043130	ubiquitin binding	1/271	75/16869	0.703986366886418	0.844108353580836	29545	Uchl1
GO:0003777	microtubule motor activity	1/271	76/16869	0.708763054666207	0.847802696969147	303659	Kif19
GO:0008227	G protein-coupled amine receptor activity	1/271	77/16869	0.713462942249453	0.849360645535064	170704	Hrh4
GO:0033613	activating transcription factor binding	1/271	77/16869	0.713462942249453	0.849360645535064	54254	Gata4
GO:0004842	ubiquitin-protein transferase activity	5/271	372/16869	0.716864919744566	0.850161433414938	299002/307472/367295/85273/292755	G2e3/Sh3rf2/March4/Fbxo2/Nccrp1
GO:0019199	transmembrane receptor protein kinase activity	1/271	78/16869	0.718087259939448	0.850161433414938	24338	Ephb1
GO:0016853	isomerase activity	2/271	157/16869	0.721153789023065	0.850161433414938	24959/59103	Pgam2/Ptges
GO:0051213	dioxygenase activity	1/271	79/16869	0.722637218402697	0.850161433414938	64564	Bbox1
GO:0070405	ammonium ion binding	1/271	79/16869	0.722637218402697	0.850161433414938	25101	Chrna3
GO:0140030	modification-dependent protein binding	2/271	161/16869	0.733960316495319	0.858303699738762	302228/311613	LOC302228/L3mbtl1
GO:0048029	monosaccharide binding	1/271	82/16869	0.735852757068343	0.858303699738762	24163	Acr
GO:1901981	phosphatidylinositol phosphate binding	2/271	162/16869	0.737083018088957	0.858303699738762	360619/291245	Gsdma/Actn2
GO:0003725	double-stranded RNA binding	1/271	83/16869	0.740117003380042	0.858303699738762	494198	Oas1k
GO:0046332	SMAD binding	1/271	83/16869	0.740117003380042	0.858303699738762	54254	Gata4
GO:0017137	Rab GTPase binding	2/271	163/16869	0.740174524325227	0.858303699738762	290880/25037	Adprhl1/Mobp
GO:0016651	oxidoreductase activity, acting on NAD(P)H	1/271	84/16869	0.744312660003657	0.858303699738762	266807	Duox1
GO:0032561	guanyl ribonucleotide binding	5/271	386/16869	0.746354231581623	0.858303699738762	300062/24860/291713/85258/307412	Ift27/Ucp1/Rit2/Cnga4/RGD1305184
GO:0019001	guanyl nucleotide binding	5/271	387/16869	0.748371503668591	0.858303699738762	300062/24860/291713/85258/307412	Ift27/Ucp1/Rit2/Cnga4/RGD1305184
GO:0004843	thiol-dependent ubiquitin-specific protease activity	1/271	85/16869	0.748440826172201	0.858303699738762	29545	Uchl1
GO:0008013	beta-catenin binding	1/271	85/16869	0.748440826172201	0.858303699738762	687031	Ajap1
GO:0019787	ubiquitin-like protein transferase activity	5/271	390/16869	0.754352405898051	0.86206724872706	299002/307472/367295/85273/292755	G2e3/Sh3rf2/March4/Fbxo2/Nccrp1
GO:0017048	Rho GTPase binding	2/271	168/16869	0.755170909884904	0.86206724872706	361921/311793	Ect2/Noxa1
GO:0036459	thiol-dependent ubiquitinyl hydrolase activity	1/271	91/16869	0.771851903925396	0.879102396270382	29545	Uchl1
GO:0004721	phosphoprotein phosphatase activity	2/271	175/16869	0.774910943847527	0.880580618008553	117256/29714	Ppp2r2c/Ptprn2
GO:0101005	ubiquitinyl hydrolase activity	1/271	93/16869	0.779162741891239	0.883336066492103	29545	Uchl1
GO:0017016	Ras GTPase binding	5/271	404/16869	0.780869082779019	0.883336066492103	361921/290880/64041/311793/25037	Ect2/Adprhl1/Birc5/Noxa1/Mobp
GO:0004896	cytokine receptor activity	1/271	94/16869	0.782730153488013	0.88335265515177	66023	Gfra4
GO:0003779	actin binding	5/271	406/16869	0.784471852539219	0.88335265515177	24583/290561/100910104/25037/291245	Myh3/Tnnc1/Xirp1/Mobp/Actn2
GO:0032182	ubiquitin-like protein binding	1/271	96/16869	0.789693640955589	0.88335265515177	29545	Uchl1
GO:1990782	protein tyrosine kinase binding	1/271	96/16869	0.789693640955589	0.88335265515177	296269	Angpt4
GO:0004197	cysteine-type endopeptidase activity	1/271	97/16869	0.793091543733925	0.88335265515177	29545	Uchl1
GO:0051082	unfolded protein binding	1/271	97/16869	0.793091543733925	0.88335265515177	500286	Ssuh2
GO:0003714	transcription corepressor activity	2/271	182/16869	0.793250684326289	0.88335265515177	117024/414065	Crym/Nanog
GO:0004725	protein tyrosine phosphatase activity	1/271	99/16869	0.799724125704426	0.886157233988028	29714	Ptprn2
GO:0031490	chromatin DNA binding	1/271	100/16869	0.802960545617014	0.886157233988028	100360868	H3f3c
GO:0004540	ribonuclease activity	1/271	101/16869	0.806144855482706	0.886157233988028	292534	Tsen34
GO:0008238	exopeptidase activity	1/271	101/16869	0.806144855482706	0.886157233988028	29545	Uchl1
GO:0019783	ubiquitin-like protein-specific protease activity	1/271	101/16869	0.806144855482706	0.886157233988028	29545	Uchl1
GO:0015631	tubulin binding	4/271	344/16869	0.8064511443223	0.886157233988028	311336/303659/363823/64041	Nusap1/Kif19/Map6d1/Birc5
GO:0031267	small GTPase binding	5/271	420/16869	0.808423777620339	0.886157233988028	361921/290880/64041/311793/25037	Ect2/Adprhl1/Birc5/Noxa1/Mobp
GO:0003729	mRNA binding	3/271	269/16869	0.809947711865058	0.886157233988028	314647/300758/315731	Celf5/Celf6/Larp6
GO:0005543	phospholipid binding	5/271	424/16869	0.814867387754877	0.88822812411276	24860/360619/24207/500697/291245	Ucp1/Gsdma/Apoc3/RGD1565693/Actn2
GO:0051087	chaperone binding	1/271	104/16869	0.815393417935513	0.88822812411276	64041	Birc5
GO:0004386	helicase activity	1/271	108/16869	0.827044507914583	0.898961421646285	300141	Mov10l1
GO:0017124	SH3 domain binding	1/271	109/16869	0.829840936430491	0.900044399599231	311793	Noxa1
GO:0016741	transferase activity, transferring one-carbon groups	2/271	199/16869	0.832404934856141	0.9008711416192	64392/299699	Aldh1l1/Aldh1l2
GO:0016407	acetyltransferase activity	1/271	112/16869	0.837962803633069	0.902742634568768	308100	Acat2
GO:0005525	GTP binding	4/271	364/16869	0.839849422349898	0.902742634568768	300062/24860/291713/307412	Ift27/Ucp1/Rit2/RGD1305184
GO:0004519	endonuclease activity	1/271	113/16869	0.840583325219	0.902742634568768	292534	Tsen34
GO:0016410	N-acyltransferase activity	1/271	114/16869	0.843161620687229	0.902742634568768	309227	Glyatl1
GO:0140101	catalytic activity, acting on a tRNA	1/271	114/16869	0.843161620687229	0.902742634568768	292534	Tsen34
GO:0003924	GTPase activity	3/271	291/16869	0.849710305681461	0.904942649521767	300062/291713/307412	Ift27/Rit2/RGD1305184
GO:0032550	purine ribonucleoside binding	4/271	371/16869	0.850343340252035	0.904942649521767	300062/24860/291713/307412	Ift27/Ucp1/Rit2/RGD1305184
GO:0003697	single-stranded DNA binding	1/271	118/16869	0.853065938481	0.904942649521767	290729	Neil3
GO:0042393	histone binding	2/271	210/16869	0.854054078064199	0.904942649521767	302228/311613	LOC302228/L3mbtl1
GO:0001883	purine nucleoside binding	4/271	374/16869	0.854660330962991	0.904942649521767	300062/24860/291713/307412	Ift27/Ucp1/Rit2/RGD1305184
GO:0032549	ribonucleoside binding	4/271	375/16869	0.856075746447591	0.904942649521767	300062/24860/291713/307412	Ift27/Ucp1/Rit2/RGD1305184
GO:0005096	GTPase activator activity	2/271	216/16869	0.864761419062341	0.910697471084413	361921/290880	Ect2/Adprhl1
GO:0016779	nucleotidyltransferase activity	1/271	124/16869	0.866766051326924	0.910697471084413	494198	Oas1k
GO:0001882	nucleoside binding	4/271	383/16869	0.866983992472361	0.910697471084413	300062/24860/291713/307412	Ift27/Ucp1/Rit2/RGD1305184
GO:0005088	Ras guanyl-nucleotide exchange factor activity	1/271	132/16869	0.883073155979373	0.925653203332676	361921	Ect2
GO:0001227	DNA-binding transcription repressor activity, RNA polymerase II-specific	2/271	231/16869	0.888459045982115	0.928908085561162	64186/29203	Ascl1/Foxd3
GO:0050839	cell adhesion molecule binding	2/271	232/16869	0.889893945967593	0.928908085561162	25353/499099	Spp1/Cd177
GO:0030695	GTPase regulator activity	2/271	235/16869	0.894096813194019	0.931350847077103	361921/290880	Ect2/Adprhl1
GO:0008194	UDP-glycosyltransferase activity	1/271	141/16869	0.899053026487741	0.934566555600563	102550196	Gcnt7
GO:0044325	ion channel binding	1/271	143/16869	0.902297388082439	0.935993141164356	291245	Actn2
GO:0035091	phosphatidylinositol binding	2/271	248/16869	0.910645013936263	0.941549829644653	360619/291245	Gsdma/Actn2
GO:0052689	carboxylic ester hydrolase activity	1/271	149/16869	0.911420235096024	0.941549829644653	50559	Acot1
GO:0003713	transcription coactivator activity	2/271	256/16869	0.919594099331709	0.948035153950216	54254/291245	Gata4/Actn2
GO:0016791	phosphatase activity	2/271	267/16869	0.93053313634096	0.955456071619328	117256/29714	Ppp2r2c/Ptprn2
GO:0003712	transcription coregulator activity	4/271	446/16869	0.930614213757226	0.955456071619328	54254/117024/414065/291245	Gata4/Crym/Nanog/Actn2
GO:0016757	transferase activity, transferring glycosyl groups	2/271	271/16869	0.934151244356036	0.957122176594299	313233/102550196	Galnt12/Gcnt7
GO:0060589	nucleoside-triphosphatase regulator activity	2/271	274/16869	0.936747294964414	0.957819320004513	361921/290880	Ect2/Adprhl1
GO:0008234	cysteine-type peptidase activity	1/271	173/16869	0.940173477232582	0.959360691053656	29545	Uchl1
GO:0140097	catalytic activity, acting on DNA	1/271	177/16869	0.943964538274156	0.961147692391101	290729	Neil3
GO:0016829	lyase activity	1/271	179/16869	0.945769329312844	0.961147692391101	292534	Tsen34
GO:0004518	nuclease activity	1/271	183/16869	0.949207000171826	0.962684584352765	292534	Tsen34
GO:0016758	transferase activity, transferring hexosyl groups	1/271	199/16869	0.960918553251727	0.972589628797295	102550196	Gcnt7
GO:0005085	guanyl-nucleotide exchange factor activity	1/271	204/16869	0.963993976835083	0.973532599161678	361921	Ect2
GO:0140098	catalytic activity, acting on RNA	2/271	319/16869	0.965744338368384	0.973532599161678	300141/292534	Mov10l1/Tsen34
GO:0044389	ubiquitin-like protein ligase binding	2/271	327/16869	0.969337449639224	0.97518858112598	116660/29545	Ptprn/Uchl1
GO:0042578	phosphoric ester hydrolase activity	2/271	356/16869	0.979562252045454	0.983496236993428	117256/29714	Ppp2r2c/Ptprn2
GO:0031625	ubiquitin protein ligase binding	1/271	309/16869	0.993597163186357	0.993701943909576	29545	Uchl1
GO:0003735	structural constituent of ribosome	1/271	310/16869	0.993701943909576	0.993701943909576	108351703	LOC108351703
