# Supplementary material for: Characteristics of phosgene aspiration lung injury analyzed based on transcriptomics and proteomics
Source: Front Genet. 2024 May 17;15:1393665. doi: 10.3389/fgene.2024.1393665 (PMC11140124; doi:10.3389/fgene.2024.1393665)
Supplement: Supplementary file 1 [file Presentation1.zip › Data/lncRNA/KEGG/Control--Treatment/kegg.xls]

Term	database	ID	GeneRatio	BgRatio	Pvalue	Qvalue	geneIDs	geneNames	URL
Neuroactive ligand-receptor interaction	KEGG PATHWAY	rno04080	24/143	375/8902	5.23541885757943e-09	1.08896712237652e-06	81658/24406/117097/24953/24476/83633/171519/60337/24889/252859/24613/25456/24922/25101/29335/24947/170704/24807/25321/29358/63850/24182/79219/191573	Gabrp/Grik4/Gpr50/Gcgr/Iapp/Gabbr2/Calcb/Npff/Cckar/Mlnr/Oprd1/Glrb/Gabrb3/Chrna3/Oprk1/Gabra3/Hrh4/Tacr1/Ghrhr/Npy1r/Prlh/Agtr2/Grid1/Grin3a	http://www.genome.jp/kegg-bin/show_pathway?rno04080/rno:81658%09red/rno:24406%09yellow/rno:117097%09red/rno:24953%09red/rno:24476%09red/rno:83633%09yellow/rno:171519%09red/rno:60337%09yellow/rno:24889%09red/rno:252859%09yellow/rno:24613%09red/rno:25456%09red/rno:24922%09red/rno:25101%09red/rno:29335%09red/rno:24947%09red/rno:170704%09yellow/rno:24807%09red/rno:25321%09yellow/rno:29358%09red/rno:6…
PPAR signaling pathway	KEGG PATHWAY	rno03320	7/143	86/8902	0.000444346703005411	0.0462120571125627	246074/24450/362850/24860/25629/24207/246253	Scd/Hmgcs2/Angptl4/Ucp1/Plin1/Apoc3/Adipoq	http://www.genome.jp/kegg-bin/show_pathway?rno03320/rno:246074%09red/rno:24450%09yellow/rno:362850%09yellow/rno:24860%09red/rno:25629%09red/rno:24207%09red/rno:246253%09red
Butanoate metabolism	KEGG PATHWAY	rno00650	4/143	28/8902	0.000968578676827039	0.067154788260008	24450/308100/361638/365096	Hmgcs2/Acat2/Acsm1/Acat2l1	http://www.genome.jp/kegg-bin/show_pathway?rno00650/rno:24450%09yellow/rno:308100%09red/rno:361638%09red/rno:365096%09yellow
Nicotine addiction	KEGG PATHWAY	rno05033	4/143	40/8902	0.00372530288906806	0.182505954399071	81658/24922/24947/191573	Gabrp/Gabrb3/Gabra3/Grin3a	http://www.genome.jp/kegg-bin/show_pathway?rno05033/rno:81658%09red/rno:24922%09red/rno:24947%09red/rno:191573%09red
Staphylococcus aureus infection	KEGG PATHWAY	rno05150	6/143	96/8902	0.00438716236536229	0.182505954399071	79126/287701/287702/287699/287700/360625	Cfi/Krt14/Krt17/Krt13/Krt15/Krt12	http://www.genome.jp/kegg-bin/show_pathway?rno05150/rno:79126%09red/rno:287701%09red/rno:287702%09red/rno:287699%09red/rno:287700%09red/rno:360625%09yellow
Estrogen signaling pathway	KEGG PATHWAY	rno04915	7/143	135/8902	0.00597809347315837	0.207240573736157	287701/83633/25743/287702/287699/287700/360625	Krt14/Gabbr2/Kcnj6/Krt17/Krt13/Krt15/Krt12	http://www.genome.jp/kegg-bin/show_pathway?rno04915/rno:287701%09red/rno:83633%09yellow/rno:25743%09yellow/rno:287702%09red/rno:287699%09red/rno:287700%09red/rno:360625%09yellow
Terpenoid backbone biosynthesis	KEGG PATHWAY	rno00900	3/143	25/8902	0.00720636488660104	0.214131985201859	24450/308100/365096	Hmgcs2/Acat2/Acat2l1	http://www.genome.jp/kegg-bin/show_pathway?rno00900/rno:24450%09yellow/rno:308100%09red/rno:365096%09yellow
Tryptophan metabolism	KEGG PATHWAY	rno00380	4/143	50/8902	0.00829815268727209	0.215751969869074	308100/65029/316421/365096	Acat2/Aoc1/Aox2/Acat2l1	http://www.genome.jp/kegg-bin/show_pathway?rno00380/rno:308100%09red/rno:65029%09red/rno:316421%09red/rno:365096%09yellow
Valine, leucine and isoleucine degradation	KEGG PATHWAY	rno00280	4/143	56/8902	0.0122937887171495	0.284123117018567	24450/308100/316421/365096	Hmgcs2/Acat2/Aox2/Acat2l1	http://www.genome.jp/kegg-bin/show_pathway?rno00280/rno:24450%09yellow/rno:308100%09red/rno:316421%09red/rno:365096%09yellow
GABAergic synapse	KEGG PATHWAY	rno04727	5/143	91/8902	0.015385138289541	0.30377503305464	81658/83633/25743/24922/24947	Gabrp/Gabbr2/Kcnj6/Gabrb3/Gabra3	http://www.genome.jp/kegg-bin/show_pathway?rno04727/rno:81658%09red/rno:83633%09yellow/rno:25743%09yellow/rno:24922%09red/rno:24947%09red
Morphine addiction	KEGG PATHWAY	rno05032	5/143	92/8902	0.0160650257865435	0.30377503305464	81658/83633/25743/24922/24947	Gabrp/Gabbr2/Kcnj6/Gabrb3/Gabra3	http://www.genome.jp/kegg-bin/show_pathway?rno05032/rno:81658%09red/rno:83633%09yellow/rno:25743%09yellow/rno:24922%09red/rno:24947%09red
Adrenergic signaling in cardiomyocytes	KEGG PATHWAY	rno04261	6/143	148/8902	0.031827982349131	0.530191031303406	290561/117256/58977/140724/29132/24182	Tnnc1/Ppp2r2c/Ppp1r1a/Cacng3/Atp1a4/Agtr2	http://www.genome.jp/kegg-bin/show_pathway?rno04261/rno:290561%09red/rno:117256%09red/rno:58977%09red/rno:140724%09yellow/rno:29132%09yellow/rno:24182%09red
One carbon pool by folate	KEGG PATHWAY	rno00670	2/143	18/8902	0.0331369394564629	0.530191031303406	64392/299699	Aldh1l1/Aldh1l2	http://www.genome.jp/kegg-bin/show_pathway?rno00670/rno:64392%09red/rno:299699%09red
Pyruvate metabolism	KEGG PATHWAY	rno00620	3/143	46/8902	0.0372914695087684	0.554044689844559	308100/100364062/365096	Acat2/LOC100364062/Acat2l1	http://www.genome.jp/kegg-bin/show_pathway?rno00620/rno:308100%09red/rno:100364062%09red/rno:365096%09yellow
Carbon metabolism	KEGG PATHWAY	rno01200	5/143	119/8902	0.0424988021875888	0.575623202239965	24959/308100/100364062/500959/365096	Pgam2/Acat2/LOC100364062/LOC500959/Acat2l1	http://www.genome.jp/kegg-bin/show_pathway?rno01200/rno:24959%09red/rno:308100%09red/rno:100364062%09red/rno:500959%09red/rno:365096%09yellow
Steroid hormone biosynthesis	KEGG PATHWAY	rno00140	4/143	83/8902	0.0442787078646127	0.575623202239965	25086/79243/29680/293989	Cyp2e1/Hsd17b2/Cyp11a1/Cyp2c6v1	http://www.genome.jp/kegg-bin/show_pathway?rno00140/rno:25086%09yellow/rno:79243%09red/rno:29680%09red/rno:293989%09yellow
Retinol metabolism	KEGG PATHWAY	rno00830	4/143	86/8902	0.0493492973546273	0.603803167633087	308190/312495/316421/293989	Cyp26c1/Cyp26b1/Aox2/Cyp2c6v1	http://www.genome.jp/kegg-bin/show_pathway?rno00830/rno:308190%09yellow/rno:312495%09yellow/rno:316421%09red/rno:293989%09yellow
Cardiac muscle contraction	KEGG PATHWAY	rno04260	4/143	88/8902	0.0529005531712642	0.611295281090164	290561/29209/140724/29132	Tnnc1/Casq2/Cacng3/Atp1a4	http://www.genome.jp/kegg-bin/show_pathway?rno04260/rno:290561%09red/rno:29209%09red/rno:140724%09yellow/rno:29132%09yellow
IL-17 signaling pathway	KEGG PATHWAY	rno04657	4/143	91/8902	0.0584821795563628	0.640225965669656	170496/309114/25712/25445	Lcn2/Muc5b/Ifng/Fosl1	http://www.genome.jp/kegg-bin/show_pathway?rno04657/rno:170496%09red/rno:309114%09red/rno:25712%09yellow/rno:25445%09red
Ovarian steroidogenesis	KEGG PATHWAY	rno04913	3/143	58/8902	0.066089014148689	0.65716759030005	50559/79243/29680	Acot1/Hsd17b2/Cyp11a1	http://www.genome.jp/kegg-bin/show_pathway?rno04913/rno:50559%09yellow/rno:79243%09red/rno:29680%09red
Collecting duct acid secretion	KEGG PATHWAY	rno04966	2/143	27/8902	0.0692621314227782	0.65716759030005	312488/297932	Atp6v1b1/Atp6v0d2	http://www.genome.jp/kegg-bin/show_pathway?rno04966/rno:312488%09red/rno:297932%09red
Fatty acid metabolism	KEGG PATHWAY	rno01212	3/143	61/8902	0.0745043321583472	0.65716759030005	246074/308100/365096	Scd/Acat2/Acat2l1	http://www.genome.jp/kegg-bin/show_pathway?rno01212/rno:246074%09red/rno:308100%09red/rno:365096%09yellow
Lysine degradation	KEGG PATHWAY	rno00310	3/143	63/8902	0.0803660181071996	0.65716759030005	308100/64564/365096	Acat2/Bbox1/Acat2l1	http://www.genome.jp/kegg-bin/show_pathway?rno00310/rno:308100%09red/rno:64564%09red/rno:365096%09yellow
GnRH secretion	KEGG PATHWAY	rno04929	3/143	64/8902	0.0833700726007453	0.65716759030005	25353/83633/25743	Spp1/Gabbr2/Kcnj6	http://www.genome.jp/kegg-bin/show_pathway?rno04929/rno:25353%09red/rno:83633%09yellow/rno:25743%09yellow
Protein digestion and absorption	KEGG PATHWAY	rno04974	4/143	103/8902	0.0837960345490965	0.65716759030005	315981/25654/29132/298567	Col6a4/Col11a1/Atp1a4/Cela3b	http://www.genome.jp/kegg-bin/show_pathway?rno04974/rno:315981%09yellow/rno:25654%09red/rno:29132%09yellow/rno:298567%09red
Mucin type O-glycan biosynthesis	KEGG PATHWAY	rno00512	2/143	31/8902	0.0880706361226009	0.65716759030005	100360475/313233	Galnt15/Galnt12	http://www.genome.jp/kegg-bin/show_pathway?rno00512/rno:100360475%09yellow/rno:313233%09red
Glyoxylate and dicarboxylate metabolism	KEGG PATHWAY	rno00630	2/143	31/8902	0.0880706361226009	0.65716759030005	308100/365096	Acat2/Acat2l1	http://www.genome.jp/kegg-bin/show_pathway?rno00630/rno:308100%09red/rno:365096%09yellow
Pancreatic secretion	KEGG PATHWAY	rno04972	4/143	105/8902	0.0884648679250067	0.65716759030005	499721/24889/29132/298567	Clca4l/Cckar/Atp1a4/Cela3b	http://www.genome.jp/kegg-bin/show_pathway?rno04972/rno:499721%09red/rno:24889%09red/rno:29132%09yellow/rno:298567%09red
Glycolysis / Gluconeogenesis	KEGG PATHWAY	rno00010	3/143	68/8902	0.095856237346937	0.66982539344249	24959/100364062/500959	Pgam2/LOC100364062/LOC500959	http://www.genome.jp/kegg-bin/show_pathway?rno00010/rno:24959%09red/rno:100364062%09red/rno:500959%09red
Type I diabetes mellitus	KEGG PATHWAY	rno04940	3/143	69/8902	0.0990912680099315	0.66982539344249	116660/25712/29714	Ptprn/Ifng/Ptprn2	http://www.genome.jp/kegg-bin/show_pathway?rno04940/rno:116660%09red/rno:25712%09yellow/rno:29714%09red
Biosynthesis of unsaturated fatty acids	KEGG PATHWAY	rno01040	2/143	34/8902	0.103050060529614	0.66982539344249	246074/50559	Scd/Acot1	http://www.genome.jp/kegg-bin/show_pathway?rno01040/rno:246074%09red/rno:50559%09yellow
Apoptosis - multiple species	KEGG PATHWAY	rno04215	2/143	34/8902	0.103050060529614	0.66982539344249	100360940/64041	LOC100360940/Birc5	http://www.genome.jp/kegg-bin/show_pathway?rno04215/rno:100360940%09yellow/rno:64041%09red
Drug metabolism - cytochrome P450	KEGG PATHWAY	rno00982	3/143	73/8902	0.112460685434416	0.673892444819078	25086/246245/316421	Cyp2e1/Fmo2/Aox2	http://www.genome.jp/kegg-bin/show_pathway?rno00982/rno:25086%09yellow/rno:246245%09yellow/rno:316421%09red
Thyroid hormone synthesis	KEGG PATHWAY	rno04918	3/143	73/8902	0.112460685434416	0.673892444819078	266807/29440/29132	Duox1/Slc26a4/Atp1a4	http://www.genome.jp/kegg-bin/show_pathway?rno04918/rno:266807%09red/rno:29440%09red/rno:29132%09yellow
Fructose and mannose metabolism	KEGG PATHWAY	rno00051	2/143	36/8902	0.113395363310903	0.673892444819078	296972/500959	Akr1b10/LOC500959	http://www.genome.jp/kegg-bin/show_pathway?rno00051/rno:296972%09yellow/rno:500959%09red
Gastric acid secretion	KEGG PATHWAY	rno04971	3/143	75/8902	0.119391188981831	0.68981575856169	29718/24785/29132	Kcnj10/Slc9a4/Atp1a4	http://www.genome.jp/kegg-bin/show_pathway?rno04971/rno:29718%09red/rno:24785%09red/rno:29132%09yellow
Biosynthesis of amino acids	KEGG PATHWAY	rno01230	3/143	78/8902	0.130074973158127	0.692027136491126	24959/100364062/500959	Pgam2/LOC100364062/LOC500959	http://www.genome.jp/kegg-bin/show_pathway?rno01230/rno:24959%09red/rno:100364062%09red/rno:500959%09red
Linoleic acid metabolism	KEGG PATHWAY	rno00591	2/143	40/8902	0.134822839912293	0.692027136491126	25086/293989	Cyp2e1/Cyp2c6v1	http://www.genome.jp/kegg-bin/show_pathway?rno00591/rno:25086%09yellow/rno:293989%09yellow
African trypanosomiasis	KEGG PATHWAY	rno05143	2/143	40/8902	0.134822839912293	0.692027136491126	25712/287167	Ifng/Hba-a1	http://www.genome.jp/kegg-bin/show_pathway?rno05143/rno:25712%09yellow/rno:287167%09red
Serotonergic synapse	KEGG PATHWAY	rno04726	4/143	123/8902	0.135760970147189	0.692027136491126	25743/24922/65180/293989	Kcnj6/Gabrb3/Kcnd2/Cyp2c6v1	http://www.genome.jp/kegg-bin/show_pathway?rno04726/rno:25743%09yellow/rno:24922%09red/rno:65180%09red/rno:293989%09yellow
cAMP signaling pathway	KEGG PATHWAY	rno04024	6/143	217/8902	0.136409195173732	0.692027136491126	83633/85258/29132/29358/689936/191573	Gabbr2/Cnga4/Atp1a4/Npy1r/Gpr81/Grin3a	http://www.genome.jp/kegg-bin/show_pathway?rno04024/rno:83633%09yellow/rno:85258%09yellow/rno:29132%09yellow/rno:29358%09red/rno:689936%09red/rno:191573%09red
Arachidonic acid metabolism	KEGG PATHWAY	rno00590	3/143	82/8902	0.144821385517236	0.699978058169243	25086/59103/293989	Cyp2e1/Ptges/Cyp2c6v1	http://www.genome.jp/kegg-bin/show_pathway?rno00590/rno:25086%09yellow/rno:59103%09red/rno:293989%09yellow
Cell cycle	KEGG PATHWAY	rno04110	4/143	127/8902	0.147446160735811	0.699978058169243	54237/315852/360621/502750	Cdk1/Ttk/Cdc6/Wee2	http://www.genome.jp/kegg-bin/show_pathway?rno04110/rno:54237%09red/rno:315852%09red/rno:360621%09red/rno:502750%09red
Vitamin B6 metabolism	KEGG PATHWAY	rno00750	1/143	10/8902	0.149579939156378	0.699978058169243	316421	Aox2	http://www.genome.jp/kegg-bin/show_pathway?rno00750/rno:316421%09red
Other types of O-glycan biosynthesis	KEGG PATHWAY	rno00514	2/143	43/8902	0.151437560661615	0.699978058169243	100360475/313233	Galnt15/Galnt12	http://www.genome.jp/kegg-bin/show_pathway?rno00514/rno:100360475%09yellow/rno:313233%09red
Fat digestion and absorption	KEGG PATHWAY	rno04975	2/143	44/8902	0.157063535837861	0.708482987742506	308100/365096	Acat2/Acat2l1	http://www.genome.jp/kegg-bin/show_pathway?rno04975/rno:308100%09red/rno:365096%09yellow
Rheumatoid arthritis	KEGG PATHWAY	rno05323	3/143	86/8902	0.160089905884124	0.708482987742506	25712/312488/297932	Ifng/Atp6v1b1/Atp6v0d2	http://www.genome.jp/kegg-bin/show_pathway?rno05323/rno:25712%09yellow/rno:312488%09red/rno:297932%09red
Proteasome	KEGG PATHWAY	rno03050	2/143	47/8902	0.174166005435168	0.728898168819788	25712/288455	Ifng/Pomp	http://www.genome.jp/kegg-bin/show_pathway?rno03050/rno:25712%09yellow/rno:288455%09red
Taste transduction	KEGG PATHWAY	rno04742	3/143	91/8902	0.179825537305024	0.728898168819788	83633/24947/78956	Gabbr2/Gabra3/Scn9a	http://www.genome.jp/kegg-bin/show_pathway?rno04742/rno:83633%09yellow/rno:24947%09red/rno:78956%09red
Calcium signaling pathway	KEGG PATHWAY	rno04020	6/143	238/8902	0.184020429629776	0.728898168819788	290561/24889/252859/29209/25444/24807	Tnnc1/Cckar/Mlnr/Casq2/Fgf9/Tacr1	http://www.genome.jp/kegg-bin/show_pathway?rno04020/rno:290561%09red/rno:24889%09red/rno:252859%09yellow/rno:29209%09red/rno:25444%09red/rno:24807%09red
Fatty acid degradation	KEGG PATHWAY	rno00071	2/143	49/8902	0.185728860324273	0.728898168819788	308100/365096	Acat2/Acat2l1	http://www.genome.jp/kegg-bin/show_pathway?rno00071/rno:308100%09red/rno:365096%09yellow
Type II diabetes mellitus	KEGG PATHWAY	rno04930	2/143	49/8902	0.185728860324273	0.728898168819788	100364062/246253	LOC100364062/Adipoq	http://www.genome.jp/kegg-bin/show_pathway?rno04930/rno:100364062%09red/rno:246253%09red
Cholesterol metabolism	KEGG PATHWAY	rno04979	2/143	49/8902	0.185728860324273	0.728898168819788	362850/24207	Angptl4/Apoc3	http://www.genome.jp/kegg-bin/show_pathway?rno04979/rno:362850%09yellow/rno:24207%09red
TGF-beta signaling pathway	KEGG PATHWAY	rno04350	3/143	94/8902	0.191972594826777	0.739449994888325	25712/252835/50566	Ifng/Gdf5/Grem1	http://www.genome.jp/kegg-bin/show_pathway?rno04350/rno:25712%09yellow/rno:252835%09red/rno:50566%09red
Arginine and proline metabolism	KEGG PATHWAY	rno00330	2/143	51/8902	0.197397841807396	0.746522747198878	298607/65029	Agmat/Aoc1	http://www.genome.jp/kegg-bin/show_pathway?rno00330/rno:298607%09red/rno:65029%09red
ABC transporters	KEGG PATHWAY	rno02010	2/143	52/8902	0.203266357555414	0.754989328062968	303639/365362	Abca6/Abca14	http://www.genome.jp/kegg-bin/show_pathway?rno02010/rno:303639%09red/rno:365362%09yellow
Pyrimidine metabolism	KEGG PATHWAY	rno00240	2/143	55/8902	0.22098187327066	0.784345035242381	613267/192252	Entpd8/Dctpp1	http://www.genome.jp/kegg-bin/show_pathway?rno00240/rno:613267%09red/rno:192252%09red
Malaria	KEGG PATHWAY	rno05144	2/143	55/8902	0.22098187327066	0.784345035242381	25712/287167	Ifng/Hba-a1	http://www.genome.jp/kegg-bin/show_pathway?rno05144/rno:25712%09yellow/rno:287167%09red
Retrograde endocannabinoid signaling	KEGG PATHWAY	rno04723	4/143	151/8902	0.224586418398772	0.784345035242381	81658/25743/24922/24947	Gabrp/Kcnj6/Gabrb3/Gabra3	http://www.genome.jp/kegg-bin/show_pathway?rno04723/rno:81658%09red/rno:25743%09yellow/rno:24922%09red/rno:24947%09red
Regulation of lipolysis in adipocytes	KEGG PATHWAY	rno04923	2/143	56/8902	0.226916810074861	0.784345035242381	25629/29358	Plin1/Npy1r	http://www.genome.jp/kegg-bin/show_pathway?rno04923/rno:25629%09red/rno:29358%09red
Mineral absorption	KEGG PATHWAY	rno04978	2/143	57/8902	0.232863335455232	0.784345035242381	29132/297738	Atp1a4/Steap1	http://www.genome.jp/kegg-bin/show_pathway?rno04978/rno:29132%09yellow/rno:297738%09red
Glucagon signaling pathway	KEGG PATHWAY	rno04922	3/143	104/8902	0.23379515473571	0.784345035242381	24959/24953/100364062	Pgam2/Gcgr/LOC100364062	http://www.genome.jp/kegg-bin/show_pathway?rno04922/rno:24959%09red/rno:24953%09red/rno:100364062%09red
Phenylalanine metabolism	KEGG PATHWAY	rno00360	1/143	18/8902	0.253064963302262	0.835516069315405	309227	Glyatl1	http://www.genome.jp/kegg-bin/show_pathway?rno00360/rno:309227%09yellow
Glycerolipid metabolism	KEGG PATHWAY	rno00561	2/143	63/8902	0.26868401575579	0.873223051206318	296972/296130	Akr1b10/Gpat2	http://www.genome.jp/kegg-bin/show_pathway?rno00561/rno:296972%09yellow/rno:296130%09yellow
Proximal tubule bicarbonate reclamation	KEGG PATHWAY	rno04964	1/143	22/8902	0.30001567759608	0.959613043717032	29132	Atp1a4	http://www.genome.jp/kegg-bin/show_pathway?rno04964/rno:29132%09yellow
Central carbon metabolism in cancer	KEGG PATHWAY	rno05230	2/143	69/8902	0.304492600410212	0.959613043717032	24959/100364062	Pgam2/LOC100364062	http://www.genome.jp/kegg-bin/show_pathway?rno05230/rno:24959%09red/rno:100364062%09red
AMPK signaling pathway	KEGG PATHWAY	rno04152	3/143	124/8902	0.32105992728116	0.990360876295521	246074/117256/246253	Scd/Ppp2r2c/Adipoq	http://www.genome.jp/kegg-bin/show_pathway?rno04152/rno:246074%09red/rno:117256%09red/rno:246253%09red
p53 signaling pathway	KEGG PATHWAY	rno04115	2/143	73/8902	0.32820619817037	0.990360876295521	116589/54237	Serpinb5/Cdk1	http://www.genome.jp/kegg-bin/show_pathway?rno04115/rno:116589%09red/rno:54237%09red
Histidine metabolism	KEGG PATHWAY	rno00340	1/143	25/8902	0.333294525676377	0.990360876295521	65029	Aoc1	http://www.genome.jp/kegg-bin/show_pathway?rno00340/rno:65029%09red
Vitamin digestion and absorption	KEGG PATHWAY	rno04977	1/143	25/8902	0.333294525676377	0.990360876295521	24710	Rbp2	http://www.genome.jp/kegg-bin/show_pathway?rno04977/rno:24710%09yellow
Asthma	KEGG PATHWAY	rno05310	1/143	26/8902	0.344034514729917	0.991563948565129	303414	Epx	http://www.genome.jp/kegg-bin/show_pathway?rno05310/rno:303414%09red
Chemical carcinogenesis - DNA adducts	KEGG PATHWAY	rno05204	2/143	76/8902	0.345852733191084	0.991563948565129	25086/293989	Cyp2e1/Cyp2c6v1	http://www.genome.jp/kegg-bin/show_pathway?rno05204/rno:25086%09yellow/rno:293989%09yellow
Arrhythmogenic right ventricular cardiomyopathy	KEGG PATHWAY	rno05412	2/143	77/8902	0.351702767237119	0.991563948565129	140724/291245	Cacng3/Actn2	http://www.genome.jp/kegg-bin/show_pathway?rno05412/rno:140724%09yellow/rno:291245%09red
Maturity onset diabetes of the young	KEGG PATHWAY	rno04950	1/143	27/8902	0.354602683318654	0.991563948565129	24476	Iapp	http://www.genome.jp/kegg-bin/show_pathway?rno04950/rno:24476%09red
Synaptic vesicle cycle	KEGG PATHWAY	rno04721	2/143	78/8902	0.357535077607619	0.991563948565129	312488/297932	Atp6v1b1/Atp6v0d2	http://www.genome.jp/kegg-bin/show_pathway?rno04721/rno:312488%09red/rno:297932%09red
Alcoholic liver disease	KEGG PATHWAY	rno04936	3/143	135/8902	0.369534406690053	0.996033595591436	246074/25086/246253	Scd/Cyp2e1/Adipoq	http://www.genome.jp/kegg-bin/show_pathway?rno04936/rno:246074%09red/rno:25086%09yellow/rno:246253%09red
Salivary secretion	KEGG PATHWAY	rno04970	2/143	81/8902	0.374916459958373	0.996033595591436	309114/29132	Muc5b/Atp1a4	http://www.genome.jp/kegg-bin/show_pathway?rno04970/rno:309114%09red/rno:29132%09yellow
Fatty acid elongation	KEGG PATHWAY	rno00062	1/143	29/8902	0.375234435105279	0.996033595591436	50559	Acot1	http://www.genome.jp/kegg-bin/show_pathway?rno00062/rno:50559%09yellow
Apelin signaling pathway	KEGG PATHWAY	rno04371	3/143	137/8902	0.378301221402517	0.996033595591436	25353/24860/25629	Spp1/Ucp1/Plin1	http://www.genome.jp/kegg-bin/show_pathway?rno04371/rno:25353%09red/rno:24860%09red/rno:25629%09red
Folate biosynthesis	KEGG PATHWAY	rno00790	1/143	30/8902	0.385303349314672	0.998385387099165	296972	Akr1b10	http://www.genome.jp/kegg-bin/show_pathway?rno00790/rno:296972%09yellow
Viral protein interaction with cytokine and cytokine receptor	KEGG PATHWAY	rno04061	2/143	85/8902	0.397790430278462	0.998385387099165	362506/117551	Ccl19/Ccl22	http://www.genome.jp/kegg-bin/show_pathway?rno04061/rno:362506%09red/rno:117551%09red
Insulin secretion	KEGG PATHWAY	rno04911	2/143	85/8902	0.397790430278462	0.998385387099165	24889/29132	Cckar/Atp1a4	http://www.genome.jp/kegg-bin/show_pathway?rno04911/rno:24889%09red/rno:29132%09yellow
Galactose metabolism	KEGG PATHWAY	rno00052	1/143	32/8902	0.40496026793407	0.998385387099165	296972	Akr1b10	http://www.genome.jp/kegg-bin/show_pathway?rno00052/rno:296972%09yellow
ECM-receptor interaction	KEGG PATHWAY	rno04512	2/143	87/8902	0.409084504116218	0.998385387099165	25353/315981	Spp1/Col6a4	http://www.genome.jp/kegg-bin/show_pathway?rno04512/rno:25353%09red/rno:315981%09yellow
Pentose and glucuronate interconversions	KEGG PATHWAY	rno00040	1/143	34/8902	0.423992848703371	0.998385387099165	296972	Akr1b10	http://www.genome.jp/kegg-bin/show_pathway?rno00040/rno:296972%09yellow
Renin-angiotensin system	KEGG PATHWAY	rno04614	1/143	34/8902	0.423992848703371	0.998385387099165	24182	Agtr2	http://www.genome.jp/kegg-bin/show_pathway?rno04614/rno:24182%09red
Hypertrophic cardiomyopathy	KEGG PATHWAY	rno05410	2/143	91/8902	0.431359903797648	0.998385387099165	290561/140724	Tnnc1/Cacng3	http://www.genome.jp/kegg-bin/show_pathway?rno05410/rno:290561%09red/rno:140724%09yellow
Dilated cardiomyopathy	KEGG PATHWAY	rno05414	2/143	94/8902	0.447774346326742	0.998385387099165	290561/140724	Tnnc1/Cacng3	http://www.genome.jp/kegg-bin/show_pathway?rno05414/rno:290561%09red/rno:140724%09yellow
Nicotinate and nicotinamide metabolism	KEGG PATHWAY	rno00760	1/143	37/8902	0.451413999563966	0.998385387099165	316421	Aox2	http://www.genome.jp/kegg-bin/show_pathway?rno00760/rno:316421%09red
Aldosterone synthesis and secretion	KEGG PATHWAY	rno04925	2/143	96/8902	0.458570447451643	0.998385387099165	29680/29132	Cyp11a1/Atp1a4	http://www.genome.jp/kegg-bin/show_pathway?rno04925/rno:29680%09red/rno:29132%09yellow
Tyrosine metabolism	KEGG PATHWAY	rno00350	1/143	38/8902	0.460263158961863	0.998385387099165	316421	Aox2	http://www.genome.jp/kegg-bin/show_pathway?rno00350/rno:316421%09red
Aldosterone-regulated sodium reabsorption	KEGG PATHWAY	rno04960	1/143	38/8902	0.460263158961863	0.998385387099165	29132	Atp1a4	http://www.genome.jp/kegg-bin/show_pathway?rno04960/rno:29132%09yellow
Hippo signaling pathway	KEGG PATHWAY	rno04390	3/143	158/8902	0.46822507001153	0.998385387099165	117256/252835/64041	Ppp2r2c/Gdf5/Birc5	http://www.genome.jp/kegg-bin/show_pathway?rno04390/rno:117256%09red/rno:252835%09red/rno:64041%09red
Glycine, serine and threonine metabolism	KEGG PATHWAY	rno00260	1/143	39/8902	0.468970556104062	0.998385387099165	24959	Pgam2	http://www.genome.jp/kegg-bin/show_pathway?rno00260/rno:24959%09red
Natural killer cell mediated cytotoxicity	KEGG PATHWAY	rno04650	2/143	99/8902	0.4745353443558	0.998385387099165	25712/292450	Ifng/Raet1e	http://www.genome.jp/kegg-bin/show_pathway?rno04650/rno:25712%09yellow/rno:292450%09red
Various types of N-glycan biosynthesis	KEGG PATHWAY	rno00513	1/143	40/8902	0.477538446262825	0.998385387099165	291770	Chst9	http://www.genome.jp/kegg-bin/show_pathway?rno00513/rno:291770%09red
mRNA surveillance pathway	KEGG PATHWAY	rno03015	2/143	100/8902	0.479794243091047	0.998385387099165	117256/500697	Ppp2r2c/RGD1565693	http://www.genome.jp/kegg-bin/show_pathway?rno03015/rno:117256%09red/rno:500697%09yellow
Chagas disease	KEGG PATHWAY	rno05142	2/143	104/8902	0.5005068492206	0.998385387099165	117256/25712	Ppp2r2c/Ifng	http://www.genome.jp/kegg-bin/show_pathway?rno05142/rno:117256%09red/rno:25712%09yellow
Chemical carcinogenesis - receptor activation	KEGG PATHWAY	rno05207	4/143	228/8902	0.500907808392685	0.998385387099165	360621/25101/64041/25444	Cdc6/Chrna3/Birc5/Fgf9	http://www.genome.jp/kegg-bin/show_pathway?rno05207/rno:360621%09red/rno:25101%09red/rno:64041%09red/rno:25444%09red
Base excision repair	KEGG PATHWAY	rno03410	1/143	43/8902	0.502427096481051	0.998385387099165	290729	Neil3	http://www.genome.jp/kegg-bin/show_pathway?rno03410/rno:290729%09red
Human papillomavirus infection	KEGG PATHWAY	rno05165	6/143	353/8902	0.503223610761907	0.998385387099165	25353/315981/117256/312488/100364062/297932	Spp1/Col6a4/Ppp2r2c/Atp6v1b1/LOC100364062/Atp6v0d2	http://www.genome.jp/kegg-bin/show_pathway?rno05165/rno:25353%09red/rno:315981%09yellow/rno:117256%09red/rno:312488%09red/rno:100364062%09red/rno:297932%09red
MicroRNAs in cancer	KEGG PATHWAY	rno05206	5/143	292/8902	0.50679466819279	0.998385387099165	100314231/116589/100314147/100314026/246334	Mir30b/Serpinb5/Mir345/Mir128-1/Tp63	http://www.genome.jp/kegg-bin/show_pathway?rno05206/rno:100314231%09yellow/rno:116589%09red/rno:100314147%09yellow/rno:100314026%09yellow/rno:246334%09red
cGMP-PKG signaling pathway	KEGG PATHWAY	rno04022	3/143	171/8902	0.520989934515839	0.998385387099165	54254/24613/29132	Gata4/Oprd1/Atp1a4	http://www.genome.jp/kegg-bin/show_pathway?rno04022/rno:54254%09red/rno:24613%09red/rno:29132%09yellow
Carbohydrate digestion and absorption	KEGG PATHWAY	rno04973	1/143	46/8902	0.526138016336261	0.998385387099165	29132	Atp1a4	http://www.genome.jp/kegg-bin/show_pathway?rno04973/rno:29132%09yellow
Cocaine addiction	KEGG PATHWAY	rno05030	1/143	47/8902	0.533789581790632	0.998385387099165	191573	Grin3a	http://www.genome.jp/kegg-bin/show_pathway?rno05030/rno:191573%09red
Cholinergic synapse	KEGG PATHWAY	rno04725	2/143	113/8902	0.545146328041944	0.998385387099165	25743/25101	Kcnj6/Chrna3	http://www.genome.jp/kegg-bin/show_pathway?rno04725/rno:25743%09yellow/rno:25101%09red
HIF-1 signaling pathway	KEGG PATHWAY	rno04066	2/143	114/8902	0.549933492269294	0.998385387099165	25712/296269	Ifng/Angpt4	http://www.genome.jp/kegg-bin/show_pathway?rno04066/rno:25712%09yellow/rno:296269%09red
Glutamatergic synapse	KEGG PATHWAY	rno04724	2/143	114/8902	0.549933492269294	0.998385387099165	24406/191573	Grik4/Grin3a	http://www.genome.jp/kegg-bin/show_pathway?rno04724/rno:24406%09yellow/rno:191573%09red
Inflammatory mediator regulation of TRP channels	KEGG PATHWAY	rno04750	2/143	115/8902	0.554685532898335	0.998385387099165	171384/293989	Trpm8/Cyp2c6v1	http://www.genome.jp/kegg-bin/show_pathway?rno04750/rno:171384%09red/rno:293989%09yellow
Fanconi anemia pathway	KEGG PATHWAY	rno03460	1/143	51/8902	0.563188214242008	0.998385387099165	497856	Rmi2	http://www.genome.jp/kegg-bin/show_pathway?rno03460/rno:497856%09red
Systemic lupus erythematosus	KEGG PATHWAY	rno05322	2/143	119/8902	0.573340366009969	0.998385387099165	100360868/25712	H3f3c/Ifng	http://www.genome.jp/kegg-bin/show_pathway?rno05322/rno:100360868%09red/rno:25712%09yellow
Osteoclast differentiation	KEGG PATHWAY	rno04380	2/143	121/8902	0.582454658426265	0.998385387099165	25712/25445	Ifng/Fosl1	http://www.genome.jp/kegg-bin/show_pathway?rno04380/rno:25712%09yellow/rno:25445%09red
Sphingolipid signaling pathway	KEGG PATHWAY	rno04071	2/143	124/8902	0.595858518648959	0.998385387099165	117256/24613	Ppp2r2c/Oprd1	http://www.genome.jp/kegg-bin/show_pathway?rno04071/rno:117256%09red/rno:24613%09red
Thyroid hormone signaling pathway	KEGG PATHWAY	rno04919	2/143	124/8902	0.595858518648959	0.998385387099165	54254/29132	Gata4/Atp1a4	http://www.genome.jp/kegg-bin/show_pathway?rno04919/rno:54254%09red/rno:29132%09yellow
Endocrine and other factor-regulated calcium reabsorption	KEGG PATHWAY	rno04961	1/143	59/8902	0.616575014062954	0.998385387099165	29132	Atp1a4	http://www.genome.jp/kegg-bin/show_pathway?rno04961/rno:29132%09yellow
Inflammatory bowel disease	KEGG PATHWAY	rno05321	1/143	61/8902	0.628876155694806	0.998385387099165	25712	Ifng	http://www.genome.jp/kegg-bin/show_pathway?rno05321/rno:25712%09yellow
Graft-versus-host disease	KEGG PATHWAY	rno05332	1/143	61/8902	0.628876155694806	0.998385387099165	25712	Ifng	http://www.genome.jp/kegg-bin/show_pathway?rno05332/rno:25712%09yellow
Dopaminergic synapse	KEGG PATHWAY	rno04728	2/143	132/8902	0.630030635053286	0.998385387099165	25743/117256	Kcnj6/Ppp2r2c	http://www.genome.jp/kegg-bin/show_pathway?rno04728/rno:25743%09yellow/rno:117256%09red
Cytokine-cytokine receptor interaction	KEGG PATHWAY	rno04060	4/143	269/8902	0.632158650479496	0.998385387099165	362506/25712/252835/117551	Ccl19/Ifng/Gdf5/Ccl22	http://www.genome.jp/kegg-bin/show_pathway?rno04060/rno:362506%09red/rno:25712%09yellow/rno:252835%09red/rno:117551%09red
Allograft rejection	KEGG PATHWAY	rno05330	1/143	62/8902	0.634878950597604	0.998385387099165	25712	Ifng	http://www.genome.jp/kegg-bin/show_pathway?rno05330/rno:25712%09yellow
Apoptosis	KEGG PATHWAY	rno04210	2/143	136/8902	0.646262957192545	0.998385387099165	100360940/64041	LOC100360940/Birc5	http://www.genome.jp/kegg-bin/show_pathway?rno04210/rno:100360940%09yellow/rno:64041%09red
PI3K-Akt signaling pathway	KEGG PATHWAY	rno04151	5/143	345/8902	0.655600213675354	0.998385387099165	25353/315981/117256/296269/25444	Spp1/Col6a4/Ppp2r2c/Angpt4/Fgf9	http://www.genome.jp/kegg-bin/show_pathway?rno04151/rno:25353%09red/rno:315981%09yellow/rno:117256%09red/rno:296269%09red/rno:25444%09red
Long-term potentiation	KEGG PATHWAY	rno04720	1/143	67/8902	0.663476950616004	0.998385387099165	58977	Ppp1r1a	http://www.genome.jp/kegg-bin/show_pathway?rno04720/rno:58977%09red
Oxidative phosphorylation	KEGG PATHWAY	rno00190	2/143	141/8902	0.665761555336763	0.998385387099165	312488/297932	Atp6v1b1/Atp6v0d2	http://www.genome.jp/kegg-bin/show_pathway?rno00190/rno:312488%09red/rno:297932%09red
Cortisol synthesis and secretion	KEGG PATHWAY	rno04927	1/143	68/8902	0.66892378661622	0.998385387099165	29680	Cyp11a1	http://www.genome.jp/kegg-bin/show_pathway?rno04927/rno:29680%09red
Amphetamine addiction	KEGG PATHWAY	rno05031	1/143	68/8902	0.66892378661622	0.998385387099165	191573	Grin3a	http://www.genome.jp/kegg-bin/show_pathway?rno05031/rno:191573%09red
Leishmaniasis	KEGG PATHWAY	rno05140	1/143	71/8902	0.684744539803643	0.998385387099165	25712	Ifng	http://www.genome.jp/kegg-bin/show_pathway?rno05140/rno:25712%09yellow
Adipocytokine signaling pathway	KEGG PATHWAY	rno04920	1/143	72/8902	0.68984945779799	0.998385387099165	246253	Adipoq	http://www.genome.jp/kegg-bin/show_pathway?rno04920/rno:246253%09red
Renin secretion	KEGG PATHWAY	rno04924	1/143	72/8902	0.68984945779799	0.998385387099165	499721	Clca4l	http://www.genome.jp/kegg-bin/show_pathway?rno04924/rno:499721%09red
Viral carcinogenesis	KEGG PATHWAY	rno05203	3/143	221/8902	0.694101210568617	0.998385387099165	54237/100364062/297932	Cdk1/LOC100364062/Atp6v0d2	http://www.genome.jp/kegg-bin/show_pathway?rno05203/rno:54237%09red/rno:100364062%09red/rno:297932%09red
Inositol phosphate metabolism	KEGG PATHWAY	rno00562	1/143	73/8902	0.694872280848374	0.998385387099165	500959	LOC500959	http://www.genome.jp/kegg-bin/show_pathway?rno00562/rno:500959%09red
Melanoma	KEGG PATHWAY	rno05218	1/143	73/8902	0.694872280848374	0.998385387099165	25444	Fgf9	http://www.genome.jp/kegg-bin/show_pathway?rno05218/rno:25444%09red
Metabolism of xenobiotics by cytochrome P450	KEGG PATHWAY	rno00980	1/143	76/8902	0.709461187348168	0.998385387099165	25086	Cyp2e1	http://www.genome.jp/kegg-bin/show_pathway?rno00980/rno:25086%09yellow
Ribosome	KEGG PATHWAY	rno03010	3/143	228/8902	0.714185371001948	0.998385387099165	100362027/108351703/100910180	LOC100362027/LOC108351703/LOC100910180	http://www.genome.jp/kegg-bin/show_pathway?rno03010/rno:100362027%09yellow/rno:108351703%09yellow/rno:100910180%09yellow
Oxytocin signaling pathway	KEGG PATHWAY	rno04921	2/143	155/8902	0.715793937551523	0.998385387099165	25743/140724	Kcnj6/Cacng3	http://www.genome.jp/kegg-bin/show_pathway?rno04921/rno:25743%09yellow/rno:140724%09yellow
JAK-STAT signaling pathway	KEGG PATHWAY	rno04630	2/143	158/8902	0.725667324517951	0.998385387099165	25712/316421	Ifng/Aox2	http://www.genome.jp/kegg-bin/show_pathway?rno04630/rno:25712%09yellow/rno:316421%09red
Hepatitis C	KEGG PATHWAY	rno05160	2/143	158/8902	0.725667324517951	0.998385387099165	117256/25712	Ppp2r2c/Ifng	http://www.genome.jp/kegg-bin/show_pathway?rno05160/rno:117256%09red/rno:25712%09yellow
Non-alcoholic fatty liver disease	KEGG PATHWAY	rno04932	2/143	161/8902	0.735251584624431	0.998385387099165	25086/246253	Cyp2e1/Adipoq	http://www.genome.jp/kegg-bin/show_pathway?rno04932/rno:25086%09yellow/rno:246253%09red
Thermogenesis	KEGG PATHWAY	rno04714	3/143	237/8902	0.738508831818421	0.998385387099165	24860/25629/289625	Ucp1/Plin1/Klb	http://www.genome.jp/kegg-bin/show_pathway?rno04714/rno:24860%09red/rno:25629%09red/rno:289625%09red
Platinum drug resistance	KEGG PATHWAY	rno01524	1/143	83/8902	0.740863686345776	0.998385387099165	64041	Birc5	http://www.genome.jp/kegg-bin/show_pathway?rno01524/rno:64041%09red
Wnt signaling pathway	KEGG PATHWAY	rno04310	2/143	165/8902	0.747589508550595	0.998385387099165	89803/25445	Sfrp4/Fosl1	http://www.genome.jp/kegg-bin/show_pathway?rno04310/rno:89803%09red/rno:25445%09red
Complement and coagulation cascades	KEGG PATHWAY	rno04610	1/143	86/8902	0.753267452320194	0.998385387099165	79126	Cfi	http://www.genome.jp/kegg-bin/show_pathway?rno04610/rno:79126%09red
Tight junction	KEGG PATHWAY	rno04530	2/143	167/8902	0.753572891398357	0.998385387099165	54254/117256	Gata4/Ppp2r2c	http://www.genome.jp/kegg-bin/show_pathway?rno04530/rno:54254%09red/rno:117256%09red
Gap junction	KEGG PATHWAY	rno04540	1/143	87/8902	0.757269579624891	0.998385387099165	54237	Cdk1	http://www.genome.jp/kegg-bin/show_pathway?rno04540/rno:54237%09red
Antigen processing and presentation	KEGG PATHWAY	rno04612	1/143	87/8902	0.757269579624891	0.998385387099165	25712	Ifng	http://www.genome.jp/kegg-bin/show_pathway?rno04612/rno:25712%09yellow
Influenza A	KEGG PATHWAY	rno05164	2/143	169/8902	0.759434659281037	0.998385387099165	25712/54271	Ifng/Tpsab1	http://www.genome.jp/kegg-bin/show_pathway?rno05164/rno:25712%09yellow/rno:54271%09yellow
Th1 and Th2 cell differentiation	KEGG PATHWAY	rno04658	1/143	89/8902	0.765081455908022	0.998385387099165	25712	Ifng	http://www.genome.jp/kegg-bin/show_pathway?rno04658/rno:25712%09yellow
Colorectal cancer	KEGG PATHWAY	rno05210	1/143	89/8902	0.765081455908022	0.998385387099165	64041	Birc5	http://www.genome.jp/kegg-bin/show_pathway?rno05210/rno:64041%09red
PD-L1 expression and PD-1 checkpoint pathway in cancer	KEGG PATHWAY	rno05235	1/143	89/8902	0.765081455908022	0.998385387099165	25712	Ifng	http://www.genome.jp/kegg-bin/show_pathway?rno05235/rno:25712%09yellow
Longevity regulating pathway	KEGG PATHWAY	rno04211	1/143	90/8902	0.768893251188307	0.998385387099165	246253	Adipoq	http://www.genome.jp/kegg-bin/show_pathway?rno04211/rno:246253%09red
Progesterone-mediated oocyte maturation	KEGG PATHWAY	rno04914	1/143	92/8902	0.776333550451083	0.998385387099165	54237	Cdk1	http://www.genome.jp/kegg-bin/show_pathway?rno04914/rno:54237%09red
Toll-like receptor signaling pathway	KEGG PATHWAY	rno04620	1/143	93/8902	0.779964004740016	0.998385387099165	25353	Spp1	http://www.genome.jp/kegg-bin/show_pathway?rno04620/rno:25353%09red
Alcoholism	KEGG PATHWAY	rno05034	2/143	177/8902	0.781698085011821	0.998385387099165	100360868/191573	H3f3c/Grin3a	http://www.genome.jp/kegg-bin/show_pathway?rno05034/rno:100360868%09red/rno:191573%09red
Tuberculosis	KEGG PATHWAY	rno05152	2/143	177/8902	0.781698085011821	0.998385387099165	25712/297932	Ifng/Atp6v0d2	http://www.genome.jp/kegg-bin/show_pathway?rno05152/rno:25712%09yellow/rno:297932%09red
Bile secretion	KEGG PATHWAY	rno04976	1/143	94/8902	0.783535936550911	0.998385387099165	29132	Atp1a4	http://www.genome.jp/kegg-bin/show_pathway?rno04976/rno:29132%09yellow
Drug metabolism - other enzymes	KEGG PATHWAY	rno00983	1/143	96/8902	0.790507965198331	0.998385387099165	25086	Cyp2e1	http://www.genome.jp/kegg-bin/show_pathway?rno00983/rno:25086%09yellow
Amoebiasis	KEGG PATHWAY	rno05146	1/143	96/8902	0.790507965198331	0.998385387099165	25712	Ifng	http://www.genome.jp/kegg-bin/show_pathway?rno05146/rno:25712%09yellow
Axon guidance	KEGG PATHWAY	rno04360	2/143	181/8902	0.792142852211422	0.998385387099165	24338/65047	Ephb1/Slit1	http://www.genome.jp/kegg-bin/show_pathway?rno04360/rno:24338%09red/rno:65047%09red
Chemokine signaling pathway	KEGG PATHWAY	rno04062	2/143	182/8902	0.794684767982898	0.998385387099165	362506/117551	Ccl19/Ccl22	http://www.genome.jp/kegg-bin/show_pathway?rno04062/rno:362506%09red/rno:117551%09red
Glycerophospholipid metabolism	KEGG PATHWAY	rno00564	1/143	98/8902	0.79725695379562	0.998385387099165	296130	Gpat2	http://www.genome.jp/kegg-bin/show_pathway?rno00564/rno:296130%09yellow
NF-kappa B signaling pathway	KEGG PATHWAY	rno04064	1/143	98/8902	0.79725695379562	0.998385387099165	362506	Ccl19	http://www.genome.jp/kegg-bin/show_pathway?rno04064/rno:362506%09red
Circadian entrainment	KEGG PATHWAY	rno04713	1/143	98/8902	0.79725695379562	0.998385387099165	25743	Kcnj6	http://www.genome.jp/kegg-bin/show_pathway?rno04713/rno:25743%09yellow
Phagosome	KEGG PATHWAY	rno04145	2/143	185/8902	0.802147655359324	0.998385387099165	312488/297932	Atp6v1b1/Atp6v0d2	http://www.genome.jp/kegg-bin/show_pathway?rno04145/rno:312488%09red/rno:297932%09red
Cellular senescence	KEGG PATHWAY	rno04218	2/143	185/8902	0.802147655359324	0.998385387099165	54254/54237	Gata4/Cdk1	http://www.genome.jp/kegg-bin/show_pathway?rno04218/rno:54254%09red/rno:54237%09red
Th17 cell differentiation	KEGG PATHWAY	rno04659	1/143	104/8902	0.816235433817303	0.998385387099165	25712	Ifng	http://www.genome.jp/kegg-bin/show_pathway?rno04659/rno:25712%09yellow
T cell receptor signaling pathway	KEGG PATHWAY	rno04660	1/143	104/8902	0.816235433817303	0.998385387099165	25712	Ifng	http://www.genome.jp/kegg-bin/show_pathway?rno04660/rno:25712%09yellow
Insulin resistance	KEGG PATHWAY	rno04931	1/143	110/8902	0.833448625106137	0.998385387099165	500036	Ppp1r3a	http://www.genome.jp/kegg-bin/show_pathway?rno04931/rno:500036%09red
Focal adhesion	KEGG PATHWAY	rno04510	2/143	200/8902	0.835980197475659	0.998385387099165	25353/315981	Spp1/Col6a4	http://www.genome.jp/kegg-bin/show_pathway?rno04510/rno:25353%09red/rno:315981%09yellow
Toxoplasmosis	KEGG PATHWAY	rno05145	1/143	111/8902	0.836157547604979	0.998385387099165	25712	Ifng	http://www.genome.jp/kegg-bin/show_pathway?rno05145/rno:25712%09yellow
C-type lectin receptor signaling pathway	KEGG PATHWAY	rno04625	1/143	113/8902	0.841444823775646	0.998385387099165	117551	Ccl22	http://www.genome.jp/kegg-bin/show_pathway?rno04625/rno:117551%09red
Nucleocytoplasmic transport	KEGG PATHWAY	rno03013	1/143	116/8902	0.84905967785301	0.998385387099165	500697	RGD1565693	http://www.genome.jp/kegg-bin/show_pathway?rno03013/rno:500697%09yellow
Growth hormone synthesis, secretion and action	KEGG PATHWAY	rno04935	1/143	116/8902	0.84905967785301	0.998385387099165	25321	Ghrhr	http://www.genome.jp/kegg-bin/show_pathway?rno04935/rno:25321%09yellow
MAPK signaling pathway	KEGG PATHWAY	rno04010	3/143	293/8902	0.855030022365648	0.998385387099165	296269/140724/25444	Angpt4/Cacng3/Fgf9	http://www.genome.jp/kegg-bin/show_pathway?rno04010/rno:296269%09red/rno:140724%09yellow/rno:25444%09red
Oocyte meiosis	KEGG PATHWAY	rno04114	1/143	120/8902	0.858650713526307	0.998385387099165	54237	Cdk1	http://www.genome.jp/kegg-bin/show_pathway?rno04114/rno:54237%09red
Rap1 signaling pathway	KEGG PATHWAY	rno04015	2/143	213/8902	0.861005290164374	0.998385387099165	296269/25444	Angpt4/Fgf9	http://www.genome.jp/kegg-bin/show_pathway?rno04015/rno:296269%09red/rno:25444%09red
Purine metabolism	KEGG PATHWAY	rno00230	1/143	130/8902	0.880061898588766	0.998385387099165	613267	Entpd8	http://www.genome.jp/kegg-bin/show_pathway?rno00230/rno:613267%09red
Lysosome	KEGG PATHWAY	rno04142	1/143	134/8902	0.887694861028822	0.998385387099165	297932	Atp6v0d2	http://www.genome.jp/kegg-bin/show_pathway?rno04142/rno:297932%09red
Ras signaling pathway	KEGG PATHWAY	rno04014	2/143	231/8902	0.889940790266526	0.998385387099165	296269/25444	Angpt4/Fgf9	http://www.genome.jp/kegg-bin/show_pathway?rno04014/rno:296269%09red/rno:25444%09red
Coronavirus disease - COVID-19	KEGG PATHWAY	rno05171	3/143	318/8902	0.890531741829076	0.998385387099165	100362027/108351703/100910180	LOC100362027/LOC108351703/LOC100910180	http://www.genome.jp/kegg-bin/show_pathway?rno05171/rno:100362027%09yellow/rno:108351703%09yellow/rno:100910180%09yellow
Human immunodeficiency virus 1 infection	KEGG PATHWAY	rno05170	2/143	234/8902	0.894186903666655	0.998385387099165	54237/502750	Cdk1/Wee2	http://www.genome.jp/kegg-bin/show_pathway?rno05170/rno:54237%09red/rno:502750%09red
Vascular smooth muscle contraction	KEGG PATHWAY	rno04270	1/143	139/8902	0.89656102042824	0.998385387099165	171519	Calcb	http://www.genome.jp/kegg-bin/show_pathway?rno04270/rno:171519%09red
Insulin signaling pathway	KEGG PATHWAY	rno04910	1/143	139/8902	0.89656102042824	0.998385387099165	500036	Ppp1r3a	http://www.genome.jp/kegg-bin/show_pathway?rno04910/rno:500036%09red
Signaling pathways regulating pluripotency of stem cells	KEGG PATHWAY	rno04550	1/143	142/8902	0.901543334533556	0.998385387099165	414065	Nanog	http://www.genome.jp/kegg-bin/show_pathway?rno04550/rno:414065%09yellow
Ubiquitin mediated proteolysis	KEGG PATHWAY	rno04120	1/143	145/8902	0.906287264629053	0.998385387099165	85273	Fbxo2	http://www.genome.jp/kegg-bin/show_pathway?rno04120/rno:85273%09red
Spinocerebellar ataxia	KEGG PATHWAY	rno05017	1/143	145/8902	0.906287264629053	0.998385387099165	191573	Grin3a	http://www.genome.jp/kegg-bin/show_pathway?rno05017/rno:191573%09red
Breast cancer	KEGG PATHWAY	rno05224	1/143	148/8902	0.910804139955058	0.998385387099165	25444	Fgf9	http://www.genome.jp/kegg-bin/show_pathway?rno05224/rno:25444%09red
Gastric cancer	KEGG PATHWAY	rno05226	1/143	151/8902	0.915104754965549	0.998385387099165	25444	Fgf9	http://www.genome.jp/kegg-bin/show_pathway?rno05226/rno:25444%09red
Fluid shear stress and atherosclerosis	KEGG PATHWAY	rno05418	1/143	151/8902	0.915104754965549	0.998385387099165	25712	Ifng	http://www.genome.jp/kegg-bin/show_pathway?rno05418/rno:25712%09yellow
mTOR signaling pathway	KEGG PATHWAY	rno04150	1/143	157/8902	0.923097857190328	0.998385387099165	312488	Atp6v1b1	http://www.genome.jp/kegg-bin/show_pathway?rno04150/rno:312488%09red
Hepatitis B	KEGG PATHWAY	rno05161	1/143	157/8902	0.923097857190328	0.998385387099165	64041	Birc5	http://www.genome.jp/kegg-bin/show_pathway?rno05161/rno:64041%09red
Cushing syndrome	KEGG PATHWAY	rno04934	1/143	158/8902	0.924355376506713	0.998385387099165	29680	Cyp11a1	http://www.genome.jp/kegg-bin/show_pathway?rno04934/rno:29680%09red
Necroptosis	KEGG PATHWAY	rno04217	1/143	164/8902	0.931482979984936	0.998385387099165	25712	Ifng	http://www.genome.jp/kegg-bin/show_pathway?rno04217/rno:25712%09yellow
Protein processing in endoplasmic reticulum	KEGG PATHWAY	rno04141	1/143	168/8902	0.935860013253574	0.998385387099165	85273	Fbxo2	http://www.genome.jp/kegg-bin/show_pathway?rno04141/rno:85273%09red
Cell adhesion molecules	KEGG PATHWAY	rno04514	1/143	172/8902	0.939959261665207	0.998385387099165	25258	Glycam1	http://www.genome.jp/kegg-bin/show_pathway?rno04514/rno:25258%09red
Neutrophil extracellular trap formation	KEGG PATHWAY	rno04613	1/143	185/8902	0.951567688972487	0.998385387099165	100360868	H3f3c	http://www.genome.jp/kegg-bin/show_pathway?rno04613/rno:100360868%09red
Transcriptional misregulation in cancer	KEGG PATHWAY	rno05202	1/143	193/8902	0.957572897002344	0.998385387099165	100360868	H3f3c	http://www.genome.jp/kegg-bin/show_pathway?rno05202/rno:100360868%09red
Huntington disease	KEGG PATHWAY	rno05016	2/143	307/8902	0.960691380440943	0.998385387099165	24860/29718	Ucp1/Kcnj10	http://www.genome.jp/kegg-bin/show_pathway?rno05016/rno:24860%09red/rno:29718%09red
Proteoglycans in cancer	KEGG PATHWAY	rno05205	1/143	207/8902	0.966356245386003	0.998385387099165	414065	Nanog	http://www.genome.jp/kegg-bin/show_pathway?rno05205/rno:414065%09yellow
Diabetic cardiomyopathy	KEGG PATHWAY	rno05415	1/143	214/8902	0.9700447016098	0.998385387099165	89813	Pdk4	http://www.genome.jp/kegg-bin/show_pathway?rno05415/rno:89813%09yellow
Regulation of actin cytoskeleton	KEGG PATHWAY	rno04810	1/143	223/8902	0.974202726504679	0.998385387099165	25444	Fgf9	http://www.genome.jp/kegg-bin/show_pathway?rno04810/rno:25444%09red
Epstein-Barr virus infection	KEGG PATHWAY	rno05169	1/143	226/8902	0.975457124363246	0.998385387099165	613267	Entpd8	http://www.genome.jp/kegg-bin/show_pathway?rno05169/rno:613267%09red
Chemical carcinogenesis - reactive oxygen species	KEGG PATHWAY	rno05208	1/143	234/8902	0.978513802530768	0.998385387099165	25086	Cyp2e1	http://www.genome.jp/kegg-bin/show_pathway?rno05208/rno:25086%09yellow
Human T-cell leukemia virus 1 infection	KEGG PATHWAY	rno05166	1/143	249/8902	0.983262002740298	0.998385387099165	25445	Fosl1	http://www.genome.jp/kegg-bin/show_pathway?rno05166/rno:25445%09red
Herpes simplex virus 1 infection	KEGG PATHWAY	rno05168	2/143	384/8902	0.986900197231285	0.998385387099165	25712/690136	Ifng/Zfp939	http://www.genome.jp/kegg-bin/show_pathway?rno05168/rno:25712%09yellow/rno:690136%09yellow
Parkinson disease	KEGG PATHWAY	rno05012	1/143	270/8902	0.98820912369084	0.998385387099165	29545	Uchl1	http://www.genome.jp/kegg-bin/show_pathway?rno05012/rno:29545%09red
Prion disease	KEGG PATHWAY	rno05020	1/143	273/8902	0.988785527607827	0.998385387099165	191573	Grin3a	http://www.genome.jp/kegg-bin/show_pathway?rno05020/rno:191573%09red
Amyotrophic lateral sclerosis	KEGG PATHWAY	rno05014	1/143	370/8902	0.997803009240085	0.999644027765094	500697	RGD1565693	http://www.genome.jp/kegg-bin/show_pathway?rno05014/rno:500697%09yellow
Pathways of neurodegeneration - multiple diseases	KEGG PATHWAY	rno05022	1/143	477/8902	0.999644027765094	0.999644027765094	29545	Uchl1	http://www.genome.jp/kegg-bin/show_pathway?rno05022/rno:29545%09red
