# Supplementary material for: Characteristics of phosgene aspiration lung injury analyzed based on transcriptomics and proteomics
Source: Front Genet. 2024 May 17;15:1393665. doi: 10.3389/fgene.2024.1393665 (PMC11140124; doi:10.3389/fgene.2024.1393665)
Supplement: Supplementary file 1 [file Presentation1.zip › Data/lncRNA/lncRNA_target/Control--Treatment/cis.relation.xls]

lncRNA	lnc_symbol	chr	lnc_pos	mRNA_pos	mRNA	mRNA_symbol
NR_110712.1	LOC102548847	chr6	144381739-144384615	144384773-145133042	NM_031600.1	Ptprn2
NR_110712.1	LOC102548847	chr6	144381739-144384615	144385181-145132494	XM_017594060.1	Ptprn2
XR_001842127.1	LOC108348805	chr18	62013483-62017687	61758754-62013194	XM_017601124.1	Ccbe1
XR_001842103.1	LOC108348792	chr18	47725539-47730436	47739725-47877679	XM_017600945.1	Sncaip
XR_001842103.1	LOC108348792	chr18	47725539-47730436	47739284-47877679	XM_006254721.3	Sncaip
XR_001842103.1	LOC108348792	chr18	47725539-47730436	47739650-47877679	XM_006254720.3	Sncaip
XR_001842103.1	LOC108348792	chr18	47725539-47730436	47740328-47877676	NM_001107379.1	Sncaip
XR_001842103.1	LOC108348792	chr18	47725539-47730436	47739725-47877679	XM_006254719.2	Sncaip
XR_001841494.1	LOC102548219	chr15	17874315-17882719	17664838-17918216	NM_001014137.2	LOC361016
XR_001837817.1	LOC108350848	chr4	180331735-180337815	180308644-180325799	XM_017592843.1	Sspn
XR_001837817.1	LOC108350848	chr4	180331735-180337815	180291389-180325652	NM_001109255.2	Sspn
XR_591513.2	LOC102556209	chr3	44896848-44935032	44892219-45210474	NM_001107732.1	Ccdc148
XR_591513.2	LOC102556209	chr3	44896848-44935032	44892212-45210897	XM_017591678.1	Ccdc148
XR_591513.2	LOC102556209	chr3	44896848-44935032	44892212-45135894	XM_008761836.2	Ccdc148
XR_591513.2	LOC102556209	chr3	44896848-44935032	44892212-45210897	XM_008761837.2	Ccdc148
XR_594535.2	LOC103690595	chr9	119829179-119830918	119837857-119871435	XM_008767423.1	Ndc80
XR_594535.2	LOC103690595	chr9	119829179-119830918	119837857-119871434	XM_006245657.3	Ndc80
XR_594535.2	LOC103690595	chr9	119829179-119830918	119840326-119856147	NM_001126270.1	Ndc80
XR_596067.2	LOC102548219	chr15	17874315-17882719	17664838-17918216	NM_001014137.2	LOC361016
XR_593119.2	LOC102547293	chr6	107116331-107118059	107117888-107165538	NM_001108984.1	Rbm25
XR_591224.2	LOC103691645	chr2	198678519-198680294	198683168-198686971	NM_001008767.1	Txnip
XR_357119.2	LOC102548066	chr9	80103187-80109608	80118029-80144804	NM_013122.2	Igfbp2
XR_001841484.1	LOC102548219	chr15	17874315-17882719	17664838-17918216	NM_001014137.2	LOC361016
XR_592489.2	LOC366365	chr5	60894767-60900239	60900390-60934621	XM_006238066.3	Dcaf10
XR_592489.2	LOC366365	chr5	60894767-60900239	60900450-60937547	NM_001107935.1	Dcaf10
XR_001837367.1	LOC108350522	chr3	162832433-162833999	162791349-162872984	XM_006235596.3	Sulf2
XR_001837367.1	LOC108350522	chr3	162832433-162833999	162791355-162872831	NM_001034927.1	Sulf2
XR_593486.1	LOC103692882	chr7	73244984-73247213	73256506-73270308	NM_031714.1	Rida
XR_593486.1	LOC103692882	chr7	73244984-73247213	73222332-73243684	XM_006241547.3	Erich5
XR_593486.1	LOC103692882	chr7	73244984-73247213	73222331-73243684	XM_006241546.3	Erich5
XR_591154.2	LOC103691592	chr2	177994418-177997399	177836191-178057378	XM_008761094.2	Rapgef2
XR_591154.2	LOC103691592	chr2	177994418-177997399	177836191-178057378	XM_008761093.2	Rapgef2
XR_591154.2	LOC103691592	chr2	177994418-177997399	177836191-177988252	XM_008761096.1	Rapgef2
XR_591154.2	LOC103691592	chr2	177994418-177997399	177836191-178057378	XM_008761092.2	Rapgef2
XR_591154.2	LOC103691592	chr2	177994418-177997399	177836191-178030909	XM_008761095.2	Rapgef2
XR_595519.2	LOC103693675	chr13	77965484-77967485	77948771-77958905	XM_017598707.1	Cacybp
XR_595519.2	LOC103693675	chr13	77965484-77967485	77975392-78609009	XM_006250105.3	Rabgap1l
XR_595519.2	LOC103693675	chr13	77965484-77967485	77975392-78584337	XM_006250106.3	Rabgap1l
XR_595519.2	LOC103693675	chr13	77965484-77967485	77975392-78066956	XM_008769644.2	Rabgap1l
XR_595519.2	LOC103693675	chr13	77965484-77967485	77975392-78066956	XM_008769643.2	Rabgap1l
XR_595519.2	LOC103693675	chr13	77965484-77967485	77975392-78009072	XM_008769645.2	Rabgap1l
XR_595519.2	LOC103693675	chr13	77965484-77967485	77948774-77959089	NM_001004208.1	Cacybp
XR_595519.2	LOC103693675	chr13	77965484-77967485	77975392-78100077	XM_006250108.2	Rabgap1l
XR_595519.2	LOC103693675	chr13	77965484-77967485	77975392-78066956	XM_017598819.1	Rabgap1l
XR_356009.3	LOC102555387	chr7	142225375-142235269	142201614-142225256	XM_017594572.1	Pou6f1
XR_356009.3	LOC102555387	chr7	142225375-142235269	142238780-142244301	XM_006242322.3	Dazap2
XR_356009.3	LOC102555387	chr7	142225375-142235269	142244950-142260824	XM_006242323.3	Smagp
XR_356009.3	LOC102555387	chr7	142225375-142235269	142239157-142244296	NM_001013107.1	Dazap2
XR_356009.3	LOC102555387	chr7	142225375-142235269	142244295-142260896	NM_182817.1	Smagp
XR_001841495.1	LOC102548219	chr15	17874315-17882719	17664838-17918216	NM_001014137.2	LOC361016
XR_590668.2	LOC102553965	chr1	255451805-255478762	255478794-255532143	XM_003749096.4	LOC100910717
XR_596086.2	LOC103693373	chr15	19880901-19903941	19807806-19876414	XM_006251755.2	Fermt2
XR_596086.2	LOC103693373	chr15	19880901-19903941	19807806-19876414	XM_006251757.2	Fermt2
XR_596086.2	LOC103693373	chr15	19880901-19903941	19807806-19876557	XM_006251756.3	Fermt2
XR_596086.2	LOC103693373	chr15	19880901-19903941	19807806-19876389	NM_001011915.1	Fermt2
XR_596086.2	LOC103693373	chr15	19880901-19903941	19807806-19876414	XM_006251760.2	Fermt2
XR_596086.2	LOC103693373	chr15	19880901-19903941	19807806-19876414	XM_006251759.2	Fermt2
XR_596086.2	LOC103693373	chr15	19880901-19903941	19807806-19876414	XM_006251758.2	Fermt2
XR_354926.1	LOC102546566	chr6	99947031-99947839	99883959-99966988	NM_172034.2	Fntb
XR_355877.3	LOC102550959	chr7	125796141-125798930	125732304-125797149	XM_017594772.1	Arhgap8
XR_355877.3	LOC102550959	chr7	125796141-125798930	125732300-125795964	NM_001004242.1	Arhgap8
XR_355877.3	LOC102550959	chr7	125796141-125798930	125732304-125797034	XM_017594773.1	Arhgap8
XR_351075.1	LOC102554176	chr1	261374508-261375392	261365592-261371519	XM_017588737.1	Avpi1
XR_351075.1	LOC102554176	chr1	261374508-261375392	261365590-261371508	NM_134373.2	Avpi1
XR_146284.4	LOC100911506	chr14	45978999-45982123	45982311-46030937	NM_001113776.1	Rell1
XR_146284.4	LOC100911506	chr14	45978999-45982123	45982244-46041907	XM_006250998.3	Rell1
XR_595462.1	LOC103691878	chr13	48510555-48555098	48512415-48537130	XM_017598790.1	Slc26a9
XR_595462.1	LOC103691878	chr13	48510555-48555098	48513008-48539467	NM_001107172.1	Slc26a9
XR_595462.1	LOC103691878	chr13	48510555-48555098	48512415-48537130	XM_017598789.1	Slc26a9
XR_001842385.1	LOC108353212	chr19	27860240-27861442	27858611-27862883	XM_006255363.3	LOC363337
XR_001842385.1	LOC108353212	chr19	27860240-27861442	27858886-27862883	XM_008772412.1	LOC363337
XR_001842385.1	LOC108353212	chr19	27860240-27861442	27858878-27862827	NM_001014221.1	LOC363337
XR_001838471.1	LOC108351259	chr6	97208935-97215591	97106606-97199856	XM_234300.7	Syt16
XR_001838471.1	LOC108351259	chr6	97208935-97215591	97076304-97199856	XM_008764730.1	Syt16
XR_001838471.1	LOC108351259	chr6	97208935-97215591	97103074-97199856	XM_017594463.1	Syt16
XR_001840582.1	LOC108352384	chr11	83043850-83048383	83048441-83098649	XM_579785.6	RGD1562339
XR_596895.2	LOC103694149	chr17	90756166-90759159	90709394-90783110	XM_008771876.2	Ero1b
XR_596895.2	LOC103694149	chr17	90756166-90759159	90712120-90755852	NM_001191893.1	Ero1b
XR_596895.2	LOC103694149	chr17	90756166-90759159	90709394-90756044	XM_006254375.3	Ero1b
XR_593368.2	LOC102554140	chr7	29070966-29072965	29040859-29070923	XM_006241231.2	Chpt1
XR_593368.2	LOC102554140	chr7	29070966-29072965	29043916-29070928	NM_001007750.1	Chpt1
XR_593368.2	LOC102554140	chr7	29070966-29072965	29019518-29070923	XM_006241229.3	Chpt1
XR_593368.2	LOC102554140	chr7	29070966-29072965	29021965-29070923	XM_006241230.2	Chpt1
XR_593368.2	LOC102554140	chr7	29070966-29072965	29019519-29070923	XM_006241228.3	Chpt1
XR_001837599.1	LOC103692137	chr4	87261714-87277831	87238325-87281234	XM_006236552.3	Nt5c3a
XR_001837599.1	LOC103692137	chr4	87261714-87277831	87238326-87281135	NM_001107862.1	Nt5c3a
XR_001837599.1	LOC103692137	chr4	87261714-87277831	87238325-87261346	XM_006236550.3	Nt5c3a
XR_001836116.1	LOC108349293	chr1	244612142-244615625	244617627-244783736	XM_008760335.2	Smarca2
XR_001836116.1	LOC108349293	chr1	244612142-244615625	244616460-244783736	XM_008760334.2	Smarca2
XR_001836116.1	LOC108349293	chr1	244612142-244615625	244617808-244783736	XM_008760332.2	Smarca2
XR_001836116.1	LOC108349293	chr1	244612142-244615625	244615812-244783736	XM_006231227.3	Smarca2
XR_001836116.1	LOC108349293	chr1	244612142-244615625	244617808-244783736	XM_008760331.2	Smarca2
XR_001836116.1	LOC108349293	chr1	244612142-244615625	244615832-244783689	NM_001004446.1	Smarca2
XR_001836116.1	LOC108349293	chr1	244612142-244615625	244615969-244783736	XM_008760336.2	Smarca2
XR_001836116.1	LOC108349293	chr1	244612142-244615625	244615812-244783736	XM_008760333.2	Smarca2
XR_351813.3	LOC102546356	chr2	186973941-186979695	186980992-187101571	NM_023982.1	Arhgef11
XR_351813.3	LOC102546356	chr2	186973941-186979695	186979850-187102523	XM_006232766.1	Arhgef11
XR_351813.3	LOC102546356	chr2	186973941-186979695	186979850-187102523	XM_017591126.1	Arhgef11
XR_351813.3	LOC102546356	chr2	186973941-186979695	186979850-187102523	XM_006232759.1	Arhgef11
XR_001840678.1	LOC108352448	chr12	39741427-39748976	39731107-39769480	NM_001107141.1	Pptc7
XR_001840110.1	LOC108352058	chr10	11808374-11816843	11787756-11808326	XM_006245835.3	Slx4
XR_001840110.1	LOC108352058	chr10	11808374-11816843	11809531-11842482	XM_017597576.1	Nlrc3
XR_001840110.1	LOC108352058	chr10	11808374-11816843	11809531-11844184	XM_006245834.3	Nlrc3
XR_001840110.1	LOC108352058	chr10	11808374-11816843	11809531-11844184	XM_017597577.1	Nlrc3
XR_001840110.1	LOC108352058	chr10	11808374-11816843	11820472-11844184	XM_017597575.1	Nlrc3
XR_001840110.1	LOC108352058	chr10	11808374-11816843	11821915-11844184	XM_017597578.1	Nlrc3
XR_001842492.1	LOC108349083	chr20	44602780-44624497	44436680-44628887	NM_012755.1	Fyn
XR_001842492.1	LOC108349083	chr20	44602780-44624497	44436354-44630316	XM_006256522.1	Fyn
XR_001842492.1	LOC108349083	chr20	44602780-44624497	44577312-44630316	XM_017601549.1	Fyn
XR_593781.2	LOC102552294	chr8	13878950-13898854	13861242-13871395	XM_017595713.1	Taf1d
XR_593781.2	LOC102552294	chr8	13878950-13898854	13871243-13909154	XM_017595719.1	Cep295
XR_593781.2	LOC102552294	chr8	13878950-13898854	13871243-13909249	XM_008765953.2	Cep295
XR_593781.2	LOC102552294	chr8	13878950-13898854	13871243-13909249	XM_017595718.1	Cep295
XR_593781.2	LOC102552294	chr8	13878950-13898854	13871065-13909249	XM_008765954.2	Cep295
XR_593781.2	LOC102552294	chr8	13878950-13898854	13861726-13871395	XM_017595717.1	Taf1d
XR_593781.2	LOC102552294	chr8	13878950-13898854	13871243-13909249	XM_008765951.2	Cep295
XR_593781.2	LOC102552294	chr8	13878950-13898854	13871243-13909249	XM_008765950.2	Cep295
XR_593781.2	LOC102552294	chr8	13878950-13898854	13871243-13909249	XM_008765949.2	Cep295
XR_593781.2	LOC102552294	chr8	13878950-13898854	13871243-13898224	XM_017595721.1	Cep295
XR_593781.2	LOC102552294	chr8	13878950-13898854	13861726-13871395	XM_017595716.1	Taf1d
XR_593781.2	LOC102552294	chr8	13878950-13898854	13861726-13871395	XM_008765946.2	Taf1d
XR_593781.2	LOC102552294	chr8	13878950-13898854	13861322-13871355	NM_001014207.1	Taf1d
XR_593781.2	LOC102552294	chr8	13878950-13898854	13871243-13898227	XM_017595720.1	Cep295
XR_593781.2	LOC102552294	chr8	13878950-13898854	13871276-13909154	NM_001271048.2	Cep295
XR_593781.2	LOC102552294	chr8	13878950-13898854	13861726-13871395	XM_017595715.1	Taf1d
XR_593781.2	LOC102552294	chr8	13878950-13898854	13871366-13909249	XM_006242549.3	Cep295
XR_593781.2	LOC102552294	chr8	13878950-13898854	13861338-13871508	XM_017595714.1	Taf1d
XR_593781.2	LOC102552294	chr8	13878950-13898854	13871243-13909248	XM_008765955.2	Cep295
XR_593928.1	LOC103693100	chr8	61570387-61571602	61532465-61567510	NM_031022.1	Cspg4
XR_001840290.1	LOC108352135	chr10	88307544-88315541	88281081-88307437	XM_006247430.3	Jup
XR_001840290.1	LOC108352135	chr10	88307544-88315541	88318231-88325326	NM_021581.2	P3h4
XR_001840290.1	LOC108352135	chr10	88307544-88315541	88280517-88307428	XM_006247429.2	Jup
XR_001840290.1	LOC108352135	chr10	88307544-88315541	88280517-88307132	NM_031047.2	Jup
XR_001840290.1	LOC108352135	chr10	88307544-88315541	88280517-88307451	XM_017597548.1	Jup
XR_001840109.1	LOC108352058	chr10	11808374-11816815	11787756-11808326	XM_006245835.3	Slx4
XR_001840109.1	LOC108352058	chr10	11808374-11816815	11809531-11842482	XM_017597576.1	Nlrc3
XR_001840109.1	LOC108352058	chr10	11808374-11816815	11809531-11844184	XM_006245834.3	Nlrc3
XR_001840109.1	LOC108352058	chr10	11808374-11816815	11809531-11844184	XM_017597577.1	Nlrc3
XR_001840109.1	LOC108352058	chr10	11808374-11816815	11820472-11844184	XM_017597575.1	Nlrc3
XR_001840109.1	LOC108352058	chr10	11808374-11816815	11821915-11844184	XM_017597578.1	Nlrc3
XR_352593.3	LOC102556271	chr3	120105803-120113878	120094131-120106411	XM_017591453.1	Prom2
XR_352593.3	LOC102556271	chr3	120105803-120113878	120092564-120107495	XM_006234947.3	Prom2
XR_352593.3	LOC102556271	chr3	120105803-120113878	120087868-120107495	XM_017591452.1	Prom2
XR_352593.3	LOC102556271	chr3	120105803-120113878	120092574-120106697	NM_138857.1	Prom2
XR_595909.2	LOC102557304	chr14	88909624-88911551	88673922-88907874	XM_006251460.2	Tns3
XR_595909.2	LOC102557304	chr14	88909624-88911551	88673922-88907352	XM_006251467.3	Tns3
XR_595909.2	LOC102557304	chr14	88909624-88911551	88673922-88907353	XM_008770335.2	Tns3
XR_595909.2	LOC102557304	chr14	88909624-88911551	88673922-88907874	XM_006251459.2	Tns3
XR_001840492.1	LOC102553634	chr11	44297688-44306567	44241111-44292884	NM_130419.1	Dcbld2
XR_001840492.1	LOC102553634	chr11	44297688-44306567	44237814-44292844	XM_017597852.1	Dcbld2
XR_595560.2	LOC103692286	chr13	90102433-90116074	90116843-90140371	NM_139103.1	Cd48
XR_001841491.1	LOC102548219	chr15	17874315-17882719	17664838-17918216	NM_001014137.2	LOC361016
XR_595202.2	LOC103693611	chr12	1329574-1331753	1023494-1418919	XM_017598426.1	Stard13
XR_595202.2	LOC103693611	chr12	1329574-1331753	1023494-1418919	XM_017598424.1	Stard13
XR_595202.2	LOC103693611	chr12	1329574-1331753	1023494-1350305	XM_017598423.1	Stard13
XR_595202.2	LOC103693611	chr12	1329574-1331753	1023494-1355040	XM_017598427.1	Stard13
XR_595202.2	LOC103693611	chr12	1329574-1331753	1023494-1377620	XM_017598425.1	Stard13
XR_590408.1	LOC103691205	chr1	175720692-175725617	175685042-175795665	XM_008759729.2	Mrvi1
XR_590408.1	LOC103691205	chr1	175720692-175725617	175685042-175804737	XM_017589197.1	Mrvi1
XR_590408.1	LOC103691205	chr1	175720692-175725617	175685042-175796114	XM_006230047.3	Mrvi1
XR_590408.1	LOC103691205	chr1	175720692-175725617	175681960-175762294	NM_001105211.1	Mrvi1
XR_590408.1	LOC103691205	chr1	175720692-175725617	175685042-175778491	XM_008759728.2	Mrvi1
XR_590408.1	LOC103691205	chr1	175720692-175725617	175681960-175796040	NM_001105210.1	Mrvi1
XR_001839094.1	LOC103692759	chr7	9902330-9949699	9884050-9902321	XM_006240826.3	LOC100910577
XR_001839094.1	LOC103692759	chr7	9902330-9949699	9884050-9902321	XM_003750272.4	LOC100910577
XR_354566.3	LOC102550556	chr6	14496771-14504794	13886757-15191660	NM_021767.2	Nrxn1
XR_001836356.1	LOC108349824	chr1	240561951-240565037	239741572-240757583	NM_001191562.1	Trpm3
XR_593105.1	LOC102547892	chr6	102244518-102247198	102221141-102262657	XM_006240263.3	Plekhh1
XR_593105.1	LOC102547892	chr6	102244518-102247198	102215533-102262657	XM_006240262.3	Plekhh1
XR_593105.1	LOC102547892	chr6	102244518-102247198	102215533-102262657	XM_008764776.2	Plekhh1
XR_593105.1	LOC102547892	chr6	102244518-102247198	102224765-102262657	XM_008764775.1	Plekhh1
XR_593105.1	LOC102547892	chr6	102244518-102247198	102215424-102264345	NM_001108036.2	Plekhh1
XR_592490.2	LOC366365	chr5	60893520-60900239	60900390-60934621	XM_006238066.3	Dcaf10
XR_592490.2	LOC366365	chr5	60893520-60900239	60900450-60937547	NM_001107935.1	Dcaf10
XR_353556.3	LOC102548450	chr4	145373527-145376624	145366760-145370778	XM_006237044.3	Rpusd3
XR_353556.3	LOC102548450	chr4	145373527-145376624	145343700-145366614	XM_017592693.1	Ttll3
XR_353556.3	LOC102548450	chr4	145373527-145376624	145366760-145370987	XM_006237045.2	Rpusd3
XR_353556.3	LOC102548450	chr4	145373527-145376624	145341059-145366614	XM_017592699.1	Ttll3
XR_353556.3	LOC102548450	chr4	145373527-145376624	145377482-145390497	NM_001244797.1	Cidec
XR_353556.3	LOC102548450	chr4	145373527-145376624	145366760-145370992	NM_001108641.1	Rpusd3
XR_353556.3	LOC102548450	chr4	145373527-145376624	145377482-145389806	NM_001024333.2	Cidec
XR_353556.3	LOC102548450	chr4	145373527-145376624	145344473-145366614	XM_017592698.1	Ttll3
XR_353556.3	LOC102548450	chr4	145373527-145376624	145361937-145370778	XM_006237046.3	Rpusd3
XR_353556.3	LOC102548450	chr4	145373527-145376624	145343700-145366614	XM_017592695.1	Ttll3
XR_353556.3	LOC102548450	chr4	145373527-145376624	145343700-145366614	XM_017592694.1	Ttll3
XR_353556.3	LOC102548450	chr4	145373527-145376624	145341059-145366614	XM_017592696.1	Ttll3
XR_353556.3	LOC102548450	chr4	145373527-145376624	145377482-145390497	NM_001244798.1	Cidec
XR_353556.3	LOC102548450	chr4	145373527-145376624	145343700-145366614	XM_017592690.1	Ttll3
XR_353556.3	LOC102548450	chr4	145373527-145376624	145342154-145366083	NM_001108640.2	Ttll3
XR_353556.3	LOC102548450	chr4	145373527-145376624	145343700-145366614	XM_017592692.1	Ttll3
XR_353556.3	LOC102548450	chr4	145373527-145376624	145343700-145366614	XM_017592691.1	Ttll3
XR_353556.3	LOC102548450	chr4	145373527-145376624	145341059-145366614	XM_017592697.1	Ttll3
XR_353556.3	LOC102548450	chr4	145373527-145376624	145343700-145366614	XM_017592689.1	Ttll3
XR_592083.2	LOC102554668	chr4	67376873-67378101	67359531-67372416	NM_001107855.1	Adck2
XR_592083.2	LOC102554668	chr4	67376873-67378101	67359824-67373390	XM_006236325.3	Adck2
XR_592083.2	LOC102554668	chr4	67376873-67378101	67378188-67385267	NM_001108624.2	Ndufb2
XR_592083.2	LOC102554668	chr4	67376873-67378101	67359824-67373390	XM_008762782.2	Adck2
XR_592083.2	LOC102554668	chr4	67376873-67378101	67359596-67373390	XM_006236326.3	Adck2
XR_001840386.1	LOC102556395	chr10	82734389-82743280	82745801-82762790	NM_053304.1	Col1a1
NR_131101.1	LOC100912214	chr9	98542237-98544100	98549704-98551410	NM_001013179.1	Hes6
NR_131101.1	LOC100912214	chr9	98542237-98544100	98549698-98551438	XM_006245407.3	Hes6
NR_131101.1	LOC100912214	chr9	98542237-98544100	98514599-98536511	XM_008767296.2	Ilkap
NR_131101.1	LOC100912214	chr9	98542237-98544100	98514620-98536586	NM_022606.1	Ilkap
XR_001841487.1	LOC102548219	chr15	17874315-17882719	17664838-17918216	NM_001014137.2	LOC361016
XR_001842774.1	LOC102551675	chrX	135434482-135467224	135371696-135434204	XM_008773541.1	Zfp280c
XR_001842774.1	LOC102551675	chrX	135434482-135467224	135471117-135509223	XM_017602170.1	Slc25a14
XR_001842774.1	LOC102551675	chrX	135434482-135467224	135371696-135428629	XM_006257542.2	Zfp280c
XR_001842774.1	LOC102551675	chrX	135434482-135467224	135471102-135509223	XM_006257532.2	Slc25a14
XR_001842774.1	LOC102551675	chrX	135434482-135467224	135471163-135509219	NM_053501.2	Slc25a14
XR_001842774.1	LOC102551675	chrX	135434482-135467224	135371696-135428729	XM_017602389.1	Zfp280c
XR_001842774.1	LOC102551675	chrX	135434482-135467224	135471117-135509223	XM_008773531.2	Slc25a14
XR_001842774.1	LOC102551675	chrX	135434482-135467224	135470855-135509223	XM_006257531.3	Slc25a14
XR_001842774.1	LOC102551675	chrX	135434482-135467224	135371696-135428916	XM_006257541.3	Zfp280c
XR_001842774.1	LOC102551675	chrX	135434482-135467224	135471035-135502507	XM_008773530.2	Slc25a14
XR_001842774.1	LOC102551675	chrX	135434482-135467224	135471506-135509223	XM_006257534.3	Slc25a14
XR_001842774.1	LOC102551675	chrX	135434482-135467224	135371696-135434204	XM_008773540.1	Zfp280c
XR_001842774.1	LOC102551675	chrX	135434482-135467224	135371696-135434204	XM_008773539.1	Zfp280c
XR_001842774.1	LOC102551675	chrX	135434482-135467224	135471110-135509223	XM_006257535.1	Slc25a14
XR_590444.2	LOC102551569	chr1	189503315-189514382	189514534-189541233	XM_006230105.2	Acsm3
XR_590444.2	LOC102551569	chr1	189503315-189514382	189514553-189541233	NM_033231.1	Acsm3
XR_590444.2	LOC102551569	chr1	189503315-189514382	189514504-189541233	XM_006230106.3	Acsm3
XR_590444.2	LOC102551569	chr1	189503315-189514382	189457582-190370515	NM_001009688.1	Thumpd1
XR_001837191.1	LOC108350428	chr3	96065834-96132988	96025391-96065765	XM_006234654.3	Dnajc24
XR_001837191.1	LOC108350428	chr3	96065834-96132988	96025388-96065678	XM_006234653.3	Dnajc24
XR_001837191.1	LOC108350428	chr3	96065834-96132988	96025388-96065711	NM_001191853.1	Dnajc24
XR_001837191.1	LOC108350428	chr3	96065834-96132988	96111420-96126420	XM_017592188.1	Dcdc1
XR_592772.1	LOC103692503	chr5	161773906-161788542	161769587-161846165	XM_006239337.3	Prdm2
XR_592772.1	LOC103692503	chr5	161773906-161788542	161769587-161879002	XM_017593425.1	Prdm2
XR_592772.1	LOC103692503	chr5	161773906-161788542	161769587-161879150	XM_017593428.1	Prdm2
XR_592772.1	LOC103692503	chr5	161773906-161788542	161769587-161879002	XM_008764255.2	Prdm2
XR_592772.1	LOC103692503	chr5	161773906-161788542	161790692-161879144	XM_017593427.1	Prdm2
XR_592772.1	LOC103692503	chr5	161773906-161788542	161770653-161879133	NM_001077648.1	Prdm2
XR_592772.1	LOC103692503	chr5	161773906-161788542	161769587-161879138	XM_017593426.1	Prdm2
XR_001838296.1	LOC102548914	chr6	26201017-26205170	26214083-26241337	NM_001106709.2	Slc4a1ap
XR_597265.2	LOC103694335	chr19	47256605-47260909	46761367-47364324	XM_006255671.3	Wwox
XR_597265.2	LOC103694335	chr19	47256605-47260909	46761366-47270854	XM_006255670.3	Wwox
XR_597265.2	LOC103694335	chr19	47256605-47260909	46761360-47695247	XM_006255666.3	Wwox
XR_001841485.1	LOC102548219	chr15	17874315-17882719	17664838-17918216	NM_001014137.2	LOC361016
XR_001839088.1	LOC108351593	chr7	2311962-2315469	1395794-2340574	XM_017595373.1	LOC103692755
XR_001842374.1	LOC108349320	chr19	29140778-29164260	29130344-29154723	XM_017601506.1	LOC100363225
XR_001842374.1	LOC108349320	chr19	29140778-29164260	29130343-29201656	XM_017601505.1	LOC100363225
XR_001842374.1	LOC108349320	chr19	29140778-29164260	29130347-29135091	XM_017601502.1	LOC100363225
XR_001842374.1	LOC108349320	chr19	29140778-29164260	29130341-29246200	XM_017601504.1	LOC100363225
XR_001842374.1	LOC108349320	chr19	29140778-29164260	29164871-29166265	XM_006255392.2	LOC690467
XR_001842374.1	LOC108349320	chr19	29140778-29164260	29130341-29201657	XM_017601501.1	LOC100363225
XR_001842374.1	LOC108349320	chr19	29140778-29164260	29130341-29201657	XM_017601503.1	LOC100363225
XR_001841492.1	LOC102548219	chr15	17874315-17882719	17664838-17918216	NM_001014137.2	LOC361016
XR_001838621.1	LOC102547735	chr6	74240764-74278309	74081995-74913025	XM_017594552.1	Npas3
XR_001841493.1	LOC102548219	chr15	17874315-17882719	17664838-17918216	NM_001014137.2	LOC361016
XR_001839451.1	LOC102546620	chr8	78829831-78858444	78858594-78949447	XM_017595665.1	Zfp280d
XR_001839451.1	LOC102546620	chr8	78829831-78858444	78858594-78949447	XM_017595666.1	Zfp280d
XR_001839451.1	LOC102546620	chr8	78829831-78858444	78858561-78949437	XM_017595664.1	Zfp280d
XR_001839451.1	LOC102546620	chr8	78829831-78858444	78858594-78949447	XM_006243357.3	Zfp280d
XR_001839451.1	LOC102546620	chr8	78829831-78858444	78858561-78940260	XM_008766290.2	Zfp280d
XR_001839451.1	LOC102546620	chr8	78829831-78858444	78858561-78926446	XM_008766289.1	Zfp280d
XR_360377.3	LOC102548312	chr16	18766244-18773550	18753535-18766100	NM_012878.2	Sftpd
XR_001837186.1	LOC108350423	chr3	93418453-93422813	93379872-93412058	NM_012520.2	Cat
XR_596457.2	LOC102552351	chr16	46483031-46494888	46423869-46929023	NM_001169133.2	Tenm3
XR_596457.2	LOC102552351	chr16	46483031-46494888	46423837-46929017	XM_008771245.1	Tenm3
XR_596457.2	LOC102552351	chr16	46483031-46494888	46423837-46929017	XM_017600111.1	Tenm3
XR_596457.2	LOC102552351	chr16	46483031-46494888	46423837-46929017	XM_006253115.2	Tenm3
XR_596457.2	LOC102552351	chr16	46483031-46494888	46423837-46929017	XM_017600112.1	Tenm3
XR_596457.2	LOC102552351	chr16	46483031-46494888	46422676-46929017	XM_008771244.2	Tenm3
XR_596457.2	LOC102552351	chr16	46483031-46494888	46423837-46929017	XM_017600110.1	Tenm3
XR_001836102.1	LOC103691311	chr1	240759947-240764054	239741572-240757583	NM_001191562.1	Trpm3
XR_001836873.1	LOC108350090	chr2	210934846-210936609	210937289-210943620	NM_001107715.2	Gpr61
XR_001836873.1	LOC108350090	chr2	210934846-210936609	210896779-210934733	NM_013106.1	Gnai3
XR_589841.2	LOC102547024	chr1	5318626-5337229	5240180-5313063	NM_001107470.1	Shprh
XR_589841.2	LOC102547024	chr1	5318626-5337229	5240139-5313064	XM_006227639.2	Shprh
XR_001840908.1	LOC102555374	chr13	90900495-90905465	90909551-90932958	NM_001024882.2	Cfap45
XR_350825.3	LOC102553541	chr1	211271431-211277625	211248098-211265282	NM_053420.3	Bnip3
XR_001839401.1	LOC108351719	chr8	65586740-65588151	65482029-65587687	XM_006243204.3	Lrrc49
XR_001839401.1	LOC108351719	chr8	65586740-65588151	65481584-65586731	XM_017595562.1	Lrrc49
XR_001839401.1	LOC108351719	chr8	65586740-65588151	65481584-65587427	NM_001134469.1	Lrrc49
XR_001839401.1	LOC108351719	chr8	65586740-65588151	65481584-65587687	XM_006243202.3	Lrrc49
XR_596560.1	LOC103694009	chr16	84622666-84626645	84575149-85177834	XM_017599990.1	Myo16
XR_596560.1	LOC103694009	chr16	84622666-84626645	84575150-84939323	NM_138893.1	Myo16
XR_596560.1	LOC103694009	chr16	84622666-84626645	84575149-84963529	XM_008771384.2	Myo16
XR_001842578.1	LOC108349047	chr20	10682272-10692160	10670747-10680279	NM_021693.2	Sik1
XR_591231.2	LOC102550575	chr2	199859304-199868300	199867965-200066034	XM_017591088.1	Pde4dip
XR_591231.2	LOC102550575	chr2	199859304-199868300	199867965-200066034	XM_017591075.1	Pde4dip
XR_591231.2	LOC102550575	chr2	199859304-199868300	199867965-200003713	XM_017591082.1	Pde4dip
XR_591231.2	LOC102550575	chr2	199859304-199868300	199867965-200066034	XM_017591074.1	Pde4dip
XR_591231.2	LOC102550575	chr2	199859304-199868300	199867965-200066034	XM_017591072.1	Pde4dip
XR_591231.2	LOC102550575	chr2	199859304-199868300	199867965-200066034	XM_017591077.1	Pde4dip
XR_591231.2	LOC102550575	chr2	199859304-199868300	199867965-200066034	XM_017591071.1	Pde4dip
XR_591231.2	LOC102550575	chr2	199859304-199868300	199867965-200066034	XM_017591069.1	Pde4dip
XR_591231.2	LOC102550575	chr2	199859304-199868300	199867965-200003642	XM_017591085.1	Pde4dip
XR_591231.2	LOC102550575	chr2	199859304-199868300	199867965-200066034	XM_017591078.1	Pde4dip
XR_591231.2	LOC102550575	chr2	199859304-199868300	199867965-200044185	XM_017591081.1	Pde4dip
XR_591231.2	LOC102550575	chr2	199859304-199868300	199868943-200003443	NM_022382.1	Pde4dip
XR_591231.2	LOC102550575	chr2	199859304-199868300	199867965-199946053	XM_017591073.1	Pde4dip
XR_591231.2	LOC102550575	chr2	199859304-199868300	199867965-200066034	XM_017591076.1	Pde4dip
XR_591231.2	LOC102550575	chr2	199859304-199868300	199867965-200043932	XM_017591083.1	Pde4dip
XR_591231.2	LOC102550575	chr2	199859304-199868300	199867965-200003642	XM_017591084.1	Pde4dip
XR_591231.2	LOC102550575	chr2	199859304-199868300	199867965-200066034	XM_017591079.1	Pde4dip
XR_591231.2	LOC102550575	chr2	199859304-199868300	199867965-200066034	XM_017591070.1	Pde4dip
XR_591231.2	LOC102550575	chr2	199859304-199868300	199867965-200066034	XM_017591087.1	Pde4dip
XR_591231.2	LOC102550575	chr2	199859304-199868300	199867965-200066034	XM_017591080.1	Pde4dip
XR_596164.1	LOC103693653	chr15	44442287-44444512	44411712-44439645	XM_006252142.3	Kctd9
XR_596164.1	LOC103693653	chr15	44442287-44444512	44411868-44439645	XM_006252138.3	Kctd9
XR_596164.1	LOC103693653	chr15	44442287-44444512	44411865-44439236	NM_001108871.1	Kctd9
XR_596164.1	LOC103693653	chr15	44442287-44444512	44441856-44446064	NM_012767.2	Gnrh1
XR_596164.1	LOC103693653	chr15	44442287-44444512	44411760-44439645	XM_006252139.2	Kctd9
XR_596164.1	LOC103693653	chr15	44442287-44444512	44449108-44627774	XM_003751494.4	Dock5
XR_596164.1	LOC103693653	chr15	44442287-44444512	44411591-44439645	XM_006252141.3	Kctd9
XR_596164.1	LOC103693653	chr15	44442287-44444512	44442651-44446057	XM_006252096.3	Gnrh1
XR_001838298.1	LOC108351187	chr6	26407404-26423879	26390686-26485459	NM_053792.1	Ift172
XR_001838298.1	LOC108351187	chr6	26407404-26423879	26423841-26446080	XM_008764540.2	LOC103692570
XR_146387.4	LOC100910201	chr18	24559209-24570650	24539530-24563536	XM_006254593.3	Ammecr1l
XR_146387.4	LOC100910201	chr18	24559209-24570650	24570762-24577894	NM_001108886.1	Polr2d
XR_146387.4	LOC100910201	chr18	24559209-24570650	24539814-24559696	XM_017600972.1	Ammecr1l
XR_146387.4	LOC100910201	chr18	24559209-24570650	24539814-24563541	XM_006254591.3	Ammecr1l
XR_146387.4	LOC100910201	chr18	24559209-24570650	24540659-24563576	NM_001107399.1	Ammecr1l
XR_146387.4	LOC100910201	chr18	24559209-24570650	24539814-24557909	XM_008772042.2	Ammecr1l
XR_146387.4	LOC100910201	chr18	24559209-24570650	24539816-24563541	XM_006254590.3	Ammecr1l
XR_001840901.1	LOC103692286	chr13	90088528-90116074	90116843-90140371	NM_139103.1	Cd48
XR_001840385.1	LOC102556395	chr10	82734389-82743280	82745801-82762790	NM_053304.1	Col1a1
XR_596066.2	LOC102548219	chr15	17874315-17882719	17664838-17918216	NM_001014137.2	LOC361016
XR_353646.3	LOC102549299	chr4	162388917-162394856	162392869-162400247	NM_001085404.1	Clec2dl1
XR_353646.3	LOC102549299	chr4	162388917-162394856	162396792-162402569	XM_008763333.2	Clec2dl1
XR_353646.3	LOC102549299	chr4	162388917-162394856	162391309-162402569	XM_006237453.3	Clec2dl1
XR_001840512.1	LOC108352341	chr11	64855313-64859182	64861772-64868111	NM_183325.2	Adprh
XR_001840512.1	LOC108352341	chr11	64855313-64859182	64861883-64868112	XM_006248360.3	Adprh
XR_001840512.1	LOC108352341	chr11	64855313-64859182	64827632-64855293	XM_017597884.1	Cd80
XR_001840512.1	LOC108352341	chr11	64855313-64859182	64828688-64853681	NM_012926.1	Cd80
XR_001840512.1	LOC108352341	chr11	64855313-64859182	64827632-64855290	XM_017597885.1	Cd80
XR_001840512.1	LOC108352341	chr11	64855313-64859182	64815201-64854521	XM_006248365.3	Cd80
XR_001836777.1	LOC108350045	chr2	181912433-181924626	181896304-181905366	NM_022280.2	Lrat
XR_001837922.1	LOC102551110	chr5	47448202-47451618	47458891-47807123	XM_017593349.1	Bach2
XR_594063.2	LOC103690445	chr8	94826984-94835619	94821140-94858192	XM_008766452.2	Mrap2
XR_594063.2	LOC103690445	chr8	94826984-94835619	94821140-94858192	XM_006243488.3	Mrap2
XR_594063.2	LOC103690445	chr8	94826984-94835619	94821140-94858192	XM_006243487.3	Mrap2
XR_594063.2	LOC103690445	chr8	94826984-94835619	94821140-94858192	XM_017595743.1	Mrap2
XR_594063.2	LOC103690445	chr8	94826984-94835619	94821134-94858192	XM_017595744.1	Mrap2
XR_594063.2	LOC103690445	chr8	94826984-94835619	94801336-94857443	NM_001108774.1	Mrap2
XR_597314.2	LOC103694365	chr19	62228669-62250569	62253228-62255444	XM_017601464.1	LOC102546394
XR_593722.2	LOC102549417	chr7	141609852-141614757	141592629-141627652	XM_017595369.1	LOC100362820
XR_001841488.1	LOC102548219	chr15	17874315-17882719	17664838-17918216	NM_001014137.2	LOC361016
XR_596716.1	LOC102550566	chr17	29572009-29579277	29566032-29570294	XM_006253860.2	Ppp1r3g
XR_001841489.1	LOC102548219	chr15	17874315-17882719	17664838-17918216	NM_001014137.2	LOC361016
XR_001836273.1	LOC102546375	chr1	55656587-55659686	55662372-55663497	XM_017590422.1	RGD1561185
XR_001837190.1	LOC108350428	chr3	96065830-96132988	96025391-96065765	XM_006234654.3	Dnajc24
XR_001837190.1	LOC108350428	chr3	96065830-96132988	96025388-96065678	XM_006234653.3	Dnajc24
XR_001837190.1	LOC108350428	chr3	96065830-96132988	96025388-96065711	NM_001191853.1	Dnajc24
XR_001837190.1	LOC108350428	chr3	96065830-96132988	96111420-96126420	XM_017592188.1	Dcdc1
XR_354294.3	LOC102551009	chr5	146990731-146991834	146951195-146985247	XM_006238923.3	Zfp362
XR_354294.3	LOC102551009	chr5	146990731-146991834	146951195-146985450	XM_006238922.2	Zfp362
XR_354294.3	LOC102551009	chr5	146990731-146991834	146951195-146985246	XM_017593227.1	Zfp362
XR_595561.2	LOC103692286	chr13	90088528-90116074	90116843-90140371	NM_139103.1	Cd48
XR_001842150.1	LOC108348824	chr18	76690939-76696173	76704223-76714374	NM_001107373.1	Rbfa
XR_001842150.1	LOC108348824	chr18	76690939-76696173	76704227-76714387	XM_006254951.3	Rbfa
