# Supplementary material for: Characteristics of phosgene aspiration lung injury analyzed based on transcriptomics and proteomics
Source: Front Genet. 2024 May 17;15:1393665. doi: 10.3389/fgene.2024.1393665 (PMC11140124; doi:10.3389/fgene.2024.1393665)
Supplement: Supplementary file 1 [file Presentation1.zip › Data/lncRNA/lncRNA_target/Control--Treatment/stat.xls]

Transcript	cis_num	trans_num
XR_001835574.1	0	137
XR_593409.2	0	0
NR_110712.1	1	0
XR_001842127.1	1	0
XR_001842103.1	1	0
XR_001841494.1	1	1
XR_001838365.1	0	0
XR_001837817.1	1	3
XR_596319.2	0	0
XR_591513.2	1	1
XR_001835573.1	0	137
XR_352489.3	0	1
XR_594535.2	1	0
XR_597205.1	0	1
XR_356678.3	0	0
XR_596067.2	1	1
XR_596307.2	0	0
XR_351159.3	0	0
XR_593119.2	1	2
XR_001842122.1	0	0
XR_591224.2	1	0
XR_596818.2	0	0
XR_361621.3	0	1
XR_001836171.1	0	0
XR_357119.2	1	0
XR_597133.2	0	0
XR_001841484.1	1	1
XR_592489.2	1	0
XR_352386.3	0	0
XR_001838362.1	0	0
XR_001841471.1	0	0
XR_596215.2	0	0
XR_351922.3	0	0
XR_001837367.1	1	0
XR_593486.1	2	34
XR_591154.2	1	1
XR_595519.2	2	6
XR_356009.3	3	0
XR_001841495.1	1	1
XR_001836852.1	0	0
XR_001841466.1	0	0
XR_590668.2	1	1
XR_001841854.1	0	1
XR_596086.2	1	55
XR_354926.1	1	0
XR_355877.3	1	1
XR_596324.2	0	0
XR_351075.1	1	0
XR_361593.2	0	0
XR_146284.4	1	0
XR_001841387.1	0	0
XR_001839559.1	0	0
XR_596312.2	0	0
XR_595462.1	1	1
XR_590937.2	0	0
XR_596303.2	0	0
XR_001842385.1	1	11
XR_001838364.1	0	0
XR_595772.2	0	0
XR_001842473.1	0	0
XR_001839093.1	0	0
XR_589927.2	0	0
XR_596320.2	0	0
XR_001838471.1	1	0
XR_001840582.1	1	1
XR_596895.2	1	0
XR_359313.3	0	5
XR_593368.2	1	0
XR_596310.2	0	0
XR_595687.2	0	5
XR_596315.2	0	0
XR_350522.2	0	0
XR_001840106.1	0	0
XR_596216.2	0	0
XR_596318.2	0	0
XR_595008.2	0	0
XR_001837575.1	0	0
XR_596309.2	0	0
XR_001838828.1	0	0
XR_596311.2	0	0
XR_001837599.1	1	0
XR_001836116.1	1	0
XR_351813.3	1	0
XR_001839906.1	0	0
XR_001840678.1	1	0
XR_001840110.1	2	1
XR_001842492.1	1	1
XR_001841468.1	0	0
XR_593781.2	2	2
XR_593928.1	1	0
XR_596674.1	0	1
XR_001840290.1	2	0
XR_001839484.1	0	0
XR_001841385.1	0	0
XR_596321.2	0	0
XR_001840109.1	2	1
XR_001841046.1	0	5
XR_352593.3	1	1
XR_001840731.1	0	0
XR_595909.2	1	0
XR_001840492.1	1	118
XR_595560.2	1	0
XR_001841491.1	1	1
XR_591127.2	0	0
XR_595202.2	1	1
XR_590408.1	1	9
XR_001839094.1	1	0
XR_596786.2	0	0
XR_354566.3	1	0
XR_597113.1	0	0
XR_001836356.1	1	0
XR_596308.2	0	0
XR_597006.2	0	0
XR_596314.2	0	0
XR_001840462.1	0	0
XR_596313.2	0	0
XR_593105.1	1	1
XR_591329.2	0	0
XR_001842335.1	0	0
XR_001837910.1	0	0
XR_592490.2	1	0
XR_001835539.1	0	0
XR_597115.1	0	0
XR_353556.3	3	3
XR_353575.3	0	0
XR_592083.2	2	0
XR_593916.1	0	0
XR_001840386.1	1	0
XR_596306.2	0	0
XR_590930.2	0	0
NR_131101.1	2	0
XR_001839485.1	0	0
XR_001836851.1	0	0
XR_001838361.1	0	0
XR_001841487.1	1	1
XR_001842774.1	2	0
XR_595007.2	0	0
XR_001842006.1	0	0
XR_352437.3	0	0
XR_590444.2	2	0
XR_001837191.1	2	0
XR_592772.1	1	0
XR_597112.1	0	0
XR_001838296.1	1	0
XR_596304.2	0	0
XR_001837154.1	0	0
XR_594049.1	0	0
XR_597265.2	1	1
XR_001841485.1	1	1
XR_001839088.1	1	0
XR_001842374.1	2	0
XR_001841555.1	0	0
XR_001841467.1	0	1
XR_001838359.1	0	0
XR_001840498.1	0	4
XR_001841470.1	0	0
XR_001841492.1	1	1
XR_001838621.1	1	12
XR_001841296.1	0	0
XR_596305.2	0	0
XR_001841493.1	1	1
XR_001839451.1	1	0
XR_001840689.1	0	0
XR_360377.3	1	0
XR_597114.1	0	0
XR_595688.2	0	5
XR_001837186.1	1	0
XR_596457.2	1	0
XR_001836102.1	1	0
XR_001841855.1	0	1
XR_001836873.1	2	2
XR_001838637.1	0	0
XR_589841.2	1	0
XR_001841858.1	0	1
XR_001840908.1	1	1
XR_596316.2	0	0
XR_350463.3	0	0
XR_350825.3	1	0
XR_001839401.1	1	1
XR_001836678.1	0	0
XR_596560.1	1	0
XR_360997.3	0	0
XR_001842578.1	1	0
XR_591231.2	1	1
XR_596164.1	3	1
XR_354783.3	0	32
XR_001838298.1	2	4
XR_001840863.1	0	0
XR_146387.4	2	1
XR_001840901.1	1	0
XR_357896.3	0	0
XR_001840385.1	1	0
XR_359984.3	0	0
XR_596066.2	1	1
XR_353646.3	1	3
XR_351975.3	0	0
XR_596317.2	0	0
XR_001840512.1	2	0
XR_001836777.1	1	0
XR_001837922.1	1	0
XR_594063.2	1	0
XR_361560.3	0	0
XR_001841856.1	0	1
XR_597314.2	1	0
XR_593722.2	1	117
XR_360254.3	0	0
XR_001841488.1	1	1
XR_596716.1	1	0
XR_361620.3	0	1
XR_001837173.1	0	0
XR_001841489.1	1	1
XR_001840730.1	0	0
XR_593942.2	0	0
XR_001836273.1	1	0
XR_001842007.1	0	0
XR_001837190.1	2	0
XR_596323.2	0	0
XR_354294.3	1	0
XR_001842128.1	0	0
XR_001840461.1	0	0
XR_595561.2	1	0
XR_001842150.1	1	16
XR_596589.2	0	0
XR_594025.2	0	0
XR_593213.1	0	0
