# Supplementary material for: Characteristics of phosgene aspiration lung injury analyzed based on transcriptomics and proteomics
Source: Front Genet. 2024 May 17;15:1393665. doi: 10.3389/fgene.2024.1393665 (PMC11140124; doi:10.3389/fgene.2024.1393665)
Supplement: Supplementary file 1 [file Presentation1.zip › Data/lncRNA/lncRNA_target/Control--Treatment/trans.relation.xls]

lncRNA	lnc_symbol	lnc_pos	mRNA_pos	G	mRNA	mRNA_symbol
XR_001835573.1	LOC108349468	chr1:24465701-24477695	chr1:165515718-165530095	-25.60	NM_001005885.2	Dnajb13
XR_001835573.1	LOC108349468	chr1:24465701-24477695	chr14:2613318-2624773	-34.40	NM_001007619.1	Tmed5
XR_001835573.1	LOC108349468	chr1:24465701-24477695	chr5:164888069-164898387	-24.40	NM_001007654.1	Agtrap
XR_001835573.1	LOC108349468	chr1:24465701-24477695	chr6:2808988-2860742	-32.70	NM_001007704.1	Galm
XR_001835573.1	LOC108349468	chr1:24465701-24477695	chr6:78172762-78180948	-28.00	NM_001009694.1	LOC314140
XR_001835573.1	LOC108349468	chr1:24465701-24477695	chr2:243656579-243687857	-16.50	NM_001012084.1	Adh6
XR_001835573.1	LOC108349468	chr1:24465701-24477695	chr12:24148629-24152626	-17.40	NM_001013045.1	Ccl24
XR_001835573.1	LOC108349468	chr1:24465701-24477695	chr5:126272977-126282330	-17.40	NM_001013214.1	Ttc4
XR_001835573.1	LOC108349468	chr1:24465701-24477695	chr1:147713901-147814395	-22.60	NM_001013904.1	Cyp2c6v1
XR_001835573.1	LOC108349468	chr1:24465701-24477695	chr7:120263068-120269365	-27.50	NM_001024277.1	Gcat
XR_001835573.1	LOC108349468	chr1:24465701-24477695	chr7:123364312-123376256	-10.60	NM_001024355.1	Ccdc134
XR_001835573.1	LOC108349468	chr1:24465701-24477695	chr6:92077379-92121351	-21.20	NM_001025121.1	Cdkl1
XR_001835573.1	LOC108349468	chr1:24465701-24477695	chr15:46555552-46593570	-22.00	NM_001025751.1	Blk
XR_001835573.1	LOC108349468	chr1:24465701-24477695	chr14:42537352-42559580	-22.80	NM_001034198.2	Tmem33
XR_001835573.1	LOC108349468	chr1:24465701-24477695	chr20:46168177-46189806	-17.50	NM_001098667.1	Zbtb24
XR_001835573.1	LOC108349468	chr1:24465701-24477695	chr17:27429931-27452314	-31.30	NM_001100511.1	Riok1
XR_001835573.1	LOC108349468	chr1:24465701-24477695	chr1:167044544-167091453	-10.70	NM_001100691.1	Numa1
XR_001835573.1	LOC108349468	chr1:24465701-24477695	chr13:96303825-96414404	-28.40	NM_001105977.1	Efcab2
XR_001835573.1	LOC108349468	chr1:24465701-24477695	chr15:33267413-33273587	-12.50	NM_001106032.1	Psmb11
XR_001835573.1	LOC108349468	chr1:24465701-24477695	chr1:219668352-219682287	-35.20	NM_001106323.1	Rhod
XR_001835573.1	LOC108349468	chr1:24465701-24477695	chr8:104326719-104335729	-17.00	NM_001106848.1	Rnf7
XR_001835573.1	LOC108349468	chr1:24465701-24477695	chr10:38692211-38773021	-26.10	NM_001107001.1	Aff4
XR_001835573.1	LOC108349468	chr1:24465701-24477695	chr12:44931494-44941051	-23.00	NM_001107146.2	Rfc5
XR_001835573.1	LOC108349468	chr1:24465701-24477695	chr19:52270907-52282877	-25.90	NM_001107435.1	Kcng4
XR_001835573.1	LOC108349468	chr1:24465701-24477695	chr1:91596397-91657395	-38.30	NM_001107505.1	Rhpn2
XR_001835573.1	LOC108349468	chr1:24465701-24477695	chr1:264756499-264762892	-16.80	NM_001107599.1	Peo1
XR_001835573.1	LOC108349468	chr1:24465701-24477695	chr20:47596675-47689245	-23.10	NM_001107638.1	Scml4
XR_001835573.1	LOC108349468	chr1:24465701-24477695	chr3:159856994-159863506	-23.20	NM_001107799.1	Fitm2
XR_001835573.1	LOC108349468	chr1:24465701-24477695	chr5:134641618-134667079	-40.40	NM_001107959.1	Atpaf1
XR_001835573.1	LOC108349468	chr1:24465701-24477695	chr6:21072634-21135880	-19.20	NM_001108009.1	Rasgrp3
XR_001835573.1	LOC108349468	chr1:24465701-24477695	chr6:108032856-108058836	-26.10	NM_001108042.2	Zfp410
XR_001835573.1	LOC108349468	chr1:24465701-24477695	chr7:60654350-60714620	-31.90	NM_001108098.1	Cpm
XR_001835573.1	LOC108349468	chr1:24465701-24477695	chr9:101284902-101290558	-31.50	NM_001108234.1	Neu4
XR_001835573.1	LOC108349468	chr1:24465701-24477695	chr10:86819929-86833301	-30.70	NM_001108298.1	Cdc6
XR_001835573.1	LOC108349468	chr1:24465701-24477695	chr15:18625963-18636133	-22.10	NM_001108372.2	Rpp14
XR_001835573.1	LOC108349468	chr1:24465701-24477695	chr6:111456999-111476777	-22.30	NM_001108718.1	Alkbh1
XR_001835573.1	LOC108349468	chr1:24465701-24477695	chr8:94243372-94246496	-29.40	NM_001108773.1	Rwdd2a
XR_001835573.1	LOC108349468	chr1:24465701-24477695	chr15:34439844-34444244	-28.70	NM_001108869.1	Cideb
XR_001835573.1	LOC108349468	chr1:24465701-24477695	chr18:27128462-27159693	-37.50	NM_001108888.2	Reep5
XR_001835573.1	LOC108349468	chr1:24465701-24477695	chr10:62017347-62020509	-22.10	NM_001109036.1	Ovca2
XR_001835573.1	LOC108349468	chr1:24465701-24477695	chr12:37680152-37682994	-28.50	NM_001109065.2	RGD1563482
XR_001835573.1	LOC108349468	chr1:24465701-24477695	chr5:152230343-152247332	-19.50	NM_001109269.1	Lin28a
XR_001835573.1	LOC108349468	chr1:24465701-24477695	chr3:3662324-3691972	-30.50	NM_001109434.1	Qsox2
XR_001835573.1	LOC108349468	chr1:24465701-24477695	chr8:49100759-49106177	-30.50	NM_001109528.1	Tmem25
XR_001835573.1	LOC108349468	chr1:24465701-24477695	chr2:200328498-200331938	-16.40	NM_001109600.1	Adam30
XR_001835573.1	LOC108349468	chr1:24465701-24477695	chr15:38096994-38097856	-26.20	NM_001109649.2	Mrpl57
XR_001835573.1	LOC108349468	chr1:24465701-24477695	chr10:57126127-57127783	-22.30	NM_001115030.1	Gltpd2
XR_001835573.1	LOC108349468	chr1:24465701-24477695	chr11:57207656-57260001	-23.80	NM_001134481.1	Plcxd2
XR_001835573.1	LOC108349468	chr1:24465701-24477695	chr1:277261681-277291370	-28.80	NM_001134613.1	Plekhs1
XR_001835573.1	LOC108349468	chr1:24465701-24477695	chr16:8202048-8207464	-17.30	NM_001134850.1	Dph3
XR_001835573.1	LOC108349468	chr1:24465701-24477695	chrX:10510033-10630281	-11.50	NM_001135923.1	Usp9x
XR_001835573.1	LOC108349468	chr1:24465701-24477695	chr15:18625963-18635925	-24.20	NM_001141929.1	Rpp14
XR_001835573.1	LOC108349468	chr1:24465701-24477695	chr2:211762479-211831837	-29.80	NM_001163568.2	Fam102b
XR_001835573.1	LOC108349468	chr1:24465701-24477695	chr10:47154443-47164622	-21.10	NM_001170541.1	Natd1
XR_001835573.1	LOC108349468	chr1:24465701-24477695	chr7:60015998-60057159	-7.90	NM_001191783.1	Best3
XR_001835573.1	LOC108349468	chr1:24465701-24477695	chr13:83996080-84071405	-16.80	NM_001205304.1	Cd247
XR_001835573.1	LOC108349468	chr1:24465701-24477695	chr10:88987558-88989758	-15.80	NM_012851.2	Hsd17b1
XR_001835573.1	LOC108349468	chr1:24465701-24477695	chr12:12749026-12782078	-28.60	NM_013223.1	Eif2ak1
XR_001835573.1	LOC108349468	chr1:24465701-24477695	chr8:59561817-59590172	-27.60	NM_017078.2	Chrna5
XR_001835573.1	LOC108349468	chr1:24465701-24477695	chr8:54954261-54961271	-16.70	NM_017220.1	Pts
XR_001835573.1	LOC108349468	chr1:24465701-24477695	chr20:32120317-32133431	-35.80	NM_020074.2	Srgn
XR_001835573.1	LOC108349468	chr1:24465701-24477695	chr8:95969002-96012733	-26.70	NM_021576.2	Nt5e
XR_001835573.1	LOC108349468	chr1:24465701-24477695	chr14:42537352-42559580	-8.80	NM_021671.3	Tmem33
XR_001835573.1	LOC108349468	chr1:24465701-24477695	chr14:84306466-84317241	-29.70	NM_022608.1	Sec14l3
XR_001835573.1	LOC108349468	chr1:24465701-24477695	chr8:132120452-132157485	-17.60	NM_022713.2	Tgm4
XR_001835573.1	LOC108349468	chr1:24465701-24477695	chr7:31699872-31784192	-47.10	NM_023979.1	Apaf1
XR_001835573.1	LOC108349468	chr1:24465701-24477695	chr1:170588036-170594159	-17.60	NM_031357.1	Tpp1
XR_001835573.1	LOC108349468	chr1:24465701-24477695	chr8:21922515-21968495	-12.70	NM_053354.3	Dnmt1
XR_001835573.1	LOC108349468	chr1:24465701-24477695	chr13:83996080-84071405	-16.80	NM_170789.2	Cd247
XR_001835573.1	LOC108349468	chr1:24465701-24477695	chr7:140552704-140556639	-29.80	NM_182825.1	Rhebl1
XR_001835573.1	LOC108349468	chr1:24465701-24477695	chr4:153948057-154044493	-16.00	NM_207617.1	Iqsec3
XR_001835573.1	LOC108349468	chr1:24465701-24477695	chr18:28439985-28446585	-14.60	XM_001069975.5	Prob1
XR_001835573.1	LOC108349468	chr1:24465701-24477695	chr10:20662996-20818500	-19.50	XM_002727761.5	Wwc1
XR_001835573.1	LOC108349468	chr1:24465701-24477695	chr5:139856457-139871896	-36.60	XM_002729537.4	Zfp69
XR_001835573.1	LOC108349468	chr1:24465701-24477695	chr2:140460749-140464588	-21.30	XM_003749275.3	Ndufc1
XR_001835573.1	LOC108349468	chr1:24465701-24477695	chr10:45061464-45071692	-16.10	XM_003750836.4	LOC100911674
XR_001835573.1	LOC108349468	chr1:24465701-24477695	chr17:90266571-90315977	-30.70	XM_003751737.4	Gng4
XR_001835573.1	LOC108349468	chr1:24465701-24477695	chr18:61108712-61162446	-26.00	XM_003751798.4	Malt1
XR_001835573.1	LOC108349468	chr1:24465701-24477695	chr1:91596344-91657388	-27.20	XM_006228887.3	Rhpn2
XR_001835573.1	LOC108349468	chr1:24465701-24477695	chr1:277261494-277294194	-22.40	XM_006231646.3	Plekhs1
XR_001835573.1	LOC108349468	chr1:24465701-24477695	chr1:277261494-277294194	-22.40	XM_006231647.3	Plekhs1
XR_001835573.1	LOC108349468	chr1:24465701-24477695	chr1:277261494-277294194	-22.40	XM_006231648.3	Plekhs1
XR_001835573.1	LOC108349468	chr1:24465701-24477695	chr2:202797766-202816476	-25.90	XM_006233038.3	Fam46c
XR_001835573.1	LOC108349468	chr1:24465701-24477695	chr3:103769684-103851347	-15.90	XM_006234711.3	Slc12a6
XR_001835573.1	LOC108349468	chr1:24465701-24477695	chr4:119633214-119663081	-21.10	XM_006236855.2	Efcc1
XR_001835573.1	LOC108349468	chr1:24465701-24477695	chr5:62154526-62210797	-35.80	XM_006238058.3	Coro2a
XR_001835573.1	LOC108349468	chr1:24465701-24477695	chr5:57444448-57473803	-18.10	XM_006238112.3	Nol6
XR_001835573.1	LOC108349468	chr1:24465701-24477695	chr5:113614164-113626834	-20.20	XM_006238402.3	Lrrc19
XR_001835573.1	LOC108349468	chr1:24465701-24477695	chr5:126932730-126955284	-18.20	XM_006238504.3	Yipf1
XR_001835573.1	LOC108349468	chr1:24465701-24477695	chr5:135074158-135145633	-14.00	XM_006238714.3	Pik3r3
XR_001835573.1	LOC108349468	chr1:24465701-24477695	chr5:139856457-139871896	-36.60	XM_006238790.3	Zfp69
XR_001835573.1	LOC108349468	chr1:24465701-24477695	chr5:139856457-139871896	-36.60	XM_006238791.3	Zfp69
XR_001835573.1	LOC108349468	chr1:24465701-24477695	chr5:164845192-164864360	-30.00	XM_006239413.3	Mthfr
XR_001835573.1	LOC108349468	chr1:24465701-24477695	chr5:164844642-164864360	-22.00	XM_006239414.3	Mthfr
XR_001835573.1	LOC108349468	chr1:24465701-24477695	chr5:164844754-164864360	-25.30	XM_006239416.1	Mthfr
XR_001835573.1	LOC108349468	chr1:24465701-24477695	chr5:164844754-164864360	-25.30	XM_006239417.1	Mthfr
XR_001835573.1	LOC108349468	chr1:24465701-24477695	chr5:164848319-164864360	-20.80	XM_006239418.1	Mthfr
XR_001835573.1	LOC108349468	chr1:24465701-24477695	chr6:92076247-92123108	-16.20	XM_006240171.3	Cdkl1
XR_001835573.1	LOC108349468	chr1:24465701-24477695	chr6:92076247-92121984	-20.30	XM_006240172.3	Cdkl1
XR_001835573.1	LOC108349468	chr1:24465701-24477695	chr6:92077641-92089793	-12.60	XM_006240173.3	Cdkl1
XR_001835573.1	LOC108349468	chr1:24465701-24477695	chr6:95570374-95602610	-16.20	XM_006240217.3	LOC102549812
XR_001835573.1	LOC108349468	chr1:24465701-24477695	chr6:111456096-111476829	-21.40	XM_006240394.3	Alkbh1
XR_001835573.1	LOC108349468	chr1:24465701-24477695	chr7:116973688-116982584	-32.40	XM_006241904.3	Zfp623
XR_001835573.1	LOC108349468	chr1:24465701-24477695	chr7:116973687-116982584	-32.20	XM_006241905.3	Zfp623
XR_001835573.1	LOC108349468	chr1:24465701-24477695	chr7:123362471-123376930	-16.10	XM_006242113.3	Ccdc134
XR_001835573.1	LOC108349468	chr1:24465701-24477695	chr8:49419249-49431110	-21.20	XM_006242895.3	Scn2b
XR_001835573.1	LOC108349468	chr1:24465701-24477695	chr8:94243318-94246213	-25.80	XM_006243483.3	Rwdd2a
XR_001835573.1	LOC108349468	chr1:24465701-24477695	chr8:94243461-94246214	-23.00	XM_006243485.3	Rwdd2a
XR_001835573.1	LOC108349468	chr1:24465701-24477695	chr8:94243632-94246214	-14.60	XM_006243486.3	Rwdd2a
XR_001835573.1	LOC108349468	chr1:24465701-24477695	chr8:96106055-96134445	-30.50	XM_006243513.3	Syncrip
XR_001835573.1	LOC108349468	chr1:24465701-24477695	chr8:96106055-96134392	-16.30	XM_006243514.2	Syncrip
XR_001835573.1	LOC108349468	chr1:24465701-24477695	chr8:96106055-96132628	-20.40	XM_006243517.3	Syncrip
XR_001835573.1	LOC108349468	chr1:24465701-24477695	chr8:96106055-96134057	-14.30	XM_006243518.3	Syncrip
XR_001835573.1	LOC108349468	chr1:24465701-24477695	chr8:132117279-132157483	-23.20	XM_006244202.3	Tgm4
XR_001835573.1	LOC108349468	chr1:24465701-24477695	chr9:15545460-15582567	-17.40	XM_006244500.3	RGD1561662
XR_001835573.1	LOC108349468	chr1:24465701-24477695	chr9:17198957-17206693	-27.80	XM_006244545.3	Gtpbp2
XR_001835573.1	LOC108349468	chr1:24465701-24477695	chr9:65620091-65662624	-8.10	XM_006245015.3	Casp8
XR_001835573.1	LOC108349468	chr1:24465701-24477695	chr10:48150904-48203056	-28.10	XM_006246509.3	Akap10
XR_001835573.1	LOC108349468	chr1:24465701-24477695	chr10:74956411-75027315	-27.80	XM_006247090.3	Rnf43
XR_001835573.1	LOC108349468	chr1:24465701-24477695	chr10:74956411-75027315	-29.10	XM_006247091.3	Rnf43
XR_001835573.1	LOC108349468	chr1:24465701-24477695	chr10:86819478-86833301	-18.80	XM_006247354.3	Cdc6
XR_001835573.1	LOC108349468	chr1:24465701-24477695	chr10:86819477-86833301	-18.80	XM_006247355.3	Cdc6
XR_001835573.1	LOC108349468	chr1:24465701-24477695	chr10:91212296-91222841	-8.60	XM_006247514.3	Hexim2
XR_001835573.1	LOC108349468	chr1:24465701-24477695	chr10:91212296-91222841	-8.60	XM_006247515.3	Hexim2
XR_001835573.1	LOC108349468	chr1:24465701-24477695	chr10:91212296-91222841	-8.60	XM_006247518.3	Hexim2
XR_001835573.1	LOC108349468	chr1:24465701-24477695	chr11:67618683-67644879	-32.90	XM_006248413.3	Fam162a
XR_001835573.1	LOC108349468	chr1:24465701-24477695	chr12:18996566-19033714	-17.40	XM_006249016.3	Vamp7
XR_001835573.1	LOC108349468	chr1:24465701-24477695	chr13:83996045-84071408	-16.30	XM_006250147.3	Cd247
XR_001835573.1	LOC108349468	chr1:24465701-24477695	chr14:108894442-108916468	-23.90	XM_006251591.3	Bcl11a
XR_001835573.1	LOC108349468	chr1:24465701-24477695	chr15:34439849-34444239	-29.60	XM_006252002.2	Cideb
XR_001835573.1	LOC108349468	chr1:24465701-24477695	chr15:51859004-51895707	-17.70	XM_006252241.3	Sorbs3
XR_001835573.1	LOC108349468	chr1:24465701-24477695	chr16:56852696-56900019	-22.00	XM_006253207.2	Msr1
XR_001835573.1	LOC108349468	chr1:24465701-24477695	chr17:4169696-4194700	-35.30	XM_006253525.3	Ctla2a
XR_001835573.1	LOC108349468	chr1:24465701-24477695	chr17:27429421-27452353	-18.00	XM_006253789.3	Riok1
XR_001835573.1	LOC108349468	chr1:24465701-24477695	chr18:61108712-61162446	-17.00	XM_006254888.3	Malt1
XR_001835573.1	LOC108349468	chr1:24465701-24477695	chr19:32208202-32248694	-26.10	XM_006255395.3	Smad1
XR_001835573.1	LOC108349468	chr1:24465701-24477695	chr19:38597671-38608951	-27.60	XM_006255565.3	Zfp90
XR_001835573.1	LOC108349468	chr1:24465701-24477695	chr19:43872075-43886907	-25.10	XM_006255656.3	Zfp1
XR_001835573.1	LOC108349468	chr1:24465701-24477695	chr19:43852709-43886907	-23.70	XM_006255657.3	Zfp1
XR_001835573.1	LOC108349468	chr1:24465701-24477695	chr19:43852707-43886907	-18.30	XM_006255660.3	Zfp1
XR_001835573.1	LOC108349468	chr1:24465701-24477695	chr19:43854874-43886907	-20.00	XM_006255662.3	Zfp1
XR_001835573.1	LOC108349468	chr1:24465701-24477695	chr19:43872074-43886907	-24.90	XM_006255663.3	Zfp1
XR_001835573.1	LOC108349468	chr1:24465701-24477695	chr19:49943580-50000419	-19.10	XM_006255684.3	Cmip
XR_001835573.1	LOC108349468	chr1:24465701-24477695	chr19:56178905-56213299	-28.70	XM_006255793.3	Tcf25
XR_001835573.1	LOC108349468	chr1:24465701-24477695	chr20:14557485-14573939	-29.00	XM_006256342.3	Rab36
XR_001835573.1	LOC108349468	chr1:24465701-24477695	chr20:29654926-29679927	-18.00	XM_006256419.3	Spock2
XR_001835573.1	LOC108349468	chr1:24465701-24477695	chr1:87729486-87744459	-16.60	XM_008759223.2	LOC103690092
XR_001835573.1	LOC108349468	chr1:24465701-24477695	chr1:113419707-113531330	-17.20	XM_008759472.2	Luzp2_1
XR_001835573.1	LOC108349468	chr1:24465701-24477695	chr1:147713879-147814410	-17.30	XM_008759613.2	Cyp2c6v1
XR_001835573.1	LOC108349468	chr1:24465701-24477695	chr1:147713879-147814410	-17.30	XM_008759614.2	Cyp2c6v1
XR_001835573.1	LOC108349468	chr1:24465701-24477695	chr1:147713879-147814410	-17.30	XM_008759615.2	Cyp2c6v1
XR_001835573.1	LOC108349468	chr1:24465701-24477695	chr1:264756443-264762892	-13.70	XM_008760429.2	Peo1
XR_001835573.1	LOC108349468	chr1:24465701-24477695	chr1:277261493-277294194	-14.70	XM_008760543.2	Plekhs1
XR_001835573.1	LOC108349468	chr1:24465701-24477695	chr1:277261494-277294194	-22.40	XM_008760544.2	Plekhs1
XR_001835573.1	LOC108349468	chr1:24465701-24477695	chr2:202797766-202810738	-19.30	XM_008761361.2	Fam46c
XR_001835573.1	LOC108349468	chr1:24465701-24477695	chr3:165267353-165360286	-27.50	XM_008762507.1	Nfatc2
XR_001835573.1	LOC108349468	chr1:24465701-24477695	chr5:152230352-152247873	-20.00	XM_008764170.2	Lin28a
XR_001835573.1	LOC108349468	chr1:24465701-24477695	chr5:167952932-167966002	-24.80	XM_008764260.2	Errfi1
XR_001835573.1	LOC108349468	chr1:24465701-24477695	chr6:11216198-11219819	-7.50	XM_008764473.2	LOC103692555
XR_001835573.1	LOC108349468	chr1:24465701-24477695	chr6:78172827-78181608	-23.30	XM_008764657.2	LOC314140
XR_001835573.1	LOC108349468	chr1:24465701-24477695	chr7:31699309-31770327	-15.20	XM_008765263.2	Apaf1
XR_001835573.1	LOC108349468	chr1:24465701-24477695	chr7:140552732-140556683	-15.30	XM_008765754.2	Rhebl1
XR_001835573.1	LOC108349468	chr1:24465701-24477695	chr8:23275947-23311725	-21.50	XM_008766011.2	Zfp717
XR_001835573.1	LOC108349468	chr1:24465701-24477695	chr8:23275947-23311725	-21.30	XM_008766012.2	Zfp717
XR_001835573.1	LOC108349468	chr1:24465701-24477695	chr8:23275947-23311725	-16.10	XM_008766014.2	Zfp717
XR_001835573.1	LOC108349468	chr1:24465701-24477695	chr8:23275947-23311725	-17.30	XM_008766015.2	Zfp717
XR_001835573.1	LOC108349468	chr1:24465701-24477695	chr8:23275947-23311713	-21.00	XM_008766017.2	Zfp717
XR_001835573.1	LOC108349468	chr1:24465701-24477695	chr8:90929553-90970994	-11.80	XM_008766253.2	Lca5
XR_001835573.1	LOC108349468	chr1:24465701-24477695	chr9:65620091-65662624	-14.80	XM_008767135.2	Casp8
XR_001835573.1	LOC108349468	chr1:24465701-24477695	chr10:20662996-20787674	-14.50	XM_008767624.2	Wwc1
XR_001835573.1	LOC108349468	chr1:24465701-24477695	chr10:19181512-19603171	-32.60	XM_008767630.2	Dock2
XR_001835573.1	LOC108349468	chr1:24465701-24477695	chr11:82335057-82342077	-23.00	XM_008768821.1	LOC103690779
XR_001835573.1	LOC108349468	chr1:24465701-24477695	chr12:546759-576738	-20.90	XM_008768992.2	N4bp2l1
XR_001835573.1	LOC108349468	chr1:24465701-24477695	chr12:25509059-25555554	-26.50	XM_008769131.2	Gtf2ird2
XR_001835573.1	LOC108349468	chr1:24465701-24477695	chr13:113791793-113818126	-39.50	XM_008769849.2	Cd46
XR_001835573.1	LOC108349468	chr1:24465701-24477695	chr15:18625963-18636157	-31.00	XM_008770552.2	Rpp14
XR_001835573.1	LOC108349468	chr1:24465701-24477695	chr16:7473376-7513056	-29.20	XM_008770976.2	Sh3bp5
XR_001835573.1	LOC108349468	chr1:24465701-24477695	chr17:90266571-90316278	-14.30	XM_008771924.2	Gng4
XR_001835573.1	LOC108349468	chr1:24465701-24477695	chr19:25262065-25283786	-29.00	XM_008772427.2	RGD1306072
XR_001835573.1	LOC108349468	chr1:24465701-24477695	chr19:25262065-25283786	-30.20	XM_008772428.2	RGD1306072
XR_001835573.1	LOC108349468	chr1:24465701-24477695	chr19:43872076-43886907	-22.80	XM_008772584.2	Zfp1
XR_001835573.1	LOC108349468	chr1:24465701-24477695	chr19:43870075-43886907	-12.30	XM_008772586.2	Zfp1
XR_001835573.1	LOC108349468	chr1:24465701-24477695	chr19:55880549-55914728	-26.70	XM_008772619.2	Spg7
XR_001835573.1	LOC108349468	chr1:24465701-24477695	chr19:59327328-59333706	-17.40	XM_008772681.2	Coa6
XR_001835573.1	LOC108349468	chr1:24465701-24477695	chr1:87729486-87740563	-23.50	XM_017590508.1	LOC103690092
XR_001835573.1	LOC108349468	chr1:24465701-24477695	chr1:87729486-87741279	-22.70	XM_017590509.1	LOC103690092
XR_001835573.1	LOC108349468	chr1:24465701-24477695	chr1:87729486-87740563	-23.50	XM_017590510.1	LOC103690092
XR_001835573.1	LOC108349468	chr1:24465701-24477695	chr1:87729486-87744459	-27.80	XM_017590511.1	LOC103690092
XR_001835573.1	LOC108349468	chr1:24465701-24477695	chr2:186712066-186724205	-24.30	XM_017591295.1	Fcrl1
XR_001835573.1	LOC108349468	chr1:24465701-24477695	chr2:186712066-186724205	-17.10	XM_017591296.1	Fcrl1
XR_001835573.1	LOC108349468	chr1:24465701-24477695	chr3:66178745-66265547	-12.30	XM_017591704.1	Itga4
XR_001835573.1	LOC108349468	chr1:24465701-24477695	chr3:66178745-66247620	-26.10	XM_017591706.1	Itga4
XR_001835573.1	LOC108349468	chr1:24465701-24477695	chr3:165267353-165374644	-24.50	XM_017591801.1	Nfatc2
XR_001835573.1	LOC108349468	chr1:24465701-24477695	chr3:165267353-165374338	-28.10	XM_017591802.1	Nfatc2
XR_001835573.1	LOC108349468	chr1:24465701-24477695	chr3:3662606-3691958	-17.30	XM_017592040.1	Qsox2
XR_001835573.1	LOC108349468	chr1:24465701-24477695	chr4:153948052-154015817	-24.50	XM_017592734.1	Iqsec3
XR_001835573.1	LOC108349468	chr1:24465701-24477695	chr4:2340034-2356427	-18.20	XM_017593071.1	Nom1
XR_001835573.1	LOC108349468	chr1:24465701-24477695	chr5:129024505-129082849	-31.70	XM_017593268.1	Ttc39a
XR_001835573.1	LOC108349468	chr1:24465701-24477695	chr5:62154526-62189227	-24.80	XM_017593364.1	Coro2a
XR_001835573.1	LOC108349468	chr1:24465701-24477695	chr5:144355792-144396827	-22.20	XM_017593400.1	Ago3
XR_001835573.1	LOC108349468	chr1:24465701-24477695	chr5:152230352-152247208	-25.30	XM_017593584.1	Lin28a
XR_001835573.1	LOC108349468	chr1:24465701-24477695	chr5:135069972-135145633	-28.80	XM_017593605.1	Pik3r3
XR_001835573.1	LOC108349468	chr1:24465701-24477695	chr5:57444448-57473803	-13.70	XM_017593712.1	Nol6
XR_001835573.1	LOC108349468	chr1:24465701-24477695	chr6:3232278-3272454	-18.70	XM_017594530.1	Cdkl4
XR_001835573.1	LOC108349468	chr1:24465701-24477695	chr7:59971084-60057162	-29.00	XM_017594848.1	Best3
XR_001835573.1	LOC108349468	chr1:24465701-24477695	chr7:60013402-60057162	-18.00	XM_017594849.1	Best3
XR_001835573.1	LOC108349468	chr1:24465701-24477695	chr7:60013820-60057162	-20.90	XM_017594850.1	Best3
XR_001835573.1	LOC108349468	chr1:24465701-24477695	chr7:60013405-60057162	-16.00	XM_017594851.1	Best3
XR_001835573.1	LOC108349468	chr1:24465701-24477695	chr7:59989564-60057162	-21.40	XM_017594852.1	Best3
XR_001835573.1	LOC108349468	chr1:24465701-24477695	chr7:140552710-140556683	-15.30	XM_017594905.1	Rhebl1
XR_001835573.1	LOC108349468	chr1:24465701-24477695	chr7:140552710-140556685	-20.40	XM_017594906.1	Rhebl1
XR_001835573.1	LOC108349468	chr1:24465701-24477695	chr7:125034760-125056165	-29.40	XM_017594995.1	Pnpla3
XR_001835573.1	LOC108349468	chr1:24465701-24477695	chr9:65175455-65249527	-23.90	XM_017596459.1	Aox2
XR_001835573.1	LOC108349468	chr1:24465701-24477695	chr10:104036335-104048396	-22.70	XM_017597158.1	Armc7
XR_001835573.1	LOC108349468	chr1:24465701-24477695	chr10:91212296-91222841	-8.60	XM_017597329.1	Hexim2
XR_001835573.1	LOC108349468	chr1:24465701-24477695	chr12:24131529-24152626	-31.40	XM_017598295.1	Ccl24
XR_001835573.1	LOC108349468	chr1:24465701-24477695	chr12:24137225-24152626	-22.90	XM_017598296.1	Ccl24
XR_001835573.1	LOC108349468	chr1:24465701-24477695	chr12:23544574-23564601	-19.80	XM_017598356.1	Orai2
XR_001835573.1	LOC108349468	chr1:24465701-24477695	chr14:2083756-2093378	-18.30	XM_017599260.1	Tmem175
XR_001835573.1	LOC108349468	chr1:24465701-24477695	chr14:81261708-81339359	-33.40	XM_017599346.1	Grk4
XR_001835573.1	LOC108349468	chr1:24465701-24477695	chr14:81261708-81339359	-33.40	XM_017599347.1	Grk4
XR_001835573.1	LOC108349468	chr1:24465701-24477695	chr16:18875768-18944775	-19.30	XM_017600400.1	Nwd1
XR_001835573.1	LOC108349468	chr1:24465701-24477695	chr19:55880570-55914729	-18.90	XM_017601307.1	Spg7
XR_001835573.1	LOC108349468	chr1:24465701-24477695	chr19:38597671-38608951	-32.20	XM_017601347.1	Zfp90
XR_001835573.1	LOC108349468	chr1:24465701-24477695	chr19:25262065-25283786	-29.00	XM_017601423.1	RGD1306072
XR_001835573.1	LOC108349468	chr1:24465701-24477695	chr19:25262065-25283786	-29.00	XM_017601424.1	RGD1306072
XR_001835573.1	LOC108349468	chr1:24465701-24477695	chr19:25262065-25283786	-29.00	XM_017601425.1	RGD1306072
XR_001835573.1	LOC108349468	chr1:24465701-24477695	chr19:25262065-25283786	-29.00	XM_017601426.1	RGD1306072
XR_001835573.1	LOC108349468	chr1:24465701-24477695	chr19:43872076-43886907	-22.80	XM_017601443.1	Zfp1
XR_001835573.1	LOC108349468	chr1:24465701-24477695	chr19:43852709-43886907	-8.90	XM_017601444.1	Zfp1
XR_001835573.1	LOC108349468	chr1:24465701-24477695	chr19:43870076-43886907	-14.30	XM_017601445.1	Zfp1
XR_001835573.1	LOC108349468	chr1:24465701-24477695	chr19:43852709-43886907	-15.00	XM_017601446.1	Zfp1
XR_001835573.1	LOC108349468	chr1:24465701-24477695	chrX:72853867-72863197	-20.80	XM_017602325.1	LOC108353290
XR_001835573.1	LOC108349468	chr1:24465701-24477695	chr19:56178908-56213299	-29.00	XM_214707.9	Tcf25
XR_001835573.1	LOC108349468	chr1:24465701-24477695	chr18:61108712-61162446	-26.00	XM_225927.8	Malt1
XR_001835573.1	LOC108349468	chr1:24465701-24477695	chr5:164845192-164864360	-30.00	XM_342975.7	Mthfr
XR_001835573.1	LOC108349468	chr1:24465701-24477695	chr19:43872076-43886907	-22.80	XM_574241.7	Zfp1
XR_001835574.1	LOC108349468	chr1:24464184-24477695	chr1:165515718-165530095	-25.60	NM_001005885.2	Dnajb13
XR_001835574.1	LOC108349468	chr1:24464184-24477695	chr14:2613318-2624773	-34.40	NM_001007619.1	Tmed5
XR_001835574.1	LOC108349468	chr1:24464184-24477695	chr5:164888069-164898387	-24.40	NM_001007654.1	Agtrap
XR_001835574.1	LOC108349468	chr1:24464184-24477695	chr6:2808988-2860742	-32.70	NM_001007704.1	Galm
XR_001835574.1	LOC108349468	chr1:24464184-24477695	chr6:78172762-78180948	-28.00	NM_001009694.1	LOC314140
XR_001835574.1	LOC108349468	chr1:24464184-24477695	chr2:243656579-243687857	-16.50	NM_001012084.1	Adh6
XR_001835574.1	LOC108349468	chr1:24464184-24477695	chr12:24148629-24152626	-17.40	NM_001013045.1	Ccl24
XR_001835574.1	LOC108349468	chr1:24464184-24477695	chr5:126272977-126282330	-17.40	NM_001013214.1	Ttc4
XR_001835574.1	LOC108349468	chr1:24464184-24477695	chr1:147713901-147814395	-22.60	NM_001013904.1	Cyp2c6v1
XR_001835574.1	LOC108349468	chr1:24464184-24477695	chr7:120263068-120269365	-27.50	NM_001024277.1	Gcat
XR_001835574.1	LOC108349468	chr1:24464184-24477695	chr7:123364312-123376256	-10.60	NM_001024355.1	Ccdc134
XR_001835574.1	LOC108349468	chr1:24464184-24477695	chr6:92077379-92121351	-21.20	NM_001025121.1	Cdkl1
XR_001835574.1	LOC108349468	chr1:24464184-24477695	chr15:46555552-46593570	-22.00	NM_001025751.1	Blk
XR_001835574.1	LOC108349468	chr1:24464184-24477695	chr14:42537352-42559580	-22.80	NM_001034198.2	Tmem33
XR_001835574.1	LOC108349468	chr1:24464184-24477695	chr20:46168177-46189806	-17.50	NM_001098667.1	Zbtb24
XR_001835574.1	LOC108349468	chr1:24464184-24477695	chr17:27429931-27452314	-31.30	NM_001100511.1	Riok1
XR_001835574.1	LOC108349468	chr1:24464184-24477695	chr1:167044544-167091453	-10.70	NM_001100691.1	Numa1
XR_001835574.1	LOC108349468	chr1:24464184-24477695	chr13:96303825-96414404	-28.40	NM_001105977.1	Efcab2
XR_001835574.1	LOC108349468	chr1:24464184-24477695	chr15:33267413-33273587	-12.50	NM_001106032.1	Psmb11
XR_001835574.1	LOC108349468	chr1:24464184-24477695	chr1:219668352-219682287	-35.20	NM_001106323.1	Rhod
XR_001835574.1	LOC108349468	chr1:24464184-24477695	chr8:104326719-104335729	-17.00	NM_001106848.1	Rnf7
XR_001835574.1	LOC108349468	chr1:24464184-24477695	chr10:38692211-38773021	-42.40	NM_001107001.1	Aff4
XR_001835574.1	LOC108349468	chr1:24464184-24477695	chr12:44931494-44941051	-23.00	NM_001107146.2	Rfc5
XR_001835574.1	LOC108349468	chr1:24464184-24477695	chr19:52270907-52282877	-25.90	NM_001107435.1	Kcng4
XR_001835574.1	LOC108349468	chr1:24464184-24477695	chr1:91596397-91657395	-38.30	NM_001107505.1	Rhpn2
XR_001835574.1	LOC108349468	chr1:24464184-24477695	chr1:264756499-264762892	-16.80	NM_001107599.1	Peo1
XR_001835574.1	LOC108349468	chr1:24464184-24477695	chr20:47596675-47689245	-23.10	NM_001107638.1	Scml4
XR_001835574.1	LOC108349468	chr1:24464184-24477695	chr3:159856994-159863506	-23.20	NM_001107799.1	Fitm2
XR_001835574.1	LOC108349468	chr1:24464184-24477695	chr5:134641618-134667079	-40.40	NM_001107959.1	Atpaf1
XR_001835574.1	LOC108349468	chr1:24464184-24477695	chr6:21072634-21135880	-19.20	NM_001108009.1	Rasgrp3
XR_001835574.1	LOC108349468	chr1:24464184-24477695	chr6:108032856-108058836	-26.10	NM_001108042.2	Zfp410
XR_001835574.1	LOC108349468	chr1:24464184-24477695	chr7:60654350-60714620	-18.10	NM_001108098.1	Cpm
XR_001835574.1	LOC108349468	chr1:24464184-24477695	chr9:101284902-101290558	-31.50	NM_001108234.1	Neu4
XR_001835574.1	LOC108349468	chr1:24464184-24477695	chr10:86819929-86833301	-30.70	NM_001108298.1	Cdc6
XR_001835574.1	LOC108349468	chr1:24464184-24477695	chr15:18625963-18636133	-22.10	NM_001108372.2	Rpp14
XR_001835574.1	LOC108349468	chr1:24464184-24477695	chr6:111456999-111476777	-22.30	NM_001108718.1	Alkbh1
XR_001835574.1	LOC108349468	chr1:24464184-24477695	chr8:94243372-94246496	-29.40	NM_001108773.1	Rwdd2a
XR_001835574.1	LOC108349468	chr1:24464184-24477695	chr15:34439844-34444244	-28.70	NM_001108869.1	Cideb
XR_001835574.1	LOC108349468	chr1:24464184-24477695	chr18:27128462-27159693	-37.50	NM_001108888.2	Reep5
XR_001835574.1	LOC108349468	chr1:24464184-24477695	chr10:62017347-62020509	-22.10	NM_001109036.1	Ovca2
XR_001835574.1	LOC108349468	chr1:24464184-24477695	chr12:37680152-37682994	-28.50	NM_001109065.2	RGD1563482
XR_001835574.1	LOC108349468	chr1:24464184-24477695	chr5:152230343-152247332	-19.50	NM_001109269.1	Lin28a
XR_001835574.1	LOC108349468	chr1:24464184-24477695	chr3:3662324-3691972	-30.50	NM_001109434.1	Qsox2
XR_001835574.1	LOC108349468	chr1:24464184-24477695	chr8:49100759-49106177	-30.50	NM_001109528.1	Tmem25
XR_001835574.1	LOC108349468	chr1:24464184-24477695	chr2:200328498-200331938	-16.40	NM_001109600.1	Adam30
XR_001835574.1	LOC108349468	chr1:24464184-24477695	chr15:38096994-38097856	-26.20	NM_001109649.2	Mrpl57
XR_001835574.1	LOC108349468	chr1:24464184-24477695	chr10:57126127-57127783	-22.30	NM_001115030.1	Gltpd2
XR_001835574.1	LOC108349468	chr1:24464184-24477695	chr11:57207656-57260001	-32.00	NM_001134481.1	Plcxd2
XR_001835574.1	LOC108349468	chr1:24464184-24477695	chr1:277261681-277291370	-28.80	NM_001134613.1	Plekhs1
XR_001835574.1	LOC108349468	chr1:24464184-24477695	chr16:8202048-8207464	-17.30	NM_001134850.1	Dph3
XR_001835574.1	LOC108349468	chr1:24464184-24477695	chrX:10510033-10630281	-32.80	NM_001135923.1	Usp9x
XR_001835574.1	LOC108349468	chr1:24464184-24477695	chr15:18625963-18635925	-24.20	NM_001141929.1	Rpp14
XR_001835574.1	LOC108349468	chr1:24464184-24477695	chr2:211762479-211831837	-12.30	NM_001163568.2	Fam102b
XR_001835574.1	LOC108349468	chr1:24464184-24477695	chr10:47154443-47164622	-21.10	NM_001170541.1	Natd1
XR_001835574.1	LOC108349468	chr1:24464184-24477695	chr7:60015998-60057159	-7.90	NM_001191783.1	Best3
XR_001835574.1	LOC108349468	chr1:24464184-24477695	chr13:83996080-84071405	-16.80	NM_001205304.1	Cd247
XR_001835574.1	LOC108349468	chr1:24464184-24477695	chr10:88987558-88989758	-15.80	NM_012851.2	Hsd17b1
XR_001835574.1	LOC108349468	chr1:24464184-24477695	chr12:12749026-12782078	-28.60	NM_013223.1	Eif2ak1
XR_001835574.1	LOC108349468	chr1:24464184-24477695	chr8:59561817-59590172	-27.60	NM_017078.2	Chrna5
XR_001835574.1	LOC108349468	chr1:24464184-24477695	chr8:54954261-54961271	-16.70	NM_017220.1	Pts
XR_001835574.1	LOC108349468	chr1:24464184-24477695	chr20:32120317-32133431	-35.80	NM_020074.2	Srgn
XR_001835574.1	LOC108349468	chr1:24464184-24477695	chr8:95969002-96012733	-26.70	NM_021576.2	Nt5e
XR_001835574.1	LOC108349468	chr1:24464184-24477695	chr14:42537352-42559580	-14.90	NM_021671.3	Tmem33
XR_001835574.1	LOC108349468	chr1:24464184-24477695	chr14:84306466-84317241	-29.70	NM_022608.1	Sec14l3
XR_001835574.1	LOC108349468	chr1:24464184-24477695	chr8:132120452-132157485	-17.60	NM_022713.2	Tgm4
XR_001835574.1	LOC108349468	chr1:24464184-24477695	chr7:31699872-31784192	-47.10	NM_023979.1	Apaf1
XR_001835574.1	LOC108349468	chr1:24464184-24477695	chr1:170588036-170594159	-17.60	NM_031357.1	Tpp1
XR_001835574.1	LOC108349468	chr1:24464184-24477695	chr8:21922515-21968495	-22.00	NM_053354.3	Dnmt1
XR_001835574.1	LOC108349468	chr1:24464184-24477695	chr13:83996080-84071405	-16.80	NM_170789.2	Cd247
XR_001835574.1	LOC108349468	chr1:24464184-24477695	chr7:140552704-140556639	-29.80	NM_182825.1	Rhebl1
XR_001835574.1	LOC108349468	chr1:24464184-24477695	chr4:153948057-154044493	-16.00	NM_207617.1	Iqsec3
XR_001835574.1	LOC108349468	chr1:24464184-24477695	chr18:28439985-28446585	-14.60	XM_001069975.5	Prob1
XR_001835574.1	LOC108349468	chr1:24464184-24477695	chr10:20662996-20818500	-19.50	XM_002727761.5	Wwc1
XR_001835574.1	LOC108349468	chr1:24464184-24477695	chr5:139856457-139871896	-36.60	XM_002729537.4	Zfp69
XR_001835574.1	LOC108349468	chr1:24464184-24477695	chr2:140460749-140464588	-21.30	XM_003749275.3	Ndufc1
XR_001835574.1	LOC108349468	chr1:24464184-24477695	chr10:45061464-45071692	-16.10	XM_003750836.4	LOC100911674
XR_001835574.1	LOC108349468	chr1:24464184-24477695	chr17:90266571-90315977	-30.70	XM_003751737.4	Gng4
XR_001835574.1	LOC108349468	chr1:24464184-24477695	chr18:61108712-61162446	-26.00	XM_003751798.4	Malt1
XR_001835574.1	LOC108349468	chr1:24464184-24477695	chr1:91596344-91657388	-27.20	XM_006228887.3	Rhpn2
XR_001835574.1	LOC108349468	chr1:24464184-24477695	chr1:277261494-277294194	-22.40	XM_006231646.3	Plekhs1
XR_001835574.1	LOC108349468	chr1:24464184-24477695	chr1:277261494-277294194	-22.40	XM_006231647.3	Plekhs1
XR_001835574.1	LOC108349468	chr1:24464184-24477695	chr1:277261494-277294194	-22.40	XM_006231648.3	Plekhs1
XR_001835574.1	LOC108349468	chr1:24464184-24477695	chr2:202797766-202816476	-25.90	XM_006233038.3	Fam46c
XR_001835574.1	LOC108349468	chr1:24464184-24477695	chr3:103769684-103851347	-22.30	XM_006234711.3	Slc12a6
XR_001835574.1	LOC108349468	chr1:24464184-24477695	chr4:119633214-119663081	-21.10	XM_006236855.2	Efcc1
XR_001835574.1	LOC108349468	chr1:24464184-24477695	chr5:62154526-62210797	-35.80	XM_006238058.3	Coro2a
XR_001835574.1	LOC108349468	chr1:24464184-24477695	chr5:57444448-57473803	-22.40	XM_006238112.3	Nol6
XR_001835574.1	LOC108349468	chr1:24464184-24477695	chr5:113614164-113626834	-20.20	XM_006238402.3	Lrrc19
XR_001835574.1	LOC108349468	chr1:24464184-24477695	chr5:126932730-126955284	-20.10	XM_006238504.3	Yipf1
XR_001835574.1	LOC108349468	chr1:24464184-24477695	chr5:135074158-135145633	-14.00	XM_006238714.3	Pik3r3
XR_001835574.1	LOC108349468	chr1:24464184-24477695	chr5:139856457-139871896	-36.60	XM_006238790.3	Zfp69
XR_001835574.1	LOC108349468	chr1:24464184-24477695	chr5:139856457-139871896	-36.60	XM_006238791.3	Zfp69
XR_001835574.1	LOC108349468	chr1:24464184-24477695	chr5:164845192-164864360	-30.00	XM_006239413.3	Mthfr
XR_001835574.1	LOC108349468	chr1:24464184-24477695	chr5:164844642-164864360	-22.00	XM_006239414.3	Mthfr
XR_001835574.1	LOC108349468	chr1:24464184-24477695	chr5:164844754-164864360	-25.30	XM_006239416.1	Mthfr
XR_001835574.1	LOC108349468	chr1:24464184-24477695	chr5:164844754-164864360	-25.30	XM_006239417.1	Mthfr
XR_001835574.1	LOC108349468	chr1:24464184-24477695	chr5:164848319-164864360	-20.80	XM_006239418.1	Mthfr
XR_001835574.1	LOC108349468	chr1:24464184-24477695	chr6:92076247-92123108	-16.20	XM_006240171.3	Cdkl1
XR_001835574.1	LOC108349468	chr1:24464184-24477695	chr6:92076247-92121984	-20.30	XM_006240172.3	Cdkl1
XR_001835574.1	LOC108349468	chr1:24464184-24477695	chr6:92077641-92089793	-12.60	XM_006240173.3	Cdkl1
XR_001835574.1	LOC108349468	chr1:24464184-24477695	chr6:95570374-95602610	-16.20	XM_006240217.3	LOC102549812
XR_001835574.1	LOC108349468	chr1:24464184-24477695	chr6:111456096-111476829	-21.40	XM_006240394.3	Alkbh1
XR_001835574.1	LOC108349468	chr1:24464184-24477695	chr7:116973688-116982584	-32.40	XM_006241904.3	Zfp623
XR_001835574.1	LOC108349468	chr1:24464184-24477695	chr7:116973687-116982584	-32.20	XM_006241905.3	Zfp623
XR_001835574.1	LOC108349468	chr1:24464184-24477695	chr7:123362471-123376930	-16.10	XM_006242113.3	Ccdc134
XR_001835574.1	LOC108349468	chr1:24464184-24477695	chr8:49419249-49431110	-21.20	XM_006242895.3	Scn2b
XR_001835574.1	LOC108349468	chr1:24464184-24477695	chr8:94243318-94246213	-25.80	XM_006243483.3	Rwdd2a
XR_001835574.1	LOC108349468	chr1:24464184-24477695	chr8:94243461-94246214	-23.00	XM_006243485.3	Rwdd2a
XR_001835574.1	LOC108349468	chr1:24464184-24477695	chr8:94243632-94246214	-14.60	XM_006243486.3	Rwdd2a
XR_001835574.1	LOC108349468	chr1:24464184-24477695	chr8:96106055-96134445	-30.50	XM_006243513.3	Syncrip
XR_001835574.1	LOC108349468	chr1:24464184-24477695	chr8:96106055-96134392	-27.00	XM_006243514.2	Syncrip
XR_001835574.1	LOC108349468	chr1:24464184-24477695	chr8:96106055-96132628	-20.40	XM_006243517.3	Syncrip
XR_001835574.1	LOC108349468	chr1:24464184-24477695	chr8:96106055-96134057	-12.90	XM_006243518.3	Syncrip
XR_001835574.1	LOC108349468	chr1:24464184-24477695	chr8:132117279-132157483	-23.20	XM_006244202.3	Tgm4
XR_001835574.1	LOC108349468	chr1:24464184-24477695	chr9:15545460-15582567	-17.40	XM_006244500.3	RGD1561662
XR_001835574.1	LOC108349468	chr1:24464184-24477695	chr9:17198957-17206693	-27.80	XM_006244545.3	Gtpbp2
XR_001835574.1	LOC108349468	chr1:24464184-24477695	chr9:65620091-65662624	-8.10	XM_006245015.3	Casp8
XR_001835574.1	LOC108349468	chr1:24464184-24477695	chr10:48150904-48203056	-28.10	XM_006246509.3	Akap10
XR_001835574.1	LOC108349468	chr1:24464184-24477695	chr10:74956411-75027315	-27.80	XM_006247090.3	Rnf43
XR_001835574.1	LOC108349468	chr1:24464184-24477695	chr10:74956411-75027315	-29.10	XM_006247091.3	Rnf43
XR_001835574.1	LOC108349468	chr1:24464184-24477695	chr10:86819478-86833301	-18.80	XM_006247354.3	Cdc6
XR_001835574.1	LOC108349468	chr1:24464184-24477695	chr10:86819477-86833301	-18.80	XM_006247355.3	Cdc6
XR_001835574.1	LOC108349468	chr1:24464184-24477695	chr10:91212296-91222841	-8.60	XM_006247514.3	Hexim2
XR_001835574.1	LOC108349468	chr1:24464184-24477695	chr10:91212296-91222841	-8.60	XM_006247515.3	Hexim2
XR_001835574.1	LOC108349468	chr1:24464184-24477695	chr10:91212296-91222841	-8.60	XM_006247518.3	Hexim2
XR_001835574.1	LOC108349468	chr1:24464184-24477695	chr11:67618683-67644879	-32.90	XM_006248413.3	Fam162a
XR_001835574.1	LOC108349468	chr1:24464184-24477695	chr12:18996566-19033714	-42.40	XM_006249016.3	Vamp7
XR_001835574.1	LOC108349468	chr1:24464184-24477695	chr13:83996045-84071408	-16.30	XM_006250147.3	Cd247
XR_001835574.1	LOC108349468	chr1:24464184-24477695	chr14:108894442-108916468	-24.90	XM_006251591.3	Bcl11a
XR_001835574.1	LOC108349468	chr1:24464184-24477695	chr15:34439849-34444239	-29.60	XM_006252002.2	Cideb
XR_001835574.1	LOC108349468	chr1:24464184-24477695	chr15:51859004-51895707	-24.20	XM_006252241.3	Sorbs3
XR_001835574.1	LOC108349468	chr1:24464184-24477695	chr16:56852696-56900019	-22.00	XM_006253207.2	Msr1
XR_001835574.1	LOC108349468	chr1:24464184-24477695	chr17:4169696-4194700	-35.30	XM_006253525.3	Ctla2a
XR_001835574.1	LOC108349468	chr1:24464184-24477695	chr17:27429421-27452353	-18.00	XM_006253789.3	Riok1
XR_001835574.1	LOC108349468	chr1:24464184-24477695	chr18:61108712-61162446	-17.00	XM_006254888.3	Malt1
XR_001835574.1	LOC108349468	chr1:24464184-24477695	chr19:32208202-32248694	-28.00	XM_006255395.3	Smad1
XR_001835574.1	LOC108349468	chr1:24464184-24477695	chr19:38597671-38608951	-27.60	XM_006255565.3	Zfp90
XR_001835574.1	LOC108349468	chr1:24464184-24477695	chr19:43872075-43886907	-25.10	XM_006255656.3	Zfp1
XR_001835574.1	LOC108349468	chr1:24464184-24477695	chr19:43852709-43886907	-23.70	XM_006255657.3	Zfp1
XR_001835574.1	LOC108349468	chr1:24464184-24477695	chr19:43852707-43886907	-18.30	XM_006255660.3	Zfp1
XR_001835574.1	LOC108349468	chr1:24464184-24477695	chr19:43854874-43886907	-20.00	XM_006255662.3	Zfp1
XR_001835574.1	LOC108349468	chr1:24464184-24477695	chr19:43872074-43886907	-24.90	XM_006255663.3	Zfp1
XR_001835574.1	LOC108349468	chr1:24464184-24477695	chr19:49943580-50000419	-19.10	XM_006255684.3	Cmip
XR_001835574.1	LOC108349468	chr1:24464184-24477695	chr19:56178905-56213299	-28.70	XM_006255793.3	Tcf25
XR_001835574.1	LOC108349468	chr1:24464184-24477695	chr20:14557485-14573939	-29.00	XM_006256342.3	Rab36
XR_001835574.1	LOC108349468	chr1:24464184-24477695	chr20:29654926-29679927	-18.00	XM_006256419.3	Spock2
XR_001835574.1	LOC108349468	chr1:24464184-24477695	chr1:87729486-87744459	-16.60	XM_008759223.2	LOC103690092
XR_001835574.1	LOC108349468	chr1:24464184-24477695	chr1:113419707-113531330	-17.20	XM_008759472.2	Luzp2_1
XR_001835574.1	LOC108349468	chr1:24464184-24477695	chr1:147713879-147814410	-17.30	XM_008759613.2	Cyp2c6v1
XR_001835574.1	LOC108349468	chr1:24464184-24477695	chr1:147713879-147814410	-17.30	XM_008759614.2	Cyp2c6v1
XR_001835574.1	LOC108349468	chr1:24464184-24477695	chr1:147713879-147814410	-17.30	XM_008759615.2	Cyp2c6v1
XR_001835574.1	LOC108349468	chr1:24464184-24477695	chr1:264756443-264762892	-13.70	XM_008760429.2	Peo1
XR_001835574.1	LOC108349468	chr1:24464184-24477695	chr1:277261493-277294194	-14.70	XM_008760543.2	Plekhs1
XR_001835574.1	LOC108349468	chr1:24464184-24477695	chr1:277261494-277294194	-22.40	XM_008760544.2	Plekhs1
XR_001835574.1	LOC108349468	chr1:24464184-24477695	chr2:202797766-202810738	-19.30	XM_008761361.2	Fam46c
XR_001835574.1	LOC108349468	chr1:24464184-24477695	chr3:165267353-165360286	-27.50	XM_008762507.1	Nfatc2
XR_001835574.1	LOC108349468	chr1:24464184-24477695	chr5:152230352-152247873	-20.00	XM_008764170.2	Lin28a
XR_001835574.1	LOC108349468	chr1:24464184-24477695	chr5:167952932-167966002	-19.90	XM_008764260.2	Errfi1
XR_001835574.1	LOC108349468	chr1:24464184-24477695	chr6:11216198-11219819	-7.50	XM_008764473.2	LOC103692555
XR_001835574.1	LOC108349468	chr1:24464184-24477695	chr6:78172827-78181608	-23.30	XM_008764657.2	LOC314140
XR_001835574.1	LOC108349468	chr1:24464184-24477695	chr7:31699309-31770327	-15.20	XM_008765263.2	Apaf1
XR_001835574.1	LOC108349468	chr1:24464184-24477695	chr7:140552732-140556683	-15.30	XM_008765754.2	Rhebl1
XR_001835574.1	LOC108349468	chr1:24464184-24477695	chr8:23275947-23311725	-21.50	XM_008766011.2	Zfp717
XR_001835574.1	LOC108349468	chr1:24464184-24477695	chr8:23275947-23311725	-21.30	XM_008766012.2	Zfp717
XR_001835574.1	LOC108349468	chr1:24464184-24477695	chr8:23275947-23311725	-16.10	XM_008766014.2	Zfp717
XR_001835574.1	LOC108349468	chr1:24464184-24477695	chr8:23275947-23311725	-17.30	XM_008766015.2	Zfp717
XR_001835574.1	LOC108349468	chr1:24464184-24477695	chr8:23275947-23311713	-21.00	XM_008766017.2	Zfp717
XR_001835574.1	LOC108349468	chr1:24464184-24477695	chr8:90929553-90970994	-11.80	XM_008766253.2	Lca5
XR_001835574.1	LOC108349468	chr1:24464184-24477695	chr9:65620091-65662624	-14.80	XM_008767135.2	Casp8
XR_001835574.1	LOC108349468	chr1:24464184-24477695	chr10:20662996-20787674	-14.50	XM_008767624.2	Wwc1
XR_001835574.1	LOC108349468	chr1:24464184-24477695	chr10:19181512-19603171	-32.60	XM_008767630.2	Dock2
XR_001835574.1	LOC108349468	chr1:24464184-24477695	chr11:82335057-82342077	-23.00	XM_008768821.1	LOC103690779
XR_001835574.1	LOC108349468	chr1:24464184-24477695	chr12:546759-576738	-20.90	XM_008768992.2	N4bp2l1
XR_001835574.1	LOC108349468	chr1:24464184-24477695	chr12:25509059-25555554	-26.50	XM_008769131.2	Gtf2ird2
XR_001835574.1	LOC108349468	chr1:24464184-24477695	chr13:113791793-113818126	-39.50	XM_008769849.2	Cd46
XR_001835574.1	LOC108349468	chr1:24464184-24477695	chr15:18625963-18636157	-31.00	XM_008770552.2	Rpp14
XR_001835574.1	LOC108349468	chr1:24464184-24477695	chr16:7473376-7513056	-29.20	XM_008770976.2	Sh3bp5
XR_001835574.1	LOC108349468	chr1:24464184-24477695	chr17:90266571-90316278	-14.30	XM_008771924.2	Gng4
XR_001835574.1	LOC108349468	chr1:24464184-24477695	chr19:25262065-25283786	-6.90	XM_008772427.2	RGD1306072
XR_001835574.1	LOC108349468	chr1:24464184-24477695	chr19:25262065-25283786	-25.40	XM_008772428.2	RGD1306072
XR_001835574.1	LOC108349468	chr1:24464184-24477695	chr19:43872076-43886907	-22.80	XM_008772584.2	Zfp1
XR_001835574.1	LOC108349468	chr1:24464184-24477695	chr19:43870075-43886907	-12.30	XM_008772586.2	Zfp1
XR_001835574.1	LOC108349468	chr1:24464184-24477695	chr19:55880549-55914728	-26.70	XM_008772619.2	Spg7
XR_001835574.1	LOC108349468	chr1:24464184-24477695	chr19:59327328-59333706	-17.40	XM_008772681.2	Coa6
XR_001835574.1	LOC108349468	chr1:24464184-24477695	chr1:87729486-87740563	-23.50	XM_017590508.1	LOC103690092
XR_001835574.1	LOC108349468	chr1:24464184-24477695	chr1:87729486-87741279	-21.00	XM_017590509.1	LOC103690092
XR_001835574.1	LOC108349468	chr1:24464184-24477695	chr1:87729486-87740563	-23.50	XM_017590510.1	LOC103690092
XR_001835574.1	LOC108349468	chr1:24464184-24477695	chr1:87729486-87744459	-27.80	XM_017590511.1	LOC103690092
XR_001835574.1	LOC108349468	chr1:24464184-24477695	chr2:186712066-186724205	-24.30	XM_017591295.1	Fcrl1
XR_001835574.1	LOC108349468	chr1:24464184-24477695	chr2:186712066-186724205	-17.10	XM_017591296.1	Fcrl1
XR_001835574.1	LOC108349468	chr1:24464184-24477695	chr3:66178745-66265547	-29.20	XM_017591704.1	Itga4
XR_001835574.1	LOC108349468	chr1:24464184-24477695	chr3:66178745-66247620	-17.80	XM_017591706.1	Itga4
XR_001835574.1	LOC108349468	chr1:24464184-24477695	chr3:165267353-165374644	-24.50	XM_017591801.1	Nfatc2
XR_001835574.1	LOC108349468	chr1:24464184-24477695	chr3:165267353-165374338	-28.10	XM_017591802.1	Nfatc2
XR_001835574.1	LOC108349468	chr1:24464184-24477695	chr3:3662606-3691958	-17.30	XM_017592040.1	Qsox2
XR_001835574.1	LOC108349468	chr1:24464184-24477695	chr4:153948052-154015817	-15.70	XM_017592734.1	Iqsec3
XR_001835574.1	LOC108349468	chr1:24464184-24477695	chr4:2340034-2356427	-18.20	XM_017593071.1	Nom1
XR_001835574.1	LOC108349468	chr1:24464184-24477695	chr5:129024505-129082849	-34.80	XM_017593268.1	Ttc39a
XR_001835574.1	LOC108349468	chr1:24464184-24477695	chr5:62154526-62189227	-24.80	XM_017593364.1	Coro2a
XR_001835574.1	LOC108349468	chr1:24464184-24477695	chr5:144355792-144396827	-18.40	XM_017593400.1	Ago3
XR_001835574.1	LOC108349468	chr1:24464184-24477695	chr5:152230352-152247208	-25.30	XM_017593584.1	Lin28a
XR_001835574.1	LOC108349468	chr1:24464184-24477695	chr5:135069972-135145633	-28.80	XM_017593605.1	Pik3r3
XR_001835574.1	LOC108349468	chr1:24464184-24477695	chr5:57444448-57473803	-13.70	XM_017593712.1	Nol6
XR_001835574.1	LOC108349468	chr1:24464184-24477695	chr6:3232278-3272454	-18.70	XM_017594530.1	Cdkl4
XR_001835574.1	LOC108349468	chr1:24464184-24477695	chr7:59971084-60057162	-29.00	XM_017594848.1	Best3
XR_001835574.1	LOC108349468	chr1:24464184-24477695	chr7:60013402-60057162	-18.00	XM_017594849.1	Best3
XR_001835574.1	LOC108349468	chr1:24464184-24477695	chr7:60013820-60057162	-20.90	XM_017594850.1	Best3
XR_001835574.1	LOC108349468	chr1:24464184-24477695	chr7:60013405-60057162	-16.00	XM_017594851.1	Best3
XR_001835574.1	LOC108349468	chr1:24464184-24477695	chr7:59989564-60057162	-21.40	XM_017594852.1	Best3
XR_001835574.1	LOC108349468	chr1:24464184-24477695	chr7:140552710-140556683	-15.30	XM_017594905.1	Rhebl1
XR_001835574.1	LOC108349468	chr1:24464184-24477695	chr7:140552710-140556685	-20.40	XM_017594906.1	Rhebl1
XR_001835574.1	LOC108349468	chr1:24464184-24477695	chr7:125034760-125056165	-29.40	XM_017594995.1	Pnpla3
XR_001835574.1	LOC108349468	chr1:24464184-24477695	chr9:65175455-65249527	-23.90	XM_017596459.1	Aox2
XR_001835574.1	LOC108349468	chr1:24464184-24477695	chr10:104036335-104048396	-22.70	XM_017597158.1	Armc7
XR_001835574.1	LOC108349468	chr1:24464184-24477695	chr10:91212296-91222841	-8.60	XM_017597329.1	Hexim2
XR_001835574.1	LOC108349468	chr1:24464184-24477695	chr12:24131529-24152626	-31.40	XM_017598295.1	Ccl24
XR_001835574.1	LOC108349468	chr1:24464184-24477695	chr12:24137225-24152626	-22.90	XM_017598296.1	Ccl24
XR_001835574.1	LOC108349468	chr1:24464184-24477695	chr12:23544574-23564601	-19.80	XM_017598356.1	Orai2
XR_001835574.1	LOC108349468	chr1:24464184-24477695	chr14:2083756-2093378	-18.30	XM_017599260.1	Tmem175
XR_001835574.1	LOC108349468	chr1:24464184-24477695	chr14:81261708-81339359	-33.40	XM_017599346.1	Grk4
XR_001835574.1	LOC108349468	chr1:24464184-24477695	chr14:81261708-81339359	-33.40	XM_017599347.1	Grk4
XR_001835574.1	LOC108349468	chr1:24464184-24477695	chr16:18875768-18944775	-19.30	XM_017600400.1	Nwd1
XR_001835574.1	LOC108349468	chr1:24464184-24477695	chr19:55880570-55914729	-18.90	XM_017601307.1	Spg7
XR_001835574.1	LOC108349468	chr1:24464184-24477695	chr19:38597671-38608951	-32.20	XM_017601347.1	Zfp90
XR_001835574.1	LOC108349468	chr1:24464184-24477695	chr19:25262065-25283786	-6.90	XM_017601423.1	RGD1306072
XR_001835574.1	LOC108349468	chr1:24464184-24477695	chr19:25262065-25283786	-6.90	XM_017601424.1	RGD1306072
XR_001835574.1	LOC108349468	chr1:24464184-24477695	chr19:25262065-25283786	-6.90	XM_017601425.1	RGD1306072
XR_001835574.1	LOC108349468	chr1:24464184-24477695	chr19:25262065-25283786	-6.90	XM_017601426.1	RGD1306072
XR_001835574.1	LOC108349468	chr1:24464184-24477695	chr19:43872076-43886907	-22.80	XM_017601443.1	Zfp1
XR_001835574.1	LOC108349468	chr1:24464184-24477695	chr19:43852709-43886907	-8.90	XM_017601444.1	Zfp1
XR_001835574.1	LOC108349468	chr1:24464184-24477695	chr19:43870076-43886907	-14.30	XM_017601445.1	Zfp1
XR_001835574.1	LOC108349468	chr1:24464184-24477695	chr19:43852709-43886907	-15.00	XM_017601446.1	Zfp1
XR_001835574.1	LOC108349468	chr1:24464184-24477695	chrX:72853867-72863197	-20.80	XM_017602325.1	LOC108353290
XR_001835574.1	LOC108349468	chr1:24464184-24477695	chr19:56178908-56213299	-29.00	XM_214707.9	Tcf25
XR_001835574.1	LOC108349468	chr1:24464184-24477695	chr18:61108712-61162446	-26.00	XM_225927.8	Malt1
XR_001835574.1	LOC108349468	chr1:24464184-24477695	chr5:164845192-164864360	-30.00	XM_342975.7	Mthfr
XR_001835574.1	LOC108349468	chr1:24464184-24477695	chr19:43872076-43886907	-22.80	XM_574241.7	Zfp1
XR_001836873.1	LOC108350090	chr2:210934846-210936609	chr3:113415829-113419417	-21.70	NM_001098782.1	Serf2
XR_001836873.1	LOC108350090	chr2:210934846-210936609	chr11:84051177-84068479	-18.10	XM_006248564.3	Dvl3
XR_001836873.1	LOC108350090	chr2:210934846-210936609	chr11:84051177-84068479	-18.10	XM_006248565.3	Dvl3
XR_001836873.1	LOC108350090	chr2:210934846-210936609	chr11:84051177-84068479	-18.10	XM_006248566.3	Dvl3
XR_001837817.1	LOC108350848	chr4:180331735-180337815	chr3:45925098-45955455	-15.90	NM_001014179.1	Wdsub1
XR_001837817.1	LOC108350848	chr4:180331735-180337815	chr3:45924979-45955452	-15.90	XM_006234211.3	Wdsub1
XR_001837817.1	LOC108350848	chr4:180331735-180337815	chr1:101180497-101198296	-29.60	XM_017590122.1	Ccdc155
XR_001837817.1	LOC108350848	chr4:180331735-180337815	chr3:45924979-45955451	-15.90	XM_017591892.1	Wdsub1
XR_001837817.1	LOC108350848	chr4:180331735-180337815	chr9:66059765-66153729	-37.60	XM_017596810.1	Fzd7
XR_001838298.1	LOC108351187	chr6:26407404-26423879	chr6:26939697-27024129	-13.80	NM_023023.1	Dpysl5
XR_001838298.1	LOC108351187	chr6:26407404-26423879	chr6:28293250-28304599	-13.80	XM_006239841.3	LOC100911610
XR_001838298.1	LOC108351187	chr6:26407404-26423879	chr6:26878740-26923459	-100.50	XM_008764512.2	Mapre3
XR_001838298.1	LOC108351187	chr6:26407404-26423879	chr6:26878740-26923459	-100.50	XM_008764513.2	Mapre3
XR_001838298.1	LOC108351187	chr6:26407404-26423879	chr6:26423841-26446080	-13.80	XM_008764540.2	LOC103692570
XR_001838298.1	LOC108351187	chr6:26407404-26423879	chr6:26939696-27023951	-12.70	XM_017594350.1	Dpysl5
XR_001838621.1	LOC102547735	chr6:74240764-74278309	chr10:86582612-86595102	-11.30	NM_001108297.1	Gsdma
XR_001838621.1	LOC102547735	chr6:74240764-74278309	chr17:1709703-1797732	-31.60	NM_001108404.1	Cdc14b
XR_001838621.1	LOC102547735	chr6:74240764-74278309	chr9:44011471-44024876	-17.80	NM_001195488.1	Coa5
XR_001838621.1	LOC102547735	chr6:74240764-74278309	chr10:56390671-56403188	-37.90	NM_012528.1	Chrnb1
XR_001838621.1	LOC102547735	chr6:74240764-74278309	chr10:84874926-84881190	-32.40	NM_022601.2	Pnpo
XR_001838621.1	LOC102547735	chr6:74240764-74278309	chr5:167142182-167174203	-19.40	NM_031741.1	Slc2a5
XR_001838621.1	LOC102547735	chr6:74240764-74278309	chr1:214278426-214282818	-21.70	XM_006230521.2	Drd4
XR_001838621.1	LOC102547735	chr6:74240764-74278309	chr3:111458227-111469239	-21.00	XM_006234737.2	Ndufaf1
XR_001838621.1	LOC102547735	chr6:74240764-74278309	chr3:111458227-111469182	-26.60	XM_006234738.3	Ndufaf1
XR_001838621.1	LOC102547735	chr6:74240764-74278309	chr3:111458227-111469182	-24.50	XM_006234739.3	Ndufaf1
XR_001838621.1	LOC102547735	chr6:74240764-74278309	chr3:111458227-111468259	-25.90	XM_006234740.3	Ndufaf1
XR_001838621.1	LOC102547735	chr6:74240764-74278309	chr3:111458227-111469053	-34.30	XM_006234741.3	Ndufaf1
XR_001838621.1	LOC102547735	chr6:74240764-74278309	chr12:51845574-51878094	-25.80	XM_006249518.3	Chek2
XR_001838621.1	LOC102547735	chr6:74240764-74278309	chr12:51845574-51878090	-18.30	XM_006249519.2	Chek2
XR_001838621.1	LOC102547735	chr6:74240764-74278309	chr12:51845574-51878091	-21.60	XM_006249520.3	Chek2
XR_001838621.1	LOC102547735	chr6:74240764-74278309	chr12:51845574-51878098	-17.60	XM_006249521.3	Chek2
XR_001838621.1	LOC102547735	chr6:74240764-74278309	chr20:48248193-48270905	-24.90	XM_006256584.3	Bend3
XR_001838621.1	LOC102547735	chr6:74240764-74278309	chr8:33237246-33392198	-21.70	XM_008766070.2	Arhgap32
XR_001838621.1	LOC102547735	chr6:74240764-74278309	chrX:43534939-43538333	-25.00	XM_008773237.2	LOC102557137
XR_001838621.1	LOC102547735	chr6:74240764-74278309	chr8:33237246-33388875	-18.60	XM_017595996.1	Arhgap32
XR_001838621.1	LOC102547735	chr6:74240764-74278309	chr8:33237246-33389025	-18.60	XM_017595997.1	Arhgap32
XR_001839401.1	LOC108351719	chr8:65586740-65588151	chr8:65481584-65587427	-7.40	NM_001134469.1	Lrrc49
XR_001839401.1	LOC108351719	chr8:65586740-65588151	chr8:65481584-65587687	-16.80	XM_006243202.3	Lrrc49
XR_001839401.1	LOC108351719	chr8:65586740-65588151	chr8:65482029-65587687	-16.80	XM_006243204.3	Lrrc49
XR_001840109.1	LOC108352058	chr10:11808374-11816815	chr10:11809531-11844184	-85.80	XM_006245834.3	Nlrc3
XR_001840109.1	LOC108352058	chr10:11808374-11816815	chr10:11809531-11842482	-85.80	XM_017597576.1	Nlrc3
XR_001840109.1	LOC108352058	chr10:11808374-11816815	chr10:11809531-11844184	-85.80	XM_017597577.1	Nlrc3
XR_001840110.1	LOC108352058	chr10:11808374-11816843	chr10:11809531-11844184	-85.80	XM_006245834.3	Nlrc3
XR_001840110.1	LOC108352058	chr10:11808374-11816843	chr10:11809531-11842482	-85.80	XM_017597576.1	Nlrc3
XR_001840110.1	LOC108352058	chr10:11808374-11816843	chr10:11809531-11844184	-85.80	XM_017597577.1	Nlrc3
XR_001840492.1	LOC102553634	chr11:44297688-44306567	chr6:2808988-2860742	-16.10	NM_001007704.1	Galm
XR_001840492.1	LOC102553634	chr11:44297688-44306567	chr6:78172762-78180948	-13.00	NM_001009694.1	LOC314140
XR_001840492.1	LOC102553634	chr11:44297688-44306567	chr3:57718496-57745749	-21.20	NM_001011954.1	Cybrd1
XR_001840492.1	LOC102553634	chr11:44297688-44306567	chr7:123563203-123571420	-24.40	NM_001012120.1	Naga
XR_001840492.1	LOC102553634	chr11:44297688-44306567	chr1:266333440-266345736	-23.20	NM_001013072.1	Sfxn2
XR_001840492.1	LOC102553634	chr11:44297688-44306567	chr7:120263068-120269365	-26.30	NM_001024277.1	Gcat
XR_001840492.1	LOC102553634	chr11:44297688-44306567	chr7:123364312-123376256	-13.40	NM_001024355.1	Ccdc134
XR_001840492.1	LOC102553634	chr11:44297688-44306567	chr5:60944475-60955928	-18.50	NM_001024785.2	Mcart1
XR_001840492.1	LOC102553634	chr11:44297688-44306567	chr16:70859280-70869653	-18.50	NM_001024883.1	Pomk
XR_001840492.1	LOC102553634	chr11:44297688-44306567	chr6:92077379-92121351	-22.60	NM_001025121.1	Cdkl1
XR_001840492.1	LOC102553634	chr11:44297688-44306567	chr15:46555552-46593570	-21.00	NM_001025751.1	Blk
XR_001840492.1	LOC102553634	chr11:44297688-44306567	chr12:546759-576744	-24.90	NM_001035222.2	N4bp2l1
XR_001840492.1	LOC102553634	chr11:44297688-44306567	chr4:170810582-170822037	-22.10	NM_001037797.1	LOC500354
XR_001840492.1	LOC102553634	chr11:44297688-44306567	chr13:96303825-96414404	-25.00	NM_001105977.1	Efcab2
XR_001840492.1	LOC102553634	chr11:44297688-44306567	chr15:33267413-33273587	-22.10	NM_001106032.1	Psmb11
XR_001840492.1	LOC102553634	chr11:44297688-44306567	chr8:104326719-104335729	-18.60	NM_001106848.1	Rnf7
XR_001840492.1	LOC102553634	chr11:44297688-44306567	chr14:17306825-17333588	-31.80	NM_001107210.1	Ppef2
XR_001840492.1	LOC102553634	chr11:44297688-44306567	chr14:83089000-83219464	-19.20	NM_001107229.1	Depdc5
XR_001840492.1	LOC102553634	chr11:44297688-44306567	chr1:91596397-91657395	-32.40	NM_001107505.1	Rhpn2
XR_001840492.1	LOC102553634	chr11:44297688-44306567	chr1:199310935-199320727	-28.70	NM_001107553.1	Zfp668
XR_001840492.1	LOC102553634	chr11:44297688-44306567	chr2:178389986-178393118	-21.60	NM_001107685.1	RGD1560010
XR_001840492.1	LOC102553634	chr11:44297688-44306567	chr3:159856994-159863506	-27.30	NM_001107799.1	Fitm2
XR_001840492.1	LOC102553634	chr11:44297688-44306567	chr10:86819929-86833301	-29.80	NM_001108298.1	Cdc6
XR_001840492.1	LOC102553634	chr11:44297688-44306567	chr12:47031586-47039556	-19.30	NM_001108339.1	Gatc
XR_001840492.1	LOC102553634	chr11:44297688-44306567	chr15:18625963-18636133	-21.90	NM_001108372.2	Rpp14
XR_001840492.1	LOC102553634	chr11:44297688-44306567	chr12:31609053-31629881	-22.00	NM_001108853.1	Piwil1
XR_001840492.1	LOC102553634	chr11:44297688-44306567	chr12:37680152-37682994	-27.60	NM_001109065.2	RGD1563482
XR_001840492.1	LOC102553634	chr11:44297688-44306567	chr1:65657276-65659945	-20.10	NM_001109334.1	Rnf225
XR_001840492.1	LOC102553634	chr11:44297688-44306567	chr1:80267725-80271001	-22.10	NM_001109416.1	Cd3eap
XR_001840492.1	LOC102553634	chr11:44297688-44306567	chr8:49100759-49106177	-22.70	NM_001109528.1	Tmem25
XR_001840492.1	LOC102553634	chr11:44297688-44306567	chr15:38096994-38097856	-20.40	NM_001109649.2	Mrpl57
XR_001840492.1	LOC102553634	chr11:44297688-44306567	chr10:57126127-57127783	-24.50	NM_001115030.1	Gltpd2
XR_001840492.1	LOC102553634	chr11:44297688-44306567	chr11:30880231-30893262	-21.10	NM_001127523.2	Mis18a
XR_001840492.1	LOC102553634	chr11:44297688-44306567	chr7:143781690-143793770	-16.60	NM_001134454.1	Csad
XR_001840492.1	LOC102553634	chr11:44297688-44306567	chr1:266451021-266464903	-25.90	NM_001134509.1	Borcs7
XR_001840492.1	LOC102553634	chr11:44297688-44306567	chr5:138254946-138267601	-22.90	NM_001134627.2	RGD1563015
XR_001840492.1	LOC102553634	chr11:44297688-44306567	chr16:8202048-8207464	-22.50	NM_001134850.1	Dph3
XR_001840492.1	LOC102553634	chr11:44297688-44306567	chrX:10510033-10630281	-16.50	NM_001135923.1	Usp9x
XR_001840492.1	LOC102553634	chr11:44297688-44306567	chr8:91069925-91162537	-33.30	NM_001137647.1	Sh3bgrl2
XR_001840492.1	LOC102553634	chr11:44297688-44306567	chr15:18625963-18635925	-23.80	NM_001141929.1	Rpp14
XR_001840492.1	LOC102553634	chr11:44297688-44306567	chr12:23544483-23564602	-28.20	NM_001170403.1	Orai2
XR_001840492.1	LOC102553634	chr11:44297688-44306567	chr7:141428113-141494785	-16.00	NM_001191615.2	Lima1
XR_001840492.1	LOC102553634	chr11:44297688-44306567	chr11:67210500-67258789	-20.50	NM_001309638.1	Casr
XR_001840492.1	LOC102553634	chr11:44297688-44306567	chr8:59561817-59590172	-19.50	NM_017078.2	Chrna5
XR_001840492.1	LOC102553634	chr11:44297688-44306567	chr20:32120317-32133431	-20.40	NM_020074.2	Srgn
XR_001840492.1	LOC102553634	chr11:44297688-44306567	chr8:95969002-96012733	-32.70	NM_021576.2	Nt5e
XR_001840492.1	LOC102553634	chr11:44297688-44306567	chr7:143781747-143793970	-11.60	NM_021750.2	Csad
XR_001840492.1	LOC102553634	chr11:44297688-44306567	chr14:84306466-84317241	-24.90	NM_022608.1	Sec14l3
XR_001840492.1	LOC102553634	chr11:44297688-44306567	chr8:132120452-132157485	-14.30	NM_022713.2	Tgm4
XR_001840492.1	LOC102553634	chr11:44297688-44306567	chr7:31699872-31784192	-22.20	NM_023979.1	Apaf1
XR_001840492.1	LOC102553634	chr11:44297688-44306567	chr13:37479758-37492680	-19.30	NM_024395.1	Htr5b
XR_001840492.1	LOC102553634	chr11:44297688-44306567	chr1:170588036-170594159	-22.10	NM_031357.1	Tpp1
XR_001840492.1	LOC102553634	chr11:44297688-44306567	chr8:21922515-21968495	-9.20	NM_053354.3	Dnmt1
XR_001840492.1	LOC102553634	chr11:44297688-44306567	chr12:38786539-38805121	-21.40	NM_130430.1	Psmd9
XR_001840492.1	LOC102553634	chr11:44297688-44306567	chr4:180887182-180908121	-19.50	NM_201421.1	Fgfr1op2
XR_001840492.1	LOC102553634	chr11:44297688-44306567	chr4:153948057-154044493	-17.80	NM_207617.1	Iqsec3
XR_001840492.1	LOC102553634	chr11:44297688-44306567	chr6:126622692-126630642	-10.10	XM_002729747.5	Tmem251
XR_001840492.1	LOC102553634	chr11:44297688-44306567	chr2:140460749-140464588	-16.80	XM_003749275.3	Ndufc1
XR_001840492.1	LOC102553634	chr11:44297688-44306567	chr5:61120419-61130053	-17.30	XM_003749932.4	Slc25a51
XR_001840492.1	LOC102553634	chr11:44297688-44306567	chr17:35126955-35133852	-17.40	XM_003751684.4	LOC100912478
XR_001840492.1	LOC102553634	chr11:44297688-44306567	chr1:91596344-91657388	-25.00	XM_006228887.3	Rhpn2
XR_001840492.1	LOC102553634	chr11:44297688-44306567	chr1:157573344-157667973	-29.80	XM_006229692.3	Rab30
XR_001840492.1	LOC102553634	chr11:44297688-44306567	chr1:157642287-157667973	-6.80	XM_006229693.3	Rab30
XR_001840492.1	LOC102553634	chr11:44297688-44306567	chr2:116028735-116103227	-13.80	XM_006232226.3	Phc3
XR_001840492.1	LOC102553634	chr11:44297688-44306567	chr2:116028735-116103227	-24.90	XM_006232227.3	Phc3
XR_001840492.1	LOC102553634	chr11:44297688-44306567	chr2:116028735-116103227	-24.90	XM_006232230.3	Phc3
XR_001840492.1	LOC102553634	chr11:44297688-44306567	chr2:243332705-243353227	-20.50	XM_006233392.3	LOC102555814
XR_001840492.1	LOC102553634	chr11:44297688-44306567	chr3:14592985-14614011	-13.50	XM_006234041.3	LOC502618
XR_001840492.1	LOC102553634	chr11:44297688-44306567	chr3:58531192-58561494	-31.30	XM_006234352.3	Pdk1
XR_001840492.1	LOC102553634	chr11:44297688-44306567	chr3:103769684-103851347	-9.30	XM_006234711.3	Slc12a6
XR_001840492.1	LOC102553634	chr11:44297688-44306567	chr4:81330596-81375248	-17.30	XM_006236486.3	Snx10
XR_001840492.1	LOC102553634	chr11:44297688-44306567	chr4:81339041-81375248	-25.50	XM_006236488.3	Snx10
XR_001840492.1	LOC102553634	chr11:44297688-44306567	chr4:81331314-81375248	-9.80	XM_006236489.3	Snx10
XR_001840492.1	LOC102553634	chr11:44297688-44306567	chr4:81330670-81375248	-13.90	XM_006236490.1	Snx10
XR_001840492.1	LOC102553634	chr11:44297688-44306567	chr4:119633214-119663081	-14.20	XM_006236855.2	Efcc1
XR_001840492.1	LOC102553634	chr11:44297688-44306567	chr4:180887193-180908206	-23.80	XM_006237688.2	Fgfr1op2
XR_001840492.1	LOC102553634	chr11:44297688-44306567	chr5:62154526-62210797	-20.00	XM_006238058.3	Coro2a
XR_001840492.1	LOC102553634	chr11:44297688-44306567	chr5:60942566-60954158	-12.20	XM_006238064.2	Mcart1
XR_001840492.1	LOC102553634	chr11:44297688-44306567	chr5:60942566-60956135	-19.10	XM_006238065.3	Mcart1
XR_001840492.1	LOC102553634	chr11:44297688-44306567	chr5:61120419-61130053	-17.30	XM_006238149.3	Slc25a51
XR_001840492.1	LOC102553634	chr11:44297688-44306567	chr5:113614164-113626834	-28.70	XM_006238402.3	Lrrc19
XR_001840492.1	LOC102553634	chr11:44297688-44306567	chr5:135074158-135145633	-21.20	XM_006238714.3	Pik3r3
XR_001840492.1	LOC102553634	chr11:44297688-44306567	chr5:164845192-164864360	-16.00	XM_006239413.3	Mthfr
XR_001840492.1	LOC102553634	chr11:44297688-44306567	chr5:164844642-164864360	-14.50	XM_006239414.3	Mthfr
XR_001840492.1	LOC102553634	chr11:44297688-44306567	chr5:164844754-164864360	-17.40	XM_006239416.1	Mthfr
XR_001840492.1	LOC102553634	chr11:44297688-44306567	chr5:164844754-164864360	-17.40	XM_006239417.1	Mthfr
XR_001840492.1	LOC102553634	chr11:44297688-44306567	chr5:164848319-164864360	-7.40	XM_006239418.1	Mthfr
XR_001840492.1	LOC102553634	chr11:44297688-44306567	chr6:92076247-92123108	-7.20	XM_006240171.3	Cdkl1
XR_001840492.1	LOC102553634	chr11:44297688-44306567	chr6:92076247-92121984	-24.60	XM_006240172.3	Cdkl1
XR_001840492.1	LOC102553634	chr11:44297688-44306567	chr6:101923851-102029705	-24.40	XM_006240258.2	Mpp5
XR_001840492.1	LOC102553634	chr11:44297688-44306567	chr7:73222331-73243684	-14.50	XM_006241546.3	Erich5
XR_001840492.1	LOC102553634	chr11:44297688-44306567	chr7:73222332-73243684	-14.50	XM_006241547.3	Erich5
XR_001840492.1	LOC102553634	chr11:44297688-44306567	chr7:123563047-123572060	-19.10	XM_006242087.3	Naga
XR_001840492.1	LOC102553634	chr11:44297688-44306567	chr7:123563047-123572074	-31.30	XM_006242088.3	Naga
XR_001840492.1	LOC102553634	chr11:44297688-44306567	chr7:123362471-123376930	-26.20	XM_006242113.3	Ccdc134
XR_001840492.1	LOC102553634	chr11:44297688-44306567	chr7:143781520-143810880	-19.40	XM_006242438.3	Csad
XR_001840492.1	LOC102553634	chr11:44297688-44306567	chr7:143781520-143810087	-29.50	XM_006242439.2	Csad
XR_001840492.1	LOC102553634	chr11:44297688-44306567	chr7:143781520-143810880	-19.40	XM_006242440.3	Csad
XR_001840492.1	LOC102553634	chr11:44297688-44306567	chr7:143781520-143809953	-28.00	XM_006242442.3	Csad
XR_001840492.1	LOC102553634	chr11:44297688-44306567	chr8:96106055-96134445	-32.10	XM_006243513.3	Syncrip
XR_001840492.1	LOC102553634	chr11:44297688-44306567	chr8:96106055-96134392	-17.90	XM_006243514.2	Syncrip
XR_001840492.1	LOC102553634	chr11:44297688-44306567	chr8:96106055-96132628	-19.50	XM_006243517.3	Syncrip
XR_001840492.1	LOC102553634	chr11:44297688-44306567	chr8:96106055-96134057	-20.00	XM_006243518.3	Syncrip
XR_001840492.1	LOC102553634	chr11:44297688-44306567	chr8:132117279-132157483	-27.10	XM_006244202.3	Tgm4
XR_001840492.1	LOC102553634	chr11:44297688-44306567	chr9:65534767-65586395	-16.20	XM_006244946.3	Cflar
XR_001840492.1	LOC102553634	chr11:44297688-44306567	chr9:65535651-65586395	-14.30	XM_006244947.3	Cflar
XR_001840492.1	LOC102553634	chr11:44297688-44306567	chr9:65542478-65586395	-4.60	XM_006244948.3	Cflar
XR_001840492.1	LOC102553634	chr11:44297688-44306567	chr9:65534608-65586395	-13.40	XM_006244949.3	Cflar
XR_001840492.1	LOC102553634	chr11:44297688-44306567	chr9:65554239-65586395	-5.30	XM_006244950.3	Cflar
XR_001840492.1	LOC102553634	chr11:44297688-44306567	chr10:57653823-57661833	-26.90	XM_006246791.3	Mis12
XR_001840492.1	LOC102553634	chr11:44297688-44306567	chr10:57653685-57661833	-22.00	XM_006246793.3	Mis12
XR_001840492.1	LOC102553634	chr11:44297688-44306567	chr10:57653823-57661833	-45.80	XM_006246794.3	Mis12
XR_001840492.1	LOC102553634	chr11:44297688-44306567	chr10:74956411-75027315	-26.90	XM_006247090.3	Rnf43
XR_001840492.1	LOC102553634	chr11:44297688-44306567	chr10:74956411-75027315	-26.90	XM_006247091.3	Rnf43
XR_001840492.1	LOC102553634	chr11:44297688-44306567	chr10:86819478-86833301	-13.10	XM_006247354.3	Cdc6
XR_001840492.1	LOC102553634	chr11:44297688-44306567	chr10:91212296-91222841	-17.40	XM_006247514.3	Hexim2
XR_001840492.1	LOC102553634	chr11:44297688-44306567	chr10:91212296-91222841	-17.40	XM_006247515.3	Hexim2
XR_001840492.1	LOC102553634	chr11:44297688-44306567	chr10:91212296-91222841	-8.40	XM_006247518.3	Hexim2
XR_001840492.1	LOC102553634	chr11:44297688-44306567	chr11:67618683-67644879	-20.70	XM_006248413.3	Fam162a
XR_001840492.1	LOC102553634	chr11:44297688-44306567	chr12:18996566-19033714	-25.70	XM_006249016.3	Vamp7
XR_001840492.1	LOC102553634	chr11:44297688-44306567	chr13:56513231-56542444	-30.10	XM_006249937.2	Zbtb41
XR_001840492.1	LOC102553634	chr11:44297688-44306567	chr13:56513359-56542444	-22.60	XM_006249938.3	Zbtb41
XR_001840492.1	LOC102553634	chr11:44297688-44306567	chr13:56513231-56542444	-30.10	XM_006249939.2	Zbtb41
XR_001840492.1	LOC102553634	chr11:44297688-44306567	chr13:56513458-56542444	-25.70	XM_006249940.3	Zbtb41
XR_001840492.1	LOC102553634	chr11:44297688-44306567	chr14:100131827-100140400	-7.70	XM_006251518.3	Fbxo48
XR_001840492.1	LOC102553634	chr11:44297688-44306567	chr15:51859004-51895707	-20.40	XM_006252241.3	Sorbs3
XR_001840492.1	LOC102553634	chr11:44297688-44306567	chr16:35935069-36062734	-18.40	XM_006253083.2	Galnt7
XR_001840492.1	LOC102553634	chr11:44297688-44306567	chr16:56852696-56900019	-18.30	XM_006253207.2	Msr1
XR_001840492.1	LOC102553634	chr11:44297688-44306567	chr16:70142561-70151190	-22.10	XM_006253301.2	Vma21
XR_001840492.1	LOC102553634	chr11:44297688-44306567	chr17:4169696-4194700	-19.30	XM_006253525.3	Ctla2a
XR_001840492.1	LOC102553634	chr11:44297688-44306567	chr17:27429421-27452353	-20.80	XM_006253789.3	Riok1
XR_001840492.1	LOC102553634	chr11:44297688-44306567	chr17:35126955-35134495	-26.60	XM_006253887.3	LOC100912478
XR_001840492.1	LOC102553634	chr11:44297688-44306567	chr19:14479511-14495568	-14.00	XM_006255155.3	Zfp82
XR_001840492.1	LOC102553634	chr11:44297688-44306567	chr19:32208202-32248694	-16.00	XM_006255395.3	Smad1
XR_001840492.1	LOC102553634	chr11:44297688-44306567	chr19:38597671-38608951	-23.10	XM_006255565.3	Zfp90
XR_001840492.1	LOC102553634	chr11:44297688-44306567	chr19:43872075-43886907	-19.50	XM_006255656.3	Zfp1
XR_001840492.1	LOC102553634	chr11:44297688-44306567	chr19:43852709-43886907	-9.30	XM_006255657.3	Zfp1
XR_001840492.1	LOC102553634	chr11:44297688-44306567	chr19:43852707-43886907	-9.30	XM_006255660.3	Zfp1
XR_001840492.1	LOC102553634	chr11:44297688-44306567	chr19:43854874-43886907	-13.20	XM_006255662.3	Zfp1
XR_001840492.1	LOC102553634	chr11:44297688-44306567	chr19:43872074-43886907	-20.40	XM_006255663.3	Zfp1
XR_001840492.1	LOC102553634	chr11:44297688-44306567	chr19:56178905-56213299	-10.10	XM_006255793.3	Tcf25
XR_001840492.1	LOC102553634	chr11:44297688-44306567	chr20:29654926-29679927	-10.70	XM_006256419.3	Spock2
XR_001840492.1	LOC102553634	chr11:44297688-44306567	chr7:141428113-141513682	-17.70	XM_006257354.3	Lima1
XR_001840492.1	LOC102553634	chr11:44297688-44306567	chr7:141428113-141528447	-10.20	XM_006257355.3	Lima1
XR_001840492.1	LOC102553634	chr11:44297688-44306567	chr1:65656265-65660272	-21.50	XM_008758771.2	Rnf225
XR_001840492.1	LOC102553634	chr11:44297688-44306567	chr1:157643169-157667973	-12.80	XM_008759647.2	Rab30
XR_001840492.1	LOC102553634	chr11:44297688-44306567	chr5:76858341-76974052	-25.90	XM_008763745.2	RGD1310951
XR_001840492.1	LOC102553634	chr11:44297688-44306567	chr5:144355792-144403623	-4.90	XM_008764024.2	Ago3
XR_001840492.1	LOC102553634	chr11:44297688-44306567	chr6:11216198-11219819	-11.20	XM_008764473.2	LOC103692555
XR_001840492.1	LOC102553634	chr11:44297688-44306567	chr6:78172827-78181608	-19.50	XM_008764657.2	LOC314140
XR_001840492.1	LOC102553634	chr11:44297688-44306567	chr6:101923675-102029705	-28.60	XM_008764773.2	Mpp5
XR_001840492.1	LOC102553634	chr11:44297688-44306567	chr6:101923675-102029705	-28.60	XM_008764774.2	Mpp5
XR_001840492.1	LOC102553634	chr11:44297688-44306567	chr7:31699309-31770327	-18.00	XM_008765263.2	Apaf1
XR_001840492.1	LOC102553634	chr11:44297688-44306567	chr7:143781520-143809724	-23.90	XM_008765782.2	Csad
XR_001840492.1	LOC102553634	chr11:44297688-44306567	chr9:30951713-30954592	-26.70	XM_008766942.2	LOC103690508
XR_001840492.1	LOC102553634	chr11:44297688-44306567	chr9:30951713-30954592	-26.70	XM_008766945.2	LOC103690508
XR_001840492.1	LOC102553634	chr11:44297688-44306567	chr9:30951713-30954592	-26.70	XM_008766946.2	LOC103690508
XR_001840492.1	LOC102553634	chr11:44297688-44306567	chr10:57309731-57319168	-21.70	XM_008767844.2	Inca1
XR_001840492.1	LOC102553634	chr11:44297688-44306567	chr12:546759-576738	-17.60	XM_008768992.2	N4bp2l1
XR_001840492.1	LOC102553634	chr11:44297688-44306567	chr12:47470074-47483131	-12.90	XM_008769327.2	Oasl2
XR_001840492.1	LOC102553634	chr11:44297688-44306567	chr13:113791793-113818126	-28.00	XM_008769849.2	Cd46
XR_001840492.1	LOC102553634	chr11:44297688-44306567	chr14:3058035-3066471	-19.50	XM_008769919.1	Gfi1
XR_001840492.1	LOC102553634	chr11:44297688-44306567	chr14:100131827-100140400	-7.70	XM_008770433.2	Fbxo48
XR_001840492.1	LOC102553634	chr11:44297688-44306567	chr15:18625963-18636157	-19.40	XM_008770552.2	Rpp14
XR_001840492.1	LOC102553634	chr11:44297688-44306567	chr16:70142561-70151833	-19.30	XM_008771344.2	Vma21
XR_001840492.1	LOC102553634	chr11:44297688-44306567	chr16:70854825-70869653	-11.30	XM_008771353.2	Pomk
XR_001840492.1	LOC102553634	chr11:44297688-44306567	chr17:35121571-35126402	-17.80	XM_008771606.2	LOC103694079
XR_001840492.1	LOC102553634	chr11:44297688-44306567	chr19:14479511-14495568	-14.00	XM_008772333.2	Zfp82
XR_001840492.1	LOC102553634	chr11:44297688-44306567	chr19:14479511-14495568	-14.00	XM_008772334.2	Zfp82
XR_001840492.1	LOC102553634	chr11:44297688-44306567	chr19:14479433-14495568	-20.00	XM_008772335.2	Zfp82
XR_001840492.1	LOC102553634	chr11:44297688-44306567	chr19:14479442-14495568	-22.20	XM_008772336.2	Zfp82
XR_001840492.1	LOC102553634	chr11:44297688-44306567	chr19:43872076-43886907	-26.00	XM_008772584.2	Zfp1
XR_001840492.1	LOC102553634	chr11:44297688-44306567	chr19:43870075-43886907	-13.80	XM_008772586.2	Zfp1
XR_001840492.1	LOC102553634	chr11:44297688-44306567	chr19:55880549-55914728	-15.80	XM_008772619.2	Spg7
XR_001840492.1	LOC102553634	chr11:44297688-44306567	chr19:59327328-59333706	-7.70	XM_008772681.2	Coa6
XR_001840492.1	LOC102553634	chr11:44297688-44306567	chr1:157614944-157667973	-15.20	XM_017589171.1	Rab30
XR_001840492.1	LOC102553634	chr11:44297688-44306567	chr1:267620857-267640455	-15.10	XM_017589295.1	Gsto2
XR_001840492.1	LOC102553634	chr11:44297688-44306567	chr1:44443218-44447595	-19.90	XM_017589702.1	Cldn20
XR_001840492.1	LOC102553634	chr11:44297688-44306567	chr1:44443218-44447595	-10.10	XM_017589703.1	Cldn20
XR_001840492.1	LOC102553634	chr11:44297688-44306567	chr2:116028735-116103227	-13.10	XM_017590841.1	Phc3
XR_001840492.1	LOC102553634	chr11:44297688-44306567	chr2:116028735-116103227	-13.10	XM_017590842.1	Phc3
XR_001840492.1	LOC102553634	chr11:44297688-44306567	chr2:116028735-116103227	-13.80	XM_017590843.1	Phc3
XR_001840492.1	LOC102553634	chr11:44297688-44306567	chr2:116028735-116103227	-24.90	XM_017590844.1	Phc3
XR_001840492.1	LOC102553634	chr11:44297688-44306567	chr2:116038174-116103227	-9.40	XM_017590845.1	Phc3
XR_001840492.1	LOC102553634	chr11:44297688-44306567	chr2:243332705-243353227	-20.90	XM_017591352.1	LOC102555814
XR_001840492.1	LOC102553634	chr11:44297688-44306567	chr3:8450264-8495764	-32.90	XM_017591519.1	Odf2
XR_001840492.1	LOC102553634	chr11:44297688-44306567	chr3:8450260-8495764	-18.80	XM_017591520.1	Odf2
XR_001840492.1	LOC102553634	chr11:44297688-44306567	chr3:8450264-8495764	-32.90	XM_017591521.1	Odf2
XR_001840492.1	LOC102553634	chr11:44297688-44306567	chr3:8450264-8495764	-32.90	XM_017591522.1	Odf2
XR_001840492.1	LOC102553634	chr11:44297688-44306567	chr3:8450260-8495764	-18.80	XM_017591523.1	Odf2
XR_001840492.1	LOC102553634	chr11:44297688-44306567	chr3:8449733-8495764	-16.10	XM_017591524.1	Odf2
XR_001840492.1	LOC102553634	chr11:44297688-44306567	chr3:8450573-8495764	-10.40	XM_017591525.1	Odf2
XR_001840492.1	LOC102553634	chr11:44297688-44306567	chr3:8451002-8495764	-23.50	XM_017591526.1	Odf2
XR_001840492.1	LOC102553634	chr11:44297688-44306567	chr3:8450356-8495764	-24.70	XM_017591527.1	Odf2
XR_001840492.1	LOC102553634	chr11:44297688-44306567	chr3:8450573-8495764	-13.90	XM_017591528.1	Odf2
XR_001840492.1	LOC102553634	chr11:44297688-44306567	chr3:8450349-8495764	-25.50	XM_017591529.1	Odf2
XR_001840492.1	LOC102553634	chr11:44297688-44306567	chr3:8452759-8495764	-13.50	XM_017591530.1	Odf2
XR_001840492.1	LOC102553634	chr11:44297688-44306567	chr3:8450575-8495764	-10.40	XM_017591531.1	Odf2
XR_001840492.1	LOC102553634	chr11:44297688-44306567	chr3:8449783-8495764	-20.70	XM_017591532.1	Odf2
XR_001840492.1	LOC102553634	chr11:44297688-44306567	chr3:8450575-8495764	-15.00	XM_017591533.1	Odf2
XR_001840492.1	LOC102553634	chr11:44297688-44306567	chr3:8450575-8495764	-10.40	XM_017591534.1	Odf2
XR_001840492.1	LOC102553634	chr11:44297688-44306567	chr3:8450349-8495764	-25.50	XM_017591535.1	Odf2
XR_001840492.1	LOC102553634	chr11:44297688-44306567	chr3:8450576-8495764	-10.40	XM_017591536.1	Odf2
XR_001840492.1	LOC102553634	chr11:44297688-44306567	chr3:8450349-8495764	-25.50	XM_017591537.1	Odf2
XR_001840492.1	LOC102553634	chr11:44297688-44306567	chr4:7889727-7931357	-18.40	XM_017592511.1	Pus7
XR_001840492.1	LOC102553634	chr11:44297688-44306567	chr4:7889727-7931357	-18.40	XM_017592512.1	Pus7
XR_001840492.1	LOC102553634	chr11:44297688-44306567	chr4:153948052-154015817	-13.20	XM_017592734.1	Iqsec3
XR_001840492.1	LOC102553634	chr11:44297688-44306567	chr4:170807633-170822037	-16.20	XM_017592837.1	LOC500354
XR_001840492.1	LOC102553634	chr11:44297688-44306567	chr5:129024505-129082849	-13.90	XM_017593268.1	Ttc39a
XR_001840492.1	LOC102553634	chr11:44297688-44306567	chr5:62154526-62189227	-17.20	XM_017593364.1	Coro2a
XR_001840492.1	LOC102553634	chr11:44297688-44306567	chr5:144355792-144396827	-4.90	XM_017593400.1	Ago3
XR_001840492.1	LOC102553634	chr11:44297688-44306567	chr5:135069972-135145633	-10.80	XM_017593605.1	Pik3r3
XR_001840492.1	LOC102553634	chr11:44297688-44306567	chr6:3232278-3272454	-22.90	XM_017594530.1	Cdkl4
XR_001840492.1	LOC102553634	chr11:44297688-44306567	chr7:125034760-125056165	-20.50	XM_017594995.1	Pnpla3
XR_001840492.1	LOC102553634	chr11:44297688-44306567	chr7:143781520-143809930	-19.30	XM_017595076.1	Csad
XR_001840492.1	LOC102553634	chr11:44297688-44306567	chr9:65554173-65586395	-15.90	XM_017596249.1	Cflar
XR_001840492.1	LOC102553634	chr11:44297688-44306567	chr10:91212296-91222841	-8.40	XM_017597329.1	Hexim2
XR_001840492.1	LOC102553634	chr11:44297688-44306567	chr10:72198475-72225139	-35.70	XM_017597468.1	Myo19
XR_001840492.1	LOC102553634	chr11:44297688-44306567	chr10:57653686-57661833	-19.10	XM_017597477.1	Mis12
XR_001840492.1	LOC102553634	chr11:44297688-44306567	chr10:67494851-67527582	-14.20	XM_017597484.1	Adap2
XR_001840492.1	LOC102553634	chr11:44297688-44306567	chr11:67724071-67758025	-27.50	XM_017597993.1	Parp9
XR_001840492.1	LOC102553634	chr11:44297688-44306567	chr12:23544574-23564601	-25.10	XM_017598356.1	Orai2
XR_001840492.1	LOC102553634	chr11:44297688-44306567	chr12:31608641-31629961	-20.00	XM_017598411.1	Piwil1
XR_001840492.1	LOC102553634	chr11:44297688-44306567	chr12:52606554-52659466	-27.90	XM_017598569.1	Zfp605
XR_001840492.1	LOC102553634	chr11:44297688-44306567	chr14:2083756-2100004	-22.00	XM_017599262.1	Tmem175
XR_001840492.1	LOC102553634	chr11:44297688-44306567	chr14:100129835-100140400	-9.30	XM_017599324.1	Fbxo48
XR_001840492.1	LOC102553634	chr11:44297688-44306567	chr16:70859311-70869653	-22.60	XM_017600143.1	Pomk
XR_001840492.1	LOC102553634	chr11:44297688-44306567	chr16:70863532-70869653	-15.10	XM_017600144.1	Pomk
XR_001840492.1	LOC102553634	chr11:44297688-44306567	chr17:45223833-45229463	-13.10	XM_017600793.1	Pgbd1
XR_001840492.1	LOC102553634	chr11:44297688-44306567	chr19:55880570-55914729	-35.50	XM_017601307.1	Spg7
XR_001840492.1	LOC102553634	chr11:44297688-44306567	chr19:38597671-38608951	-23.10	XM_017601347.1	Zfp90
XR_001840492.1	LOC102553634	chr11:44297688-44306567	chr19:43872076-43886907	-26.00	XM_017601443.1	Zfp1
XR_001840492.1	LOC102553634	chr11:44297688-44306567	chr19:43852709-43886907	-17.60	XM_017601444.1	Zfp1
XR_001840492.1	LOC102553634	chr11:44297688-44306567	chr19:43870076-43886907	-19.40	XM_017601445.1	Zfp1
XR_001840492.1	LOC102553634	chr11:44297688-44306567	chr19:43852709-43886907	-9.30	XM_017601446.1	Zfp1
XR_001840492.1	LOC102553634	chr11:44297688-44306567	chrX:45635751-45640012	-15.50	XM_017602298.1	RGD1563378
XR_001840492.1	LOC102553634	chr11:44297688-44306567	chr19:56178908-56213299	-10.10	XM_214707.9	Tcf25
XR_001840492.1	LOC102553634	chr11:44297688-44306567	chr5:164845192-164864360	-16.00	XM_342975.7	Mthfr
XR_001840492.1	LOC102553634	chr11:44297688-44306567	chr19:43872076-43886907	-18.60	XM_574241.7	Zfp1
XR_001840498.1	LOC108352331	chr11:53608340-53616081	chr5:127404417-127476636	-23.40	XM_003749992.3	Lrp8
XR_001840498.1	LOC108352331	chr11:53608340-53616081	chr5:127404417-127476636	-23.40	XM_003749993.3	Lrp8
XR_001840498.1	LOC108352331	chr11:53608340-53616081	chr5:127404417-127476636	-23.40	XM_006238567.2	Lrp8
XR_001840498.1	LOC108352331	chr11:53608340-53616081	chr5:127404417-127476636	-23.40	XM_006238570.2	Lrp8
XR_001840498.1	LOC108352331	chr11:53608340-53616081	chr5:127404417-127476636	-23.40	XM_006238571.2	Lrp8
XR_001840498.1	LOC108352331	chr11:53608340-53616081	chr5:127404417-127476636	-16.60	XM_006238574.2	Lrp8
XR_001840498.1	LOC108352331	chr11:53608340-53616081	chr5:127404417-127476636	-23.40	XM_008763937.1	Lrp8
XR_001840498.1	LOC108352331	chr11:53608340-53616081	chr5:127404417-127476636	-23.40	XM_008763938.1	Lrp8
XR_001840498.1	LOC108352331	chr11:53608340-53616081	chr5:127404417-127476636	-23.40	XM_008763939.1	Lrp8
XR_001840498.1	LOC108352331	chr11:53608340-53616081	chr5:127404417-127476636	-23.40	XM_008763941.1	Lrp8
XR_001840498.1	LOC108352331	chr11:53608340-53616081	chr5:127404417-127476636	-23.40	XM_008763942.1	Lrp8
XR_001840498.1	LOC108352331	chr11:53608340-53616081	chr5:127404417-127476636	-20.20	XM_008763943.1	Lrp8
XR_001840498.1	LOC108352331	chr11:53608340-53616081	chr5:127404417-127476636	-20.20	XM_008763944.1	Lrp8
XR_001840498.1	LOC108352331	chr11:53608340-53616081	chr5:127404348-127476636	-23.40	XM_008763945.2	Lrp8
XR_001840498.1	LOC108352331	chr11:53608340-53616081	chr5:127404417-127476636	-16.80	XM_008763946.1	Lrp8
XR_001840498.1	LOC108352331	chr11:53608340-53616081	chr5:127404417-127476636	-23.50	XM_008763948.1	Lrp8
XR_001840498.1	LOC108352331	chr11:53608340-53616081	chr7:98399207-98555215	-24.10	XM_008765526.2	Fer1l6
XR_001840498.1	LOC108352331	chr11:53608340-53616081	chr8:113703406-113936814	-19.20	XM_008766530.2	Nek11
XR_001840498.1	LOC108352331	chr11:53608340-53616081	chr10:83584629-83618385	-9.70	XM_008768188.1	LOC102547047
XR_001840498.1	LOC108352331	chr11:53608340-53616081	chr8:113703406-113936814	-20.90	XM_017595680.1	Nek11
XR_001840498.1	LOC108352331	chr11:53608340-53616081	chr8:113703406-113936814	-20.90	XM_017595681.1	Nek11
XR_001840498.1	LOC108352331	chr11:53608340-53616081	chr8:113703406-113936814	-19.20	XM_017595682.1	Nek11
XR_001840498.1	LOC108352331	chr11:53608340-53616081	chr8:113703406-113903444	-15.90	XM_017595685.1	Nek11
XR_001840498.1	LOC108352331	chr11:53608340-53616081	chr8:113703406-113904120	-16.80	XM_017595686.1	Nek11
XR_001840498.1	LOC108352331	chr11:53608340-53616081	chr8:113703406-113936807	-20.00	XM_017595687.1	Nek11
XR_001840498.1	LOC108352331	chr11:53608340-53616081	chr5:127404417-127476636	-24.00	XM_342877.7	Lrp8
XR_001840582.1	LOC108352384	chr11:83043850-83048383	chr4:66164639-66254297	-10.50	XM_006236311.3	Ubn2
XR_001840908.1	LOC102555374	chr13:90900495-90905465	chr10:109774878-109785877	-18.90	NM_001126082.1	Anapc11
XR_001841046.1	LOC102551010	chr14:4058748-4065103	chr3:45925098-45955455	-20.80	NM_001014179.1	Wdsub1
XR_001841046.1	LOC102551010	chr14:4058748-4065103	chrX:15679254-15682653	-25.50	NM_207601.1	Plp2
XR_001841046.1	LOC102551010	chr14:4058748-4065103	chr3:112428361-112499333	-16.50	XM_001080099.6	Stard9
XR_001841046.1	LOC102551010	chr14:4058748-4065103	chr1:80046975-80057022	-19.30	XM_006228402.3	Qpctl
XR_001841046.1	LOC102551010	chr14:4058748-4065103	chr3:45924979-45955452	-20.80	XM_006234211.3	Wdsub1
XR_001841046.1	LOC102551010	chr14:4058748-4065103	chr15:27964000-27968492	-23.60	XM_006251890.3	Rnase9
XR_001841046.1	LOC102551010	chr14:4058748-4065103	chr15:27964000-27968492	-28.90	XM_006251891.3	Rnase9
XR_001841046.1	LOC102551010	chr14:4058748-4065103	chr3:45924979-45955451	-20.80	XM_017591892.1	Wdsub1
XR_001841467.1	LOC102547244	chr15:105513164-105530050	chr5:173024338-173050228	-27.50	XM_006239572.3	Slc35e2b
XR_001841484.1	LOC102548219	chr15:17874315-17882719	chr15:17664838-17918216	-21.10	NM_001014137.2	LOC361016
XR_001841485.1	LOC102548219	chr15:17874315-17882719	chr15:17664838-17918216	-36.10	NM_001014137.2	LOC361016
XR_001841487.1	LOC102548219	chr15:17874315-17882719	chr15:17664838-17918216	-21.10	NM_001014137.2	LOC361016
XR_001841488.1	LOC102548219	chr15:17874315-17882719	chr15:17664838-17918216	-21.10	NM_001014137.2	LOC361016
XR_001841489.1	LOC102548219	chr15:17874315-17882719	chr15:17664838-17918216	-21.10	NM_001014137.2	LOC361016
XR_001841491.1	LOC102548219	chr15:17874315-17882719	chr15:17664838-17918216	-21.10	NM_001014137.2	LOC361016
XR_001841492.1	LOC102548219	chr15:17874315-17882719	chr15:17664838-17918216	-36.10	NM_001014137.2	LOC361016
XR_001841493.1	LOC102548219	chr15:17874315-17882719	chr15:17664838-17918216	-21.10	NM_001014137.2	LOC361016
XR_001841494.1	LOC102548219	chr15:17874315-17882719	chr15:17664838-17918216	-21.10	NM_001014137.2	LOC361016
XR_001841495.1	LOC102548219	chr15:17874315-17882719	chr15:17664838-17918216	-36.10	NM_001014137.2	LOC361016
XR_001841854.1	LOC102550923	chr17:21029153-21049142	chr4:85427741-85536264	-18.70	XM_231787.8	Fam188b
XR_001841855.1	LOC102550923	chr17:21029153-21049142	chr4:85427741-85536264	-18.70	XM_231787.8	Fam188b
XR_001841856.1	LOC102550923	chr17:21029153-21049142	chr4:85427741-85536264	-18.70	XM_231787.8	Fam188b
XR_001841858.1	LOC102550923	chr17:21029153-21049142	chr4:85427741-85536264	-18.70	XM_231787.8	Fam188b
XR_001842150.1	LOC108348824	chr18:76690939-76696173	chr1:143601011-143607170	-23.00	NM_001024749.1	RGD1305713
XR_001842150.1	LOC108348824	chr18:76690939-76696173	chrX:33599705-33637045	-25.60	NM_001037187.1	Txlng
XR_001842150.1	LOC108348824	chr18:76690939-76696173	chr14:86687782-86706626	-31.60	NM_001106019.1	H2afv
XR_001842150.1	LOC108348824	chr18:76690939-76696173	chr8:128133431-128153110	-25.90	NM_001106866.1	Exog
XR_001842150.1	LOC108348824	chr18:76690939-76696173	chr2:122476173-122520472	-17.00	NM_001107668.1	Dcun1d1
XR_001842150.1	LOC108348824	chr18:76690939-76696173	chr2:219788234-219842986	-30.10	NM_001108564.1	Agl
XR_001842150.1	LOC108348824	chr18:76690939-76696173	chr4:7322088-7342400	-22.40	NM_021838.2	Nos3
XR_001842150.1	LOC108348824	chr18:76690939-76696173	chr4:57588724-57590923	-18.70	NM_022857.1	N5
XR_001842150.1	LOC108348824	chr18:76690939-76696173	chr2:52379341-52403979	-22.50	NM_053700.1	Ccl28
XR_001842150.1	LOC108348824	chr18:76690939-76696173	chr4:7321908-7342404	-29.60	XM_006235872.1	Nos3
XR_001842150.1	LOC108348824	chr18:76690939-76696173	chr5:141527368-141542483	-66.80	XM_006238838.3	LOC102547626
XR_001842150.1	LOC108348824	chr18:76690939-76696173	chr19:43190879-43193164	-29.80	XM_006255614.2	Exosc6
XR_001842150.1	LOC108348824	chr18:76690939-76696173	chr3:161357201-161378073	-13.00	XM_008762560.2	Zfp335
XR_001842150.1	LOC108348824	chr18:76690939-76696173	chr3:161357201-161378073	-13.00	XM_008762561.2	Zfp335
XR_001842150.1	LOC108348824	chr18:76690939-76696173	chr3:161357201-161378072	-19.90	XM_008762564.2	Zfp335
XR_001842150.1	LOC108348824	chr18:76690939-76696173	chr5:141527368-141542483	-30.50	XM_008764114.2	LOC102547626
XR_001842150.1	LOC108348824	chr18:76690939-76696173	chr10:85631829-85637420	-66.80	XM_008767973.2	Pcgf2
XR_001842150.1	LOC108348824	chr18:76690939-76696173	chr3:9227869-9236878	-23.70	XM_017592110.1	Nup214
XR_001842150.1	LOC108348824	chr18:76690939-76696173	chr3:161357201-161378072	-19.90	XM_017592283.1	Zfp335
XR_001842150.1	LOC108348824	chr18:76690939-76696173	chr5:141527368-141542483	-30.50	XM_017593812.1	LOC102547626
XR_001842150.1	LOC108348824	chr18:76690939-76696173	chr5:141527368-141542483	-66.80	XM_017593813.1	LOC102547626
XR_001842150.1	LOC108348824	chr18:76690939-76696173	chr5:141527368-141542483	-66.80	XM_017593814.1	LOC102547626
XR_001842150.1	LOC108348824	chr18:76690939-76696173	chr5:141527368-141542483	-66.80	XM_017593815.1	LOC102547626
XR_001842150.1	LOC108348824	chr18:76690939-76696173	chrX:73757664-73775066	-19.10	XM_017602051.1	Rlim
XR_001842150.1	LOC108348824	chr18:76690939-76696173	chrX:74838159-74855864	-19.10	XM_017602339.1	Rlim_1
XR_001842385.1	LOC108353212	chr19:27860240-27861442	chr19:27858878-27862827	-18.90	NM_001014221.1	LOC363337
XR_001842385.1	LOC108353212	chr19:27860240-27861442	chr19:386873-391882	-18.10	XM_006255037.3	LOC102547811
XR_001842385.1	LOC108353212	chr19:27860240-27861442	chr19:386873-391880	-18.10	XM_006255038.3	LOC102547811
XR_001842385.1	LOC108353212	chr19:27860240-27861442	chr19:26415075-26419616	-14.90	XM_006255351.3	LOC102552540
XR_001842385.1	LOC108353212	chr19:27860240-27861442	chr19:27858611-27862883	-31.60	XM_006255363.3	LOC363337
XR_001842385.1	LOC108353212	chr19:27860240-27861442	chr19:28744368-28752950	-19.30	XM_006255382.3	RGD1562660
XR_001842385.1	LOC108353212	chr19:27860240-27861442	chr19:28663882-28668432	-20.70	XM_006255383.3	RGD1562660
XR_001842385.1	LOC108353212	chr19:27860240-27861442	chr1:24887945-24984818	-12.20	XM_008758655.2	LOC679711
XR_001842385.1	LOC108353212	chr19:27860240-27861442	chr1:24917111-24984818	-12.20	XM_008758657.2	LOC679711
XR_001842385.1	LOC108353212	chr19:27860240-27861442	chr19:27858886-27862883	-31.60	XM_008772412.1	LOC363337
XR_001842385.1	LOC108353212	chr19:27860240-27861442	chr19:28663882-28752943	-19.30	XM_008772436.2	RGD1562660
XR_001842385.1	LOC108353212	chr19:27860240-27861442	chr1:24917109-24925012	-25.00	XM_017590490.1	LOC679711
XR_001842385.1	LOC108353212	chr19:27860240-27861442	chr1:24917110-25026307	-25.20	XM_017590491.1	LOC679711
XR_001842385.1	LOC108353212	chr19:27860240-27861442	chr1:24885002-24925010	-24.80	XM_017590492.1	LOC679711
XR_001842385.1	LOC108353212	chr19:27860240-27861442	chr1:24888055-24925011	-25.20	XM_017590493.1	LOC679711
XR_001842385.1	LOC108353212	chr19:27860240-27861442	chr1:24888050-24925017	-29.00	XM_017590494.1	LOC679711
XR_001842385.1	LOC108353212	chr19:27860240-27861442	chr1:24884987-24925017	-29.00	XM_017590495.1	LOC679711
XR_001842385.1	LOC108353212	chr19:27860240-27861442	chr1:24854555-24925018	-29.00	XM_017590496.1	LOC679711
XR_001842385.1	LOC108353212	chr19:27860240-27861442	chr19:209825-214272	-29.00	XM_017601399.1	LOC108348293
XR_001842385.1	LOC108353212	chr19:27860240-27861442	chr19:209825-214490	-29.00	XM_017601400.1	LOC108348293
XR_001842385.1	LOC108353212	chr19:27860240-27861442	chr19:386873-429193	-18.10	XM_017601401.1	LOC102547811
XR_001842385.1	LOC108353212	chr19:27860240-27861442	chr19:319544-429193	-20.70	XM_017601402.1	LOC102547811
XR_001842385.1	LOC108353212	chr19:27860240-27861442	chr19:319545-429193	-20.70	XM_017601404.1	LOC102547811
XR_001842385.1	LOC108353212	chr19:27860240-27861442	chr19:274276-277066	-21.20	XM_017601415.1	LOC108349349
XR_001842385.1	LOC108353212	chr19:27860240-27861442	chr19:36237179-36257019	-13.60	XM_017601430.1	LOC363324
XR_001842385.1	LOC108353212	chr19:27860240-27861442	chr19:36236314-36257021	-13.60	XM_017601431.1	LOC363324
XR_001842385.1	LOC108353212	chr19:27860240-27861442	chr19:36238230-36257018	-10.90	XM_017601432.1	LOC363324
XR_001842385.1	LOC108353212	chr19:27860240-27861442	chr19:28592551-28619201	-26.00	XM_017601465.1	LOC363301
XR_001842385.1	LOC108353212	chr19:27860240-27861442	chr19:26415073-26495872	-14.90	XM_017601485.1	LOC102552540
XR_001842385.1	LOC108353212	chr19:27860240-27861442	chr19:26379437-26495872	-12.30	XM_017601486.1	LOC102552540
XR_001842385.1	LOC108353212	chr19:27860240-27861442	chr19:27984355-28149550	-21.20	XM_017601487.1	LOC108353205
XR_001842385.1	LOC108353212	chr19:27860240-27861442	chr19:28040078-28149548	-21.20	XM_017601488.1	LOC108353205
XR_001842385.1	LOC108353212	chr19:27860240-27861442	chr19:27984355-28048615	-31.70	XM_017601489.1	LOC108353205
XR_001842385.1	LOC108353212	chr19:27860240-27861442	chr19:28040078-28048615	-31.70	XM_017601490.1	LOC108353205
XR_001842385.1	LOC108353212	chr19:27860240-27861442	chr19:28663882-28886856	-34.50	XM_017601491.1	RGD1562660
XR_001842385.1	LOC108353212	chr19:27860240-27861442	chr19:28663882-28886860	-34.90	XM_017601492.1	RGD1562660
XR_001842385.1	LOC108353212	chr19:27860240-27861442	chr19:26300032-26304439	-20.70	XM_017601498.1	LOC103690642
XR_001842492.1	LOC108349083	chr20:44602780-44624497	chr20:44436680-44628887	-26.20	NM_012755.1	Fyn
XR_001842492.1	LOC108349083	chr20:44602780-44624497	chr20:44436354-44630316	-17.80	XM_006256522.1	Fyn
XR_001842492.1	LOC108349083	chr20:44602780-44624497	chr20:44577312-44630316	-32.10	XM_017601549.1	Fyn
XR_146387.4	LOC100910201	chr18:24559209-24570650	chr18:24540659-24563576	-12.70	NM_001107399.1	Ammecr1l
XR_146387.4	LOC100910201	chr18:24559209-24570650	chr18:24539816-24563541	-15.80	XM_006254590.3	Ammecr1l
XR_146387.4	LOC100910201	chr18:24559209-24570650	chr18:24539814-24563541	-15.80	XM_006254591.3	Ammecr1l
XR_146387.4	LOC100910201	chr18:24559209-24570650	chr18:24539530-24563536	-21.60	XM_006254593.3	Ammecr1l
XR_146387.4	LOC100910201	chr18:24559209-24570650	chr18:24539814-24559696	-10.90	XM_017600972.1	Ammecr1l
XR_352489.3	LOC102552985	chr3:95100453-95102752	chr7:26703815-26713880	-23.00	XM_008765295.2	LOC103692813
XR_352593.3	LOC102556271	chr3:120105803-120113878	chr3:120092574-120106697	-26.70	NM_138857.1	Prom2
XR_352593.3	LOC102556271	chr3:120105803-120113878	chr3:120092564-120107495	-13.50	XM_006234947.3	Prom2
XR_352593.3	LOC102556271	chr3:120105803-120113878	chr3:120087868-120107495	-13.50	XM_017591452.1	Prom2
XR_353556.3	LOC102548450	chr4:145373527-145376624	chr11:82680167-82732145	-9.50	NM_001044279.1	Liph
XR_353556.3	LOC102548450	chr4:145373527-145376624	chr8:103503982-103554381	-15.10	NM_053558.1	Trpc1
XR_353556.3	LOC102548450	chr4:145373527-145376624	chr5:165922923-165935822	-19.10	NM_053679.2	Dffa
XR_353646.3	LOC102549299	chr4:162388917-162394856	chr4:162391309-162402569	-14.10	XM_006237453.3	Clec2dl1
XR_353646.3	LOC102549299	chr4:162388917-162394856	chr4:162278252-162302881	-11.30	XM_008763309.2	Clec2d
XR_353646.3	LOC102549299	chr4:162388917-162394856	chr4:162434155-162450770	-19.30	XM_017592708.1	Clec2d2
XR_354783.3	LOC102551830	chr6:60178870-60180424	chr17:53956203-53968587	-67.90	NM_001007626.2	Ggps1
XR_354783.3	LOC102551830	chr6:60178870-60180424	chr6:107999846-108031645	-74.10	NM_001015009.1	Ptgr2
XR_354783.3	LOC102551830	chr6:60178870-60180424	chr1:143601011-143607170	-68.90	NM_001024749.1	RGD1305713
XR_354783.3	LOC102551830	chr6:60178870-60180424	chr10:89317974-89331078	-66.70	NM_001034109.1	Aarsd1
XR_354783.3	LOC102551830	chr6:60178870-60180424	chrX:33599705-33637045	-72.90	NM_001037187.1	Txlng
XR_354783.3	LOC102551830	chr6:60178870-60180424	chr7:2635743-2642995	-72.90	NM_001105719.1	Mip
XR_354783.3	LOC102551830	chr6:60178870-60180424	chr14:86687782-86706626	-72.90	NM_001106019.1	H2afv
XR_354783.3	LOC102551830	chr6:60178870-60180424	chr8:128133431-128153110	-72.90	NM_001106866.1	Exog
XR_354783.3	LOC102551830	chr6:60178870-60180424	chr2:122476173-122520472	-26.90	NM_001107668.1	Dcun1d1
XR_354783.3	LOC102551830	chr6:60178870-60180424	chr2:219788234-219842986	-72.90	NM_001108564.1	Agl
XR_354783.3	LOC102551830	chr6:60178870-60180424	chr2:58534476-58590767	-24.90	NM_001109177.1	Lmbrd2
XR_354783.3	LOC102551830	chr6:60178870-60180424	chr7:117605050-117608460	-20.80	NM_001109670.1	Slc52a2
XR_354783.3	LOC102551830	chr6:60178870-60180424	chr10:89199988-89210369	-72.90	NM_001197217.1	Cntd1
XR_354783.3	LOC102551830	chr6:60178870-60180424	chr4:57588724-57590923	-72.90	NM_022857.1	N5
XR_354783.3	LOC102551830	chr6:60178870-60180424	chr4:115249343-115273836	-72.90	NM_138531.2	Stambp
XR_354783.3	LOC102551830	chr6:60178870-60180424	chr1:101805531-101809544	-72.90	NM_170718.1	Kcnj14
XR_354783.3	LOC102551830	chr6:60178870-60180424	chr5:73552952-73560240	-72.90	XM_002729478.5	Fam206a
XR_354783.3	LOC102551830	chr6:60178870-60180424	chr3:156774968-156843299	-24.20	XM_006235478.3	Zhx3
XR_354783.3	LOC102551830	chr6:60178870-60180424	chr5:141527368-141542483	-69.30	XM_006238838.3	LOC102547626
XR_354783.3	LOC102551830	chr6:60178870-60180424	chr6:107999832-108031645	-74.10	XM_006240326.1	Ptgr2
XR_354783.3	LOC102551830	chr6:60178870-60180424	chr6:107999835-108031645	-74.10	XM_006240327.2	Ptgr2
XR_354783.3	LOC102551830	chr6:60178870-60180424	chr6:108003022-108031645	-74.10	XM_006240328.3	Ptgr2
XR_354783.3	LOC102551830	chr6:60178870-60180424	chr6:108011662-108031645	-74.10	XM_006240329.3	Ptgr2
XR_354783.3	LOC102551830	chr6:60178870-60180424	chr7:70612650-70619882	-72.90	XM_006241467.3	Arhgap9
XR_354783.3	LOC102551830	chr6:60178870-60180424	chr10:37458399-37493693	-17.70	XM_006246332.3	Cdkl3
XR_354783.3	LOC102551830	chr6:60178870-60180424	chr10:55993206-55997429	-13.90	XM_006246767.3	Cyb5d1
XR_354783.3	LOC102551830	chr6:60178870-60180424	chr15:34322182-34331187	-72.90	XM_006251938.3	Tssk4
XR_354783.3	LOC102551830	chr6:60178870-60180424	chr15:34322182-34331187	-72.90	XM_006251939.3	Tssk4
XR_354783.3	LOC102551830	chr6:60178870-60180424	chr19:43854874-43886907	-49.70	XM_006255662.3	Zfp1
XR_354783.3	LOC102551830	chr6:60178870-60180424	chr1:192064586-192086940	-74.10	XM_008759711.2	Palb2
XR_354783.3	LOC102551830	chr6:60178870-60180424	chr5:141527368-141542483	-69.30	XM_008764114.2	LOC102547626
XR_354783.3	LOC102551830	chr6:60178870-60180424	chr8:21511831-21543275	-72.90	XM_008765963.2	Zfp266
XR_354783.3	LOC102551830	chr6:60178870-60180424	chr10:37458398-37493694	-17.70	XM_008767705.2	Cdkl3
XR_354783.3	LOC102551830	chr6:60178870-60180424	chr10:75019416-75027315	-72.90	XM_008768039.2	Rnf43
XR_354783.3	LOC102551830	chr6:60178870-60180424	chr10:75019417-75027315	-72.90	XM_008768041.2	Rnf43
XR_354783.3	LOC102551830	chr6:60178870-60180424	chr17:53956185-53967911	-67.90	XM_008771699.1	Ggps1
XR_354783.3	LOC102551830	chr6:60178870-60180424	chr17:53956185-53967911	-67.90	XM_008771700.1	Ggps1
XR_354783.3	LOC102551830	chr6:60178870-60180424	chr19:57818838-58069992	-21.10	XM_008772616.2	Disc1
XR_354783.3	LOC102551830	chr6:60178870-60180424	chr5:141527368-141542483	-69.30	XM_017593812.1	LOC102547626
XR_354783.3	LOC102551830	chr6:60178870-60180424	chr5:141527368-141542483	-69.30	XM_017593813.1	LOC102547626
XR_354783.3	LOC102551830	chr6:60178870-60180424	chr5:141527368-141542483	-69.30	XM_017593814.1	LOC102547626
XR_354783.3	LOC102551830	chr6:60178870-60180424	chr5:141527368-141542483	-69.30	XM_017593815.1	LOC102547626
XR_354783.3	LOC102551830	chr6:60178870-60180424	chr8:21511831-21543275	-72.90	XM_017595777.1	Zfp266
XR_354783.3	LOC102551830	chr6:60178870-60180424	chr8:21511831-21543275	-72.90	XM_017595778.1	Zfp266
XR_354783.3	LOC102551830	chr6:60178870-60180424	chr8:21511831-21543275	-72.90	XM_017595779.1	Zfp266
XR_354783.3	LOC102551830	chr6:60178870-60180424	chr13:109505021-109517204	-30.80	XM_017598836.1	Angel2
XR_354783.3	LOC102551830	chr6:60178870-60180424	chrX:73757664-73775066	-70.90	XM_017602051.1	Rlim
XR_354783.3	LOC102551830	chr6:60178870-60180424	chrX:74838159-74855864	-70.90	XM_017602339.1	Rlim_1
XR_354783.3	LOC102551830	chr6:60178870-60180424	chr19:19858419-19896782	-72.40	XM_341654.8	Heatr3
XR_355877.3	LOC102550959	chr7:125796141-125798930	chr7:125732304-125797149	-28.50	XM_017594772.1	Arhgap8
XR_355877.3	LOC102550959	chr7:125796141-125798930	chr7:125732304-125797034	-19.50	XM_017594773.1	Arhgap8
XR_359313.3	LOC102551010	chr14:4058748-4065103	chr3:45925098-45955455	-28.50	NM_001014179.1	Wdsub1
XR_359313.3	LOC102551010	chr14:4058748-4065103	chrX:15679254-15682653	-25.50	NM_207601.1	Plp2
XR_359313.3	LOC102551010	chr14:4058748-4065103	chr3:112428361-112499333	-16.50	XM_001080099.6	Stard9
XR_359313.3	LOC102551010	chr14:4058748-4065103	chr1:80046975-80057022	-19.30	XM_006228402.3	Qpctl
XR_359313.3	LOC102551010	chr14:4058748-4065103	chr3:45924979-45955452	-28.50	XM_006234211.3	Wdsub1
XR_359313.3	LOC102551010	chr14:4058748-4065103	chr15:27964000-27968492	-28.90	XM_006251890.3	Rnase9
XR_359313.3	LOC102551010	chr14:4058748-4065103	chr15:27964000-27968492	-28.90	XM_006251891.3	Rnase9
XR_359313.3	LOC102551010	chr14:4058748-4065103	chr3:45924979-45955451	-28.50	XM_017591892.1	Wdsub1
XR_361620.3	LOC102553339	chr19:11068345-11071336	chr1:71296094-71324703	-25.50	XM_008759008.2	LOC103691035
XR_361621.3	LOC102553339	chr19:11068315-11071336	chr1:71296094-71324703	-25.50	XM_008759008.2	LOC103691035
XR_590408.1	LOC103691205	chr1:175720692-175725617	chrX:158966694-158978995	-27.70	NM_001106970.1	Mmgt1
XR_590408.1	LOC103691205	chr1:175720692-175725617	chr12:13113073-13157652	-29.50	NM_001107120.1	Daglb
XR_590408.1	LOC103691205	chr1:175720692-175725617	chr9:93172718-93299119	-14.40	NM_001109663.1	Armc9
XR_590408.1	LOC103691205	chr1:175720692-175725617	chr12:12409876-12546111	-23.80	NM_001137641.1	Lmtk2
XR_590408.1	LOC103691205	chr1:175720692-175725617	chr7:3098228-3100797	-16.90	NM_031127.3	Suox
XR_590408.1	LOC103691205	chr1:175720692-175725617	chr3:119361651-119405324	-23.30	XM_006234920.3	Sppl2a
XR_590408.1	LOC103691205	chr1:175720692-175725617	chr7:3098228-3102179	-27.10	XM_006240802.3	Suox
XR_590408.1	LOC103691205	chr1:175720692-175725617	chr7:3098228-3102156	-42.50	XM_006240803.3	Suox
XR_590408.1	LOC103691205	chr1:175720692-175725617	chr16:7816876-7879023	-9.90	XM_006252707.3	Ankrd28
XR_590408.1	LOC103691205	chr1:175720692-175725617	chr16:7816885-7878593	-7.40	XM_006252708.3	Ankrd28
XR_590408.1	LOC103691205	chr1:175720692-175725617	chr11:87858323-87974397	-14.40	XM_008768902.2	Pi4ka
XR_590408.1	LOC103691205	chr1:175720692-175725617	chr1:89672308-89686143	-10.80	XM_017590444.1	LOC100910258
XR_590408.1	LOC103691205	chr1:175720692-175725617	chr12:13113241-13157748	-26.40	XM_017598317.1	Daglb
XR_590668.2	LOC102553965	chr1:255451805-255478762	chr7:120901934-120903684	-25.80	NM_212514.2	Tomm22
XR_591154.2	LOC103691592	chr2:177994418-177997399	chr12:4439750-4474729	-33.60	NM_001107117.1	Cers4
XR_591231.2	LOC102550575	chr2:199859304-199868300	chr2:199867965-200066034	-78.00	XM_017591069.1	Pde4dip
XR_591231.2	LOC102550575	chr2:199859304-199868300	chr2:199867965-200066034	-78.00	XM_017591070.1	Pde4dip
XR_591231.2	LOC102550575	chr2:199859304-199868300	chr2:199867965-200066034	-78.00	XM_017591071.1	Pde4dip
XR_591231.2	LOC102550575	chr2:199859304-199868300	chr2:199867965-200066034	-78.00	XM_017591072.1	Pde4dip
XR_591231.2	LOC102550575	chr2:199859304-199868300	chr2:199867965-199946053	-78.00	XM_017591073.1	Pde4dip
XR_591231.2	LOC102550575	chr2:199859304-199868300	chr2:199867965-200066034	-78.00	XM_017591074.1	Pde4dip
XR_591231.2	LOC102550575	chr2:199859304-199868300	chr2:199867965-200066034	-78.00	XM_017591075.1	Pde4dip
XR_591231.2	LOC102550575	chr2:199859304-199868300	chr2:199867965-200066034	-78.00	XM_017591076.1	Pde4dip
XR_591231.2	LOC102550575	chr2:199859304-199868300	chr2:199867965-200066034	-78.00	XM_017591077.1	Pde4dip
XR_591231.2	LOC102550575	chr2:199859304-199868300	chr2:199867965-200066034	-78.00	XM_017591078.1	Pde4dip
XR_591231.2	LOC102550575	chr2:199859304-199868300	chr2:199867965-200066034	-78.00	XM_017591079.1	Pde4dip
XR_591231.2	LOC102550575	chr2:199859304-199868300	chr2:199867965-200066034	-78.00	XM_017591080.1	Pde4dip
XR_591231.2	LOC102550575	chr2:199859304-199868300	chr2:199867965-200044185	-78.00	XM_017591081.1	Pde4dip
XR_591231.2	LOC102550575	chr2:199859304-199868300	chr2:199867965-200003713	-78.00	XM_017591082.1	Pde4dip
XR_591231.2	LOC102550575	chr2:199859304-199868300	chr2:199867965-200043932	-78.00	XM_017591083.1	Pde4dip
XR_591231.2	LOC102550575	chr2:199859304-199868300	chr2:199867965-200003642	-78.00	XM_017591084.1	Pde4dip
XR_591231.2	LOC102550575	chr2:199859304-199868300	chr2:199867965-200003642	-78.00	XM_017591085.1	Pde4dip
XR_591231.2	LOC102550575	chr2:199859304-199868300	chr2:199867965-200066034	-78.00	XM_017591087.1	Pde4dip
XR_591231.2	LOC102550575	chr2:199859304-199868300	chr2:199867965-200066034	-78.00	XM_017591088.1	Pde4dip
XR_591513.2	LOC102556209	chr3:44896848-44935032	chr3:44892219-45210474	-22.70	NM_001107732.1	Ccdc148
XR_591513.2	LOC102556209	chr3:44896848-44935032	chr3:44892212-45135894	-15.30	XM_008761836.2	Ccdc148
XR_591513.2	LOC102556209	chr3:44896848-44935032	chr3:44892212-45210897	-18.40	XM_008761837.2	Ccdc148
XR_591513.2	LOC102556209	chr3:44896848-44935032	chr3:44892212-45210897	-15.80	XM_017591678.1	Ccdc148
XR_593105.1	LOC102547892	chr6:102244518-102247198	chr6:102215424-102264345	-11.40	NM_001108036.2	Plekhh1
XR_593105.1	LOC102547892	chr6:102244518-102247198	chr6:102215533-102262657	-11.40	XM_006240262.3	Plekhh1
XR_593105.1	LOC102547892	chr6:102244518-102247198	chr6:102221141-102262657	-11.40	XM_006240263.3	Plekhh1
XR_593105.1	LOC102547892	chr6:102244518-102247198	chr6:102224765-102262657	-11.40	XM_008764775.1	Plekhh1
XR_593105.1	LOC102547892	chr6:102244518-102247198	chr6:102215533-102262657	-11.40	XM_008764776.2	Plekhh1
XR_593119.2	LOC102547293	chr6:107116331-107118059	chr6:107117888-107165538	-91.50	NM_001108984.1	Rbm25
XR_593119.2	LOC102547293	chr6:107116331-107118059	chr10:10457316-10460540	-9.50	XM_003750770.3	Rbm25l1
XR_593486.1	LOC103692882	chr7:73244984-73247213	chr1:165515718-165530095	-14.70	NM_001005885.2	Dnajb13
XR_593486.1	LOC103692882	chr7:73244984-73247213	chr10:74002151-74012182	-18.30	NM_001013860.1	Ptrh2
XR_593486.1	LOC103692882	chr7:73244984-73247213	chr6:33407264-33491726	-15.90	NM_001014075.1	Ldah
XR_593486.1	LOC103692882	chr7:73244984-73247213	chr1:220803783-220806433	-24.30	NM_001077668.2	Drap1
XR_593486.1	LOC103692882	chr7:73244984-73247213	chr11:31640407-31664067	-17.30	NM_001105893.1	Ifnar1
XR_593486.1	LOC103692882	chr7:73244984-73247213	chr19:52270907-52282877	-16.50	NM_001107435.1	Kcng4
XR_593486.1	LOC103692882	chr7:73244984-73247213	chr10:86582612-86595102	-18.10	NM_001108297.1	Gsdma
XR_593486.1	LOC103692882	chr7:73244984-73247213	chr1:174330695-174339494	-7.10	NM_001108497.1	Akip1
XR_593486.1	LOC103692882	chr7:73244984-73247213	chr1:94780650-94784451	-12.90	NM_001108913.1	LOC365238
XR_593486.1	LOC103692882	chr7:73244984-73247213	chr15:86136096-86142672	-11.00	NM_001109105.1	Commd6
XR_593486.1	LOC103692882	chr7:73244984-73247213	chr19:59984234-59985494	-14.20	NM_001109373.1	Hmg1l1
XR_593486.1	LOC103692882	chr7:73244984-73247213	chr9:43119532-43127916	-20.00	NM_001135014.1	Ankrd39
XR_593486.1	LOC103692882	chr7:73244984-73247213	chr11:31640407-31664067	-17.30	NM_001271316.1	Ifnar1
XR_593486.1	LOC103692882	chr7:73244984-73247213	chr5:77016871-77031106	-13.70	NM_001305282.1	Inip
XR_593486.1	LOC103692882	chr7:73244984-73247213	chr12:7082529-7090246	-17.00	NM_012963.2	Hmgb1
XR_593486.1	LOC103692882	chr7:73244984-73247213	chr13:85580828-85597497	-16.90	NM_022273.2	Aldh9a1
XR_593486.1	LOC103692882	chr7:73244984-73247213	chr1:164803574-164814651	-24.90	NM_054010.1	Neu3
XR_593486.1	LOC103692882	chr7:73244984-73247213	chr13:73929136-73941522	-13.70	NM_130828.2	Nphs2
XR_593486.1	LOC103692882	chr7:73244984-73247213	chr4:56033448-56034703	-21.10	NM_145790.1	Lipogenin
XR_593486.1	LOC103692882	chr7:73244984-73247213	chr7:58316583-58343137	-17.60	NM_199098.1	Tmem19
XR_593486.1	LOC103692882	chr7:73244984-73247213	chr3:162164354-162168272	-8.90	XM_002729250.5	LOC685619
XR_593486.1	LOC103692882	chr7:73244984-73247213	chr12:13370504-13384034	-19.60	XM_003751129.4	Zfp12
XR_593486.1	LOC103692882	chr7:73244984-73247213	chr1:218481146-218491910	-15.00	XM_006230725.3	Mrgprd
XR_593486.1	LOC103692882	chr7:73244984-73247213	chr3:162164354-162168267	-8.90	XM_006235633.3	LOC685619
XR_593486.1	LOC103692882	chr7:73244984-73247213	chr3:177281700-177333800	-12.40	XM_006235786.3	Myt1
XR_593486.1	LOC103692882	chr7:73244984-73247213	chr5:160230958-160242383	-14.30	XM_006239308.3	Ddi2
XR_593486.1	LOC103692882	chr7:73244984-73247213	chr7:58316583-58343761	-8.60	XM_006241347.3	Tmem19
XR_593486.1	LOC103692882	chr7:73244984-73247213	chr7:58316583-58343192	-17.10	XM_006241348.3	Tmem19
XR_593486.1	LOC103692882	chr7:73244984-73247213	chr7:58316583-58343393	-14.80	XM_006241349.1	Tmem19
XR_593486.1	LOC103692882	chr7:73244984-73247213	chr15:48508746-48542941	-18.60	XM_006252224.3	LOC102549712
XR_593486.1	LOC103692882	chr7:73244984-73247213	chr19:14479511-14495568	-19.40	XM_006255155.3	Zfp82
XR_593486.1	LOC103692882	chr7:73244984-73247213	chr6:33407247-33491726	-15.90	XM_008764591.2	Ldah
XR_593486.1	LOC103692882	chr7:73244984-73247213	chr19:14479511-14495568	-19.40	XM_008772333.2	Zfp82
XR_593486.1	LOC103692882	chr7:73244984-73247213	chr19:14479511-14495568	-13.40	XM_008772334.2	Zfp82
XR_593486.1	LOC103692882	chr7:73244984-73247213	chr19:14479433-14495568	-13.40	XM_008772335.2	Zfp82
XR_593486.1	LOC103692882	chr7:73244984-73247213	chr19:14479442-14495568	-13.40	XM_008772336.2	Zfp82
XR_593486.1	LOC103692882	chr7:73244984-73247213	chr19:38348022-38385947	-10.30	XM_008772560.2	LOC103690129
XR_593486.1	LOC103692882	chr7:73244984-73247213	chr19:38348022-38385947	-19.50	XM_008772561.2	LOC103690129
XR_593486.1	LOC103692882	chr7:73244984-73247213	chr20:3226010-3233694	-9.70	XM_008772749.2	RT1-T24-3
XR_593486.1	LOC103692882	chr7:73244984-73247213	chr1:81122789-81130818	-16.30	XM_017589554.1	Zfp61
XR_593486.1	LOC103692882	chr7:73244984-73247213	chr7:142770350-142787336	-23.10	XM_017594667.1	Acvrl1
XR_593486.1	LOC103692882	chr7:73244984-73247213	chr7:11962739-11968730	-12.80	XM_017595344.1	LOC108351567
XR_593486.1	LOC103692882	chr7:73244984-73247213	chr9:66059765-66153729	-16.80	XM_017596810.1	Fzd7
XR_593486.1	LOC103692882	chr7:73244984-73247213	chr11:31646463-31666839	-17.30	XM_017597942.1	Ifnar1
XR_593486.1	LOC103692882	chr7:73244984-73247213	chr11:31646451-31666839	-17.30	XM_017597943.1	Ifnar1
XR_593486.1	LOC103692882	chr7:73244984-73247213	chr15:48326728-48413792	-18.60	XM_017599949.1	Ints9
XR_593486.1	LOC103692882	chr7:73244984-73247213	chr14:104501759-104523330	-15.60	XM_214106.8	Cep68
XR_593486.1	LOC103692882	chr7:73244984-73247213	chr12:13370504-13384034	-19.60	XM_221917.9	Zfp12
XR_593722.2	LOC102549417	chr7:141609852-141614757	chr8:117232047-117236792	-12.70	NM_001007685.1	Klhdc8b
XR_593722.2	LOC102549417	chr7:141609852-141614757	chr6:2808988-2860742	-13.60	NM_001007704.1	Galm
XR_593722.2	LOC102549417	chr7:141609852-141614757	chr12:47470644-47482947	-14.90	NM_001009682.1	Oasl2
XR_593722.2	LOC102549417	chr7:141609852-141614757	chr6:78172762-78180948	-10.60	NM_001009694.1	LOC314140
XR_593722.2	LOC102549417	chr7:141609852-141614757	chr7:120263068-120269365	-13.80	NM_001024277.1	Gcat
XR_593722.2	LOC102549417	chr7:141609852-141614757	chr7:123364312-123376256	-9.80	NM_001024355.1	Ccdc134
XR_593722.2	LOC102549417	chr7:141609852-141614757	chr5:60944475-60955928	-9.10	NM_001024785.2	Mcart1
XR_593722.2	LOC102549417	chr7:141609852-141614757	chr16:70859280-70869653	-15.90	NM_001024883.1	Pomk
XR_593722.2	LOC102549417	chr7:141609852-141614757	chr6:92077379-92121351	-19.60	NM_001025121.1	Cdkl1
XR_593722.2	LOC102549417	chr7:141609852-141614757	chr15:46555552-46593570	-16.30	NM_001025751.1	Blk
XR_593722.2	LOC102549417	chr7:141609852-141614757	chr12:546759-576744	-14.50	NM_001035222.2	N4bp2l1
XR_593722.2	LOC102549417	chr7:141609852-141614757	chr4:170810582-170822037	-15.10	NM_001037797.1	LOC500354
XR_593722.2	LOC102549417	chr7:141609852-141614757	chr17:27429931-27452314	-15.30	NM_001100511.1	Riok1
XR_593722.2	LOC102549417	chr7:141609852-141614757	chr1:167044544-167091453	-21.20	NM_001100691.1	Numa1
XR_593722.2	LOC102549417	chr7:141609852-141614757	chr15:33267413-33273587	-14.50	NM_001106032.1	Psmb11
XR_593722.2	LOC102549417	chr7:141609852-141614757	chr1:219668352-219682287	-14.00	NM_001106323.1	Rhod
XR_593722.2	LOC102549417	chr7:141609852-141614757	chr13:48790509-48813267	-14.90	NM_001107173.2	Elk4
XR_593722.2	LOC102549417	chr7:141609852-141614757	chr14:17306825-17333588	-14.50	NM_001107210.1	Ppef2
XR_593722.2	LOC102549417	chr7:141609852-141614757	chr2:178389986-178393118	-16.20	NM_001107685.1	RGD1560010
XR_593722.2	LOC102549417	chr7:141609852-141614757	chr5:134641618-134667079	-16.10	NM_001107959.1	Atpaf1
XR_593722.2	LOC102549417	chr7:141609852-141614757	chr7:142116335-142132173	-11.50	NM_001108113.1	Csrnp2
XR_593722.2	LOC102549417	chr7:141609852-141614757	chr10:66323704-66342469	-22.40	NM_001108284.1	Ksr1
XR_593722.2	LOC102549417	chr7:141609852-141614757	chr12:47031586-47039556	-19.90	NM_001108339.1	Gatc
XR_593722.2	LOC102549417	chr7:141609852-141614757	chr15:18625963-18636133	-22.20	NM_001108372.2	Rpp14
XR_593722.2	LOC102549417	chr7:141609852-141614757	chr6:111456999-111476777	-20.60	NM_001108718.1	Alkbh1
XR_593722.2	LOC102549417	chr7:141609852-141614757	chr12:31609053-31629881	-30.80	NM_001108853.1	Piwil1
XR_593722.2	LOC102549417	chr7:141609852-141614757	chr18:27128462-27159693	-14.10	NM_001108888.2	Reep5
XR_593722.2	LOC102549417	chr7:141609852-141614757	chr19:37988423-37990353	-19.60	NM_001108898.1	Ddx28
XR_593722.2	LOC102549417	chr7:141609852-141614757	chr5:152230343-152247332	-17.40	NM_001109269.1	Lin28a
XR_593722.2	LOC102549417	chr7:141609852-141614757	chr1:65657276-65659945	-22.90	NM_001109334.1	Rnf225
XR_593722.2	LOC102549417	chr7:141609852-141614757	chr1:80267725-80271001	-23.40	NM_001109416.1	Cd3eap
XR_593722.2	LOC102549417	chr7:141609852-141614757	chr8:49100759-49106177	-16.70	NM_001109528.1	Tmem25
XR_593722.2	LOC102549417	chr7:141609852-141614757	chr1:266451021-266464903	-16.40	NM_001134509.1	Borcs7
XR_593722.2	LOC102549417	chr7:141609852-141614757	chr5:138254946-138267601	-8.80	NM_001134627.2	RGD1563015
XR_593722.2	LOC102549417	chr7:141609852-141614757	chrX:10510033-10630281	-18.40	NM_001135923.1	Usp9x
XR_593722.2	LOC102549417	chr7:141609852-141614757	chr15:18625963-18635925	-23.70	NM_001141929.1	Rpp14
XR_593722.2	LOC102549417	chr7:141609852-141614757	chr12:23544483-23564602	-16.70	NM_001170403.1	Orai2
XR_593722.2	LOC102549417	chr7:141609852-141614757	chr4:7889869-7930713	-15.20	NM_001170589.1	Pus7
XR_593722.2	LOC102549417	chr7:141609852-141614757	chr7:141428113-141494785	-15.20	NM_001191615.2	Lima1
XR_593722.2	LOC102549417	chr7:141609852-141614757	chr10:88987558-88989758	-11.00	NM_012851.2	Hsd17b1
XR_593722.2	LOC102549417	chr7:141609852-141614757	chr11:35011015-35262362	-12.10	NM_013192.2	Kcnj6
XR_593722.2	LOC102549417	chr7:141609852-141614757	chr1:247144486-247169690	-28.70	NM_013218.1	Ak3
XR_593722.2	LOC102549417	chr7:141609852-141614757	chr10:67494933-67527041	-20.70	NM_020101.1	Adap2
XR_593722.2	LOC102549417	chr7:141609852-141614757	chr14:84306466-84317241	-14.50	NM_022608.1	Sec14l3
XR_593722.2	LOC102549417	chr7:141609852-141614757	chr8:132120452-132157485	-17.00	NM_022713.2	Tgm4
XR_593722.2	LOC102549417	chr7:141609852-141614757	chr9:93402871-93406286	-7.50	NM_023100.2	Nmur1
XR_593722.2	LOC102549417	chr7:141609852-141614757	chr7:31699872-31784192	-14.60	NM_023979.1	Apaf1
XR_593722.2	LOC102549417	chr7:141609852-141614757	chr1:170588036-170594159	-11.60	NM_031357.1	Tpp1
XR_593722.2	LOC102549417	chr7:141609852-141614757	chr8:21922515-21968495	-18.20	NM_053354.3	Dnmt1
XR_593722.2	LOC102549417	chr7:141609852-141614757	chr8:133210484-133215599	-9.60	NM_053960.3	Ccr5
XR_593722.2	LOC102549417	chr7:141609852-141614757	chr12:38786539-38805121	-20.80	NM_130430.1	Psmd9
XR_593722.2	LOC102549417	chr7:141609852-141614757	chrX:62754634-62818516	-11.40	NM_173151.1	Pcyt1b
XR_593722.2	LOC102549417	chr7:141609852-141614757	chr4:180887182-180908121	-7.20	NM_201421.1	Fgfr1op2
XR_593722.2	LOC102549417	chr7:141609852-141614757	chr10:20662996-20818500	-15.70	XM_002727761.5	Wwc1
XR_593722.2	LOC102549417	chr7:141609852-141614757	chr2:140460749-140464588	-29.70	XM_003749275.3	Ndufc1
XR_593722.2	LOC102549417	chr7:141609852-141614757	chr5:61120419-61130053	-18.50	XM_003749932.4	Slc25a51
XR_593722.2	LOC102549417	chr7:141609852-141614757	chr17:90266571-90315977	-8.90	XM_003751737.4	Gng4
XR_593722.2	LOC102549417	chr7:141609852-141614757	chr1:157573344-157667973	-12.50	XM_006229692.3	Rab30
XR_593722.2	LOC102549417	chr7:141609852-141614757	chr1:157642287-157667973	-12.50	XM_006229693.3	Rab30
XR_593722.2	LOC102549417	chr7:141609852-141614757	chr2:116028735-116103227	-9.90	XM_006232226.3	Phc3
XR_593722.2	LOC102549417	chr7:141609852-141614757	chr2:116028735-116103227	-9.90	XM_006232227.3	Phc3
XR_593722.2	LOC102549417	chr7:141609852-141614757	chr2:116028735-116103227	-9.90	XM_006232230.3	Phc3
XR_593722.2	LOC102549417	chr7:141609852-141614757	chr2:202797766-202816476	-13.60	XM_006233038.3	Fam46c
XR_593722.2	LOC102549417	chr7:141609852-141614757	chr2:243332705-243353227	-16.50	XM_006233392.3	LOC102555814
XR_593722.2	LOC102549417	chr7:141609852-141614757	chr4:81330596-81375248	-19.20	XM_006236486.3	Snx10
XR_593722.2	LOC102549417	chr7:141609852-141614757	chr4:81339041-81375248	-19.20	XM_006236488.3	Snx10
XR_593722.2	LOC102549417	chr7:141609852-141614757	chr4:81331314-81375248	-19.20	XM_006236489.3	Snx10
XR_593722.2	LOC102549417	chr7:141609852-141614757	chr4:81330670-81375248	-19.20	XM_006236490.1	Snx10
XR_593722.2	LOC102549417	chr7:141609852-141614757	chr4:119633214-119663081	-12.70	XM_006236855.2	Efcc1
XR_593722.2	LOC102549417	chr7:141609852-141614757	chr4:180887193-180908206	-15.00	XM_006237688.2	Fgfr1op2
XR_593722.2	LOC102549417	chr7:141609852-141614757	chr5:60942566-60954158	-18.50	XM_006238064.2	Mcart1
XR_593722.2	LOC102549417	chr7:141609852-141614757	chr5:60942566-60956135	-18.50	XM_006238065.3	Mcart1
XR_593722.2	LOC102549417	chr7:141609852-141614757	chr5:61120419-61130053	-18.50	XM_006238149.3	Slc25a51
XR_593722.2	LOC102549417	chr7:141609852-141614757	chr5:113614164-113626834	-10.90	XM_006238402.3	Lrrc19
XR_593722.2	LOC102549417	chr7:141609852-141614757	chr5:135074158-135145633	-19.60	XM_006238714.3	Pik3r3
XR_593722.2	LOC102549417	chr7:141609852-141614757	chr5:164845192-164864360	-17.00	XM_006239413.3	Mthfr
XR_593722.2	LOC102549417	chr7:141609852-141614757	chr5:164844642-164864360	-17.00	XM_006239414.3	Mthfr
XR_593722.2	LOC102549417	chr7:141609852-141614757	chr5:164844754-164864360	-17.00	XM_006239416.1	Mthfr
XR_593722.2	LOC102549417	chr7:141609852-141614757	chr5:164844754-164864360	-17.00	XM_006239417.1	Mthfr
XR_593722.2	LOC102549417	chr7:141609852-141614757	chr5:164848319-164864360	-17.00	XM_006239418.1	Mthfr
XR_593722.2	LOC102549417	chr7:141609852-141614757	chr6:92076247-92123108	-19.60	XM_006240171.3	Cdkl1
XR_593722.2	LOC102549417	chr7:141609852-141614757	chr6:92076247-92121984	-19.60	XM_006240172.3	Cdkl1
XR_593722.2	LOC102549417	chr7:141609852-141614757	chr6:92077641-92089793	-23.90	XM_006240173.3	Cdkl1
XR_593722.2	LOC102549417	chr7:141609852-141614757	chr6:111456096-111476829	-13.40	XM_006240394.3	Alkbh1
XR_593722.2	LOC102549417	chr7:141609852-141614757	chr6:129512950-129536320	-11.90	XM_006240527.3	Gskip
XR_593722.2	LOC102549417	chr7:141609852-141614757	chr7:73222331-73243684	-20.70	XM_006241546.3	Erich5
XR_593722.2	LOC102549417	chr7:141609852-141614757	chr7:73222332-73243684	-20.70	XM_006241547.3	Erich5
XR_593722.2	LOC102549417	chr7:141609852-141614757	chr7:123362471-123376930	-7.10	XM_006242113.3	Ccdc134
XR_593722.2	LOC102549417	chr7:141609852-141614757	chr8:96106055-96134445	-10.50	XM_006243513.3	Syncrip
XR_593722.2	LOC102549417	chr7:141609852-141614757	chr8:96106055-96134392	-10.50	XM_006243514.2	Syncrip
XR_593722.2	LOC102549417	chr7:141609852-141614757	chr8:96106055-96132628	-10.50	XM_006243517.3	Syncrip
XR_593722.2	LOC102549417	chr7:141609852-141614757	chr8:96106055-96134057	-10.50	XM_006243518.3	Syncrip
XR_593722.2	LOC102549417	chr7:141609852-141614757	chr8:132117279-132157483	-17.00	XM_006244202.3	Tgm4
XR_593722.2	LOC102549417	chr7:141609852-141614757	chr9:17198957-17206693	-17.50	XM_006244545.3	Gtpbp2
XR_593722.2	LOC102549417	chr7:141609852-141614757	chr10:31023561-31041700	-14.40	XM_006246151.3	Lsm11
XR_593722.2	LOC102549417	chr7:141609852-141614757	chr10:57653823-57661833	-19.40	XM_006246791.3	Mis12
XR_593722.2	LOC102549417	chr7:141609852-141614757	chr10:57653685-57661833	-13.60	XM_006246793.3	Mis12
XR_593722.2	LOC102549417	chr7:141609852-141614757	chr10:57653823-57661833	-19.40	XM_006246794.3	Mis12
XR_593722.2	LOC102549417	chr7:141609852-141614757	chr10:66346100-66482395	-15.80	XM_006246924.3	Ksr1_1
XR_593722.2	LOC102549417	chr7:141609852-141614757	chr10:66346100-66482393	-15.80	XM_006246926.3	Ksr1_1
XR_593722.2	LOC102549417	chr7:141609852-141614757	chr10:66346100-66482392	-15.80	XM_006246927.3	Ksr1_1
XR_593722.2	LOC102549417	chr7:141609852-141614757	chr10:74956411-75027315	-14.80	XM_006247090.3	Rnf43
XR_593722.2	LOC102549417	chr7:141609852-141614757	chr10:74956411-75027315	-14.80	XM_006247091.3	Rnf43
XR_593722.2	LOC102549417	chr7:141609852-141614757	chr10:91212296-91222841	-11.10	XM_006247514.3	Hexim2
XR_593722.2	LOC102549417	chr7:141609852-141614757	chr10:91212296-91222841	-11.10	XM_006247515.3	Hexim2
XR_593722.2	LOC102549417	chr7:141609852-141614757	chr10:91212296-91222841	-11.10	XM_006247518.3	Hexim2
XR_593722.2	LOC102549417	chr7:141609852-141614757	chr11:67618683-67644879	-41.00	XM_006248413.3	Fam162a
XR_593722.2	LOC102549417	chr7:141609852-141614757	chr12:18996566-19033714	-9.00	XM_006249016.3	Vamp7
XR_593722.2	LOC102549417	chr7:141609852-141614757	chr13:48790210-48813267	-14.90	XM_006249770.3	Elk4
XR_593722.2	LOC102549417	chr7:141609852-141614757	chr13:48790750-48813267	-14.90	XM_006249771.3	Elk4
XR_593722.2	LOC102549417	chr7:141609852-141614757	chr13:48790859-48813267	-14.90	XM_006249772.3	Elk4
XR_593722.2	LOC102549417	chr7:141609852-141614757	chr13:48790859-48813267	-14.90	XM_006249773.3	Elk4
XR_593722.2	LOC102549417	chr7:141609852-141614757	chr14:81261708-81339359	-15.30	XM_006251359.2	Grk4
XR_593722.2	LOC102549417	chr7:141609852-141614757	chr14:81261708-81339359	-15.30	XM_006251360.2	Grk4
XR_593722.2	LOC102549417	chr7:141609852-141614757	chr15:46555552-46593778	-22.90	XM_006252188.3	Blk
XR_593722.2	LOC102549417	chr7:141609852-141614757	chr15:51859004-51895707	-13.80	XM_006252241.3	Sorbs3
XR_593722.2	LOC102549417	chr7:141609852-141614757	chr16:35935069-36062734	-18.10	XM_006253083.2	Galnt7
XR_593722.2	LOC102549417	chr7:141609852-141614757	chr16:56852696-56900019	-11.40	XM_006253207.2	Msr1
XR_593722.2	LOC102549417	chr7:141609852-141614757	chr17:27429421-27452353	-22.00	XM_006253789.3	Riok1
XR_593722.2	LOC102549417	chr7:141609852-141614757	chr17:78904549-78913372	-21.20	XM_006254269.3	Acbd7
XR_593722.2	LOC102549417	chr7:141609852-141614757	chr19:14479511-14495568	-17.70	XM_006255155.3	Zfp82
XR_593722.2	LOC102549417	chr7:141609852-141614757	chr19:32208202-32248694	-10.40	XM_006255395.3	Smad1
XR_593722.2	LOC102549417	chr7:141609852-141614757	chr19:38597671-38608951	-16.90	XM_006255565.3	Zfp90
XR_593722.2	LOC102549417	chr7:141609852-141614757	chr19:43872075-43886907	-18.50	XM_006255656.3	Zfp1
XR_593722.2	LOC102549417	chr7:141609852-141614757	chr19:43852709-43886907	-15.50	XM_006255657.3	Zfp1
XR_593722.2	LOC102549417	chr7:141609852-141614757	chr19:43852707-43886907	-15.50	XM_006255660.3	Zfp1
XR_593722.2	LOC102549417	chr7:141609852-141614757	chr19:43854874-43886907	-19.20	XM_006255662.3	Zfp1
XR_593722.2	LOC102549417	chr7:141609852-141614757	chr19:43872074-43886907	-18.50	XM_006255663.3	Zfp1
XR_593722.2	LOC102549417	chr7:141609852-141614757	chr19:49943580-50000419	-16.70	XM_006255684.3	Cmip
XR_593722.2	LOC102549417	chr7:141609852-141614757	chr19:56178905-56213299	-23.10	XM_006255793.3	Tcf25
XR_593722.2	LOC102549417	chr7:141609852-141614757	chr20:14557485-14573939	-15.70	XM_006256342.3	Rab36
XR_593722.2	LOC102549417	chr7:141609852-141614757	chrX:62778802-62821199	-15.00	XM_006257016.3	Pcyt1b
XR_593722.2	LOC102549417	chr7:141609852-141614757	chrX:62727691-62821199	-11.50	XM_006257017.3	Pcyt1b
XR_593722.2	LOC102549417	chr7:141609852-141614757	chr7:141428113-141513682	-15.20	XM_006257354.3	Lima1
XR_593722.2	LOC102549417	chr7:141609852-141614757	chr7:141428113-141528447	-15.20	XM_006257355.3	Lima1
XR_593722.2	LOC102549417	chr7:141609852-141614757	chr1:65656265-65660272	-22.90	XM_008758771.2	Rnf225
XR_593722.2	LOC102549417	chr7:141609852-141614757	chr1:113419707-113531330	-8.80	XM_008759472.2	Luzp2_1
XR_593722.2	LOC102549417	chr7:141609852-141614757	chr1:147713879-147814410	-11.30	XM_008759615.2	Cyp2c6v1
XR_593722.2	LOC102549417	chr7:141609852-141614757	chr1:157643169-157667973	-19.50	XM_008759647.2	Rab30
XR_593722.2	LOC102549417	chr7:141609852-141614757	chr1:277261494-277294194	-12.40	XM_008760544.2	Plekhs1
XR_593722.2	LOC102549417	chr7:141609852-141614757	chr2:202797766-202810738	-13.60	XM_008761361.2	Fam46c
XR_593722.2	LOC102549417	chr7:141609852-141614757	chr5:102407508-102705350	-21.80	XM_008763775.2	Bnc2
XR_593722.2	LOC102549417	chr7:141609852-141614757	chr5:102407508-102705350	-21.80	XM_008763776.2	Bnc2
XR_593722.2	LOC102549417	chr7:141609852-141614757	chr5:144355792-144403623	-19.20	XM_008764024.2	Ago3
XR_593722.2	LOC102549417	chr7:141609852-141614757	chr5:152230352-152247873	-18.70	XM_008764170.2	Lin28a
XR_593722.2	LOC102549417	chr7:141609852-141614757	chr6:11216198-11219819	-9.10	XM_008764473.2	LOC103692555
XR_593722.2	LOC102549417	chr7:141609852-141614757	chr6:78172827-78181608	-16.00	XM_008764657.2	LOC314140
XR_593722.2	LOC102549417	chr7:141609852-141614757	chr7:31699309-31770327	-22.90	XM_008765263.2	Apaf1
XR_593722.2	LOC102549417	chr7:141609852-141614757	chr10:20662996-20787674	-13.00	XM_008767624.2	Wwc1
XR_593722.2	LOC102549417	chr7:141609852-141614757	chr10:57309731-57319168	-13.30	XM_008767844.2	Inca1
XR_593722.2	LOC102549417	chr7:141609852-141614757	chr10:46980646-47018728	-11.90	XM_008767918.2	Top3a
XR_593722.2	LOC102549417	chr7:141609852-141614757	chr12:546759-576738	-14.50	XM_008768992.2	N4bp2l1
XR_593722.2	LOC102549417	chr7:141609852-141614757	chr12:47470074-47483131	-12.70	XM_008769327.2	Oasl2
XR_593722.2	LOC102549417	chr7:141609852-141614757	chr13:48788262-48813267	-14.90	XM_008769467.2	Elk4
XR_593722.2	LOC102549417	chr7:141609852-141614757	chr13:113791793-113818126	-12.00	XM_008769849.2	Cd46
XR_593722.2	LOC102549417	chr7:141609852-141614757	chr14:3058035-3066471	-22.20	XM_008769919.1	Gfi1
XR_593722.2	LOC102549417	chr7:141609852-141614757	chr15:18625963-18636157	-14.20	XM_008770552.2	Rpp14
XR_593722.2	LOC102549417	chr7:141609852-141614757	chr15:46555552-46583078	-18.70	XM_008770770.1	Blk
XR_593722.2	LOC102549417	chr7:141609852-141614757	chr16:70854825-70869653	-11.90	XM_008771353.2	Pomk
XR_593722.2	LOC102549417	chr7:141609852-141614757	chr17:90266571-90316278	-8.90	XM_008771924.2	Gng4
XR_593722.2	LOC102549417	chr7:141609852-141614757	chr18:30878084-30883481	-16.80	XM_008772070.2	Pcdhgb5
XR_593722.2	LOC102549417	chr7:141609852-141614757	chr19:14479511-14495568	-17.70	XM_008772333.2	Zfp82
XR_593722.2	LOC102549417	chr7:141609852-141614757	chr19:14479511-14495568	-19.70	XM_008772334.2	Zfp82
XR_593722.2	LOC102549417	chr7:141609852-141614757	chr19:14479433-14495568	-17.90	XM_008772335.2	Zfp82
XR_593722.2	LOC102549417	chr7:141609852-141614757	chr19:14479442-14495568	-24.50	XM_008772336.2	Zfp82
XR_593722.2	LOC102549417	chr7:141609852-141614757	chr19:43872076-43886907	-20.30	XM_008772584.2	Zfp1
XR_593722.2	LOC102549417	chr7:141609852-141614757	chr19:43870075-43886907	-11.70	XM_008772586.2	Zfp1
XR_593722.2	LOC102549417	chr7:141609852-141614757	chr19:55880549-55914728	-18.60	XM_008772619.2	Spg7
XR_593722.2	LOC102549417	chr7:141609852-141614757	chr19:59327328-59333706	-13.20	XM_008772681.2	Coa6
XR_593722.2	LOC102549417	chr7:141609852-141614757	chrX:62778802-62821199	-15.00	XM_008773254.2	Pcyt1b
XR_593722.2	LOC102549417	chr7:141609852-141614757	chr1:157614944-157667973	-16.70	XM_017589171.1	Rab30
XR_593722.2	LOC102549417	chr7:141609852-141614757	chr1:267620857-267640455	-23.30	XM_017589295.1	Gsto2
XR_593722.2	LOC102549417	chr7:141609852-141614757	chr1:44443218-44447595	-13.70	XM_017589702.1	Cldn20
XR_593722.2	LOC102549417	chr7:141609852-141614757	chr1:44443218-44447595	-24.80	XM_017589703.1	Cldn20
XR_593722.2	LOC102549417	chr7:141609852-141614757	chr1:59700579-59716513	-22.90	XM_017589727.1	LOC688452
XR_593722.2	LOC102549417	chr7:141609852-141614757	chr1:59700578-59716513	-13.70	XM_017589729.1	LOC688452
XR_593722.2	LOC102549417	chr7:141609852-141614757	chr1:59703354-59716513	-13.10	XM_017589730.1	LOC688452
XR_593722.2	LOC102549417	chr7:141609852-141614757	chr1:59703354-59716513	-17.60	XM_017589731.1	LOC688452
XR_593722.2	LOC102549417	chr7:141609852-141614757	chr1:59703354-59716513	-15.60	XM_017589732.1	LOC688452
XR_593722.2	LOC102549417	chr7:141609852-141614757	chr2:116028735-116103227	-9.90	XM_017590841.1	Phc3
XR_593722.2	LOC102549417	chr7:141609852-141614757	chr2:116028735-116103227	-9.90	XM_017590842.1	Phc3
XR_593722.2	LOC102549417	chr7:141609852-141614757	chr2:116028735-116103227	-9.90	XM_017590843.1	Phc3
XR_593722.2	LOC102549417	chr7:141609852-141614757	chr2:116028735-116103227	-9.90	XM_017590844.1	Phc3
XR_593722.2	LOC102549417	chr7:141609852-141614757	chr2:116038174-116103227	-9.90	XM_017590845.1	Phc3
XR_593722.2	LOC102549417	chr7:141609852-141614757	chr2:243332705-243353227	-16.50	XM_017591352.1	LOC102555814
XR_593722.2	LOC102549417	chr7:141609852-141614757	chr3:165241750-165360286	-37.40	XM_017591799.1	Nfatc2
XR_593722.2	LOC102549417	chr7:141609852-141614757	chr4:7889727-7931357	-15.20	XM_017592511.1	Pus7
XR_593722.2	LOC102549417	chr7:141609852-141614757	chr4:7889727-7931357	-15.20	XM_017592512.1	Pus7
XR_593722.2	LOC102549417	chr7:141609852-141614757	chr4:170807633-170822037	-15.10	XM_017592837.1	LOC500354
XR_593722.2	LOC102549417	chr7:141609852-141614757	chr5:102407508-102752145	-21.80	XM_017593257.1	Bnc2
XR_593722.2	LOC102549417	chr7:141609852-141614757	chr5:102407508-102807369	-21.80	XM_017593258.1	Bnc2
XR_593722.2	LOC102549417	chr7:141609852-141614757	chr5:102407508-102807389	-21.80	XM_017593259.1	Bnc2
XR_593722.2	LOC102549417	chr7:141609852-141614757	chr5:129024505-129082849	-17.00	XM_017593268.1	Ttc39a
XR_593722.2	LOC102549417	chr7:141609852-141614757	chr5:144355792-144396827	-19.20	XM_017593400.1	Ago3
XR_593722.2	LOC102549417	chr7:141609852-141614757	chr5:150971795-150985916	-11.80	XM_017593583.1	Themis2
XR_593722.2	LOC102549417	chr7:141609852-141614757	chr5:152230352-152247208	-18.70	XM_017593584.1	Lin28a
XR_593722.2	LOC102549417	chr7:141609852-141614757	chr5:135069972-135145633	-19.60	XM_017593605.1	Pik3r3
XR_593722.2	LOC102549417	chr7:141609852-141614757	chr6:3232278-3272454	-17.30	XM_017594530.1	Cdkl4
XR_593722.2	LOC102549417	chr7:141609852-141614757	chr7:120797083-120840524	-10.70	XM_017594987.1	Dmc1
XR_593722.2	LOC102549417	chr7:141609852-141614757	chr7:125034760-125056165	-16.60	XM_017594995.1	Pnpla3
XR_593722.2	LOC102549417	chr7:141609852-141614757	chr8:131932753-131968550	-11.80	XM_017595775.1	Zfp167
XR_593722.2	LOC102549417	chr7:141609852-141614757	chr8:131955636-131968550	-16.60	XM_017596164.1	Znf660
XR_593722.2	LOC102549417	chr7:141609852-141614757	chr8:131955748-131968550	-16.60	XM_017596165.1	Znf660
XR_593722.2	LOC102549417	chr7:141609852-141614757	chr8:131955755-131968550	-16.60	XM_017596166.1	Znf660
XR_593722.2	LOC102549417	chr7:141609852-141614757	chr8:131955636-131968550	-16.60	XM_017596167.1	Znf660
XR_593722.2	LOC102549417	chr7:141609852-141614757	chr9:65175455-65249527	-13.60	XM_017596459.1	Aox2
XR_593722.2	LOC102549417	chr7:141609852-141614757	chr9:93402879-93406960	-23.30	XM_017596632.1	Nmur1
XR_593722.2	LOC102549417	chr7:141609852-141614757	chr9:93402879-93407264	-14.60	XM_017596633.1	Nmur1
XR_593722.2	LOC102549417	chr7:141609852-141614757	chr10:91212296-91222841	-11.10	XM_017597329.1	Hexim2
XR_593722.2	LOC102549417	chr7:141609852-141614757	chr10:72198475-72225139	-15.90	XM_017597468.1	Myo19
XR_593722.2	LOC102549417	chr7:141609852-141614757	chr10:57653686-57661833	-23.20	XM_017597477.1	Mis12
XR_593722.2	LOC102549417	chr7:141609852-141614757	chr10:67494851-67527582	-20.80	XM_017597484.1	Adap2
XR_593722.2	LOC102549417	chr7:141609852-141614757	chr10:66346100-66482394	-15.80	XM_017597666.1	Ksr1_1
XR_593722.2	LOC102549417	chr7:141609852-141614757	chr10:66346100-66392725	-15.80	XM_017597669.1	Ksr1_1
XR_593722.2	LOC102549417	chr7:141609852-141614757	chr11:67724071-67758025	-20.10	XM_017597993.1	Parp9
XR_593722.2	LOC102549417	chr7:141609852-141614757	chr12:23544574-23564601	-11.10	XM_017598356.1	Orai2
XR_593722.2	LOC102549417	chr7:141609852-141614757	chr12:31608641-31629961	-30.80	XM_017598411.1	Piwil1
XR_593722.2	LOC102549417	chr7:141609852-141614757	chr14:2083756-2100004	-20.00	XM_017599262.1	Tmem175
XR_593722.2	LOC102549417	chr7:141609852-141614757	chr14:81261708-81339359	-15.30	XM_017599346.1	Grk4
XR_593722.2	LOC102549417	chr7:141609852-141614757	chr14:81261708-81339359	-15.30	XM_017599347.1	Grk4
XR_593722.2	LOC102549417	chr7:141609852-141614757	chr16:70859311-70869653	-6.30	XM_017600143.1	Pomk
XR_593722.2	LOC102549417	chr7:141609852-141614757	chr16:70863532-70869653	-15.90	XM_017600144.1	Pomk
XR_593722.2	LOC102549417	chr7:141609852-141614757	chr19:55880570-55914729	-8.80	XM_017601307.1	Spg7
XR_593722.2	LOC102549417	chr7:141609852-141614757	chr19:38597671-38608951	-16.90	XM_017601347.1	Zfp90
XR_593722.2	LOC102549417	chr7:141609852-141614757	chr19:43872076-43886907	-20.30	XM_017601443.1	Zfp1
XR_593722.2	LOC102549417	chr7:141609852-141614757	chr19:43852709-43886907	-18.00	XM_017601444.1	Zfp1
XR_593722.2	LOC102549417	chr7:141609852-141614757	chr19:43870076-43886907	-11.70	XM_017601445.1	Zfp1
XR_593722.2	LOC102549417	chr7:141609852-141614757	chr19:43852709-43886907	-18.00	XM_017601446.1	Zfp1
XR_593722.2	LOC102549417	chr7:141609852-141614757	chrX:45635751-45640012	-13.60	XM_017602298.1	RGD1563378
XR_593722.2	LOC102549417	chr7:141609852-141614757	chr19:56178908-56213299	-23.10	XM_214707.9	Tcf25
XR_593722.2	LOC102549417	chr7:141609852-141614757	chr5:164845192-164864360	-17.00	XM_342975.7	Mthfr
XR_593722.2	LOC102549417	chr7:141609852-141614757	chr19:43872076-43886907	-18.50	XM_574241.7	Zfp1
XR_593781.2	LOC102552294	chr8:13878950-13898854	chr8:13871276-13909154	-12.90	NM_001271048.2	Cep295
XR_593781.2	LOC102552294	chr8:13878950-13898854	chr6:1428846-1466193	-7.40	NM_019335.1	Eif2ak2
XR_593781.2	LOC102552294	chr8:13878950-13898854	chr8:13871366-13909249	-12.90	XM_006242549.3	Cep295
XR_593781.2	LOC102552294	chr8:13878950-13898854	chr6:1428845-1454854	-7.40	XM_008764425.1	Eif2ak2
XR_593781.2	LOC102552294	chr8:13878950-13898854	chr6:1428845-1466146	-7.40	XM_008764426.2	Eif2ak2
XR_593781.2	LOC102552294	chr8:13878950-13898854	chr8:13871243-13909249	-12.90	XM_008765949.2	Cep295
XR_593781.2	LOC102552294	chr8:13878950-13898854	chr8:13871243-13909249	-12.90	XM_008765950.2	Cep295
XR_593781.2	LOC102552294	chr8:13878950-13898854	chr8:13871243-13909249	-12.90	XM_008765951.2	Cep295
XR_593781.2	LOC102552294	chr8:13878950-13898854	chr8:13871243-13909249	-12.90	XM_008765953.2	Cep295
XR_593781.2	LOC102552294	chr8:13878950-13898854	chr8:13871065-13909249	-12.90	XM_008765954.2	Cep295
XR_593781.2	LOC102552294	chr8:13878950-13898854	chr8:13871243-13909248	-12.90	XM_008765955.2	Cep295
XR_593781.2	LOC102552294	chr8:13878950-13898854	chr8:13871243-13909249	-12.90	XM_017595718.1	Cep295
XR_593781.2	LOC102552294	chr8:13878950-13898854	chr8:13871243-13909154	-12.90	XM_017595719.1	Cep295
XR_593781.2	LOC102552294	chr8:13878950-13898854	chr8:13871243-13898227	-13.10	XM_017595720.1	Cep295
XR_593781.2	LOC102552294	chr8:13878950-13898854	chr8:13871243-13898224	-13.10	XM_017595721.1	Cep295
XR_595202.2	LOC103693611	chr12:1329574-1331753	chr16:20908162-20939220	-22.30	XM_008771124.2	Sugp2
XR_595202.2	LOC103693611	chr12:1329574-1331753	chr16:20908162-20939574	-22.30	XM_008771125.2	Sugp2
XR_595202.2	LOC103693611	chr12:1329574-1331753	chr16:20908162-20939064	-22.30	XM_008771126.2	Sugp2
XR_595202.2	LOC103693611	chr12:1329574-1331753	chr16:20908162-20939220	-22.30	XM_008771127.2	Sugp2
XR_595202.2	LOC103693611	chr12:1329574-1331753	chr16:20908162-20937294	-22.30	XM_008771128.2	Sugp2
XR_595462.1	LOC103691878	chr13:48510555-48555098	chr13:48513008-48539467	-24.90	NM_001107172.1	Slc26a9
XR_595462.1	LOC103691878	chr13:48510555-48555098	chr13:48512415-48537130	-25.50	XM_017598789.1	Slc26a9
XR_595462.1	LOC103691878	chr13:48510555-48555098	chr13:48512415-48537130	-25.50	XM_017598790.1	Slc26a9
XR_595519.2	LOC103693675	chr13:77965484-77967485	chrX:49644973-49705870	-72.30	XM_006256980.3	Srsf8_1
XR_595519.2	LOC103693675	chr13:77965484-77967485	chr7:9232450-9250369	-19.10	XM_017595343.1	LOC102556703
XR_595519.2	LOC103693675	chr13:77965484-77967485	chr13:66281855-66286312	-14.80	XM_017599027.1	LOC108352618
XR_595519.2	LOC103693675	chr13:77965484-77967485	chrX:59187153-59192172	-14.80	XM_017602185.1	LOC108353265
XR_595519.2	LOC103693675	chr13:77965484-77967485	chrX:81073627-81115037	-14.70	XM_017602193.1	LOC102555942
XR_595519.2	LOC103693675	chr13:77965484-77967485	chrX:100971467-100977931	-14.80	XM_017602198.1	LOC108349143
XR_595687.2	LOC102551010	chr14:4058748-4065103	chr3:45925098-45955455	-7.00	NM_001014179.1	Wdsub1
XR_595687.2	LOC102551010	chr14:4058748-4065103	chrX:15679254-15682653	-25.50	NM_207601.1	Plp2
XR_595687.2	LOC102551010	chr14:4058748-4065103	chr3:112428361-112499333	-16.50	XM_001080099.6	Stard9
XR_595687.2	LOC102551010	chr14:4058748-4065103	chr1:80046975-80057022	-19.30	XM_006228402.3	Qpctl
XR_595687.2	LOC102551010	chr14:4058748-4065103	chr3:45924979-45955452	-13.50	XM_006234211.3	Wdsub1
XR_595687.2	LOC102551010	chr14:4058748-4065103	chr15:27964000-27968492	-23.60	XM_006251890.3	Rnase9
XR_595687.2	LOC102551010	chr14:4058748-4065103	chr15:27964000-27968492	-28.90	XM_006251891.3	Rnase9
XR_595687.2	LOC102551010	chr14:4058748-4065103	chr3:45924979-45955451	-13.50	XM_017591892.1	Wdsub1
XR_595688.2	LOC102551010	chr14:4058748-4065103	chr3:45925098-45955455	-9.60	NM_001014179.1	Wdsub1
XR_595688.2	LOC102551010	chr14:4058748-4065103	chrX:15679254-15682653	-26.10	NM_207601.1	Plp2
XR_595688.2	LOC102551010	chr14:4058748-4065103	chr3:112428361-112499333	-16.50	XM_001080099.6	Stard9
XR_595688.2	LOC102551010	chr14:4058748-4065103	chr1:80046975-80057022	-19.30	XM_006228402.3	Qpctl
XR_595688.2	LOC102551010	chr14:4058748-4065103	chr3:45924979-45955452	-9.50	XM_006234211.3	Wdsub1
XR_595688.2	LOC102551010	chr14:4058748-4065103	chr15:27964000-27968492	-23.60	XM_006251890.3	Rnase9
XR_595688.2	LOC102551010	chr14:4058748-4065103	chr15:27964000-27968492	-28.90	XM_006251891.3	Rnase9
XR_595688.2	LOC102551010	chr14:4058748-4065103	chr3:45924979-45955451	-10.00	XM_017591892.1	Wdsub1
XR_596066.2	LOC102548219	chr15:17874315-17882719	chr15:17664838-17918216	-21.10	NM_001014137.2	LOC361016
XR_596067.2	LOC102548219	chr15:17874315-17882719	chr15:17664838-17918216	-21.10	NM_001014137.2	LOC361016
XR_596086.2	LOC103693373	chr15:19880901-19903941	chr17:53956203-53968587	-28.40	NM_001007626.2	Ggps1
XR_596086.2	LOC103693373	chr15:19880901-19903941	chr12:17252093-17263477	-21.30	NM_001008363.1	Zfand2a
XR_596086.2	LOC103693373	chr15:19880901-19903941	chr6:107999846-108031645	-15.90	NM_001015009.1	Ptgr2
XR_596086.2	LOC103693373	chr15:19880901-19903941	chr1:143601011-143607170	-21.00	NM_001024749.1	RGD1305713
XR_596086.2	LOC103693373	chr15:19880901-19903941	chr10:89317974-89331078	-27.60	NM_001034109.1	Aarsd1
XR_596086.2	LOC103693373	chr15:19880901-19903941	chrX:33599705-33637045	-20.40	NM_001037187.1	Txlng
XR_596086.2	LOC103693373	chr15:19880901-19903941	chr4:66276835-66284868	-19.40	NM_001037795.1	Fmc1
XR_596086.2	LOC103693373	chr15:19880901-19903941	chr7:2635743-2642995	-15.70	NM_001105719.1	Mip
XR_596086.2	LOC103693373	chr15:19880901-19903941	chr14:86687782-86706626	-25.70	NM_001106019.1	H2afv
XR_596086.2	LOC103693373	chr15:19880901-19903941	chr1:240977898-241046249	-38.80	NM_001106357.1	Smc5
XR_596086.2	LOC103693373	chr15:19880901-19903941	chr8:128133431-128153110	-28.60	NM_001106866.1	Exog
XR_596086.2	LOC103693373	chr15:19880901-19903941	chr13:52147568-52189689	-36.60	NM_001107179.1	Lmod1
XR_596086.2	LOC103693373	chr15:19880901-19903941	chr2:122476173-122520472	-16.80	NM_001107668.1	Dcun1d1
XR_596086.2	LOC103693373	chr15:19880901-19903941	chr20:12917111-12926587	-25.90	NM_001108529.1	Ybey
XR_596086.2	LOC103693373	chr15:19880901-19903941	chr2:219788234-219842986	-25.70	NM_001108564.1	Agl
XR_596086.2	LOC103693373	chr15:19880901-19903941	chr11:70897052-70961358	-26.20	NM_001108843.1	Lmln
XR_596086.2	LOC103693373	chr15:19880901-19903941	chr2:58534476-58590767	-29.70	NM_001109177.1	Lmbrd2
XR_596086.2	LOC103693373	chr15:19880901-19903941	chr19:24467964-24487396	-36.40	NM_001109506.1	Elmod2
XR_596086.2	LOC103693373	chr15:19880901-19903941	chr7:117605050-117608460	-14.90	NM_001109670.1	Slc52a2
XR_596086.2	LOC103693373	chr15:19880901-19903941	chr10:109630099-109636480	-25.40	NM_001143896.1	Ccdc137
XR_596086.2	LOC103693373	chr15:19880901-19903941	chr5:154260062-154268126	-25.70	NM_001164142.3	Cnr2
XR_596086.2	LOC103693373	chr15:19880901-19903941	chr5:154242214-154268126	-25.70	NM_001164143.3	Cnr2
XR_596086.2	LOC103693373	chr15:19880901-19903941	chr2:149213134-149316569	-45.80	NM_001169130.1	Med12l
XR_596086.2	LOC103693373	chr15:19880901-19903941	chr10:89199988-89210369	-19.50	NM_001197217.1	Cntd1
XR_596086.2	LOC103693373	chr15:19880901-19903941	chr4:57588724-57590923	-9.00	NM_022857.1	N5
XR_596086.2	LOC103693373	chr15:19880901-19903941	chr4:115249343-115273836	-15.10	NM_138531.2	Stambp
XR_596086.2	LOC103693373	chr15:19880901-19903941	chr1:101805531-101809544	-17.60	NM_170718.1	Kcnj14
XR_596086.2	LOC103693373	chr15:19880901-19903941	chr20:5008508-5019040	-31.40	NM_212499.2	Vwa7
XR_596086.2	LOC103693373	chr15:19880901-19903941	chr5:73552952-73560240	-28.20	XM_002729478.5	Fam206a
XR_596086.2	LOC103693373	chr15:19880901-19903941	chr2:199334644-199360287	-44.80	XM_003749357.4	Bcl9
XR_596086.2	LOC103693373	chr15:19880901-19903941	chr1:214479758-214511569	-45.20	XM_006230548.3	Chid1
XR_596086.2	LOC103693373	chr15:19880901-19903941	chr1:214479758-214511560	-34.00	XM_006230549.3	Chid1
XR_596086.2	LOC103693373	chr15:19880901-19903941	chr1:214042852-214074663	-45.20	XM_006230603.3	LOC100911881
XR_596086.2	LOC103693373	chr15:19880901-19903941	chr1:214042852-214074654	-34.00	XM_006230604.3	LOC100911881
XR_596086.2	LOC103693373	chr15:19880901-19903941	chr2:206452115-206496187	-28.90	XM_006233061.3	Phtf1
XR_596086.2	LOC103693373	chr15:19880901-19903941	chr2:206452115-206518387	-28.90	XM_006233063.3	Phtf1
XR_596086.2	LOC103693373	chr15:19880901-19903941	chr2:206452115-206496187	-36.50	XM_006233064.3	Phtf1
XR_596086.2	LOC103693373	chr15:19880901-19903941	chr2:206452115-206496187	-19.80	XM_006233065.3	Phtf1
XR_596086.2	LOC103693373	chr15:19880901-19903941	chr3:81276020-81285457	-21.10	XM_006234562.3	Large2
XR_596086.2	LOC103693373	chr15:19880901-19903941	chr4:38255204-38376490	-30.30	XM_006236111.3	Phf14
XR_596086.2	LOC103693373	chr15:19880901-19903941	chr5:165311794-165318361	-26.70	XM_006239424.3	LOC102552055
XR_596086.2	LOC103693373	chr15:19880901-19903941	chr6:72095602-72123878	-38.90	XM_006240079.3	G2e3
XR_596086.2	LOC103693373	chr15:19880901-19903941	chr6:107999832-108031645	-27.10	XM_006240326.1	Ptgr2
XR_596086.2	LOC103693373	chr15:19880901-19903941	chr6:107999835-108031645	-22.50	XM_006240327.2	Ptgr2
XR_596086.2	LOC103693373	chr15:19880901-19903941	chr6:108003022-108031645	-23.10	XM_006240328.3	Ptgr2
XR_596086.2	LOC103693373	chr15:19880901-19903941	chr6:108011662-108031645	-8.90	XM_006240329.3	Ptgr2
XR_596086.2	LOC103693373	chr15:19880901-19903941	chr7:70612650-70619882	-10.30	XM_006241467.3	Arhgap9
XR_596086.2	LOC103693373	chr15:19880901-19903941	chr10:37458399-37493693	-33.10	XM_006246332.3	Cdkl3
XR_596086.2	LOC103693373	chr15:19880901-19903941	chr10:59343347-59360979	-17.30	XM_006246730.3	Cyb5d2
XR_596086.2	LOC103693373	chr15:19880901-19903941	chr10:55993206-55997429	-17.40	XM_006246767.3	Cyb5d1
XR_596086.2	LOC103693373	chr15:19880901-19903941	chr11:70895141-70963121	-26.70	XM_006248453.2	Lmln
XR_596086.2	LOC103693373	chr15:19880901-19903941	chr15:24078282-24097106	-41.00	XM_006251812.2	Mapk1ip1l
XR_596086.2	LOC103693373	chr15:19880901-19903941	chr15:34322182-34331187	-30.30	XM_006251938.3	Tssk4
XR_596086.2	LOC103693373	chr15:19880901-19903941	chr15:34322182-34331187	-30.30	XM_006251939.3	Tssk4
XR_596086.2	LOC103693373	chr15:19880901-19903941	chr15:51859004-51895707	-41.10	XM_006252241.3	Sorbs3
XR_596086.2	LOC103693373	chr15:19880901-19903941	chr18:69737515-69782567	-28.40	XM_006254923.3	Me2
XR_596086.2	LOC103693373	chr15:19880901-19903941	chr19:43190879-43193164	-16.80	XM_006255614.2	Exosc6
XR_596086.2	LOC103693373	chr15:19880901-19903941	chr1:192064586-192086940	-21.90	XM_008759711.2	Palb2
XR_596086.2	LOC103693373	chr15:19880901-19903941	chr1:218806376-218810016	-24.40	XM_008760186.1	LOC103691272
XR_596086.2	LOC103693373	chr15:19880901-19903941	chr2:191984455-191990713	-29.30	XM_008761253.2	Lor
XR_596086.2	LOC103693373	chr15:19880901-19903941	chr3:161801194-161810631	-32.60	XM_008762505.2	Slc35c2
XR_596086.2	LOC103693373	chr15:19880901-19903941	chr8:21511831-21543275	-31.80	XM_008765963.2	Zfp266
XR_596086.2	LOC103693373	chr15:19880901-19903941	chr10:37458398-37493694	-33.10	XM_008767705.2	Cdkl3
XR_596086.2	LOC103693373	chr15:19880901-19903941	chr10:75019416-75027315	-36.20	XM_008768039.2	Rnf43
XR_596086.2	LOC103693373	chr15:19880901-19903941	chr10:75019417-75027315	-29.50	XM_008768041.2	Rnf43
XR_596086.2	LOC103693373	chr15:19880901-19903941	chr13:52147099-52189835	-27.40	XM_008769562.2	Lmod1
XR_596086.2	LOC103693373	chr15:19880901-19903941	chr13:84083781-84171188	-8.80	XM_008769597.2	Pou2f1
XR_596086.2	LOC103693373	chr15:19880901-19903941	chr13:84083781-84171188	-8.80	XM_008769598.2	Pou2f1
XR_596086.2	LOC103693373	chr15:19880901-19903941	chr17:53956185-53967911	-25.00	XM_008771699.1	Ggps1
XR_596086.2	LOC103693373	chr15:19880901-19903941	chr17:53956185-53967911	-25.00	XM_008771700.1	Ggps1
XR_596086.2	LOC103693373	chr15:19880901-19903941	chr6:72095602-72123878	-38.90	XM_017594083.1	G2e3
XR_596086.2	LOC103693373	chr15:19880901-19903941	chr8:21511831-21543275	-23.60	XM_017595777.1	Zfp266
XR_596086.2	LOC103693373	chr15:19880901-19903941	chr8:21511831-21543275	-31.80	XM_017595778.1	Zfp266
XR_596086.2	LOC103693373	chr15:19880901-19903941	chr8:21511831-21543275	-31.80	XM_017595779.1	Zfp266
XR_596086.2	LOC103693373	chr15:19880901-19903941	chr13:84083781-84171188	-22.80	XM_017598656.1	Pou2f1
XR_596086.2	LOC103693373	chr15:19880901-19903941	chr13:84083781-84171188	-17.80	XM_017598657.1	Pou2f1
XR_596086.2	LOC103693373	chr15:19880901-19903941	chrX:73757664-73775066	-22.60	XM_017602051.1	Rlim
XR_596086.2	LOC103693373	chr15:19880901-19903941	chrX:74838159-74855864	-22.60	XM_017602339.1	Rlim_1
XR_596086.2	LOC103693373	chr15:19880901-19903941	chr19:19858419-19896782	-23.10	XM_341654.8	Heatr3
XR_596164.1	LOC103693653	chr15:44442287-44444512	chr15:44441856-44446064	-27.40	NM_012767.2	Gnrh1
XR_596164.1	LOC103693653	chr15:44442287-44444512	chr15:44442651-44446057	-74.10	XM_006252096.3	Gnrh1
XR_596674.1	LOC102550923	chr17:21029153-21049142	chr4:85427741-85536264	-18.70	XM_231787.8	Fam188b
XR_597205.1	LOC103694303	chr19:28983219-28987134	chr19:28592551-28619201	-17.70	XM_017601465.1	LOC363301
XR_597265.2	LOC103694335	chr19:47256605-47260909	chr11:71012359-71108229	-24.90	XM_017598171.1	Lrch3
