# Supplementary material for: Characteristics of phosgene aspiration lung injury analyzed based on transcriptomics and proteomics
Source: Front Genet. 2024 May 17;15:1393665. doi: 10.3389/fgene.2024.1393665 (PMC11140124; doi:10.3389/fgene.2024.1393665)
Supplement: Supplementary file 1 [file Presentation1.zip › Data/lncRNA/lncRNA_target_GO/Control--Treatment/go.input]

Term	gene_number	pvalue	rich_factor	type
cullin family protein binding	4	0.000414675902518	0.222222222222	Molecular Function
endoribonuclease activity	6	0.000779522252823	0.111111111111	Molecular Function
ribonuclease activity	8	0.00107427417217	0.0792079207921	Molecular Function
enzyme activator activity	19	0.00142708383133	0.0440835266821	Molecular Function
GTPase activator activity	12	0.00164587679859	0.0555555555556	Molecular Function
GTPase regulator activity	12	0.0032997614504	0.0510638297872	Molecular Function
nucleoside-triphosphatase regulator activity	13	0.00424557411613	0.0474452554745	Molecular Function
chemokine binding	4	0.00435996941551	0.121212121212	Molecular Function
ferrous iron binding	4	0.00726319722725	0.105263157895	Molecular Function
endonuclease activity	7	0.00843736471731	0.0619469026549	Molecular Function
proton-transporting two-sector ATPase complex assembly	4	0.000100864662718	0.307692307692	Biological Process
RNA phosphodiester bond hydrolysis, endonucleolytic	6	0.0019624823093	0.0923076923077	Biological Process
positive regulation of chromosome segregation	4	0.00198083916544	0.148148148148	Biological Process
execution phase of apoptosis	6	0.00212276517335	0.0909090909091	Biological Process
regulation of NIK/NF-kappaB signaling	8	0.00218644755328	0.0701754385965	Biological Process
glycosphingolipid catabolic process	3	0.0030941201988	0.2	Biological Process
positive regulation of mitotic sister chromatid segregation	3	0.0030941201988	0.2	Biological Process
NIK/NF-kappaB signaling	8	0.00333158138351	0.0655737704918	Biological Process
glycolipid catabolic process	3	0.0037516738582	0.1875	Biological Process
lipid droplet organization	3	0.0037516738582	0.1875	Biological Process
cytoplasmic side of membrane	12	0.00109850550033	0.0576923076923	Cellular Component
cytoplasmic side of plasma membrane	10	0.00186298524491	0.0609756097561	Cellular Component
extrinsic component of cytoplasmic side of plasma membrane	7	0.00310957197122	0.0736842105263	Cellular Component
cis-Golgi network	5	0.00327501338616	0.1	Cellular Component
endoplasmic reticulum-Golgi intermediate compartment membrane	4	0.0042029750792	0.121212121212	Cellular Component
condensed nuclear chromosome	7	0.00540221249882	0.0666666666667	Cellular Component
endoplasmic reticulum-Golgi intermediate compartment	6	0.00925191343958	0.0674157303371	Cellular Component
organelle envelope lumen	6	0.00925191343958	0.0674157303371	Cellular Component
extrinsic component of plasma membrane	9	0.0106544893139	0.0502793296089	Cellular Component
nuclear ubiquitin ligase complex	4	0.0108302346246	0.093023255814	Cellular Component
