# Supplementary material for: Characteristics of phosgene aspiration lung injury analyzed based on transcriptomics and proteomics
Source: Front Genet. 2024 May 17;15:1393665. doi: 10.3389/fgene.2024.1393665 (PMC11140124; doi:10.3389/fgene.2024.1393665)
Supplement: Supplementary file 1 [file Presentation1.zip › Data/lncRNA/lncRNA_target_GO/Control--Treatment/GO-Biological_Process.xls]

GOBPID	Term	GeneRatio	BgRatio	Pvalue	Qvalue	geneIDs	geneNames	RNAs
GO:0070071	proton-transporting two-sector ATPase complex assembly	4/362	13/17943	0.000100864662717607	0.360792898540881	313510/500087/103694079/501658	Atpaf1/Fmc1/LOC103694079/Vma21	XR_001835573.1,XR_001835574.1,XR_593722.2/XR_596086.2/XR_001840492.1/XR_001840492.1
GO:0090502	RNA phosphodiester bond hydrolysis, endonucleolytic	6/362	65/17943	0.0019624823092987	0.845150316074324	313593/301062/363912/65151/361020/361822	Ago3/Exog/Piwil1/Rida/Rpp14/Ybey	XR_001835573.1,XR_001835574.1,XR_001840492.1,XR_593722.2/XR_001842150.1,XR_354783.3,XR_596086.2/XR_001840492.1,XR_593722.2/XR_593486.1/XR_001835573.1,XR_001835574.1,XR_001840492.1,XR_593722.2/XR_596086.2
GO:0051984	positive regulation of chromosome segregation	4/362	27/17943	0.00198083916544323	0.845150316074324	498030/360621/308870/293967	Anapc11/Cdc6/Numa1/Smc5	XR_001840908.1/XR_001835573.1,XR_001835574.1,XR_001840492.1/XR_001835573.1,XR_001835574.1,XR_593722.2/XR_596086.2
GO:0097194	execution phase of apoptosis	6/362	66/17943	0.00212276517334902	0.845150316074324	78963/64044/364388/500292/114214/301062	Apaf1/Casp8/Cideb/Cidec/Dffa/Exog	XR_001835573.1,XR_001835574.1,XR_001840492.1,XR_593722.2/XR_001835573.1,XR_001835574.1/XR_001835573.1,XR_001835574.1/XR_353556.3/XR_353556.3/XR_001842150.1,XR_354783.3,XR_596086.2
GO:1901222	regulation of NIK/NF-kappaB signaling	8/362	114/17943	0.00218644755328017	0.845150316074324	313593/361624/54287/679571/25459/680478/307366/287070	Ago3/Akip1/Eif2ak2/Hmg1l1/Hmgb1/Lrrc19/Malt1/Nlrc3	XR_001835573.1,XR_001835574.1,XR_001840492.1,XR_593722.2/XR_593486.1/XR_593781.2/XR_593486.1/XR_593486.1/XR_001835573.1,XR_001835574.1,XR_001840492.1,XR_593722.2/XR_001835573.1,XR_001835574.1/XR_001840109.1,XR_001840110.1
GO:0046479	glycosphingolipid catabolic process	3/362	15/17943	0.00309412019880028	0.845150316074324	315165/117185/316642	Naga/Neu3/Neu4	XR_001840492.1/XR_593486.1/XR_001835573.1,XR_001835574.1
GO:0062033	positive regulation of mitotic sister chromatid segregation	3/362	15/17943	0.00309412019880028	0.845150316074324	498030/308870/293967	Anapc11/Numa1/Smc5	XR_001840908.1/XR_001835573.1,XR_001835574.1,XR_593722.2/XR_596086.2
GO:0038061	NIK/NF-kappaB signaling	8/362	122/17943	0.00333158138350525	0.845150316074324	313593/361624/54287/679571/25459/680478/307366/287070	Ago3/Akip1/Eif2ak2/Hmg1l1/Hmgb1/Lrrc19/Malt1/Nlrc3	XR_001835573.1,XR_001835574.1,XR_001840492.1,XR_593722.2/XR_593486.1/XR_593781.2/XR_593486.1/XR_593486.1/XR_001835573.1,XR_001835574.1,XR_001840492.1,XR_593722.2/XR_001835573.1,XR_001835574.1/XR_001840109.1,XR_001840110.1
GO:0019377	glycolipid catabolic process	3/362	16/17943	0.00375167385819705	0.845150316074324	315165/117185/316642	Naga/Neu3/Neu4	XR_001840492.1/XR_593486.1/XR_001835573.1,XR_001835574.1
GO:0034389	lipid droplet organization	3/362	16/17943	0.00375167385819705	0.845150316074324	500292/311617/362972	Cidec/Fitm2/Pnpla3	XR_353556.3/XR_001835573.1,XR_001835574.1,XR_001840492.1/XR_001835573.1,XR_001835574.1,XR_001840492.1,XR_593722.2
GO:0055093	response to hyperoxia	5/362	52/17943	0.00388459200622899	0.845150316074324	84480/24248/29393/24600/25350	Bnip3/Cat/Col1a1/Nos3/Sftpd	XR_350825.3/XR_001837186.1/XR_001840385.1,XR_001840386.1/XR_001842150.1/XR_360377.3
GO:0043537	negative regulation of blood vessel endothelial cell migration	4/362	33/17943	0.00420032504091589	0.845150316074324	25237/25459/81679/498130	Acvrl1/Hmgb1/Jup/Stard13	XR_593486.1/XR_593486.1/XR_001840290.1/XR_595202.2
GO:0032651	regulation of interleukin-1 beta production	6/362	79/17943	0.00522323620656856	0.845150316074324	117029/313729/679571/25459/288264/287070	Ccr5/Errfi1/Hmg1l1/Hmgb1/Ifnar1/Nlrc3	XR_593722.2/XR_001835573.1,XR_001835574.1/XR_593486.1/XR_593486.1/XR_593486.1/XR_001840109.1,XR_001840110.1
GO:0006309	apoptotic DNA fragmentation	3/362	18/17943	0.00530603259085735	0.845150316074324	78963/114214/301062	Apaf1/Dffa/Exog	XR_001835573.1,XR_001835574.1,XR_001840492.1,XR_593722.2/XR_353556.3/XR_001842150.1,XR_354783.3,XR_596086.2
GO:0034470	ncRNA processing	14/362	325/17943	0.00650698043574652	0.845150316074324	313593/362766/680594/307850/290322/500562/102549712/313167/296751/307235/291061/361020/309041/361822	Ago3/Alkbh1/Dph3/Exosc6/Ints9/Lin28a/LOC102549712/Nol6/Pus7/Rbfa/Riok1/Rpp14/Thumpd1/Ybey	XR_001835573.1,XR_001835574.1,XR_001840492.1,XR_593722.2/XR_001835573.1,XR_001835574.1,XR_593722.2/XR_001835573.1,XR_001835574.1,XR_001840492.1/XR_001842150.1,XR_596086.2/XR_593486.1/XR_001835573.1,XR_001835574.1,XR_593722.2/XR_593486.1/XR_001835573.1,XR_001835574.1/XR_001840492.1,XR_593722.2/XR_001842150.1/XR_001835573.1,XR_001835574.1,XR_001840492.1,XR_593722.2/XR_001835573.1,XR_001835574.1,XR_…
GO:0036296	response to increased oxygen levels	5/362	59/17943	0.00667506508458192	0.845150316074324	84480/24248/29393/24600/25350	Bnip3/Cat/Col1a1/Nos3/Sftpd	XR_350825.3/XR_001837186.1/XR_001840385.1,XR_001840386.1/XR_001842150.1/XR_360377.3
GO:1901224	positive regulation of NIK/NF-kappaB signaling	6/362	85/17943	0.00743545472872849	0.845150316074324	313593/54287/679571/25459/680478/307366	Ago3/Eif2ak2/Hmg1l1/Hmgb1/Lrrc19/Malt1	XR_001835573.1,XR_001835574.1,XR_001840492.1,XR_593722.2/XR_593781.2/XR_593486.1/XR_593486.1/XR_001835573.1,XR_001835574.1,XR_001840492.1,XR_593722.2/XR_001835573.1,XR_001835574.1
GO:0046514	ceramide catabolic process	3/362	21/17943	0.00827077571918099	0.845150316074324	315165/117185/316642	Naga/Neu3/Neu4	XR_001840492.1/XR_593486.1/XR_001835573.1,XR_001835574.1
GO:0007584	response to nutrient	15/362	371/17943	0.00866343804102288	0.845150316074324	362029/78963/305589/24247/24248/114492/29393/84350/54287/25150/25662/64047/362657/24600/81805	Agl/Apaf1/Bcl11a/Casr/Cat/Ccl28/Col1a1/Dnmt1/Eif2ak2/Fyn/Igfbp2/Lrat/Mthfr/Nos3/Suox	XR_001842150.1,XR_354783.3,XR_596086.2/XR_001835573.1,XR_001835574.1,XR_001840492.1,XR_593722.2/XR_001835573.1,XR_001835574.1/XR_001840492.1/XR_001837186.1/XR_001842150.1/XR_001840385.1,XR_001840386.1/XR_001835573.1,XR_001835574.1,XR_001840492.1,XR_593722.2/XR_593781.2/XR_001842492.1/XR_357119.2/XR_001836777.1/XR_001835573.1,XR_001835574.1,XR_001840492.1,XR_593722.2/XR_001842150.1/XR_590408.1
GO:0051304	chromosome separation	6/362	89/17943	0.00924290686836836	0.845150316074324	498030/360621/301701/308870/302953/303194	Anapc11/Cdc6/Ndc80/Numa1/Slx4/Top3a	XR_001840908.1/XR_001835573.1,XR_001835574.1,XR_001840492.1/XR_594535.2/XR_001835573.1,XR_001835574.1,XR_593722.2/XR_001840109.1,XR_001840110.1/XR_593722.2
GO:0050718	positive regulation of interleukin-1 beta secretion	4/362	42/17943	0.00997221009818799	0.845150316074324	117029/679571/25459/288264	Ccr5/Hmg1l1/Hmgb1/Ifnar1	XR_593722.2/XR_593486.1/XR_593486.1/XR_593486.1
GO:0032611	interleukin-1 beta production	6/362	91/17943	0.0102553927827978	0.845150316074324	117029/313729/679571/25459/288264/287070	Ccr5/Errfi1/Hmg1l1/Hmgb1/Ifnar1/Nlrc3	XR_593722.2/XR_001835573.1,XR_001835574.1/XR_593486.1/XR_593486.1/XR_593486.1/XR_001840109.1,XR_001840110.1
GO:0033047	regulation of mitotic sister chromatid segregation	5/362	66/17943	0.0106339861876162	0.845150316074324	498030/360621/301701/308870/293967	Anapc11/Cdc6/Ndc80/Numa1/Smc5	XR_001840908.1/XR_001835573.1,XR_001835574.1,XR_001840492.1/XR_594535.2/XR_001835573.1,XR_001835574.1,XR_593722.2/XR_596086.2
GO:0034660	ncRNA metabolic process	17/362	452/17943	0.0106694167954959	0.845150316074324	313593/362766/680493/680594/307850/360821/290322/500562/102549712/313167/363912/296751/307235/291061/361020/309041/361822	Ago3/Alkbh1/Cd3eap/Dph3/Exosc6/Gatc/Ints9/Lin28a/LOC102549712/Nol6/Piwil1/Pus7/Rbfa/Riok1/Rpp14/Thumpd1/Ybey	XR_001835573.1,XR_001835574.1,XR_001840492.1,XR_593722.2/XR_001835573.1,XR_001835574.1,XR_593722.2/XR_001840492.1,XR_593722.2/XR_001835573.1,XR_001835574.1,XR_001840492.1/XR_001842150.1,XR_596086.2/XR_001840492.1,XR_593722.2/XR_593486.1/XR_001835573.1,XR_001835574.1,XR_593722.2/XR_593486.1/XR_001835573.1,XR_001835574.1/XR_001840492.1,XR_593722.2/XR_001840492.1,XR_593722.2/XR_001842150.1/XR_001835…
GO:0071560	cellular response to transforming growth factor beta stimulus	11/362	246/17943	0.0115861096730446	0.845150316074324	25237/78963/117279/29393/84350/289992/25150/24600/25671/363445/292041	Acvrl1/Apaf1/Cflar/Col1a1/Dnmt1/Fermt2/Fyn/Nos3/Smad1/Usp9x/Wwox	XR_593486.1/XR_001835573.1,XR_001835574.1,XR_001840492.1,XR_593722.2/XR_001840492.1/XR_001840385.1,XR_001840386.1/XR_001835573.1,XR_001835574.1,XR_001840492.1,XR_593722.2/XR_596086.2/XR_001842492.1/XR_001842150.1/XR_001835573.1,XR_001835574.1,XR_001840492.1,XR_593722.2/XR_001835573.1,XR_001835574.1,XR_001840492.1,XR_593722.2/XR_597265.2
GO:2000209	regulation of anoikis	3/362	24/17943	0.0120387525353648	0.845150316074324	114212/287593/59329	Chek2/Ptrh2/Sik1	XR_001838621.1/XR_593486.1/XR_001842578.1
GO:0050716	positive regulation of interleukin-1 secretion	4/362	45/17943	0.012665056635666	0.845150316074324	117029/679571/25459/288264	Ccr5/Hmg1l1/Hmgb1/Ifnar1	XR_593722.2/XR_593486.1/XR_593486.1/XR_593486.1
GO:0032652	regulation of interleukin-1 production	6/362	96/17943	0.0131269790235151	0.845150316074324	117029/313729/679571/25459/288264/287070	Ccr5/Errfi1/Hmg1l1/Hmgb1/Ifnar1/Nlrc3	XR_593722.2/XR_001835573.1,XR_001835574.1/XR_593486.1/XR_593486.1/XR_593486.1/XR_001840109.1,XR_001840110.1
GO:0006304	DNA modification	6/362	97/17943	0.013762437387252	0.845150316074324	362766/683923/84350/307850/288272/363445	Alkbh1/Bend3/Dnmt1/Exosc6/Mis18a/Usp9x	XR_001835573.1,XR_001835574.1,XR_593722.2/XR_001838621.1/XR_001835573.1,XR_001835574.1,XR_001840492.1,XR_593722.2/XR_001842150.1,XR_596086.2/XR_001840492.1/XR_001835573.1,XR_001835574.1,XR_001840492.1,XR_593722.2
GO:0071559	response to transforming growth factor beta	11/362	253/17943	0.0140406820821297	0.845150316074324	25237/78963/117279/29393/84350/289992/25150/24600/25671/363445/292041	Acvrl1/Apaf1/Cflar/Col1a1/Dnmt1/Fermt2/Fyn/Nos3/Smad1/Usp9x/Wwox	XR_593486.1/XR_001835573.1,XR_001835574.1,XR_001840492.1,XR_593722.2/XR_001840492.1/XR_001840385.1,XR_001840386.1/XR_001835573.1,XR_001835574.1,XR_001840492.1,XR_593722.2/XR_596086.2/XR_001842492.1/XR_001842150.1/XR_001835573.1,XR_001835574.1,XR_001840492.1,XR_593722.2/XR_001835573.1,XR_001835574.1,XR_001840492.1,XR_593722.2/XR_597265.2
GO:0000737	DNA catabolic process, endonucleolytic	3/362	26/17943	0.0150140000584891	0.845150316074324	78963/114214/301062	Apaf1/Dffa/Exog	XR_001835573.1,XR_001835574.1,XR_001840492.1,XR_593722.2/XR_353556.3/XR_001842150.1,XR_354783.3,XR_596086.2
GO:0016180	snRNA processing	3/362	26/17943	0.0150140000584891	0.845150316074324	307850/290322/102549712	Exosc6/Ints9/LOC102549712	XR_001842150.1,XR_596086.2/XR_593486.1/XR_593486.1
GO:0009313	oligosaccharide catabolic process	2/362	10/17943	0.0164114059317429	0.845150316074324	117185/316642	Neu3/Neu4	XR_593486.1/XR_001835573.1,XR_001835574.1
GO:0030953	astral microtubule organization	2/362	10/17943	0.0164114059317429	0.845150316074324	308870/64183	Numa1/Pde4dip	XR_001835573.1,XR_001835574.1,XR_593722.2/XR_591231.2
GO:0032070	regulation of deoxyribonuclease activity	2/362	10/17943	0.0164114059317429	0.845150316074324	114214/25459	Dffa/Hmgb1	XR_353556.3/XR_593486.1
GO:0099541	trans-synaptic signaling by lipid	2/362	10/17943	0.0164114059317429	0.845150316074324	304289/60391	Daglb/Nrxn1	XR_590408.1/XR_354566.3
GO:0099542	trans-synaptic signaling by endocannabinoid	2/362	10/17943	0.0164114059317429	0.845150316074324	304289/60391	Daglb/Nrxn1	XR_590408.1/XR_354566.3
GO:1901724	positive regulation of cell proliferation involved in kidney development	2/362	10/17943	0.0164114059317429	0.845150316074324	117279/500562	Cflar/Lin28a	XR_001840492.1/XR_001835573.1,XR_001835574.1,XR_593722.2
GO:1903236	regulation of leukocyte tethering or rolling	2/362	10/17943	0.0164114059317429	0.845150316074324	114492/311144	Ccl28/Itga4	XR_001842150.1/XR_001835573.1,XR_001835574.1
GO:1905232	cellular response to L-glutamate	2/362	10/17943	0.0164114059317429	0.845150316074324	305589/25150	Bcl11a/Fyn	XR_001835573.1,XR_001835574.1/XR_001842492.1
GO:1905820	positive regulation of chromosome separation	2/362	10/17943	0.0164114059317429	0.845150316074324	498030/308870	Anapc11/Numa1	XR_001840908.1/XR_001835573.1,XR_001835574.1,XR_593722.2
GO:0033197	response to vitamin E	3/362	27/17943	0.0166431451701198	0.845150316074324	24248/29393/54287	Cat/Col1a1/Eif2ak2	XR_001837186.1/XR_001840385.1,XR_001840386.1/XR_593781.2
GO:0043087	regulation of GTPase activity	15/362	404/17943	0.0176511935436716	0.845150316074324	56826/25371/315530/362893/78966/288593/305464/303811/688581/404781/192211/29714/304914/310533/313874	Adap2/Adprh/Arhgap32/Arhgap9/Arhgef11/Ccl24/Depdc5/Dvl3/Elmod2/Iqsec3/Prom2/Ptprn2/Rabgap1l/Rapgef2/Rasgrp3	XR_001840492.1,XR_593722.2/XR_001840512.1/XR_001838621.1/XR_354783.3,XR_596086.2/XR_351813.3/XR_001835573.1,XR_001835574.1/XR_001840492.1/XR_001836873.1/XR_596086.2/XR_001835573.1,XR_001835574.1,XR_001840492.1/XR_352593.3/NR_110712.1/XR_595519.2/XR_591154.2/XR_001835573.1,XR_001835574.1
GO:0030262	apoptotic nuclear changes	3/362	28/17943	0.0183673655755057	0.845150316074324	78963/114214/301062	Apaf1/Dffa/Exog	XR_001835573.1,XR_001835574.1,XR_001840492.1,XR_593722.2/XR_353556.3/XR_001842150.1,XR_354783.3,XR_596086.2
GO:0043547	positive regulation of GTPase activity	13/362	335/17943	0.018975463422668	0.845150316074324	56826/25371/315530/362893/78966/288593/305464/303811/688581/404781/304914/310533/313874	Adap2/Adprh/Arhgap32/Arhgap9/Arhgef11/Ccl24/Depdc5/Dvl3/Elmod2/Iqsec3/Rabgap1l/Rapgef2/Rasgrp3	XR_001840492.1,XR_593722.2/XR_001840512.1/XR_001838621.1/XR_354783.3,XR_596086.2/XR_351813.3/XR_001835573.1,XR_001835574.1/XR_001840492.1/XR_001836873.1/XR_596086.2/XR_001835573.1,XR_001835574.1,XR_001840492.1/XR_595519.2/XR_591154.2/XR_001835573.1,XR_001835574.1
GO:0017148	negative regulation of translation	7/362	134/17943	0.0190581619963502	0.845150316074324	313593/27137/54287/500562/296751/65151/363113	Ago3/Eif2ak1/Eif2ak2/Lin28a/Pus7/Rida/Syncrip	XR_001835573.1,XR_001835574.1,XR_001840492.1,XR_593722.2/XR_001835573.1,XR_001835574.1/XR_593781.2/XR_001835573.1,XR_001835574.1,XR_593722.2/XR_001840492.1,XR_593722.2/XR_593486.1/XR_001835573.1,XR_001835574.1,XR_001840492.1,XR_593722.2
GO:0050706	regulation of interleukin-1 beta secretion	4/362	51/17943	0.0193429524056494	0.845150316074324	117029/679571/25459/288264	Ccr5/Hmg1l1/Hmgb1/Ifnar1	XR_593722.2/XR_593486.1/XR_593486.1/XR_593486.1
GO:0043589	skin morphogenesis	2/362	11/17943	0.0197936454735645	0.845150316074324	29393/313729	Col1a1/Errfi1	XR_001840385.1,XR_001840386.1/XR_001835573.1,XR_001835574.1
GO:0046085	adenosine metabolic process	2/362	11/17943	0.0197936454735645	0.845150316074324	312373/58813	Nt5c3a/Nt5e	XR_001837599.1/XR_001835573.1,XR_001835574.1,XR_001840492.1
GO:1902510	regulation of apoptotic DNA fragmentation	2/362	11/17943	0.0197936454735645	0.845150316074324	78963/114214	Apaf1/Dffa	XR_001835573.1,XR_001835574.1,XR_001840492.1,XR_593722.2/XR_353556.3
GO:0006921	cellular component disassembly involved in execution phase of apoptosis	3/362	29/17943	0.020187008711328	0.845150316074324	78963/114214/301062	Apaf1/Dffa/Exog	XR_001835573.1,XR_001835574.1,XR_001840492.1,XR_593722.2/XR_353556.3/XR_001842150.1,XR_354783.3,XR_596086.2
GO:0030149	sphingolipid catabolic process	3/362	29/17943	0.020187008711328	0.845150316074324	315165/117185/316642	Naga/Neu3/Neu4	XR_001840492.1/XR_593486.1/XR_001835573.1,XR_001835574.1
GO:0032069	regulation of nuclease activity	3/362	29/17943	0.020187008711328	0.845150316074324	114214/25459/304549	Dffa/Hmgb1/Oasl2	XR_353556.3/XR_593486.1/XR_001840492.1,XR_593722.2
GO:0051569	regulation of histone H3-K4 methylation	3/362	29/17943	0.020187008711328	0.845150316074324	84350/24388/259270	Dnmt1/Gfi1/Zfp335	XR_001835573.1,XR_001835574.1,XR_001840492.1,XR_593722.2/XR_001840492.1,XR_593722.2/XR_001842150.1
GO:2001056	positive regulation of cysteine-type endopeptidase activity	7/362	136/17943	0.020490783971933	0.845150316074324	78963/64044/364388/360721/25150/25459/300948	Apaf1/Casp8/Cideb/Fam162a/Fyn/Hmgb1/Rnf7	XR_001835573.1,XR_001835574.1,XR_001840492.1,XR_593722.2/XR_001835573.1,XR_001835574.1/XR_001835573.1,XR_001835574.1/XR_001835573.1,XR_001835574.1,XR_001840492.1,XR_593722.2/XR_001842492.1/XR_593486.1/XR_001835573.1,XR_001835574.1,XR_001840492.1
GO:0072698	protein localization to microtubule cytoskeleton	4/362	52/17943	0.0206311491056011	0.845150316074324	307940/298848/308870/297096	Disc1/Mapre3/Numa1/Snx10	XR_354783.3/XR_001838298.1/XR_001835573.1,XR_001835574.1,XR_593722.2/XR_001840492.1,XR_593722.2
GO:0010596	negative regulation of endothelial cell migration	4/362	53/17943	0.0219708599196042	0.845150316074324	25237/25459/81679/498130	Acvrl1/Hmgb1/Jup/Stard13	XR_593486.1/XR_593486.1/XR_001840290.1/XR_595202.2
GO:0090200	positive regulation of release of cytochrome c from mitochondria	3/362	30/17943	0.0221022730446893	0.845150316074324	84480/364388/360721	Bnip3/Cideb/Fam162a	XR_350825.3/XR_001835573.1,XR_001835574.1/XR_001835573.1,XR_001835574.1,XR_001840492.1,XR_593722.2
GO:1904018	positive regulation of vasculature development	9/362	203/17943	0.022360924986554	0.845150316074324	25237/361341/288593/117279/25459/81679/24600/310533/25671	Acvrl1/Ccbe1/Ccl24/Cflar/Hmgb1/Jup/Nos3/Rapgef2/Smad1	XR_593486.1/XR_001842127.1/XR_001835573.1,XR_001835574.1/XR_001840492.1/XR_593486.1/XR_001840290.1/XR_001842150.1/XR_591154.2/XR_001835573.1,XR_001835574.1,XR_001840492.1,XR_593722.2
GO:0033045	regulation of sister chromatid segregation	5/362	80/17943	0.0228134027698166	0.845150316074324	498030/360621/301701/308870/293967	Anapc11/Cdc6/Ndc80/Numa1/Smc5	XR_001840908.1/XR_001835573.1,XR_001835574.1,XR_001840492.1/XR_594535.2/XR_001835573.1,XR_001835574.1,XR_593722.2/XR_596086.2
GO:0032612	interleukin-1 production	6/362	109/17943	0.0231290005823156	0.845150316074324	117029/313729/679571/25459/288264/287070	Ccr5/Errfi1/Hmg1l1/Hmgb1/Ifnar1/Nlrc3	XR_593722.2/XR_001835573.1,XR_001835574.1/XR_593486.1/XR_593486.1/XR_593486.1/XR_001840109.1,XR_001840110.1
GO:0032731	positive regulation of interleukin-1 beta production	4/362	54/17943	0.0233625356373554	0.845150316074324	117029/679571/25459/288264	Ccr5/Hmg1l1/Hmgb1/Ifnar1	XR_593722.2/XR_593486.1/XR_593486.1/XR_593486.1
GO:0014745	negative regulation of muscle adaptation	2/362	12/17943	0.0234394175319951	0.845150316074324	313729/24600	Errfi1/Nos3	XR_001835573.1,XR_001835574.1/XR_001842150.1
GO:0090481	pyrimidine nucleotide-sugar transmembrane transport	2/362	12/17943	0.0234394175319951	0.845150316074324	311637/313765	Slc35c2/Slc35e2b	XR_596086.2/XR_001841467.1
GO:1900225	regulation of NLRP3 inflammasome complex assembly	2/362	12/17943	0.0234394175319951	0.845150316074324	54287/287070	Eif2ak2/Nlrc3	XR_593781.2/XR_001840109.1,XR_001840110.1
GO:0007059	chromosome segregation	12/362	309/17943	0.0235148365231419	0.845150316074324	498030/308581/360621/362960/306589/501706/288272/301701/308870/302953/293967/303194	Anapc11/Ccdc155/Cdc6/Dmc1/Klhdc8b/Mis12/Mis18a/Ndc80/Numa1/Slx4/Smc5/Top3a	XR_001840908.1/XR_001837817.1/XR_001835573.1,XR_001835574.1,XR_001840492.1/XR_593722.2/XR_593722.2/XR_001840492.1,XR_593722.2/XR_001840492.1/XR_594535.2/XR_001835573.1,XR_001835574.1,XR_593722.2/XR_001840109.1,XR_001840110.1/XR_596086.2/XR_593722.2
GO:0032088	negative regulation of NF-kappaB transcription factor activity	5/362	81/17943	0.0239262478065619	0.845150316074324	24248/498559/24388/287070/100364350	Cat/Commd6/Gfi1/Nlrc3/Nwd1	XR_001837186.1/XR_593486.1/XR_001840492.1,XR_593722.2/XR_001840109.1,XR_001840110.1/XR_001835573.1,XR_001835574.1
GO:0010939	regulation of necrotic cell death	3/362	31/17943	0.0241132158221508	0.845150316074324	84480/64044/117279	Bnip3/Casp8/Cflar	XR_350825.3/XR_001835573.1,XR_001835574.1/XR_001840492.1
GO:0035886	vascular smooth muscle cell differentiation	3/362	31/17943	0.0241132158221508	0.845150316074324	84350/311658/361745	Dnmt1/Nfatc2/Smarca2	XR_001835573.1,XR_001835574.1,XR_001840492.1,XR_593722.2/XR_001835573.1,XR_001835574.1,XR_593722.2/XR_001836116.1
GO:0090501	RNA phosphodiester bond hydrolysis	7/362	141/17943	0.0243970232594687	0.845150316074324	313593/301062/363912/65151/364301/361020/361822	Ago3/Exog/Piwil1/Rida/Rnase9/Rpp14/Ybey	XR_001835573.1,XR_001835574.1,XR_001840492.1,XR_593722.2/XR_001842150.1,XR_354783.3,XR_596086.2/XR_001840492.1,XR_593722.2/XR_593486.1/XR_001841046.1,XR_359313.3,XR_595687.2,XR_595688.2/XR_001835573.1,XR_001835574.1,XR_001840492.1,XR_593722.2/XR_596086.2
GO:0031589	cell-substrate adhesion	13/362	347/17943	0.0244552447174014	0.845150316074324	25237/361624/114492/29393/307940/305987/289992/100360552/311144/81679/293660/282843/361840	Acvrl1/Akip1/Ccl28/Col1a1/Disc1/Dock5/Fermt2/Fzd7/Itga4/Jup/Rhod/Sorbs3/Spock2	XR_593486.1/XR_593486.1/XR_001842150.1/XR_001840385.1,XR_001840386.1/XR_354783.3/XR_596164.1/XR_596086.2/XR_001837817.1,XR_593486.1/XR_001835573.1,XR_001835574.1/XR_001840290.1/XR_001835573.1,XR_001835574.1,XR_593722.2/XR_001835573.1,XR_001835574.1,XR_001840492.1,XR_593722.2,XR_596086.2/XR_001835573.1,XR_001835574.1,XR_001840492.1
GO:0042098	T cell proliferation	9/362	208/17943	0.0256562113125452	0.845150316074324	29333/25408/360509/25150/25194/25459/25662/307366/25350	Cd46/Cd80/Dock2/Fyn/Gnrh1/Hmgb1/Igfbp2/Malt1/Sftpd	XR_001835573.1,XR_001835574.1,XR_001840492.1,XR_593722.2/XR_001840512.1/XR_001835573.1,XR_001835574.1/XR_001842492.1/XR_596164.1/XR_593486.1/XR_357119.2/XR_001835573.1,XR_001835574.1/XR_360377.3
GO:0010952	positive regulation of peptidase activity	8/362	175/17943	0.0258921490541571	0.845150316074324	78963/64044/117279/364388/360721/25150/25459/300948	Apaf1/Casp8/Cflar/Cideb/Fam162a/Fyn/Hmgb1/Rnf7	XR_001835573.1,XR_001835574.1,XR_001840492.1,XR_593722.2/XR_001835573.1,XR_001835574.1/XR_001840492.1/XR_001835573.1,XR_001835574.1/XR_001835573.1,XR_001835574.1,XR_001840492.1,XR_593722.2/XR_001842492.1/XR_593486.1/XR_001835573.1,XR_001835574.1,XR_001840492.1
GO:0043276	anoikis	3/362	32/17943	0.0262197605306803	0.845150316074324	114212/287593/59329	Chek2/Ptrh2/Sik1	XR_001838621.1/XR_593486.1/XR_001842578.1
GO:0046466	membrane lipid catabolic process	3/362	32/17943	0.0262197605306803	0.845150316074324	315165/117185/316642	Naga/Neu3/Neu4	XR_001840492.1/XR_593486.1/XR_001835573.1,XR_001835574.1
GO:0010998	regulation of translational initiation by eIF2 alpha phosphorylation	2/362	13/17943	0.0273367732038088	0.845150316074324	27137/54287	Eif2ak1/Eif2ak2	XR_001835573.1,XR_001835574.1/XR_593781.2
GO:0015780	nucleotide-sugar transmembrane transport	2/362	13/17943	0.0273367732038088	0.845150316074324	311637/313765	Slc35c2/Slc35e2b	XR_596086.2/XR_001841467.1
GO:0044546	NLRP3 inflammasome complex assembly	2/362	13/17943	0.0273367732038088	0.845150316074324	54287/287070	Eif2ak2/Nlrc3	XR_593781.2/XR_001840109.1,XR_001840110.1
GO:0051315	attachment of mitotic spindle microtubules to kinetochore	2/362	13/17943	0.0273367732038088	0.845150316074324	501706/301701	Mis12/Ndc80	XR_001840492.1,XR_593722.2/XR_594535.2
GO:0097202	activation of cysteine-type endopeptidase activity	2/362	13/17943	0.0273367732038088	0.845150316074324	64044/364388	Casp8/Cideb	XR_001835573.1,XR_001835574.1/XR_001835573.1,XR_001835574.1
GO:1903624	regulation of DNA catabolic process	2/362	13/17943	0.0273367732038088	0.845150316074324	78963/114214	Apaf1/Dffa	XR_001835573.1,XR_001835574.1,XR_001840492.1,XR_593722.2/XR_353556.3
GO:0051568	histone H3-K4 methylation	4/362	57/17943	0.0278532424713294	0.845150316074324	683923/84350/24388/259270	Bend3/Dnmt1/Gfi1/Zfp335	XR_001838621.1/XR_001835573.1,XR_001835574.1,XR_001840492.1,XR_593722.2/XR_001840492.1,XR_593722.2/XR_001842150.1
GO:0006308	DNA catabolic process	3/362	33/17943	0.0284217040796567	0.845150316074324	78963/114214/301062	Apaf1/Dffa/Exog	XR_001835573.1,XR_001835574.1,XR_001840492.1,XR_593722.2/XR_353556.3/XR_001842150.1,XR_354783.3,XR_596086.2
GO:0044728	DNA methylation or demethylation	5/362	85/17943	0.0287248145800358	0.845150316074324	362766/683923/84350/288272/363445	Alkbh1/Bend3/Dnmt1/Mis18a/Usp9x	XR_001835573.1,XR_001835574.1,XR_593722.2/XR_001838621.1/XR_001835573.1,XR_001835574.1,XR_001840492.1,XR_593722.2/XR_001840492.1/XR_001835573.1,XR_001835574.1,XR_001840492.1,XR_593722.2
GO:0060541	respiratory system development	11/362	283/17943	0.0291890872760003	0.845150316074324	361341/313729/25459/362291/24600/308870/500030/171068/65151/25350/360980	Ccbe1/Errfi1/Hmgb1/Myt1/Nos3/Numa1/Phf14/Pou2f1/Rida/Sftpd/Tns3	XR_001842127.1/XR_001835573.1,XR_001835574.1/XR_593486.1/XR_593486.1/XR_001842150.1/XR_001835573.1,XR_001835574.1,XR_593722.2/XR_596086.2/XR_596086.2/XR_593486.1/XR_360377.3/XR_595909.2
GO:0050702	interleukin-1 beta secretion	4/362	58/17943	0.0294564648273789	0.845150316074324	117029/679571/25459/288264	Ccr5/Hmg1l1/Hmgb1/Ifnar1	XR_593722.2/XR_593486.1/XR_593486.1/XR_593486.1
GO:0050704	regulation of interleukin-1 secretion	4/362	58/17943	0.0294564648273789	0.845150316074324	117029/679571/25459/288264	Ccr5/Hmg1l1/Hmgb1/Ifnar1	XR_593722.2/XR_593486.1/XR_593486.1/XR_593486.1
GO:0050775	positive regulation of dendrite morphogenesis	4/362	58/17943	0.0294564648273789	0.845150316074324	60396/362558/25671/85491	Cdkl3/Lrp8/Smad1/Vamp7	XR_354783.3,XR_596086.2/XR_001840498.1/XR_001835573.1,XR_001835574.1,XR_001840492.1,XR_593722.2/XR_001835573.1,XR_001835574.1,XR_001840492.1,XR_593722.2
GO:0036120	cellular response to platelet-derived growth factor stimulus	3/362	34/17943	0.0307187237128168	0.845150316074324	84350/313729/25150	Dnmt1/Errfi1/Fyn	XR_001835573.1,XR_001835574.1,XR_001840492.1,XR_593722.2/XR_001835573.1,XR_001835574.1/XR_001842492.1
GO:1905508	protein localization to microtubule organizing center	3/362	34/17943	0.0307187237128168	0.845150316074324	307940/308870/297096	Disc1/Numa1/Snx10	XR_354783.3/XR_001835573.1,XR_001835574.1,XR_593722.2/XR_001840492.1,XR_593722.2
GO:0044380	protein localization to cytoskeleton	4/362	59/17943	0.0311132938995823	0.845150316074324	307940/298848/308870/297096	Disc1/Mapre3/Numa1/Snx10	XR_354783.3/XR_001838298.1/XR_001835573.1,XR_001835574.1,XR_593722.2/XR_001840492.1,XR_593722.2
GO:0043534	blood vessel endothelial cell migration	6/362	117/17943	0.0313176063989298	0.845150316074324	25237/25459/81679/24600/60664/498130	Acvrl1/Hmgb1/Jup/Nos3/Pik3r3/Stard13	XR_593486.1/XR_593486.1/XR_001840290.1/XR_001842150.1/XR_001835573.1,XR_001835574.1,XR_001840492.1,XR_593722.2/XR_595202.2
GO:0010457	centriole-centriole cohesion	2/362	14/17943	0.0314741361383644	0.845150316074324	289822/29479	Cep68/Odf2	XR_593486.1/XR_001840492.1
GO:0031573	intra-S DNA damage checkpoint	2/362	14/17943	0.0314741361383644	0.845150316074324	114212/315978	Chek2/Nek11	XR_001838621.1/XR_001840498.1
GO:0032769	negative regulation of monooxygenase activity	2/362	14/17943	0.0314741361383644	0.845150316074324	57302/24388	Cnr2/Gfi1	XR_596086.2/XR_001840492.1,XR_593722.2
GO:0033262	regulation of nuclear cell cycle DNA replication	2/362	14/17943	0.0314741361383644	0.845150316074324	114212/64538	Chek2/Ilkap	XR_001838621.1/NR_131101.1
GO:0060546	negative regulation of necroptotic process	2/362	14/17943	0.0314741361383644	0.845150316074324	64044/117279	Casp8/Cflar	XR_001835573.1,XR_001835574.1/XR_001840492.1
GO:0061469	regulation of type B pancreatic cell proliferation	2/362	14/17943	0.0314741361383644	0.845150316074324	313729/500087	Errfi1/Fmc1	XR_001835573.1,XR_001835574.1/XR_596086.2
GO:1905063	regulation of vascular smooth muscle cell differentiation	2/362	14/17943	0.0314741361383644	0.845150316074324	84350/311658	Dnmt1/Nfatc2	XR_001835573.1,XR_001835574.1,XR_001840492.1,XR_593722.2/XR_001835573.1,XR_001835574.1,XR_593722.2
GO:0006493	protein O-linked glycosylation	4/362	60/17943	0.0328239386826753	0.845150316074324	29750/311202/306549/311637	Galnt7/Large2/Pomk/Slc35c2	XR_001840492.1,XR_593722.2/XR_596086.2/XR_001840492.1,XR_593722.2/XR_596086.2
GO:0036119	response to platelet-derived growth factor	3/362	35/17943	0.0331103836587704	0.845150316074324	84350/313729/25150	Dnmt1/Errfi1/Fyn	XR_001835573.1,XR_001835574.1,XR_001840492.1,XR_593722.2/XR_001835573.1,XR_001835574.1/XR_001842492.1
GO:0009612	response to mechanical stimulus	12/362	326/17943	0.033567362348092	0.845150316074324	84480/64044/24248/29393/54287/25150/24388/25662/81679/24600/60391/117514	Bnip3/Casp8/Cat/Col1a1/Eif2ak2/Fyn/Gfi1/Igfbp2/Jup/Nos3/Nrxn1/Txnip	XR_350825.3/XR_001835573.1,XR_001835574.1/XR_001837186.1/XR_001840385.1,XR_001840386.1/XR_593781.2/XR_001842492.1/XR_001840492.1,XR_593722.2/XR_357119.2/XR_001840290.1/XR_001842150.1/XR_354566.3/XR_591224.2
GO:0034249	negative regulation of cellular amide metabolic process	7/362	152/17943	0.0347237409396979	0.845150316074324	313593/27137/54287/500562/296751/65151/363113	Ago3/Eif2ak1/Eif2ak2/Lin28a/Pus7/Rida/Syncrip	XR_001835573.1,XR_001835574.1,XR_001840492.1,XR_593722.2/XR_001835573.1,XR_001835574.1/XR_593781.2/XR_001835573.1,XR_001835574.1,XR_593722.2/XR_001840492.1,XR_593722.2/XR_593486.1/XR_001835573.1,XR_001835574.1,XR_001840492.1,XR_593722.2
GO:0010810	regulation of cell-substrate adhesion	9/362	220/17943	0.0349402087497305	0.845150316074324	25237/114492/29393/307940/305987/100360552/81679/293660/361840	Acvrl1/Ccl28/Col1a1/Disc1/Dock5/Fzd7/Jup/Rhod/Spock2	XR_593486.1/XR_001842150.1/XR_001840385.1,XR_001840386.1/XR_354783.3/XR_596164.1/XR_001837817.1,XR_593486.1/XR_001840290.1/XR_001835573.1,XR_001835574.1,XR_593722.2/XR_001835573.1,XR_001835574.1,XR_001840492.1
GO:0019432	triglyceride biosynthetic process	3/362	36/17943	0.035596141528461	0.845150316074324	311617/362972/59329	Fitm2/Pnpla3/Sik1	XR_001835573.1,XR_001835574.1,XR_001840492.1/XR_001835573.1,XR_001835574.1,XR_001840492.1,XR_593722.2/XR_001842578.1
GO:0043950	positive regulation of cAMP-mediated signaling	3/362	36/17943	0.035596141528461	0.845150316074324	310780/363112/310533	Gpr61/Mrap2/Rapgef2	XR_001836873.1/XR_594063.2/XR_591154.2
GO:0009750	response to fructose	2/362	15/17943	0.0358402924367588	0.845150316074324	24600/65197	Nos3/Slc2a5	XR_001842150.1/XR_001838621.1
GO:0031054	pre-miRNA processing	2/362	15/17943	0.0358402924367588	0.845150316074324	313593/500562	Ago3/Lin28a	XR_001835573.1,XR_001835574.1,XR_001840492.1,XR_593722.2/XR_001835573.1,XR_001835574.1,XR_593722.2
GO:0043558	regulation of translational initiation in response to stress	2/362	15/17943	0.0358402924367588	0.845150316074324	27137/54287	Eif2ak1/Eif2ak2	XR_001835573.1,XR_001835574.1/XR_593781.2
GO:1902358	sulfate transmembrane transport	2/362	15/17943	0.0358402924367588	0.845150316074324	85263/304784	Slc25a14/Slc26a9	XR_001842774.1/XR_595462.1
GO:0032732	positive regulation of interleukin-1 production	4/362	62/17943	0.0364073190523835	0.845150316074324	117029/679571/25459/288264	Ccr5/Hmg1l1/Hmgb1/Ifnar1	XR_593722.2/XR_593486.1/XR_593486.1/XR_593486.1
GO:1905818	regulation of chromosome separation	4/362	62/17943	0.0364073190523835	0.845150316074324	498030/360621/301701/308870	Anapc11/Cdc6/Ndc80/Numa1	XR_001840908.1/XR_001835573.1,XR_001835574.1,XR_001840492.1/XR_594535.2/XR_001835573.1,XR_001835574.1,XR_593722.2
GO:0006417	regulation of translation	12/362	331/17943	0.0370340995707158	0.845150316074324	313593/362766/680594/27137/54287/363195/500562/364834/296751/65151/362416/363113	Ago3/Alkbh1/Dph3/Eif2ak1/Eif2ak2/Gtpbp2/Lin28a/Polr2d/Pus7/Rida/Rpusd3/Syncrip	XR_001835573.1,XR_001835574.1,XR_001840492.1,XR_593722.2/XR_001835573.1,XR_001835574.1,XR_593722.2/XR_001835573.1,XR_001835574.1,XR_001840492.1/XR_001835573.1,XR_001835574.1/XR_593781.2/XR_001835573.1,XR_001835574.1,XR_593722.2/XR_001835573.1,XR_001835574.1,XR_593722.2/XR_146387.4/XR_001840492.1,XR_593722.2/XR_593486.1/XR_353556.3/XR_001835573.1,XR_001835574.1,XR_001840492.1,XR_593722.2
GO:0098813	nuclear chromosome segregation	10/362	259/17943	0.0379568328789034	0.845150316074324	498030/308581/360621/362960/306589/501706/301701/308870/302953/293967	Anapc11/Ccdc155/Cdc6/Dmc1/Klhdc8b/Mis12/Ndc80/Numa1/Slx4/Smc5	XR_001840908.1/XR_001837817.1/XR_001835573.1,XR_001835574.1,XR_001840492.1/XR_593722.2/XR_593722.2/XR_001840492.1,XR_593722.2/XR_594535.2/XR_001835573.1,XR_001835574.1,XR_593722.2/XR_001840109.1,XR_001840110.1/XR_596086.2
GO:0021799	cerebral cortex radially oriented cell migration	3/362	37/17943	0.0381753544677059	0.845150316074324	307940/362558/300948	Disc1/Lrp8/Rnf7	XR_354783.3/XR_001840498.1/XR_001835573.1,XR_001835574.1,XR_001840492.1
GO:0051148	negative regulation of muscle cell differentiation	4/362	63/17943	0.0382802821172956	0.845150316074324	117279/84350/100360552/311658	Cflar/Dnmt1/Fzd7/Nfatc2	XR_001840492.1/XR_001835573.1,XR_001835574.1,XR_001840492.1,XR_593722.2/XR_001837817.1,XR_593486.1/XR_001835573.1,XR_001835574.1,XR_593722.2
GO:0046651	lymphocyte proliferation	11/362	296/17943	0.0384901543046397	0.845150316074324	29333/25408/360509/25150/25194/25459/25662/307366/311658/25350/259270	Cd46/Cd80/Dock2/Fyn/Gnrh1/Hmgb1/Igfbp2/Malt1/Nfatc2/Sftpd/Zfp335	XR_001835573.1,XR_001835574.1,XR_001840492.1,XR_593722.2/XR_001840512.1/XR_001835573.1,XR_001835574.1/XR_001842492.1/XR_596164.1/XR_593486.1/XR_357119.2/XR_001835573.1,XR_001835574.1/XR_001835573.1,XR_001835574.1,XR_593722.2/XR_360377.3/XR_001842150.1
GO:0043535	regulation of blood vessel endothelial cell migration	5/362	92/17943	0.0384997962402955	0.845150316074324	25237/25459/81679/24600/498130	Acvrl1/Hmgb1/Jup/Nos3/Stard13	XR_593486.1/XR_593486.1/XR_001840290.1/XR_001842150.1/XR_595202.2
GO:0032943	mononuclear cell proliferation	11/362	298/17943	0.0400856705136153	0.845150316074324	29333/25408/360509/25150/25194/25459/25662/307366/311658/25350/259270	Cd46/Cd80/Dock2/Fyn/Gnrh1/Hmgb1/Igfbp2/Malt1/Nfatc2/Sftpd/Zfp335	XR_001835573.1,XR_001835574.1,XR_001840492.1,XR_593722.2/XR_001840512.1/XR_001835573.1,XR_001835574.1/XR_001842492.1/XR_596164.1/XR_593486.1/XR_357119.2/XR_001835573.1,XR_001835574.1/XR_001835573.1,XR_001835574.1,XR_593722.2/XR_360377.3/XR_001842150.1
GO:0003159	morphogenesis of an endothelium	2/362	16/17943	0.0404243808051248	0.845150316074324	25237/498130	Acvrl1/Stard13	XR_593486.1/XR_595202.2
GO:0007638	mechanosensory behavior	2/362	16/17943	0.0404243808051248	0.845150316074324	24388/60391	Gfi1/Nrxn1	XR_001840492.1,XR_593722.2/XR_354566.3
GO:0008272	sulfate transport	2/362	16/17943	0.0404243808051248	0.845150316074324	85263/304784	Slc25a14/Slc26a9	XR_001842774.1/XR_595462.1
GO:0010454	negative regulation of cell fate commitment	2/362	16/17943	0.0404243808051248	0.845150316074324	100360552/24388	Fzd7/Gfi1	XR_001837817.1,XR_593486.1/XR_001840492.1,XR_593722.2
GO:0014067	negative regulation of phosphatidylinositol 3-kinase signaling	2/362	16/17943	0.0404243808051248	0.845150316074324	287070/171565	Nlrc3/Stambp	XR_001840109.1,XR_001840110.1/XR_354783.3,XR_596086.2
GO:0016322	neuron remodeling	2/362	16/17943	0.0404243808051248	0.845150316074324	305589/81651	Bcl11a/Cspg4	XR_001835573.1,XR_001835574.1/XR_593928.1
GO:0032025	response to cobalt ion	2/362	16/17943	0.0404243808051248	0.845150316074324	84480/64044	Bnip3/Casp8	XR_350825.3/XR_001835573.1,XR_001835574.1
GO:0042659	regulation of cell fate specification	2/362	16/17943	0.0404243808051248	0.845150316074324	100360552/24388	Fzd7/Gfi1	XR_001837817.1,XR_593486.1/XR_001840492.1,XR_593722.2
GO:0046033	AMP metabolic process	2/362	16/17943	0.0404243808051248	0.845150316074324	26956/58813	Ak3/Nt5e	XR_593722.2/XR_001835573.1,XR_001835574.1,XR_001840492.1
GO:0061154	endothelial tube morphogenesis	2/362	16/17943	0.0404243808051248	0.845150316074324	25237/498130	Acvrl1/Stard13	XR_593486.1/XR_595202.2
GO:0090128	regulation of synapse maturation	2/362	16/17943	0.0404243808051248	0.845150316074324	307940/60391	Disc1/Nrxn1	XR_354783.3/XR_354566.3
GO:1900016	negative regulation of cytokine production involved in inflammatory response	2/362	16/17943	0.0404243808051248	0.845150316074324	293628/287070	Chid1/Nlrc3	XR_596086.2/XR_001840109.1,XR_001840110.1
GO:1901722	regulation of cell proliferation involved in kidney development	2/362	16/17943	0.0404243808051248	0.845150316074324	117279/500562	Cflar/Lin28a	XR_001840492.1/XR_001835573.1,XR_001835574.1,XR_593722.2
GO:0009311	oligosaccharide metabolic process	3/362	38/17943	0.0408472850727103	0.845150316074324	315165/117185/316642	Naga/Neu3/Neu4	XR_001840492.1/XR_593486.1/XR_001835573.1,XR_001835574.1
GO:0032647	regulation of interferon-alpha production	3/362	38/17943	0.0408472850727103	0.845150316074324	679571/25459/287070	Hmg1l1/Hmgb1/Nlrc3	XR_593486.1/XR_593486.1/XR_001840109.1,XR_001840110.1
GO:0046460	neutral lipid biosynthetic process	3/362	38/17943	0.0408472850727103	0.845150316074324	311617/362972/59329	Fitm2/Pnpla3/Sik1	XR_001835573.1,XR_001835574.1,XR_001840492.1/XR_001835573.1,XR_001835574.1,XR_001840492.1,XR_593722.2/XR_001842578.1
GO:0046463	acylglycerol biosynthetic process	3/362	38/17943	0.0408472850727103	0.845150316074324	311617/362972/59329	Fitm2/Pnpla3/Sik1	XR_001835573.1,XR_001835574.1,XR_001840492.1/XR_001835573.1,XR_001835574.1,XR_001840492.1,XR_593722.2/XR_001842578.1
GO:0010950	positive regulation of endopeptidase activity	7/362	158/17943	0.0414222637530245	0.845150316074324	78963/64044/364388/360721/25150/25459/300948	Apaf1/Casp8/Cideb/Fam162a/Fyn/Hmgb1/Rnf7	XR_001835573.1,XR_001835574.1,XR_001840492.1,XR_593722.2/XR_001835573.1,XR_001835574.1/XR_001835573.1,XR_001835574.1/XR_001835573.1,XR_001835574.1,XR_001840492.1,XR_593722.2/XR_001842492.1/XR_593486.1/XR_001835573.1,XR_001835574.1,XR_001840492.1
GO:0048286	lung alveolus development	4/362	65/17943	0.0421890463217709	0.845150316074324	313729/500030/25350/360980	Errfi1/Phf14/Sftpd/Tns3	XR_001835573.1,XR_001835574.1/XR_596086.2/XR_360377.3/XR_595909.2
GO:1901342	regulation of vasculature development	12/362	338/17943	0.0423028125698827	0.845150316074324	25237/361341/288593/117279/84350/25459/81679/311658/24600/310533/25671/498130	Acvrl1/Ccbe1/Ccl24/Cflar/Dnmt1/Hmgb1/Jup/Nfatc2/Nos3/Rapgef2/Smad1/Stard13	XR_593486.1/XR_001842127.1/XR_001835573.1,XR_001835574.1/XR_001840492.1/XR_001835573.1,XR_001835574.1,XR_001840492.1,XR_593722.2/XR_593486.1/XR_001840290.1/XR_001835573.1,XR_001835574.1,XR_593722.2/XR_001842150.1/XR_591154.2/XR_001835573.1,XR_001835574.1,XR_001840492.1,XR_593722.2/XR_595202.2
GO:0034248	regulation of cellular amide metabolic process	13/362	376/17943	0.0424096468672009	0.845150316074324	313593/362766/680594/27137/54287/363195/500562/116551/364834/296751/65151/362416/363113	Ago3/Alkbh1/Dph3/Eif2ak1/Eif2ak2/Gtpbp2/Lin28a/Pdk1/Polr2d/Pus7/Rida/Rpusd3/Syncrip	XR_001835573.1,XR_001835574.1,XR_001840492.1,XR_593722.2/XR_001835573.1,XR_001835574.1,XR_593722.2/XR_001835573.1,XR_001835574.1,XR_001840492.1/XR_001835573.1,XR_001835574.1/XR_593781.2/XR_001835573.1,XR_001835574.1,XR_593722.2/XR_001835573.1,XR_001835574.1,XR_593722.2/XR_001840492.1/XR_146387.4/XR_001840492.1,XR_593722.2/XR_593486.1/XR_353556.3/XR_001835573.1,XR_001835574.1,XR_001840492.1,XR_593…
GO:0006446	regulation of translational initiation	4/362	66/17943	0.0442248566530067	0.845150316074324	362766/27137/54287/364834	Alkbh1/Eif2ak1/Eif2ak2/Polr2d	XR_001835573.1,XR_001835574.1,XR_593722.2/XR_001835573.1,XR_001835574.1/XR_593781.2/XR_146387.4
GO:0050701	interleukin-1 secretion	4/362	66/17943	0.0442248566530067	0.845150316074324	117029/679571/25459/288264	Ccr5/Hmg1l1/Hmgb1/Ifnar1	XR_593722.2/XR_593486.1/XR_593486.1/XR_593486.1
GO:0048285	organelle fission	15/362	457/17943	0.0450746675520114	0.845150316074324	498030/84480/308581/361195/360621/114212/498001/362960/306589/501706/497974/301701/308870/302953/293967	Anapc11/Bnip3/Ccdc155/Cdc14b/Cdc6/Chek2/Cntd1/Dmc1/Klhdc8b/Mis12/Myo19/Ndc80/Numa1/Slx4/Smc5	XR_001840908.1/XR_350825.3/XR_001837817.1/XR_001838621.1/XR_001835573.1,XR_001835574.1,XR_001840492.1/XR_001838621.1/XR_354783.3,XR_596086.2/XR_593722.2/XR_593722.2/XR_001840492.1,XR_593722.2/XR_001840492.1,XR_593722.2/XR_594535.2/XR_001835573.1,XR_001835574.1,XR_593722.2/XR_001840109.1,XR_001840110.1/XR_596086.2
GO:0001522	pseudouridine synthesis	2/362	17/17943	0.0452158829559712	0.845150316074324	296751/362416	Pus7/Rpusd3	XR_001840492.1,XR_593722.2/XR_353556.3
GO:0008626	granzyme-mediated apoptotic signaling pathway	2/362	17/17943	0.0452158829559712	0.845150316074324	84480/56782	Bnip3/Srgn	XR_350825.3/XR_001835573.1,XR_001835574.1,XR_001840492.1
GO:0020027	hemoglobin metabolic process	2/362	17/17943	0.0452158829559712	0.845150316074324	24248/27137	Cat/Eif2ak1	XR_001837186.1/XR_001835573.1,XR_001835574.1
GO:0045116	protein neddylation	2/362	17/17943	0.0452158829559712	0.845150316074324	310324/300948	Dcun1d1/Rnf7	XR_001842150.1,XR_354783.3,XR_596086.2/XR_001835573.1,XR_001835574.1,XR_001840492.1
GO:0051151	negative regulation of smooth muscle cell differentiation	2/362	17/17943	0.0452158829559712	0.845150316074324	84350/311658	Dnmt1/Nfatc2	XR_001835573.1,XR_001835574.1,XR_001840492.1,XR_593722.2/XR_001835573.1,XR_001835574.1,XR_593722.2
GO:0080182	histone H3-K4 trimethylation	2/362	17/17943	0.0452158829559712	0.845150316074324	683923/259270	Bend3/Zfp335	XR_001838621.1/XR_001842150.1
GO:0097284	hepatocyte apoptotic process	2/362	17/17943	0.0452158829559712	0.845150316074324	64044/117279	Casp8/Cflar	XR_001835573.1,XR_001835574.1/XR_001840492.1
GO:1905564	positive regulation of vascular endothelial cell proliferation	2/362	17/17943	0.0452158829559712	0.845150316074324	25459/311144	Hmgb1/Itga4	XR_593486.1/XR_001835573.1,XR_001835574.1
GO:0032607	interferon-alpha production	3/362	40/17943	0.0464659108117862	0.845150316074324	679571/25459/287070	Hmg1l1/Hmgb1/Nlrc3	XR_593486.1/XR_593486.1/XR_001840109.1,XR_001840110.1
GO:0043044	ATP-dependent chromatin remodeling	3/362	40/17943	0.0464659108117862	0.845150316074324	288272/363912/361745	Mis18a/Piwil1/Smarca2	XR_001840492.1/XR_001840492.1,XR_593722.2/XR_001836116.1
GO:1990573	potassium ion import across plasma membrane	3/362	40/17943	0.0464659108117862	0.845150316074324	276720/25743/691209	Kcnj14/Kcnj6/Slc12a6	XR_354783.3,XR_596086.2/XR_593722.2/XR_001835573.1,XR_001835574.1,XR_001840492.1
GO:0090305	nucleic acid phosphodiester bond hydrolysis	9/362	234/17943	0.0484217321076814	0.845150316074324	313593/78963/114214/301062/363912/65151/364301/361020/361822	Ago3/Apaf1/Dffa/Exog/Piwil1/Rida/Rnase9/Rpp14/Ybey	XR_001835573.1,XR_001835574.1,XR_001840492.1,XR_593722.2/XR_001835573.1,XR_001835574.1,XR_001840492.1,XR_593722.2/XR_353556.3/XR_001842150.1,XR_354783.3,XR_596086.2/XR_001840492.1,XR_593722.2/XR_593486.1/XR_001841046.1,XR_359313.3,XR_595687.2,XR_595688.2/XR_001835573.1,XR_001835574.1,XR_001840492.1,XR_593722.2/XR_596086.2
GO:0010996	response to auditory stimulus	3/362	41/17943	0.0494107084632639	0.845150316074324	64044/24248/60391	Casp8/Cat/Nrxn1	XR_001835573.1,XR_001835574.1/XR_001837186.1/XR_354566.3
GO:0045785	positive regulation of cell adhesion	14/362	424/17943	0.0496338606747915	0.845150316074324	114492/117029/29333/25408/307940/305987/25459/25662/311144/81679/307366/25480/293660/361840	Ccl28/Ccr5/Cd46/Cd80/Disc1/Dock5/Hmgb1/Igfbp2/Itga4/Jup/Malt1/Mip/Rhod/Spock2	XR_001842150.1/XR_593722.2/XR_001835573.1,XR_001835574.1,XR_001840492.1,XR_593722.2/XR_001840512.1/XR_354783.3/XR_596164.1/XR_593486.1/XR_357119.2/XR_001835573.1,XR_001835574.1/XR_001840290.1/XR_001835573.1,XR_001835574.1/XR_354783.3,XR_596086.2/XR_001835573.1,XR_001835574.1,XR_593722.2/XR_001835573.1,XR_001835574.1,XR_001840492.1
GO:0032793	positive regulation of CREB transcription factor activity	2/362	18/17943	0.0502046142516104	0.845150316074324	362558/290229	Lrp8/Tssk4	XR_001840498.1/XR_354783.3,XR_596086.2
GO:0034501	protein localization to kinetochore	2/362	18/17943	0.0502046142516104	0.845150316074324	501706/301701	Mis12/Ndc80	XR_001840492.1,XR_593722.2/XR_594535.2
GO:0042438	melanin biosynthetic process	2/362	18/17943	0.0502046142516104	0.845150316074324	310533/89821	Rapgef2/Trpc1	XR_591154.2/XR_353556.3
GO:0051383	kinetochore organization	2/362	18/17943	0.0502046142516104	0.845150316074324	501706/301701	Mis12/Ndc80	XR_001840492.1,XR_593722.2/XR_594535.2
GO:0007157	heterophilic cell-cell adhesion via plasma membrane cell adhesion molecules	3/362	42/17943	0.0524444391067312	0.845150316074324	311144/60391/306451	Itga4/Nrxn1/Tenm3	XR_001835573.1,XR_001835574.1/XR_354566.3/XR_596457.2
GO:0046128	purine ribonucleoside metabolic process	4/362	70/17943	0.0529094505043037	0.845150316074324	26956/25643/312373/58813	Ak3/Gnai3/Nt5c3a/Nt5e	XR_593722.2/XR_001836873.1/XR_001837599.1/XR_001835573.1,XR_001835574.1,XR_001840492.1
GO:0034446	substrate adhesion-dependent cell spreading	5/362	101/17943	0.0537295157582278	0.845150316074324	361624/305987/289992/100360552/311144	Akip1/Dock5/Fermt2/Fzd7/Itga4	XR_593486.1/XR_596164.1/XR_596086.2/XR_001837817.1,XR_593486.1/XR_001835573.1,XR_001835574.1
GO:0098661	inorganic anion transmembrane transport	5/362	101/17943	0.0537295157582278	0.845150316074324	314847/24247/691209/85263/304784	Best3/Casr/Slc12a6/Slc25a14/Slc26a9	XR_001835573.1,XR_001835574.1/XR_001840492.1/XR_001835573.1,XR_001835574.1,XR_001840492.1/XR_001842774.1/XR_595462.1
GO:0001573	ganglioside metabolic process	2/362	19/17943	0.0553807145838518	0.845150316074324	117185/316642	Neu3/Neu4	XR_593486.1/XR_001835573.1,XR_001835574.1
GO:0001946	lymphangiogenesis	2/362	19/17943	0.0553807145838518	0.845150316074324	25237/361341	Acvrl1/Ccbe1	XR_593486.1/XR_001842127.1
GO:0002097	tRNA wobble base modification	2/362	19/17943	0.0553807145838518	0.845150316074324	362766/680594	Alkbh1/Dph3	XR_001835573.1,XR_001835574.1,XR_593722.2/XR_001835573.1,XR_001835574.1,XR_001840492.1
GO:0006448	regulation of translational elongation	2/362	19/17943	0.0553807145838518	0.845150316074324	362766/680594	Alkbh1/Dph3	XR_001835573.1,XR_001835574.1,XR_593722.2/XR_001835573.1,XR_001835574.1,XR_001840492.1
GO:0043555	regulation of translation in response to stress	2/362	19/17943	0.0553807145838518	0.845150316074324	27137/54287	Eif2ak1/Eif2ak2	XR_001835573.1,XR_001835574.1/XR_593781.2
GO:0060544	regulation of necroptotic process	2/362	19/17943	0.0553807145838518	0.845150316074324	64044/117279	Casp8/Cflar	XR_001835573.1,XR_001835574.1/XR_001840492.1
GO:2000345	regulation of hepatocyte proliferation	2/362	19/17943	0.0553807145838518	0.845150316074324	117279/311642	Cflar/Sulf2	XR_001840492.1/XR_001837367.1
GO:0006687	glycosphingolipid metabolic process	3/362	43/17943	0.05556597355146	0.845150316074324	315165/117185/316642	Naga/Neu3/Neu4	XR_001840492.1/XR_593486.1/XR_001835573.1,XR_001835574.1
GO:0016073	snRNA metabolic process	3/362	43/17943	0.05556597355146	0.845150316074324	307850/290322/102549712	Exosc6/Ints9/LOC102549712	XR_001842150.1,XR_596086.2/XR_593486.1/XR_593486.1
GO:0045666	positive regulation of neuron differentiation	15/362	471/17943	0.0557166650040047	0.845150316074324	305589/117029/60396/117279/303293/307940/303811/25150/25459/500562/362558/310533/25671/306451/85491	Bcl11a/Ccr5/Cdkl3/Cflar/Cyb5d2/Disc1/Dvl3/Fyn/Hmgb1/Lin28a/Lrp8/Rapgef2/Smad1/Tenm3/Vamp7	XR_001835573.1,XR_001835574.1/XR_593722.2/XR_354783.3,XR_596086.2/XR_001840492.1/XR_596086.2/XR_354783.3/XR_001836873.1/XR_001842492.1/XR_593486.1/XR_001835573.1,XR_001835574.1,XR_593722.2/XR_001840498.1/XR_591154.2/XR_001835573.1,XR_001835574.1,XR_001840492.1,XR_593722.2/XR_596457.2/XR_001835573.1,XR_001835574.1,XR_001840492.1,XR_593722.2
GO:0007051	spindle organization	7/362	169/17943	0.0557657564322155	0.845150316074324	308581/114212/298848/301701/308870/64183/691920	Ccdc155/Chek2/Mapre3/Ndc80/Numa1/Pde4dip/Stard9	XR_001837817.1/XR_001838621.1/XR_001838298.1/XR_594535.2/XR_001835573.1,XR_001835574.1,XR_593722.2/XR_591231.2/XR_001841046.1,XR_359313.3,XR_595687.2,XR_595688.2
GO:0016485	protein processing	9/362	242/17943	0.0574911518240499	0.845150316074324	64044/361341/29333/364388/314855/313668/364755/116475/56782	Casp8/Ccbe1/Cd46/Cideb/Cpm/Ddi2/Ero1b/Ift172/Srgn	XR_001835573.1,XR_001835574.1/XR_001842127.1/XR_001835573.1,XR_001835574.1,XR_001840492.1,XR_593722.2/XR_001835573.1,XR_001835574.1/XR_001835573.1,XR_001835574.1/XR_593486.1/XR_596895.2/XR_001838298.1/XR_001835573.1,XR_001835574.1,XR_001840492.1
GO:0006821	chloride transport	5/362	103/17943	0.0575264446421694	0.845150316074324	314847/24247/65276/691209/304784	Best3/Casr/Nmur1/Slc12a6/Slc26a9	XR_001835573.1,XR_001835574.1/XR_001840492.1/XR_593722.2/XR_001835573.1,XR_001835574.1,XR_001840492.1/XR_595462.1
GO:0051983	regulation of chromosome segregation	5/362	103/17943	0.0575264446421694	0.845150316074324	498030/360621/301701/308870/293967	Anapc11/Cdc6/Ndc80/Numa1/Smc5	XR_001840908.1/XR_001835573.1,XR_001835574.1,XR_001840492.1/XR_594535.2/XR_001835573.1,XR_001835574.1,XR_593722.2/XR_596086.2
GO:0070661	leukocyte proliferation	11/362	317/17943	0.0575755146842523	0.845150316074324	29333/25408/360509/25150/25194/25459/25662/307366/311658/25350/259270	Cd46/Cd80/Dock2/Fyn/Gnrh1/Hmgb1/Igfbp2/Malt1/Nfatc2/Sftpd/Zfp335	XR_001835573.1,XR_001835574.1,XR_001840492.1,XR_593722.2/XR_001840512.1/XR_001835573.1,XR_001835574.1/XR_001842492.1/XR_596164.1/XR_593486.1/XR_357119.2/XR_001835573.1,XR_001835574.1/XR_001835573.1,XR_001835574.1,XR_593722.2/XR_360377.3/XR_001842150.1
GO:0007131	reciprocal meiotic recombination	3/362	44/17943	0.058774118986648	0.845150316074324	498001/362960/302953	Cntd1/Dmc1/Slx4	XR_354783.3,XR_596086.2/XR_593722.2/XR_001840109.1,XR_001840110.1
GO:0008631	intrinsic apoptotic signaling pathway in response to oxidative stress	3/362	44/17943	0.058774118986648	0.845150316074324	362778/116551/300948	Gskip/Pdk1/Rnf7	XR_593722.2/XR_001840492.1/XR_001835573.1,XR_001835574.1,XR_001840492.1
GO:0018149	peptide cross-linking	3/362	44/17943	0.058774118986648	0.845150316074324	502541/361840/64679	Lor/Spock2/Tgm4	XR_596086.2/XR_001835573.1,XR_001835574.1,XR_001840492.1/XR_001835573.1,XR_001835574.1,XR_001840492.1,XR_593722.2
GO:0033189	response to vitamin A	3/362	44/17943	0.058774118986648	0.845150316074324	24248/84350/64047	Cat/Dnmt1/Lrat	XR_001837186.1/XR_001835573.1,XR_001835574.1,XR_001840492.1,XR_593722.2/XR_001836777.1
GO:0048771	tissue remodeling	8/362	207/17943	0.0592916208037057	0.845150316074324	25237/81651/25459/311144/24600/59101/297096/83534	Acvrl1/Cspg4/Hmgb1/Itga4/Nos3/P3h4/Snx10/Tpp1	XR_593486.1/XR_593928.1/XR_593486.1/XR_001835573.1,XR_001835574.1/XR_001842150.1/XR_001840290.1/XR_001840492.1,XR_593722.2/XR_001835573.1,XR_001835574.1,XR_001840492.1,XR_593722.2
GO:1901657	glycosyl compound metabolic process	6/362	137/17943	0.0593618012557367	0.845150316074324	26956/25643/314140/315165/312373/58813	Ak3/Gnai3/LOC314140/Naga/Nt5c3a/Nt5e	XR_593722.2/XR_001836873.1/XR_001835573.1,XR_001835574.1,XR_001840492.1,XR_593722.2/XR_001840492.1/XR_001837599.1/XR_001835573.1,XR_001835574.1,XR_001840492.1
GO:0051225	spindle assembly	5/362	104/17943	0.0594812440079913	0.845150316074324	308581/114212/298848/308870/691920	Ccdc155/Chek2/Mapre3/Numa1/Stard9	XR_001837817.1/XR_001838621.1/XR_001838298.1/XR_001835573.1,XR_001835574.1,XR_593722.2/XR_001841046.1,XR_359313.3,XR_595687.2,XR_595688.2
GO:0010633	negative regulation of epithelial cell migration	4/362	73/17943	0.0599872140081213	0.845150316074324	25237/25459/81679/498130	Acvrl1/Hmgb1/Jup/Stard13	XR_593486.1/XR_593486.1/XR_001840290.1/XR_595202.2
GO:0005980	glycogen catabolic process	2/362	20/17943	0.0607346394842779	0.845150316074324	362029/25459	Agl/Hmgb1	XR_001842150.1,XR_354783.3,XR_596086.2/XR_593486.1
GO:0006582	melanin metabolic process	2/362	20/17943	0.0607346394842779	0.845150316074324	310533/89821	Rapgef2/Trpc1	XR_591154.2/XR_353556.3
GO:0006656	phosphatidylcholine biosynthetic process	2/362	20/17943	0.0607346394842779	0.845150316074324	362866/286936	Chpt1/Pcyt1b	XR_593368.2/XR_593722.2
GO:0009251	glucan catabolic process	2/362	20/17943	0.0607346394842779	0.845150316074324	362029/25459	Agl/Hmgb1	XR_001842150.1,XR_354783.3,XR_596086.2/XR_593486.1
GO:0032691	negative regulation of interleukin-1 beta production	2/362	20/17943	0.0607346394842779	0.845150316074324	313729/287070	Errfi1/Nlrc3	XR_001835573.1,XR_001835574.1/XR_001840109.1,XR_001840110.1
GO:0060547	negative regulation of necrotic cell death	2/362	20/17943	0.0607346394842779	0.845150316074324	64044/117279	Casp8/Cflar	XR_001835573.1,XR_001835574.1/XR_001840492.1
GO:0070875	positive regulation of glycogen metabolic process	2/362	20/17943	0.0607346394842779	0.845150316074324	25459/291069	Hmgb1/Ppp1r3g	XR_593486.1/XR_596716.1
GO:1904994	regulation of leukocyte adhesion to vascular endothelial cell	2/362	20/17943	0.0607346394842779	0.845150316074324	114492/311144	Ccl28/Itga4	XR_001842150.1/XR_001835573.1,XR_001835574.1
GO:0010107	potassium ion import	3/362	45/17943	0.0620676234402896	0.845150316074324	276720/25743/691209	Kcnj14/Kcnj6/Slc12a6	XR_354783.3,XR_596086.2/XR_593722.2/XR_001835573.1,XR_001835574.1,XR_001840492.1
GO:0035825	homologous recombination	3/362	45/17943	0.0620676234402896	0.845150316074324	498001/362960/302953	Cntd1/Dmc1/Slx4	XR_354783.3,XR_596086.2/XR_593722.2/XR_001840109.1,XR_001840110.1
GO:0046777	protein autophosphorylation	9/362	246/17943	0.0624113828902796	0.845150316074324	364403/114212/27137/54287/313729/25150/304286/59329/290229	Blk/Chek2/Eif2ak1/Eif2ak2/Errfi1/Fyn/Lmtk2/Sik1/Tssk4	XR_001835573.1,XR_001835574.1,XR_001840492.1,XR_593722.2/XR_001838621.1/XR_001835573.1,XR_001835574.1/XR_593781.2/XR_001835573.1,XR_001835574.1/XR_001842492.1/XR_590408.1/XR_001842578.1/XR_354783.3,XR_596086.2
GO:0031060	regulation of histone methylation	4/362	74/17943	0.0624528026167726	0.845150316074324	84350/24388/362657/259270	Dnmt1/Gfi1/Mthfr/Zfp335	XR_001835573.1,XR_001835574.1,XR_001840492.1,XR_593722.2/XR_001840492.1,XR_593722.2/XR_001835573.1,XR_001835574.1,XR_001840492.1,XR_593722.2/XR_001842150.1
GO:0042278	purine nucleoside metabolic process	4/362	74/17943	0.0624528026167726	0.845150316074324	26956/25643/312373/58813	Ak3/Gnai3/Nt5c3a/Nt5e	XR_593722.2/XR_001836873.1/XR_001837599.1/XR_001835573.1,XR_001835574.1,XR_001840492.1
GO:0042110	T cell activation	15/362	479/17943	0.0625191715024184	0.845150316074324	305589/29333/245962/25408/360509/25150/100360552/25194/25459/288264/25662/307366/287070/290206/25350	Bcl11a/Cd46/Cd48/Cd80/Dock2/Fyn/Fzd7/Gnrh1/Hmgb1/Ifnar1/Igfbp2/Malt1/Nlrc3/Psmb11/Sftpd	XR_001835573.1,XR_001835574.1/XR_001835573.1,XR_001835574.1,XR_001840492.1,XR_593722.2/XR_001840901.1,XR_595560.2,XR_595561.2/XR_001840512.1/XR_001835573.1,XR_001835574.1/XR_001842492.1/XR_001837817.1,XR_593486.1/XR_596164.1/XR_593486.1/XR_593486.1/XR_357119.2/XR_001835573.1,XR_001835574.1/XR_001840109.1,XR_001840110.1/XR_001835573.1,XR_001835574.1,XR_001840492.1,XR_593722.2/XR_360377.3
GO:0010657	muscle cell apoptotic process	5/362	106/17943	0.0635033080565706	0.845150316074324	78963/84480/117279/84350/25671	Apaf1/Bnip3/Cflar/Dnmt1/Smad1	XR_001835573.1,XR_001835574.1,XR_001840492.1,XR_593722.2/XR_350825.3/XR_001840492.1/XR_001835573.1,XR_001835574.1,XR_001840492.1,XR_593722.2/XR_001835573.1,XR_001835574.1,XR_001840492.1,XR_593722.2
GO:0006400	tRNA modification	4/362	75/17943	0.0649710864944542	0.845150316074324	362766/680594/296751/309041	Alkbh1/Dph3/Pus7/Thumpd1	XR_001835573.1,XR_001835574.1,XR_593722.2/XR_001835573.1,XR_001835574.1,XR_001840492.1/XR_001840492.1,XR_593722.2/XR_590444.2
GO:0006919	activation of cysteine-type endopeptidase activity involved in apoptotic process	4/362	75/17943	0.0649710864944542	0.845150316074324	78963/64044/360721/300948	Apaf1/Casp8/Fam162a/Rnf7	XR_001835573.1,XR_001835574.1,XR_001840492.1,XR_593722.2/XR_001835573.1,XR_001835574.1/XR_001835573.1,XR_001835574.1,XR_001840492.1,XR_593722.2/XR_001835573.1,XR_001835574.1,XR_001840492.1
GO:0007193	adenylate cyclase-inhibiting G protein-coupled receptor signaling pathway	4/362	75/17943	0.0649710864944542	0.845150316074324	24247/25432/25643/79247	Casr/Drd4/Gnai3/Htr5b	XR_001840492.1/XR_001838621.1/XR_001836873.1/XR_001840492.1
GO:0008033	tRNA processing	5/362	107/17943	0.0655704461351616	0.845150316074324	362766/680594/296751/361020/309041	Alkbh1/Dph3/Pus7/Rpp14/Thumpd1	XR_001835573.1,XR_001835574.1,XR_593722.2/XR_001835573.1,XR_001835574.1,XR_001840492.1/XR_001840492.1,XR_593722.2/XR_001835573.1,XR_001835574.1,XR_001840492.1,XR_593722.2/XR_590444.2
GO:0010866	regulation of triglyceride biosynthetic process	2/362	21/17943	0.0662571514595513	0.845150316074324	311617/59329	Fitm2/Sik1	XR_001835573.1,XR_001835574.1,XR_001840492.1/XR_001842578.1
GO:0010884	positive regulation of lipid storage	2/362	21/17943	0.0662571514595513	0.845150316074324	311617/498638	Fitm2/Msr1	XR_001835573.1,XR_001835574.1,XR_001840492.1/XR_001835573.1,XR_001835574.1,XR_001840492.1,XR_593722.2
GO:0043486	histone exchange	2/362	21/17943	0.0662571514595513	0.845150316074324	288272/363912	Mis18a/Piwil1	XR_001840492.1/XR_001840492.1,XR_593722.2
GO:0072641	type I interferon secretion	2/362	21/17943	0.0662571514595513	0.845150316074324	679571/25459	Hmg1l1/Hmgb1	XR_593486.1/XR_593486.1
GO:0072642	interferon-alpha secretion	2/362	21/17943	0.0662571514595513	0.845150316074324	679571/25459	Hmg1l1/Hmgb1	XR_593486.1/XR_593486.1
GO:1902065	response to L-glutamate	2/362	21/17943	0.0662571514595513	0.845150316074324	305589/25150	Bcl11a/Fyn	XR_001835573.1,XR_001835574.1/XR_001842492.1
GO:1902739	regulation of interferon-alpha secretion	2/362	21/17943	0.0662571514595513	0.845150316074324	679571/25459	Hmg1l1/Hmgb1	XR_593486.1/XR_593486.1
GO:1902741	positive regulation of interferon-alpha secretion	2/362	21/17943	0.0662571514595513	0.845150316074324	679571/25459	Hmg1l1/Hmgb1	XR_593486.1/XR_593486.1
GO:0030324	lung development	9/362	249/17943	0.0662725769262562	0.845150316074324	361341/313729/25459/24600/308870/500030/65151/25350/360980	Ccbe1/Errfi1/Hmgb1/Nos3/Numa1/Phf14/Rida/Sftpd/Tns3	XR_001842127.1/XR_001835573.1,XR_001835574.1/XR_593486.1/XR_001842150.1/XR_001835573.1,XR_001835574.1,XR_593722.2/XR_596086.2/XR_593486.1/XR_360377.3/XR_595909.2
GO:0045787	positive regulation of cell cycle	12/362	364/17943	0.0663971442370128	0.845150316074324	498030/361195/360621/363018/114212/64511/25459/501688/298848/301701/308870/293967	Anapc11/Cdc14b/Cdc6/Cep295/Chek2/Fntb/Hmgb1/Lsm11/Mapre3/Ndc80/Numa1/Smc5	XR_001840908.1/XR_001838621.1/XR_001835573.1,XR_001835574.1,XR_001840492.1/XR_593781.2/XR_001838621.1/XR_354926.1/XR_593486.1/XR_593722.2/XR_001838298.1/XR_594535.2/XR_001835573.1,XR_001835574.1,XR_593722.2/XR_596086.2
GO:0006721	terpenoid metabolic process	4/362	76/17943	0.067541740660783	0.845150316074324	310903/293989/291211/64047	Adh6/Cyp2c6v1/Ggps1/Lrat	XR_001835573.1,XR_001835574.1/XR_001835573.1,XR_001835574.1,XR_593722.2/XR_354783.3,XR_596086.2/XR_001836777.1
GO:0050671	positive regulation of lymphocyte proliferation	6/362	142/17943	0.0681400025526634	0.845150316074324	29333/25408/25459/25662/311658/259270	Cd46/Cd80/Hmgb1/Igfbp2/Nfatc2/Zfp335	XR_001835573.1,XR_001835574.1,XR_001840492.1,XR_593722.2/XR_001840512.1/XR_593486.1/XR_357119.2/XR_001835573.1,XR_001835574.1,XR_593722.2/XR_001842150.1
GO:0010257	NADH dehydrogenase complex assembly	3/362	47/17943	0.0689054311966999	0.845150316074324	296086/362344/689938	Ndufaf1/Ndufb2/Ndufc1	XR_001838621.1/XR_592083.2/XR_001835573.1,XR_001835574.1,XR_001840492.1,XR_593722.2
GO:0010288	response to lead ion	3/362	47/17943	0.0689054311966999	0.845150316074324	24248/84350/24600	Cat/Dnmt1/Nos3	XR_001837186.1/XR_001835573.1,XR_001835574.1,XR_001840492.1,XR_593722.2/XR_001842150.1
GO:0032981	mitochondrial respiratory chain complex I assembly	3/362	47/17943	0.0689054311966999	0.845150316074324	296086/362344/689938	Ndufaf1/Ndufb2/Ndufc1	XR_001838621.1/XR_592083.2/XR_001835573.1,XR_001835574.1,XR_001840492.1,XR_593722.2
GO:0033273	response to vitamin	7/362	178/17943	0.0695470835632634	0.845150316074324	24247/24248/29393/84350/54287/64047/362657	Casr/Cat/Col1a1/Dnmt1/Eif2ak2/Lrat/Mthfr	XR_001840492.1/XR_001837186.1/XR_001840385.1,XR_001840386.1/XR_001835573.1,XR_001835574.1,XR_001840492.1,XR_593722.2/XR_593781.2/XR_001836777.1/XR_001835573.1,XR_001835574.1,XR_001840492.1,XR_593722.2
GO:0072089	stem cell proliferation	6/362	143/17943	0.0699814520417793	0.845150316074324	313593/304289/307940/54287/303412/259270	Ago3/Daglb/Disc1/Eif2ak2/Rnf43/Zfp335	XR_001835573.1,XR_001835574.1,XR_001840492.1,XR_593722.2/XR_590408.1/XR_354783.3/XR_593781.2/XR_001835573.1,XR_001835574.1,XR_001840492.1,XR_354783.3,XR_593722.2,XR_596086.2/XR_001842150.1
GO:0006766	vitamin metabolic process	4/362	77/17943	0.0701644133378675	0.845150316074324	24388/309465/64047/64533	Gfi1/Gsto2/Lrat/Pnpo	XR_001840492.1,XR_593722.2/XR_001840492.1,XR_593722.2/XR_001836777.1/XR_001838621.1
GO:0051303	establishment of chromosome localization	4/362	77/17943	0.0701644133378675	0.845150316074324	308581/501706/301701/308870	Ccdc155/Mis12/Ndc80/Numa1	XR_001837817.1/XR_001840492.1,XR_593722.2/XR_594535.2/XR_001835573.1,XR_001835574.1,XR_593722.2
GO:0051052	regulation of DNA metabolic process	14/362	447/17943	0.0701916129946643	0.845150316074324	25237/78963/289144/114212/114214/84350/307850/25459/64538/288272/303905/304528/302953/363445	Acvrl1/Apaf1/Cacybp/Chek2/Dffa/Dnmt1/Exosc6/Hmgb1/Ilkap/Mis18a/Parp9/Rfc5/Slx4/Usp9x	XR_593486.1/XR_001835573.1,XR_001835574.1,XR_001840492.1,XR_593722.2/XR_595519.2/XR_001838621.1/XR_353556.3/XR_001835573.1,XR_001835574.1,XR_001840492.1,XR_593722.2/XR_001842150.1,XR_596086.2/XR_593486.1/NR_131101.1/XR_001840492.1/XR_001840492.1,XR_593722.2/XR_001835573.1,XR_001835574.1/XR_001840109.1,XR_001840110.1/XR_001835573.1,XR_001835574.1,XR_001840492.1,XR_593722.2
GO:0030323	respiratory tube development	9/362	252/17943	0.0702813582927768	0.845150316074324	361341/313729/25459/24600/308870/500030/65151/25350/360980	Ccbe1/Errfi1/Hmgb1/Nos3/Numa1/Phf14/Rida/Sftpd/Tns3	XR_001842127.1/XR_001835573.1,XR_001835574.1/XR_593486.1/XR_001842150.1/XR_001835573.1,XR_001835574.1,XR_593722.2/XR_596086.2/XR_593486.1/XR_360377.3/XR_595909.2
GO:0031345	negative regulation of cell projection organization	8/362	215/17943	0.0705906390868498	0.845150316074324	305589/117029/60396/81651/25150/24388/60391/310533	Bcl11a/Ccr5/Cdkl3/Cspg4/Fyn/Gfi1/Nrxn1/Rapgef2	XR_001835573.1,XR_001835574.1/XR_593722.2/XR_354783.3,XR_596086.2/XR_593928.1/XR_001842492.1/XR_001840492.1,XR_593722.2/XR_354566.3/XR_591154.2
GO:0032355	response to estradiol	9/362	253/17943	0.0716505376042442	0.845150316074324	64044/24248/117279/29393/84350/25662/24600/313678/117514	Casp8/Cat/Cflar/Col1a1/Dnmt1/Igfbp2/Nos3/Prdm2/Txnip	XR_001835573.1,XR_001835574.1/XR_001837186.1/XR_001840492.1/XR_001840385.1,XR_001840386.1/XR_001835573.1,XR_001835574.1,XR_001840492.1,XR_593722.2/XR_357119.2/XR_001842150.1/XR_592772.1/XR_591224.2
GO:0016052	carbohydrate catabolic process	6/362	144/17943	0.0718514573418135	0.845150316074324	362029/313843/25459/315165/117185/316642	Agl/Galm/Hmgb1/Naga/Neu3/Neu4	XR_001842150.1,XR_354783.3,XR_596086.2/XR_001835573.1,XR_001835574.1,XR_001840492.1,XR_593722.2/XR_593486.1/XR_001840492.1/XR_593486.1/XR_001835573.1,XR_001835574.1
GO:0032946	positive regulation of mononuclear cell proliferation	6/362	144/17943	0.0718514573418135	0.845150316074324	29333/25408/25459/25662/311658/259270	Cd46/Cd80/Hmgb1/Igfbp2/Nfatc2/Zfp335	XR_001835573.1,XR_001835574.1,XR_001840492.1,XR_593722.2/XR_001840512.1/XR_593486.1/XR_357119.2/XR_001835573.1,XR_001835574.1,XR_593722.2/XR_001842150.1
GO:0006312	mitotic recombination	2/362	22/17943	0.0719393115463294	0.845150316074324	362960/293967	Dmc1/Smc5	XR_593722.2/XR_596086.2
GO:0006907	pinocytosis	2/362	22/17943	0.0719393115463294	0.845150316074324	360509/192211	Dock2/Prom2	XR_001835573.1,XR_001835574.1/XR_352593.3
GO:0008535	respiratory chain complex IV assembly	2/362	22/17943	0.0719393115463294	0.845150316074324	503252/102556031	Coa5/Coa6	XR_001838621.1/XR_001835573.1,XR_001835574.1,XR_001840492.1,XR_593722.2
GO:0009110	vitamin biosynthetic process	2/362	22/17943	0.0719393115463294	0.845150316074324	24388/64533	Gfi1/Pnpo	XR_001840492.1,XR_593722.2/XR_001838621.1
GO:0036303	lymph vessel morphogenesis	2/362	22/17943	0.0719393115463294	0.845150316074324	25237/361341	Acvrl1/Ccbe1	XR_593486.1/XR_001842127.1
GO:0044247	cellular polysaccharide catabolic process	2/362	22/17943	0.0719393115463294	0.845150316074324	362029/25459	Agl/Hmgb1	XR_001842150.1,XR_354783.3,XR_596086.2/XR_593486.1
GO:0045986	negative regulation of smooth muscle contraction	2/362	22/17943	0.0719393115463294	0.845150316074324	305987/308899	Dock5/Mrvi1	XR_596164.1/XR_590408.1
GO:0046500	S-adenosylmethionine metabolic process	2/362	22/17943	0.0719393115463294	0.845150316074324	84350/362657	Dnmt1/Mthfr	XR_001835573.1,XR_001835574.1,XR_001840492.1,XR_593722.2/XR_001835573.1,XR_001835574.1,XR_001840492.1,XR_593722.2
GO:0070242	thymocyte apoptotic process	2/362	22/17943	0.0719393115463294	0.845150316074324	64044/114214	Casp8/Dffa	XR_001835573.1,XR_001835574.1/XR_353556.3
GO:0072111	cell proliferation involved in kidney development	2/362	22/17943	0.0719393115463294	0.845150316074324	117279/500562	Cflar/Lin28a	XR_001840492.1/XR_001835573.1,XR_001835574.1,XR_593722.2
GO:0009116	nucleoside metabolic process	5/362	110/17943	0.0719952186565389	0.845150316074324	26956/25643/314140/312373/58813	Ak3/Gnai3/LOC314140/Nt5c3a/Nt5e	XR_593722.2/XR_001836873.1/XR_001835573.1,XR_001835574.1,XR_001840492.1,XR_593722.2/XR_001837599.1/XR_001835573.1,XR_001835574.1,XR_001840492.1
GO:0051090	regulation of DNA-binding transcription factor activity	13/362	409/17943	0.0722796527149738	0.845150316074324	24248/117279/498559/54287/24388/81679/362558/307366/287070/100364350/359959/59329/290229	Cat/Cflar/Commd6/Eif2ak2/Gfi1/Jup/Lrp8/Malt1/Nlrc3/Nwd1/Rhebl1/Sik1/Tssk4	XR_001837186.1/XR_001840492.1/XR_593486.1/XR_593781.2/XR_001840492.1,XR_593722.2/XR_001840290.1/XR_001840498.1/XR_001835573.1,XR_001835574.1/XR_001840109.1,XR_001840110.1/XR_001835573.1,XR_001835574.1/XR_001835573.1,XR_001835574.1/XR_001842578.1/XR_354783.3,XR_596086.2
GO:0050798	activated T cell proliferation	3/362	48/17943	0.0724469723724084	0.845150316074324	25150/25459/25662	Fyn/Hmgb1/Igfbp2	XR_001842492.1/XR_593486.1/XR_357119.2
GO:0050000	chromosome localization	4/362	78/17943	0.072838726769344	0.845150316074324	308581/501706/301701/308870	Ccdc155/Mis12/Ndc80/Numa1	XR_001837817.1/XR_001840492.1,XR_593722.2/XR_594535.2/XR_001835573.1,XR_001835574.1,XR_593722.2
GO:0010976	positive regulation of neuron projection development	12/362	371/17943	0.07416541353951	0.845150316074324	305589/60396/117279/307940/303811/25150/25459/362558/310533/25671/306451/85491	Bcl11a/Cdkl3/Cflar/Disc1/Dvl3/Fyn/Hmgb1/Lrp8/Rapgef2/Smad1/Tenm3/Vamp7	XR_001835573.1,XR_001835574.1/XR_354783.3,XR_596086.2/XR_001840492.1/XR_354783.3/XR_001836873.1/XR_001842492.1/XR_593486.1/XR_001840498.1/XR_591154.2/XR_001835573.1,XR_001835574.1,XR_001840492.1,XR_593722.2/XR_596457.2/XR_001835573.1,XR_001835574.1,XR_001840492.1,XR_593722.2
GO:0050678	regulation of epithelial cell proliferation	12/362	371/17943	0.07416541353951	0.845150316074324	25237/288593/117279/313729/500087/100360552/25459/116475/311144/287070/65151/311642	Acvrl1/Ccl24/Cflar/Errfi1/Fmc1/Fzd7/Hmgb1/Ift172/Itga4/Nlrc3/Rida/Sulf2	XR_593486.1/XR_001835573.1,XR_001835574.1/XR_001840492.1/XR_001835573.1,XR_001835574.1/XR_596086.2/XR_001837817.1,XR_593486.1/XR_593486.1/XR_001838298.1/XR_001835573.1,XR_001835574.1/XR_001840109.1,XR_001840110.1/XR_593486.1/XR_001837367.1
GO:0006275	regulation of DNA replication	5/362	111/17943	0.074210882983826	0.845150316074324	289144/114212/25459/64538/304528	Cacybp/Chek2/Hmgb1/Ilkap/Rfc5	XR_595519.2/XR_001838621.1/XR_593486.1/NR_131101.1/XR_001835573.1,XR_001835574.1
GO:0018958	phenol-containing compound metabolic process	5/362	111/17943	0.074210882983826	0.845150316074324	25432/25743/310533/307309/89821	Drd4/Kcnj6/Rapgef2/Sncaip/Trpc1	XR_001838621.1/XR_593722.2/XR_591154.2/XR_001842103.1/XR_353556.3
GO:0098739	import across plasma membrane	5/362	111/17943	0.074210882983826	0.845150316074324	25150/276720/25743/691209/65197	Fyn/Kcnj14/Kcnj6/Slc12a6/Slc2a5	XR_001842492.1/XR_354783.3,XR_596086.2/XR_593722.2/XR_001835573.1,XR_001835574.1,XR_001840492.1/XR_001838621.1
GO:0000280	nuclear division	13/362	411/17943	0.0744426742032529	0.845150316074324	498030/308581/361195/360621/114212/498001/362960/306589/501706/301701/308870/302953/293967	Anapc11/Ccdc155/Cdc14b/Cdc6/Chek2/Cntd1/Dmc1/Klhdc8b/Mis12/Ndc80/Numa1/Slx4/Smc5	XR_001840908.1/XR_001837817.1/XR_001838621.1/XR_001835573.1,XR_001835574.1,XR_001840492.1/XR_001838621.1/XR_354783.3,XR_596086.2/XR_593722.2/XR_593722.2/XR_001840492.1,XR_593722.2/XR_594535.2/XR_001835573.1,XR_001835574.1,XR_593722.2/XR_001840109.1,XR_001840110.1/XR_596086.2
GO:1902476	chloride transmembrane transport	4/362	79/17943	0.0755642780402456	0.845150316074324	314847/24247/691209/304784	Best3/Casr/Slc12a6/Slc26a9	XR_001835573.1,XR_001835574.1/XR_001840492.1/XR_001835573.1,XR_001835574.1,XR_001840492.1/XR_595462.1
GO:0009451	RNA modification	6/362	146/17943	0.0756769789183043	0.845150316074324	362766/680594/296751/362416/363113/309041	Alkbh1/Dph3/Pus7/Rpusd3/Syncrip/Thumpd1	XR_001835573.1,XR_001835574.1,XR_593722.2/XR_001835573.1,XR_001835574.1,XR_001840492.1/XR_001840492.1,XR_593722.2/XR_353556.3/XR_001835573.1,XR_001835574.1,XR_001840492.1,XR_593722.2/XR_590444.2
GO:0016571	histone methylation	6/362	146/17943	0.0756769789183043	0.845150316074324	683923/84350/24388/362657/313678/259270	Bend3/Dnmt1/Gfi1/Mthfr/Prdm2/Zfp335	XR_001838621.1/XR_001835573.1,XR_001835574.1,XR_001840492.1,XR_593722.2/XR_001840492.1,XR_593722.2/XR_001835573.1,XR_001835574.1,XR_001840492.1,XR_593722.2/XR_592772.1/XR_001842150.1
GO:0051653	spindle localization	3/362	49/17943	0.076068356012175	0.845150316074324	308581/301701/308870	Ccdc155/Ndc80/Numa1	XR_001837817.1/XR_594535.2/XR_001835573.1,XR_001835574.1,XR_593722.2
GO:0000272	polysaccharide catabolic process	2/362	23/17943	0.0777724710804914	0.845150316074324	362029/25459	Agl/Hmgb1	XR_001842150.1,XR_354783.3,XR_596086.2/XR_593486.1
GO:0071404	cellular response to low-density lipoprotein particle stimulus	2/362	23/17943	0.0777724710804914	0.845150316074324	24247/24600	Casr/Nos3	XR_001840492.1/XR_001842150.1
GO:0071459	protein localization to chromosome, centromeric region	2/362	23/17943	0.0777724710804914	0.845150316074324	501706/301701	Mis12/Ndc80	XR_001840492.1,XR_593722.2/XR_594535.2
GO:0080111	DNA demethylation	2/362	23/17943	0.0777724710804914	0.845150316074324	362766/363445	Alkbh1/Usp9x	XR_001835573.1,XR_001835574.1,XR_593722.2/XR_001835573.1,XR_001835574.1,XR_001840492.1,XR_593722.2
GO:0101023	vascular endothelial cell proliferation	2/362	23/17943	0.0777724710804914	0.845150316074324	25459/311144	Hmgb1/Itga4	XR_593486.1/XR_001835573.1,XR_001835574.1
GO:1905562	regulation of vascular endothelial cell proliferation	2/362	23/17943	0.0777724710804914	0.845150316074324	25459/311144	Hmgb1/Itga4	XR_593486.1/XR_001835573.1,XR_001835574.1
GO:0007286	spermatid development	7/362	183/17943	0.0780092666603987	0.845150316074324	303132/362960/29479/363912/364301/361745/290229	Aff4/Dmc1/Odf2/Piwil1/Rnase9/Smarca2/Tssk4	XR_001835573.1,XR_001835574.1/XR_593722.2/XR_001840492.1/XR_001840492.1,XR_593722.2/XR_001841046.1,XR_359313.3,XR_595687.2,XR_595688.2/XR_001836116.1/XR_354783.3,XR_596086.2
GO:0033108	mitochondrial respiratory chain complex assembly	4/362	80/17943	0.0783406398965839	0.845150316074324	503252/296086/362344/689938	Coa5/Ndufaf1/Ndufb2/Ndufc1	XR_001838621.1/XR_001838621.1/XR_592083.2/XR_001835573.1,XR_001835574.1,XR_001840492.1,XR_593722.2
GO:0097755	positive regulation of blood vessel diameter	4/362	80/17943	0.0783406398965839	0.845150316074324	24247/305987/308899/24600	Casr/Dock5/Mrvi1/Nos3	XR_001840492.1/XR_596164.1/XR_590408.1/XR_001842150.1
GO:0098659	inorganic cation import across plasma membrane	4/362	80/17943	0.0783406398965839	0.845150316074324	25150/276720/25743/691209	Fyn/Kcnj14/Kcnj6/Slc12a6	XR_001842492.1/XR_354783.3,XR_596086.2/XR_593722.2/XR_001835573.1,XR_001835574.1,XR_001840492.1
GO:0099587	inorganic ion import across plasma membrane	4/362	80/17943	0.0783406398965839	0.845150316074324	25150/276720/25743/691209	Fyn/Kcnj14/Kcnj6/Slc12a6	XR_001842492.1/XR_354783.3,XR_596086.2/XR_593722.2/XR_001835573.1,XR_001835574.1,XR_001840492.1
GO:0043403	skeletal muscle tissue regeneration	3/362	50/17943	0.0797680950713177	0.845150316074324	310704/117279/100360552	Bcl9/Cflar/Fzd7	XR_596086.2/XR_001840492.1/XR_001837817.1,XR_593486.1
GO:0090199	regulation of release of cytochrome c from mitochondria	3/362	50/17943	0.0797680950713177	0.845150316074324	84480/364388/360721	Bnip3/Cideb/Fam162a	XR_350825.3/XR_001835573.1,XR_001835574.1/XR_001835573.1,XR_001835574.1,XR_001840492.1,XR_593722.2
GO:0001764	neuron migration	7/362	184/17943	0.0797707837843113	0.845150316074324	362766/307940/25150/25194/306549/310533/363445	Alkbh1/Disc1/Fyn/Gnrh1/Pomk/Rapgef2/Usp9x	XR_001835573.1,XR_001835574.1,XR_593722.2/XR_354783.3/XR_001842492.1/XR_596164.1/XR_001840492.1,XR_593722.2/XR_591154.2/XR_001835573.1,XR_001835574.1,XR_001840492.1,XR_593722.2
GO:0045766	positive regulation of angiogenesis	7/362	184/17943	0.0797707837843113	0.845150316074324	25237/361341/288593/25459/81679/24600/25671	Acvrl1/Ccbe1/Ccl24/Hmgb1/Jup/Nos3/Smad1	XR_593486.1/XR_001842127.1/XR_001835573.1,XR_001835574.1/XR_593486.1/XR_001840290.1/XR_001842150.1/XR_001835573.1,XR_001835574.1,XR_001840492.1,XR_593722.2
GO:0000070	mitotic sister chromatid segregation	6/362	149/17943	0.0816282360791939	0.845150316074324	498030/360621/501706/301701/308870/293967	Anapc11/Cdc6/Mis12/Ndc80/Numa1/Smc5	XR_001840908.1/XR_001835573.1,XR_001835574.1,XR_001840492.1/XR_001840492.1,XR_593722.2/XR_594535.2/XR_001835573.1,XR_001835574.1,XR_593722.2/XR_596086.2
GO:0030071	regulation of mitotic metaphase/anaphase transition	3/362	51/17943	0.083544666487922	0.845150316074324	498030/360621/301701	Anapc11/Cdc6/Ndc80	XR_001840908.1/XR_001835573.1,XR_001835574.1,XR_001840492.1/XR_594535.2
GO:0032648	regulation of interferon-beta production	3/362	51/17943	0.083544666487922	0.845150316074324	25459/288264/287070	Hmgb1/Ifnar1/Nlrc3	XR_593486.1/XR_593486.1/XR_001840109.1,XR_001840110.1
GO:0070665	positive regulation of leukocyte proliferation	6/362	150/17943	0.0836685109408148	0.845150316074324	29333/25408/25459/25662/311658/259270	Cd46/Cd80/Hmgb1/Igfbp2/Nfatc2/Zfp335	XR_001835573.1,XR_001835574.1,XR_001840492.1,XR_593722.2/XR_001840512.1/XR_593486.1/XR_357119.2/XR_001835573.1,XR_001835574.1,XR_593722.2/XR_001842150.1
GO:0044550	secondary metabolite biosynthetic process	2/362	24/17943	0.0837482636755029	0.845150316074324	310533/89821	Rapgef2/Trpc1	XR_591154.2/XR_353556.3
GO:0050765	negative regulation of phagocytosis	2/362	24/17943	0.0837482636755029	0.845150316074324	25459/25350	Hmgb1/Sftpd	XR_593486.1/XR_360377.3
GO:0051443	positive regulation of ubiquitin-protein transferase activity	2/362	24/17943	0.0837482636755029	0.845150316074324	361195/310324	Cdc14b/Dcun1d1	XR_001838621.1/XR_001842150.1,XR_354783.3,XR_596086.2
GO:0071243	cellular response to arsenic-containing substance	2/362	24/17943	0.0837482636755029	0.845150316074324	309465/360772	Gsto2/Zfand2a	XR_001840492.1,XR_593722.2/XR_596086.2
GO:1901739	regulation of myoblast fusion	2/362	24/17943	0.0837482636755029	0.845150316074324	117279/311658	Cflar/Nfatc2	XR_001840492.1/XR_001835573.1,XR_001835574.1,XR_593722.2
GO:0007005	mitochondrion organization	14/362	460/17943	0.0839941764559694	0.845150316074324	313510/84480/364388/503252/360721/500087/497974/296086/362344/689938/300948/353231/300075/303194	Atpaf1/Bnip3/Cideb/Coa5/Fam162a/Fmc1/Myo19/Ndufaf1/Ndufb2/Ndufc1/Rnf7/Spg7/Tomm22/Top3a	XR_001835573.1,XR_001835574.1,XR_593722.2/XR_350825.3/XR_001835573.1,XR_001835574.1/XR_001838621.1/XR_001835573.1,XR_001835574.1,XR_001840492.1,XR_593722.2/XR_596086.2/XR_001840492.1,XR_593722.2/XR_001838621.1/XR_592083.2/XR_001835573.1,XR_001835574.1,XR_001840492.1,XR_593722.2/XR_001835573.1,XR_001835574.1,XR_001840492.1/XR_001835573.1,XR_001835574.1,XR_001840492.1,XR_593722.2/XR_590668.2/XR_593…
GO:0000079	regulation of cyclin-dependent protein serine/threonine kinase activity	4/362	83/17943	0.0869699685190356	0.845150316074324	360621/303580/360555/298848	Cdc6/Hexim2/Inca1/Mapre3	XR_001835573.1,XR_001835574.1,XR_001840492.1/XR_001835573.1,XR_001835574.1,XR_001840492.1,XR_593722.2/XR_001840492.1,XR_593722.2/XR_001838298.1
GO:2001235	positive regulation of apoptotic signaling pathway	7/362	188/17943	0.0870462849508714	0.845150316074324	78963/84480/64044/364388/360721/360555/292041	Apaf1/Bnip3/Casp8/Cideb/Fam162a/Inca1/Wwox	XR_001835573.1,XR_001835574.1,XR_001840492.1,XR_593722.2/XR_350825.3/XR_001835573.1,XR_001835574.1/XR_001835573.1,XR_001835574.1/XR_001835573.1,XR_001835574.1,XR_001840492.1,XR_593722.2/XR_001840492.1,XR_593722.2/XR_597265.2
GO:0032608	interferon-beta production	3/362	52/17943	0.0873965144909212	0.845150316074324	25459/288264/287070	Hmgb1/Ifnar1/Nlrc3	XR_593486.1/XR_593486.1/XR_001840109.1,XR_001840110.1
GO:0140014	mitotic nuclear division	9/362	264/17943	0.0878025062790401	0.845150316074324	498030/361195/360621/114212/306589/501706/301701/308870/293967	Anapc11/Cdc14b/Cdc6/Chek2/Klhdc8b/Mis12/Ndc80/Numa1/Smc5	XR_001840908.1/XR_001838621.1/XR_001835573.1,XR_001835574.1,XR_001840492.1/XR_001838621.1/XR_593722.2/XR_001840492.1,XR_593722.2/XR_594535.2/XR_001835573.1,XR_001835574.1,XR_593722.2/XR_596086.2
GO:0048814	regulation of dendrite morphogenesis	5/362	117/17943	0.0882720403528832	0.845150316074324	60396/362558/310533/25671/85491	Cdkl3/Lrp8/Rapgef2/Smad1/Vamp7	XR_354783.3,XR_596086.2/XR_001840498.1/XR_591154.2/XR_001835573.1,XR_001835574.1,XR_001840492.1,XR_593722.2/XR_001835573.1,XR_001835574.1,XR_001840492.1,XR_593722.2
GO:0021801	cerebral cortex radial glia guided migration	2/362	25/17943	0.0898585974048681	0.845150316074324	307940/362558	Disc1/Lrp8	XR_354783.3/XR_001840498.1
GO:0022030	telencephalon glial cell migration	2/362	25/17943	0.0898585974048681	0.845150316074324	307940/362558	Disc1/Lrp8	XR_354783.3/XR_001840498.1
GO:0034508	centromere complex assembly	2/362	25/17943	0.0898585974048681	0.845150316074324	501706/288272	Mis12/Mis18a	XR_001840492.1,XR_593722.2/XR_001840492.1
GO:0035510	DNA dealkylation	2/362	25/17943	0.0898585974048681	0.845150316074324	362766/363445	Alkbh1/Usp9x	XR_001835573.1,XR_001835574.1,XR_593722.2/XR_001835573.1,XR_001835574.1,XR_001840492.1,XR_593722.2
GO:0044342	type B pancreatic cell proliferation	2/362	25/17943	0.0898585974048681	0.845150316074324	313729/500087	Errfi1/Fmc1	XR_001835573.1,XR_001835574.1/XR_596086.2
GO:0045736	negative regulation of cyclin-dependent protein serine/threonine kinase activity	2/362	25/17943	0.0898585974048681	0.845150316074324	303580/360555	Hexim2/Inca1	XR_001835573.1,XR_001835574.1,XR_001840492.1,XR_593722.2/XR_001840492.1,XR_593722.2
GO:0090140	regulation of mitochondrial fission	2/362	25/17943	0.0898585974048681	0.845150316074324	84480/497974	Bnip3/Myo19	XR_350825.3/XR_001840492.1,XR_593722.2
GO:1901532	regulation of hematopoietic progenitor cell differentiation	2/362	25/17943	0.0898585974048681	0.845150316074324	54287/296751	Eif2ak2/Pus7	XR_593781.2/XR_001840492.1,XR_593722.2
GO:0006112	energy reserve metabolic process	4/362	84/17943	0.0899448419802543	0.845150316074324	362029/25459/363112/291069	Agl/Hmgb1/Mrap2/Ppp1r3g	XR_001842150.1,XR_354783.3,XR_596086.2/XR_593486.1/XR_594063.2/XR_596716.1
GO:0001952	regulation of cell-matrix adhesion	5/362	118/17943	0.0907416780371786	0.845150316074324	25237/114492/307940/81679/293660	Acvrl1/Ccl28/Disc1/Jup/Rhod	XR_593486.1/XR_001842150.1/XR_354783.3/XR_001840290.1/XR_001835573.1,XR_001835574.1,XR_593722.2
GO:0034968	histone lysine methylation	5/362	118/17943	0.0907416780371786	0.845150316074324	683923/84350/24388/313678/259270	Bend3/Dnmt1/Gfi1/Prdm2/Zfp335	XR_001838621.1/XR_001835573.1,XR_001835574.1,XR_001840492.1,XR_593722.2/XR_001840492.1,XR_593722.2/XR_592772.1/XR_001842150.1
GO:0010770	positive regulation of cell morphogenesis involved in differentiation	7/362	190/17943	0.0908211241460986	0.845150316074324	305589/60396/307940/305987/362558/25671/85491	Bcl11a/Cdkl3/Disc1/Dock5/Lrp8/Smad1/Vamp7	XR_001835573.1,XR_001835574.1/XR_354783.3,XR_596086.2/XR_354783.3/XR_596164.1/XR_001840498.1/XR_001835573.1,XR_001835574.1,XR_001840492.1,XR_593722.2/XR_001835573.1,XR_001835574.1,XR_001840492.1,XR_593722.2
GO:0001974	blood vessel remodeling	3/362	53/17943	0.0913220537652002	0.845150316074324	25237/311144/24600	Acvrl1/Itga4/Nos3	XR_593486.1/XR_001835573.1,XR_001835574.1/XR_001842150.1
GO:0006826	iron ion transport	3/362	53/17943	0.0913220537652002	0.845150316074324	304286/302864/302719	Lmtk2/Mmgt1/RGD1563378	XR_590408.1/XR_590408.1/XR_001840492.1,XR_593722.2
GO:0048515	spermatid differentiation	7/362	191/17943	0.0927426370521466	0.845150316074324	303132/362960/29479/363912/364301/361745/290229	Aff4/Dmc1/Odf2/Piwil1/Rnase9/Smarca2/Tssk4	XR_001835573.1,XR_001835574.1/XR_593722.2/XR_001840492.1/XR_001840492.1,XR_593722.2/XR_001841046.1,XR_359313.3,XR_595687.2,XR_595688.2/XR_001836116.1/XR_354783.3,XR_596086.2
GO:0006342	chromatin silencing	4/362	85/17943	0.0929680532098946	0.845150316074324	683923/84350/25459/287662	Bend3/Dnmt1/Hmgb1/Pcgf2	XR_001838621.1/XR_001835573.1,XR_001835574.1,XR_001840492.1,XR_593722.2/XR_593486.1/XR_001842150.1
GO:0031929	TOR signaling	5/362	119/17943	0.0932467721373109	0.845150316074324	305464/307940/500562/359959/59329	Depdc5/Disc1/Lin28a/Rhebl1/Sik1	XR_001840492.1/XR_354783.3/XR_001835573.1,XR_001835574.1,XR_593722.2/XR_001835573.1,XR_001835574.1/XR_001842578.1
GO:0043280	positive regulation of cysteine-type endopeptidase activity involved in apoptotic process	5/362	119/17943	0.0932467721373109	0.845150316074324	78963/64044/360721/25459/300948	Apaf1/Casp8/Fam162a/Hmgb1/Rnf7	XR_001835573.1,XR_001835574.1,XR_001840492.1,XR_593722.2/XR_001835573.1,XR_001835574.1/XR_001835573.1,XR_001835574.1,XR_001840492.1,XR_593722.2/XR_593486.1/XR_001835573.1,XR_001835574.1,XR_001840492.1
GO:0050670	regulation of lymphocyte proliferation	8/362	230/17943	0.0950944058037862	0.845150316074324	29333/25408/25194/25459/25662/311658/25350/259270	Cd46/Cd80/Gnrh1/Hmgb1/Igfbp2/Nfatc2/Sftpd/Zfp335	XR_001835573.1,XR_001835574.1,XR_001840492.1,XR_593722.2/XR_001840512.1/XR_596164.1/XR_593486.1/XR_357119.2/XR_001835573.1,XR_001835574.1,XR_593722.2/XR_360377.3/XR_001842150.1
GO:0006414	translational elongation	3/362	54/17943	0.0953196724786028	0.845150316074324	362766/680594/363195	Alkbh1/Dph3/Gtpbp2	XR_001835573.1,XR_001835574.1,XR_593722.2/XR_001835573.1,XR_001835574.1,XR_001840492.1/XR_001835573.1,XR_001835574.1,XR_593722.2
GO:0090329	regulation of DNA-dependent DNA replication	3/362	54/17943	0.0953196724786028	0.845150316074324	114212/64538/304528	Chek2/Ilkap/Rfc5	XR_001838621.1/NR_131101.1/XR_001835573.1,XR_001835574.1
GO:1902099	regulation of metaphase/anaphase transition of cell cycle	3/362	54/17943	0.0953196724786028	0.845150316074324	498030/360621/301701	Anapc11/Cdc6/Ndc80	XR_001840908.1/XR_001835573.1,XR_001835574.1,XR_001840492.1/XR_594535.2
GO:0006672	ceramide metabolic process	4/362	86/17943	0.0960390459904003	0.845150316074324	304208/315165/117185/316642	Cers4/Naga/Neu3/Neu4	XR_591154.2/XR_001840492.1/XR_593486.1/XR_001835573.1,XR_001835574.1
GO:0010575	positive regulation of vascular endothelial growth factor production	2/362	26/17943	0.096095647183733	0.845150316074324	361341/311642	Ccbe1/Sulf2	XR_001842127.1/XR_001837367.1
GO:0070129	regulation of mitochondrial translation	2/362	26/17943	0.096095647183733	0.845150316074324	362766/362416	Alkbh1/Rpusd3	XR_001835573.1,XR_001835574.1,XR_593722.2/XR_353556.3
GO:0072574	hepatocyte proliferation	2/362	26/17943	0.096095647183733	0.845150316074324	117279/311642	Cflar/Sulf2	XR_001840492.1/XR_001837367.1
GO:0072575	epithelial cell proliferation involved in liver morphogenesis	2/362	26/17943	0.096095647183733	0.845150316074324	117279/311642	Cflar/Sulf2	XR_001840492.1/XR_001837367.1
GO:1904030	negative regulation of cyclin-dependent protein kinase activity	2/362	26/17943	0.096095647183733	0.845150316074324	303580/360555	Hexim2/Inca1	XR_001835573.1,XR_001835574.1,XR_001840492.1,XR_593722.2/XR_001840492.1,XR_593722.2
GO:2000765	regulation of cytoplasmic translation	2/362	26/17943	0.096095647183733	0.845150316074324	680594/500562	Dph3/Lin28a	XR_001835573.1,XR_001835574.1,XR_001840492.1/XR_001835573.1,XR_001835574.1,XR_593722.2
GO:0045862	positive regulation of proteolysis	11/362	349/17943	0.0971816835214753	0.845150316074324	78963/64044/361341/117279/364388/307940/360721/25150/25459/300948/360772	Apaf1/Casp8/Ccbe1/Cflar/Cideb/Disc1/Fam162a/Fyn/Hmgb1/Rnf7/Zfand2a	XR_001835573.1,XR_001835574.1,XR_001840492.1,XR_593722.2/XR_001835573.1,XR_001835574.1/XR_001842127.1/XR_001840492.1/XR_001835573.1,XR_001835574.1/XR_354783.3/XR_001835573.1,XR_001835574.1,XR_001840492.1,XR_593722.2/XR_001842492.1/XR_593486.1/XR_001835573.1,XR_001835574.1,XR_001840492.1/XR_596086.2
GO:0071902	positive regulation of protein serine/threonine kinase activity	10/362	310/17943	0.0985050399868782	0.845150316074324	171386/360621/81651/300235/25432/303811/54287/298848/60391/310533	Avpi1/Cdc6/Cspg4/Dazap2/Drd4/Dvl3/Eif2ak2/Mapre3/Nrxn1/Rapgef2	XR_351075.1/XR_001835573.1,XR_001835574.1,XR_001840492.1/XR_593928.1/XR_356009.3/XR_001838621.1/XR_001836873.1/XR_593781.2/XR_001838298.1/XR_354566.3/XR_591154.2
GO:0032944	regulation of mononuclear cell proliferation	8/362	232/17943	0.0986874659771901	0.845150316074324	29333/25408/25194/25459/25662/311658/25350/259270	Cd46/Cd80/Gnrh1/Hmgb1/Igfbp2/Nfatc2/Sftpd/Zfp335	XR_001835573.1,XR_001835574.1,XR_001840492.1,XR_593722.2/XR_001840512.1/XR_596164.1/XR_593486.1/XR_357119.2/XR_001835573.1,XR_001835574.1,XR_593722.2/XR_360377.3/XR_001842150.1
GO:0072091	regulation of stem cell proliferation	4/362	87/17943	0.0991572454135834	0.845150316074324	313593/307940/54287/259270	Ago3/Disc1/Eif2ak2/Zfp335	XR_001835573.1,XR_001835574.1,XR_001840492.1,XR_593722.2/XR_354783.3/XR_593781.2/XR_001842150.1
GO:1904029	regulation of cyclin-dependent protein kinase activity	4/362	87/17943	0.0991572454135834	0.845150316074324	360621/303580/360555/298848	Cdc6/Hexim2/Inca1/Mapre3	XR_001835573.1,XR_001835574.1,XR_001840492.1/XR_001835573.1,XR_001835574.1,XR_001840492.1,XR_593722.2/XR_001840492.1,XR_593722.2/XR_001838298.1
GO:0007091	metaphase/anaphase transition of mitotic cell cycle	3/362	55/17943	0.0993877351755773	0.845150316074324	498030/360621/301701	Anapc11/Cdc6/Ndc80	XR_001840908.1/XR_001835573.1,XR_001835574.1,XR_001840492.1/XR_594535.2
GO:0014888	striated muscle adaptation	3/362	55/17943	0.0993877351755773	0.845150316074324	117279/313729/288606	Cflar/Errfi1/Gtf2ird2	XR_001840492.1/XR_001835573.1,XR_001835574.1/XR_001835573.1,XR_001835574.1
GO:0021795	cerebral cortex cell migration	3/362	55/17943	0.0993877351755773	0.845150316074324	307940/362558/300948	Disc1/Lrp8/Rnf7	XR_354783.3/XR_001840498.1/XR_001835573.1,XR_001835574.1,XR_001840492.1
GO:0032964	collagen biosynthetic process	3/362	55/17943	0.0993877351755773	0.845150316074324	29393/313729/59101	Col1a1/Errfi1/P3h4	XR_001840385.1,XR_001840386.1/XR_001835573.1,XR_001835574.1/XR_001840290.1
GO:0034284	response to monosaccharide	10/362	311/17943	0.100063823034428	0.845150316074324	24247/24248/25459/500562/362291/24600/60391/29714/65197/117514	Casr/Cat/Hmgb1/Lin28a/Myt1/Nos3/Nrxn1/Ptprn2/Slc2a5/Txnip	XR_001840492.1/XR_001837186.1/XR_593486.1/XR_001835573.1,XR_001835574.1,XR_593722.2/XR_593486.1/XR_001842150.1/XR_354566.3/NR_110712.1/XR_001838621.1/XR_591224.2
GO:0006639	acylglycerol metabolic process	5/362	122/17943	0.100972306646425	0.845150316074324	24248/304289/311617/362972/59329	Cat/Daglb/Fitm2/Pnpla3/Sik1	XR_001837186.1/XR_590408.1/XR_001835573.1,XR_001835574.1,XR_001840492.1/XR_001835573.1,XR_001835574.1,XR_001840492.1,XR_593722.2/XR_001842578.1
GO:2000116	regulation of cysteine-type endopeptidase activity	8/362	234/17943	0.102356388433308	0.845150316074324	78963/64044/117279/364388/360721/25150/25459/300948	Apaf1/Casp8/Cflar/Cideb/Fam162a/Fyn/Hmgb1/Rnf7	XR_001835573.1,XR_001835574.1,XR_001840492.1,XR_593722.2/XR_001835573.1,XR_001835574.1/XR_001840492.1/XR_001835573.1,XR_001835574.1/XR_001835573.1,XR_001835574.1,XR_001840492.1,XR_593722.2/XR_001842492.1/XR_593486.1/XR_001835573.1,XR_001835574.1,XR_001840492.1
GO:0002052	positive regulation of neuroblast proliferation	2/362	27/17943	0.102451847344822	0.845150316074324	307940/259270	Disc1/Zfp335	XR_354783.3/XR_001842150.1
GO:0007620	copulation	2/362	27/17943	0.102451847344822	0.845150316074324	25432/64679	Drd4/Tgm4	XR_001838621.1/XR_001835573.1,XR_001835574.1,XR_001840492.1,XR_593722.2
GO:0042104	positive regulation of activated T cell proliferation	2/362	27/17943	0.102451847344822	0.845150316074324	25459/25662	Hmgb1/Igfbp2	XR_593486.1/XR_357119.2
GO:0051560	mitochondrial calcium ion homeostasis	2/362	27/17943	0.102451847344822	0.845150316074324	84480/307940	Bnip3/Disc1	XR_350825.3/XR_354783.3
GO:0060218	hematopoietic stem cell differentiation	2/362	27/17943	0.102451847344822	0.845150316074324	54287/296751	Eif2ak2/Pus7	XR_593781.2/XR_001840492.1,XR_593722.2
GO:1900117	regulation of execution phase of apoptosis	2/362	27/17943	0.102451847344822	0.845150316074324	78963/114214	Apaf1/Dffa	XR_001835573.1,XR_001835574.1,XR_001840492.1,XR_593722.2/XR_353556.3
GO:0010965	regulation of mitotic sister chromatid separation	3/362	56/17943	0.10352458554205	0.845150316074324	498030/360621/301701	Anapc11/Cdc6/Ndc80	XR_001840908.1/XR_001835573.1,XR_001835574.1,XR_001840492.1/XR_594535.2
GO:0070265	necrotic cell death	3/362	56/17943	0.10352458554205	0.845150316074324	84480/64044/117279	Bnip3/Casp8/Cflar	XR_350825.3/XR_001835573.1,XR_001835574.1/XR_001840492.1
GO:1904705	regulation of vascular smooth muscle cell proliferation	3/362	56/17943	0.10352458554205	0.845150316074324	84350/25432/25643	Dnmt1/Drd4/Gnai3	XR_001835573.1,XR_001835574.1,XR_001840492.1,XR_593722.2/XR_001838621.1/XR_001836873.1
GO:0010594	regulation of endothelial cell migration	6/362	160/17943	0.105600215836723	0.845150316074324	25237/361341/25459/81679/24600/498130	Acvrl1/Ccbe1/Hmgb1/Jup/Nos3/Stard13	XR_593486.1/XR_001842127.1/XR_593486.1/XR_001840290.1/XR_001842150.1/XR_595202.2
GO:0070374	positive regulation of ERK1 and ERK2 cascade	8/362	236/17943	0.106100766114814	0.845150316074324	300115/24247/288593/117279/679571/25459/60391/310533	Arhgap8/Casr/Ccl24/Cflar/Hmg1l1/Hmgb1/Nrxn1/Rapgef2	XR_355877.3/XR_001840492.1/XR_001835573.1,XR_001835574.1/XR_001840492.1/XR_593486.1/XR_593486.1/XR_354566.3/XR_591154.2
GO:0006638	neutral lipid metabolic process	5/362	124/17943	0.106295189738976	0.845150316074324	24248/304289/311617/362972/59329	Cat/Daglb/Fitm2/Pnpla3/Sik1	XR_001837186.1/XR_590408.1/XR_001835573.1,XR_001835574.1,XR_001840492.1/XR_001835573.1,XR_001835574.1,XR_001840492.1,XR_593722.2/XR_001842578.1
GO:0050773	regulation of dendrite development	7/362	198/17943	0.106823219231016	0.845150316074324	305589/60396/307940/362558/310533/25671/85491	Bcl11a/Cdkl3/Disc1/Lrp8/Rapgef2/Smad1/Vamp7	XR_001835573.1,XR_001835574.1/XR_354783.3,XR_596086.2/XR_354783.3/XR_001840498.1/XR_591154.2/XR_001835573.1,XR_001835574.1,XR_001840492.1,XR_593722.2/XR_001835573.1,XR_001835574.1,XR_001840492.1,XR_593722.2
GO:0001954	positive regulation of cell-matrix adhesion	3/362	57/17943	0.107728549045979	0.845150316074324	114492/307940/81679	Ccl28/Disc1/Jup	XR_001842150.1/XR_354783.3/XR_001840290.1
GO:0045824	negative regulation of innate immune response	3/362	57/17943	0.107728549045979	0.845150316074324	29333/113937/287070	Cd46/Clec2d/Nlrc3	XR_001835573.1,XR_001835574.1,XR_001840492.1,XR_593722.2/XR_353646.3/XR_001840109.1,XR_001840110.1
GO:0071364	cellular response to epidermal growth factor stimulus	3/362	57/17943	0.107728549045979	0.845150316074324	117279/29393/313729	Cflar/Col1a1/Errfi1	XR_001840492.1/XR_001840385.1,XR_001840386.1/XR_001835573.1,XR_001835574.1
GO:1990874	vascular smooth muscle cell proliferation	3/362	57/17943	0.107728549045979	0.845150316074324	84350/25432/25643	Dnmt1/Drd4/Gnai3	XR_001835573.1,XR_001835574.1,XR_001840492.1,XR_593722.2/XR_001838621.1/XR_001836873.1
GO:0015698	inorganic anion transport	6/362	161/17943	0.107943484068325	0.845150316074324	314847/24247/65276/691209/85263/304784	Best3/Casr/Nmur1/Slc12a6/Slc25a14/Slc26a9	XR_001835573.1,XR_001835574.1/XR_001840492.1/XR_593722.2/XR_001835573.1,XR_001835574.1,XR_001840492.1/XR_001842774.1/XR_595462.1
GO:0009119	ribonucleoside metabolic process	4/362	90/17943	0.108789070515852	0.845150316074324	26956/25643/312373/58813	Ak3/Gnai3/Nt5c3a/Nt5e	XR_593722.2/XR_001836873.1/XR_001837599.1/XR_001835573.1,XR_001835574.1,XR_001840492.1
GO:0016556	mRNA modification	2/362	28/17943	0.108919884404	0.845150316074324	296751/363113	Pus7/Syncrip	XR_001840492.1,XR_593722.2/XR_001835573.1,XR_001835574.1,XR_001840492.1,XR_593722.2
GO:0032692	negative regulation of interleukin-1 production	2/362	28/17943	0.108919884404	0.845150316074324	313729/287070	Errfi1/Nlrc3	XR_001835573.1,XR_001835574.1/XR_001840109.1,XR_001840110.1
GO:0035455	response to interferon-alpha	2/362	28/17943	0.108919884404	0.845150316074324	54287/288264	Eif2ak2/Ifnar1	XR_593781.2/XR_593486.1
GO:0050901	leukocyte tethering or rolling	2/362	28/17943	0.108919884404	0.845150316074324	114492/311144	Ccl28/Itga4	XR_001842150.1/XR_001835573.1,XR_001835574.1
GO:0050927	positive regulation of positive chemotaxis	2/362	28/17943	0.108919884404	0.845150316074324	24247/25459	Casr/Hmgb1	XR_001840492.1/XR_593486.1
GO:0051354	negative regulation of oxidoreductase activity	2/362	28/17943	0.108919884404	0.845150316074324	57302/24388	Cnr2/Gfi1	XR_596086.2/XR_001840492.1,XR_593722.2
GO:0060384	innervation	2/362	28/17943	0.108919884404	0.845150316074324	311144/311642	Itga4/Sulf2	XR_001835573.1,XR_001835574.1/XR_001837367.1
GO:0072576	liver morphogenesis	2/362	28/17943	0.108919884404	0.845150316074324	117279/311642	Cflar/Sulf2	XR_001840492.1/XR_001837367.1
GO:0006310	DNA recombination	9/362	277/17943	0.10946416513065	0.845150316074324	308581/498001/362960/307850/679571/25459/293452/302953/293967	Ccdc155/Cntd1/Dmc1/Exosc6/Hmg1l1/Hmgb1/Palb2/Slx4/Smc5	XR_001837817.1/XR_354783.3,XR_596086.2/XR_593722.2/XR_001842150.1,XR_596086.2/XR_593486.1/XR_593486.1/XR_354783.3,XR_596086.2/XR_001840109.1,XR_001840110.1/XR_596086.2
GO:0006399	tRNA metabolic process	6/362	162/17943	0.110313440630862	0.845150316074324	362766/680594/360821/296751/361020/309041	Alkbh1/Dph3/Gatc/Pus7/Rpp14/Thumpd1	XR_001835573.1,XR_001835574.1,XR_593722.2/XR_001835573.1,XR_001835574.1,XR_001840492.1/XR_001840492.1,XR_593722.2/XR_001840492.1,XR_593722.2/XR_001835573.1,XR_001835574.1,XR_001840492.1,XR_593722.2/XR_590444.2
GO:0030308	negative regulation of cell growth	7/362	200/17943	0.111046236119014	0.845150316074324	25237/305589/117029/60396/155696/114118/361745	Acvrl1/Bcl11a/Ccr5/Cdkl3/Dcbld2/Gng4/Smarca2	XR_593486.1/XR_001835573.1,XR_001835574.1/XR_593722.2/XR_354783.3,XR_596086.2/XR_001840492.1/XR_001835573.1,XR_001835574.1,XR_593722.2/XR_001836116.1
GO:0031122	cytoplasmic microtubule organization	3/362	58/17943	0.111997935457903	0.845150316074324	116475/308870/64183	Ift172/Numa1/Pde4dip	XR_001838298.1/XR_001835573.1,XR_001835574.1,XR_593722.2/XR_591231.2
GO:0044784	metaphase/anaphase transition of cell cycle	3/362	58/17943	0.111997935457903	0.845150316074324	498030/360621/301701	Anapc11/Cdc6/Ndc80	XR_001840908.1/XR_001835573.1,XR_001835574.1,XR_001840492.1/XR_594535.2
GO:0051310	metaphase plate congression	3/362	58/17943	0.111997935457903	0.845150316074324	501706/301701/308870	Mis12/Ndc80/Numa1	XR_001840492.1,XR_593722.2/XR_594535.2/XR_001835573.1,XR_001835574.1,XR_593722.2
GO:0002028	regulation of sodium ion transport	4/362	91/17943	0.112090000903665	0.845150316074324	25432/24600/25349/59329	Drd4/Nos3/Scn2b/Sik1	XR_001838621.1/XR_001842150.1/XR_001835573.1,XR_001835574.1/XR_001842578.1
GO:0032479	regulation of type I interferon production	4/362	91/17943	0.112090000903665	0.845150316074324	679571/25459/288264/287070	Hmg1l1/Hmgb1/Ifnar1/Nlrc3	XR_593486.1/XR_593486.1/XR_593486.1/XR_001840109.1,XR_001840110.1
GO:0010608	posttranscriptional regulation of gene expression	14/362	485/17943	0.115111853486253	0.845150316074324	313593/362766/305035/680594/27137/54287/363195/500562/303905/364834/296751/65151/362416/363113	Ago3/Alkbh1/Angel2/Dph3/Eif2ak1/Eif2ak2/Gtpbp2/Lin28a/Parp9/Polr2d/Pus7/Rida/Rpusd3/Syncrip	XR_001835573.1,XR_001835574.1,XR_001840492.1,XR_593722.2/XR_001835573.1,XR_001835574.1,XR_593722.2/XR_354783.3/XR_001835573.1,XR_001835574.1,XR_001840492.1/XR_001835573.1,XR_001835574.1/XR_593781.2/XR_001835573.1,XR_001835574.1,XR_593722.2/XR_001835573.1,XR_001835574.1,XR_593722.2/XR_001840492.1,XR_593722.2/XR_146387.4/XR_001840492.1,XR_593722.2/XR_593486.1/XR_353556.3/XR_001835573.1,XR_001835574…
GO:0007088	regulation of mitotic nuclear division	6/362	164/17943	0.115132720471181	0.845150316074324	498030/361195/360621/301701/308870/293967	Anapc11/Cdc14b/Cdc6/Ndc80/Numa1/Smc5	XR_001840908.1/XR_001838621.1/XR_001835573.1,XR_001835574.1,XR_001840492.1/XR_594535.2/XR_001835573.1,XR_001835574.1,XR_593722.2/XR_596086.2
GO:0043433	negative regulation of DNA-binding transcription factor activity	6/362	164/17943	0.115132720471181	0.845150316074324	24248/498559/24388/287070/100364350/59329	Cat/Commd6/Gfi1/Nlrc3/Nwd1/Sik1	XR_001837186.1/XR_593486.1/XR_001840492.1,XR_593722.2/XR_001840109.1,XR_001840110.1/XR_001835573.1,XR_001835574.1/XR_001842578.1
GO:0045931	positive regulation of mitotic cell cycle	6/362	164/17943	0.115132720471181	0.845150316074324	498030/25459/501688/301701/308870/293967	Anapc11/Hmgb1/Lsm11/Ndc80/Numa1/Smc5	XR_001840908.1/XR_593486.1/XR_593722.2/XR_594535.2/XR_001835573.1,XR_001835574.1,XR_593722.2/XR_596086.2
GO:0045814	negative regulation of gene expression, epigenetic	4/362	92/17943	0.115435010206546	0.845150316074324	683923/84350/25459/287662	Bend3/Dnmt1/Hmgb1/Pcgf2	XR_001838621.1/XR_001835573.1,XR_001835574.1,XR_001840492.1,XR_593722.2/XR_593486.1/XR_001842150.1
GO:0001945	lymph vessel development	2/362	29/17943	0.115492690010865	0.845150316074324	25237/361341	Acvrl1/Ccbe1	XR_593486.1/XR_001842127.1
GO:0009648	photoperiodism	2/362	29/17943	0.115492690010865	0.845150316074324	25432/59329	Drd4/Sik1	XR_001838621.1/XR_001842578.1
GO:0046039	GTP metabolic process	2/362	29/17943	0.115492690010865	0.845150316074324	26956/25643	Ak3/Gnai3	XR_593722.2/XR_001836873.1
GO:0050926	regulation of positive chemotaxis	2/362	29/17943	0.115492690010865	0.845150316074324	24247/25459	Casr/Hmgb1	XR_001840492.1/XR_593486.1
GO:0070168	negative regulation of biomineral tissue development	2/362	29/17943	0.115492690010865	0.845150316074324	24600/56782	Nos3/Srgn	XR_001842150.1/XR_001835573.1,XR_001835574.1,XR_001840492.1
GO:1904738	vascular associated smooth muscle cell migration	2/362	29/17943	0.115492690010865	0.845150316074324	305987/25432	Dock5/Drd4	XR_596164.1/XR_001838621.1
GO:1904752	regulation of vascular associated smooth muscle cell migration	2/362	29/17943	0.115492690010865	0.845150316074324	305987/25432	Dock5/Drd4	XR_596164.1/XR_001838621.1
GO:0008347	glial cell migration	3/362	59/17943	0.11633104125567	0.845150316074324	81651/307940/362558	Cspg4/Disc1/Lrp8	XR_593928.1/XR_354783.3/XR_001840498.1
GO:0042551	neuron maturation	3/362	59/17943	0.11633104125567	0.845150316074324	305589/81651/60391	Bcl11a/Cspg4/Nrxn1	XR_001835573.1,XR_001835574.1/XR_593928.1/XR_354566.3
GO:0051306	mitotic sister chromatid separation	3/362	59/17943	0.11633104125567	0.845150316074324	498030/360621/301701	Anapc11/Cdc6/Ndc80	XR_001840908.1/XR_001835573.1,XR_001835574.1,XR_001840492.1/XR_594535.2
GO:0043542	endothelial cell migration	7/362	203/17943	0.117544454491449	0.845150316074324	25237/361341/25459/81679/24600/60664/498130	Acvrl1/Ccbe1/Hmgb1/Jup/Nos3/Pik3r3/Stard13	XR_593486.1/XR_001842127.1/XR_593486.1/XR_001840290.1/XR_001842150.1/XR_001835573.1,XR_001835574.1,XR_001840492.1,XR_593722.2/XR_595202.2
GO:0048015	phosphatidylinositol-mediated signaling	6/362	165/17943	0.117581678300786	0.845150316074324	24248/25150/192253/287070/64161/171565	Cat/Fyn/Myo16/Nlrc3/Pi4ka/Stambp	XR_001837186.1/XR_001842492.1/XR_596560.1/XR_001840109.1,XR_001840110.1/XR_590408.1/XR_354783.3,XR_596086.2
GO:0050851	antigen receptor-mediated signaling pathway	6/362	165/17943	0.117581678300786	0.845150316074324	364403/25300/25150/307366/311658/500561	Blk/Cd247/Fyn/Malt1/Nfatc2/Themis2	XR_001835573.1,XR_001835574.1,XR_001840492.1,XR_593722.2/XR_001835573.1,XR_001835574.1/XR_001842492.1/XR_001835573.1,XR_001835574.1/XR_001835573.1,XR_001835574.1,XR_593722.2/XR_593722.2
GO:0070663	regulation of leukocyte proliferation	8/362	242/17943	0.117781737068174	0.845150316074324	29333/25408/25194/25459/25662/311658/25350/259270	Cd46/Cd80/Gnrh1/Hmgb1/Igfbp2/Nfatc2/Sftpd/Zfp335	XR_001835573.1,XR_001835574.1,XR_001840492.1,XR_593722.2/XR_001840512.1/XR_596164.1/XR_593486.1/XR_357119.2/XR_001835573.1,XR_001835574.1,XR_593722.2/XR_360377.3/XR_001842150.1
GO:0007159	leukocyte cell-cell adhesion	10/362	323/17943	0.119885768318419	0.845150316074324	114492/29333/25408/25194/25459/25662/311144/307366/58813/25350	Ccl28/Cd46/Cd80/Gnrh1/Hmgb1/Igfbp2/Itga4/Malt1/Nt5e/Sftpd	XR_001842150.1/XR_001835573.1,XR_001835574.1,XR_001840492.1,XR_593722.2/XR_001840512.1/XR_596164.1/XR_593486.1/XR_357119.2/XR_001835573.1,XR_001835574.1/XR_001835573.1,XR_001835574.1/XR_001835573.1,XR_001835574.1,XR_001840492.1/XR_360377.3
GO:0000724	double-strand break repair via homologous recombination	5/362	129/17943	0.120188883991218	0.845150316074324	308581/362960/293452/302953/293967	Ccdc155/Dmc1/Palb2/Slx4/Smc5	XR_001837817.1/XR_593722.2/XR_354783.3,XR_596086.2/XR_001840109.1,XR_001840110.1/XR_596086.2
GO:0000132	establishment of mitotic spindle orientation	2/362	30/17943	0.122163434079877	0.845150316074324	301701/308870	Ndc80/Numa1	XR_594535.2/XR_001835573.1,XR_001835574.1,XR_593722.2
GO:0002347	response to tumor cell	2/362	30/17943	0.122163434079877	0.845150316074324	25459/117514	Hmgb1/Txnip	XR_593486.1/XR_591224.2
GO:0034661	ncRNA catabolic process	2/362	30/17943	0.122163434079877	0.845150316074324	307850/500562	Exosc6/Lin28a	XR_001842150.1,XR_596086.2/XR_001835573.1,XR_001835574.1,XR_593722.2
GO:0043501	skeletal muscle adaptation	2/362	30/17943	0.122163434079877	0.845150316074324	117279/288606	Cflar/Gtf2ird2	XR_001840492.1/XR_001835573.1,XR_001835574.1
GO:0072401	signal transduction involved in DNA integrity checkpoint	2/362	30/17943	0.122163434079877	0.845150316074324	361195/114212	Cdc14b/Chek2	XR_001838621.1/XR_001838621.1
GO:0072422	signal transduction involved in DNA damage checkpoint	2/362	30/17943	0.122163434079877	0.845150316074324	361195/114212	Cdc14b/Chek2	XR_001838621.1/XR_001838621.1
GO:0032606	type I interferon production	4/362	94/17943	0.122254568704038	0.845150316074324	679571/25459/288264/287070	Hmg1l1/Hmgb1/Ifnar1/Nlrc3	XR_593486.1/XR_593486.1/XR_593486.1/XR_001840109.1,XR_001840110.1
GO:0048017	inositol lipid-mediated signaling	6/362	167/17943	0.122557268478929	0.845150316074324	24248/25150/192253/287070/64161/171565	Cat/Fyn/Myo16/Nlrc3/Pi4ka/Stambp	XR_001837186.1/XR_001842492.1/XR_596560.1/XR_001840109.1,XR_001840110.1/XR_590408.1/XR_354783.3,XR_596086.2
GO:0000725	recombinational repair	5/362	130/17943	0.123065563666796	0.845150316074324	308581/362960/293452/302953/293967	Ccdc155/Dmc1/Palb2/Slx4/Smc5	XR_001837817.1/XR_593722.2/XR_354783.3,XR_596086.2/XR_001840109.1,XR_001840110.1/XR_596086.2
GO:0001841	neural tube formation	5/362	130/17943	0.123065563666796	0.845150316074324	78963/64044/303811/116475/362657	Apaf1/Casp8/Dvl3/Ift172/Mthfr	XR_001835573.1,XR_001835574.1,XR_001840492.1,XR_593722.2/XR_001835573.1,XR_001835574.1/XR_001836873.1/XR_001838298.1/XR_001835573.1,XR_001835574.1,XR_001840492.1,XR_593722.2
GO:0018022	peptidyl-lysine methylation	5/362	130/17943	0.123065563666796	0.845150316074324	683923/84350/24388/313678/259270	Bend3/Dnmt1/Gfi1/Prdm2/Zfp335	XR_001838621.1/XR_001835573.1,XR_001835574.1,XR_001840492.1,XR_593722.2/XR_001840492.1,XR_593722.2/XR_592772.1/XR_001842150.1
GO:1903038	negative regulation of leukocyte cell-cell adhesion	5/362	130/17943	0.123065563666796	0.845150316074324	114492/25408/25194/25459/25350	Ccl28/Cd80/Gnrh1/Hmgb1/Sftpd	XR_001842150.1/XR_001840512.1/XR_596164.1/XR_593486.1/XR_360377.3
GO:0010656	negative regulation of muscle cell apoptotic process	3/362	61/17943	0.125181544106652	0.845150316074324	117279/84350/25671	Cflar/Dnmt1/Smad1	XR_001840492.1/XR_001835573.1,XR_001835574.1,XR_001840492.1,XR_593722.2/XR_001835573.1,XR_001835574.1,XR_001840492.1,XR_593722.2
GO:0010812	negative regulation of cell-substrate adhesion	3/362	61/17943	0.125181544106652	0.845150316074324	25237/29393/100360552	Acvrl1/Col1a1/Fzd7	XR_593486.1/XR_001840385.1,XR_001840386.1/XR_001837817.1,XR_593486.1
GO:0045840	positive regulation of mitotic nuclear division	3/362	61/17943	0.125181544106652	0.845150316074324	498030/308870/293967	Anapc11/Numa1/Smc5	XR_001840908.1/XR_001835573.1,XR_001835574.1,XR_593722.2/XR_596086.2
GO:0044782	cilium organization	10/362	328/17943	0.12874485399738	0.845150316074324	301579/361195/314198/307940/308857/116475/300866/29479/297096/362415	Armc9/Cdc14b/Cdkl1/Disc1/Dnajb13/Ift172/Lca5/Odf2/Snx10/Ttll3	XR_590408.1/XR_001838621.1/XR_001835573.1,XR_001835574.1,XR_001840492.1,XR_593722.2/XR_354783.3/XR_001835573.1,XR_001835574.1,XR_593486.1/XR_001838298.1/XR_001835573.1,XR_001835574.1/XR_001840492.1/XR_001840492.1,XR_593722.2/XR_353556.3
GO:0060074	synapse maturation	2/362	31/17943	0.128925518097652	0.845150316074324	307940/60391	Disc1/Nrxn1	XR_354783.3/XR_354566.3
GO:0060795	cell fate commitment involved in formation of primary germ layer	2/362	31/17943	0.128925518097652	0.845150316074324	100360552/25671	Fzd7/Smad1	XR_001837817.1,XR_593486.1/XR_001835573.1,XR_001835574.1,XR_001840492.1,XR_593722.2
GO:0061099	negative regulation of protein tyrosine kinase activity	2/362	31/17943	0.128925518097652	0.845150316074324	313729/117186	Errfi1/Sh3bp5	XR_001835573.1,XR_001835574.1/XR_001835573.1,XR_001835574.1
GO:0072395	signal transduction involved in cell cycle checkpoint	2/362	31/17943	0.128925518097652	0.845150316074324	361195/114212	Cdc14b/Chek2	XR_001838621.1/XR_001838621.1
GO:0001836	release of cytochrome c from mitochondria	3/362	62/17943	0.129695487753479	0.845150316074324	84480/364388/360721	Bnip3/Cideb/Fam162a	XR_350825.3/XR_001835573.1,XR_001835574.1/XR_001835573.1,XR_001835574.1,XR_001840492.1,XR_593722.2
GO:0010659	cardiac muscle cell apoptotic process	3/362	62/17943	0.129695487753479	0.845150316074324	78963/84480/117279	Apaf1/Bnip3/Cflar	XR_001835573.1,XR_001835574.1,XR_001840492.1,XR_593722.2/XR_350825.3/XR_001840492.1
GO:0010830	regulation of myotube differentiation	3/362	62/17943	0.129695487753479	0.845150316074324	117279/311658/59329	Cflar/Nfatc2/Sik1	XR_001840492.1/XR_001835573.1,XR_001835574.1,XR_593722.2/XR_001842578.1
GO:0032481	positive regulation of type I interferon production	3/362	62/17943	0.129695487753479	0.845150316074324	679571/25459/288264	Hmg1l1/Hmgb1/Ifnar1	XR_593486.1/XR_593486.1/XR_593486.1
GO:0045806	negative regulation of endocytosis	3/362	62/17943	0.129695487753479	0.845150316074324	25459/192211/25350	Hmgb1/Prom2/Sftpd	XR_593486.1/XR_352593.3/XR_360377.3
GO:1903037	regulation of leukocyte cell-cell adhesion	9/362	288/17943	0.129927250693612	0.845150316074324	114492/29333/25408/25194/25459/25662/311144/307366/25350	Ccl28/Cd46/Cd80/Gnrh1/Hmgb1/Igfbp2/Itga4/Malt1/Sftpd	XR_001842150.1/XR_001835573.1,XR_001835574.1,XR_001840492.1,XR_593722.2/XR_001840512.1/XR_596164.1/XR_593486.1/XR_357119.2/XR_001835573.1,XR_001835574.1/XR_001835573.1,XR_001835574.1/XR_360377.3
GO:0007160	cell-matrix adhesion	7/362	209/17943	0.131118361015164	0.845150316074324	25237/114492/307940/289992/311144/81679/293660	Acvrl1/Ccl28/Disc1/Fermt2/Itga4/Jup/Rhod	XR_593486.1/XR_001842150.1/XR_354783.3/XR_596086.2/XR_001835573.1,XR_001835574.1/XR_001840290.1/XR_001835573.1,XR_001835574.1,XR_593722.2
GO:0014065	phosphatidylinositol 3-kinase signaling	5/362	133/17943	0.131885179552285	0.845150316074324	24248/25150/192253/287070/171565	Cat/Fyn/Myo16/Nlrc3/Stambp	XR_001837186.1/XR_001842492.1/XR_596560.1/XR_001840109.1,XR_001840110.1/XR_354783.3,XR_596086.2
GO:0031123	RNA 3'-end processing	4/362	97/17943	0.132797306787696	0.845150316074324	307850/500562/501688/364834	Exosc6/Lin28a/Lsm11/Polr2d	XR_001842150.1,XR_596086.2/XR_001835573.1,XR_001835574.1,XR_593722.2/XR_593722.2/XR_146387.4
GO:0036473	cell death in response to oxidative stress	4/362	97/17943	0.132797306787696	0.845150316074324	25150/362778/116551/300948	Fyn/Gskip/Pdk1/Rnf7	XR_001842492.1/XR_593722.2/XR_001840492.1/XR_001835573.1,XR_001835574.1,XR_001840492.1
GO:0032543	mitochondrial translation	3/362	63/17943	0.134266248035289	0.845150316074324	362766/360821/362416	Alkbh1/Gatc/Rpusd3	XR_001835573.1,XR_001835574.1,XR_593722.2/XR_001840492.1,XR_593722.2/XR_353556.3
GO:0071456	cellular response to hypoxia	6/362	172/17943	0.135439662756254	0.845150316074324	84480/24247/117279/360721/116551/89821	Bnip3/Casr/Cflar/Fam162a/Pdk1/Trpc1	XR_350825.3/XR_001840492.1/XR_001840492.1/XR_001835573.1,XR_001835574.1,XR_001840492.1,XR_593722.2/XR_001840492.1/XR_353556.3
GO:0018108	peptidyl-tyrosine phosphorylation	11/362	373/17943	0.135478980472397	0.845150316074324	364403/25408/81651/54287/313729/25150/288264/304286/362558/303905/117186	Blk/Cd80/Cspg4/Eif2ak2/Errfi1/Fyn/Ifnar1/Lmtk2/Lrp8/Parp9/Sh3bp5	XR_001835573.1,XR_001835574.1,XR_001840492.1,XR_593722.2/XR_001840512.1/XR_593928.1/XR_593781.2/XR_001835573.1,XR_001835574.1/XR_001842492.1/XR_593486.1/XR_590408.1/XR_001840498.1/XR_001840492.1,XR_593722.2/XR_001835573.1,XR_001835574.1
GO:0001964	startle response	2/362	32/17943	0.135772568602116	0.845150316074324	299016/60391	Npas3/Nrxn1	XR_001838621.1/XR_354566.3
GO:0007274	neuromuscular synaptic transmission	2/362	32/17943	0.135772568602116	0.845150316074324	25102/24261	Chrna5/Chrnb1	XR_001835573.1,XR_001835574.1,XR_001840492.1/XR_001838621.1
GO:0032728	positive regulation of interferon-beta production	2/362	32/17943	0.135772568602116	0.845150316074324	25459/288264	Hmgb1/Ifnar1	XR_593486.1/XR_593486.1
GO:0042558	pteridine-containing compound metabolic process	2/362	32/17943	0.135772568602116	0.845150316074324	362657/29498	Mthfr/Pts	XR_001835573.1,XR_001835574.1,XR_001840492.1,XR_593722.2/XR_001835573.1,XR_001835574.1
GO:0045616	regulation of keratinocyte differentiation	2/362	32/17943	0.135772568602116	0.845150316074324	313729/308870	Errfi1/Numa1	XR_001835573.1,XR_001835574.1/XR_001835573.1,XR_001835574.1,XR_593722.2
GO:1902074	response to salt	2/362	32/17943	0.135772568602116	0.845150316074324	24600/65151	Nos3/Rida	XR_001842150.1/XR_593486.1
GO:0006909	phagocytosis	7/362	211/17943	0.135810182627287	0.845150316074324	360509/27137/25459/498638/25350/305623/85491	Dock2/Eif2ak1/Hmgb1/Msr1/Sftpd/Tmem175/Vamp7	XR_001835573.1,XR_001835574.1/XR_001835573.1,XR_001835574.1/XR_593486.1/XR_001835573.1,XR_001835574.1,XR_001840492.1,XR_593722.2/XR_360377.3/XR_001835573.1,XR_001835574.1,XR_001840492.1,XR_593722.2/XR_001835573.1,XR_001835574.1,XR_001840492.1,XR_593722.2
GO:0001938	positive regulation of endothelial cell proliferation	4/362	98/17943	0.136392258001076	0.845150316074324	25237/288593/25459/311144	Acvrl1/Ccl24/Hmgb1/Itga4	XR_593486.1/XR_001835573.1,XR_001835574.1/XR_593486.1/XR_001835573.1,XR_001835574.1
GO:0006720	isoprenoid metabolic process	4/362	98/17943	0.136392258001076	0.845150316074324	310903/293989/291211/64047	Adh6/Cyp2c6v1/Ggps1/Lrat	XR_001835573.1,XR_001835574.1/XR_001835573.1,XR_001835574.1,XR_593722.2/XR_354783.3,XR_596086.2/XR_001836777.1
GO:0031670	cellular response to nutrient	4/362	98/17943	0.136392258001076	0.845150316074324	305589/24247/29393/25150	Bcl11a/Casr/Col1a1/Fyn	XR_001835573.1,XR_001835574.1/XR_001840492.1/XR_001840385.1,XR_001840386.1/XR_001842492.1
GO:0010811	positive regulation of cell-substrate adhesion	5/362	135/17943	0.137919168237598	0.845150316074324	114492/307940/305987/81679/361840	Ccl28/Disc1/Dock5/Jup/Spock2	XR_001842150.1/XR_354783.3/XR_596164.1/XR_001840290.1/XR_001835573.1,XR_001835574.1,XR_001840492.1
GO:0042129	regulation of T cell proliferation	6/362	173/17943	0.138090391732184	0.845150316074324	29333/25408/25194/25459/25662/25350	Cd46/Cd80/Gnrh1/Hmgb1/Igfbp2/Sftpd	XR_001835573.1,XR_001835574.1,XR_001840492.1,XR_593722.2/XR_001840512.1/XR_596164.1/XR_593486.1/XR_357119.2/XR_360377.3
GO:0051607	defense response to virus	7/362	212/17943	0.138186784038834	0.845150316074324	84480/54287/688581/288264/312373/304549/303905	Bnip3/Eif2ak2/Elmod2/Ifnar1/Nt5c3a/Oasl2/Parp9	XR_350825.3/XR_593781.2/XR_596086.2/XR_593486.1/XR_001837599.1/XR_001840492.1,XR_593722.2/XR_001840492.1,XR_593722.2
GO:0071466	cellular response to xenobiotic stimulus	7/362	212/17943	0.138186784038834	0.845150316074324	117279/114212/60356/293989/313729/309465/25743	Cflar/Chek2/Csad/Cyp2c6v1/Errfi1/Gsto2/Kcnj6	XR_001840492.1/XR_001838621.1/XR_001840492.1/XR_001835573.1,XR_001835574.1,XR_593722.2/XR_001835573.1,XR_001835574.1/XR_001840492.1,XR_593722.2/XR_593722.2
GO:0050918	positive chemotaxis	3/362	64/17943	0.138892087260861	0.845150316074324	362766/24247/25459	Alkbh1/Casr/Hmgb1	XR_001835573.1,XR_001835574.1,XR_593722.2/XR_001840492.1/XR_593486.1
GO:0000041	transition metal ion transport	4/362	99/17943	0.140026335872278	0.845150316074324	304286/302864/302719/89821	Lmtk2/Mmgt1/RGD1563378/Trpc1	XR_590408.1/XR_590408.1/XR_001840492.1,XR_593722.2/XR_353556.3
GO:0006641	triglyceride metabolic process	4/362	99/17943	0.140026335872278	0.845150316074324	24248/311617/362972/59329	Cat/Fitm2/Pnpla3/Sik1	XR_001837186.1/XR_001835573.1,XR_001835574.1,XR_001840492.1/XR_001835573.1,XR_001835574.1,XR_001840492.1,XR_593722.2/XR_001842578.1
GO:0018212	peptidyl-tyrosine modification	11/362	376/17943	0.140771129286193	0.845150316074324	364403/25408/81651/54287/313729/25150/288264/304286/362558/303905/117186	Blk/Cd80/Cspg4/Eif2ak2/Errfi1/Fyn/Ifnar1/Lmtk2/Lrp8/Parp9/Sh3bp5	XR_001835573.1,XR_001835574.1,XR_001840492.1,XR_593722.2/XR_001840512.1/XR_593928.1/XR_593781.2/XR_001835573.1,XR_001835574.1/XR_001842492.1/XR_593486.1/XR_590408.1/XR_001840498.1/XR_001840492.1,XR_593722.2/XR_001835573.1,XR_001835574.1
GO:0006775	fat-soluble vitamin metabolic process	2/362	33/17943	0.142698430829372	0.845150316074324	24388/64047	Gfi1/Lrat	XR_001840492.1,XR_593722.2/XR_001836777.1
GO:0008608	attachment of spindle microtubules to kinetochore	2/362	33/17943	0.142698430829372	0.845150316074324	501706/301701	Mis12/Ndc80	XR_001840492.1,XR_593722.2/XR_594535.2
GO:0010453	regulation of cell fate commitment	2/362	33/17943	0.142698430829372	0.845150316074324	100360552/24388	Fzd7/Gfi1	XR_001837817.1,XR_593486.1/XR_001840492.1,XR_593722.2
GO:0017004	cytochrome complex assembly	2/362	33/17943	0.142698430829372	0.845150316074324	503252/102556031	Coa5/Coa6	XR_001838621.1/XR_001835573.1,XR_001835574.1,XR_001840492.1,XR_593722.2
GO:0031116	positive regulation of microtubule polymerization	2/362	33/17943	0.142698430829372	0.845150316074324	308870/64183	Numa1/Pde4dip	XR_001835573.1,XR_001835574.1,XR_593722.2/XR_591231.2
GO:0032727	positive regulation of interferon-alpha production	2/362	33/17943	0.142698430829372	0.845150316074324	679571/25459	Hmg1l1/Hmgb1	XR_593486.1/XR_593486.1
GO:0040001	establishment of mitotic spindle localization	2/362	33/17943	0.142698430829372	0.845150316074324	301701/308870	Ndc80/Numa1	XR_594535.2/XR_001835573.1,XR_001835574.1,XR_593722.2
GO:0044030	regulation of DNA methylation	2/362	33/17943	0.142698430829372	0.845150316074324	84350/288272	Dnmt1/Mis18a	XR_001835573.1,XR_001835574.1,XR_001840492.1,XR_593722.2/XR_001840492.1
GO:0045932	negative regulation of muscle contraction	2/362	33/17943	0.142698430829372	0.845150316074324	305987/308899	Dock5/Mrvi1	XR_596164.1/XR_590408.1
GO:0055094	response to lipoprotein particle	2/362	33/17943	0.142698430829372	0.845150316074324	24247/24600	Casr/Nos3	XR_001840492.1/XR_001842150.1
GO:0070723	response to cholesterol	2/362	33/17943	0.142698430829372	0.845150316074324	117029/362558	Ccr5/Lrp8	XR_593722.2/XR_001840498.1
GO:0071539	protein localization to centrosome	2/362	33/17943	0.142698430829372	0.845150316074324	307940/297096	Disc1/Snx10	XR_354783.3/XR_001840492.1,XR_593722.2
GO:0051054	positive regulation of DNA metabolic process	8/362	254/17943	0.143101856462377	0.845150316074324	289144/84350/307850/25459/303905/304528/302953/363445	Cacybp/Dnmt1/Exosc6/Hmgb1/Parp9/Rfc5/Slx4/Usp9x	XR_595519.2/XR_001835573.1,XR_001835574.1,XR_001840492.1,XR_593722.2/XR_001842150.1,XR_596086.2/XR_593486.1/XR_001840492.1,XR_593722.2/XR_001835573.1,XR_001835574.1/XR_001840109.1,XR_001840110.1/XR_001835573.1,XR_001835574.1,XR_001840492.1,XR_593722.2
GO:0010658	striated muscle cell apoptotic process	3/362	65/17943	0.14357126666114	0.845150316074324	78963/84480/117279	Apaf1/Bnip3/Cflar	XR_001835573.1,XR_001835574.1,XR_001840492.1,XR_593722.2/XR_350825.3/XR_001840492.1
GO:0043949	regulation of cAMP-mediated signaling	3/362	65/17943	0.14357126666114	0.845150316074324	310780/363112/310533	Gpr61/Mrap2/Rapgef2	XR_001836873.1/XR_594063.2/XR_591154.2
GO:0010660	regulation of muscle cell apoptotic process	4/362	100/17943	0.143698790595579	0.845150316074324	84480/117279/84350/25671	Bnip3/Cflar/Dnmt1/Smad1	XR_350825.3/XR_001840492.1/XR_001835573.1,XR_001835574.1,XR_001840492.1,XR_593722.2/XR_001835573.1,XR_001835574.1,XR_001840492.1,XR_593722.2
GO:0014066	regulation of phosphatidylinositol 3-kinase signaling	4/362	100/17943	0.143698790595579	0.845150316074324	24248/25150/287070/171565	Cat/Fyn/Nlrc3/Stambp	XR_001837186.1/XR_001842492.1/XR_001840109.1,XR_001840110.1/XR_354783.3,XR_596086.2
GO:0015980	energy derivation by oxidation of organic compounds	8/362	255/17943	0.14532577423181	0.845150316074324	362029/84480/24248/102556031/25459/363112/296086/291069	Agl/Bnip3/Cat/Coa6/Hmgb1/Mrap2/Ndufaf1/Ppp1r3g	XR_001842150.1,XR_354783.3,XR_596086.2/XR_350825.3/XR_001837186.1/XR_001835573.1,XR_001835574.1,XR_001840492.1,XR_593722.2/XR_593486.1/XR_594063.2/XR_001838621.1/XR_596716.1
GO:0040029	regulation of gene expression, epigenetic	8/362	255/17943	0.14532577423181	0.845150316074324	313593/683923/84350/25459/500562/287662/317241/259270	Ago3/Bend3/Dnmt1/Hmgb1/Lin28a/Pcgf2/Rlim/Zfp335	XR_001835573.1,XR_001835574.1,XR_001840492.1,XR_593722.2/XR_001838621.1/XR_001835573.1,XR_001835574.1,XR_001840492.1,XR_593722.2/XR_593486.1/XR_001835573.1,XR_001835574.1,XR_593722.2/XR_001842150.1/XR_001842150.1,XR_354783.3,XR_596086.2/XR_001842150.1
GO:0009746	response to hexose	9/362	296/17943	0.145993404868796	0.845150316074324	24247/25459/500562/362291/24600/60391/29714/65197/117514	Casr/Hmgb1/Lin28a/Myt1/Nos3/Nrxn1/Ptprn2/Slc2a5/Txnip	XR_001840492.1/XR_593486.1/XR_001835573.1,XR_001835574.1,XR_593722.2/XR_593486.1/XR_001842150.1/XR_354566.3/NR_110712.1/XR_001838621.1/XR_591224.2
GO:0045088	regulation of innate immune response	9/362	296/17943	0.145993404868796	0.845150316074324	29333/113937/24388/679571/25459/362558/680478/287070/303905	Cd46/Clec2d/Gfi1/Hmg1l1/Hmgb1/Lrp8/Lrrc19/Nlrc3/Parp9	XR_001835573.1,XR_001835574.1,XR_001840492.1,XR_593722.2/XR_353646.3/XR_001840492.1,XR_593722.2/XR_593486.1/XR_593486.1/XR_001840498.1/XR_001835573.1,XR_001835574.1,XR_001840492.1,XR_593722.2/XR_001840109.1,XR_001840110.1/XR_001840492.1,XR_593722.2
GO:2001233	regulation of apoptotic signaling pathway	12/362	421/17943	0.146054348591503	0.845150316074324	78963/84480/64044/117279/364388/360721/25150/299002/25643/360555/287662/292041	Apaf1/Bnip3/Casp8/Cflar/Cideb/Fam162a/Fyn/G2e3/Gnai3/Inca1/Pcgf2/Wwox	XR_001835573.1,XR_001835574.1,XR_001840492.1,XR_593722.2/XR_350825.3/XR_001835573.1,XR_001835574.1/XR_001840492.1/XR_001835573.1,XR_001835574.1/XR_001835573.1,XR_001835574.1,XR_001840492.1,XR_593722.2/XR_001842492.1/XR_596086.2/XR_001836873.1/XR_001840492.1,XR_593722.2/XR_001842150.1/XR_597265.2
GO:0003203	endocardial cushion morphogenesis	2/362	34/17943	0.149697162524156	0.845150316074324	25237/24600	Acvrl1/Nos3	XR_593486.1/XR_001842150.1
GO:0007271	synaptic transmission, cholinergic	2/362	34/17943	0.149697162524156	0.845150316074324	25102/24261	Chrna5/Chrnb1	XR_001835573.1,XR_001835574.1,XR_001840492.1/XR_001838621.1
GO:0010574	regulation of vascular endothelial growth factor production	2/362	34/17943	0.149697162524156	0.845150316074324	361341/311642	Ccbe1/Sulf2	XR_001842127.1/XR_001837367.1
GO:0017085	response to insecticide	2/362	34/17943	0.149697162524156	0.845150316074324	24600/25349	Nos3/Scn2b	XR_001842150.1/XR_001835573.1,XR_001835574.1
GO:0032733	positive regulation of interleukin-10 production	2/362	34/17943	0.149697162524156	0.845150316074324	29333/25459	Cd46/Hmgb1	XR_001835573.1,XR_001835574.1,XR_001840492.1,XR_593722.2/XR_593486.1
GO:0040036	regulation of fibroblast growth factor receptor signaling pathway	2/362	34/17943	0.149697162524156	0.845150316074324	60391/311642	Nrxn1/Sulf2	XR_354566.3/XR_001837367.1
GO:0042572	retinol metabolic process	2/362	34/17943	0.149697162524156	0.845150316074324	310903/64047	Adh6/Lrat	XR_001835573.1,XR_001835574.1/XR_001836777.1
GO:0045737	positive regulation of cyclin-dependent protein serine/threonine kinase activity	2/362	34/17943	0.149697162524156	0.845150316074324	360621/298848	Cdc6/Mapre3	XR_001835573.1,XR_001835574.1,XR_001840492.1/XR_001838298.1
GO:0051150	regulation of smooth muscle cell differentiation	2/362	34/17943	0.149697162524156	0.845150316074324	84350/311658	Dnmt1/Nfatc2	XR_001835573.1,XR_001835574.1,XR_001840492.1,XR_593722.2/XR_001835573.1,XR_001835574.1,XR_593722.2
GO:0060142	regulation of syncytium formation by plasma membrane fusion	2/362	34/17943	0.149697162524156	0.845150316074324	117279/311658	Cflar/Nfatc2	XR_001840492.1/XR_001835573.1,XR_001835574.1,XR_593722.2
GO:0070266	necroptotic process	2/362	34/17943	0.149697162524156	0.845150316074324	64044/117279	Casp8/Cflar	XR_001835573.1,XR_001835574.1/XR_001840492.1
GO:0086091	regulation of heart rate by cardiac conduction	2/362	34/17943	0.149697162524156	0.845150316074324	81679/25349	Jup/Scn2b	XR_001840290.1/XR_001835573.1,XR_001835574.1
GO:1901976	regulation of cell cycle checkpoint	2/362	34/17943	0.149697162524156	0.845150316074324	114212/301701	Chek2/Ndc80	XR_001838621.1/XR_594535.2
GO:1904385	cellular response to angiotensin	2/362	34/17943	0.149697162524156	0.845150316074324	298646/360621	Agtrap/Cdc6	XR_001835573.1,XR_001835574.1/XR_001835573.1,XR_001835574.1,XR_001840492.1
GO:0051091	positive regulation of DNA-binding transcription factor activity	8/362	257/17943	0.149824509440636	0.845150316074324	24248/117279/54287/81679/362558/307366/359959/290229	Cat/Cflar/Eif2ak2/Jup/Lrp8/Malt1/Rhebl1/Tssk4	XR_001837186.1/XR_001840492.1/XR_593781.2/XR_001840290.1/XR_001840498.1/XR_001835573.1,XR_001835574.1/XR_001835573.1,XR_001835574.1/XR_354783.3,XR_596086.2
GO:0051092	positive regulation of NF-kappaB transcription factor activity	5/362	139/17943	0.150343194440819	0.845150316074324	24248/117279/54287/307366/359959	Cat/Cflar/Eif2ak2/Malt1/Rhebl1	XR_001837186.1/XR_001840492.1/XR_593781.2/XR_001835573.1,XR_001835574.1/XR_001835573.1,XR_001835574.1
GO:0001666	response to hypoxia	12/362	424/17943	0.151264380224705	0.845150316074324	25237/298646/78963/84480/24247/24248/117279/360721/362657/24600/116551/89821	Acvrl1/Agtrap/Apaf1/Bnip3/Casr/Cat/Cflar/Fam162a/Mthfr/Nos3/Pdk1/Trpc1	XR_593486.1/XR_001835573.1,XR_001835574.1/XR_001835573.1,XR_001835574.1,XR_001840492.1,XR_593722.2/XR_350825.3/XR_001840492.1/XR_001837186.1/XR_001840492.1/XR_001835573.1,XR_001835574.1,XR_001840492.1,XR_593722.2/XR_001835573.1,XR_001835574.1,XR_001840492.1,XR_593722.2/XR_001842150.1/XR_001840492.1/XR_353556.3
GO:0090068	positive regulation of cell cycle process	8/362	258/17943	0.152099081190711	0.845150316074324	498030/361195/360621/363018/501688/301701/308870/293967	Anapc11/Cdc14b/Cdc6/Cep295/Lsm11/Ndc80/Numa1/Smc5	XR_001840908.1/XR_001838621.1/XR_001835573.1,XR_001835574.1,XR_001840492.1/XR_593781.2/XR_593722.2/XR_594535.2/XR_001835573.1,XR_001835574.1,XR_593722.2/XR_596086.2
GO:0070849	response to epidermal growth factor	3/362	67/17943	0.153082695638961	0.845150316074324	117279/29393/313729	Cflar/Col1a1/Errfi1	XR_001840492.1/XR_001840385.1,XR_001840386.1/XR_001835573.1,XR_001835574.1
GO:0002691	regulation of cellular extravasation	2/362	35/17943	0.156763027909938	0.845150316074324	114492/311144	Ccl28/Itga4	XR_001842150.1/XR_001835573.1,XR_001835574.1
GO:0032467	positive regulation of cytokinesis	2/362	35/17943	0.156763027909938	0.845150316074324	361195/360621	Cdc14b/Cdc6	XR_001838621.1/XR_001835573.1,XR_001835574.1,XR_001840492.1
GO:0070873	regulation of glycogen metabolic process	2/362	35/17943	0.156763027909938	0.845150316074324	25459/291069	Hmgb1/Ppp1r3g	XR_593486.1/XR_596716.1
GO:0010977	negative regulation of neuron projection development	6/362	180/17943	0.157309273335675	0.845150316074324	305589/117029/60396/81651/24388/310533	Bcl11a/Ccr5/Cdkl3/Cspg4/Gfi1/Rapgef2	XR_001835573.1,XR_001835574.1/XR_593722.2/XR_354783.3,XR_596086.2/XR_593928.1/XR_001840492.1,XR_593722.2/XR_591154.2
GO:0048813	dendrite morphogenesis	6/362	180/17943	0.157309273335675	0.845150316074324	60396/25150/362558/310533/25671/85491	Cdkl3/Fyn/Lrp8/Rapgef2/Smad1/Vamp7	XR_354783.3,XR_596086.2/XR_001842492.1/XR_001840498.1/XR_591154.2/XR_001835573.1,XR_001835574.1,XR_001840492.1,XR_593722.2/XR_001835573.1,XR_001835574.1,XR_001840492.1,XR_593722.2
GO:0032835	glomerulus development	3/362	68/17943	0.157911477166922	0.845150316074324	117279/170672/311642	Cflar/Nphs2/Sulf2	XR_001840492.1/XR_593486.1/XR_001837367.1
GO:0044774	mitotic DNA integrity checkpoint	3/362	68/17943	0.157911477166922	0.845150316074324	360621/114212/315978	Cdc6/Chek2/Nek11	XR_001835573.1,XR_001835574.1,XR_001840492.1/XR_001838621.1/XR_001840498.1
GO:0010771	negative regulation of cell morphogenesis involved in differentiation	4/362	104/17943	0.158757094884612	0.845150316074324	305589/117029/60396/310533	Bcl11a/Ccr5/Cdkl3/Rapgef2	XR_001835573.1,XR_001835574.1/XR_593722.2/XR_354783.3,XR_596086.2/XR_591154.2
GO:0042102	positive regulation of T cell proliferation	4/362	104/17943	0.158757094884612	0.845150316074324	29333/25408/25459/25662	Cd46/Cd80/Hmgb1/Igfbp2	XR_001835573.1,XR_001835574.1,XR_001840492.1,XR_593722.2/XR_001840512.1/XR_593486.1/XR_357119.2
GO:0006338	chromatin remodeling	5/362	142/17943	0.159959729039366	0.845150316074324	679571/25459/288272/363912/361745	Hmg1l1/Hmgb1/Mis18a/Piwil1/Smarca2	XR_593486.1/XR_593486.1/XR_001840492.1/XR_001840492.1,XR_593722.2/XR_001836116.1
GO:0071900	regulation of protein serine/threonine kinase activity	13/362	472/17943	0.16048746489525	0.845150316074324	171386/360621/81651/300235/25432/303811/54287/303580/360555/360573/298848/60391/310533	Avpi1/Cdc6/Cspg4/Dazap2/Drd4/Dvl3/Eif2ak2/Hexim2/Inca1/Ksr1/Mapre3/Nrxn1/Rapgef2	XR_351075.1/XR_001835573.1,XR_001835574.1,XR_001840492.1/XR_593928.1/XR_356009.3/XR_001838621.1/XR_001836873.1/XR_593781.2/XR_001835573.1,XR_001835574.1,XR_001840492.1,XR_593722.2/XR_001840492.1,XR_593722.2/XR_593722.2/XR_001838298.1/XR_354566.3/XR_591154.2
GO:0060271	cilium assembly	9/362	303/17943	0.160833505138075	0.845150316074324	301579/361195/314198/307940/308857/116475/29479/297096/362415	Armc9/Cdc14b/Cdkl1/Disc1/Dnajb13/Ift172/Odf2/Snx10/Ttll3	XR_590408.1/XR_001838621.1/XR_001835573.1,XR_001835574.1,XR_001840492.1,XR_593722.2/XR_354783.3/XR_001835573.1,XR_001835574.1,XR_593486.1/XR_001838298.1/XR_001840492.1/XR_001840492.1,XR_593722.2/XR_353556.3
GO:0009743	response to carbohydrate	10/362	345/17943	0.161400334240522	0.845150316074324	24247/24248/25459/500562/362291/24600/60391/29714/65197/117514	Casr/Cat/Hmgb1/Lin28a/Myt1/Nos3/Nrxn1/Ptprn2/Slc2a5/Txnip	XR_001840492.1/XR_001837186.1/XR_593486.1/XR_001835573.1,XR_001835574.1,XR_593722.2/XR_593486.1/XR_001842150.1/XR_354566.3/NR_110712.1/XR_001838621.1/XR_591224.2
GO:0002292	T cell differentiation involved in immune response	3/362	69/17943	0.162786665751433	0.845150316074324	29333/25459/307366	Cd46/Hmgb1/Malt1	XR_001835573.1,XR_001835574.1,XR_001840492.1,XR_593722.2/XR_593486.1/XR_001835573.1,XR_001835574.1
GO:0032623	interleukin-2 production	3/362	69/17943	0.162786665751433	0.845150316074324	25300/307366/25350	Cd247/Malt1/Sftpd	XR_001835573.1,XR_001835574.1/XR_001835573.1,XR_001835574.1/XR_360377.3
GO:0000819	sister chromatid segregation	6/362	182/17943	0.163005955881272	0.845150316074324	498030/360621/501706/301701/308870/293967	Anapc11/Cdc6/Mis12/Ndc80/Numa1/Smc5	XR_001840908.1/XR_001835573.1,XR_001835574.1,XR_001840492.1/XR_001840492.1,XR_593722.2/XR_594535.2/XR_001835573.1,XR_001835574.1,XR_593722.2/XR_596086.2
GO:0042445	hormone metabolic process	7/362	222/17943	0.163038965744872	0.845150316074324	310903/364755/24388/25322/25743/64047/362291	Adh6/Ero1b/Gfi1/Hsd17b1/Kcnj6/Lrat/Myt1	XR_001835573.1,XR_001835574.1/XR_596895.2/XR_001840492.1,XR_593722.2/XR_001835573.1,XR_001835574.1,XR_593722.2/XR_593722.2/XR_001836777.1/XR_593486.1
GO:0000096	sulfur amino acid metabolic process	2/362	36/17943	0.16389049181473	0.845150316074324	60356/362657	Csad/Mthfr	XR_001840492.1/XR_001835573.1,XR_001835574.1,XR_001840492.1,XR_593722.2
GO:0001773	myeloid dendritic cell activation	2/362	36/17943	0.16389049181473	0.845150316074324	360509/25459	Dock2/Hmgb1	XR_001835573.1,XR_001835574.1/XR_593486.1
GO:0010573	vascular endothelial growth factor production	2/362	36/17943	0.16389049181473	0.845150316074324	361341/311642	Ccbe1/Sulf2	XR_001842127.1/XR_001837367.1
GO:0033032	regulation of myeloid cell apoptotic process	2/362	36/17943	0.16389049181473	0.845150316074324	117029/25459	Ccr5/Hmgb1	XR_593722.2/XR_593486.1
GO:0051294	establishment of spindle orientation	2/362	36/17943	0.16389049181473	0.845150316074324	301701/308870	Ndc80/Numa1	XR_594535.2/XR_001835573.1,XR_001835574.1,XR_593722.2
GO:1902686	mitochondrial outer membrane permeabilization involved in programmed cell death	2/362	36/17943	0.16389049181473	0.845150316074324	84480/353231	Bnip3/Spg7	XR_350825.3/XR_001835573.1,XR_001835574.1,XR_001840492.1,XR_593722.2
GO:1904707	positive regulation of vascular smooth muscle cell proliferation	2/362	36/17943	0.16389049181473	0.845150316074324	84350/25643	Dnmt1/Gnai3	XR_001835573.1,XR_001835574.1,XR_001840492.1,XR_593722.2/XR_001836873.1
GO:2000171	negative regulation of dendrite development	2/362	36/17943	0.16389049181473	0.845150316074324	305589/310533	Bcl11a/Rapgef2	XR_001835573.1,XR_001835574.1/XR_591154.2
GO:0016458	gene silencing	7/362	223/17943	0.165628910559509	0.845150316074324	313593/683923/84350/25459/500562/287662/363912	Ago3/Bend3/Dnmt1/Hmgb1/Lin28a/Pcgf2/Piwil1	XR_001835573.1,XR_001835574.1,XR_001840492.1,XR_593722.2/XR_001838621.1/XR_001835573.1,XR_001835574.1,XR_001840492.1,XR_593722.2/XR_593486.1/XR_001835573.1,XR_001835574.1,XR_593722.2/XR_001842150.1/XR_001840492.1,XR_593722.2
GO:0007281	germ cell development	9/362	306/17943	0.167408566522398	0.845150316074324	303132/308581/362960/500562/29479/363912/364301/361745/290229	Aff4/Ccdc155/Dmc1/Lin28a/Odf2/Piwil1/Rnase9/Smarca2/Tssk4	XR_001835573.1,XR_001835574.1/XR_001837817.1/XR_593722.2/XR_001835573.1,XR_001835574.1,XR_593722.2/XR_001840492.1/XR_001840492.1,XR_593722.2/XR_001841046.1,XR_359313.3,XR_595687.2,XR_595688.2/XR_001836116.1/XR_354783.3,XR_596086.2
GO:0006305	DNA alkylation	3/362	70/17943	0.167706541061006	0.845150316074324	683923/84350/288272	Bend3/Dnmt1/Mis18a	XR_001838621.1/XR_001835573.1,XR_001835574.1,XR_001840492.1,XR_593722.2/XR_001840492.1
GO:0006306	DNA methylation	3/362	70/17943	0.167706541061006	0.845150316074324	683923/84350/288272	Bend3/Dnmt1/Mis18a	XR_001838621.1/XR_001835573.1,XR_001835574.1,XR_001840492.1,XR_593722.2/XR_001840492.1
GO:0007405	neuroblast proliferation	3/362	70/17943	0.167706541061006	0.845150316074324	304289/307940/259270	Daglb/Disc1/Zfp335	XR_590408.1/XR_354783.3/XR_001842150.1
GO:0042130	negative regulation of T cell proliferation	3/362	70/17943	0.167706541061006	0.845150316074324	25408/25194/25350	Cd80/Gnrh1/Sftpd	XR_001840512.1/XR_596164.1/XR_360377.3
GO:0051145	smooth muscle cell differentiation	3/362	70/17943	0.167706541061006	0.845150316074324	84350/311658/361745	Dnmt1/Nfatc2/Smarca2	XR_001835573.1,XR_001835574.1,XR_001840492.1,XR_593722.2/XR_001835573.1,XR_001835574.1,XR_593722.2/XR_001836116.1
GO:0071426	ribonucleoprotein complex export from nucleus	3/362	70/17943	0.167706541061006	0.845150316074324	313167/296634/364834	Nol6/Nup214/Polr2d	XR_001835573.1,XR_001835574.1/XR_001842150.1/XR_146387.4
GO:0002706	regulation of lymphocyte mediated immunity	6/362	184/17943	0.168790000116237	0.845150316074324	29333/113937/307850/25459/307366/414788	Cd46/Clec2d/Exosc6/Hmgb1/Malt1/RT1-T24-3	XR_001835573.1,XR_001835574.1,XR_001840492.1,XR_593722.2/XR_353646.3/XR_001842150.1,XR_596086.2/XR_593486.1/XR_001835573.1,XR_001835574.1/XR_593486.1
GO:0051604	protein maturation	9/362	307/17943	0.169628161577669	0.845150316074324	64044/361341/29333/364388/314855/313668/364755/116475/56782	Casp8/Ccbe1/Cd46/Cideb/Cpm/Ddi2/Ero1b/Ift172/Srgn	XR_001835573.1,XR_001835574.1/XR_001842127.1/XR_001835573.1,XR_001835574.1,XR_001840492.1,XR_593722.2/XR_001835573.1,XR_001835574.1/XR_001835573.1,XR_001835574.1/XR_593486.1/XR_596895.2/XR_001838298.1/XR_001835573.1,XR_001835574.1,XR_001840492.1
GO:0007127	meiosis I	4/362	107/17943	0.170415898022651	0.845150316074324	308581/498001/362960/302953	Ccdc155/Cntd1/Dmc1/Slx4	XR_001837817.1/XR_354783.3,XR_596086.2/XR_593722.2/XR_001840109.1,XR_001840110.1
GO:0006302	double-strand break repair	7/362	225/17943	0.170863472537571	0.845150316074324	308581/114212/362960/293452/303905/302953/293967	Ccdc155/Chek2/Dmc1/Palb2/Parp9/Slx4/Smc5	XR_001837817.1/XR_001838621.1/XR_593722.2/XR_354783.3,XR_596086.2/XR_001840492.1,XR_593722.2/XR_001840109.1,XR_001840110.1/XR_596086.2
GO:0031346	positive regulation of cell projection organization	13/362	478/17943	0.170984527887724	0.845150316074324	305589/60396/117279/307940/303811/25150/25459/362558/192211/310533/25671/306451/85491	Bcl11a/Cdkl3/Cflar/Disc1/Dvl3/Fyn/Hmgb1/Lrp8/Prom2/Rapgef2/Smad1/Tenm3/Vamp7	XR_001835573.1,XR_001835574.1/XR_354783.3,XR_596086.2/XR_001840492.1/XR_354783.3/XR_001836873.1/XR_001842492.1/XR_593486.1/XR_001840498.1/XR_352593.3/XR_591154.2/XR_001835573.1,XR_001835574.1,XR_001840492.1,XR_593722.2/XR_596457.2/XR_001835573.1,XR_001835574.1,XR_001840492.1,XR_593722.2
GO:0008156	negative regulation of DNA replication	2/362	37/17943	0.171074213948846	0.845150316074324	114212/25459	Chek2/Hmgb1	XR_001838621.1/XR_593486.1
GO:0030513	positive regulation of BMP signaling pathway	2/362	37/17943	0.171074213948846	0.845150316074324	25237/308870	Acvrl1/Numa1	XR_593486.1/XR_001835573.1,XR_001835574.1,XR_593722.2
GO:0030728	ovulation	2/362	37/17943	0.171074213948846	0.845150316074324	25194/24600	Gnrh1/Nos3	XR_596164.1/XR_001842150.1
GO:0033260	nuclear DNA replication	2/362	37/17943	0.171074213948846	0.845150316074324	114212/64538	Chek2/Ilkap	XR_001838621.1/NR_131101.1
GO:0036314	response to sterol	2/362	37/17943	0.171074213948846	0.845150316074324	117029/362558	Ccr5/Lrp8	XR_593722.2/XR_001840498.1
GO:0061756	leukocyte adhesion to vascular endothelial cell	2/362	37/17943	0.171074213948846	0.845150316074324	114492/311144	Ccl28/Itga4	XR_001842150.1/XR_001835573.1,XR_001835574.1
GO:0071402	cellular response to lipoprotein particle stimulus	2/362	37/17943	0.171074213948846	0.845150316074324	24247/24600	Casr/Nos3	XR_001840492.1/XR_001842150.1
GO:1901068	guanosine-containing compound metabolic process	2/362	37/17943	0.171074213948846	0.845150316074324	26956/25643	Ak3/Gnai3	XR_593722.2/XR_001836873.1
GO:2000463	positive regulation of excitatory postsynaptic potential	2/362	37/17943	0.171074213948846	0.845150316074324	25432/60391	Drd4/Nrxn1	XR_001838621.1/XR_354566.3
GO:0022029	telencephalon cell migration	3/362	71/17943	0.172669390653416	0.845150316074324	307940/362558/300948	Disc1/Lrp8/Rnf7	XR_354783.3/XR_001840498.1/XR_001835573.1,XR_001835574.1,XR_001840492.1
GO:0045576	mast cell activation	3/362	71/17943	0.172669390653416	0.845150316074324	245962/57302/85491	Cd48/Cnr2/Vamp7	XR_001840901.1,XR_595560.2,XR_595561.2/XR_596086.2/XR_001835573.1,XR_001835574.1,XR_001840492.1,XR_593722.2
GO:0050771	negative regulation of axonogenesis	3/362	71/17943	0.172669390653416	0.845150316074324	305589/117029/60396	Bcl11a/Ccr5/Cdkl3	XR_001835573.1,XR_001835574.1/XR_593722.2/XR_354783.3,XR_596086.2
GO:0071166	ribonucleoprotein complex localization	3/362	71/17943	0.172669390653416	0.845150316074324	313167/296634/364834	Nol6/Nup214/Polr2d	XR_001835573.1,XR_001835574.1/XR_001842150.1/XR_146387.4
GO:1903670	regulation of sprouting angiogenesis	3/362	71/17943	0.172669390653416	0.845150316074324	25459/25671/498130	Hmgb1/Smad1/Stard13	XR_593486.1/XR_001835573.1,XR_001835574.1,XR_001840492.1,XR_593722.2/XR_595202.2
GO:2000378	negative regulation of reactive oxygen species metabolic process	3/362	71/17943	0.172669390653416	0.845150316074324	84480/117279/25150	Bnip3/Cflar/Fyn	XR_350825.3/XR_001840492.1/XR_001842492.1
GO:0001843	neural tube closure	4/362	108/17943	0.174367475661846	0.845150316074324	78963/303811/116475/362657	Apaf1/Dvl3/Ift172/Mthfr	XR_001835573.1,XR_001835574.1,XR_001840492.1,XR_593722.2/XR_001836873.1/XR_001838298.1/XR_001835573.1,XR_001835574.1,XR_001840492.1,XR_593722.2
GO:0006140	regulation of nucleotide metabolic process	4/362	108/17943	0.174367475661846	0.845150316074324	683923/307270/24600/116551	Bend3/Me2/Nos3/Pdk1	XR_001838621.1/XR_596086.2/XR_001842150.1/XR_001840492.1
GO:0050730	regulation of peptidyl-tyrosine phosphorylation	8/362	269/17943	0.178187510444013	0.845150316074324	25408/81651/313729/25150/288264/362558/303905/117186	Cd80/Cspg4/Errfi1/Fyn/Ifnar1/Lrp8/Parp9/Sh3bp5	XR_001840512.1/XR_593928.1/XR_001835573.1,XR_001835574.1/XR_001842492.1/XR_593486.1/XR_001840498.1/XR_001840492.1,XR_593722.2/XR_001835573.1,XR_001835574.1
GO:0006767	water-soluble vitamin metabolic process	2/362	38/17943	0.178309043330853	0.845150316074324	309465/64533	Gsto2/Pnpo	XR_001840492.1,XR_593722.2/XR_001838621.1
GO:0021884	forebrain neuron development	2/362	38/17943	0.178309043330853	0.845150316074324	307940/310533	Disc1/Rapgef2	XR_354783.3/XR_591154.2
GO:0031112	positive regulation of microtubule polymerization or depolymerization	2/362	38/17943	0.178309043330853	0.845150316074324	308870/64183	Numa1/Pde4dip	XR_001835573.1,XR_001835574.1,XR_593722.2/XR_591231.2
GO:0046461	neutral lipid catabolic process	2/362	38/17943	0.178309043330853	0.845150316074324	304289/362972	Daglb/Pnpla3	XR_590408.1/XR_001835573.1,XR_001835574.1,XR_001840492.1,XR_593722.2
GO:0046464	acylglycerol catabolic process	2/362	38/17943	0.178309043330853	0.845150316074324	304289/362972	Daglb/Pnpla3	XR_590408.1/XR_001835573.1,XR_001835574.1,XR_001840492.1,XR_593722.2
GO:1904031	positive regulation of cyclin-dependent protein kinase activity	2/362	38/17943	0.178309043330853	0.845150316074324	360621/298848	Cdc6/Mapre3	XR_001835573.1,XR_001835574.1,XR_001840492.1/XR_001838298.1
GO:0060606	tube closure	4/362	109/17943	0.178350369660656	0.845150316074324	78963/303811/116475/362657	Apaf1/Dvl3/Ift172/Mthfr	XR_001835573.1,XR_001835574.1,XR_001840492.1,XR_593722.2/XR_001836873.1/XR_001838298.1/XR_001835573.1,XR_001835574.1,XR_001840492.1,XR_593722.2
GO:0006479	protein methylation	6/362	188/17943	0.180610945447086	0.845150316074324	683923/84350/24388/362657/313678/259270	Bend3/Dnmt1/Gfi1/Mthfr/Prdm2/Zfp335	XR_001838621.1/XR_001835573.1,XR_001835574.1,XR_001840492.1,XR_593722.2/XR_001840492.1,XR_593722.2/XR_001835573.1,XR_001835574.1,XR_001840492.1,XR_593722.2/XR_592772.1/XR_001842150.1
GO:0008213	protein alkylation	6/362	188/17943	0.180610945447086	0.845150316074324	683923/84350/24388/362657/313678/259270	Bend3/Dnmt1/Gfi1/Mthfr/Prdm2/Zfp335	XR_001838621.1/XR_001835573.1,XR_001835574.1,XR_001840492.1,XR_593722.2/XR_001840492.1,XR_593722.2/XR_001835573.1,XR_001835574.1,XR_001840492.1,XR_593722.2/XR_592772.1/XR_001842150.1
GO:0051301	cell division	12/362	440/17943	0.180643958657407	0.845150316074324	24248/361195/360621/100360552/25643/306589/298848/501706/288272/497974/171565/117514	Cat/Cdc14b/Cdc6/Fzd7/Gnai3/Klhdc8b/Mapre3/Mis12/Mis18a/Myo19/Stambp/Txnip	XR_001837186.1/XR_001838621.1/XR_001835573.1,XR_001835574.1,XR_001840492.1/XR_001837817.1,XR_593486.1/XR_001836873.1/XR_593722.2/XR_001838298.1/XR_001840492.1,XR_593722.2/XR_001840492.1/XR_001840492.1,XR_593722.2/XR_354783.3,XR_596086.2/XR_591224.2
GO:0051251	positive regulation of lymphocyte activation	8/362	270/17943	0.180652601524397	0.845150316074324	29333/25408/307850/25459/25662/307366/311658/259270	Cd46/Cd80/Exosc6/Hmgb1/Igfbp2/Malt1/Nfatc2/Zfp335	XR_001835573.1,XR_001835574.1,XR_001840492.1,XR_593722.2/XR_001840512.1/XR_001842150.1,XR_596086.2/XR_593486.1/XR_357119.2/XR_001835573.1,XR_001835574.1/XR_001835573.1,XR_001835574.1,XR_593722.2/XR_001842150.1
GO:0010632	regulation of epithelial cell migration	7/362	229/17943	0.181545638565398	0.845150316074324	25237/361341/305987/25459/81679/24600/498130	Acvrl1/Ccbe1/Dock5/Hmgb1/Jup/Nos3/Stard13	XR_593486.1/XR_001842127.1/XR_596164.1/XR_593486.1/XR_001840290.1/XR_001842150.1/XR_595202.2
GO:0030216	keratinocyte differentiation	4/362	110/17943	0.182363771585339	0.845150316074324	313729/502541/308870/117514	Errfi1/Lor/Numa1/Txnip	XR_001835573.1,XR_001835574.1/XR_596086.2/XR_001835573.1,XR_001835574.1,XR_593722.2/XR_591224.2
GO:0050673	epithelial cell proliferation	12/362	441/17943	0.182566135489652	0.845150316074324	25237/288593/117279/313729/500087/100360552/25459/116475/311144/287070/65151/311642	Acvrl1/Ccl24/Cflar/Errfi1/Fmc1/Fzd7/Hmgb1/Ift172/Itga4/Nlrc3/Rida/Sulf2	XR_593486.1/XR_001835573.1,XR_001835574.1/XR_001840492.1/XR_001835573.1,XR_001835574.1/XR_596086.2/XR_001837817.1,XR_593486.1/XR_593486.1/XR_001838298.1/XR_001835573.1,XR_001835574.1/XR_001840109.1,XR_001840110.1/XR_593486.1/XR_001837367.1
GO:0002532	production of molecular mediator involved in inflammatory response	3/362	73/17943	0.18271720965324	0.845150316074324	293628/287070/85491	Chid1/Nlrc3/Vamp7	XR_596086.2/XR_001840109.1,XR_001840110.1/XR_001835573.1,XR_001835574.1,XR_001840492.1,XR_593722.2
GO:0051781	positive regulation of cell division	3/362	73/17943	0.18271720965324	0.845150316074324	24248/361195/360621	Cat/Cdc14b/Cdc6	XR_001837186.1/XR_001838621.1/XR_001835573.1,XR_001835574.1,XR_001840492.1
GO:0002934	desmosome organization	1/362	10/17943	0.184427200124225	0.845150316074324	81679	Jup	XR_001840290.1
GO:0005981	regulation of glycogen catabolic process	1/362	10/17943	0.184427200124225	0.845150316074324	25459	Hmgb1	XR_593486.1
GO:0006012	galactose metabolic process	1/362	10/17943	0.184427200124225	0.845150316074324	313843	Galm	XR_001835573.1,XR_001835574.1,XR_001840492.1,XR_593722.2
GO:0006265	DNA topological change	1/362	10/17943	0.184427200124225	0.845150316074324	303194	Top3a	XR_593722.2
GO:0006971	hypotonic response	1/362	10/17943	0.184427200124225	0.845150316074324	691209	Slc12a6	XR_001835573.1,XR_001835574.1,XR_001840492.1
GO:0009650	UV protection	1/362	10/17943	0.184427200124225	0.845150316074324	24248	Cat	XR_001837186.1
GO:0010587	miRNA catabolic process	1/362	10/17943	0.184427200124225	0.845150316074324	500562	Lin28a	XR_001835573.1,XR_001835574.1,XR_593722.2
GO:0010612	regulation of cardiac muscle adaptation	1/362	10/17943	0.184427200124225	0.845150316074324	313729	Errfi1	XR_001835573.1,XR_001835574.1
GO:0010727	negative regulation of hydrogen peroxide metabolic process	1/362	10/17943	0.184427200124225	0.845150316074324	25150	Fyn	XR_001842492.1
GO:0010739	positive regulation of protein kinase A signaling	1/362	10/17943	0.184427200124225	0.845150316074324	60391	Nrxn1	XR_354566.3
GO:0014732	skeletal muscle atrophy	1/362	10/17943	0.184427200124225	0.845150316074324	117279	Cflar	XR_001840492.1
GO:0014883	transition between fast and slow fiber	1/362	10/17943	0.184427200124225	0.845150316074324	288606	Gtf2ird2	XR_001835573.1,XR_001835574.1
GO:0031055	chromatin remodeling at centromere	1/362	10/17943	0.184427200124225	0.845150316074324	288272	Mis18a	XR_001840492.1
GO:0031282	regulation of guanylate cyclase activity	1/362	10/17943	0.184427200124225	0.845150316074324	24600	Nos3	XR_001842150.1
GO:0031622	positive regulation of fever generation	1/362	10/17943	0.184427200124225	0.845150316074324	117029	Ccr5	XR_593722.2
GO:0032836	glomerular basement membrane development	1/362	10/17943	0.184427200124225	0.845150316074324	311642	Sulf2	XR_001837367.1
GO:0033314	mitotic DNA replication checkpoint	1/362	10/17943	0.184427200124225	0.845150316074324	360621	Cdc6	XR_001835573.1,XR_001835574.1,XR_001840492.1
GO:0033572	transferrin transport	1/362	10/17943	0.184427200124225	0.845150316074324	304286	Lmtk2	XR_590408.1
GO:0034145	positive regulation of toll-like receptor 4 signaling pathway	1/362	10/17943	0.184427200124225	0.845150316074324	25459	Hmgb1	XR_593486.1
GO:0034163	regulation of toll-like receptor 9 signaling pathway	1/362	10/17943	0.184427200124225	0.845150316074324	25459	Hmgb1	XR_593486.1
GO:0034427	nuclear-transcribed mRNA catabolic process, exonucleolytic, 3'-5'	1/362	10/17943	0.184427200124225	0.845150316074324	307850	Exosc6	XR_001842150.1,XR_596086.2
GO:0034975	protein folding in endoplasmic reticulum	1/362	10/17943	0.184427200124225	0.845150316074324	364755	Ero1b	XR_596895.2
GO:0035907	dorsal aorta development	1/362	10/17943	0.184427200124225	0.845150316074324	25237	Acvrl1	XR_593486.1
GO:0036499	PERK-mediated unfolded protein response	1/362	10/17943	0.184427200124225	0.845150316074324	59303	Tmem33	XR_001835573.1,XR_001835574.1
GO:0043320	natural killer cell degranulation	1/362	10/17943	0.184427200124225	0.845150316074324	85491	Vamp7	XR_001835573.1,XR_001835574.1,XR_001840492.1,XR_593722.2
GO:0044351	macropinocytosis	1/362	10/17943	0.184427200124225	0.845150316074324	360509	Dock2	XR_001835573.1,XR_001835574.1
GO:0045602	negative regulation of endothelial cell differentiation	1/362	10/17943	0.184427200124225	0.845150316074324	25237	Acvrl1	XR_593486.1
GO:0045759	negative regulation of action potential	1/362	10/17943	0.184427200124225	0.845150316074324	57302	Cnr2	XR_596086.2
GO:0045876	positive regulation of sister chromatid cohesion	1/362	10/17943	0.184427200124225	0.845150316074324	293967	Smc5	XR_596086.2
GO:0046051	UTP metabolic process	1/362	10/17943	0.184427200124225	0.845150316074324	26956	Ak3	XR_593722.2
GO:0046113	nucleobase catabolic process	1/362	10/17943	0.184427200124225	0.845150316074324	316421	Aox2	XR_001835573.1,XR_001835574.1,XR_593722.2
GO:0046501	protoporphyrinogen IX metabolic process	1/362	10/17943	0.184427200124225	0.845150316074324	27137	Eif2ak1	XR_001835573.1,XR_001835574.1
GO:0048021	regulation of melanin biosynthetic process	1/362	10/17943	0.184427200124225	0.845150316074324	310533	Rapgef2	XR_591154.2
GO:0051001	negative regulation of nitric-oxide synthase activity	1/362	10/17943	0.184427200124225	0.845150316074324	57302	Cnr2	XR_596086.2
GO:0051204	protein insertion into mitochondrial membrane	1/362	10/17943	0.184427200124225	0.845150316074324	300075	Tomm22	XR_590668.2
GO:0060406	positive regulation of penile erection	1/362	10/17943	0.184427200124225	0.845150316074324	25432	Drd4	XR_001838621.1
GO:0060710	chorio-allantoic fusion	1/362	10/17943	0.184427200124225	0.845150316074324	311144	Itga4	XR_001835573.1,XR_001835574.1
GO:0061525	hindgut development	1/362	10/17943	0.184427200124225	0.845150316074324	116475	Ift172	XR_001838298.1
GO:0071317	cellular response to isoquinoline alkaloid	1/362	10/17943	0.184427200124225	0.845150316074324	25743	Kcnj6	XR_593722.2
GO:0071888	macrophage apoptotic process	1/362	10/17943	0.184427200124225	0.845150316074324	117029	Ccr5	XR_593722.2
GO:0090070	positive regulation of ribosome biogenesis	1/362	10/17943	0.184427200124225	0.845150316074324	291061	Riok1	XR_001835573.1,XR_001835574.1,XR_001840492.1,XR_593722.2
GO:0090129	positive regulation of synapse maturation	1/362	10/17943	0.184427200124225	0.845150316074324	60391	Nrxn1	XR_354566.3
GO:0090209	negative regulation of triglyceride metabolic process	1/362	10/17943	0.184427200124225	0.845150316074324	59329	Sik1	XR_001842578.1
GO:0097104	postsynaptic membrane assembly	1/362	10/17943	0.184427200124225	0.845150316074324	60391	Nrxn1	XR_354566.3
GO:0097119	postsynaptic density protein 95 clustering	1/362	10/17943	0.184427200124225	0.845150316074324	60391	Nrxn1	XR_354566.3
GO:0098532	histone H3-K27 trimethylation	1/362	10/17943	0.184427200124225	0.845150316074324	683923	Bend3	XR_001838621.1
GO:0098598	learned vocalization behavior or vocal learning	1/362	10/17943	0.184427200124225	0.845150316074324	60391	Nrxn1	XR_354566.3
GO:0120009	intermembrane lipid transfer	1/362	10/17943	0.184427200124225	0.845150316074324	497943	Gltpd2	XR_001835573.1,XR_001835574.1,XR_001840492.1
GO:1900103	positive regulation of endoplasmic reticulum unfolded protein response	1/362	10/17943	0.184427200124225	0.845150316074324	59303	Tmem33	XR_001835573.1,XR_001835574.1
GO:1900115	extracellular regulation of signal transduction	1/362	10/17943	0.184427200124225	0.845150316074324	29333	Cd46	XR_001835573.1,XR_001835574.1,XR_001840492.1,XR_593722.2
GO:1900116	extracellular negative regulation of signal transduction	1/362	10/17943	0.184427200124225	0.845150316074324	29333	Cd46	XR_001835573.1,XR_001835574.1,XR_001840492.1,XR_593722.2
GO:1901142	insulin metabolic process	1/362	10/17943	0.184427200124225	0.845150316074324	364755	Ero1b	XR_596895.2
GO:1901535	regulation of DNA demethylation	1/362	10/17943	0.184427200124225	0.845150316074324	363445	Usp9x	XR_001835573.1,XR_001835574.1,XR_001840492.1,XR_593722.2
GO:1903800	positive regulation of production of miRNAs involved in gene silencing by miRNA	1/362	10/17943	0.184427200124225	0.845150316074324	500562	Lin28a	XR_001835573.1,XR_001835574.1,XR_593722.2
GO:2000109	regulation of macrophage apoptotic process	1/362	10/17943	0.184427200124225	0.845150316074324	117029	Ccr5	XR_593722.2
GO:2000234	positive regulation of rRNA processing	1/362	10/17943	0.184427200124225	0.845150316074324	291061	Riok1	XR_001835573.1,XR_001835574.1,XR_001840492.1,XR_593722.2
GO:2000318	positive regulation of T-helper 17 type immune response	1/362	10/17943	0.184427200124225	0.845150316074324	307366	Malt1	XR_001835573.1,XR_001835574.1
GO:2000347	positive regulation of hepatocyte proliferation	1/362	10/17943	0.184427200124225	0.845150316074324	117279	Cflar	XR_001840492.1
GO:2000767	positive regulation of cytoplasmic translation	1/362	10/17943	0.184427200124225	0.845150316074324	500562	Lin28a	XR_001835573.1,XR_001835574.1,XR_593722.2
GO:0022407	regulation of cell-cell adhesion	11/362	399/17943	0.184838095913871	0.845150316074324	114492/117029/29333/25408/25194/25459/25662/311144/307366/25350/306451	Ccl28/Ccr5/Cd46/Cd80/Gnrh1/Hmgb1/Igfbp2/Itga4/Malt1/Sftpd/Tenm3	XR_001842150.1/XR_593722.2/XR_001835573.1,XR_001835574.1,XR_001840492.1,XR_593722.2/XR_001840512.1/XR_596164.1/XR_593486.1/XR_357119.2/XR_001835573.1,XR_001835574.1/XR_001835573.1,XR_001835574.1/XR_360377.3/XR_596457.2
GO:1901615	organic hydroxy compound metabolic process	13/362	486/17943	0.185500223004843	0.845150316074324	310903/24248/25432/24388/25322/25743/300228/64047/64533/29498/310533/307309/89821	Adh6/Cat/Drd4/Gfi1/Hsd17b1/Kcnj6/Lima1/Lrat/Pnpo/Pts/Rapgef2/Sncaip/Trpc1	XR_001835573.1,XR_001835574.1/XR_001837186.1/XR_001838621.1/XR_001840492.1,XR_593722.2/XR_001835573.1,XR_001835574.1,XR_593722.2/XR_593722.2/XR_001840492.1,XR_593722.2/XR_001836777.1/XR_001838621.1/XR_001835573.1,XR_001835574.1/XR_591154.2/XR_001842103.1/XR_353556.3
GO:0000266	mitochondrial fission	2/362	39/17943	0.185590012858131	0.845150316074324	84480/497974	Bnip3/Myo19	XR_350825.3/XR_001840492.1,XR_593722.2
GO:0030225	macrophage differentiation	2/362	39/17943	0.185590012858131	0.845150316074324	64044/27137	Casp8/Eif2ak1	XR_001835573.1,XR_001835574.1/XR_001835573.1,XR_001835574.1
GO:0033028	myeloid cell apoptotic process	2/362	39/17943	0.185590012858131	0.845150316074324	117029/25459	Ccr5/Hmgb1	XR_593722.2/XR_593486.1
GO:0035794	positive regulation of mitochondrial membrane permeability	2/362	39/17943	0.185590012858131	0.845150316074324	84480/353231	Bnip3/Spg7	XR_350825.3/XR_001835573.1,XR_001835574.1,XR_001840492.1,XR_593722.2
GO:0044275	cellular carbohydrate catabolic process	2/362	39/17943	0.185590012858131	0.845150316074324	362029/25459	Agl/Hmgb1	XR_001842150.1,XR_354783.3,XR_596086.2/XR_593486.1
GO:1902692	regulation of neuroblast proliferation	2/362	39/17943	0.185590012858131	0.845150316074324	307940/259270	Disc1/Zfp335	XR_354783.3/XR_001842150.1
GO:1903427	negative regulation of reactive oxygen species biosynthetic process	2/362	39/17943	0.185590012858131	0.845150316074324	117279/25150	Cflar/Fyn	XR_001840492.1/XR_001842492.1
GO:0060079	excitatory postsynaptic potential	4/362	111/17943	0.186406870224648	0.845150316074324	25102/24261/25432/60391	Chrna5/Chrnb1/Drd4/Nrxn1	XR_001835573.1,XR_001835574.1,XR_001840492.1/XR_001838621.1/XR_001838621.1/XR_354566.3
GO:0021885	forebrain cell migration	3/362	74/17943	0.187798804316753	0.845150316074324	307940/362558/300948	Disc1/Lrp8/Rnf7	XR_354783.3/XR_001840498.1/XR_001835573.1,XR_001835574.1,XR_001840492.1
GO:0006401	RNA catabolic process	7/362	232/17943	0.189737101822696	0.845150316074324	313593/305035/307850/363195/500562/364834/363113	Ago3/Angel2/Exosc6/Gtpbp2/Lin28a/Polr2d/Syncrip	XR_001835573.1,XR_001835574.1,XR_001840492.1,XR_593722.2/XR_354783.3/XR_001842150.1,XR_596086.2/XR_001835573.1,XR_001835574.1,XR_593722.2/XR_001835573.1,XR_001835574.1,XR_593722.2/XR_146387.4/XR_001835573.1,XR_001835574.1,XR_001840492.1,XR_593722.2
GO:0061982	meiosis I cell cycle process	4/362	112/17943	0.190478852098779	0.845150316074324	308581/498001/362960/302953	Ccdc155/Cntd1/Dmc1/Slx4	XR_001837817.1/XR_354783.3,XR_596086.2/XR_593722.2/XR_001840109.1,XR_001840110.1
GO:0033044	regulation of chromosome organization	10/362	359/17943	0.191050002719594	0.845150316074324	498030/360621/84350/24388/362657/301701/308870/302953/293967/259270	Anapc11/Cdc6/Dnmt1/Gfi1/Mthfr/Ndc80/Numa1/Slx4/Smc5/Zfp335	XR_001840908.1/XR_001835573.1,XR_001835574.1,XR_001840492.1/XR_001835573.1,XR_001835574.1,XR_001840492.1,XR_593722.2/XR_001840492.1,XR_593722.2/XR_001835573.1,XR_001835574.1,XR_001840492.1,XR_593722.2/XR_594535.2/XR_001835573.1,XR_001835574.1,XR_593722.2/XR_001840109.1,XR_001840110.1/XR_596086.2/XR_001842150.1
GO:0042073	intraciliary transport	2/362	40/17943	0.192912334018465	0.845150316074324	116475/300866	Ift172/Lca5	XR_001838298.1/XR_001835573.1,XR_001835574.1
GO:0042311	vasodilation	2/362	40/17943	0.192912334018465	0.845150316074324	24247/308899	Casr/Mrvi1	XR_001840492.1/XR_590408.1
GO:0046006	regulation of activated T cell proliferation	2/362	40/17943	0.192912334018465	0.845150316074324	25459/25662	Hmgb1/Igfbp2	XR_593486.1/XR_357119.2
GO:0098664	G protein-coupled serotonin receptor signaling pathway	2/362	40/17943	0.192912334018465	0.845150316074324	25432/79247	Drd4/Htr5b	XR_001838621.1/XR_001840492.1
GO:0005977	glycogen metabolic process	3/362	75/17943	0.192916625892682	0.845150316074324	362029/25459/291069	Agl/Hmgb1/Ppp1r3g	XR_001842150.1,XR_354783.3,XR_596086.2/XR_593486.1/XR_596716.1
GO:0006073	cellular glucan metabolic process	3/362	75/17943	0.192916625892682	0.845150316074324	362029/25459/291069	Agl/Hmgb1/Ppp1r3g	XR_001842150.1,XR_354783.3,XR_596086.2/XR_593486.1/XR_596716.1
GO:0010822	positive regulation of mitochondrion organization	3/362	75/17943	0.192916625892682	0.845150316074324	84480/364388/360721	Bnip3/Cideb/Fam162a	XR_350825.3/XR_001835573.1,XR_001835574.1/XR_001835573.1,XR_001835574.1,XR_001840492.1,XR_593722.2
GO:0044042	glucan metabolic process	3/362	75/17943	0.192916625892682	0.845150316074324	362029/25459/291069	Agl/Hmgb1/Ppp1r3g	XR_001842150.1,XR_354783.3,XR_596086.2/XR_593486.1/XR_596716.1
GO:0001838	embryonic epithelial tube formation	5/362	152/17943	0.193700364141884	0.845150316074324	78963/64044/303811/116475/362657	Apaf1/Casp8/Dvl3/Ift172/Mthfr	XR_001835573.1,XR_001835574.1,XR_001840492.1,XR_593722.2/XR_001835573.1,XR_001835574.1/XR_001836873.1/XR_001838298.1/XR_001835573.1,XR_001835574.1,XR_001840492.1,XR_593722.2
GO:0008637	apoptotic mitochondrial changes	4/362	113/17943	0.19457890195531	0.845150316074324	84480/364388/360721/300948	Bnip3/Cideb/Fam162a/Rnf7	XR_350825.3/XR_001835573.1,XR_001835574.1/XR_001835573.1,XR_001835574.1,XR_001840492.1,XR_593722.2/XR_001835573.1,XR_001835574.1,XR_001840492.1
GO:0009410	response to xenobiotic stimulus	11/362	404/17943	0.195188192003204	0.845150316074324	117279/114212/57302/60356/293989/84350/25432/313729/309465/25743/24600	Cflar/Chek2/Cnr2/Csad/Cyp2c6v1/Dnmt1/Drd4/Errfi1/Gsto2/Kcnj6/Nos3	XR_001840492.1/XR_001838621.1/XR_596086.2/XR_001840492.1/XR_001835573.1,XR_001835574.1,XR_593722.2/XR_001835573.1,XR_001835574.1,XR_001840492.1,XR_593722.2/XR_001838621.1/XR_001835573.1,XR_001835574.1/XR_001840492.1,XR_593722.2/XR_593722.2/XR_001842150.1
GO:0045017	glycerolipid biosynthetic process	5/362	153/17943	0.197205183717847	0.845150316074324	362866/311617/286936/362972/59329	Chpt1/Fitm2/Pcyt1b/Pnpla3/Sik1	XR_593368.2/XR_001835573.1,XR_001835574.1,XR_001840492.1/XR_593722.2/XR_001835573.1,XR_001835574.1,XR_001840492.1,XR_593722.2/XR_001842578.1
GO:0002253	activation of immune response	11/362	405/17943	0.197289028753013	0.845150316074324	364403/25300/29333/25150/24388/679571/25459/680478/307366/311658/500561	Blk/Cd247/Cd46/Fyn/Gfi1/Hmg1l1/Hmgb1/Lrrc19/Malt1/Nfatc2/Themis2	XR_001835573.1,XR_001835574.1,XR_001840492.1,XR_593722.2/XR_001835573.1,XR_001835574.1/XR_001835573.1,XR_001835574.1,XR_001840492.1,XR_593722.2/XR_001842492.1/XR_001840492.1,XR_593722.2/XR_593486.1/XR_593486.1/XR_001835573.1,XR_001835574.1,XR_001840492.1,XR_593722.2/XR_001835573.1,XR_001835574.1/XR_001835573.1,XR_001835574.1,XR_593722.2/XR_593722.2
GO:0051193	regulation of cofactor metabolic process	3/362	76/17943	0.198069018436459	0.845150316074324	25150/307270/116551	Fyn/Me2/Pdk1	XR_001842492.1/XR_596086.2/XR_001840492.1
GO:0051785	positive regulation of nuclear division	3/362	76/17943	0.198069018436459	0.845150316074324	498030/308870/293967	Anapc11/Numa1/Smc5	XR_001840908.1/XR_001835573.1,XR_001835574.1,XR_593722.2/XR_596086.2
GO:1900006	positive regulation of dendrite development	4/362	114/17943	0.198706203252177	0.845150316074324	60396/362558/25671/85491	Cdkl3/Lrp8/Smad1/Vamp7	XR_354783.3,XR_596086.2/XR_001840498.1/XR_001835573.1,XR_001835574.1,XR_001840492.1,XR_593722.2/XR_001835573.1,XR_001835574.1,XR_001840492.1,XR_593722.2
GO:0002819	regulation of adaptive immune response	6/362	194/17943	0.198938412214423	0.845150316074324	29333/245962/307850/25459/307366/414788	Cd46/Cd48/Exosc6/Hmgb1/Malt1/RT1-T24-3	XR_001835573.1,XR_001835574.1,XR_001840492.1,XR_593722.2/XR_001840901.1,XR_595560.2,XR_595561.2/XR_001842150.1,XR_596086.2/XR_593486.1/XR_001835573.1,XR_001835574.1/XR_593486.1
GO:0042542	response to hydrogen peroxide	6/362	194/17943	0.198938412214423	0.845150316074324	84480/24248/29393/25150/287662/117514	Bnip3/Cat/Col1a1/Fyn/Pcgf2/Txnip	XR_350825.3/XR_001837186.1/XR_001840385.1,XR_001840386.1/XR_001842492.1/XR_001842150.1/XR_591224.2
GO:0021696	cerebellar cortex morphogenesis	2/362	41/17943	0.200271391739244	0.845150316074324	60391/363445	Nrxn1/Usp9x	XR_354566.3/XR_001835573.1,XR_001835574.1,XR_001840492.1,XR_593722.2
GO:0038083	peptidyl-tyrosine autophosphorylation	2/362	41/17943	0.200271391739244	0.845150316074324	364403/25150	Blk/Fyn	XR_001835573.1,XR_001835574.1,XR_001840492.1,XR_593722.2/XR_001842492.1
GO:0046470	phosphatidylcholine metabolic process	2/362	41/17943	0.200271391739244	0.845150316074324	362866/286936	Chpt1/Pcyt1b	XR_593368.2/XR_593722.2
GO:0051567	histone H3-K9 methylation	2/362	41/17943	0.200271391739244	0.845150316074324	683923/84350	Bend3/Dnmt1	XR_001838621.1/XR_001835573.1,XR_001835574.1,XR_001840492.1,XR_593722.2
GO:0090313	regulation of protein targeting to membrane	2/362	41/17943	0.200271391739244	0.845150316074324	25150/85491	Fyn/Vamp7	XR_001842492.1/XR_001835573.1,XR_001835574.1,XR_001840492.1,XR_593722.2
GO:0097484	dendrite extension	2/362	41/17943	0.200271391739244	0.845150316074324	305589/60396	Bcl11a/Cdkl3	XR_001835573.1,XR_001835574.1/XR_354783.3,XR_596086.2
GO:1903672	positive regulation of sprouting angiogenesis	2/362	41/17943	0.200271391739244	0.845150316074324	25459/25671	Hmgb1/Smad1	XR_593486.1/XR_001835573.1,XR_001835574.1,XR_001840492.1,XR_593722.2
GO:1990776	response to angiotensin	2/362	41/17943	0.200271391739244	0.845150316074324	298646/360621	Agtrap/Cdc6	XR_001835573.1,XR_001835574.1/XR_001835573.1,XR_001835574.1,XR_001840492.1
GO:0000183	chromatin silencing at rDNA	1/362	11/17943	0.200890555589292	0.845150316074324	683923	Bend3	XR_001838621.1
GO:0009125	nucleoside monophosphate catabolic process	1/362	11/17943	0.200890555589292	0.845150316074324	58813	Nt5e	XR_001835573.1,XR_001835574.1,XR_001840492.1
GO:0010044	response to aluminum ion	1/362	11/17943	0.200890555589292	0.845150316074324	58813	Nt5e	XR_001835573.1,XR_001835574.1,XR_001840492.1
GO:0010193	response to ozone	1/362	11/17943	0.200890555589292	0.845150316074324	24248	Cat	XR_001837186.1
GO:0010728	regulation of hydrogen peroxide biosynthetic process	1/362	11/17943	0.200890555589292	0.845150316074324	25150	Fyn	XR_001842492.1
GO:0010744	positive regulation of macrophage derived foam cell differentiation	1/362	11/17943	0.200890555589292	0.845150316074324	498638	Msr1	XR_001835573.1,XR_001835574.1,XR_001840492.1,XR_593722.2
GO:0014891	striated muscle atrophy	1/362	11/17943	0.200890555589292	0.845150316074324	117279	Cflar	XR_001840492.1
GO:0018342	protein prenylation	1/362	11/17943	0.200890555589292	0.845150316074324	64511	Fntb	XR_354926.1
GO:0019532	oxalate transport	1/362	11/17943	0.200890555589292	0.845150316074324	304784	Slc26a9	XR_595462.1
GO:0031620	regulation of fever generation	1/362	11/17943	0.200890555589292	0.845150316074324	117029	Ccr5	XR_593722.2
GO:0033034	positive regulation of myeloid cell apoptotic process	1/362	11/17943	0.200890555589292	0.845150316074324	25459	Hmgb1	XR_593486.1
GO:0033689	negative regulation of osteoblast proliferation	1/362	11/17943	0.200890555589292	0.845150316074324	54287	Eif2ak2	XR_593781.2
GO:0034135	regulation of toll-like receptor 2 signaling pathway	1/362	11/17943	0.200890555589292	0.845150316074324	25459	Hmgb1	XR_593486.1
GO:0035999	tetrahydrofolate interconversion	1/362	11/17943	0.200890555589292	0.845150316074324	362657	Mthfr	XR_001835573.1,XR_001835574.1,XR_001840492.1,XR_593722.2
GO:0036017	response to erythropoietin	1/362	11/17943	0.200890555589292	0.845150316074324	24600	Nos3	XR_001842150.1
GO:0036353	histone H2A-K119 monoubiquitination	1/362	11/17943	0.200890555589292	0.845150316074324	287662	Pcgf2	XR_001842150.1
GO:0038063	collagen-activated tyrosine kinase receptor signaling pathway	1/362	11/17943	0.200890555589292	0.845150316074324	29393	Col1a1	XR_001840385.1,XR_001840386.1
GO:0042368	vitamin D biosynthetic process	1/362	11/17943	0.200890555589292	0.845150316074324	24388	Gfi1	XR_001840492.1,XR_593722.2
GO:0042541	hemoglobin biosynthetic process	1/362	11/17943	0.200890555589292	0.845150316074324	27137	Eif2ak1	XR_001835573.1,XR_001835574.1
GO:0042762	regulation of sulfur metabolic process	1/362	11/17943	0.200890555589292	0.845150316074324	116551	Pdk1	XR_001840492.1
GO:0043045	DNA methylation involved in embryo development	1/362	11/17943	0.200890555589292	0.845150316074324	84350	Dnmt1	XR_001835573.1,XR_001835574.1,XR_001840492.1,XR_593722.2
GO:0045916	negative regulation of complement activation	1/362	11/17943	0.200890555589292	0.845150316074324	29333	Cd46	XR_001835573.1,XR_001835574.1,XR_001840492.1,XR_593722.2
GO:0046439	L-cysteine metabolic process	1/362	11/17943	0.200890555589292	0.845150316074324	60356	Csad	XR_001840492.1
GO:0048671	negative regulation of collateral sprouting	1/362	11/17943	0.200890555589292	0.845150316074324	305589	Bcl11a	XR_001835573.1,XR_001835574.1
GO:0051561	positive regulation of mitochondrial calcium ion concentration	1/362	11/17943	0.200890555589292	0.845150316074324	84480	Bnip3	XR_350825.3
GO:0060346	bone trabecula formation	1/362	11/17943	0.200890555589292	0.845150316074324	29393	Col1a1	XR_001840385.1,XR_001840386.1
GO:0060539	diaphragm development	1/362	11/17943	0.200890555589292	0.845150316074324	362291	Myt1	XR_593486.1
GO:0071941	nitrogen cycle metabolic process	1/362	11/17943	0.200890555589292	0.845150316074324	81805	Suox	XR_590408.1
GO:0072584	caveolin-mediated endocytosis	1/362	11/17943	0.200890555589292	0.845150316074324	192211	Prom2	XR_352593.3
GO:0097354	prenylation	1/362	11/17943	0.200890555589292	0.845150316074324	64511	Fntb	XR_354926.1
GO:1900118	negative regulation of execution phase of apoptosis	1/362	11/17943	0.200890555589292	0.845150316074324	114214	Dffa	XR_353556.3
GO:1900376	regulation of secondary metabolite biosynthetic process	1/362	11/17943	0.200890555589292	0.845150316074324	310533	Rapgef2	XR_591154.2
GO:1901538	changes to DNA methylation involved in embryo development	1/362	11/17943	0.200890555589292	0.845150316074324	84350	Dnmt1	XR_001835573.1,XR_001835574.1,XR_001840492.1,XR_593722.2
GO:1902093	positive regulation of flagellated sperm motility	1/362	11/17943	0.200890555589292	0.845150316074324	364301	Rnase9	XR_001841046.1,XR_359313.3,XR_595687.2,XR_595688.2
GO:1904526	regulation of microtubule binding	1/362	11/17943	0.200890555589292	0.845150316074324	298848	Mapre3	XR_001838298.1
GO:1905288	vascular associated smooth muscle cell apoptotic process	1/362	11/17943	0.200890555589292	0.845150316074324	84350	Dnmt1	XR_001835573.1,XR_001835574.1,XR_001840492.1,XR_593722.2
GO:1905459	regulation of vascular associated smooth muscle cell apoptotic process	1/362	11/17943	0.200890555589292	0.845150316074324	84350	Dnmt1	XR_001835573.1,XR_001835574.1,XR_001840492.1,XR_593722.2
GO:2000258	negative regulation of protein activation cascade	1/362	11/17943	0.200890555589292	0.845150316074324	29333	Cd46	XR_001835573.1,XR_001835574.1,XR_001840492.1,XR_593722.2
GO:0051783	regulation of nuclear division	6/362	195/17943	0.202058537684536	0.845150316074324	498030/361195/360621/301701/308870/293967	Anapc11/Cdc14b/Cdc6/Ndc80/Numa1/Smc5	XR_001840908.1/XR_001838621.1/XR_001835573.1,XR_001835574.1,XR_001840492.1/XR_594535.2/XR_001835573.1,XR_001835574.1,XR_593722.2/XR_596086.2
GO:1990138	neuron projection extension	6/362	195/17943	0.202058537684536	0.845150316074324	305589/117029/60396/307940/311144/363445	Bcl11a/Ccr5/Cdkl3/Disc1/Itga4/Usp9x	XR_001835573.1,XR_001835574.1/XR_593722.2/XR_354783.3,XR_596086.2/XR_354783.3/XR_001835573.1,XR_001835574.1/XR_001835573.1,XR_001835574.1,XR_001840492.1,XR_593722.2
GO:0031960	response to corticosteroid	9/362	321/17943	0.202094977108596	0.845150316074324	362029/117279/29393/313729/25194/25459/25662/24600/25350	Agl/Cflar/Col1a1/Errfi1/Gnrh1/Hmgb1/Igfbp2/Nos3/Sftpd	XR_001842150.1,XR_354783.3,XR_596086.2/XR_001840492.1/XR_001840385.1,XR_001840386.1/XR_001835573.1,XR_001835574.1/XR_596164.1/XR_593486.1/XR_357119.2/XR_001842150.1/XR_360377.3
GO:0014020	primary neural tube formation	4/362	115/17943	0.202859938627715	0.845150316074324	78963/303811/116475/362657	Apaf1/Dvl3/Ift172/Mthfr	XR_001835573.1,XR_001835574.1,XR_001840492.1,XR_593722.2/XR_001836873.1/XR_001838298.1/XR_001835573.1,XR_001835574.1,XR_001840492.1,XR_593722.2
GO:1900182	positive regulation of protein localization to nucleus	3/362	77/17943	0.20325434026478	0.845150316074324	25150/81679/303905	Fyn/Jup/Parp9	XR_001842492.1/XR_001840290.1/XR_001840492.1,XR_593722.2
GO:0045930	negative regulation of mitotic cell cycle	7/362	237/17943	0.20371467869346	0.845150316074324	305035/361195/360621/114212/192253/301701/315978	Angel2/Cdc14b/Cdc6/Chek2/Myo16/Ndc80/Nek11	XR_354783.3/XR_001838621.1/XR_001835573.1,XR_001835574.1,XR_001840492.1/XR_001838621.1/XR_596560.1/XR_594535.2/XR_001840498.1
GO:0051170	import into nucleus	5/362	155/17943	0.204279941271025	0.845150316074324	313125/361375/81679/296634/117514	Bach2/Heatr3/Jup/Nup214/Txnip	XR_001837922.1/XR_354783.3,XR_596086.2/XR_001840290.1/XR_001842150.1/XR_591224.2
GO:0036293	response to decreased oxygen levels	12/362	453/17943	0.206373404721063	0.845150316074324	25237/298646/78963/84480/24247/24248/117279/360721/362657/24600/116551/89821	Acvrl1/Agtrap/Apaf1/Bnip3/Casr/Cat/Cflar/Fam162a/Mthfr/Nos3/Pdk1/Trpc1	XR_593486.1/XR_001835573.1,XR_001835574.1/XR_001835573.1,XR_001835574.1,XR_001840492.1,XR_593722.2/XR_350825.3/XR_001840492.1/XR_001837186.1/XR_001840492.1/XR_001835573.1,XR_001835574.1,XR_001840492.1,XR_593722.2/XR_001835573.1,XR_001835574.1,XR_001840492.1,XR_593722.2/XR_001842150.1/XR_001840492.1/XR_353556.3
GO:0007346	regulation of mitotic cell cycle	13/362	497/17943	0.206382375854358	0.845150316074324	498030/305035/361195/360621/114212/25459/501688/192253/301701/315978/308870/59329/293967	Anapc11/Angel2/Cdc14b/Cdc6/Chek2/Hmgb1/Lsm11/Myo16/Ndc80/Nek11/Numa1/Sik1/Smc5	XR_001840908.1/XR_354783.3/XR_001838621.1/XR_001835573.1,XR_001835574.1,XR_001840492.1/XR_001838621.1/XR_593486.1/XR_593722.2/XR_596560.1/XR_594535.2/XR_001840498.1/XR_001835573.1,XR_001835574.1,XR_593722.2/XR_001842578.1/XR_596086.2
GO:0006260	DNA replication	7/362	238/17943	0.206556937539151	0.845150316074324	289144/360621/114212/25459/64538/304528/302953	Cacybp/Cdc6/Chek2/Hmgb1/Ilkap/Rfc5/Slx4	XR_595519.2/XR_001835573.1,XR_001835574.1,XR_001840492.1/XR_001838621.1/XR_593486.1/NR_131101.1/XR_001835573.1,XR_001835574.1/XR_001840109.1,XR_001840110.1
GO:0002040	sprouting angiogenesis	4/362	116/17943	0.20703929035785	0.845150316074324	25459/60664/25671/498130	Hmgb1/Pik3r3/Smad1/Stard13	XR_593486.1/XR_001835573.1,XR_001835574.1,XR_001840492.1,XR_593722.2/XR_001835573.1,XR_001835574.1,XR_001840492.1,XR_593722.2/XR_595202.2
GO:0006939	smooth muscle contraction	4/362	116/17943	0.20703929035785	0.845150316074324	305987/308899/65276/311642	Dock5/Mrvi1/Nmur1/Sulf2	XR_596164.1/XR_590408.1/XR_593722.2/XR_001837367.1
GO:0007210	serotonin receptor signaling pathway	2/362	42/17943	0.20766273937087	0.845150316074324	25432/79247	Drd4/Htr5b	XR_001838621.1/XR_001840492.1
GO:0010883	regulation of lipid storage	2/362	42/17943	0.20766273937087	0.845150316074324	311617/498638	Fitm2/Msr1	XR_001835573.1,XR_001835574.1,XR_001840492.1/XR_001835573.1,XR_001835574.1,XR_001840492.1,XR_593722.2
GO:0042417	dopamine metabolic process	2/362	42/17943	0.20766273937087	0.845150316074324	25432/307309	Drd4/Sncaip	XR_001838621.1/XR_001842103.1
GO:0046633	alpha-beta T cell proliferation	2/362	42/17943	0.20766273937087	0.845150316074324	25408/360509	Cd80/Dock2	XR_001840512.1/XR_001835573.1,XR_001835574.1
GO:0072348	sulfur compound transport	2/362	42/17943	0.20766273937087	0.845150316074324	85263/304784	Slc25a14/Slc26a9	XR_001842774.1/XR_595462.1
GO:0097300	programmed necrotic cell death	2/362	42/17943	0.20766273937087	0.845150316074324	64044/117279	Casp8/Cflar	XR_001835573.1,XR_001835574.1/XR_001840492.1
GO:1905710	positive regulation of membrane permeability	2/362	42/17943	0.20766273937087	0.845150316074324	84480/353231	Bnip3/Spg7	XR_350825.3/XR_001835573.1,XR_001835574.1,XR_001840492.1,XR_593722.2
GO:0051302	regulation of cell division	5/362	156/17943	0.207848904613663	0.845150316074324	24248/361195/360621/497974/117514	Cat/Cdc14b/Cdc6/Myo19/Txnip	XR_001837186.1/XR_001838621.1/XR_001835573.1,XR_001835574.1,XR_001840492.1/XR_001840492.1,XR_593722.2/XR_591224.2
GO:0032496	response to lipopolysaccharide	13/362	498/17943	0.208331403091753	0.845150316074324	64044/117029/25408/57302/84350/54287/24388/25194/25459/288264/307366/287070/24600	Casp8/Ccr5/Cd80/Cnr2/Dnmt1/Eif2ak2/Gfi1/Gnrh1/Hmgb1/Ifnar1/Malt1/Nlrc3/Nos3	XR_001835573.1,XR_001835574.1/XR_593722.2/XR_001840512.1/XR_596086.2/XR_001835573.1,XR_001835574.1,XR_001840492.1,XR_593722.2/XR_593781.2/XR_001840492.1,XR_593722.2/XR_596164.1/XR_593486.1/XR_593486.1/XR_001835573.1,XR_001835574.1/XR_001840109.1,XR_001840110.1/XR_001842150.1
GO:0007045	cell-substrate adherens junction assembly	3/362	78/17943	0.208470964804597	0.845150316074324	25237/289992/293660	Acvrl1/Fermt2/Rhod	XR_593486.1/XR_596086.2/XR_001835573.1,XR_001835574.1,XR_593722.2
GO:0035094	response to nicotine	3/362	78/17943	0.208470964804597	0.845150316074324	25102/24261/24600	Chrna5/Chrnb1/Nos3	XR_001835573.1,XR_001835574.1,XR_001840492.1/XR_001838621.1/XR_001842150.1
GO:0048041	focal adhesion assembly	3/362	78/17943	0.208470964804597	0.845150316074324	25237/289992/293660	Acvrl1/Fermt2/Rhod	XR_593486.1/XR_596086.2/XR_001835573.1,XR_001835574.1,XR_593722.2
GO:0030336	negative regulation of cell migration	8/362	281/17943	0.208717636512272	0.845150316074324	25237/114492/117029/25432/25194/25459/81679/498130	Acvrl1/Ccl28/Ccr5/Drd4/Gnrh1/Hmgb1/Jup/Stard13	XR_593486.1/XR_001842150.1/XR_593722.2/XR_001838621.1/XR_596164.1/XR_593486.1/XR_001840290.1/XR_595202.2
GO:0070372	regulation of ERK1 and ERK2 cascade	9/362	324/17943	0.209371323024108	0.845150316074324	300115/24247/288593/117279/313729/679571/25459/60391/310533	Arhgap8/Casr/Ccl24/Cflar/Errfi1/Hmg1l1/Hmgb1/Nrxn1/Rapgef2	XR_355877.3/XR_001840492.1/XR_001835573.1,XR_001835574.1/XR_001840492.1/XR_001835573.1,XR_001835574.1/XR_593486.1/XR_593486.1/XR_354566.3/XR_591154.2
GO:0007264	small GTPase mediated signal transduction	13/362	499/17943	0.210288599982858	0.845150316074324	315530/78966/84350/305987/404781/360573/308821/690407/310533/313874/359959/293660/171565	Arhgap32/Arhgef11/Dnmt1/Dock5/Iqsec3/Ksr1/Rab30/Rab36/Rapgef2/Rasgrp3/Rhebl1/Rhod/Stambp	XR_001838621.1/XR_351813.3/XR_001835573.1,XR_001835574.1,XR_001840492.1,XR_593722.2/XR_596164.1/XR_001835573.1,XR_001835574.1,XR_001840492.1/XR_593722.2/XR_001840492.1,XR_593722.2/XR_001835573.1,XR_001835574.1,XR_593722.2/XR_591154.2/XR_001835573.1,XR_001835574.1/XR_001835573.1,XR_001835574.1/XR_001835573.1,XR_001835574.1,XR_593722.2/XR_354783.3,XR_596086.2
GO:1904019	epithelial cell apoptotic process	4/362	117/17943	0.211243440800504	0.845150316074324	64044/117279/311144/161475	Casp8/Cflar/Itga4/Psmd9	XR_001835573.1,XR_001835574.1/XR_001840492.1/XR_001835573.1,XR_001835574.1/XR_001840492.1,XR_593722.2
GO:0051053	negative regulation of DNA metabolic process	5/362	157/17943	0.21143827090339	0.845150316074324	25237/114212/114214/25459/302953	Acvrl1/Chek2/Dffa/Hmgb1/Slx4	XR_593486.1/XR_001838621.1/XR_353556.3/XR_593486.1/XR_001840109.1,XR_001840110.1
GO:0002429	immune response-activating cell surface receptor signaling pathway	6/362	198/17943	0.211524869731528	0.845150316074324	364403/25300/25150/307366/311658/500561	Blk/Cd247/Fyn/Malt1/Nfatc2/Themis2	XR_001835573.1,XR_001835574.1,XR_001840492.1,XR_593722.2/XR_001835573.1,XR_001835574.1/XR_001842492.1/XR_001835573.1,XR_001835574.1/XR_001835573.1,XR_001835574.1,XR_593722.2/XR_593722.2
GO:0002696	positive regulation of leukocyte activation	9/362	325/17943	0.211820226006394	0.845150316074324	29333/25408/307850/25459/25662/307366/311658/85491/259270	Cd46/Cd80/Exosc6/Hmgb1/Igfbp2/Malt1/Nfatc2/Vamp7/Zfp335	XR_001835573.1,XR_001835574.1,XR_001840492.1,XR_593722.2/XR_001840512.1/XR_001842150.1,XR_596086.2/XR_593486.1/XR_357119.2/XR_001835573.1,XR_001835574.1/XR_001835573.1,XR_001835574.1,XR_593722.2/XR_001835573.1,XR_001835574.1,XR_001840492.1,XR_593722.2/XR_001842150.1
GO:0034655	nucleobase-containing compound catabolic process	11/362	413/17943	0.214451068309957	0.845150316074324	313593/305035/78963/114214/301062/307850/363195/500562/58813/364834/363113	Ago3/Angel2/Apaf1/Dffa/Exog/Exosc6/Gtpbp2/Lin28a/Nt5e/Polr2d/Syncrip	XR_001835573.1,XR_001835574.1,XR_001840492.1,XR_593722.2/XR_354783.3/XR_001835573.1,XR_001835574.1,XR_001840492.1,XR_593722.2/XR_353556.3/XR_001842150.1,XR_354783.3,XR_596086.2/XR_001842150.1,XR_596086.2/XR_001835573.1,XR_001835574.1,XR_593722.2/XR_001835573.1,XR_001835574.1,XR_593722.2/XR_001835573.1,XR_001835574.1,XR_001840492.1/XR_146387.4/XR_001835573.1,XR_001835574.1,XR_001840492.1,XR_593722…
GO:0036294	cellular response to decreased oxygen levels	6/362	199/17943	0.214714542076892	0.845150316074324	84480/24247/117279/360721/116551/89821	Bnip3/Casr/Cflar/Fam162a/Pdk1/Trpc1	XR_350825.3/XR_001840492.1/XR_001840492.1/XR_001835573.1,XR_001835574.1,XR_001840492.1,XR_593722.2/XR_001840492.1/XR_353556.3
GO:0005978	glycogen biosynthetic process	2/362	43/17943	0.215082093801085	0.845150316074324	362029/291069	Agl/Ppp1r3g	XR_001842150.1,XR_354783.3,XR_596086.2/XR_596716.1
GO:0007080	mitotic metaphase plate congression	2/362	43/17943	0.215082093801085	0.845150316074324	501706/301701	Mis12/Ndc80	XR_001840492.1,XR_593722.2/XR_594535.2
GO:0009250	glucan biosynthetic process	2/362	43/17943	0.215082093801085	0.845150316074324	362029/291069	Agl/Ppp1r3g	XR_001842150.1,XR_354783.3,XR_596086.2/XR_596716.1
GO:0030835	negative regulation of actin filament depolymerization	2/362	43/17943	0.215082093801085	0.845150316074324	300228/304816	Lima1/Lmod1	XR_001840492.1,XR_593722.2/XR_596086.2
GO:0048255	mRNA stabilization	2/362	43/17943	0.215082093801085	0.845150316074324	305035/363113	Angel2/Syncrip	XR_354783.3/XR_001835573.1,XR_001835574.1,XR_001840492.1,XR_593722.2
GO:0051293	establishment of spindle localization	2/362	43/17943	0.215082093801085	0.845150316074324	301701/308870	Ndc80/Numa1	XR_594535.2/XR_001835573.1,XR_001835574.1,XR_593722.2
GO:0072523	purine-containing compound catabolic process	2/362	43/17943	0.215082093801085	0.845150316074324	316421/58813	Aox2/Nt5e	XR_001835573.1,XR_001835574.1,XR_593722.2/XR_001835573.1,XR_001835574.1,XR_001840492.1
GO:0086002	cardiac muscle cell action potential involved in contraction	2/362	43/17943	0.215082093801085	0.845150316074324	81679/25349	Jup/Scn2b	XR_001840290.1/XR_001835573.1,XR_001835574.1
GO:1900015	regulation of cytokine production involved in inflammatory response	2/362	43/17943	0.215082093801085	0.845150316074324	293628/287070	Chid1/Nlrc3	XR_596086.2/XR_001840109.1,XR_001840110.1
GO:0006413	translational initiation	4/362	118/17943	0.215471572827288	0.845150316074324	362766/27137/54287/364834	Alkbh1/Eif2ak1/Eif2ak2/Polr2d	XR_001835573.1,XR_001835574.1,XR_593722.2/XR_001835573.1,XR_001835574.1/XR_593781.2/XR_146387.4
GO:0050852	T cell receptor signaling pathway	4/362	118/17943	0.215471572827288	0.845150316074324	25300/25150/307366/500561	Cd247/Fyn/Malt1/Themis2	XR_001835573.1,XR_001835574.1/XR_001842492.1/XR_001835573.1,XR_001835574.1/XR_593722.2
GO:0001682	tRNA 5'-leader removal	1/362	12/17943	0.217022477230864	0.845150316074324	361020	Rpp14	XR_001835573.1,XR_001835574.1,XR_001840492.1,XR_593722.2
GO:0006086	acetyl-CoA biosynthetic process from pyruvate	1/362	12/17943	0.217022477230864	0.845150316074324	116551	Pdk1	XR_001840492.1
GO:0006527	arginine catabolic process	1/362	12/17943	0.217022477230864	0.845150316074324	24600	Nos3	XR_001842150.1
GO:0006654	phosphatidic acid biosynthetic process	1/362	12/17943	0.217022477230864	0.845150316074324	362972	Pnpla3	XR_001835573.1,XR_001835574.1,XR_001840492.1,XR_593722.2
GO:0007195	adenylate cyclase-inhibiting dopamine receptor signaling pathway	1/362	12/17943	0.217022477230864	0.845150316074324	25432	Drd4	XR_001838621.1
GO:0009086	methionine biosynthetic process	1/362	12/17943	0.217022477230864	0.845150316074324	362657	Mthfr	XR_001835573.1,XR_001835574.1,XR_001840492.1,XR_593722.2
GO:0009215	purine deoxyribonucleoside triphosphate metabolic process	1/362	12/17943	0.217022477230864	0.845150316074324	26956	Ak3	XR_593722.2
GO:0019471	4-hydroxyproline metabolic process	1/362	12/17943	0.217022477230864	0.845150316074324	364755	Ero1b	XR_596895.2
GO:0021684	cerebellar granular layer formation	1/362	12/17943	0.217022477230864	0.845150316074324	60391	Nrxn1	XR_354566.3
GO:0021707	cerebellar granule cell differentiation	1/362	12/17943	0.217022477230864	0.845150316074324	60391	Nrxn1	XR_354566.3
GO:0021860	pyramidal neuron development	1/362	12/17943	0.217022477230864	0.845150316074324	307940	Disc1	XR_354783.3
GO:0031126	snoRNA 3'-end processing	1/362	12/17943	0.217022477230864	0.845150316074324	307850	Exosc6	XR_001842150.1,XR_596086.2
GO:0033083	regulation of immature T cell proliferation	1/362	12/17943	0.217022477230864	0.845150316074324	25194	Gnrh1	XR_596164.1
GO:0034088	maintenance of mitotic sister chromatid cohesion	1/362	12/17943	0.217022477230864	0.845150316074324	293967	Smc5	XR_596086.2
GO:0034392	negative regulation of smooth muscle cell apoptotic process	1/362	12/17943	0.217022477230864	0.845150316074324	84350	Dnmt1	XR_001835573.1,XR_001835574.1,XR_001840492.1,XR_593722.2
GO:0035330	regulation of hippo signaling	1/362	12/17943	0.217022477230864	0.845150316074324	303039	Wwc1	XR_001835573.1,XR_001835574.1,XR_593722.2
GO:0035627	ceramide transport	1/362	12/17943	0.217022477230864	0.845150316074324	497943	Gltpd2	XR_001835573.1,XR_001835574.1,XR_001840492.1
GO:0035751	regulation of lysosomal lumen pH	1/362	12/17943	0.217022477230864	0.845150316074324	305623	Tmem175	XR_001835573.1,XR_001835574.1,XR_001840492.1,XR_593722.2
GO:0036498	IRE1-mediated unfolded protein response	1/362	12/17943	0.217022477230864	0.845150316074324	59303	Tmem33	XR_001835573.1,XR_001835574.1
GO:0038180	nerve growth factor signaling pathway	1/362	12/17943	0.217022477230864	0.845150316074324	310533	Rapgef2	XR_591154.2
GO:0043653	mitochondrial fragmentation involved in apoptotic process	1/362	12/17943	0.217022477230864	0.845150316074324	84480	Bnip3	XR_350825.3
GO:0046607	positive regulation of centrosome cycle	1/362	12/17943	0.217022477230864	0.845150316074324	363018	Cep295	XR_593781.2
GO:0048548	regulation of pinocytosis	1/362	12/17943	0.217022477230864	0.845150316074324	192211	Prom2	XR_352593.3
GO:0051798	positive regulation of hair follicle development	1/362	12/17943	0.217022477230864	0.845150316074324	308870	Numa1	XR_001835573.1,XR_001835574.1,XR_593722.2
GO:0060405	regulation of penile erection	1/362	12/17943	0.217022477230864	0.845150316074324	25432	Drd4	XR_001838621.1
GO:0061370	testosterone biosynthetic process	1/362	12/17943	0.217022477230864	0.845150316074324	25322	Hsd17b1	XR_001835573.1,XR_001835574.1,XR_593722.2
GO:0071639	positive regulation of monocyte chemotactic protein-1 production	1/362	12/17943	0.217022477230864	0.845150316074324	25459	Hmgb1	XR_593486.1
GO:0072015	glomerular visceral epithelial cell development	1/362	12/17943	0.217022477230864	0.845150316074324	170672	Nphs2	XR_593486.1
GO:0072124	regulation of glomerular mesangial cell proliferation	1/362	12/17943	0.217022477230864	0.845150316074324	117279	Cflar	XR_001840492.1
GO:0090161	Golgi ribbon formation	1/362	12/17943	0.217022477230864	0.845150316074324	289883	Tmed5	XR_001835573.1,XR_001835574.1
GO:0090557	establishment of endothelial intestinal barrier	1/362	12/17943	0.217022477230864	0.845150316074324	310533	Rapgef2	XR_591154.2
GO:0097090	presynaptic membrane organization	1/362	12/17943	0.217022477230864	0.845150316074324	60391	Nrxn1	XR_354566.3
GO:1902617	response to fluoride	1/362	12/17943	0.217022477230864	0.845150316074324	29393	Col1a1	XR_001840385.1,XR_001840386.1
GO:0071331	cellular response to hexose stimulus	6/362	200/17943	0.217920778343631	0.845150316074324	24247/500562/362291/60391/29714/65197	Casr/Lin28a/Myt1/Nrxn1/Ptprn2/Slc2a5	XR_001840492.1/XR_001835573.1,XR_001835574.1,XR_593722.2/XR_593486.1/XR_354566.3/NR_110712.1/XR_001838621.1
GO:0002703	regulation of leukocyte mediated immunity	7/362	242/17943	0.218074050617332	0.845150316074324	29333/113937/307850/25459/307366/414788/85491	Cd46/Clec2d/Exosc6/Hmgb1/Malt1/RT1-T24-3/Vamp7	XR_001835573.1,XR_001835574.1,XR_001840492.1,XR_593722.2/XR_353646.3/XR_001842150.1,XR_596086.2/XR_593486.1/XR_001835573.1,XR_001835574.1/XR_593486.1/XR_001835573.1,XR_001835574.1,XR_001840492.1,XR_593722.2
GO:0072175	epithelial tube formation	5/362	159/17943	0.218676240682628	0.845150316074324	78963/64044/303811/116475/362657	Apaf1/Casp8/Dvl3/Ift172/Mthfr	XR_001835573.1,XR_001835574.1,XR_001840492.1,XR_593722.2/XR_001835573.1,XR_001835574.1/XR_001836873.1/XR_001838298.1/XR_001835573.1,XR_001835574.1,XR_001840492.1,XR_593722.2
GO:0007162	negative regulation of cell adhesion	8/362	285/17943	0.219327522478053	0.845150316074324	25237/114492/25408/29393/100360552/25194/25459/25350	Acvrl1/Ccl28/Cd80/Col1a1/Fzd7/Gnrh1/Hmgb1/Sftpd	XR_593486.1/XR_001842150.1/XR_001840512.1/XR_001840385.1,XR_001840386.1/XR_001837817.1,XR_593486.1/XR_596164.1/XR_593486.1/XR_360377.3
GO:0050868	negative regulation of T cell activation	4/362	119/17943	0.219722870242591	0.845150316074324	25408/25194/25459/25350	Cd80/Gnrh1/Hmgb1/Sftpd	XR_001840512.1/XR_596164.1/XR_593486.1/XR_360377.3
GO:0044270	cellular nitrogen compound catabolic process	12/362	460/17943	0.220861125301296	0.845150316074324	313593/305035/316421/78963/114214/301062/307850/363195/500562/58813/364834/363113	Ago3/Angel2/Aox2/Apaf1/Dffa/Exog/Exosc6/Gtpbp2/Lin28a/Nt5e/Polr2d/Syncrip	XR_001835573.1,XR_001835574.1,XR_001840492.1,XR_593722.2/XR_354783.3/XR_001835573.1,XR_001835574.1,XR_593722.2/XR_001835573.1,XR_001835574.1,XR_001840492.1,XR_593722.2/XR_353556.3/XR_001842150.1,XR_354783.3,XR_596086.2/XR_001842150.1,XR_596086.2/XR_001835573.1,XR_001835574.1,XR_593722.2/XR_001835573.1,XR_001835574.1,XR_593722.2/XR_001835573.1,XR_001835574.1,XR_001840492.1/XR_146387.4/XR_001835573…
GO:0002757	immune response-activating signal transduction	9/362	329/17943	0.22172939595605	0.845150316074324	364403/25300/25150/24388/25459/680478/307366/311658/500561	Blk/Cd247/Fyn/Gfi1/Hmgb1/Lrrc19/Malt1/Nfatc2/Themis2	XR_001835573.1,XR_001835574.1,XR_001840492.1,XR_593722.2/XR_001835573.1,XR_001835574.1/XR_001842492.1/XR_001840492.1,XR_593722.2/XR_593486.1/XR_001835573.1,XR_001835574.1,XR_001840492.1,XR_593722.2/XR_001835573.1,XR_001835574.1/XR_001835573.1,XR_001835574.1,XR_593722.2/XR_593722.2
GO:0007212	dopamine receptor signaling pathway	2/362	44/17943	0.222525330697011	0.845150316074324	25432/25643	Drd4/Gnai3	XR_001838621.1/XR_001836873.1
GO:0009066	aspartate family amino acid metabolic process	2/362	44/17943	0.222525330697011	0.845150316074324	366959/362657	Gcat/Mthfr	XR_001835573.1,XR_001835574.1,XR_001840492.1,XR_593722.2/XR_001835573.1,XR_001835574.1,XR_001840492.1,XR_593722.2
GO:0032007	negative regulation of TOR signaling	2/362	44/17943	0.222525330697011	0.845150316074324	305464/59329	Depdc5/Sik1	XR_001840492.1/XR_001842578.1
GO:0032881	regulation of polysaccharide metabolic process	2/362	44/17943	0.222525330697011	0.845150316074324	25459/291069	Hmgb1/Ppp1r3g	XR_593486.1/XR_596716.1
GO:0046854	phosphatidylinositol phosphorylation	2/362	44/17943	0.222525330697011	0.845150316074324	64161/60664	Pi4ka/Pik3r3	XR_590408.1/XR_001835573.1,XR_001835574.1,XR_001840492.1,XR_593722.2
GO:0051154	negative regulation of striated muscle cell differentiation	2/362	44/17943	0.222525330697011	0.845150316074324	117279/100360552	Cflar/Fzd7	XR_001840492.1/XR_001837817.1,XR_593486.1
GO:0071295	cellular response to vitamin	2/362	44/17943	0.222525330697011	0.845150316074324	24247/29393	Casr/Col1a1	XR_001840492.1/XR_001840385.1,XR_001840386.1
GO:1904646	cellular response to amyloid-beta	2/362	44/17943	0.222525330697011	0.845150316074324	25150/311144	Fyn/Itga4	XR_001842492.1/XR_001835573.1,XR_001835574.1
GO:0099565	chemical synaptic transmission, postsynaptic	4/362	120/17943	0.223996518190161	0.845150316074324	25102/24261/25432/60391	Chrna5/Chrnb1/Drd4/Nrxn1	XR_001835573.1,XR_001835574.1,XR_001840492.1/XR_001838621.1/XR_001838621.1/XR_354566.3
GO:0006405	RNA export from nucleus	3/362	81/17943	0.224292631930452	0.845150316074324	313167/296634/364834	Nol6/Nup214/Polr2d	XR_001835573.1,XR_001835574.1/XR_001842150.1/XR_146387.4
GO:0006402	mRNA catabolic process	6/362	202/17943	0.224381609052951	0.845150316074324	313593/305035/307850/363195/364834/363113	Ago3/Angel2/Exosc6/Gtpbp2/Polr2d/Syncrip	XR_001835573.1,XR_001835574.1,XR_001840492.1,XR_593722.2/XR_354783.3/XR_001842150.1,XR_596086.2/XR_001835573.1,XR_001835574.1,XR_593722.2/XR_146387.4/XR_001835573.1,XR_001835574.1,XR_001840492.1,XR_593722.2
GO:0010631	epithelial cell migration	8/362	287/17943	0.224707361267811	0.845150316074324	25237/361341/305987/25459/81679/24600/60664/498130	Acvrl1/Ccbe1/Dock5/Hmgb1/Jup/Nos3/Pik3r3/Stard13	XR_593486.1/XR_001842127.1/XR_596164.1/XR_593486.1/XR_001840290.1/XR_001842150.1/XR_001835573.1,XR_001835574.1,XR_001840492.1,XR_593722.2/XR_595202.2
GO:0003012	muscle system process	11/362	418/17943	0.225484369077418	0.845150316074324	117279/24261/305987/313729/288606/81679/308899/65276/24600/25349/311642	Cflar/Chrnb1/Dock5/Errfi1/Gtf2ird2/Jup/Mrvi1/Nmur1/Nos3/Scn2b/Sulf2	XR_001840492.1/XR_001838621.1/XR_596164.1/XR_001835573.1,XR_001835574.1/XR_001835573.1,XR_001835574.1/XR_001840290.1/XR_590408.1/XR_593722.2/XR_001842150.1/XR_001835573.1,XR_001835574.1/XR_001837367.1
GO:0046631	alpha-beta T cell activation	5/362	161/17943	0.22598989189756	0.845150316074324	25408/360509/25459/307366/290206	Cd80/Dock2/Hmgb1/Malt1/Psmb11	XR_001840512.1/XR_001835573.1,XR_001835574.1/XR_593486.1/XR_001835573.1,XR_001835574.1/XR_001835573.1,XR_001835574.1,XR_001840492.1,XR_593722.2
GO:0071326	cellular response to monosaccharide stimulus	6/362	203/17943	0.227635532542133	0.845150316074324	24247/500562/362291/60391/29714/65197	Casr/Lin28a/Myt1/Nrxn1/Ptprn2/Slc2a5	XR_001840492.1/XR_001835573.1,XR_001835574.1,XR_593722.2/XR_593486.1/XR_354566.3/NR_110712.1/XR_001838621.1
GO:0048284	organelle fusion	4/362	121/17943	0.228291703547272	0.845150316074324	84480/25643/305623/85491	Bnip3/Gnai3/Tmem175/Vamp7	XR_350825.3/XR_001836873.1/XR_001835573.1,XR_001835574.1,XR_001840492.1,XR_593722.2/XR_001835573.1,XR_001835574.1,XR_001840492.1,XR_593722.2
GO:0046700	heterocycle catabolic process	12/362	464/17943	0.22932544123694	0.845150316074324	313593/305035/316421/78963/114214/301062/307850/363195/500562/58813/364834/363113	Ago3/Angel2/Aox2/Apaf1/Dffa/Exog/Exosc6/Gtpbp2/Lin28a/Nt5e/Polr2d/Syncrip	XR_001835573.1,XR_001835574.1,XR_001840492.1,XR_593722.2/XR_354783.3/XR_001835573.1,XR_001835574.1,XR_593722.2/XR_001835573.1,XR_001835574.1,XR_001840492.1,XR_593722.2/XR_353556.3/XR_001842150.1,XR_354783.3,XR_596086.2/XR_001842150.1,XR_596086.2/XR_001835573.1,XR_001835574.1,XR_593722.2/XR_001835573.1,XR_001835574.1,XR_593722.2/XR_001835573.1,XR_001835574.1,XR_001840492.1/XR_146387.4/XR_001835573…
GO:0090630	activation of GTPase activity	3/362	82/17943	0.229618530501418	0.845150316074324	25371/404781/304914	Adprh/Iqsec3/Rabgap1l	XR_001840512.1/XR_001835573.1,XR_001835574.1,XR_001840492.1/XR_595519.2
GO:0008654	phospholipid biosynthetic process	5/362	162/17943	0.229673855313696	0.845150316074324	362866/311617/291211/286936/362972	Chpt1/Fitm2/Ggps1/Pcyt1b/Pnpla3	XR_593368.2/XR_001835573.1,XR_001835574.1,XR_001840492.1/XR_354783.3,XR_596086.2/XR_593722.2/XR_001835573.1,XR_001835574.1,XR_001840492.1,XR_593722.2
GO:0022409	positive regulation of cell-cell adhesion	7/362	246/17943	0.22981664429922	0.845150316074324	117029/29333/25408/25459/25662/311144/307366	Ccr5/Cd46/Cd80/Hmgb1/Igfbp2/Itga4/Malt1	XR_593722.2/XR_001835573.1,XR_001835574.1,XR_001840492.1,XR_593722.2/XR_001840512.1/XR_593486.1/XR_357119.2/XR_001835573.1,XR_001835574.1/XR_001835573.1,XR_001835574.1
GO:0045471	response to ethanol	7/362	246/17943	0.22981664429922	0.845150316074324	310903/64044/24248/84350/25150/25194/24600	Adh6/Casp8/Cat/Dnmt1/Fyn/Gnrh1/Nos3	XR_001835573.1,XR_001835574.1/XR_001835573.1,XR_001835574.1/XR_001837186.1/XR_001835573.1,XR_001835574.1,XR_001840492.1,XR_593722.2/XR_001842492.1/XR_596164.1/XR_001842150.1
GO:0001961	positive regulation of cytokine-mediated signaling pathway	2/362	45/17943	0.229988479871742	0.845150316074324	24388/303905	Gfi1/Parp9	XR_001840492.1,XR_593722.2/XR_001840492.1,XR_593722.2
GO:0010226	response to lithium ion	2/362	45/17943	0.229988479871742	0.845150316074324	81651/25662	Cspg4/Igfbp2	XR_593928.1/XR_357119.2
GO:0010464	regulation of mesenchymal cell proliferation	2/362	45/17943	0.229988479871742	0.845150316074324	25459/500030	Hmgb1/Phf14	XR_593486.1/XR_596086.2
GO:0043124	negative regulation of I-kappaB kinase/NF-kappaB signaling	2/362	45/17943	0.229988479871742	0.845150316074324	64044/287070	Casp8/Nlrc3	XR_001835573.1,XR_001835574.1/XR_001840109.1,XR_001840110.1
GO:0090207	regulation of triglyceride metabolic process	2/362	45/17943	0.229988479871742	0.845150316074324	311617/59329	Fitm2/Sik1	XR_001835573.1,XR_001835574.1,XR_001840492.1/XR_001842578.1
GO:0090132	epithelium migration	8/362	289/17943	0.230135176008607	0.845150316074324	25237/361341/305987/25459/81679/24600/60664/498130	Acvrl1/Ccbe1/Dock5/Hmgb1/Jup/Nos3/Pik3r3/Stard13	XR_593486.1/XR_001842127.1/XR_596164.1/XR_593486.1/XR_001840290.1/XR_001842150.1/XR_001835573.1,XR_001835574.1,XR_001840492.1,XR_593722.2/XR_595202.2
GO:1903039	positive regulation of leukocyte cell-cell adhesion	6/362	204/17943	0.230904678285075	0.845150316074324	29333/25408/25459/25662/311144/307366	Cd46/Cd80/Hmgb1/Igfbp2/Itga4/Malt1	XR_001835573.1,XR_001835574.1,XR_001840492.1,XR_593722.2/XR_001840512.1/XR_593486.1/XR_357119.2/XR_001835573.1,XR_001835574.1/XR_001835573.1,XR_001835574.1
GO:0006665	sphingolipid metabolic process	4/362	122/17943	0.232607615306622	0.845150316074324	304208/315165/117185/316642	Cers4/Naga/Neu3/Neu4	XR_591154.2/XR_001840492.1/XR_593486.1/XR_001835573.1,XR_001835574.1
GO:0001845	phagolysosome assembly	1/362	13/17943	0.232829619233119	0.845150316074324	305623	Tmem175	XR_001835573.1,XR_001835574.1,XR_001840492.1,XR_593722.2
GO:0002713	negative regulation of B cell mediated immunity	1/362	13/17943	0.232829619233119	0.845150316074324	29333	Cd46	XR_001835573.1,XR_001835574.1,XR_001840492.1,XR_593722.2
GO:0002890	negative regulation of immunoglobulin mediated immune response	1/362	13/17943	0.232829619233119	0.845150316074324	29333	Cd46	XR_001835573.1,XR_001835574.1,XR_001840492.1,XR_593722.2
GO:0005513	detection of calcium ion	1/362	13/17943	0.232829619233119	0.845150316074324	24247	Casr	XR_001840492.1
GO:0007183	SMAD protein complex assembly	1/362	13/17943	0.232829619233119	0.845150316074324	25671	Smad1	XR_001835573.1,XR_001835574.1,XR_001840492.1,XR_593722.2
GO:0007320	insemination	1/362	13/17943	0.232829619233119	0.845150316074324	64679	Tgm4	XR_001835573.1,XR_001835574.1,XR_001840492.1,XR_593722.2
GO:0007614	short-term memory	1/362	13/17943	0.232829619233119	0.845150316074324	25432	Drd4	XR_001838621.1
GO:0009151	purine deoxyribonucleotide metabolic process	1/362	13/17943	0.232829619233119	0.845150316074324	26956	Ak3	XR_593722.2
GO:0009437	carnitine metabolic process	1/362	13/17943	0.232829619233119	0.845150316074324	64040	Aldh9a1	XR_593486.1
GO:0010885	regulation of cholesterol storage	1/362	13/17943	0.232829619233119	0.845150316074324	498638	Msr1	XR_001835573.1,XR_001835574.1,XR_001840492.1,XR_593722.2
GO:0010889	regulation of sequestering of triglyceride	1/362	13/17943	0.232829619233119	0.845150316074324	311617	Fitm2	XR_001835573.1,XR_001835574.1,XR_001840492.1
GO:0014842	regulation of skeletal muscle satellite cell proliferation	1/362	13/17943	0.232829619233119	0.845150316074324	117279	Cflar	XR_001840492.1
GO:0015682	ferric iron transport	1/362	13/17943	0.232829619233119	0.845150316074324	304286	Lmtk2	XR_590408.1
GO:0021859	pyramidal neuron differentiation	1/362	13/17943	0.232829619233119	0.845150316074324	307940	Disc1	XR_354783.3
GO:0030299	intestinal cholesterol absorption	1/362	13/17943	0.232829619233119	0.845150316074324	300228	Lima1	XR_001840492.1,XR_593722.2
GO:0031223	auditory behavior	1/362	13/17943	0.232829619233119	0.845150316074324	60391	Nrxn1	XR_354566.3
GO:0031937	positive regulation of chromatin silencing	1/362	13/17943	0.232829619233119	0.845150316074324	84350	Dnmt1	XR_001835573.1,XR_001835574.1,XR_001840492.1,XR_593722.2
GO:0031953	negative regulation of protein autophosphorylation	1/362	13/17943	0.232829619233119	0.845150316074324	313729	Errfi1	XR_001835573.1,XR_001835574.1
GO:0032353	negative regulation of hormone biosynthetic process	1/362	13/17943	0.232829619233119	0.845150316074324	24388	Gfi1	XR_001840492.1,XR_593722.2
GO:0033004	negative regulation of mast cell activation	1/362	13/17943	0.232829619233119	0.845150316074324	57302	Cnr2	XR_596086.2
GO:0033079	immature T cell proliferation	1/362	13/17943	0.232829619233119	0.845150316074324	25194	Gnrh1	XR_596164.1
GO:0034086	maintenance of sister chromatid cohesion	1/362	13/17943	0.232829619233119	0.845150316074324	293967	Smc5	XR_596086.2
GO:0034776	response to histamine	1/362	13/17943	0.232829619233119	0.845150316074324	25432	Drd4	XR_001838621.1
GO:0035092	sperm chromatin condensation	1/362	13/17943	0.232829619233119	0.845150316074324	363912	Piwil1	XR_001840492.1,XR_593722.2
GO:0035435	phosphate ion transmembrane transport	1/362	13/17943	0.232829619233119	0.845150316074324	85263	Slc25a14	XR_001842774.1
GO:0042048	olfactory behavior	1/362	13/17943	0.232829619233119	0.845150316074324	25432	Drd4	XR_001838621.1
GO:0042362	fat-soluble vitamin biosynthetic process	1/362	13/17943	0.232829619233119	0.845150316074324	24388	Gfi1	XR_001840492.1,XR_593722.2
GO:0042635	positive regulation of hair cycle	1/362	13/17943	0.232829619233119	0.845150316074324	308870	Numa1	XR_001835573.1,XR_001835574.1,XR_593722.2
GO:0043144	snoRNA processing	1/362	13/17943	0.232829619233119	0.845150316074324	307850	Exosc6	XR_001842150.1,XR_596086.2
GO:0044557	relaxation of smooth muscle	1/362	13/17943	0.232829619233119	0.845150316074324	308899	Mrvi1	XR_590408.1
GO:0050667	homocysteine metabolic process	1/362	13/17943	0.232829619233119	0.845150316074324	362657	Mthfr	XR_001835573.1,XR_001835574.1,XR_001840492.1,XR_593722.2
GO:0051382	kinetochore assembly	1/362	13/17943	0.232829619233119	0.845150316074324	501706	Mis12	XR_001840492.1,XR_593722.2
GO:0051573	negative regulation of histone H3-K9 methylation	1/362	13/17943	0.232829619233119	0.845150316074324	84350	Dnmt1	XR_001835573.1,XR_001835574.1,XR_001840492.1,XR_593722.2
GO:0070269	pyroptosis	1/362	13/17943	0.232829619233119	0.845150316074324	360619	Gsdma	XR_001838621.1,XR_593486.1
GO:0070986	left/right axis specification	1/362	13/17943	0.232829619233119	0.845150316074324	116475	Ift172	XR_001838298.1
GO:0071027	nuclear RNA surveillance	1/362	13/17943	0.232829619233119	0.845150316074324	307850	Exosc6	XR_001842150.1,XR_596086.2
GO:0071028	nuclear mRNA surveillance	1/362	13/17943	0.232829619233119	0.845150316074324	307850	Exosc6	XR_001842150.1,XR_596086.2
GO:0072110	glomerular mesangial cell proliferation	1/362	13/17943	0.232829619233119	0.845150316074324	117279	Cflar	XR_001840492.1
GO:0072310	glomerular epithelial cell development	1/362	13/17943	0.232829619233119	0.845150316074324	170672	Nphs2	XR_593486.1
GO:0072425	signal transduction involved in G2 DNA damage checkpoint	1/362	13/17943	0.232829619233119	0.845150316074324	361195	Cdc14b	XR_001838621.1
GO:0072711	cellular response to hydroxyurea	1/362	13/17943	0.232829619233119	0.845150316074324	313668	Ddi2	XR_593486.1
GO:0090179	planar cell polarity pathway involved in neural tube closure	1/362	13/17943	0.232829619233119	0.845150316074324	303811	Dvl3	XR_001836873.1
GO:0090193	positive regulation of glomerulus development	1/362	13/17943	0.232829619233119	0.845150316074324	117279	Cflar	XR_001840492.1
GO:0090220	chromosome localization to nuclear envelope involved in homologous chromosome segregation	1/362	13/17943	0.232829619233119	0.845150316074324	308581	Ccdc155	XR_001837817.1
GO:0090308	regulation of methylation-dependent chromatin silencing	1/362	13/17943	0.232829619233119	0.845150316074324	84350	Dnmt1	XR_001835573.1,XR_001835574.1,XR_001840492.1,XR_593722.2
GO:0106072	negative regulation of adenylate cyclase-activating G protein-coupled receptor signaling pathway	1/362	13/17943	0.232829619233119	0.845150316074324	363112	Mrap2	XR_594063.2
GO:1902950	regulation of dendritic spine maintenance	1/362	13/17943	0.232829619233119	0.845150316074324	25150	Fyn	XR_001842492.1
GO:2000232	regulation of rRNA processing	1/362	13/17943	0.232829619233119	0.845150316074324	291061	Riok1	XR_001835573.1,XR_001835574.1,XR_001840492.1,XR_593722.2
GO:2001223	negative regulation of neuron migration	1/362	13/17943	0.232829619233119	0.845150316074324	25194	Gnrh1	XR_596164.1
GO:0045926	negative regulation of growth	8/362	290/17943	0.232866608895492	0.845150316074324	25237/305589/117029/60396/155696/114118/361745/303039	Acvrl1/Bcl11a/Ccr5/Cdkl3/Dcbld2/Gng4/Smarca2/Wwc1	XR_593486.1/XR_001835573.1,XR_001835574.1/XR_593722.2/XR_354783.3,XR_596086.2/XR_001840492.1/XR_001835573.1,XR_001835574.1,XR_593722.2/XR_001836116.1/XR_001835573.1,XR_001835574.1,XR_593722.2
GO:0031214	biomineral tissue development	5/362	163/17943	0.233375245905976	0.845150316074324	29393/24600/297096/56782/302680	Col1a1/Nos3/Snx10/Srgn/Txlng	XR_001840385.1,XR_001840386.1/XR_001842150.1/XR_001840492.1,XR_593722.2/XR_001835573.1,XR_001835574.1,XR_001840492.1/XR_001842150.1,XR_354783.3,XR_596086.2
GO:0001822	kidney development	9/362	334/17943	0.234360620270178	0.845150316074324	64040/78963/24248/117279/500562/170672/65151/25671/311642	Aldh9a1/Apaf1/Cat/Cflar/Lin28a/Nphs2/Rida/Smad1/Sulf2	XR_593486.1/XR_001835573.1,XR_001835574.1,XR_001840492.1,XR_593722.2/XR_001837186.1/XR_001840492.1/XR_001835573.1,XR_001835574.1,XR_593722.2/XR_593486.1/XR_593486.1/XR_001835573.1,XR_001835574.1,XR_001840492.1,XR_593722.2/XR_001837367.1
GO:0046486	glycerolipid metabolic process	9/362	335/17943	0.236918036363156	0.845150316074324	24248/362866/304289/311617/286936/64161/60664/362972/59329	Cat/Chpt1/Daglb/Fitm2/Pcyt1b/Pi4ka/Pik3r3/Pnpla3/Sik1	XR_001837186.1/XR_593368.2/XR_590408.1/XR_001835573.1,XR_001835574.1,XR_001840492.1/XR_593722.2/XR_590408.1/XR_001835573.1,XR_001835574.1,XR_001840492.1,XR_593722.2/XR_001835573.1,XR_001835574.1,XR_001840492.1,XR_593722.2/XR_001842578.1
GO:0031570	DNA integrity checkpoint	4/362	123/17943	0.236943444946063	0.845150316074324	361195/360621/114212/315978	Cdc14b/Cdc6/Chek2/Nek11	XR_001838621.1/XR_001835573.1,XR_001835574.1,XR_001840492.1/XR_001838621.1/XR_001840498.1
GO:0000910	cytokinesis	5/362	164/17943	0.237093564315875	0.845150316074324	361195/360621/306589/497974/171565	Cdc14b/Cdc6/Klhdc8b/Myo19/Stambp	XR_001838621.1/XR_001835573.1,XR_001835574.1,XR_001840492.1/XR_593722.2/XR_001840492.1,XR_593722.2/XR_354783.3,XR_596086.2
GO:0002534	cytokine production involved in inflammatory response	2/362	46/17943	0.237467720772439	0.845150316074324	293628/287070	Chid1/Nlrc3	XR_596086.2/XR_001840109.1,XR_001840110.1
GO:0019098	reproductive behavior	2/362	46/17943	0.237467720772439	0.845150316074324	299016/64679	Npas3/Tgm4	XR_001838621.1/XR_001835573.1,XR_001835574.1,XR_001840492.1,XR_593722.2
GO:0035196	production of miRNAs involved in gene silencing by miRNA	2/362	46/17943	0.237467720772439	0.845150316074324	313593/500562	Ago3/Lin28a	XR_001835573.1,XR_001835574.1,XR_001840492.1,XR_593722.2/XR_001835573.1,XR_001835574.1,XR_593722.2
GO:0090184	positive regulation of kidney development	2/362	46/17943	0.237467720772439	0.845150316074324	117279/500562	Cflar/Lin28a	XR_001840492.1/XR_001835573.1,XR_001835574.1,XR_593722.2
GO:0097366	response to bronchodilator	3/362	84/17943	0.240339074153369	0.845150316074324	117279/57302/25432	Cflar/Cnr2/Drd4	XR_001840492.1/XR_596086.2/XR_001838621.1
GO:0002456	T cell mediated immunity	4/362	124/17943	0.241298386786299	0.845150316074324	29333/25459/307366/414788	Cd46/Hmgb1/Malt1/RT1-T24-3	XR_001835573.1,XR_001835574.1,XR_001840492.1,XR_593722.2/XR_593486.1/XR_001835573.1,XR_001835574.1/XR_593486.1
GO:0071774	response to fibroblast growth factor	4/362	124/17943	0.241298386786299	0.845150316074324	24247/29393/60391/311642	Casr/Col1a1/Nrxn1/Sulf2	XR_001840492.1/XR_001840385.1,XR_001840386.1/XR_354566.3/XR_001837367.1
GO:0071496	cellular response to external stimulus	11/362	425/17943	0.241301008014012	0.845150316074324	305589/84480/64044/24247/29393/305464/54287/25150/311144/24600/59329	Bcl11a/Bnip3/Casp8/Casr/Col1a1/Depdc5/Eif2ak2/Fyn/Itga4/Nos3/Sik1	XR_001835573.1,XR_001835574.1/XR_350825.3/XR_001835573.1,XR_001835574.1/XR_001840492.1/XR_001840385.1,XR_001840386.1/XR_001840492.1/XR_593781.2/XR_001842492.1/XR_001835573.1,XR_001835574.1/XR_001842150.1/XR_001842578.1
GO:0031503	protein-containing complex localization	7/362	250/17943	0.24176913588653	0.845150316074324	25432/116475/300866/313167/60391/296634/364834	Drd4/Ift172/Lca5/Nol6/Nrxn1/Nup214/Polr2d	XR_001838621.1/XR_001838298.1/XR_001835573.1,XR_001835574.1/XR_001835573.1,XR_001835574.1/XR_354566.3/XR_001842150.1/XR_146387.4
GO:0007188	adenylate cyclase-modulating G protein-coupled receptor signaling pathway	6/362	208/17943	0.244126683917064	0.845150316074324	24247/25432/25643/79247/363112/310533	Casr/Drd4/Gnai3/Htr5b/Mrap2/Rapgef2	XR_001840492.1/XR_001838621.1/XR_001836873.1/XR_001840492.1/XR_594063.2/XR_591154.2
GO:0051147	regulation of muscle cell differentiation	5/362	166/17943	0.244578985193336	0.845150316074324	117279/84350/100360552/311658/59329	Cflar/Dnmt1/Fzd7/Nfatc2/Sik1	XR_001840492.1/XR_001835573.1,XR_001835574.1,XR_001840492.1,XR_593722.2/XR_001837817.1,XR_593486.1/XR_001835573.1,XR_001835574.1,XR_593722.2/XR_001842578.1
GO:0001941	postsynaptic membrane organization	2/362	47/17943	0.244959378086916	0.845150316074324	24261/60391	Chrnb1/Nrxn1	XR_001838621.1/XR_354566.3
GO:0003197	endocardial cushion development	2/362	47/17943	0.244959378086916	0.845150316074324	25237/24600	Acvrl1/Nos3	XR_593486.1/XR_001842150.1
GO:0007520	myoblast fusion	2/362	47/17943	0.244959378086916	0.845150316074324	117279/311658	Cflar/Nfatc2	XR_001840492.1/XR_001835573.1,XR_001835574.1,XR_593722.2
GO:0010907	positive regulation of glucose metabolic process	2/362	47/17943	0.244959378086916	0.845150316074324	25459/291069	Hmgb1/Ppp1r3g	XR_593486.1/XR_596716.1
GO:0018023	peptidyl-lysine trimethylation	2/362	47/17943	0.244959378086916	0.845150316074324	683923/259270	Bend3/Zfp335	XR_001838621.1/XR_001842150.1
GO:0032768	regulation of monooxygenase activity	2/362	47/17943	0.244959378086916	0.845150316074324	57302/24388	Cnr2/Gfi1	XR_596086.2/XR_001840492.1,XR_593722.2
GO:0046189	phenol-containing compound biosynthetic process	2/362	47/17943	0.244959378086916	0.845150316074324	310533/89821	Rapgef2/Trpc1	XR_591154.2/XR_353556.3
GO:0046685	response to arsenic-containing substance	2/362	47/17943	0.244959378086916	0.845150316074324	309465/360772	Gsto2/Zfand2a	XR_001840492.1,XR_593722.2/XR_596086.2
GO:0090279	regulation of calcium ion import	2/362	47/17943	0.244959378086916	0.845150316074324	24247/25150	Casr/Fyn	XR_001840492.1/XR_001842492.1
GO:0010906	regulation of glucose metabolic process	4/362	125/17943	0.245671638336703	0.845150316074324	25459/116551/291069/59329	Hmgb1/Pdk1/Ppp1r3g/Sik1	XR_593486.1/XR_001840492.1/XR_596716.1/XR_001842578.1
GO:0014902	myotube differentiation	4/362	125/17943	0.245671638336703	0.845150316074324	310704/117279/311658/59329	Bcl9/Cflar/Nfatc2/Sik1	XR_596086.2/XR_001840492.1/XR_001835573.1,XR_001835574.1,XR_593722.2/XR_001842578.1
GO:0043500	muscle adaptation	4/362	125/17943	0.245671638336703	0.845150316074324	117279/313729/288606/24600	Cflar/Errfi1/Gtf2ird2/Nos3	XR_001840492.1/XR_001835573.1,XR_001835574.1/XR_001835573.1,XR_001835574.1/XR_001842150.1
GO:0099175	regulation of postsynapse organization	4/362	125/17943	0.245671638336703	0.845150316074324	25150/362558/60391/56782	Fyn/Lrp8/Nrxn1/Srgn	XR_001842492.1/XR_001840498.1/XR_354566.3/XR_001835573.1,XR_001835574.1,XR_001840492.1
GO:0006664	glycolipid metabolic process	3/362	85/17943	0.245730696870813	0.845150316074324	315165/117185/316642	Naga/Neu3/Neu4	XR_001840492.1/XR_593486.1/XR_001835573.1,XR_001835574.1
GO:0032465	regulation of cytokinesis	3/362	85/17943	0.245730696870813	0.845150316074324	361195/360621/497974	Cdc14b/Cdc6/Myo19	XR_001838621.1/XR_001835573.1,XR_001835574.1,XR_001840492.1/XR_001840492.1,XR_593722.2
GO:0033574	response to testosterone	3/362	85/17943	0.245730696870813	0.845150316074324	117279/84350/25194	Cflar/Dnmt1/Gnrh1	XR_001840492.1/XR_001835573.1,XR_001835574.1,XR_001840492.1,XR_593722.2/XR_596164.1
GO:0000302	response to reactive oxygen species	8/362	295/17943	0.246691463616459	0.845150316074324	84480/24248/117279/29393/25150/24600/287662/117514	Bnip3/Cat/Cflar/Col1a1/Fyn/Nos3/Pcgf2/Txnip	XR_350825.3/XR_001837186.1/XR_001840492.1/XR_001840385.1,XR_001840386.1/XR_001842492.1/XR_001842150.1/XR_001842150.1/XR_591224.2
GO:0097193	intrinsic apoptotic signaling pathway	8/362	295/17943	0.246691463616459	0.845150316074324	78963/84480/114212/299002/362778/116551/300948/292041	Apaf1/Bnip3/Chek2/G2e3/Gskip/Pdk1/Rnf7/Wwox	XR_001835573.1,XR_001835574.1,XR_001840492.1,XR_593722.2/XR_350825.3/XR_001838621.1/XR_596086.2/XR_593722.2/XR_001840492.1/XR_001835573.1,XR_001835574.1,XR_001840492.1/XR_597265.2
GO:0030902	hindbrain development	6/362	209/17943	0.247466831391997	0.845150316074324	26956/192253/60391/300948/25671/363445	Ak3/Myo16/Nrxn1/Rnf7/Smad1/Usp9x	XR_593722.2/XR_596560.1/XR_354566.3/XR_001835573.1,XR_001835574.1,XR_001840492.1/XR_001835573.1,XR_001835574.1,XR_001840492.1,XR_593722.2/XR_001835573.1,XR_001835574.1,XR_001840492.1,XR_593722.2
GO:0043281	regulation of cysteine-type endopeptidase activity involved in apoptotic process	6/362	209/17943	0.247466831391997	0.845150316074324	78963/64044/117279/360721/25459/300948	Apaf1/Casp8/Cflar/Fam162a/Hmgb1/Rnf7	XR_001835573.1,XR_001835574.1,XR_001840492.1,XR_593722.2/XR_001835573.1,XR_001835574.1/XR_001840492.1/XR_001835573.1,XR_001835574.1,XR_001840492.1,XR_593722.2/XR_593486.1/XR_001835573.1,XR_001835574.1,XR_001840492.1
GO:0000722	telomere maintenance via recombination	1/362	14/17943	0.2483185025481	0.845150316074324	293967	Smc5	XR_596086.2
GO:0001771	immunological synapse formation	1/362	14/17943	0.2483185025481	0.845150316074324	360509	Dock2	XR_001835573.1,XR_001835574.1
GO:0006825	copper ion transport	1/362	14/17943	0.2483185025481	0.845150316074324	302864	Mmgt1	XR_590408.1
GO:0006828	manganese ion transport	1/362	14/17943	0.2483185025481	0.845150316074324	89821	Trpc1	XR_353556.3
GO:0007175	negative regulation of epidermal growth factor-activated receptor activity	1/362	14/17943	0.2483185025481	0.845150316074324	313729	Errfi1	XR_001835573.1,XR_001835574.1
GO:0009068	aspartate family amino acid catabolic process	1/362	14/17943	0.2483185025481	0.845150316074324	366959	Gcat	XR_001835573.1,XR_001835574.1,XR_001840492.1,XR_593722.2
GO:0009071	serine family amino acid catabolic process	1/362	14/17943	0.2483185025481	0.845150316074324	60356	Csad	XR_001840492.1
GO:0010642	negative regulation of platelet-derived growth factor receptor signaling pathway	1/362	14/17943	0.2483185025481	0.845150316074324	500030	Phf14	XR_596086.2
GO:0014831	gastro-intestinal system smooth muscle contraction	1/362	14/17943	0.2483185025481	0.845150316074324	311642	Sulf2	XR_001837367.1
GO:0014841	skeletal muscle satellite cell proliferation	1/362	14/17943	0.2483185025481	0.845150316074324	117279	Cflar	XR_001840492.1
GO:0014866	skeletal myofibril assembly	1/362	14/17943	0.2483185025481	0.845150316074324	117279	Cflar	XR_001840492.1
GO:0021683	cerebellar granular layer morphogenesis	1/362	14/17943	0.2483185025481	0.845150316074324	60391	Nrxn1	XR_354566.3
GO:0021932	hindbrain radial glia guided cell migration	1/362	14/17943	0.2483185025481	0.845150316074324	300948	Rnf7	XR_001835573.1,XR_001835574.1,XR_001840492.1
GO:0030950	establishment or maintenance of actin cytoskeleton polarity	1/362	14/17943	0.2483185025481	0.845150316074324	293660	Rhod	XR_001835573.1,XR_001835574.1,XR_593722.2
GO:0031652	positive regulation of heat generation	1/362	14/17943	0.2483185025481	0.845150316074324	117029	Ccr5	XR_593722.2
GO:0032351	negative regulation of hormone metabolic process	1/362	14/17943	0.2483185025481	0.845150316074324	24388	Gfi1	XR_001840492.1,XR_593722.2
GO:0032486	Rap protein signal transduction	1/362	14/17943	0.2483185025481	0.845150316074324	310533	Rapgef2	XR_591154.2
GO:0032966	negative regulation of collagen biosynthetic process	1/362	14/17943	0.2483185025481	0.845150316074324	313729	Errfi1	XR_001835573.1,XR_001835574.1
GO:0034397	telomere localization	1/362	14/17943	0.2483185025481	0.845150316074324	308581	Ccdc155	XR_001837817.1
GO:0038065	collagen-activated signaling pathway	1/362	14/17943	0.2483185025481	0.845150316074324	29393	Col1a1	XR_001840385.1,XR_001840386.1
GO:0042559	pteridine-containing compound biosynthetic process	1/362	14/17943	0.2483185025481	0.845150316074324	29498	Pts	XR_001835573.1,XR_001835574.1
GO:0043455	regulation of secondary metabolic process	1/362	14/17943	0.2483185025481	0.845150316074324	310533	Rapgef2	XR_591154.2
GO:0043471	regulation of cellular carbohydrate catabolic process	1/362	14/17943	0.2483185025481	0.845150316074324	25459	Hmgb1	XR_593486.1
GO:0045060	negative thymic T cell selection	1/362	14/17943	0.2483185025481	0.845150316074324	360509	Dock2	XR_001835573.1,XR_001835574.1
GO:0045351	type I interferon biosynthetic process	1/362	14/17943	0.2483185025481	0.845150316074324	288264	Ifnar1	XR_593486.1
GO:0045618	positive regulation of keratinocyte differentiation	1/362	14/17943	0.2483185025481	0.845150316074324	308870	Numa1	XR_001835573.1,XR_001835574.1,XR_593722.2
GO:0045906	negative regulation of vasoconstriction	1/362	14/17943	0.2483185025481	0.845150316074324	305987	Dock5	XR_596164.1
GO:0046940	nucleoside monophosphate phosphorylation	1/362	14/17943	0.2483185025481	0.845150316074324	26956	Ak3	XR_593722.2
GO:0048672	positive regulation of collateral sprouting	1/362	14/17943	0.2483185025481	0.845150316074324	305589	Bcl11a	XR_001835573.1,XR_001835574.1
GO:0048755	branching morphogenesis of a nerve	1/362	14/17943	0.2483185025481	0.845150316074324	305589	Bcl11a	XR_001835573.1,XR_001835574.1
GO:0072512	trivalent inorganic cation transport	1/362	14/17943	0.2483185025481	0.845150316074324	304286	Lmtk2	XR_590408.1
GO:0072710	response to hydroxyurea	1/362	14/17943	0.2483185025481	0.845150316074324	313668	Ddi2	XR_593486.1
GO:0080184	response to phenylpropanoid	1/362	14/17943	0.2483185025481	0.845150316074324	24248	Cat	XR_001837186.1
GO:0086069	bundle of His cell to Purkinje myocyte communication	1/362	14/17943	0.2483185025481	0.845150316074324	81679	Jup	XR_001840290.1
GO:0090178	regulation of establishment of planar polarity involved in neural tube closure	1/362	14/17943	0.2483185025481	0.845150316074324	303811	Dvl3	XR_001836873.1
GO:0090231	regulation of spindle checkpoint	1/362	14/17943	0.2483185025481	0.845150316074324	301701	Ndc80	XR_594535.2
GO:0090266	regulation of mitotic cell cycle spindle assembly checkpoint	1/362	14/17943	0.2483185025481	0.845150316074324	301701	Ndc80	XR_594535.2
GO:0098911	regulation of ventricular cardiac muscle cell action potential	1/362	14/17943	0.2483185025481	0.845150316074324	81679	Jup	XR_001840290.1
GO:0099151	regulation of postsynaptic density assembly	1/362	14/17943	0.2483185025481	0.845150316074324	60391	Nrxn1	XR_354566.3
GO:1902931	negative regulation of alcohol biosynthetic process	1/362	14/17943	0.2483185025481	0.845150316074324	24388	Gfi1	XR_001840492.1,XR_593722.2
GO:1903504	regulation of mitotic spindle checkpoint	1/362	14/17943	0.2483185025481	0.845150316074324	301701	Ndc80	XR_594535.2
GO:1903830	magnesium ion transmembrane transport	1/362	14/17943	0.2483185025481	0.845150316074324	302864	Mmgt1	XR_590408.1
GO:2001034	positive regulation of double-strand break repair via nonhomologous end joining	1/362	14/17943	0.2483185025481	0.845150316074324	303905	Parp9	XR_001840492.1,XR_593722.2
GO:2001212	regulation of vasculogenesis	1/362	14/17943	0.2483185025481	0.845150316074324	310533	Rapgef2	XR_591154.2
GO:0090130	tissue migration	8/362	296/17943	0.249488631915005	0.845150316074324	25237/361341/305987/25459/81679/24600/60664/498130	Acvrl1/Ccbe1/Dock5/Hmgb1/Jup/Nos3/Pik3r3/Stard13	XR_593486.1/XR_001842127.1/XR_596164.1/XR_593486.1/XR_001840290.1/XR_001842150.1/XR_001835573.1,XR_001835574.1,XR_001840492.1,XR_593722.2/XR_595202.2
GO:0050867	positive regulation of cell activation	9/362	340/17943	0.249852710412532	0.845150316074324	29333/25408/307850/25459/25662/307366/311658/85491/259270	Cd46/Cd80/Exosc6/Hmgb1/Igfbp2/Malt1/Nfatc2/Vamp7/Zfp335	XR_001835573.1,XR_001835574.1,XR_001840492.1,XR_593722.2/XR_001840512.1/XR_001842150.1,XR_596086.2/XR_593486.1/XR_357119.2/XR_001835573.1,XR_001835574.1/XR_001835573.1,XR_001835574.1,XR_593722.2/XR_001835573.1,XR_001835574.1,XR_001840492.1,XR_593722.2/XR_001842150.1
GO:0051153	regulation of striated muscle cell differentiation	4/362	126/17943	0.250062400629372	0.845150316074324	117279/100360552/311658/59329	Cflar/Fzd7/Nfatc2/Sik1	XR_001840492.1/XR_001837817.1,XR_593486.1/XR_001835573.1,XR_001835574.1,XR_593722.2/XR_001842578.1
GO:0050679	positive regulation of epithelial cell proliferation	6/362	210/17943	0.250820150238162	0.845150316074324	25237/288593/117279/100360552/25459/311144	Acvrl1/Ccl24/Cflar/Fzd7/Hmgb1/Itga4	XR_593486.1/XR_001835573.1,XR_001835574.1/XR_001840492.1/XR_001837817.1,XR_593486.1/XR_593486.1/XR_001835573.1,XR_001835574.1
GO:0002709	regulation of T cell mediated immunity	3/362	86/17943	0.2511412384689	0.845150316074324	25459/307366/414788	Hmgb1/Malt1/RT1-T24-3	XR_593486.1/XR_001835573.1,XR_001835574.1/XR_593486.1
GO:0032945	negative regulation of mononuclear cell proliferation	3/362	86/17943	0.2511412384689	0.845150316074324	25408/25194/25350	Cd80/Gnrh1/Sftpd	XR_001840512.1/XR_596164.1/XR_360377.3
GO:0050672	negative regulation of lymphocyte proliferation	3/362	86/17943	0.2511412384689	0.845150316074324	25408/25194/25350	Cd80/Gnrh1/Sftpd	XR_001840512.1/XR_596164.1/XR_360377.3
GO:1903509	liposaccharide metabolic process	3/362	86/17943	0.2511412384689	0.845150316074324	315165/117185/316642	Naga/Neu3/Neu4	XR_001840492.1/XR_593486.1/XR_001835573.1,XR_001835574.1
GO:2000146	negative regulation of cell motility	8/362	297/17943	0.252296081212479	0.845150316074324	25237/114492/117029/25432/25194/25459/81679/498130	Acvrl1/Ccl28/Ccr5/Drd4/Gnrh1/Hmgb1/Jup/Stard13	XR_593486.1/XR_001842150.1/XR_593722.2/XR_001838621.1/XR_596164.1/XR_593486.1/XR_001840290.1/XR_595202.2
GO:0007129	synapsis	2/362	48/17943	0.252459917465807	0.845150316074324	308581/362960	Ccdc155/Dmc1	XR_001837817.1/XR_593722.2
GO:0030517	negative regulation of axon extension	2/362	48/17943	0.252459917465807	0.845150316074324	117029/60396	Ccr5/Cdkl3	XR_593722.2/XR_354783.3,XR_596086.2
GO:0031050	dsRNA processing	2/362	48/17943	0.252459917465807	0.845150316074324	313593/500562	Ago3/Lin28a	XR_001835573.1,XR_001835574.1,XR_001840492.1,XR_593722.2/XR_001835573.1,XR_001835574.1,XR_593722.2
GO:0034198	cellular response to amino acid starvation	2/362	48/17943	0.252459917465807	0.845150316074324	305464/54287	Depdc5/Eif2ak2	XR_001840492.1/XR_593781.2
GO:0043489	RNA stabilization	2/362	48/17943	0.252459917465807	0.845150316074324	305035/363113	Angel2/Syncrip	XR_354783.3/XR_001835573.1,XR_001835574.1,XR_001840492.1,XR_593722.2
GO:0044786	cell cycle DNA replication	2/362	48/17943	0.252459917465807	0.845150316074324	114212/64538	Chek2/Ilkap	XR_001838621.1/NR_131101.1
GO:0070918	production of small RNA involved in gene silencing by RNA	2/362	48/17943	0.252459917465807	0.845150316074324	313593/500562	Ago3/Lin28a	XR_001835573.1,XR_001835574.1,XR_001840492.1,XR_593722.2/XR_001835573.1,XR_001835574.1,XR_593722.2
GO:0071260	cellular response to mechanical stimulus	4/362	127/17943	0.254469878541593	0.845150316074324	84480/64044/29393/24600	Bnip3/Casp8/Col1a1/Nos3	XR_350825.3/XR_001835573.1,XR_001835574.1/XR_001840385.1,XR_001840386.1/XR_001842150.1
GO:1901136	carbohydrate derivative catabolic process	4/362	127/17943	0.254469878541593	0.845150316074324	315165/117185/316642/58813	Naga/Neu3/Neu4/Nt5e	XR_001840492.1/XR_593486.1/XR_001835573.1,XR_001835574.1/XR_001835573.1,XR_001835574.1,XR_001840492.1
GO:0019439	aromatic compound catabolic process	12/362	476/17943	0.255467092388653	0.845150316074324	313593/305035/316421/78963/114214/301062/307850/363195/500562/58813/364834/363113	Ago3/Angel2/Aox2/Apaf1/Dffa/Exog/Exosc6/Gtpbp2/Lin28a/Nt5e/Polr2d/Syncrip	XR_001835573.1,XR_001835574.1,XR_001840492.1,XR_593722.2/XR_354783.3/XR_001835573.1,XR_001835574.1,XR_593722.2/XR_001835573.1,XR_001835574.1,XR_001840492.1,XR_593722.2/XR_353556.3/XR_001842150.1,XR_354783.3,XR_596086.2/XR_001842150.1,XR_596086.2/XR_001835573.1,XR_001835574.1,XR_593722.2/XR_001835573.1,XR_001835574.1,XR_593722.2/XR_001835573.1,XR_001835574.1,XR_001840492.1/XR_146387.4/XR_001835573…
GO:0030705	cytoskeleton-dependent intracellular transport	5/362	169/17943	0.255921576669897	0.845150316074324	116475/300866/497974/353231/85491	Ift172/Lca5/Myo19/Spg7/Vamp7	XR_001838298.1/XR_001835573.1,XR_001835574.1/XR_001840492.1,XR_593722.2/XR_001835573.1,XR_001835574.1,XR_001840492.1,XR_593722.2/XR_001835573.1,XR_001835574.1,XR_001840492.1,XR_593722.2
GO:0032680	regulation of tumor necrosis factor production	5/362	169/17943	0.255921576669897	0.845150316074324	117029/313729/679571/25459/287070	Ccr5/Errfi1/Hmg1l1/Hmgb1/Nlrc3	XR_593722.2/XR_001835573.1,XR_001835574.1/XR_593486.1/XR_593486.1/XR_001840109.1,XR_001840110.1
GO:0001541	ovarian follicle development	3/362	87/17943	0.256569238220876	0.845150316074324	362960/25194/286936	Dmc1/Gnrh1/Pcyt1b	XR_593722.2/XR_596164.1/XR_593722.2
GO:0034333	adherens junction assembly	3/362	87/17943	0.256569238220876	0.845150316074324	25237/289992/293660	Acvrl1/Fermt2/Rhod	XR_593486.1/XR_596086.2/XR_001835573.1,XR_001835574.1,XR_593722.2
GO:1901606	alpha-amino acid catabolic process	3/362	87/17943	0.256569238220876	0.845150316074324	60356/366959/24600	Csad/Gcat/Nos3	XR_001840492.1/XR_001835573.1,XR_001835574.1,XR_001840492.1,XR_593722.2/XR_001842150.1
GO:0030177	positive regulation of Wnt signaling pathway	4/362	128/17943	0.258893281106852	0.845150316074324	29393/307940/362778/311642	Col1a1/Disc1/Gskip/Sulf2	XR_001840385.1,XR_001840386.1/XR_354783.3/XR_593722.2/XR_001837367.1
GO:0046148	pigment biosynthetic process	2/362	49/17943	0.259965941357451	0.845150316074324	310533/89821	Rapgef2/Trpc1	XR_591154.2/XR_353556.3
GO:0070371	ERK1 and ERK2 cascade	9/362	344/17943	0.260368344746038	0.845150316074324	300115/24247/288593/117279/313729/679571/25459/60391/310533	Arhgap8/Casr/Ccl24/Cflar/Errfi1/Hmg1l1/Hmgb1/Nrxn1/Rapgef2	XR_355877.3/XR_001840492.1/XR_001835573.1,XR_001835574.1/XR_001840492.1/XR_001835573.1,XR_001835574.1/XR_593486.1/XR_593486.1/XR_354566.3/XR_591154.2
GO:0061097	regulation of protein tyrosine kinase activity	3/362	88/17943	0.262013256322847	0.845150316074324	313729/362558/117186	Errfi1/Lrp8/Sh3bp5	XR_001835573.1,XR_001835574.1/XR_001840498.1/XR_001835573.1,XR_001835574.1
GO:1901888	regulation of cell junction assembly	3/362	88/17943	0.262013256322847	0.845150316074324	25237/310533/293660	Acvrl1/Rapgef2/Rhod	XR_593486.1/XR_591154.2/XR_001835573.1,XR_001835574.1,XR_593722.2
GO:0010508	positive regulation of autophagy	4/362	129/17943	0.263331821814552	0.845150316074324	84480/25643/679571/25459	Bnip3/Gnai3/Hmg1l1/Hmgb1	XR_350825.3/XR_001836873.1/XR_593486.1/XR_593486.1
GO:0000097	sulfur amino acid biosynthetic process	1/362	15/17943	0.263495517556053	0.845150316074324	362657	Mthfr	XR_001835573.1,XR_001835574.1,XR_001840492.1,XR_593722.2
GO:0000291	nuclear-transcribed mRNA catabolic process, exonucleolytic	1/362	15/17943	0.263495517556053	0.845150316074324	307850	Exosc6	XR_001842150.1,XR_596086.2
GO:0001542	ovulation from ovarian follicle	1/362	15/17943	0.263495517556053	0.845150316074324	24600	Nos3	XR_001842150.1
GO:0001660	fever generation	1/362	15/17943	0.263495517556053	0.845150316074324	117029	Ccr5	XR_593722.2
GO:0001821	histamine secretion	1/362	15/17943	0.263495517556053	0.845150316074324	85491	Vamp7	XR_001835573.1,XR_001835574.1,XR_001840492.1,XR_593722.2
GO:0002281	macrophage activation involved in immune response	1/362	15/17943	0.263495517556053	0.845150316074324	25459	Hmgb1	XR_593486.1
GO:0002921	negative regulation of humoral immune response	1/362	15/17943	0.263495517556053	0.845150316074324	29333	Cd46	XR_001835573.1,XR_001835574.1,XR_001840492.1,XR_593722.2
GO:0002923	regulation of humoral immune response mediated by circulating immunoglobulin	1/362	15/17943	0.263495517556053	0.845150316074324	29333	Cd46	XR_001835573.1,XR_001835574.1,XR_001840492.1,XR_593722.2
GO:0006067	ethanol metabolic process	1/362	15/17943	0.263495517556053	0.845150316074324	310903	Adh6	XR_001835573.1,XR_001835574.1
GO:0006266	DNA ligation	1/362	15/17943	0.263495517556053	0.845150316074324	25459	Hmgb1	XR_593486.1
GO:0006415	translational termination	1/362	15/17943	0.263495517556053	0.845150316074324	498179	RGD1563482	XR_001835573.1,XR_001835574.1,XR_001840492.1
GO:0007250	activation of NF-kappaB-inducing kinase activity	1/362	15/17943	0.263495517556053	0.845150316074324	307366	Malt1	XR_001835573.1,XR_001835574.1
GO:0009208	pyrimidine ribonucleoside triphosphate metabolic process	1/362	15/17943	0.263495517556053	0.845150316074324	26956	Ak3	XR_593722.2
GO:0010713	negative regulation of collagen metabolic process	1/362	15/17943	0.263495517556053	0.845150316074324	313729	Errfi1	XR_001835573.1,XR_001835574.1
GO:0010878	cholesterol storage	1/362	15/17943	0.263495517556053	0.845150316074324	498638	Msr1	XR_001835573.1,XR_001835574.1,XR_001840492.1,XR_593722.2
GO:0010917	negative regulation of mitochondrial membrane potential	1/362	15/17943	0.263495517556053	0.845150316074324	84480	Bnip3	XR_350825.3
GO:0014733	regulation of skeletal muscle adaptation	1/362	15/17943	0.263495517556053	0.845150316074324	288606	Gtf2ird2	XR_001835573.1,XR_001835574.1
GO:0021819	layer formation in cerebral cortex	1/362	15/17943	0.263495517556053	0.845150316074324	362558	Lrp8	XR_001840498.1
GO:0030259	lipid glycosylation	1/362	15/17943	0.263495517556053	0.845150316074324	502618	LOC502618	XR_001840492.1
GO:0035278	miRNA mediated inhibition of translation	1/362	15/17943	0.263495517556053	0.845150316074324	313593	Ago3	XR_001835573.1,XR_001835574.1,XR_001840492.1,XR_593722.2
GO:0035563	positive regulation of chromatin binding	1/362	15/17943	0.263495517556053	0.845150316074324	303905	Parp9	XR_001840492.1,XR_593722.2
GO:0038166	angiotensin-activated signaling pathway	1/362	15/17943	0.263495517556053	0.845150316074324	298646	Agtrap	XR_001835573.1,XR_001835574.1
GO:0040033	negative regulation of translation, ncRNA-mediated	1/362	15/17943	0.263495517556053	0.845150316074324	313593	Ago3	XR_001835573.1,XR_001835574.1,XR_001840492.1,XR_593722.2
GO:0042953	lipoprotein transport	1/362	15/17943	0.263495517556053	0.845150316074324	498638	Msr1	XR_001835573.1,XR_001835574.1,XR_001840492.1,XR_593722.2
GO:0043129	surfactant homeostasis	1/362	15/17943	0.263495517556053	0.845150316074324	25350	Sftpd	XR_360377.3
GO:0043217	myelin maintenance	1/362	15/17943	0.263495517556053	0.845150316074324	314259	Mpp5	XR_001840492.1
GO:0043248	proteasome assembly	1/362	15/17943	0.263495517556053	0.845150316074324	161475	Psmd9	XR_001840492.1,XR_593722.2
GO:0043312	neutrophil degranulation	1/362	15/17943	0.263495517556053	0.845150316074324	85491	Vamp7	XR_001835573.1,XR_001835574.1,XR_001840492.1,XR_593722.2
GO:0043383	negative T cell selection	1/362	15/17943	0.263495517556053	0.845150316074324	360509	Dock2	XR_001835573.1,XR_001835574.1
GO:0043584	nose development	1/362	15/17943	0.263495517556053	0.845150316074324	171068	Pou2f1	XR_596086.2
GO:0044872	lipoprotein localization	1/362	15/17943	0.263495517556053	0.845150316074324	498638	Msr1	XR_001835573.1,XR_001835574.1,XR_001840492.1,XR_593722.2
GO:0045591	positive regulation of regulatory T cell differentiation	1/362	15/17943	0.263495517556053	0.845150316074324	29333	Cd46	XR_001835573.1,XR_001835574.1,XR_001840492.1,XR_593722.2
GO:0045974	regulation of translation, ncRNA-mediated	1/362	15/17943	0.263495517556053	0.845150316074324	313593	Ago3	XR_001835573.1,XR_001835574.1,XR_001840492.1,XR_593722.2
GO:0046473	phosphatidic acid metabolic process	1/362	15/17943	0.263495517556053	0.845150316074324	362972	Pnpla3	XR_001835573.1,XR_001835574.1,XR_001840492.1,XR_593722.2
GO:0046541	saliva secretion	1/362	15/17943	0.263495517556053	0.845150316074324	89821	Trpc1	XR_353556.3
GO:0051712	positive regulation of killing of cells of other organism	1/362	15/17943	0.263495517556053	0.845150316074324	117029	Ccr5	XR_593722.2
GO:0060134	prepulse inhibition	1/362	15/17943	0.263495517556053	0.845150316074324	60391	Nrxn1	XR_354566.3
GO:0060330	regulation of response to interferon-gamma	1/362	15/17943	0.263495517556053	0.845150316074324	303905	Parp9	XR_001840492.1,XR_593722.2
GO:0060334	regulation of interferon-gamma-mediated signaling pathway	1/362	15/17943	0.263495517556053	0.845150316074324	303905	Parp9	XR_001840492.1,XR_593722.2
GO:0061430	bone trabecula morphogenesis	1/362	15/17943	0.263495517556053	0.845150316074324	29393	Col1a1	XR_001840385.1,XR_001840386.1
GO:0070102	interleukin-6-mediated signaling pathway	1/362	15/17943	0.263495517556053	0.845150316074324	24388	Gfi1	XR_001840492.1,XR_593722.2
GO:0071025	RNA surveillance	1/362	15/17943	0.263495517556053	0.845150316074324	307850	Exosc6	XR_001842150.1,XR_596086.2
GO:0072697	protein localization to cell cortex	1/362	15/17943	0.263495517556053	0.845150316074324	308870	Numa1	XR_001835573.1,XR_001835574.1,XR_593722.2
GO:0090069	regulation of ribosome biogenesis	1/362	15/17943	0.263495517556053	0.845150316074324	291061	Riok1	XR_001835573.1,XR_001835574.1,XR_001840492.1,XR_593722.2
GO:0090177	establishment of planar polarity involved in neural tube closure	1/362	15/17943	0.263495517556053	0.845150316074324	303811	Dvl3	XR_001836873.1
GO:0097050	type B pancreatic cell apoptotic process	1/362	15/17943	0.263495517556053	0.845150316074324	161475	Psmd9	XR_001840492.1,XR_593722.2
GO:0098917	retrograde trans-synaptic signaling	1/362	15/17943	0.263495517556053	0.845150316074324	304289	Daglb	XR_590408.1
GO:0099116	tRNA 5'-end processing	1/362	15/17943	0.263495517556053	0.845150316074324	361020	Rpp14	XR_001835573.1,XR_001835574.1,XR_001840492.1,XR_593722.2
GO:1901386	negative regulation of voltage-gated calcium channel activity	1/362	15/17943	0.263495517556053	0.845150316074324	25432	Drd4	XR_001838621.1
GO:1902969	mitotic DNA replication	1/362	15/17943	0.263495517556053	0.845150316074324	114212	Chek2	XR_001838621.1
GO:1903358	regulation of Golgi organization	1/362	15/17943	0.263495517556053	0.845150316074324	64183	Pde4dip	XR_591231.2
GO:1904262	negative regulation of TORC1 signaling	1/362	15/17943	0.263495517556053	0.845150316074324	305464	Depdc5	XR_001840492.1
GO:1904996	positive regulation of leukocyte adhesion to vascular endothelial cell	1/362	15/17943	0.263495517556053	0.845150316074324	311144	Itga4	XR_001835573.1,XR_001835574.1
GO:1903555	regulation of tumor necrosis factor superfamily cytokine production	5/362	171/17943	0.263553783553244	0.845150316074324	117029/313729/679571/25459/287070	Ccr5/Errfi1/Hmg1l1/Hmgb1/Nlrc3	XR_593722.2/XR_001835573.1,XR_001835574.1/XR_593486.1/XR_593486.1/XR_001840109.1,XR_001840110.1
GO:0016358	dendrite development	8/362	301/17943	0.263624771334027	0.845150316074324	305589/60396/307940/25150/362558/310533/25671/85491	Bcl11a/Cdkl3/Disc1/Fyn/Lrp8/Rapgef2/Smad1/Vamp7	XR_001835573.1,XR_001835574.1/XR_354783.3,XR_596086.2/XR_354783.3/XR_001842492.1/XR_001840498.1/XR_591154.2/XR_001835573.1,XR_001835574.1,XR_001840492.1,XR_593722.2/XR_001835573.1,XR_001835574.1,XR_001840492.1,XR_593722.2
GO:0002768	immune response-regulating cell surface receptor signaling pathway	6/362	214/17943	0.264358235014203	0.845150316074324	364403/25300/25150/307366/311658/500561	Blk/Cd247/Fyn/Malt1/Nfatc2/Themis2	XR_001835573.1,XR_001835574.1,XR_001840492.1,XR_593722.2/XR_001835573.1,XR_001835574.1/XR_001842492.1/XR_001835573.1,XR_001835574.1/XR_001835573.1,XR_001835574.1,XR_593722.2/XR_593722.2
GO:0016072	rRNA metabolic process	6/362	214/17943	0.264358235014203	0.845150316074324	680493/307850/313167/307235/291061/361822	Cd3eap/Exosc6/Nol6/Rbfa/Riok1/Ybey	XR_001840492.1,XR_593722.2/XR_001842150.1,XR_596086.2/XR_001835573.1,XR_001835574.1/XR_001842150.1/XR_001835573.1,XR_001835574.1,XR_001840492.1,XR_593722.2/XR_596086.2
GO:0034329	cell junction assembly	6/362	214/17943	0.264358235014203	0.845150316074324	25237/289992/81679/314259/310533/293660	Acvrl1/Fermt2/Jup/Mpp5/Rapgef2/Rhod	XR_593486.1/XR_596086.2/XR_001840290.1/XR_001840492.1/XR_591154.2/XR_001835573.1,XR_001835574.1,XR_593722.2
GO:0002764	immune response-regulating signaling pathway	9/362	346/17943	0.265678694952571	0.845150316074324	364403/25300/25150/24388/25459/680478/307366/311658/500561	Blk/Cd247/Fyn/Gfi1/Hmgb1/Lrrc19/Malt1/Nfatc2/Themis2	XR_001835573.1,XR_001835574.1,XR_001840492.1,XR_593722.2/XR_001835573.1,XR_001835574.1/XR_001842492.1/XR_001840492.1,XR_593722.2/XR_593486.1/XR_001835573.1,XR_001835574.1,XR_001840492.1,XR_593722.2/XR_001835573.1,XR_001835574.1/XR_001835573.1,XR_001835574.1,XR_593722.2/XR_593722.2
GO:0045860	positive regulation of protein kinase activity	12/362	481/17943	0.266664783858828	0.845150316074324	171386/360621/81651/300235/25432/303811/54287/362558/307366/298848/60391/310533	Avpi1/Cdc6/Cspg4/Dazap2/Drd4/Dvl3/Eif2ak2/Lrp8/Malt1/Mapre3/Nrxn1/Rapgef2	XR_351075.1/XR_001835573.1,XR_001835574.1,XR_001840492.1/XR_593928.1/XR_356009.3/XR_001838621.1/XR_001836873.1/XR_593781.2/XR_001840498.1/XR_001835573.1,XR_001835574.1/XR_001838298.1/XR_354566.3/XR_591154.2
GO:0032640	tumor necrosis factor production	5/362	172/17943	0.267389535672915	0.845150316074324	117029/313729/679571/25459/287070	Ccr5/Errfi1/Hmg1l1/Hmgb1/Nlrc3	XR_593722.2/XR_001835573.1,XR_001835574.1/XR_593486.1/XR_593486.1/XR_001840109.1,XR_001840110.1
GO:0097164	ammonium ion metabolic process	5/362	172/17943	0.267389535672915	0.845150316074324	64040/362866/25432/286936/307309	Aldh9a1/Chpt1/Drd4/Pcyt1b/Sncaip	XR_593486.1/XR_593368.2/XR_001838621.1/XR_593722.2/XR_001842103.1
GO:0007044	cell-substrate junction assembly	3/362	89/17943	0.267471874248035	0.845150316074324	25237/289992/293660	Acvrl1/Fermt2/Rhod	XR_593486.1/XR_596086.2/XR_001835573.1,XR_001835574.1,XR_593722.2
GO:0044272	sulfur compound biosynthetic process	3/362	89/17943	0.267471874248035	0.845150316074324	60356/362657/116551	Csad/Mthfr/Pdk1	XR_001840492.1/XR_001835573.1,XR_001835574.1,XR_001840492.1,XR_593722.2/XR_001840492.1
GO:0140053	mitochondrial gene expression	3/362	89/17943	0.267471874248035	0.845150316074324	362766/360821/362416	Alkbh1/Gatc/Rpusd3	XR_001835573.1,XR_001835574.1,XR_593722.2/XR_001840492.1,XR_593722.2/XR_353556.3
GO:0043370	regulation of CD4-positive, alpha-beta T cell differentiation	2/362	50/17943	0.267474184952707	0.845150316074324	25459/307366	Hmgb1/Malt1	XR_593486.1/XR_001835573.1,XR_001835574.1
GO:0051438	regulation of ubiquitin-protein transferase activity	2/362	50/17943	0.267474184952707	0.845150316074324	361195/310324	Cdc14b/Dcun1d1	XR_001838621.1/XR_001842150.1,XR_354783.3,XR_596086.2
GO:0046717	acid secretion	4/362	130/17943	0.267784718898608	0.845150316074324	24247/25432/25480/297096	Casr/Drd4/Mip/Snx10	XR_001840492.1/XR_001838621.1/XR_354783.3,XR_596086.2/XR_001840492.1,XR_593722.2
GO:0061387	regulation of extent of cell growth	4/362	130/17943	0.267784718898608	0.845150316074324	305589/117029/60396/307940	Bcl11a/Ccr5/Cdkl3/Disc1	XR_001835573.1,XR_001835574.1/XR_593722.2/XR_354783.3,XR_596086.2/XR_354783.3
GO:0043588	skin development	7/362	259/17943	0.269346809623159	0.845150316074324	29393/313729/81679/502541/682058/308870/117514	Col1a1/Errfi1/Jup/Lor/Nom1/Numa1/Txnip	XR_001840385.1,XR_001840386.1/XR_001835573.1,XR_001835574.1/XR_001840290.1/XR_596086.2/XR_001835573.1,XR_001835574.1/XR_001835573.1,XR_001835574.1,XR_593722.2/XR_591224.2
GO:0031348	negative regulation of defense response	6/362	216/17943	0.271197318341769	0.845150316074324	29333/293628/113937/57302/287070/58813	Cd46/Chid1/Clec2d/Cnr2/Nlrc3/Nt5e	XR_001835573.1,XR_001835574.1,XR_001840492.1,XR_593722.2/XR_596086.2/XR_353646.3/XR_596086.2/XR_001840109.1,XR_001840110.1/XR_001835573.1,XR_001835574.1,XR_001840492.1
GO:0071322	cellular response to carbohydrate stimulus	6/362	216/17943	0.271197318341769	0.845150316074324	24247/500562/362291/60391/29714/65197	Casr/Lin28a/Myt1/Nrxn1/Ptprn2/Slc2a5	XR_001840492.1/XR_001835573.1,XR_001835574.1,XR_593722.2/XR_593486.1/XR_354566.3/NR_110712.1/XR_001838621.1
GO:0002275	myeloid cell activation involved in immune response	3/362	90/17943	0.272943695066386	0.845150316074324	360509/25459/85491	Dock2/Hmgb1/Vamp7	XR_001835573.1,XR_001835574.1/XR_593486.1/XR_001835573.1,XR_001835574.1,XR_001840492.1,XR_593722.2
GO:0070664	negative regulation of leukocyte proliferation	3/362	90/17943	0.272943695066386	0.845150316074324	25408/25194/25350	Cd80/Gnrh1/Sftpd	XR_001840512.1/XR_596164.1/XR_360377.3
GO:0071824	protein-DNA complex subunit organization	6/362	217/17943	0.274633157466574	0.845150316074324	362960/25459/501706/288272/363912/308282	Dmc1/Hmgb1/Mis12/Mis18a/Piwil1/Shprh	XR_593722.2/XR_593486.1/XR_001840492.1,XR_593722.2/XR_001840492.1/XR_001840492.1,XR_593722.2/XR_589841.2
GO:0002707	negative regulation of lymphocyte mediated immunity	2/362	51/17943	0.274981512236984	0.845150316074324	29333/113937	Cd46/Clec2d	XR_001835573.1,XR_001835574.1,XR_001840492.1,XR_593722.2/XR_353646.3
GO:0003044	regulation of systemic arterial blood pressure mediated by a chemical signal	2/362	51/17943	0.274981512236984	0.845150316074324	24600/65197	Nos3/Slc2a5	XR_001842150.1/XR_001838621.1
GO:0033003	regulation of mast cell activation	2/362	51/17943	0.274981512236984	0.845150316074324	57302/85491	Cnr2/Vamp7	XR_596086.2/XR_001835573.1,XR_001835574.1,XR_001840492.1,XR_593722.2
GO:0060760	positive regulation of response to cytokine stimulus	2/362	51/17943	0.274981512236984	0.845150316074324	24388/303905	Gfi1/Parp9	XR_001840492.1,XR_593722.2/XR_001840492.1,XR_593722.2
GO:1902373	negative regulation of mRNA catabolic process	2/362	51/17943	0.274981512236984	0.845150316074324	305035/363113	Angel2/Syncrip	XR_354783.3/XR_001835573.1,XR_001835574.1,XR_001840492.1,XR_593722.2
GO:2000649	regulation of sodium ion transmembrane transporter activity	2/362	51/17943	0.274981512236984	0.845150316074324	25432/25349	Drd4/Scn2b	XR_001838621.1/XR_001835573.1,XR_001835574.1
GO:2001239	regulation of extrinsic apoptotic signaling pathway in absence of ligand	2/362	51/17943	0.274981512236984	0.845150316074324	25150/292041	Fyn/Wwox	XR_001842492.1/XR_597265.2
GO:0035148	tube formation	5/362	174/17943	0.275097854586846	0.845150316074324	78963/64044/303811/116475/362657	Apaf1/Casp8/Dvl3/Ift172/Mthfr	XR_001835573.1,XR_001835574.1,XR_001840492.1,XR_593722.2/XR_001835573.1,XR_001835574.1/XR_001836873.1/XR_001838298.1/XR_001835573.1,XR_001835574.1,XR_001840492.1,XR_593722.2
GO:0006913	nucleocytoplasmic transport	8/362	305/17943	0.275102202290712	0.845150316074324	313125/361375/81679/307366/313167/296634/364834/117514	Bach2/Heatr3/Jup/Malt1/Nol6/Nup214/Polr2d/Txnip	XR_001837922.1/XR_354783.3,XR_596086.2/XR_001840290.1/XR_001835573.1,XR_001835574.1/XR_001835573.1,XR_001835574.1/XR_001842150.1/XR_146387.4/XR_591224.2
GO:0045765	regulation of angiogenesis	8/362	305/17943	0.275102202290712	0.845150316074324	25237/361341/288593/25459/81679/24600/25671/498130	Acvrl1/Ccbe1/Ccl24/Hmgb1/Jup/Nos3/Smad1/Stard13	XR_593486.1/XR_001842127.1/XR_001835573.1,XR_001835574.1/XR_593486.1/XR_001840290.1/XR_001842150.1/XR_001835573.1,XR_001835574.1,XR_001840492.1,XR_593722.2/XR_595202.2
GO:0010769	regulation of cell morphogenesis involved in differentiation	9/362	350/17943	0.276398118078317	0.845150316074324	305589/117029/60396/307940/305987/362558/310533/25671/85491	Bcl11a/Ccr5/Cdkl3/Disc1/Dock5/Lrp8/Rapgef2/Smad1/Vamp7	XR_001835573.1,XR_001835574.1/XR_593722.2/XR_354783.3,XR_596086.2/XR_354783.3/XR_596164.1/XR_001840498.1/XR_591154.2/XR_001835573.1,XR_001835574.1,XR_001840492.1,XR_593722.2/XR_001835573.1,XR_001835574.1,XR_001840492.1,XR_593722.2
GO:0010821	regulation of mitochondrion organization	4/362	132/17943	0.276730480508936	0.845150316074324	84480/364388/360721/497974	Bnip3/Cideb/Fam162a/Myo19	XR_350825.3/XR_001835573.1,XR_001835574.1/XR_001835573.1,XR_001835574.1,XR_001840492.1,XR_593722.2/XR_001840492.1,XR_593722.2
GO:0032273	positive regulation of protein polymerization	4/362	132/17943	0.276730480508936	0.845150316074324	288593/304816/308870/64183	Ccl24/Lmod1/Numa1/Pde4dip	XR_001835573.1,XR_001835574.1/XR_596086.2/XR_001835573.1,XR_001835574.1,XR_593722.2/XR_591231.2
GO:0048640	negative regulation of developmental growth	4/362	132/17943	0.276730480508936	0.845150316074324	305589/117029/60396/303039	Bcl11a/Ccr5/Cdkl3/Wwc1	XR_001835573.1,XR_001835574.1/XR_593722.2/XR_354783.3,XR_596086.2/XR_001835573.1,XR_001835574.1,XR_593722.2
GO:0051169	nuclear transport	8/362	306/17943	0.277993306606641	0.845150316074324	313125/361375/81679/307366/313167/296634/364834/117514	Bach2/Heatr3/Jup/Malt1/Nol6/Nup214/Polr2d/Txnip	XR_001837922.1/XR_354783.3,XR_596086.2/XR_001840290.1/XR_001835573.1,XR_001835574.1/XR_001835573.1,XR_001835574.1/XR_001842150.1/XR_146387.4/XR_591224.2
GO:0000076	DNA replication checkpoint	1/362	16/17943	0.278366926672781	0.845150316074324	360621	Cdc6	XR_001835573.1,XR_001835574.1,XR_001840492.1
GO:0000712	resolution of meiotic recombination intermediates	1/362	16/17943	0.278366926672781	0.845150316074324	302953	Slx4	XR_001840109.1,XR_001840110.1
GO:0002098	tRNA wobble uridine modification	1/362	16/17943	0.278366926672781	0.845150316074324	680594	Dph3	XR_001835573.1,XR_001835574.1,XR_001840492.1
GO:0007216	G protein-coupled glutamate receptor signaling pathway	1/362	16/17943	0.278366926672781	0.845150316074324	304289	Daglb	XR_590408.1
GO:0009642	response to light intensity	1/362	16/17943	0.278366926672781	0.845150316074324	24248	Cat	XR_001837186.1
GO:0014857	regulation of skeletal muscle cell proliferation	1/362	16/17943	0.278366926672781	0.845150316074324	117279	Cflar	XR_001840492.1
GO:0016486	peptide hormone processing	1/362	16/17943	0.278366926672781	0.845150316074324	364755	Ero1b	XR_596895.2
GO:0019054	modulation by virus of host process	1/362	16/17943	0.278366926672781	0.845150316074324	117029	Ccr5	XR_593722.2
GO:0030238	male sex determination	1/362	16/17943	0.278366926672781	0.845150316074324	25194	Gnrh1	XR_596164.1
GO:0030656	regulation of vitamin metabolic process	1/362	16/17943	0.278366926672781	0.845150316074324	24388	Gfi1	XR_001840492.1,XR_593722.2
GO:0030730	sequestering of triglyceride	1/362	16/17943	0.278366926672781	0.845150316074324	311617	Fitm2	XR_001835573.1,XR_001835574.1,XR_001840492.1
GO:0031650	regulation of heat generation	1/362	16/17943	0.278366926672781	0.845150316074324	117029	Ccr5	XR_593722.2
GO:0032688	negative regulation of interferon-beta production	1/362	16/17943	0.278366926672781	0.845150316074324	287070	Nlrc3	XR_001840109.1,XR_001840110.1
GO:0033151	V(D)J recombination	1/362	16/17943	0.278366926672781	0.845150316074324	25459	Hmgb1	XR_593486.1
GO:0033591	response to L-ascorbic acid	1/362	16/17943	0.278366926672781	0.845150316074324	24248	Cat	XR_001837186.1
GO:0034134	toll-like receptor 2 signaling pathway	1/362	16/17943	0.278366926672781	0.845150316074324	25459	Hmgb1	XR_593486.1
GO:0034162	toll-like receptor 9 signaling pathway	1/362	16/17943	0.278366926672781	0.845150316074324	25459	Hmgb1	XR_593486.1
GO:0034471	ncRNA 5'-end processing	1/362	16/17943	0.278366926672781	0.845150316074324	361020	Rpp14	XR_001835573.1,XR_001835574.1,XR_001840492.1,XR_593722.2
GO:0042249	establishment of planar polarity of embryonic epithelium	1/362	16/17943	0.278366926672781	0.845150316074324	303811	Dvl3	XR_001836873.1
GO:0043374	CD8-positive, alpha-beta T cell differentiation	1/362	16/17943	0.278366926672781	0.845150316074324	290206	Psmb11	XR_001835573.1,XR_001835574.1,XR_001840492.1,XR_593722.2
GO:0044241	lipid digestion	1/362	16/17943	0.278366926672781	0.845150316074324	300228	Lima1	XR_001840492.1,XR_593722.2
GO:0044406	adhesion of symbiont to host	1/362	16/17943	0.278366926672781	0.845150316074324	25350	Sftpd	XR_360377.3
GO:0045059	positive thymic T cell selection	1/362	16/17943	0.278366926672781	0.845150316074324	360509	Dock2	XR_001835573.1,XR_001835574.1
GO:0045651	positive regulation of macrophage differentiation	1/362	16/17943	0.278366926672781	0.845150316074324	64044	Casp8	XR_001835573.1,XR_001835574.1
GO:0048820	hair follicle maturation	1/362	16/17943	0.278366926672781	0.845150316074324	682058	Nom1	XR_001835573.1,XR_001835574.1
GO:0051571	positive regulation of histone H3-K4 methylation	1/362	16/17943	0.278366926672781	0.845150316074324	84350	Dnmt1	XR_001835573.1,XR_001835574.1,XR_001840492.1,XR_593722.2
GO:0051709	regulation of killing of cells of other organism	1/362	16/17943	0.278366926672781	0.845150316074324	117029	Ccr5	XR_593722.2
GO:0051782	negative regulation of cell division	1/362	16/17943	0.278366926672781	0.845150316074324	117514	Txnip	XR_591224.2
GO:0060700	regulation of ribonuclease activity	1/362	16/17943	0.278366926672781	0.845150316074324	304549	Oasl2	XR_001840492.1,XR_593722.2
GO:0060788	ectodermal placode formation	1/362	16/17943	0.278366926672781	0.845150316074324	171068	Pou2f1	XR_596086.2
GO:0071697	ectodermal placode morphogenesis	1/362	16/17943	0.278366926672781	0.845150316074324	171068	Pou2f1	XR_596086.2
GO:0071850	mitotic cell cycle arrest	1/362	16/17943	0.278366926672781	0.845150316074324	361195	Cdc14b	XR_001838621.1
GO:0072413	signal transduction involved in mitotic cell cycle checkpoint	1/362	16/17943	0.278366926672781	0.845150316074324	114212	Chek2	XR_001838621.1
GO:0090051	negative regulation of cell migration involved in sprouting angiogenesis	1/362	16/17943	0.278366926672781	0.845150316074324	498130	Stard13	XR_595202.2
GO:0090141	positive regulation of mitochondrial fission	1/362	16/17943	0.278366926672781	0.845150316074324	84480	Bnip3	XR_350825.3
GO:0098703	calcium ion import across plasma membrane	1/362	16/17943	0.278366926672781	0.845150316074324	25150	Fyn	XR_001842492.1
GO:0098856	intestinal lipid absorption	1/362	16/17943	0.278366926672781	0.845150316074324	300228	Lima1	XR_001840492.1,XR_593722.2
GO:0106070	regulation of adenylate cyclase-activating G protein-coupled receptor signaling pathway	1/362	16/17943	0.278366926672781	0.845150316074324	363112	Mrap2	XR_594063.2
GO:1902402	signal transduction involved in mitotic DNA damage checkpoint	1/362	16/17943	0.278366926672781	0.845150316074324	114212	Chek2	XR_001838621.1
GO:1902403	signal transduction involved in mitotic DNA integrity checkpoint	1/362	16/17943	0.278366926672781	0.845150316074324	114212	Chek2	XR_001838621.1
GO:2000479	regulation of cAMP-dependent protein kinase activity	1/362	16/17943	0.278366926672781	0.845150316074324	310533	Rapgef2	XR_591154.2
GO:2000651	positive regulation of sodium ion transmembrane transporter activity	1/362	16/17943	0.278366926672781	0.845150316074324	25432	Drd4	XR_001838621.1
GO:2000811	negative regulation of anoikis	1/362	16/17943	0.278366926672781	0.845150316074324	287593	Ptrh2	XR_593486.1
GO:2001241	positive regulation of extrinsic apoptotic signaling pathway in absence of ligand	1/362	16/17943	0.278366926672781	0.845150316074324	292041	Wwox	XR_597265.2
GO:0006906	vesicle fusion	3/362	91/17943	0.278427343731024	0.845150316074324	25643/305623/85491	Gnai3/Tmem175/Vamp7	XR_001836873.1/XR_001835573.1,XR_001835574.1,XR_001840492.1,XR_593722.2/XR_001835573.1,XR_001835574.1,XR_001840492.1,XR_593722.2
GO:0035773	insulin secretion involved in cellular response to glucose stimulus	3/362	91/17943	0.278427343731024	0.845150316074324	362291/60391/29714	Myt1/Nrxn1/Ptprn2	XR_593486.1/XR_354566.3/NR_110712.1
GO:1901990	regulation of mitotic cell cycle phase transition	7/362	262/17943	0.278725572629788	0.845150316074324	498030/361195/360621/501688/192253/301701/315978	Anapc11/Cdc14b/Cdc6/Lsm11/Myo16/Ndc80/Nek11	XR_001840908.1/XR_001838621.1/XR_001835573.1,XR_001835574.1,XR_001840492.1/XR_593722.2/XR_596560.1/XR_594535.2/XR_001840498.1
GO:0071706	tumor necrosis factor superfamily cytokine production	5/362	175/17943	0.278969431941031	0.845150316074324	117029/313729/679571/25459/287070	Ccr5/Errfi1/Hmg1l1/Hmgb1/Nlrc3	XR_593722.2/XR_001835573.1,XR_001835574.1/XR_593486.1/XR_593486.1/XR_001840109.1,XR_001840110.1
GO:0001936	regulation of endothelial cell proliferation	4/362	133/17943	0.281221807670382	0.845150316074324	25237/288593/25459/311144	Acvrl1/Ccl24/Hmgb1/Itga4	XR_593486.1/XR_001835573.1,XR_001835574.1/XR_593486.1/XR_001835573.1,XR_001835574.1
GO:0007093	mitotic cell cycle checkpoint	4/362	133/17943	0.281221807670382	0.845150316074324	360621/114212/301701/315978	Cdc6/Chek2/Ndc80/Nek11	XR_001835573.1,XR_001835574.1,XR_001840492.1/XR_001838621.1/XR_594535.2/XR_001840498.1
GO:0034728	nucleosome organization	4/362	133/17943	0.281221807670382	0.845150316074324	25459/288272/363912/308282	Hmgb1/Mis18a/Piwil1/Shprh	XR_593486.1/XR_001840492.1/XR_001840492.1,XR_593722.2/XR_589841.2
GO:0045727	positive regulation of translation	4/362	133/17943	0.281221807670382	0.845150316074324	500562/364834/362416/363113	Lin28a/Polr2d/Rpusd3/Syncrip	XR_001835573.1,XR_001835574.1,XR_593722.2/XR_146387.4/XR_353556.3/XR_001835573.1,XR_001835574.1,XR_001840492.1,XR_593722.2
GO:0071453	cellular response to oxygen levels	6/362	219/17943	0.281535697823886	0.845150316074324	84480/24247/117279/360721/116551/89821	Bnip3/Casr/Cflar/Fam162a/Pdk1/Trpc1	XR_350825.3/XR_001840492.1/XR_001840492.1/XR_001835573.1,XR_001835574.1,XR_001840492.1,XR_593722.2/XR_001840492.1/XR_353556.3
GO:0002548	monocyte chemotaxis	2/362	52/17943	0.282484912146826	0.845150316074324	288593/25459	Ccl24/Hmgb1	XR_001835573.1,XR_001835574.1/XR_593486.1
GO:0007618	mating	2/362	52/17943	0.282484912146826	0.845150316074324	25432/64679	Drd4/Tgm4	XR_001838621.1/XR_001835573.1,XR_001835574.1,XR_001840492.1,XR_593722.2
GO:0021587	cerebellum morphogenesis	2/362	52/17943	0.282484912146826	0.845150316074324	60391/363445	Nrxn1/Usp9x	XR_354566.3/XR_001835573.1,XR_001835574.1,XR_001840492.1,XR_593722.2
GO:0030834	regulation of actin filament depolymerization	2/362	52/17943	0.282484912146826	0.845150316074324	300228/304816	Lima1/Lmod1	XR_001840492.1,XR_593722.2/XR_596086.2
GO:0045981	positive regulation of nucleotide metabolic process	2/362	52/17943	0.282484912146826	0.845150316074324	683923/24600	Bend3/Nos3	XR_001838621.1/XR_001842150.1
GO:0051055	negative regulation of lipid biosynthetic process	2/362	52/17943	0.282484912146826	0.845150316074324	24388/59329	Gfi1/Sik1	XR_001840492.1,XR_593722.2/XR_001842578.1
GO:0051196	regulation of coenzyme metabolic process	2/362	52/17943	0.282484912146826	0.845150316074324	307270/116551	Me2/Pdk1	XR_596086.2/XR_001840492.1
GO:1900544	positive regulation of purine nucleotide metabolic process	2/362	52/17943	0.282484912146826	0.845150316074324	683923/24600	Bend3/Nos3	XR_001838621.1/XR_001842150.1
GO:2000648	positive regulation of stem cell proliferation	2/362	52/17943	0.282484912146826	0.845150316074324	307940/259270	Disc1/Zfp335	XR_354783.3/XR_001842150.1
GO:2001222	regulation of neuron migration	2/362	52/17943	0.282484912146826	0.845150316074324	25194/310533	Gnrh1/Rapgef2	XR_596164.1/XR_591154.2
GO:0032024	positive regulation of insulin secretion	3/362	92/17943	0.283921467332973	0.845150316074324	364403/24247/161475	Blk/Casr/Psmd9	XR_001835573.1,XR_001835574.1,XR_001840492.1,XR_593722.2/XR_001840492.1/XR_001840492.1,XR_593722.2
GO:0045833	negative regulation of lipid metabolic process	3/362	92/17943	0.283921467332973	0.845150316074324	500087/24388/59329	Fmc1/Gfi1/Sik1	XR_596086.2/XR_001840492.1,XR_593722.2/XR_001842578.1
GO:0051341	regulation of oxidoreductase activity	3/362	92/17943	0.283921467332973	0.845150316074324	57302/24388/25643	Cnr2/Gfi1/Gnai3	XR_596086.2/XR_001840492.1,XR_593722.2/XR_001836873.1
GO:1905954	positive regulation of lipid localization	3/362	92/17943	0.283921467332973	0.845150316074324	311617/64047/498638	Fitm2/Lrat/Msr1	XR_001835573.1,XR_001835574.1,XR_001840492.1/XR_001836777.1/XR_001835573.1,XR_001835574.1,XR_001840492.1,XR_593722.2
GO:0030217	T cell differentiation	7/362	264/17943	0.285023803931303	0.845150316074324	305589/29333/360509/100360552/25459/307366/290206	Bcl11a/Cd46/Dock2/Fzd7/Hmgb1/Malt1/Psmb11	XR_001835573.1,XR_001835574.1/XR_001835573.1,XR_001835574.1,XR_001840492.1,XR_593722.2/XR_001835573.1,XR_001835574.1/XR_001837817.1,XR_593486.1/XR_593486.1/XR_001835573.1,XR_001835574.1/XR_001835573.1,XR_001835574.1,XR_001840492.1,XR_593722.2
GO:0050905	neuromuscular process	4/362	134/17943	0.28572441698048	0.845150316074324	299016/60391/306549/83534	Npas3/Nrxn1/Pomk/Tpp1	XR_001838621.1/XR_354566.3/XR_001840492.1,XR_593722.2/XR_001835573.1,XR_001835574.1,XR_001840492.1,XR_593722.2
GO:0014910	regulation of smooth muscle cell migration	3/362	93/17943	0.289424735325532	0.845150316074324	305987/25432/25459	Dock5/Drd4/Hmgb1	XR_596164.1/XR_001838621.1/XR_593486.1
GO:0031110	regulation of microtubule polymerization or depolymerization	3/362	93/17943	0.289424735325532	0.845150316074324	298848/308870/64183	Mapre3/Numa1/Pde4dip	XR_001838298.1/XR_001835573.1,XR_001835574.1,XR_593722.2/XR_591231.2
GO:0045132	meiotic chromosome segregation	3/362	93/17943	0.289424735325532	0.845150316074324	308581/362960/302953	Ccdc155/Dmc1/Slx4	XR_001837817.1/XR_593722.2/XR_001840109.1,XR_001840110.1
GO:0031668	cellular response to extracellular stimulus	8/362	310/17943	0.289638684860847	0.845150316074324	305589/24247/29393/305464/54287/25150/311144/59329	Bcl11a/Casr/Col1a1/Depdc5/Eif2ak2/Fyn/Itga4/Sik1	XR_001835573.1,XR_001835574.1/XR_001840492.1/XR_001840385.1,XR_001840386.1/XR_001840492.1/XR_593781.2/XR_001842492.1/XR_001835573.1,XR_001835574.1/XR_001842578.1
GO:0072001	renal system development	9/362	355/17943	0.289969245406638	0.845150316074324	64040/78963/24248/117279/500562/170672/65151/25671/311642	Aldh9a1/Apaf1/Cat/Cflar/Lin28a/Nphs2/Rida/Smad1/Sulf2	XR_593486.1/XR_001835573.1,XR_001835574.1,XR_001840492.1,XR_593722.2/XR_001837186.1/XR_001840492.1/XR_001835573.1,XR_001835574.1,XR_593722.2/XR_593486.1/XR_593486.1/XR_001835573.1,XR_001835574.1,XR_001840492.1,XR_593722.2/XR_001837367.1
GO:0006289	nucleotide-excision repair	2/362	53/17943	0.289981494828459	0.845150316074324	25459/302953	Hmgb1/Slx4	XR_593486.1/XR_001840109.1,XR_001840110.1
GO:0006406	mRNA export from nucleus	2/362	53/17943	0.289981494828459	0.845150316074324	296634/364834	Nup214/Polr2d	XR_001842150.1/XR_146387.4
GO:0060428	lung epithelium development	2/362	53/17943	0.289981494828459	0.845150316074324	313729/308870	Errfi1/Numa1	XR_001835573.1,XR_001835574.1/XR_001835573.1,XR_001835574.1,XR_593722.2
GO:0061077	chaperone-mediated protein folding	2/362	53/17943	0.289981494828459	0.845150316074324	114214/308857	Dffa/Dnajb13	XR_353556.3/XR_001835573.1,XR_001835574.1,XR_593486.1
GO:0061647	histone H3-K9 modification	2/362	53/17943	0.289981494828459	0.845150316074324	683923/84350	Bend3/Dnmt1	XR_001838621.1/XR_001835573.1,XR_001835574.1,XR_001840492.1,XR_593722.2
GO:0071427	mRNA-containing ribonucleoprotein complex export from nucleus	2/362	53/17943	0.289981494828459	0.845150316074324	296634/364834	Nup214/Polr2d	XR_001842150.1/XR_146387.4
GO:0098815	modulation of excitatory postsynaptic potential	2/362	53/17943	0.289981494828459	0.845150316074324	25432/60391	Drd4/Nrxn1	XR_001838621.1/XR_354566.3
GO:1904645	response to amyloid-beta	2/362	53/17943	0.289981494828459	0.845150316074324	25150/311144	Fyn/Itga4	XR_001842492.1/XR_001835573.1,XR_001835574.1
GO:1990928	response to amino acid starvation	2/362	53/17943	0.289981494828459	0.845150316074324	305464/54287	Depdc5/Eif2ak2	XR_001840492.1/XR_593781.2
GO:0071887	leukocyte apoptotic process	4/362	135/17943	0.290237554346674	0.845150316074324	64044/117029/114214/310533	Casp8/Ccr5/Dffa/Rapgef2	XR_001835573.1,XR_001835574.1/XR_593722.2/XR_353556.3/XR_591154.2
GO:0051592	response to calcium ion	5/362	178/17943	0.290647930328768	0.845150316074324	289144/24247/60391/89821/117514	Cacybp/Casr/Nrxn1/Trpc1/Txnip	XR_595519.2/XR_001840492.1/XR_354566.3/XR_353556.3/XR_591224.2
GO:0003184	pulmonary valve morphogenesis	1/362	17/17943	0.292938866905082	0.845150316074324	24600	Nos3	XR_001842150.1
GO:0006085	acetyl-CoA biosynthetic process	1/362	17/17943	0.292938866905082	0.845150316074324	116551	Pdk1	XR_001840492.1
GO:0006555	methionine metabolic process	1/362	17/17943	0.292938866905082	0.845150316074324	362657	Mthfr	XR_001835573.1,XR_001835574.1,XR_001840492.1,XR_593722.2
GO:0006577	amino-acid betaine metabolic process	1/362	17/17943	0.292938866905082	0.845150316074324	64040	Aldh9a1	XR_593486.1
GO:0006880	intracellular sequestering of iron ion	1/362	17/17943	0.292938866905082	0.845150316074324	302719	RGD1563378	XR_001840492.1,XR_593722.2
GO:0006978	DNA damage response, signal transduction by p53 class mediator resulting in transcription of p21 class mediator	1/362	17/17943	0.292938866905082	0.845150316074324	114212	Chek2	XR_001838621.1
GO:0007096	regulation of exit from mitosis	1/362	17/17943	0.292938866905082	0.845150316074324	361195	Cdc14b	XR_001838621.1
GO:0010528	regulation of transposition	1/362	17/17943	0.292938866905082	0.845150316074324	363912	Piwil1	XR_001840492.1,XR_593722.2
GO:0010529	negative regulation of transposition	1/362	17/17943	0.292938866905082	0.845150316074324	363912	Piwil1	XR_001840492.1,XR_593722.2
GO:0015693	magnesium ion transport	1/362	17/17943	0.292938866905082	0.845150316074324	302864	Mmgt1	XR_590408.1
GO:0016114	terpenoid biosynthetic process	1/362	17/17943	0.292938866905082	0.845150316074324	291211	Ggps1	XR_354783.3,XR_596086.2
GO:0030033	microvillus assembly	1/362	17/17943	0.292938866905082	0.845150316074324	310533	Rapgef2	XR_591154.2
GO:0035269	protein O-linked mannosylation	1/362	17/17943	0.292938866905082	0.845150316074324	311202	Large2	XR_596086.2
GO:0035372	protein localization to microtubule	1/362	17/17943	0.292938866905082	0.845150316074324	298848	Mapre3	XR_001838298.1
GO:0035457	cellular response to interferon-alpha	1/362	17/17943	0.292938866905082	0.845150316074324	288264	Ifnar1	XR_593486.1
GO:0036065	fucosylation	1/362	17/17943	0.292938866905082	0.845150316074324	311637	Slc35c2	XR_596086.2
GO:0042359	vitamin D metabolic process	1/362	17/17943	0.292938866905082	0.845150316074324	24388	Gfi1	XR_001840492.1,XR_593722.2
GO:0043084	penile erection	1/362	17/17943	0.292938866905082	0.845150316074324	25432	Drd4	XR_001838621.1
GO:0045725	positive regulation of glycogen biosynthetic process	1/362	17/17943	0.292938866905082	0.845150316074324	291069	Ppp1r3g	XR_596716.1
GO:0045898	regulation of RNA polymerase II transcriptional preinitiation complex assembly	1/362	17/17943	0.292938866905082	0.845150316074324	25459	Hmgb1	XR_593486.1
GO:0048875	chemical homeostasis within a tissue	1/362	17/17943	0.292938866905082	0.845150316074324	25350	Sftpd	XR_360377.3
GO:0050930	induction of positive chemotaxis	1/362	17/17943	0.292938866905082	0.845150316074324	25459	Hmgb1	XR_593486.1
GO:0051608	histamine transport	1/362	17/17943	0.292938866905082	0.845150316074324	85491	Vamp7	XR_001835573.1,XR_001835574.1,XR_001840492.1,XR_593722.2
GO:0051895	negative regulation of focal adhesion assembly	1/362	17/17943	0.292938866905082	0.845150316074324	25237	Acvrl1	XR_593486.1
GO:0055064	chloride ion homeostasis	1/362	17/17943	0.292938866905082	0.845150316074324	691209	Slc12a6	XR_001835573.1,XR_001835574.1,XR_001840492.1
GO:0070243	regulation of thymocyte apoptotic process	1/362	17/17943	0.292938866905082	0.845150316074324	64044	Casp8	XR_001835573.1,XR_001835574.1
GO:0070989	oxidative demethylation	1/362	17/17943	0.292938866905082	0.845150316074324	362766	Alkbh1	XR_001835573.1,XR_001835574.1,XR_593722.2
GO:0071696	ectodermal placode development	1/362	17/17943	0.292938866905082	0.845150316074324	171068	Pou2f1	XR_596086.2
GO:0071786	endoplasmic reticulum tubular network organization	1/362	17/17943	0.292938866905082	0.845150316074324	59303	Tmem33	XR_001835573.1,XR_001835574.1
GO:0072224	metanephric glomerulus development	1/362	17/17943	0.292938866905082	0.845150316074324	170672	Nphs2	XR_593486.1
GO:0086012	membrane depolarization during cardiac muscle cell action potential	1/362	17/17943	0.292938866905082	0.845150316074324	25349	Scn2b	XR_001835573.1,XR_001835574.1
GO:0090151	establishment of protein localization to mitochondrial membrane	1/362	17/17943	0.292938866905082	0.845150316074324	300075	Tomm22	XR_590668.2
GO:0090192	regulation of glomerulus development	1/362	17/17943	0.292938866905082	0.845150316074324	117279	Cflar	XR_001840492.1
GO:1902656	calcium ion import into cytosol	1/362	17/17943	0.292938866905082	0.845150316074324	25150	Fyn	XR_001842492.1
GO:1903430	negative regulation of cell maturation	1/362	17/17943	0.292938866905082	0.845150316074324	305589	Bcl11a	XR_001835573.1,XR_001835574.1
GO:1904889	regulation of excitatory synapse assembly	1/362	17/17943	0.292938866905082	0.845150316074324	60391	Nrxn1	XR_354566.3
GO:2000194	regulation of female gonad development	1/362	17/17943	0.292938866905082	0.845150316074324	25194	Gnrh1	XR_596164.1
GO:2000380	regulation of mesoderm development	1/362	17/17943	0.292938866905082	0.845150316074324	296751	Pus7	XR_001840492.1,XR_593722.2
GO:0016331	morphogenesis of embryonic epithelium	5/362	179/17943	0.294560388340995	0.845150316074324	78963/64044/303811/116475/362657	Apaf1/Casp8/Dvl3/Ift172/Mthfr	XR_001835573.1,XR_001835574.1,XR_001840492.1,XR_593722.2/XR_001835573.1,XR_001835574.1/XR_001836873.1/XR_001838298.1/XR_001835573.1,XR_001835574.1,XR_001840492.1,XR_593722.2
GO:0042246	tissue regeneration	3/362	94/17943	0.294935839719647	0.845150316074324	310704/117279/100360552	Bcl9/Cflar/Fzd7	XR_596086.2/XR_001840492.1/XR_001837817.1,XR_593486.1
GO:0001525	angiogenesis	12/362	494/17943	0.296511259945903	0.845150316074324	25237/64044/361341/288593/81651/25459/81679/24600/60391/60664/25671/498130	Acvrl1/Casp8/Ccbe1/Ccl24/Cspg4/Hmgb1/Jup/Nos3/Nrxn1/Pik3r3/Smad1/Stard13	XR_593486.1/XR_001835573.1,XR_001835574.1/XR_001842127.1/XR_001835573.1,XR_001835574.1/XR_593928.1/XR_593486.1/XR_001840290.1/XR_001842150.1/XR_354566.3/XR_001835573.1,XR_001835574.1,XR_001840492.1,XR_593722.2/XR_001835573.1,XR_001835574.1,XR_001840492.1,XR_593722.2/XR_595202.2
GO:0001975	response to amphetamine	2/362	54/17943	0.297468487995761	0.845150316074324	57302/25432	Cnr2/Drd4	XR_596086.2/XR_001838621.1
GO:0019369	arachidonic acid metabolic process	2/362	54/17943	0.297468487995761	0.845150316074324	293989/304289	Cyp2c6v1/Daglb	XR_001835573.1,XR_001835574.1,XR_593722.2/XR_590408.1
GO:0031663	lipopolysaccharide-mediated signaling pathway	2/362	54/17943	0.297468487995761	0.845150316074324	307366/24600	Malt1/Nos3	XR_001835573.1,XR_001835574.1/XR_001842150.1
GO:0032653	regulation of interleukin-10 production	2/362	54/17943	0.297468487995761	0.845150316074324	29333/25459	Cd46/Hmgb1	XR_001835573.1,XR_001835574.1,XR_001840492.1,XR_593722.2/XR_593486.1
GO:0035567	non-canonical Wnt signaling pathway	2/362	54/17943	0.297468487995761	0.845150316074324	303811/100360552	Dvl3/Fzd7	XR_001836873.1/XR_001837817.1,XR_593486.1
GO:0045604	regulation of epidermal cell differentiation	2/362	54/17943	0.297468487995761	0.845150316074324	313729/308870	Errfi1/Numa1	XR_001835573.1,XR_001835574.1/XR_001835573.1,XR_001835574.1,XR_593722.2
GO:0072132	mesenchyme morphogenesis	2/362	54/17943	0.297468487995761	0.845150316074324	25237/24600	Acvrl1/Nos3	XR_593486.1/XR_001842150.1
GO:0050727	regulation of inflammatory response	9/362	358/17943	0.298195786251484	0.845150316074324	288593/117029/29333/293628/57302/25459/287070/58813/85491	Ccl24/Ccr5/Cd46/Chid1/Cnr2/Hmgb1/Nlrc3/Nt5e/Vamp7	XR_001835573.1,XR_001835574.1/XR_593722.2/XR_001835573.1,XR_001835574.1,XR_001840492.1,XR_593722.2/XR_596086.2/XR_596086.2/XR_593486.1/XR_001840109.1,XR_001840110.1/XR_001835573.1,XR_001835574.1,XR_001840492.1/XR_001835573.1,XR_001835574.1,XR_001840492.1,XR_593722.2
GO:0015931	nucleobase-containing compound transport	5/362	180/17943	0.298481848769719	0.845150316074324	313167/296634/364834/311637/313765	Nol6/Nup214/Polr2d/Slc35c2/Slc35e2b	XR_001835573.1,XR_001835574.1/XR_001842150.1/XR_146387.4/XR_596086.2/XR_001841467.1
GO:0065004	protein-DNA complex assembly	5/362	180/17943	0.298481848769719	0.845150316074324	362960/25459/501706/288272/308282	Dmc1/Hmgb1/Mis12/Mis18a/Shprh	XR_593722.2/XR_593486.1/XR_001840492.1,XR_593722.2/XR_001840492.1/XR_589841.2
GO:0090263	positive regulation of canonical Wnt signaling pathway	3/362	95/17943	0.300453495251555	0.845150316074324	29393/362778/311642	Col1a1/Gskip/Sulf2	XR_001840385.1,XR_001840386.1/XR_593722.2/XR_001837367.1
GO:0071241	cellular response to inorganic substance	8/362	314/17943	0.301403905721534	0.845150316074324	84480/289144/117279/313668/84350/25322/24600/60391	Bnip3/Cacybp/Cflar/Ddi2/Dnmt1/Hsd17b1/Nos3/Nrxn1	XR_350825.3/XR_595519.2/XR_001840492.1/XR_593486.1/XR_001835573.1,XR_001835574.1,XR_001840492.1,XR_593722.2/XR_001835573.1,XR_001835574.1,XR_593722.2/XR_001842150.1/XR_354566.3
GO:0002822	regulation of adaptive immune response based on somatic recombination of immune receptors built from immunoglobulin superfamily domains	5/362	181/17943	0.30241182874598	0.845150316074324	29333/307850/25459/307366/414788	Cd46/Exosc6/Hmgb1/Malt1/RT1-T24-3	XR_001835573.1,XR_001835574.1,XR_001840492.1,XR_593722.2/XR_001842150.1,XR_596086.2/XR_593486.1/XR_001835573.1,XR_001835574.1/XR_593486.1
GO:0097327	response to antineoplastic agent	5/362	181/17943	0.30241182874598	0.845150316074324	117279/313668/313729/81679/24600	Cflar/Ddi2/Errfi1/Jup/Nos3	XR_001840492.1/XR_593486.1/XR_001835573.1,XR_001835574.1/XR_001840290.1/XR_001842150.1
GO:0120031	plasma membrane bounded cell projection assembly	12/362	497/17943	0.303533030664603	0.845150316074324	301579/361195/314198/307940/308857/116475/60391/29479/310533/293660/297096/362415	Armc9/Cdc14b/Cdkl1/Disc1/Dnajb13/Ift172/Nrxn1/Odf2/Rapgef2/Rhod/Snx10/Ttll3	XR_590408.1/XR_001838621.1/XR_001835573.1,XR_001835574.1,XR_001840492.1,XR_593722.2/XR_354783.3/XR_001835573.1,XR_001835574.1,XR_593486.1/XR_001838298.1/XR_354566.3/XR_001840492.1/XR_591154.2/XR_001835573.1,XR_001835574.1,XR_593722.2/XR_001840492.1,XR_593722.2/XR_353556.3
GO:0001523	retinoid metabolic process	2/362	55/17943	0.304943233385202	0.845150316074324	310903/64047	Adh6/Lrat	XR_001835573.1,XR_001835574.1/XR_001836777.1
GO:0002042	cell migration involved in sprouting angiogenesis	2/362	55/17943	0.304943233385202	0.845150316074324	60664/498130	Pik3r3/Stard13	XR_001835573.1,XR_001835574.1,XR_001840492.1,XR_593722.2/XR_595202.2
GO:0030199	collagen fibril organization	2/362	55/17943	0.304943233385202	0.845150316074324	29393/59101	Col1a1/P3h4	XR_001840385.1,XR_001840386.1/XR_001840290.1
GO:0031124	mRNA 3'-end processing	2/362	55/17943	0.304943233385202	0.845150316074324	501688/364834	Lsm11/Polr2d	XR_593722.2/XR_146387.4
GO:0031529	ruffle organization	2/362	55/17943	0.304943233385202	0.845150316074324	300228/297096	Lima1/Snx10	XR_001840492.1,XR_593722.2/XR_001840492.1,XR_593722.2
GO:0032350	regulation of hormone metabolic process	2/362	55/17943	0.304943233385202	0.845150316074324	24388/362291	Gfi1/Myt1	XR_001840492.1,XR_593722.2/XR_593486.1
GO:0032655	regulation of interleukin-12 production	2/362	55/17943	0.304943233385202	0.845150316074324	25459/287070	Hmgb1/Nlrc3	XR_593486.1/XR_001840109.1,XR_001840110.1
GO:0032781	positive regulation of ATPase activity	2/362	55/17943	0.304943233385202	0.845150316074324	24247/362184	Casr/Dnajc24	XR_001840492.1/XR_001837190.1,XR_001837191.1
GO:0071470	cellular response to osmotic stress	2/362	55/17943	0.304943233385202	0.845150316074324	313729/691209	Errfi1/Slc12a6	XR_001835573.1,XR_001835574.1/XR_001835573.1,XR_001835574.1,XR_001840492.1
GO:0090174	organelle membrane fusion	3/362	96/17943	0.305976439523956	0.845150316074324	25643/305623/85491	Gnai3/Tmem175/Vamp7	XR_001836873.1/XR_001835573.1,XR_001835574.1,XR_001840492.1,XR_593722.2/XR_001835573.1,XR_001835574.1,XR_001840492.1,XR_593722.2
GO:0098869	cellular oxidant detoxification	3/362	96/17943	0.305976439523956	0.845150316074324	24248/309465/24600	Cat/Gsto2/Nos3	XR_001837186.1/XR_001840492.1,XR_593722.2/XR_001842150.1
GO:0002285	lymphocyte activation involved in immune response	5/362	182/17943	0.306349847753457	0.845150316074324	29333/307850/25459/307366/85491	Cd46/Exosc6/Hmgb1/Malt1/Vamp7	XR_001835573.1,XR_001835574.1,XR_001840492.1,XR_593722.2/XR_001842150.1,XR_596086.2/XR_593486.1/XR_001835573.1,XR_001835574.1/XR_001835573.1,XR_001835574.1,XR_001840492.1,XR_593722.2
GO:0000966	RNA 5'-end processing	1/362	18/17943	0.307217352355286	0.845150316074324	361020	Rpp14	XR_001835573.1,XR_001835574.1,XR_001840492.1,XR_593722.2
GO:0001710	mesodermal cell fate commitment	1/362	18/17943	0.307217352355286	0.845150316074324	25671	Smad1	XR_001835573.1,XR_001835574.1,XR_001840492.1,XR_593722.2
GO:0001833	inner cell mass cell proliferation	1/362	18/17943	0.307217352355286	0.845150316074324	293452	Palb2	XR_354783.3,XR_596086.2
GO:0002031	G protein-coupled receptor internalization	1/362	18/17943	0.307217352355286	0.845150316074324	59077	Grk4	XR_001835573.1,XR_001835574.1,XR_593722.2
GO:0002643	regulation of tolerance induction	1/362	18/17943	0.307217352355286	0.845150316074324	25459	Hmgb1	XR_593486.1
GO:0006534	cysteine metabolic process	1/362	18/17943	0.307217352355286	0.845150316074324	60356	Csad	XR_001840492.1
GO:0006833	water transport	1/362	18/17943	0.307217352355286	0.845150316074324	25480	Mip	XR_354783.3,XR_596086.2
GO:0007202	activation of phospholipase C activity	1/362	18/17943	0.307217352355286	0.845150316074324	65276	Nmur1	XR_593722.2
GO:0008334	histone mRNA metabolic process	1/362	18/17943	0.307217352355286	0.845150316074324	501688	Lsm11	XR_593722.2
GO:0010832	negative regulation of myotube differentiation	1/362	18/17943	0.307217352355286	0.845150316074324	117279	Cflar	XR_001840492.1
GO:0014041	regulation of neuron maturation	1/362	18/17943	0.307217352355286	0.845150316074324	305589	Bcl11a	XR_001835573.1,XR_001835574.1
GO:0014856	skeletal muscle cell proliferation	1/362	18/17943	0.307217352355286	0.845150316074324	117279	Cflar	XR_001840492.1
GO:0016074	snoRNA metabolic process	1/362	18/17943	0.307217352355286	0.845150316074324	307850	Exosc6	XR_001842150.1,XR_596086.2
GO:0016075	rRNA catabolic process	1/362	18/17943	0.307217352355286	0.845150316074324	307850	Exosc6	XR_001842150.1,XR_596086.2
GO:0021681	cerebellar granular layer development	1/362	18/17943	0.307217352355286	0.845150316074324	60391	Nrxn1	XR_354566.3
GO:0030952	establishment or maintenance of cytoskeleton polarity	1/362	18/17943	0.307217352355286	0.845150316074324	293660	Rhod	XR_001835573.1,XR_001835574.1,XR_593722.2
GO:0033617	mitochondrial respiratory chain complex IV assembly	1/362	18/17943	0.307217352355286	0.845150316074324	503252	Coa5	XR_001838621.1
GO:0033631	cell-cell adhesion mediated by integrin	1/362	18/17943	0.307217352355286	0.845150316074324	311144	Itga4	XR_001835573.1,XR_001835574.1
GO:0034312	diol biosynthetic process	1/362	18/17943	0.307217352355286	0.845150316074324	29498	Pts	XR_001835573.1,XR_001835574.1
GO:0034472	snRNA 3'-end processing	1/362	18/17943	0.307217352355286	0.845150316074324	307850	Exosc6	XR_001842150.1,XR_596086.2
GO:0034587	piRNA metabolic process	1/362	18/17943	0.307217352355286	0.845150316074324	363912	Piwil1	XR_001840492.1,XR_593722.2
GO:0036124	histone H3-K9 trimethylation	1/362	18/17943	0.307217352355286	0.845150316074324	683923	Bend3	XR_001838621.1
GO:0042711	maternal behavior	1/362	18/17943	0.307217352355286	0.845150316074324	299016	Npas3	XR_001838621.1
GO:0042772	DNA damage response, signal transduction resulting in transcription	1/362	18/17943	0.307217352355286	0.845150316074324	114212	Chek2	XR_001838621.1
GO:0045603	positive regulation of endothelial cell differentiation	1/362	18/17943	0.307217352355286	0.845150316074324	25237	Acvrl1	XR_593486.1
GO:0045837	negative regulation of membrane potential	1/362	18/17943	0.307217352355286	0.845150316074324	84480	Bnip3	XR_350825.3
GO:0060841	venous blood vessel development	1/362	18/17943	0.307217352355286	0.845150316074324	25237	Acvrl1	XR_593486.1
GO:0061318	renal filtration cell differentiation	1/362	18/17943	0.307217352355286	0.845150316074324	170672	Nphs2	XR_593486.1
GO:0070131	positive regulation of mitochondrial translation	1/362	18/17943	0.307217352355286	0.845150316074324	362416	Rpusd3	XR_353556.3
GO:0070935	3'-UTR-mediated mRNA stabilization	1/362	18/17943	0.307217352355286	0.845150316074324	305035	Angel2	XR_354783.3
GO:0071625	vocalization behavior	1/362	18/17943	0.307217352355286	0.845150316074324	60391	Nrxn1	XR_354566.3
GO:0072109	glomerular mesangium development	1/362	18/17943	0.307217352355286	0.845150316074324	117279	Cflar	XR_001840492.1
GO:0072112	glomerular visceral epithelial cell differentiation	1/362	18/17943	0.307217352355286	0.845150316074324	170672	Nphs2	XR_593486.1
GO:0072578	neurotransmitter-gated ion channel clustering	1/362	18/17943	0.307217352355286	0.845150316074324	60391	Nrxn1	XR_354566.3
GO:0097091	synaptic vesicle clustering	1/362	18/17943	0.307217352355286	0.845150316074324	60391	Nrxn1	XR_354566.3
GO:0097577	sequestering of iron ion	1/362	18/17943	0.307217352355286	0.845150316074324	302719	RGD1563378	XR_001840492.1,XR_593722.2
GO:0099150	regulation of postsynaptic specialization assembly	1/362	18/17943	0.307217352355286	0.845150316074324	60391	Nrxn1	XR_354566.3
GO:0150052	regulation of postsynapse assembly	1/362	18/17943	0.307217352355286	0.845150316074324	60391	Nrxn1	XR_354566.3
GO:1901317	regulation of flagellated sperm motility	1/362	18/17943	0.307217352355286	0.845150316074324	364301	Rnase9	XR_001841046.1,XR_359313.3,XR_595687.2,XR_595688.2
GO:1903392	negative regulation of adherens junction organization	1/362	18/17943	0.307217352355286	0.845150316074324	25237	Acvrl1	XR_593486.1
GO:1903599	positive regulation of autophagy of mitochondrion	1/362	18/17943	0.307217352355286	0.845150316074324	84480	Bnip3	XR_350825.3
GO:1905276	regulation of epithelial tube formation	1/362	18/17943	0.307217352355286	0.845150316074324	303811	Dvl3	XR_001836873.1
GO:2000319	regulation of T-helper 17 cell differentiation	1/362	18/17943	0.307217352355286	0.845150316074324	307366	Malt1	XR_001835573.1,XR_001835574.1
GO:0001676	long-chain fatty acid metabolic process	3/362	97/17943	0.311503433121922	0.845150316074324	293989/304289/362972	Cyp2c6v1/Daglb/Pnpla3	XR_001835573.1,XR_001835574.1,XR_593722.2/XR_590408.1/XR_001835573.1,XR_001835574.1,XR_001840492.1,XR_593722.2
GO:0044264	cellular polysaccharide metabolic process	3/362	97/17943	0.311503433121922	0.845150316074324	362029/25459/291069	Agl/Hmgb1/Ppp1r3g	XR_001842150.1,XR_354783.3,XR_596086.2/XR_593486.1/XR_596716.1
GO:0007585	respiratory gaseous exchange	2/362	56/17943	0.312403183305318	0.845150316074324	361341/25350	Ccbe1/Sftpd	XR_001842127.1/XR_360377.3
GO:0021575	hindbrain morphogenesis	2/362	56/17943	0.312403183305318	0.845150316074324	60391/363445	Nrxn1/Usp9x	XR_354566.3/XR_001835573.1,XR_001835574.1,XR_001840492.1,XR_593722.2
GO:0031113	regulation of microtubule polymerization	2/362	56/17943	0.312403183305318	0.845150316074324	308870/64183	Numa1/Pde4dip	XR_001835573.1,XR_001835574.1,XR_593722.2/XR_591231.2
GO:0042743	hydrogen peroxide metabolic process	2/362	56/17943	0.312403183305318	0.845150316074324	24248/25150	Cat/Fyn	XR_001837186.1/XR_001842492.1
GO:0030010	establishment of cell polarity	4/362	140/17943	0.312935218195383	0.845150316074324	360509/314259/301701/308870	Dock2/Mpp5/Ndc80/Numa1	XR_001835573.1,XR_001835574.1/XR_001840492.1/XR_594535.2/XR_001835573.1,XR_001835574.1,XR_593722.2
GO:0048675	axon extension	4/362	140/17943	0.312935218195383	0.845150316074324	117029/60396/307940/363445	Ccr5/Cdkl3/Disc1/Usp9x	XR_593722.2/XR_354783.3,XR_596086.2/XR_354783.3/XR_001835573.1,XR_001835574.1,XR_001840492.1,XR_593722.2
GO:0030073	insulin secretion	6/362	228/17943	0.313037959354054	0.845150316074324	364403/24247/362291/60391/161475/29714	Blk/Casr/Myt1/Nrxn1/Psmd9/Ptprn2	XR_001835573.1,XR_001835574.1,XR_001840492.1,XR_593722.2/XR_001840492.1/XR_593486.1/XR_354566.3/XR_001840492.1,XR_593722.2/NR_110712.1
GO:0034504	protein localization to nucleus	7/362	273/17943	0.313758761255491	0.845150316074324	29393/25150/361375/81679/296634/303905/117514	Col1a1/Fyn/Heatr3/Jup/Nup214/Parp9/Txnip	XR_001840385.1,XR_001840386.1/XR_001842492.1/XR_354783.3,XR_596086.2/XR_001840290.1/XR_001842150.1/XR_001840492.1,XR_593722.2/XR_591224.2
GO:0031669	cellular response to nutrient levels	7/362	274/17943	0.316986054558943	0.845150316074324	305589/24247/29393/305464/54287/25150/59329	Bcl11a/Casr/Col1a1/Depdc5/Eif2ak2/Fyn/Sik1	XR_001835573.1,XR_001835574.1/XR_001840492.1/XR_001840385.1,XR_001840386.1/XR_001840492.1/XR_593781.2/XR_001842492.1/XR_001842578.1
GO:0006334	nucleosome assembly	3/362	98/17943	0.317033259704685	0.845150316074324	25459/288272/308282	Hmgb1/Mis18a/Shprh	XR_593486.1/XR_001840492.1/XR_589841.2
GO:0010595	positive regulation of endothelial cell migration	3/362	98/17943	0.317033259704685	0.845150316074324	361341/25459/24600	Ccbe1/Hmgb1/Nos3	XR_001842127.1/XR_593486.1/XR_001842150.1
GO:0032006	regulation of TOR signaling	3/362	98/17943	0.317033259704685	0.845150316074324	305464/500562/59329	Depdc5/Lin28a/Sik1	XR_001840492.1/XR_001835573.1,XR_001835574.1,XR_593722.2/XR_001842578.1
GO:0070167	regulation of biomineral tissue development	3/362	98/17943	0.317033259704685	0.845150316074324	24600/56782/302680	Nos3/Srgn/Txlng	XR_001842150.1/XR_001835573.1,XR_001835574.1,XR_001840492.1/XR_001842150.1,XR_354783.3,XR_596086.2
GO:0006839	mitochondrial transport	5/362	185/17943	0.318207371788607	0.845150316074324	84480/294011/85263/353231/300075	Bnip3/Sfxn2/Slc25a14/Spg7/Tomm22	XR_350825.3/XR_001840492.1/XR_001842774.1/XR_001835573.1,XR_001835574.1,XR_001840492.1,XR_593722.2/XR_590668.2
GO:0009913	epidermal cell differentiation	5/362	185/17943	0.318207371788607	0.845150316074324	313729/24388/502541/308870/117514	Errfi1/Gfi1/Lor/Numa1/Txnip	XR_001835573.1,XR_001835574.1/XR_001840492.1,XR_593722.2/XR_596086.2/XR_001835573.1,XR_001835574.1,XR_593722.2/XR_591224.2
GO:0022408	negative regulation of cell-cell adhesion	5/362	185/17943	0.318207371788607	0.845150316074324	114492/25408/25194/25459/25350	Ccl28/Cd80/Gnrh1/Hmgb1/Sftpd	XR_001842150.1/XR_001840512.1/XR_596164.1/XR_593486.1/XR_360377.3
GO:0006584	catecholamine metabolic process	2/362	57/17943	0.319845897278385	0.845150316074324	25432/307309	Drd4/Sncaip	XR_001838621.1/XR_001842103.1
GO:0009712	catechol-containing compound metabolic process	2/362	57/17943	0.319845897278385	0.845150316074324	25432/307309	Drd4/Sncaip	XR_001838621.1/XR_001842103.1
GO:0010463	mesenchymal cell proliferation	2/362	57/17943	0.319845897278385	0.845150316074324	25459/500030	Hmgb1/Phf14	XR_593486.1/XR_596086.2
GO:0010665	regulation of cardiac muscle cell apoptotic process	2/362	57/17943	0.319845897278385	0.845150316074324	84480/117279	Bnip3/Cflar	XR_350825.3/XR_001840492.1
GO:0030042	actin filament depolymerization	2/362	57/17943	0.319845897278385	0.845150316074324	300228/304816	Lima1/Lmod1	XR_001840492.1,XR_593722.2/XR_596086.2
GO:0043536	positive regulation of blood vessel endothelial cell migration	2/362	57/17943	0.319845897278385	0.845150316074324	25459/24600	Hmgb1/Nos3	XR_593486.1/XR_001842150.1
GO:0046902	regulation of mitochondrial membrane permeability	2/362	57/17943	0.319845897278385	0.845150316074324	84480/353231	Bnip3/Spg7	XR_350825.3/XR_001835573.1,XR_001835574.1,XR_001840492.1,XR_593722.2
GO:0050732	negative regulation of peptidyl-tyrosine phosphorylation	2/362	57/17943	0.319845897278385	0.845150316074324	313729/117186	Errfi1/Sh3bp5	XR_001835573.1,XR_001835574.1/XR_001835573.1,XR_001835574.1
GO:0086001	cardiac muscle cell action potential	2/362	57/17943	0.319845897278385	0.845150316074324	81679/25349	Jup/Scn2b	XR_001840290.1/XR_001835573.1,XR_001835574.1
GO:1900449	regulation of glutamate receptor signaling pathway	2/362	57/17943	0.319845897278385	0.845150316074324	25150/60391	Fyn/Nrxn1	XR_001842492.1/XR_354566.3
GO:1902750	negative regulation of cell cycle G2/M phase transition	2/362	57/17943	0.319845897278385	0.845150316074324	361195/360621	Cdc14b/Cdc6	XR_001838621.1/XR_001835573.1,XR_001835574.1,XR_001840492.1
GO:0000729	DNA double-strand break processing	1/362	19/17943	0.321208276675921	0.845150316074324	302953	Slx4	XR_001840109.1,XR_001840110.1
GO:0002283	neutrophil activation involved in immune response	1/362	19/17943	0.321208276675921	0.845150316074324	85491	Vamp7	XR_001835573.1,XR_001835574.1,XR_001840492.1,XR_593722.2
GO:0002755	MyD88-dependent toll-like receptor signaling pathway	1/362	19/17943	0.321208276675921	0.845150316074324	25459	Hmgb1	XR_593486.1
GO:0006677	glycosylceramide metabolic process	1/362	19/17943	0.321208276675921	0.845150316074324	315165	Naga	XR_001840492.1
GO:0007635	chemosensory behavior	1/362	19/17943	0.321208276675921	0.845150316074324	25432	Drd4	XR_001838621.1
GO:0010743	regulation of macrophage derived foam cell differentiation	1/362	19/17943	0.321208276675921	0.845150316074324	498638	Msr1	XR_001835573.1,XR_001835574.1,XR_001840492.1,XR_593722.2
GO:0010801	negative regulation of peptidyl-threonine phosphorylation	1/362	19/17943	0.321208276675921	0.845150316074324	305246	Ppef2	XR_001840492.1,XR_593722.2
GO:0021535	cell migration in hindbrain	1/362	19/17943	0.321208276675921	0.845150316074324	300948	Rnf7	XR_001835573.1,XR_001835574.1,XR_001840492.1
GO:0030449	regulation of complement activation	1/362	19/17943	0.321208276675921	0.845150316074324	29333	Cd46	XR_001835573.1,XR_001835574.1,XR_001840492.1,XR_593722.2
GO:0032695	negative regulation of interleukin-12 production	1/362	19/17943	0.321208276675921	0.845150316074324	287070	Nlrc3	XR_001840109.1,XR_001840110.1
GO:0034143	regulation of toll-like receptor 4 signaling pathway	1/362	19/17943	0.321208276675921	0.845150316074324	25459	Hmgb1	XR_593486.1
GO:0034755	iron ion transmembrane transport	1/362	19/17943	0.321208276675921	0.845150316074324	302864	Mmgt1	XR_590408.1
GO:0035313	wound healing, spreading of epidermal cells	1/362	19/17943	0.321208276675921	0.845150316074324	25237	Acvrl1	XR_593486.1
GO:0040037	negative regulation of fibroblast growth factor receptor signaling pathway	1/362	19/17943	0.321208276675921	0.845150316074324	311642	Sulf2	XR_001837367.1
GO:0044068	modulation by symbiont of host cellular process	1/362	19/17943	0.321208276675921	0.845150316074324	117029	Ccr5	XR_593722.2
GO:0045063	T-helper 1 cell differentiation	1/362	19/17943	0.321208276675921	0.845150316074324	25459	Hmgb1	XR_593486.1
GO:0045624	positive regulation of T-helper cell differentiation	1/362	19/17943	0.321208276675921	0.845150316074324	307366	Malt1	XR_001835573.1,XR_001835574.1
GO:0045721	negative regulation of gluconeogenesis	1/362	19/17943	0.321208276675921	0.845150316074324	59329	Sik1	XR_001842578.1
GO:0051818	disruption of cells of other organism involved in symbiotic interaction	1/362	19/17943	0.321208276675921	0.845150316074324	117029	Ccr5	XR_593722.2
GO:0051883	killing of cells in other organism involved in symbiotic interaction	1/362	19/17943	0.321208276675921	0.845150316074324	117029	Ccr5	XR_593722.2
GO:0060746	parental behavior	1/362	19/17943	0.321208276675921	0.845150316074324	299016	Npas3	XR_001838621.1
GO:0070208	protein heterotrimerization	1/362	19/17943	0.321208276675921	0.845150316074324	29393	Col1a1	XR_001840385.1,XR_001840386.1
GO:0070932	histone H3 deacetylation	1/362	19/17943	0.321208276675921	0.845150316074324	304786	Elk4	XR_593722.2
GO:0071605	monocyte chemotactic protein-1 production	1/362	19/17943	0.321208276675921	0.845150316074324	25459	Hmgb1	XR_593486.1
GO:0071636	positive regulation of transforming growth factor beta production	1/362	19/17943	0.321208276675921	0.845150316074324	29333	Cd46	XR_001835573.1,XR_001835574.1,XR_001840492.1,XR_593722.2
GO:0071637	regulation of monocyte chemotactic protein-1 production	1/362	19/17943	0.321208276675921	0.845150316074324	25459	Hmgb1	XR_593486.1
GO:0072311	glomerular epithelial cell differentiation	1/362	19/17943	0.321208276675921	0.845150316074324	170672	Nphs2	XR_593486.1
GO:0090083	regulation of inclusion body assembly	1/362	19/17943	0.321208276675921	0.845150316074324	307309	Sncaip	XR_001842103.1
GO:0098760	response to interleukin-7	1/362	19/17943	0.321208276675921	0.845150316074324	25459	Hmgb1	XR_593486.1
GO:0098761	cellular response to interleukin-7	1/362	19/17943	0.321208276675921	0.845150316074324	25459	Hmgb1	XR_593486.1
GO:1900746	regulation of vascular endothelial growth factor signaling pathway	1/362	19/17943	0.321208276675921	0.845150316074324	361341	Ccbe1	XR_001842127.1
GO:1905874	regulation of postsynaptic density organization	1/362	19/17943	0.321208276675921	0.845150316074324	60391	Nrxn1	XR_354566.3
GO:2000001	regulation of DNA damage checkpoint	1/362	19/17943	0.321208276675921	0.845150316074324	114212	Chek2	XR_001838621.1
GO:0006261	DNA-dependent DNA replication	4/362	142/17943	0.322062322840884	0.845150316074324	360621/114212/64538/304528	Cdc6/Chek2/Ilkap/Rfc5	XR_001835573.1,XR_001835574.1,XR_001840492.1/XR_001838621.1/NR_131101.1/XR_001835573.1,XR_001835574.1
GO:0016055	Wnt signaling pathway	10/362	413/17943	0.32343214940596	0.845150316074324	310704/29393/307940/303811/289992/100360552/362778/303412/311642/292041	Bcl9/Col1a1/Disc1/Dvl3/Fermt2/Fzd7/Gskip/Rnf43/Sulf2/Wwox	XR_596086.2/XR_001840385.1,XR_001840386.1/XR_354783.3/XR_001836873.1/XR_596086.2/XR_001837817.1,XR_593486.1/XR_593722.2/XR_001835573.1,XR_001835574.1,XR_001840492.1,XR_354783.3,XR_593722.2,XR_596086.2/XR_001837367.1/XR_597265.2
GO:0000075	cell cycle checkpoint	5/362	187/17943	0.326143890912278	0.845150316074324	361195/360621/114212/301701/315978	Cdc14b/Cdc6/Chek2/Ndc80/Nek11	XR_001838621.1/XR_001835573.1,XR_001835574.1,XR_001840492.1/XR_001838621.1/XR_594535.2/XR_001840498.1
GO:2001252	positive regulation of chromosome organization	5/362	187/17943	0.326143890912278	0.845150316074324	498030/84350/308870/302953/293967	Anapc11/Dnmt1/Numa1/Slx4/Smc5	XR_001840908.1/XR_001835573.1,XR_001835574.1,XR_001840492.1,XR_593722.2/XR_001835573.1,XR_001835574.1,XR_593722.2/XR_001840109.1,XR_001840110.1/XR_596086.2
GO:0060070	canonical Wnt signaling pathway	7/362	277/17943	0.326702665583208	0.845150316074324	310704/29393/307940/303811/100360552/362778/311642	Bcl9/Col1a1/Disc1/Dvl3/Fzd7/Gskip/Sulf2	XR_596086.2/XR_001840385.1,XR_001840386.1/XR_354783.3/XR_001836873.1/XR_001837817.1,XR_593486.1/XR_593722.2/XR_001837367.1
GO:0051495	positive regulation of cytoskeleton organization	6/362	232/17943	0.327225944893968	0.845150316074324	288593/363018/304816/308870/64183/282843	Ccl24/Cep295/Lmod1/Numa1/Pde4dip/Sorbs3	XR_001835573.1,XR_001835574.1/XR_593781.2/XR_596086.2/XR_001835573.1,XR_001835574.1,XR_593722.2/XR_591231.2/XR_001835573.1,XR_001835574.1,XR_001840492.1,XR_593722.2,XR_596086.2
GO:0021517	ventral spinal cord development	2/362	58/17943	0.327269038771974	0.845150316074324	116475/362558	Ift172/Lrp8	XR_001838298.1/XR_001840498.1
GO:0032613	interleukin-10 production	2/362	58/17943	0.327269038771974	0.845150316074324	29333/25459	Cd46/Hmgb1	XR_001835573.1,XR_001835574.1,XR_001840492.1,XR_593722.2/XR_593486.1
GO:0032615	interleukin-12 production	2/362	58/17943	0.327269038771974	0.845150316074324	25459/287070	Hmgb1/Nlrc3	XR_593486.1/XR_001840109.1,XR_001840110.1
GO:0034113	heterotypic cell-cell adhesion	2/362	58/17943	0.327269038771974	0.845150316074324	311144/81679	Itga4/Jup	XR_001835573.1,XR_001835574.1/XR_001840290.1
GO:0042531	positive regulation of tyrosine phosphorylation of STAT protein	2/362	58/17943	0.327269038771974	0.845150316074324	25150/303905	Fyn/Parp9	XR_001842492.1/XR_001840492.1,XR_593722.2
GO:0045071	negative regulation of viral genome replication	2/362	58/17943	0.327269038771974	0.845150316074324	54287/304549	Eif2ak2/Oasl2	XR_593781.2/XR_001840492.1,XR_593722.2
GO:0046503	glycerolipid catabolic process	2/362	58/17943	0.327269038771974	0.845150316074324	304289/362972	Daglb/Pnpla3	XR_590408.1/XR_001835573.1,XR_001835574.1,XR_001840492.1,XR_593722.2
GO:0046834	lipid phosphorylation	2/362	58/17943	0.327269038771974	0.845150316074324	64161/60664	Pi4ka/Pik3r3	XR_590408.1/XR_001835573.1,XR_001835574.1,XR_001840492.1,XR_593722.2
GO:0048662	negative regulation of smooth muscle cell proliferation	2/362	58/17943	0.327269038771974	0.845150316074324	25432/24600	Drd4/Nos3	XR_001838621.1/XR_001842150.1
GO:0050853	B cell receptor signaling pathway	2/362	58/17943	0.327269038771974	0.845150316074324	364403/311658	Blk/Nfatc2	XR_001835573.1,XR_001835574.1,XR_001840492.1,XR_593722.2/XR_001835573.1,XR_001835574.1,XR_593722.2
GO:0060324	face development	2/362	58/17943	0.327269038771974	0.845150316074324	29393/311144	Col1a1/Itga4	XR_001840385.1,XR_001840386.1/XR_001835573.1,XR_001835574.1
GO:0070231	T cell apoptotic process	2/362	58/17943	0.327269038771974	0.845150316074324	64044/114214	Casp8/Dffa	XR_001835573.1,XR_001835574.1/XR_353556.3
GO:1902369	negative regulation of RNA catabolic process	2/362	58/17943	0.327269038771974	0.845150316074324	305035/363113	Angel2/Syncrip	XR_354783.3/XR_001835573.1,XR_001835574.1,XR_001840492.1,XR_593722.2
GO:0009063	cellular amino acid catabolic process	3/362	100/17943	0.328096662223279	0.845150316074324	60356/366959/24600	Csad/Gcat/Nos3	XR_001840492.1/XR_001835573.1,XR_001835574.1,XR_001840492.1,XR_593722.2/XR_001842150.1
GO:0014909	smooth muscle cell migration	3/362	100/17943	0.328096662223279	0.845150316074324	305987/25432/25459	Dock5/Drd4/Hmgb1	XR_596164.1/XR_001838621.1/XR_593486.1
GO:0002695	negative regulation of leukocyte activation	5/362	188/17943	0.330120200897666	0.845150316074324	25408/57302/25194/25459/25350	Cd80/Cnr2/Gnrh1/Hmgb1/Sftpd	XR_001840512.1/XR_596086.2/XR_596164.1/XR_593486.1/XR_360377.3
GO:0010634	positive regulation of epithelial cell migration	4/362	144/17943	0.331208384285358	0.845150316074324	361341/305987/25459/24600	Ccbe1/Dock5/Hmgb1/Nos3	XR_001842127.1/XR_596164.1/XR_593486.1/XR_001842150.1
GO:0198738	cell-cell signaling by wnt	10/362	416/17943	0.331375608388644	0.845150316074324	310704/29393/307940/303811/289992/100360552/362778/303412/311642/292041	Bcl9/Col1a1/Disc1/Dvl3/Fermt2/Fzd7/Gskip/Rnf43/Sulf2/Wwox	XR_596086.2/XR_001840385.1,XR_001840386.1/XR_354783.3/XR_001836873.1/XR_596086.2/XR_001837817.1,XR_593486.1/XR_593722.2/XR_001835573.1,XR_001835574.1,XR_001840492.1,XR_354783.3,XR_593722.2,XR_596086.2/XR_001837367.1/XR_597265.2
GO:0002224	toll-like receptor signaling pathway	3/362	101/17943	0.333627921359152	0.845150316074324	24388/25459/680478	Gfi1/Hmgb1/Lrrc19	XR_001840492.1,XR_593722.2/XR_593486.1/XR_001835573.1,XR_001835574.1,XR_001840492.1,XR_593722.2
GO:0002286	T cell activation involved in immune response	3/362	101/17943	0.333627921359152	0.845150316074324	29333/25459/307366	Cd46/Hmgb1/Malt1	XR_001835573.1,XR_001835574.1,XR_001840492.1,XR_593722.2/XR_593486.1/XR_001835573.1,XR_001835574.1
GO:0050870	positive regulation of T cell activation	5/362	189/17943	0.334101262610731	0.845150316074324	29333/25408/25459/25662/307366	Cd46/Cd80/Hmgb1/Igfbp2/Malt1	XR_001835573.1,XR_001835574.1,XR_001840492.1,XR_593722.2/XR_001840512.1/XR_593486.1/XR_357119.2/XR_001835573.1,XR_001835574.1
GO:0045143	homologous chromosome segregation	2/362	59/17943	0.33467037201816	0.845150316074324	308581/362960	Ccdc155/Dmc1	XR_001837817.1/XR_593722.2
GO:0045744	negative regulation of G protein-coupled receptor signaling pathway	2/362	59/17943	0.33467037201816	0.845150316074324	59077/363112	Grk4/Mrap2	XR_001835573.1,XR_001835574.1,XR_593722.2/XR_594063.2
GO:0006516	glycoprotein catabolic process	1/362	20/17943	0.334917415475481	0.845150316074324	316642	Neu4	XR_001835573.1,XR_001835574.1
GO:0006525	arginine metabolic process	1/362	20/17943	0.334917415475481	0.845150316074324	24600	Nos3	XR_001842150.1
GO:0008210	estrogen metabolic process	1/362	20/17943	0.334917415475481	0.845150316074324	25322	Hsd17b1	XR_001835573.1,XR_001835574.1,XR_593722.2
GO:0009200	deoxyribonucleoside triphosphate metabolic process	1/362	20/17943	0.334917415475481	0.845150316074324	26956	Ak3	XR_593722.2
GO:0014889	muscle atrophy	1/362	20/17943	0.334917415475481	0.845150316074324	117279	Cflar	XR_001840492.1
GO:0030502	negative regulation of bone mineralization	1/362	20/17943	0.334917415475481	0.845150316074324	56782	Srgn	XR_001835573.1,XR_001835574.1,XR_001840492.1
GO:0031579	membrane raft organization	1/362	20/17943	0.334917415475481	0.845150316074324	360509	Dock2	XR_001835573.1,XR_001835574.1
GO:0032011	ARF protein signal transduction	1/362	20/17943	0.334917415475481	0.845150316074324	404781	Iqsec3	XR_001835573.1,XR_001835574.1,XR_001840492.1
GO:0032012	regulation of ARF protein signal transduction	1/362	20/17943	0.334917415475481	0.845150316074324	404781	Iqsec3	XR_001835573.1,XR_001835574.1,XR_001840492.1
GO:0033033	negative regulation of myeloid cell apoptotic process	1/362	20/17943	0.334917415475481	0.845150316074324	117029	Ccr5	XR_593722.2
GO:0035518	histone H2A monoubiquitination	1/362	20/17943	0.334917415475481	0.845150316074324	287662	Pcgf2	XR_001842150.1
GO:0042573	retinoic acid metabolic process	1/362	20/17943	0.334917415475481	0.845150316074324	310903	Adh6	XR_001835573.1,XR_001835574.1
GO:0045953	negative regulation of natural killer cell mediated cytotoxicity	1/362	20/17943	0.334917415475481	0.845150316074324	113937	Clec2d	XR_353646.3
GO:0046339	diacylglycerol metabolic process	1/362	20/17943	0.334917415475481	0.845150316074324	304289	Daglb	XR_590408.1
GO:0046653	tetrahydrofolate metabolic process	1/362	20/17943	0.334917415475481	0.845150316074324	362657	Mthfr	XR_001835573.1,XR_001835574.1,XR_001840492.1,XR_593722.2
GO:0048245	eosinophil chemotaxis	1/362	20/17943	0.334917415475481	0.845150316074324	288593	Ccl24	XR_001835573.1,XR_001835574.1
GO:0050665	hydrogen peroxide biosynthetic process	1/362	20/17943	0.334917415475481	0.845150316074324	25150	Fyn	XR_001842492.1
GO:0050774	negative regulation of dendrite morphogenesis	1/362	20/17943	0.334917415475481	0.845150316074324	310533	Rapgef2	XR_591154.2
GO:0060231	mesenchymal to epithelial transition	1/362	20/17943	0.334917415475481	0.845150316074324	100360552	Fzd7	XR_001837817.1,XR_593486.1
GO:0071397	cellular response to cholesterol	1/362	20/17943	0.334917415475481	0.845150316074324	362558	Lrp8	XR_001840498.1
GO:0090026	positive regulation of monocyte chemotaxis	1/362	20/17943	0.334917415475481	0.845150316074324	25459	Hmgb1	XR_593486.1
GO:0097107	postsynaptic density assembly	1/362	20/17943	0.334917415475481	0.845150316074324	60391	Nrxn1	XR_354566.3
GO:0097329	response to antimetabolite	1/362	20/17943	0.334917415475481	0.845150316074324	313668	Ddi2	XR_593486.1
GO:0140058	neuron projection arborization	1/362	20/17943	0.334917415475481	0.845150316074324	303811	Dvl3	XR_001836873.1
GO:1902547	regulation of cellular response to vascular endothelial growth factor stimulus	1/362	20/17943	0.334917415475481	0.845150316074324	361341	Ccbe1	XR_001842127.1
GO:1903798	regulation of production of miRNAs involved in gene silencing by miRNA	1/362	20/17943	0.334917415475481	0.845150316074324	500562	Lin28a	XR_001835573.1,XR_001835574.1,XR_593722.2
GO:1904754	positive regulation of vascular associated smooth muscle cell migration	1/362	20/17943	0.334917415475481	0.845150316074324	305987	Dock5	XR_596164.1
GO:2000257	regulation of protein activation cascade	1/362	20/17943	0.334917415475481	0.845150316074324	29333	Cd46	XR_001835573.1,XR_001835574.1,XR_001840492.1,XR_593722.2
GO:0009408	response to heat	4/362	145/17943	0.335786801605346	0.845150316074324	84350/25459/24600/364834	Dnmt1/Hmgb1/Nos3/Polr2d	XR_001835573.1,XR_001835574.1,XR_001840492.1,XR_593722.2/XR_593486.1/XR_001842150.1/XR_146387.4
GO:0009266	response to temperature stimulus	6/362	235/17943	0.337923493586559	0.845150316074324	64044/84350/25459/24600/364834/309407	Casp8/Dnmt1/Hmgb1/Nos3/Polr2d/Trpm3	XR_001835573.1,XR_001835574.1/XR_001835573.1,XR_001835574.1,XR_001840492.1,XR_593722.2/XR_593486.1/XR_001842150.1/XR_146387.4/XR_001836102.1,XR_001836356.1
GO:0021915	neural tube development	5/362	190/17943	0.338086618720079	0.845150316074324	78963/64044/303811/116475/362657	Apaf1/Casp8/Dvl3/Ift172/Mthfr	XR_001835573.1,XR_001835574.1,XR_001840492.1,XR_593722.2/XR_001835573.1,XR_001835574.1/XR_001836873.1/XR_001838298.1/XR_001835573.1,XR_001835574.1,XR_001840492.1,XR_593722.2
GO:0050796	regulation of insulin secretion	5/362	190/17943	0.338086618720079	0.845150316074324	364403/24247/362291/60391/161475	Blk/Casr/Myt1/Nrxn1/Psmd9	XR_001835573.1,XR_001835574.1,XR_001840492.1,XR_593722.2/XR_001840492.1/XR_593486.1/XR_354566.3/XR_001840492.1,XR_593722.2
GO:0051262	protein tetramerization	5/362	190/17943	0.338086618720079	0.845150316074324	24248/25300/25480/60391/309407	Cat/Cd247/Mip/Nrxn1/Trpm3	XR_001837186.1/XR_001835573.1,XR_001835574.1/XR_354783.3,XR_596086.2/XR_354566.3/XR_001836102.1,XR_001836356.1
GO:0000956	nuclear-transcribed mRNA catabolic process	3/362	102/17943	0.339157379912129	0.845150316074324	307850/363195/364834	Exosc6/Gtpbp2/Polr2d	XR_001842150.1,XR_596086.2/XR_001835573.1,XR_001835574.1,XR_593722.2/XR_146387.4
GO:0006790	sulfur compound metabolic process	7/362	281/17943	0.339729650585977	0.845150316074324	24763/60356/84350/362657/116551/361840/81805	Acsm3/Csad/Dnmt1/Mthfr/Pdk1/Spock2/Suox	XR_590444.2/XR_001840492.1/XR_001835573.1,XR_001835574.1,XR_001840492.1,XR_593722.2/XR_001835573.1,XR_001835574.1,XR_001840492.1,XR_593722.2/XR_001840492.1/XR_001835573.1,XR_001835574.1,XR_001840492.1/XR_590408.1
GO:0009615	response to virus	7/362	281/17943	0.339729650585977	0.845150316074324	84480/54287/688581/288264/312373/304549/303905	Bnip3/Eif2ak2/Elmod2/Ifnar1/Nt5c3a/Oasl2/Parp9	XR_350825.3/XR_593781.2/XR_596086.2/XR_593486.1/XR_001837599.1/XR_001840492.1,XR_593722.2/XR_001840492.1,XR_593722.2
GO:0050728	negative regulation of inflammatory response	4/362	146/17943	0.340367907299602	0.845150316074324	293628/57302/287070/58813	Chid1/Cnr2/Nlrc3/Nt5e	XR_596086.2/XR_596086.2/XR_001840109.1,XR_001840110.1/XR_001835573.1,XR_001835574.1,XR_001840492.1
GO:0051168	nuclear export	4/362	146/17943	0.340367907299602	0.845150316074324	307366/313167/296634/364834	Malt1/Nol6/Nup214/Polr2d	XR_001835573.1,XR_001835574.1/XR_001835573.1,XR_001835574.1/XR_001842150.1/XR_146387.4
GO:0007265	Ras protein signal transduction	10/362	420/17943	0.342025120978346	0.845150316074324	78966/84350/404781/360573/308821/690407/310533/313874/293660/171565	Arhgef11/Dnmt1/Iqsec3/Ksr1/Rab30/Rab36/Rapgef2/Rasgrp3/Rhod/Stambp	XR_351813.3/XR_001835573.1,XR_001835574.1,XR_001840492.1,XR_593722.2/XR_001835573.1,XR_001835574.1,XR_001840492.1/XR_593722.2/XR_001840492.1,XR_593722.2/XR_001835573.1,XR_001835574.1,XR_593722.2/XR_591154.2/XR_001835573.1,XR_001835574.1/XR_001835573.1,XR_001835574.1,XR_593722.2/XR_354783.3,XR_596086.2
GO:0000726	non-recombinational repair	2/362	60/17943	0.342047758918186	0.845150316074324	303905/302953	Parp9/Slx4	XR_001840492.1,XR_593722.2/XR_001840109.1,XR_001840110.1
GO:0002011	morphogenesis of an epithelial sheet	2/362	60/17943	0.342047758918186	0.845150316074324	25237/314259	Acvrl1/Mpp5	XR_593486.1/XR_001840492.1
GO:0010662	regulation of striated muscle cell apoptotic process	2/362	60/17943	0.342047758918186	0.845150316074324	84480/117279	Bnip3/Cflar	XR_350825.3/XR_001840492.1
GO:0032663	regulation of interleukin-2 production	2/362	60/17943	0.342047758918186	0.845150316074324	307366/25350	Malt1/Sftpd	XR_001835573.1,XR_001835574.1/XR_360377.3
GO:0034121	regulation of toll-like receptor signaling pathway	2/362	60/17943	0.342047758918186	0.845150316074324	24388/25459	Gfi1/Hmgb1	XR_001840492.1,XR_593722.2/XR_593486.1
GO:0042093	T-helper cell differentiation	2/362	60/17943	0.342047758918186	0.845150316074324	25459/307366	Hmgb1/Malt1	XR_593486.1/XR_001835573.1,XR_001835574.1
GO:0044773	mitotic DNA damage checkpoint	2/362	60/17943	0.342047758918186	0.845150316074324	114212/315978	Chek2/Nek11	XR_001838621.1/XR_001840498.1
GO:0048008	platelet-derived growth factor receptor signaling pathway	2/362	60/17943	0.342047758918186	0.845150316074324	500030/117514	Phf14/Txnip	XR_596086.2/XR_591224.2
GO:0051893	regulation of focal adhesion assembly	2/362	60/17943	0.342047758918186	0.845150316074324	25237/293660	Acvrl1/Rhod	XR_593486.1/XR_001835573.1,XR_001835574.1,XR_593722.2
GO:0061337	cardiac conduction	2/362	60/17943	0.342047758918186	0.845150316074324	81679/25349	Jup/Scn2b	XR_001840290.1/XR_001835573.1,XR_001835574.1
GO:0090109	regulation of cell-substrate junction assembly	2/362	60/17943	0.342047758918186	0.845150316074324	25237/293660	Acvrl1/Rhod	XR_593486.1/XR_001835573.1,XR_001835574.1,XR_593722.2
GO:1902305	regulation of sodium ion transmembrane transport	2/362	60/17943	0.342047758918186	0.845150316074324	25432/25349	Drd4/Scn2b	XR_001838621.1/XR_001835573.1,XR_001835574.1
GO:0071695	anatomical structure maturation	5/362	191/17943	0.342075815283817	0.845150316074324	305589/81651/362960/682058/60391	Bcl11a/Cspg4/Dmc1/Nom1/Nrxn1	XR_001835573.1,XR_001835574.1/XR_593928.1/XR_593722.2/XR_001835573.1,XR_001835574.1/XR_354566.3
GO:0007006	mitochondrial membrane organization	3/362	103/17943	0.344683937521659	0.845150316074324	84480/353231/300075	Bnip3/Spg7/Tomm22	XR_350825.3/XR_001835573.1,XR_001835574.1,XR_001840492.1,XR_593722.2/XR_590668.2
GO:0007215	glutamate receptor signaling pathway	3/362	103/17943	0.344683937521659	0.845150316074324	304289/25150/60391	Daglb/Fyn/Nrxn1	XR_590408.1/XR_001842492.1/XR_354566.3
GO:0050764	regulation of phagocytosis	3/362	103/17943	0.344683937521659	0.845150316074324	360509/25459/25350	Dock2/Hmgb1/Sftpd	XR_001835573.1,XR_001835574.1/XR_593486.1/XR_360377.3
GO:0050680	negative regulation of epithelial cell proliferation	4/362	147/17943	0.34495103446353	0.845150316074324	25237/116475/287070/65151	Acvrl1/Ift172/Nlrc3/Rida	XR_593486.1/XR_001838298.1/XR_001840109.1,XR_001840110.1/XR_593486.1
GO:0007187	G protein-coupled receptor signaling pathway, coupled to cyclic nucleotide second messenger	6/362	237/17943	0.345077136900786	0.845150316074324	24247/25432/25643/79247/363112/310533	Casr/Drd4/Gnai3/Htr5b/Mrap2/Rapgef2	XR_001840492.1/XR_001838621.1/XR_001836873.1/XR_001840492.1/XR_594063.2/XR_591154.2
GO:0034599	cellular response to oxidative stress	8/362	329/17943	0.346369422758672	0.845150316074324	84480/117279/25150/362778/24600/287662/116551/300948	Bnip3/Cflar/Fyn/Gskip/Nos3/Pcgf2/Pdk1/Rnf7	XR_350825.3/XR_001840492.1/XR_001842492.1/XR_593722.2/XR_001842150.1/XR_001842150.1/XR_001840492.1/XR_001835573.1,XR_001835574.1,XR_001840492.1
GO:0006091	generation of precursor metabolites and energy	10/362	422/17943	0.347372360383377	0.845150316074324	310903/362029/316421/84480/24248/102556031/25459/363112/296086/291069	Adh6/Agl/Aox2/Bnip3/Cat/Coa6/Hmgb1/Mrap2/Ndufaf1/Ppp1r3g	XR_001835573.1,XR_001835574.1/XR_001842150.1,XR_354783.3,XR_596086.2/XR_001835573.1,XR_001835574.1,XR_593722.2/XR_350825.3/XR_001837186.1/XR_001835573.1,XR_001835574.1,XR_001840492.1,XR_593722.2/XR_593486.1/XR_594063.2/XR_001838621.1/XR_596716.1
GO:0002716	negative regulation of natural killer cell mediated immunity	1/362	21/17943	0.348350428676278	0.845150316074324	113937	Clec2d	XR_353646.3
GO:0002726	positive regulation of T cell cytokine production	1/362	21/17943	0.348350428676278	0.845150316074324	307366	Malt1	XR_001835573.1,XR_001835574.1
GO:0003177	pulmonary valve development	1/362	21/17943	0.348350428676278	0.845150316074324	24600	Nos3	XR_001842150.1
GO:0003180	aortic valve morphogenesis	1/362	21/17943	0.348350428676278	0.845150316074324	24600	Nos3	XR_001842150.1
GO:0006379	mRNA cleavage	1/362	21/17943	0.348350428676278	0.845150316074324	313593	Ago3	XR_001835573.1,XR_001835574.1,XR_001840492.1,XR_593722.2
GO:0006450	regulation of translational fidelity	1/362	21/17943	0.348350428676278	0.845150316074324	360821	Gatc	XR_001840492.1,XR_593722.2
GO:0007063	regulation of sister chromatid cohesion	1/362	21/17943	0.348350428676278	0.845150316074324	293967	Smc5	XR_596086.2
GO:0007398	ectoderm development	1/362	21/17943	0.348350428676278	0.845150316074324	100360552	Fzd7	XR_001837817.1,XR_593486.1
GO:0007625	grooming behavior	1/362	21/17943	0.348350428676278	0.845150316074324	60391	Nrxn1	XR_354566.3
GO:0009048	dosage compensation by inactivation of X chromosome	1/362	21/17943	0.348350428676278	0.845150316074324	317241	Rlim	XR_001842150.1,XR_354783.3,XR_596086.2
GO:0009147	pyrimidine nucleoside triphosphate metabolic process	1/362	21/17943	0.348350428676278	0.845150316074324	26956	Ak3	XR_593722.2
GO:0010310	regulation of hydrogen peroxide metabolic process	1/362	21/17943	0.348350428676278	0.845150316074324	25150	Fyn	XR_001842492.1
GO:0010738	regulation of protein kinase A signaling	1/362	21/17943	0.348350428676278	0.845150316074324	60391	Nrxn1	XR_354566.3
GO:0032288	myelin assembly	1/362	21/17943	0.348350428676278	0.845150316074324	314259	Mpp5	XR_001840492.1
GO:0035729	cellular response to hepatocyte growth factor stimulus	1/362	21/17943	0.348350428676278	0.845150316074324	24247	Casr	XR_001840492.1
GO:0042053	regulation of dopamine metabolic process	1/362	21/17943	0.348350428676278	0.845150316074324	25432	Drd4	XR_001838621.1
GO:0046184	aldehyde biosynthetic process	1/362	21/17943	0.348350428676278	0.845150316074324	64533	Pnpo	XR_001838621.1
GO:0046599	regulation of centriole replication	1/362	21/17943	0.348350428676278	0.845150316074324	363018	Cep295	XR_593781.2
GO:0048532	anatomical structure arrangement	1/362	21/17943	0.348350428676278	0.845150316074324	363445	Usp9x	XR_001835573.1,XR_001835574.1,XR_001840492.1,XR_593722.2
GO:0051450	myoblast proliferation	1/362	21/17943	0.348350428676278	0.845150316074324	25459	Hmgb1	XR_593486.1
GO:0051593	response to folic acid	1/362	21/17943	0.348350428676278	0.845150316074324	362657	Mthfr	XR_001835573.1,XR_001835574.1,XR_001840492.1,XR_593722.2
GO:0051770	positive regulation of nitric-oxide synthase biosynthetic process	1/362	21/17943	0.348350428676278	0.845150316074324	64511	Fntb	XR_354926.1
GO:0051797	regulation of hair follicle development	1/362	21/17943	0.348350428676278	0.845150316074324	308870	Numa1	XR_001835573.1,XR_001835574.1,XR_593722.2
GO:0060333	interferon-gamma-mediated signaling pathway	1/362	21/17943	0.348350428676278	0.845150316074324	303905	Parp9	XR_001840492.1,XR_593722.2
GO:0070920	regulation of production of small RNA involved in gene silencing by RNA	1/362	21/17943	0.348350428676278	0.845150316074324	500562	Lin28a	XR_001835573.1,XR_001835574.1,XR_593722.2
GO:0090382	phagosome maturation	1/362	21/17943	0.348350428676278	0.845150316074324	305623	Tmem175	XR_001835573.1,XR_001835574.1,XR_001840492.1,XR_593722.2
GO:1900101	regulation of endoplasmic reticulum unfolded protein response	1/362	21/17943	0.348350428676278	0.845150316074324	59303	Tmem33	XR_001835573.1,XR_001835574.1
GO:1901741	positive regulation of myoblast fusion	1/362	21/17943	0.348350428676278	0.845150316074324	311658	Nfatc2	XR_001835573.1,XR_001835574.1,XR_593722.2
GO:1904706	negative regulation of vascular smooth muscle cell proliferation	1/362	21/17943	0.348350428676278	0.845150316074324	25432	Drd4	XR_001838621.1
GO:2000726	negative regulation of cardiac muscle cell differentiation	1/362	21/17943	0.348350428676278	0.845150316074324	100360552	Fzd7	XR_001837817.1,XR_593486.1
GO:0071248	cellular response to metal ion	6/362	238/17943	0.348659555849793	0.845150316074324	84480/289144/84350/25322/24600/60391	Bnip3/Cacybp/Dnmt1/Hsd17b1/Nos3/Nrxn1	XR_350825.3/XR_595519.2/XR_001835573.1,XR_001835574.1,XR_001840492.1,XR_593722.2/XR_001835573.1,XR_001835574.1,XR_593722.2/XR_001842150.1/XR_354566.3
GO:1901617	organic hydroxy compound biosynthetic process	6/362	238/17943	0.348659555849793	0.845150316074324	24388/25322/64533/29498/310533/89821	Gfi1/Hsd17b1/Pnpo/Pts/Rapgef2/Trpc1	XR_001840492.1,XR_593722.2/XR_001835573.1,XR_001835574.1,XR_593722.2/XR_001838621.1/XR_001835573.1,XR_001835574.1/XR_591154.2/XR_353556.3
GO:0007040	lysosome organization	2/362	61/17943	0.349399156030441	0.845150316074324	305623/83534	Tmem175/Tpp1	XR_001835573.1,XR_001835574.1,XR_001840492.1,XR_593722.2/XR_001835573.1,XR_001835574.1,XR_001840492.1,XR_593722.2
GO:0030968	endoplasmic reticulum unfolded protein response	2/362	61/17943	0.349399156030441	0.845150316074324	54287/59303	Eif2ak2/Tmem33	XR_593781.2/XR_001835573.1,XR_001835574.1
GO:0048016	inositol phosphate-mediated signaling	2/362	61/17943	0.349399156030441	0.845150316074324	311658/65276	Nfatc2/Nmur1	XR_001835573.1,XR_001835574.1,XR_593722.2/XR_593722.2
GO:0080171	lytic vacuole organization	2/362	61/17943	0.349399156030441	0.845150316074324	305623/83534	Tmem175/Tpp1	XR_001835573.1,XR_001835574.1,XR_001840492.1,XR_593722.2/XR_001835573.1,XR_001835574.1,XR_001840492.1,XR_593722.2
GO:0090183	regulation of kidney development	2/362	61/17943	0.349399156030441	0.845150316074324	117279/500562	Cflar/Lin28a	XR_001840492.1/XR_001835573.1,XR_001835574.1,XR_593722.2
GO:1902017	regulation of cilium assembly	2/362	61/17943	0.349399156030441	0.845150316074324	314198/29479	Cdkl1/Odf2	XR_001835573.1,XR_001835574.1,XR_001840492.1,XR_593722.2/XR_001840492.1
GO:1903533	regulation of protein targeting	2/362	61/17943	0.349399156030441	0.845150316074324	25150/85491	Fyn/Vamp7	XR_001842492.1/XR_001835573.1,XR_001835574.1,XR_001840492.1,XR_593722.2
GO:2001238	positive regulation of extrinsic apoptotic signaling pathway	2/362	61/17943	0.349399156030441	0.845150316074324	64044/292041	Casp8/Wwox	XR_001835573.1,XR_001835574.1/XR_597265.2
GO:0021549	cerebellum development	4/362	148/17943	0.349535524427035	0.845150316074324	26956/192253/60391/363445	Ak3/Myo16/Nrxn1/Usp9x	XR_593722.2/XR_596560.1/XR_354566.3/XR_001835573.1,XR_001835574.1,XR_001840492.1,XR_593722.2
GO:0007229	integrin-mediated signaling pathway	3/362	104/17943	0.350206517005928	0.845150316074324	289992/64538/311144	Fermt2/Ilkap/Itga4	XR_596086.2/NR_131101.1/XR_001835573.1,XR_001835574.1
GO:0032760	positive regulation of tumor necrosis factor production	3/362	104/17943	0.350206517005928	0.845150316074324	117029/679571/25459	Ccr5/Hmg1l1/Hmgb1	XR_593722.2/XR_593486.1/XR_593486.1
GO:1900542	regulation of purine nucleotide metabolic process	3/362	104/17943	0.350206517005928	0.845150316074324	683923/24600/116551	Bend3/Nos3/Pdk1	XR_001838621.1/XR_001842150.1/XR_001840492.1
GO:0060348	bone development	6/362	239/17943	0.352245272149335	0.845150316074324	29393/25322/116475/24600/25671/311642	Col1a1/Hsd17b1/Ift172/Nos3/Smad1/Sulf2	XR_001840385.1,XR_001840386.1/XR_001835573.1,XR_001835574.1,XR_593722.2/XR_001838298.1/XR_001842150.1/XR_001835573.1,XR_001835574.1,XR_001840492.1,XR_593722.2/XR_001837367.1
GO:0021987	cerebral cortex development	4/362	149/17943	0.354120726865168	0.845150316074324	84480/307940/362558/300948	Bnip3/Disc1/Lrp8/Rnf7	XR_350825.3/XR_354783.3/XR_001840498.1/XR_001835573.1,XR_001835574.1,XR_001840492.1
GO:0050709	negative regulation of protein secretion	4/362	149/17943	0.354120726865168	0.845150316074324	680594/25432/161475/56782	Dph3/Drd4/Psmd9/Srgn	XR_001835573.1,XR_001835574.1,XR_001840492.1/XR_001838621.1/XR_001840492.1,XR_593722.2/XR_001835573.1,XR_001835574.1,XR_001840492.1
GO:0051271	negative regulation of cellular component movement	8/362	332/17943	0.355482812508994	0.845150316074324	25237/114492/117029/25432/25194/25459/81679/498130	Acvrl1/Ccl28/Ccr5/Drd4/Gnrh1/Hmgb1/Jup/Stard13	XR_593486.1/XR_001842150.1/XR_593722.2/XR_001838621.1/XR_596164.1/XR_593486.1/XR_001840290.1/XR_595202.2
GO:0031532	actin cytoskeleton reorganization	3/362	105/17943	0.355724064314173	0.845150316074324	25459/170672/293660	Hmgb1/Nphs2/Rhod	XR_593486.1/XR_593486.1/XR_001835573.1,XR_001835574.1,XR_593722.2
GO:1903557	positive regulation of tumor necrosis factor superfamily cytokine production	3/362	105/17943	0.355724064314173	0.845150316074324	117029/679571/25459	Ccr5/Hmg1l1/Hmgb1	XR_593722.2/XR_593486.1/XR_593486.1
GO:0030111	regulation of Wnt signaling pathway	7/362	286/17943	0.356105516623207	0.845150316074324	29393/307940/100360552/362778/303412/311642/292041	Col1a1/Disc1/Fzd7/Gskip/Rnf43/Sulf2/Wwox	XR_001840385.1,XR_001840386.1/XR_354783.3/XR_001837817.1,XR_593486.1/XR_593722.2/XR_001835573.1,XR_001835574.1,XR_001840492.1,XR_354783.3,XR_593722.2,XR_596086.2/XR_001837367.1/XR_597265.2
GO:0002294	CD4-positive, alpha-beta T cell differentiation involved in immune response	2/362	62/17943	0.356722611639674	0.845150316074324	25459/307366	Hmgb1/Malt1	XR_593486.1/XR_001835573.1,XR_001835574.1
GO:0002704	negative regulation of leukocyte mediated immunity	2/362	62/17943	0.356722611639674	0.845150316074324	29333/113937	Cd46/Clec2d	XR_001835573.1,XR_001835574.1,XR_001840492.1,XR_593722.2/XR_353646.3
GO:0002711	positive regulation of T cell mediated immunity	2/362	62/17943	0.356722611639674	0.845150316074324	307366/414788	Malt1/RT1-T24-3	XR_001835573.1,XR_001835574.1/XR_593486.1
GO:0031638	zymogen activation	2/362	62/17943	0.356722611639674	0.845150316074324	64044/364388	Casp8/Cideb	XR_001835573.1,XR_001835574.1/XR_001835573.1,XR_001835574.1
GO:0032720	negative regulation of tumor necrosis factor production	2/362	62/17943	0.356722611639674	0.845150316074324	313729/287070	Errfi1/Nlrc3	XR_001835573.1,XR_001835574.1/XR_001840109.1,XR_001840110.1
GO:0032722	positive regulation of chemokine production	2/362	62/17943	0.356722611639674	0.845150316074324	54287/25459	Eif2ak2/Hmgb1	XR_593781.2/XR_593486.1
GO:0050982	detection of mechanical stimulus	2/362	62/17943	0.356722611639674	0.845150316074324	25150/81679	Fyn/Jup	XR_001842492.1/XR_001840290.1
GO:0086003	cardiac muscle cell contraction	2/362	62/17943	0.356722611639674	0.845150316074324	81679/25349	Jup/Scn2b	XR_001840290.1/XR_001835573.1,XR_001835574.1
GO:0098900	regulation of action potential	2/362	62/17943	0.356722611639674	0.845150316074324	57302/81679	Cnr2/Jup	XR_596086.2/XR_001840290.1
GO:2000736	regulation of stem cell differentiation	2/362	62/17943	0.356722611639674	0.845150316074324	54287/296751	Eif2ak2/Pus7	XR_593781.2/XR_001840492.1,XR_593722.2
GO:0071216	cellular response to biotic stimulus	8/362	333/17943	0.358526982747701	0.845150316074324	117029/25408/24388/25459/307366/24600/302953/117514	Ccr5/Cd80/Gfi1/Hmgb1/Malt1/Nos3/Slx4/Txnip	XR_593722.2/XR_001840512.1/XR_001840492.1,XR_593722.2/XR_593486.1/XR_001835573.1,XR_001835574.1/XR_001842150.1/XR_001840109.1,XR_001840110.1/XR_591224.2
GO:0001935	endothelial cell proliferation	4/362	150/17943	0.358705999901248	0.845150316074324	25237/288593/25459/311144	Acvrl1/Ccl24/Hmgb1/Itga4	XR_593486.1/XR_001835573.1,XR_001835574.1/XR_593486.1/XR_001835573.1,XR_001835574.1
GO:0006606	protein import into nucleus	4/362	150/17943	0.358705999901248	0.845150316074324	361375/81679/296634/117514	Heatr3/Jup/Nup214/Txnip	XR_354783.3,XR_596086.2/XR_001840290.1/XR_001842150.1/XR_591224.2
GO:0032526	response to retinoic acid	4/362	150/17943	0.358705999901248	0.845150316074324	29393/25662/64047/497954	Col1a1/Igfbp2/Lrat/Ovca2	XR_001840385.1,XR_001840386.1/XR_357119.2/XR_001836777.1/XR_001835573.1,XR_001835574.1
GO:0009749	response to glucose	7/362	287/17943	0.359390470507092	0.845150316074324	24247/25459/500562/362291/60391/29714/117514	Casr/Hmgb1/Lin28a/Myt1/Nrxn1/Ptprn2/Txnip	XR_001840492.1/XR_593486.1/XR_001835573.1,XR_001835574.1,XR_593722.2/XR_593486.1/XR_354566.3/NR_110712.1/XR_591224.2
GO:0007052	mitotic spindle organization	3/362	106/17943	0.361235548462819	0.845150316074324	114212/301701/308870	Chek2/Ndc80/Numa1	XR_001838621.1/XR_594535.2/XR_001835573.1,XR_001835574.1,XR_593722.2
GO:0046634	regulation of alpha-beta T cell activation	3/362	106/17943	0.361235548462819	0.845150316074324	25408/25459/307366	Cd80/Hmgb1/Malt1	XR_001840512.1/XR_593486.1/XR_001835573.1,XR_001835574.1
GO:0002476	antigen processing and presentation of endogenous peptide antigen via MHC class Ib	1/362	22/17943	0.361512862825323	0.845150316074324	414788	RT1-T24-3	XR_593486.1
GO:0002486	antigen processing and presentation of endogenous peptide antigen via MHC class I via ER pathway, TAP-independent	1/362	22/17943	0.361512862825323	0.845150316074324	414788	RT1-T24-3	XR_593486.1
GO:0002834	regulation of response to tumor cell	1/362	22/17943	0.361512862825323	0.845150316074324	25459	Hmgb1	XR_593486.1
GO:0002837	regulation of immune response to tumor cell	1/362	22/17943	0.361512862825323	0.845150316074324	25459	Hmgb1	XR_593486.1
GO:0009218	pyrimidine ribonucleotide metabolic process	1/362	22/17943	0.361512862825323	0.845150316074324	26956	Ak3	XR_593722.2
GO:0010666	positive regulation of cardiac muscle cell apoptotic process	1/362	22/17943	0.361512862825323	0.845150316074324	84480	Bnip3	XR_350825.3
GO:0014854	response to inactivity	1/362	22/17943	0.361512862825323	0.845150316074324	24248	Cat	XR_001837186.1
GO:0015721	bile acid and bile salt transport	1/362	22/17943	0.361512862825323	0.845150316074324	25480	Mip	XR_354783.3,XR_596086.2
GO:0019430	removal of superoxide radicals	1/362	22/17943	0.361512862825323	0.845150316074324	24600	Nos3	XR_001842150.1
GO:0031281	positive regulation of cyclase activity	1/362	22/17943	0.361512862825323	0.845150316074324	24600	Nos3	XR_001842150.1
GO:0032196	transposition	1/362	22/17943	0.361512862825323	0.845150316074324	363912	Piwil1	XR_001840492.1,XR_593722.2
GO:0032930	positive regulation of superoxide anion generation	1/362	22/17943	0.361512862825323	0.845150316074324	25643	Gnai3	XR_001836873.1
GO:0033008	positive regulation of mast cell activation involved in immune response	1/362	22/17943	0.361512862825323	0.845150316074324	85491	Vamp7	XR_001835573.1,XR_001835574.1,XR_001840492.1,XR_593722.2
GO:0034311	diol metabolic process	1/362	22/17943	0.361512862825323	0.845150316074324	29498	Pts	XR_001835573.1,XR_001835574.1
GO:0035268	protein mannosylation	1/362	22/17943	0.361512862825323	0.845150316074324	311202	Large2	XR_596086.2
GO:0035493	SNARE complex assembly	1/362	22/17943	0.361512862825323	0.845150316074324	85491	Vamp7	XR_001835573.1,XR_001835574.1,XR_001840492.1,XR_593722.2
GO:0042069	regulation of catecholamine metabolic process	1/362	22/17943	0.361512862825323	0.845150316074324	25432	Drd4	XR_001838621.1
GO:0042451	purine nucleoside biosynthetic process	1/362	22/17943	0.361512862825323	0.845150316074324	58813	Nt5e	XR_001835573.1,XR_001835574.1,XR_001840492.1
GO:0043306	positive regulation of mast cell degranulation	1/362	22/17943	0.361512862825323	0.845150316074324	85491	Vamp7	XR_001835573.1,XR_001835574.1,XR_001840492.1,XR_593722.2
GO:0045606	positive regulation of epidermal cell differentiation	1/362	22/17943	0.361512862825323	0.845150316074324	308870	Numa1	XR_001835573.1,XR_001835574.1,XR_593722.2
GO:0045649	regulation of macrophage differentiation	1/362	22/17943	0.361512862825323	0.845150316074324	64044	Casp8	XR_001835573.1,XR_001835574.1
GO:0045948	positive regulation of translational initiation	1/362	22/17943	0.361512862825323	0.845150316074324	364834	Polr2d	XR_146387.4
GO:0046129	purine ribonucleoside biosynthetic process	1/362	22/17943	0.361512862825323	0.845150316074324	58813	Nt5e	XR_001835573.1,XR_001835574.1,XR_001840492.1
GO:0046689	response to mercury ion	1/362	22/17943	0.361512862825323	0.845150316074324	24600	Nos3	XR_001842150.1
GO:0050966	detection of mechanical stimulus involved in sensory perception of pain	1/362	22/17943	0.361512862825323	0.845150316074324	25150	Fyn	XR_001842492.1
GO:0060080	inhibitory postsynaptic potential	1/362	22/17943	0.361512862825323	0.845150316074324	25432	Drd4	XR_001838621.1
GO:0070734	histone H3-K27 methylation	1/362	22/17943	0.361512862825323	0.845150316074324	683923	Bend3	XR_001838621.1
GO:0070828	heterochromatin organization	1/362	22/17943	0.361512862825323	0.845150316074324	362657	Mthfr	XR_001835573.1,XR_001835574.1,XR_001840492.1,XR_593722.2
GO:0071157	negative regulation of cell cycle arrest	1/362	22/17943	0.361512862825323	0.845150316074324	114212	Chek2	XR_001838621.1
GO:0097062	dendritic spine maintenance	1/362	22/17943	0.361512862825323	0.845150316074324	25150	Fyn	XR_001842492.1
GO:1901223	negative regulation of NIK/NF-kappaB signaling	1/362	22/17943	0.361512862825323	0.845150316074324	287070	Nlrc3	XR_001840109.1,XR_001840110.1
GO:1901522	positive regulation of transcription from RNA polymerase II promoter involved in cellular response to chemical stimulus	1/362	22/17943	0.361512862825323	0.845150316074324	25671	Smad1	XR_001835573.1,XR_001835574.1,XR_001840492.1,XR_593722.2
GO:1902307	positive regulation of sodium ion transmembrane transport	1/362	22/17943	0.361512862825323	0.845150316074324	25432	Drd4	XR_001838621.1
GO:1903055	positive regulation of extracellular matrix organization	1/362	22/17943	0.361512862825323	0.845150316074324	117279	Cflar	XR_001840492.1
GO:1904666	regulation of ubiquitin protein ligase activity	1/362	22/17943	0.361512862825323	0.845150316074324	361195	Cdc14b	XR_001838621.1
GO:2000010	positive regulation of protein localization to cell surface	1/362	22/17943	0.361512862825323	0.845150316074324	25300	Cd247	XR_001835573.1,XR_001835574.1
GO:2000104	negative regulation of DNA-dependent DNA replication	1/362	22/17943	0.361512862825323	0.845150316074324	114212	Chek2	XR_001838621.1
GO:2000353	positive regulation of endothelial cell apoptotic process	1/362	22/17943	0.361512862825323	0.845150316074324	311144	Itga4	XR_001835573.1,XR_001835574.1
GO:2001224	positive regulation of neuron migration	1/362	22/17943	0.361512862825323	0.845150316074324	310533	Rapgef2	XR_591154.2
GO:0002293	alpha-beta T cell differentiation involved in immune response	2/362	63/17943	0.364016262905391	0.845150316074324	25459/307366	Hmgb1/Malt1	XR_593486.1/XR_001835573.1,XR_001835574.1
GO:0021695	cerebellar cortex development	2/362	63/17943	0.364016262905391	0.845150316074324	60391/363445	Nrxn1/Usp9x	XR_354566.3/XR_001835573.1,XR_001835574.1,XR_001840492.1,XR_593722.2
GO:0033692	cellular polysaccharide biosynthetic process	2/362	63/17943	0.364016262905391	0.845150316074324	362029/291069	Agl/Ppp1r3g	XR_001842150.1,XR_354783.3,XR_596086.2/XR_596716.1
GO:0045454	cell redox homeostasis	2/362	63/17943	0.364016262905391	0.845150316074324	364755/681023	Ero1b/Qsox2	XR_596895.2/XR_001835573.1,XR_001835574.1
GO:1903556	negative regulation of tumor necrosis factor superfamily cytokine production	2/362	63/17943	0.364016262905391	0.845150316074324	313729/287070	Errfi1/Nlrc3	XR_001835573.1,XR_001835574.1/XR_001840109.1,XR_001840110.1
GO:0005976	polysaccharide metabolic process	3/362	107/17943	0.366739961456285	0.845150316074324	362029/25459/291069	Agl/Hmgb1/Ppp1r3g	XR_001842150.1,XR_354783.3,XR_596086.2/XR_593486.1/XR_596716.1
GO:0030048	actin filament-based movement	3/362	107/17943	0.366739961456285	0.845150316074324	81679/497974/25349	Jup/Myo19/Scn2b	XR_001840290.1/XR_001840492.1,XR_593722.2/XR_001835573.1,XR_001835574.1
GO:0032755	positive regulation of interleukin-6 production	3/362	107/17943	0.366739961456285	0.845150316074324	117029/679571/25459	Ccr5/Hmg1l1/Hmgb1	XR_593722.2/XR_593486.1/XR_593486.1
GO:1990748	cellular detoxification	3/362	107/17943	0.366739961456285	0.845150316074324	24248/309465/24600	Cat/Gsto2/Nos3	XR_001837186.1/XR_001840492.1,XR_593722.2/XR_001842150.1
GO:0006732	coenzyme metabolic process	8/362	336/17943	0.367675848767879	0.845150316074324	24763/84350/309465/307270/362657/116551/64533/29498	Acsm3/Dnmt1/Gsto2/Me2/Mthfr/Pdk1/Pnpo/Pts	XR_590444.2/XR_001835573.1,XR_001835574.1,XR_001840492.1,XR_593722.2/XR_001840492.1,XR_593722.2/XR_596086.2/XR_001835573.1,XR_001835574.1,XR_001840492.1,XR_593722.2/XR_001840492.1/XR_001838621.1/XR_001835573.1,XR_001835574.1
GO:0008585	female gonad development	4/362	152/17943	0.367874233069101	0.845150316074324	362960/25194/24600/286936	Dmc1/Gnrh1/Nos3/Pcyt1b	XR_593722.2/XR_596164.1/XR_001842150.1/XR_593722.2
GO:0050731	positive regulation of peptidyl-tyrosine phosphorylation	5/362	198/17943	0.370070348074663	0.845150316074324	25408/81651/25150/362558/303905	Cd80/Cspg4/Fyn/Lrp8/Parp9	XR_001840512.1/XR_593928.1/XR_001842492.1/XR_001840498.1/XR_001840492.1,XR_593722.2
GO:0071333	cellular response to glucose stimulus	5/362	198/17943	0.370070348074663	0.845150316074324	24247/500562/362291/60391/29714	Casr/Lin28a/Myt1/Nrxn1/Ptprn2	XR_001840492.1/XR_001835573.1,XR_001835574.1,XR_593722.2/XR_593486.1/XR_354566.3/NR_110712.1
GO:0006813	potassium ion transport	6/362	244/17943	0.370212064809152	0.845150316074324	307900/276720/25743/24600/691209/305623	Kcng4/Kcnj14/Kcnj6/Nos3/Slc12a6/Tmem175	XR_001835573.1,XR_001835574.1,XR_593486.1/XR_354783.3,XR_596086.2/XR_593722.2/XR_001842150.1/XR_001835573.1,XR_001835574.1,XR_001840492.1/XR_001835573.1,XR_001835574.1,XR_001840492.1,XR_593722.2
GO:0002712	regulation of B cell mediated immunity	2/362	64/17943	0.371278333087472	0.845150316074324	29333/307850	Cd46/Exosc6	XR_001835573.1,XR_001835574.1,XR_001840492.1,XR_593722.2/XR_001842150.1,XR_596086.2
GO:0002889	regulation of immunoglobulin mediated immune response	2/362	64/17943	0.371278333087472	0.845150316074324	29333/307850	Cd46/Exosc6	XR_001835573.1,XR_001835574.1,XR_001840492.1,XR_593722.2/XR_001842150.1,XR_596086.2
GO:0006367	transcription initiation from RNA polymerase II promoter	2/362	64/17943	0.371278333087472	0.845150316074324	25459/364834	Hmgb1/Polr2d	XR_593486.1/XR_146387.4
GO:0016101	diterpenoid metabolic process	2/362	64/17943	0.371278333087472	0.845150316074324	310903/64047	Adh6/Lrat	XR_001835573.1,XR_001835574.1/XR_001836777.1
GO:0042440	pigment metabolic process	2/362	64/17943	0.371278333087472	0.845150316074324	310533/89821	Rapgef2/Trpc1	XR_591154.2/XR_353556.3
GO:2000514	regulation of CD4-positive, alpha-beta T cell activation	2/362	64/17943	0.371278333087472	0.845150316074324	25459/307366	Hmgb1/Malt1	XR_593486.1/XR_001835573.1,XR_001835574.1
GO:0043502	regulation of muscle adaptation	3/362	108/17943	0.372236318193269	0.845150316074324	313729/288606/24600	Errfi1/Gtf2ird2/Nos3	XR_001835573.1,XR_001835574.1/XR_001835573.1,XR_001835574.1/XR_001842150.1
GO:0046849	bone remodeling	3/362	108/17943	0.372236318193269	0.845150316074324	59101/297096/83534	P3h4/Snx10/Tpp1	XR_001840290.1/XR_001840492.1,XR_593722.2/XR_001835573.1,XR_001835574.1,XR_001840492.1,XR_593722.2
GO:0051289	protein homotetramerization	3/362	108/17943	0.372236318193269	0.845150316074324	24248/25300/25480	Cat/Cd247/Mip	XR_001837186.1/XR_001835573.1,XR_001835574.1/XR_354783.3,XR_596086.2
GO:0033002	muscle cell proliferation	6/362	245/17943	0.373810843768152	0.845150316074324	117279/84350/25432/25643/24600/25671	Cflar/Dnmt1/Drd4/Gnai3/Nos3/Smad1	XR_001840492.1/XR_001835573.1,XR_001835574.1,XR_001840492.1,XR_593722.2/XR_001838621.1/XR_001836873.1/XR_001842150.1/XR_001835573.1,XR_001835574.1,XR_001840492.1,XR_593722.2
GO:0001696	gastric acid secretion	1/362	23/17943	0.374410153359179	0.845150316074324	297096	Snx10	XR_001840492.1,XR_593722.2
GO:0002115	store-operated calcium entry	1/362	23/17943	0.374410153359179	0.845150316074324	304592	Orai2	XR_001835573.1,XR_001835574.1,XR_001840492.1,XR_593722.2
GO:0002428	antigen processing and presentation of peptide antigen via MHC class Ib	1/362	23/17943	0.374410153359179	0.845150316074324	414788	RT1-T24-3	XR_593486.1
GO:0002484	antigen processing and presentation of endogenous peptide antigen via MHC class I via ER pathway	1/362	23/17943	0.374410153359179	0.845150316074324	414788	RT1-T24-3	XR_593486.1
GO:0006346	methylation-dependent chromatin silencing	1/362	23/17943	0.374410153359179	0.845150316074324	84350	Dnmt1	XR_001835573.1,XR_001835574.1,XR_001840492.1,XR_593722.2
GO:0007141	male meiosis I	1/362	23/17943	0.374410153359179	0.845150316074324	362960	Dmc1	XR_593722.2
GO:0007530	sex determination	1/362	23/17943	0.374410153359179	0.845150316074324	25194	Gnrh1	XR_596164.1
GO:0007549	dosage compensation	1/362	23/17943	0.374410153359179	0.845150316074324	317241	Rlim	XR_001842150.1,XR_354783.3,XR_596086.2
GO:0009067	aspartate family amino acid biosynthetic process	1/362	23/17943	0.374410153359179	0.845150316074324	362657	Mthfr	XR_001835573.1,XR_001835574.1,XR_001840492.1,XR_593722.2
GO:0010663	positive regulation of striated muscle cell apoptotic process	1/362	23/17943	0.374410153359179	0.845150316074324	84480	Bnip3	XR_350825.3
GO:0010742	macrophage derived foam cell differentiation	1/362	23/17943	0.374410153359179	0.845150316074324	498638	Msr1	XR_001835573.1,XR_001835574.1,XR_001840492.1,XR_593722.2
GO:0015701	bicarbonate transport	1/362	23/17943	0.374410153359179	0.845150316074324	304784	Slc26a9	XR_595462.1
GO:0015740	C4-dicarboxylate transport	1/362	23/17943	0.374410153359179	0.845150316074324	85263	Slc25a14	XR_001842774.1
GO:0016137	glycoside metabolic process	1/362	23/17943	0.374410153359179	0.845150316074324	315165	Naga	XR_001840492.1
GO:0019320	hexose catabolic process	1/362	23/17943	0.374410153359179	0.845150316074324	313843	Galm	XR_001835573.1,XR_001835574.1,XR_001840492.1,XR_593722.2
GO:0030204	chondroitin sulfate metabolic process	1/362	23/17943	0.374410153359179	0.845150316074324	361840	Spock2	XR_001835573.1,XR_001835574.1,XR_001840492.1
GO:0032042	mitochondrial DNA metabolic process	1/362	23/17943	0.374410153359179	0.845150316074324	303194	Top3a	XR_593722.2
GO:0033622	integrin activation	1/362	23/17943	0.374410153359179	0.845150316074324	289992	Fermt2	XR_596086.2
GO:0035728	response to hepatocyte growth factor	1/362	23/17943	0.374410153359179	0.845150316074324	24247	Casr	XR_001840492.1
GO:0036342	post-anal tail morphogenesis	1/362	23/17943	0.374410153359179	0.845150316074324	293452	Palb2	XR_354783.3,XR_596086.2
GO:0043153	entrainment of circadian clock by photoperiod	1/362	23/17943	0.374410153359179	0.845150316074324	59329	Sik1	XR_001842578.1
GO:0043371	negative regulation of CD4-positive, alpha-beta T cell differentiation	1/362	23/17943	0.374410153359179	0.845150316074324	25459	Hmgb1	XR_593486.1
GO:0051349	positive regulation of lyase activity	1/362	23/17943	0.374410153359179	0.845150316074324	24600	Nos3	XR_001842150.1
GO:0051654	establishment of mitochondrion localization	1/362	23/17943	0.374410153359179	0.845150316074324	497974	Myo19	XR_001840492.1,XR_593722.2
GO:0072010	glomerular epithelium development	1/362	23/17943	0.374410153359179	0.845150316074324	170672	Nphs2	XR_593486.1
GO:0090077	foam cell differentiation	1/362	23/17943	0.374410153359179	0.845150316074324	498638	Msr1	XR_001835573.1,XR_001835574.1,XR_001840492.1,XR_593722.2
GO:1902410	mitotic cytokinetic process	1/362	23/17943	0.374410153359179	0.845150316074324	306589	Klhdc8b	XR_593722.2
GO:2000316	regulation of T-helper 17 type immune response	1/362	23/17943	0.374410153359179	0.845150316074324	307366	Malt1	XR_001835573.1,XR_001835574.1
GO:2001032	regulation of double-strand break repair via nonhomologous end joining	1/362	23/17943	0.374410153359179	0.845150316074324	303905	Parp9	XR_001840492.1,XR_593722.2
GO:0034250	positive regulation of cellular amide metabolic process	4/362	154/17943	0.377035261342456	0.845150316074324	500562/364834/362416/363113	Lin28a/Polr2d/Rpusd3/Syncrip	XR_001835573.1,XR_001835574.1,XR_593722.2/XR_146387.4/XR_353556.3/XR_001835573.1,XR_001835574.1,XR_001840492.1,XR_593722.2
GO:0034341	response to interferon-gamma	4/362	154/17943	0.377035261342456	0.845150316074324	288593/25459/303905/363113	Ccl24/Hmgb1/Parp9/Syncrip	XR_001835573.1,XR_001835574.1/XR_593486.1/XR_001840492.1,XR_593722.2/XR_001835573.1,XR_001835574.1,XR_001840492.1,XR_593722.2
GO:0032963	collagen metabolic process	3/362	109/17943	0.377723656359286	0.845150316074324	29393/313729/59101	Col1a1/Errfi1/P3h4	XR_001840385.1,XR_001840386.1/XR_001835573.1,XR_001835574.1/XR_001840290.1
GO:0042136	neurotransmitter biosynthetic process	3/362	109/17943	0.377723656359286	0.845150316074324	64040/304289/24600	Aldh9a1/Daglb/Nos3	XR_593486.1/XR_590408.1/XR_001842150.1
GO:2000106	regulation of leukocyte apoptotic process	3/362	109/17943	0.377723656359286	0.845150316074324	64044/117029/310533	Casp8/Ccr5/Rapgef2	XR_001835573.1,XR_001835574.1/XR_593722.2/XR_591154.2
GO:0044242	cellular lipid catabolic process	5/362	200/17943	0.378078301779047	0.845150316074324	304289/315165/117185/316642/362972	Daglb/Naga/Neu3/Neu4/Pnpla3	XR_590408.1/XR_001840492.1/XR_593486.1/XR_001835573.1,XR_001835574.1/XR_001835573.1,XR_001835574.1,XR_001840492.1,XR_593722.2
GO:0000768	syncytium formation by plasma membrane fusion	2/362	65/17943	0.378507128847039	0.845150316074324	117279/311658	Cflar/Nfatc2	XR_001840492.1/XR_001835573.1,XR_001835574.1,XR_593722.2
GO:0002287	alpha-beta T cell activation involved in immune response	2/362	65/17943	0.378507128847039	0.845150316074324	25459/307366	Hmgb1/Malt1	XR_593486.1/XR_001835573.1,XR_001835574.1
GO:0030858	positive regulation of epithelial cell differentiation	2/362	65/17943	0.378507128847039	0.845150316074324	25237/308870	Acvrl1/Numa1	XR_593486.1/XR_001835573.1,XR_001835574.1,XR_593722.2
GO:0140253	cell-cell fusion	2/362	65/17943	0.378507128847039	0.845150316074324	117279/311658	Cflar/Nfatc2	XR_001840492.1/XR_001835573.1,XR_001835574.1,XR_593722.2
GO:0002449	lymphocyte mediated immunity	7/362	293/17943	0.379147967012507	0.845150316074324	29333/113937/307850/25459/307366/414788/85491	Cd46/Clec2d/Exosc6/Hmgb1/Malt1/RT1-T24-3/Vamp7	XR_001835573.1,XR_001835574.1,XR_001840492.1,XR_593722.2/XR_353646.3/XR_001842150.1,XR_596086.2/XR_593486.1/XR_001835573.1,XR_001835574.1/XR_593486.1/XR_001835573.1,XR_001835574.1,XR_001840492.1,XR_593722.2
GO:0060078	regulation of postsynaptic membrane potential	4/362	155/17943	0.381611561211897	0.845150316074324	25102/24261/25432/60391	Chrna5/Chrnb1/Drd4/Nrxn1	XR_001835573.1,XR_001835574.1,XR_001840492.1/XR_001838621.1/XR_001838621.1/XR_354566.3
GO:0008544	epidermis development	7/362	294/17943	0.38244658155611	0.845150316074324	313729/24388/116475/502541/682058/308870/117514	Errfi1/Gfi1/Ift172/Lor/Nom1/Numa1/Txnip	XR_001835573.1,XR_001835574.1/XR_001840492.1,XR_593722.2/XR_001838298.1/XR_596086.2/XR_001835573.1,XR_001835574.1/XR_001835573.1,XR_001835574.1,XR_593722.2/XR_591224.2
GO:1901987	regulation of cell cycle phase transition	7/362	294/17943	0.38244658155611	0.845150316074324	498030/361195/360621/501688/192253/301701/315978	Anapc11/Cdc14b/Cdc6/Lsm11/Myo16/Ndc80/Nek11	XR_001840908.1/XR_001838621.1/XR_001835573.1,XR_001835574.1,XR_001840492.1/XR_593722.2/XR_596560.1/XR_594535.2/XR_001840498.1
GO:0050768	negative regulation of neurogenesis	8/362	341/17943	0.382966744043474	0.845150316074324	305589/117029/60396/81651/24388/25194/500562/310533	Bcl11a/Ccr5/Cdkl3/Cspg4/Gfi1/Gnrh1/Lin28a/Rapgef2	XR_001835573.1,XR_001835574.1/XR_593722.2/XR_354783.3,XR_596086.2/XR_593928.1/XR_001840492.1,XR_593722.2/XR_596164.1/XR_001835573.1,XR_001835574.1,XR_593722.2/XR_591154.2
GO:0006911	phagocytosis, engulfment	2/362	66/17943	0.385701037620693	0.845150316074324	498638/85491	Msr1/Vamp7	XR_001835573.1,XR_001835574.1,XR_001840492.1,XR_593722.2/XR_001835573.1,XR_001835574.1,XR_001840492.1,XR_593722.2
GO:0014911	positive regulation of smooth muscle cell migration	2/362	66/17943	0.385701037620693	0.845150316074324	305987/25459	Dock5/Hmgb1	XR_596164.1/XR_593486.1
GO:0016239	positive regulation of macroautophagy	2/362	66/17943	0.385701037620693	0.845150316074324	84480/25643	Bnip3/Gnai3	XR_350825.3/XR_001836873.1
GO:0070988	demethylation	2/362	66/17943	0.385701037620693	0.845150316074324	362766/363445	Alkbh1/Usp9x	XR_001835573.1,XR_001835574.1,XR_593722.2/XR_001835573.1,XR_001835574.1,XR_001840492.1,XR_593722.2
GO:1903391	regulation of adherens junction organization	2/362	66/17943	0.385701037620693	0.845150316074324	25237/293660	Acvrl1/Rhod	XR_593486.1/XR_001835573.1,XR_001835574.1,XR_593722.2
GO:1905515	non-motile cilium assembly	2/362	66/17943	0.385701037620693	0.845150316074324	307940/116475	Disc1/Ift172	XR_354783.3/XR_001838298.1
GO:0010970	transport along microtubule	4/362	156/17943	0.386184262701324	0.845150316074324	116475/300866/353231/85491	Ift172/Lca5/Spg7/Vamp7	XR_001838298.1/XR_001835573.1,XR_001835574.1/XR_001835573.1,XR_001835574.1,XR_001840492.1,XR_593722.2/XR_001835573.1,XR_001835574.1,XR_001840492.1,XR_593722.2
GO:0001780	neutrophil homeostasis	1/362	24/17943	0.387047626823687	0.845150316074324	25459	Hmgb1	XR_593486.1
GO:0001911	negative regulation of leukocyte mediated cytotoxicity	1/362	24/17943	0.387047626823687	0.845150316074324	113937	Clec2d	XR_353646.3
GO:0006120	mitochondrial electron transport, NADH to ubiquinone	1/362	24/17943	0.387047626823687	0.845150316074324	296086	Ndufaf1	XR_001838621.1
GO:0008053	mitochondrial fusion	1/362	24/17943	0.387047626823687	0.845150316074324	84480	Bnip3	XR_350825.3
GO:0010499	proteasomal ubiquitin-independent protein catabolic process	1/362	24/17943	0.387047626823687	0.845150316074324	290206	Psmb11	XR_001835573.1,XR_001835574.1,XR_001840492.1,XR_593722.2
GO:0016048	detection of temperature stimulus	1/362	24/17943	0.387047626823687	0.845150316074324	309407	Trpm3	XR_001836102.1,XR_001836356.1
GO:0031061	negative regulation of histone methylation	1/362	24/17943	0.387047626823687	0.845150316074324	84350	Dnmt1	XR_001835573.1,XR_001835574.1,XR_001840492.1,XR_593722.2
GO:0031649	heat generation	1/362	24/17943	0.387047626823687	0.845150316074324	117029	Ccr5	XR_593722.2
GO:0032528	microvillus organization	1/362	24/17943	0.387047626823687	0.845150316074324	310533	Rapgef2	XR_591154.2
GO:0034123	positive regulation of toll-like receptor signaling pathway	1/362	24/17943	0.387047626823687	0.845150316074324	25459	Hmgb1	XR_593486.1
GO:0036315	cellular response to sterol	1/362	24/17943	0.387047626823687	0.845150316074324	362558	Lrp8	XR_001840498.1
GO:0044273	sulfur compound catabolic process	1/362	24/17943	0.387047626823687	0.845150316074324	60356	Csad	XR_001840492.1
GO:0051195	negative regulation of cofactor metabolic process	1/362	24/17943	0.387047626823687	0.845150316074324	25150	Fyn	XR_001842492.1
GO:0051238	sequestering of metal ion	1/362	24/17943	0.387047626823687	0.845150316074324	302719	RGD1563378	XR_001840492.1,XR_593722.2
GO:0060972	left/right pattern formation	1/362	24/17943	0.387047626823687	0.845150316074324	116475	Ift172	XR_001838298.1
GO:0071732	cellular response to nitric oxide	1/362	24/17943	0.387047626823687	0.845150316074324	117279	Cflar	XR_001840492.1
GO:0072202	cell differentiation involved in metanephros development	1/362	24/17943	0.387047626823687	0.845150316074324	170672	Nphs2	XR_593486.1
GO:0072243	metanephric nephron epithelium development	1/362	24/17943	0.387047626823687	0.845150316074324	170672	Nphs2	XR_593486.1
GO:0072677	eosinophil migration	1/362	24/17943	0.387047626823687	0.845150316074324	288593	Ccl24	XR_001835573.1,XR_001835574.1
GO:0099149	regulation of postsynaptic neurotransmitter receptor internalization	1/362	24/17943	0.387047626823687	0.845150316074324	25432	Drd4	XR_001838621.1
GO:1901889	negative regulation of cell junction assembly	1/362	24/17943	0.387047626823687	0.845150316074324	25237	Acvrl1	XR_593486.1
GO:2000637	positive regulation of gene silencing by miRNA	1/362	24/17943	0.387047626823687	0.845150316074324	500562	Lin28a	XR_001835573.1,XR_001835574.1,XR_593722.2
GO:0051249	regulation of lymphocyte activation	10/362	437/17943	0.387832395559547	0.845150316074324	29333/25408/307850/25194/25459/25662/307366/311658/25350/259270	Cd46/Cd80/Exosc6/Gnrh1/Hmgb1/Igfbp2/Malt1/Nfatc2/Sftpd/Zfp335	XR_001835573.1,XR_001835574.1,XR_001840492.1,XR_593722.2/XR_001840512.1/XR_001842150.1,XR_596086.2/XR_596164.1/XR_593486.1/XR_357119.2/XR_001835573.1,XR_001835574.1/XR_001835573.1,XR_001835574.1,XR_593722.2/XR_360377.3/XR_001842150.1
GO:0097305	response to alcohol	10/362	437/17943	0.387832395559547	0.845150316074324	310903/64044/24248/117029/84350/25150/25194/81679/362558/24600	Adh6/Casp8/Cat/Ccr5/Dnmt1/Fyn/Gnrh1/Jup/Lrp8/Nos3	XR_001835573.1,XR_001835574.1/XR_001835573.1,XR_001835574.1/XR_001837186.1/XR_593722.2/XR_001835573.1,XR_001835574.1,XR_001840492.1,XR_593722.2/XR_001842492.1/XR_596164.1/XR_001840290.1/XR_001840498.1/XR_001842150.1
GO:0000077	DNA damage checkpoint	3/362	111/17943	0.388667540919596	0.845150316074324	361195/114212/315978	Cdc14b/Chek2/Nek11	XR_001838621.1/XR_001838621.1/XR_001840498.1
GO:0048145	regulation of fibroblast proliferation	3/362	111/17943	0.388667540919596	0.845150316074324	360621/64511/287070	Cdc6/Fntb/Nlrc3	XR_001835573.1,XR_001835574.1,XR_001840492.1/XR_354926.1/XR_001840109.1,XR_001840110.1
GO:1901605	alpha-amino acid metabolic process	5/362	203/17943	0.390085519880483	0.845150316074324	60356/364755/366959/362657/24600	Csad/Ero1b/Gcat/Mthfr/Nos3	XR_001840492.1/XR_596895.2/XR_001835573.1,XR_001835574.1,XR_001840492.1,XR_593722.2/XR_001835573.1,XR_001835574.1,XR_001840492.1,XR_593722.2/XR_001842150.1
GO:0099111	microtubule-based transport	4/362	157/17943	0.390752785362709	0.845150316074324	116475/300866/353231/85491	Ift172/Lca5/Spg7/Vamp7	XR_001838298.1/XR_001835573.1,XR_001835574.1/XR_001835573.1,XR_001835574.1,XR_001840492.1,XR_593722.2/XR_001835573.1,XR_001835574.1,XR_001840492.1,XR_593722.2
GO:0043200	response to amino acid	6/362	250/17943	0.391814738005279	0.845150316074324	305589/29393/84350/25150/362657/24600	Bcl11a/Col1a1/Dnmt1/Fyn/Mthfr/Nos3	XR_001835573.1,XR_001835574.1/XR_001840385.1,XR_001840386.1/XR_001835573.1,XR_001835574.1,XR_001840492.1,XR_593722.2/XR_001842492.1/XR_001835573.1,XR_001835574.1,XR_001840492.1,XR_593722.2/XR_001842150.1
GO:0051384	response to glucocorticoid	7/362	297/17943	0.392347414246202	0.845150316074324	362029/117279/313729/25459/25662/24600/25350	Agl/Cflar/Errfi1/Hmgb1/Igfbp2/Nos3/Sftpd	XR_001842150.1,XR_354783.3,XR_596086.2/XR_001840492.1/XR_001835573.1,XR_001835574.1/XR_593486.1/XR_357119.2/XR_001842150.1/XR_360377.3
GO:0000381	regulation of alternative mRNA splicing, via spliceosome	2/362	67/17943	0.392858525066285	0.845150316074324	366693/497865	Rbm25/Rbm25l1	XR_593119.2/XR_593119.2
GO:0006949	syncytium formation	2/362	67/17943	0.392858525066285	0.845150316074324	117279/311658	Cflar/Nfatc2	XR_001840492.1/XR_001835573.1,XR_001835574.1,XR_593722.2
GO:0019915	lipid storage	2/362	67/17943	0.392858525066285	0.845150316074324	311617/498638	Fitm2/Msr1	XR_001835573.1,XR_001835574.1,XR_001840492.1/XR_001835573.1,XR_001835574.1,XR_001840492.1,XR_593722.2
GO:0097421	liver regeneration	2/362	67/17943	0.392858525066285	0.845150316074324	171068/311642	Pou2f1/Sulf2	XR_596086.2/XR_001837367.1
GO:0006006	glucose metabolic process	5/362	204/17943	0.394085038513534	0.845150316074324	313843/25459/116551/291069/59329	Galm/Hmgb1/Pdk1/Ppp1r3g/Sik1	XR_001835573.1,XR_001835574.1,XR_001840492.1,XR_593722.2/XR_593486.1/XR_001840492.1/XR_596716.1/XR_001842578.1
GO:0007269	neurotransmitter secretion	5/362	204/17943	0.394085038513534	0.845150316074324	25102/25432/60391/29714/307309	Chrna5/Drd4/Nrxn1/Ptprn2/Sncaip	XR_001835573.1,XR_001835574.1,XR_001840492.1/XR_001838621.1/XR_354566.3/NR_110712.1/XR_001842103.1
GO:0022600	digestive system process	3/362	112/17943	0.394122275474298	0.845150316074324	300228/297096/89821	Lima1/Snx10/Trpc1	XR_001840492.1,XR_593722.2/XR_001840492.1,XR_593722.2/XR_353556.3
GO:0046545	development of primary female sexual characteristics	4/362	158/17943	0.395316557770887	0.845150316074324	362960/25194/24600/286936	Dmc1/Gnrh1/Nos3/Pcyt1b	XR_593722.2/XR_596164.1/XR_001842150.1/XR_593722.2
GO:0051250	negative regulation of lymphocyte activation	4/362	158/17943	0.395316557770887	0.845150316074324	25408/25194/25459/25350	Cd80/Gnrh1/Hmgb1/Sftpd	XR_001840512.1/XR_596164.1/XR_593486.1/XR_360377.3
GO:0006281	DNA repair	10/362	440/17943	0.395975369361397	0.845150316074324	362766/308581/114212/362960/25459/298032/293452/303905/302953/293967	Alkbh1/Ccdc155/Chek2/Dmc1/Hmgb1/Inip/Palb2/Parp9/Slx4/Smc5	XR_001835573.1,XR_001835574.1,XR_593722.2/XR_001837817.1/XR_001838621.1/XR_593722.2/XR_593486.1/XR_593486.1/XR_354783.3,XR_596086.2/XR_001840492.1,XR_593722.2/XR_001840109.1,XR_001840110.1/XR_596086.2
GO:0099173	postsynapse organization	5/362	205/17943	0.398082446796824	0.845150316074324	24261/25150/362558/60391/56782	Chrnb1/Fyn/Lrp8/Nrxn1/Srgn	XR_001838621.1/XR_001842492.1/XR_001840498.1/XR_354566.3/XR_001835573.1,XR_001835574.1,XR_001840492.1
GO:0099643	signal release from synapse	5/362	205/17943	0.398082446796824	0.845150316074324	25102/25432/60391/29714/307309	Chrna5/Drd4/Nrxn1/Ptprn2/Sncaip	XR_001835573.1,XR_001835574.1,XR_001840492.1/XR_001838621.1/XR_354566.3/NR_110712.1/XR_001842103.1
GO:0002418	immune response to tumor cell	1/362	25/17943	0.399430503049471	0.845150316074324	25459	Hmgb1	XR_593486.1
GO:0002693	positive regulation of cellular extravasation	1/362	25/17943	0.399430503049471	0.845150316074324	311144	Itga4	XR_001835573.1,XR_001835574.1
GO:0003176	aortic valve development	1/362	25/17943	0.399430503049471	0.845150316074324	24600	Nos3	XR_001842150.1
GO:0007064	mitotic sister chromatid cohesion	1/362	25/17943	0.399430503049471	0.845150316074324	293967	Smc5	XR_596086.2
GO:0007289	spermatid nucleus differentiation	1/362	25/17943	0.399430503049471	0.845150316074324	363912	Piwil1	XR_001840492.1,XR_593722.2
GO:0008340	determination of adult lifespan	1/362	25/17943	0.399430503049471	0.845150316074324	313678	Prdm2	XR_592772.1
GO:0009394	2'-deoxyribonucleotide metabolic process	1/362	25/17943	0.399430503049471	0.845150316074324	26956	Ak3	XR_593722.2
GO:0010155	regulation of proton transport	1/362	25/17943	0.399430503049471	0.845150316074324	25432	Drd4	XR_001838621.1
GO:0010640	regulation of platelet-derived growth factor receptor signaling pathway	1/362	25/17943	0.399430503049471	0.845150316074324	500030	Phf14	XR_596086.2
GO:0017000	antibiotic biosynthetic process	1/362	25/17943	0.399430503049471	0.845150316074324	25150	Fyn	XR_001842492.1
GO:0019692	deoxyribose phosphate metabolic process	1/362	25/17943	0.399430503049471	0.845150316074324	26956	Ak3	XR_593722.2
GO:0021895	cerebral cortex neuron differentiation	1/362	25/17943	0.399430503049471	0.845150316074324	259270	Zfp335	XR_001842150.1
GO:0032480	negative regulation of type I interferon production	1/362	25/17943	0.399430503049471	0.845150316074324	287070	Nlrc3	XR_001840109.1,XR_001840110.1
GO:0034505	tooth mineralization	1/362	25/17943	0.399430503049471	0.845150316074324	29393	Col1a1	XR_001840385.1,XR_001840386.1
GO:0035561	regulation of chromatin binding	1/362	25/17943	0.399430503049471	0.845150316074324	303905	Parp9	XR_001840492.1,XR_593722.2
GO:0035864	response to potassium ion	1/362	25/17943	0.399430503049471	0.845150316074324	25194	Gnrh1	XR_596164.1
GO:0042403	thyroid hormone metabolic process	1/362	25/17943	0.399430503049471	0.845150316074324	25743	Kcnj6	XR_593722.2
GO:0042533	tumor necrosis factor biosynthetic process	1/362	25/17943	0.399430503049471	0.845150316074324	313729	Errfi1	XR_001835573.1,XR_001835574.1
GO:0042534	regulation of tumor necrosis factor biosynthetic process	1/362	25/17943	0.399430503049471	0.845150316074324	313729	Errfi1	XR_001835573.1,XR_001835574.1
GO:0043496	regulation of protein homodimerization activity	1/362	25/17943	0.399430503049471	0.845150316074324	311144	Itga4	XR_001835573.1,XR_001835574.1
GO:0046641	positive regulation of alpha-beta T cell proliferation	1/362	25/17943	0.399430503049471	0.845150316074324	25408	Cd80	XR_001840512.1
GO:0046835	carbohydrate phosphorylation	1/362	25/17943	0.399430503049471	0.845150316074324	306549	Pomk	XR_001840492.1,XR_593722.2
GO:0048670	regulation of collateral sprouting	1/362	25/17943	0.399430503049471	0.845150316074324	305589	Bcl11a	XR_001835573.1,XR_001835574.1
GO:0050995	negative regulation of lipid catabolic process	1/362	25/17943	0.399430503049471	0.845150316074324	500087	Fmc1	XR_596086.2
GO:0051205	protein insertion into membrane	1/362	25/17943	0.399430503049471	0.845150316074324	300075	Tomm22	XR_590668.2
GO:0051307	meiotic chromosome separation	1/362	25/17943	0.399430503049471	0.845150316074324	302953	Slx4	XR_001840109.1,XR_001840110.1
GO:0060148	positive regulation of posttranscriptional gene silencing	1/362	25/17943	0.399430503049471	0.845150316074324	500562	Lin28a	XR_001835573.1,XR_001835574.1,XR_593722.2
GO:0071425	hematopoietic stem cell proliferation	1/362	25/17943	0.399430503049471	0.845150316074324	54287	Eif2ak2	XR_593781.2
GO:0071450	cellular response to oxygen radical	1/362	25/17943	0.399430503049471	0.845150316074324	24600	Nos3	XR_001842150.1
GO:0071451	cellular response to superoxide	1/362	25/17943	0.399430503049471	0.845150316074324	24600	Nos3	XR_001842150.1
GO:0071472	cellular response to salt stress	1/362	25/17943	0.399430503049471	0.845150316074324	691209	Slc12a6	XR_001835573.1,XR_001835574.1,XR_001840492.1
GO:0090280	positive regulation of calcium ion import	1/362	25/17943	0.399430503049471	0.845150316074324	24247	Casr	XR_001840492.1
GO:1905208	negative regulation of cardiocyte differentiation	1/362	25/17943	0.399430503049471	0.845150316074324	100360552	Fzd7	XR_001837817.1,XR_593486.1
GO:0006805	xenobiotic metabolic process	3/362	113/17943	0.399564367479361	0.845150316074324	60356/293989/309465	Csad/Cyp2c6v1/Gsto2	XR_001840492.1/XR_001835573.1,XR_001835574.1,XR_593722.2/XR_001840492.1,XR_593722.2
GO:0019079	viral genome replication	3/362	113/17943	0.399564367479361	0.845150316074324	54287/304549/64161	Eif2ak2/Oasl2/Pi4ka	XR_593781.2/XR_001840492.1,XR_593722.2/XR_590408.1
GO:0046632	alpha-beta T cell differentiation	3/362	113/17943	0.399564367479361	0.845150316074324	25459/307366/290206	Hmgb1/Malt1/Psmb11	XR_593486.1/XR_001835573.1,XR_001835574.1/XR_001835573.1,XR_001835574.1,XR_001840492.1,XR_593722.2
GO:2000177	regulation of neural precursor cell proliferation	3/362	113/17943	0.399564367479361	0.845150316074324	117029/307940/259270	Ccr5/Disc1/Zfp335	XR_593722.2/XR_354783.3/XR_001842150.1
GO:0006323	DNA packaging	4/362	159/17943	0.399875017566714	0.845150316074324	25459/288272/363912/308282	Hmgb1/Mis18a/Piwil1/Shprh	XR_593486.1/XR_001840492.1/XR_001840492.1,XR_593722.2/XR_589841.2
GO:0007292	female gamete generation	4/362	159/17943	0.399875017566714	0.845150316074324	308581/362960/25194/24600	Ccdc155/Dmc1/Gnrh1/Nos3	XR_001837817.1/XR_593722.2/XR_596164.1/XR_001842150.1
GO:0010675	regulation of cellular carbohydrate metabolic process	4/362	159/17943	0.399875017566714	0.845150316074324	25459/116551/291069/59329	Hmgb1/Pdk1/Ppp1r3g/Sik1	XR_593486.1/XR_001840492.1/XR_596716.1/XR_001842578.1
GO:0031056	regulation of histone modification	4/362	159/17943	0.399875017566714	0.845150316074324	84350/24388/362657/259270	Dnmt1/Gfi1/Mthfr/Zfp335	XR_001835573.1,XR_001835574.1,XR_001840492.1,XR_593722.2/XR_001840492.1,XR_593722.2/XR_001835573.1,XR_001835574.1,XR_001840492.1,XR_593722.2/XR_001842150.1
GO:0050715	positive regulation of cytokine secretion	4/362	159/17943	0.399875017566714	0.845150316074324	117029/679571/25459/288264	Ccr5/Hmg1l1/Hmgb1/Ifnar1	XR_593722.2/XR_593486.1/XR_593486.1/XR_593486.1
GO:0062013	positive regulation of small molecule metabolic process	4/362	159/17943	0.399875017566714	0.845150316074324	683923/25459/24600/291069	Bend3/Hmgb1/Nos3/Ppp1r3g	XR_001838621.1/XR_593486.1/XR_001842150.1/XR_596716.1
GO:0002562	somatic diversification of immune receptors via germline recombination within a single locus	2/362	68/17943	0.399978132578387	0.845150316074324	307850/25459	Exosc6/Hmgb1	XR_001842150.1,XR_596086.2/XR_593486.1
GO:0016444	somatic cell DNA recombination	2/362	68/17943	0.399978132578387	0.845150316074324	307850/25459	Exosc6/Hmgb1	XR_001842150.1,XR_596086.2/XR_593486.1
GO:0043954	cellular component maintenance	2/362	68/17943	0.399978132578387	0.845150316074324	25150/362657	Fyn/Mthfr	XR_001842492.1/XR_001835573.1,XR_001835574.1,XR_001840492.1,XR_593722.2
GO:0045123	cellular extravasation	2/362	68/17943	0.399978132578387	0.845150316074324	114492/311144	Ccl28/Itga4	XR_001842150.1/XR_001835573.1,XR_001835574.1
GO:0046637	regulation of alpha-beta T cell differentiation	2/362	68/17943	0.399978132578387	0.845150316074324	25459/307366	Hmgb1/Malt1	XR_593486.1/XR_001835573.1,XR_001835574.1
GO:0070192	chromosome organization involved in meiotic cell cycle	2/362	68/17943	0.399978132578387	0.845150316074324	308581/362960	Ccdc155/Dmc1	XR_001837817.1/XR_593722.2
GO:1904377	positive regulation of protein localization to cell periphery	2/362	68/17943	0.399978132578387	0.845150316074324	60391/308870	Nrxn1/Numa1	XR_354566.3/XR_001835573.1,XR_001835574.1,XR_593722.2
GO:2000179	positive regulation of neural precursor cell proliferation	2/362	68/17943	0.399978132578387	0.845150316074324	307940/259270	Disc1/Zfp335	XR_354783.3/XR_001842150.1
GO:0048469	cell maturation	5/362	206/17943	0.402077351471003	0.845150316074324	305589/81651/362960/60391/364301	Bcl11a/Cspg4/Dmc1/Nrxn1/Rnase9	XR_001835573.1,XR_001835574.1/XR_593928.1/XR_593722.2/XR_354566.3/XR_001841046.1,XR_359313.3,XR_595687.2,XR_595688.2
GO:1902905	positive regulation of supramolecular fiber organization	5/362	206/17943	0.402077351471003	0.845150316074324	288593/304816/308870/64183/282843	Ccl24/Lmod1/Numa1/Pde4dip/Sorbs3	XR_001835573.1,XR_001835574.1/XR_596086.2/XR_001835573.1,XR_001835574.1,XR_593722.2/XR_591231.2/XR_001835573.1,XR_001835574.1,XR_001840492.1,XR_593722.2,XR_596086.2
GO:0022037	metencephalon development	4/362	160/17943	0.40442761149439	0.845150316074324	26956/192253/60391/363445	Ak3/Myo16/Nrxn1/Usp9x	XR_593722.2/XR_596560.1/XR_354566.3/XR_001835573.1,XR_001835574.1,XR_001840492.1,XR_593722.2
GO:0006690	icosanoid metabolic process	3/362	114/17943	0.404992966512528	0.845150316074324	293989/304289/299194	Cyp2c6v1/Daglb/Ptgr2	XR_001835573.1,XR_001835574.1,XR_593722.2/XR_590408.1/XR_354783.3,XR_596086.2
GO:0014812	muscle cell migration	3/362	114/17943	0.404992966512528	0.845150316074324	305987/25432/25459	Dock5/Drd4/Hmgb1	XR_596164.1/XR_001838621.1/XR_593486.1
GO:0030516	regulation of axon extension	3/362	114/17943	0.404992966512528	0.845150316074324	117029/60396/307940	Ccr5/Cdkl3/Disc1	XR_593722.2/XR_354783.3,XR_596086.2/XR_354783.3
GO:0034754	cellular hormone metabolic process	3/362	114/17943	0.404992966512528	0.845150316074324	310903/25322/64047	Adh6/Hsd17b1/Lrat	XR_001835573.1,XR_001835574.1/XR_001835573.1,XR_001835574.1,XR_593722.2/XR_001836777.1
GO:0048144	fibroblast proliferation	3/362	114/17943	0.404992966512528	0.845150316074324	360621/64511/287070	Cdc6/Fntb/Nlrc3	XR_001835573.1,XR_001835574.1,XR_001840492.1/XR_354926.1/XR_001840109.1,XR_001840110.1
GO:0042060	wound healing	10/362	444/17943	0.406845398730265	0.845150316074324	25237/310704/117279/29393/155696/362463/64511/100360552/25459/25671	Acvrl1/Bcl9/Cflar/Col1a1/Dcbld2/Fgfr1op2/Fntb/Fzd7/Hmgb1/Smad1	XR_593486.1/XR_596086.2/XR_001840492.1/XR_001840385.1,XR_001840386.1/XR_001840492.1/XR_001840492.1,XR_593722.2/XR_354926.1/XR_001837817.1,XR_593486.1/XR_593486.1/XR_001835573.1,XR_001835574.1,XR_001840492.1,XR_593722.2
GO:0006801	superoxide metabolic process	2/362	69/17943	0.407058474871729	0.845150316074324	25643/24600	Gnai3/Nos3	XR_001836873.1/XR_001842150.1
GO:0006940	regulation of smooth muscle contraction	2/362	69/17943	0.407058474871729	0.845150316074324	305987/308899	Dock5/Mrvi1	XR_596164.1/XR_590408.1
GO:0010676	positive regulation of cellular carbohydrate metabolic process	2/362	69/17943	0.407058474871729	0.845150316074324	25459/291069	Hmgb1/Ppp1r3g	XR_593486.1/XR_596716.1
GO:0032482	Rab protein signal transduction	2/362	69/17943	0.407058474871729	0.845150316074324	308821/690407	Rab30/Rab36	XR_001840492.1,XR_593722.2/XR_001835573.1,XR_001835574.1,XR_593722.2
GO:0045669	positive regulation of osteoblast differentiation	2/362	69/17943	0.407058474871729	0.845150316074324	25671/311604	Smad1/Zhx3	XR_001835573.1,XR_001835574.1,XR_001840492.1,XR_593722.2/XR_354783.3
GO:0045739	positive regulation of DNA repair	2/362	69/17943	0.407058474871729	0.845150316074324	25459/303905	Hmgb1/Parp9	XR_593486.1/XR_001840492.1,XR_593722.2
GO:0050885	neuromuscular process controlling balance	2/362	69/17943	0.407058474871729	0.845150316074324	60391/83534	Nrxn1/Tpp1	XR_354566.3/XR_001835573.1,XR_001835574.1,XR_001840492.1,XR_593722.2
GO:0051926	negative regulation of calcium ion transport	2/362	69/17943	0.407058474871729	0.845150316074324	25432/24600	Drd4/Nos3	XR_001838621.1/XR_001842150.1
GO:0040013	negative regulation of locomotion	8/362	349/17943	0.407490118245302	0.845150316074324	25237/114492/117029/25432/25194/25459/81679/498130	Acvrl1/Ccl28/Ccr5/Drd4/Gnrh1/Hmgb1/Jup/Stard13	XR_593486.1/XR_001842150.1/XR_593722.2/XR_001838621.1/XR_596164.1/XR_593486.1/XR_001840290.1/XR_595202.2
GO:0030509	BMP signaling pathway	4/362	161/17943	0.408973795433162	0.845150316074324	25237/308870/25671/363445	Acvrl1/Numa1/Smad1/Usp9x	XR_593486.1/XR_001835573.1,XR_001835574.1,XR_593722.2/XR_001835573.1,XR_001835574.1,XR_001840492.1,XR_593722.2/XR_001835573.1,XR_001835574.1,XR_001840492.1,XR_593722.2
GO:0032675	regulation of interleukin-6 production	4/362	161/17943	0.408973795433162	0.845150316074324	117029/679571/25459/287070	Ccr5/Hmg1l1/Hmgb1/Nlrc3	XR_593722.2/XR_593486.1/XR_593486.1/XR_001840109.1,XR_001840110.1
GO:0002335	mature B cell differentiation	1/362	26/17943	0.4115638972841	0.845150316074324	307366	Malt1	XR_001835573.1,XR_001835574.1
GO:0002475	antigen processing and presentation via MHC class Ib	1/362	26/17943	0.4115638972841	0.845150316074324	414788	RT1-T24-3	XR_593486.1
GO:0003094	glomerular filtration	1/362	26/17943	0.4115638972841	0.845150316074324	311642	Sulf2	XR_001837367.1
GO:0003299	muscle hypertrophy in response to stress	1/362	26/17943	0.4115638972841	0.845150316074324	313729	Errfi1	XR_001835573.1,XR_001835574.1
GO:0006144	purine nucleobase metabolic process	1/362	26/17943	0.4115638972841	0.845150316074324	316421	Aox2	XR_001835573.1,XR_001835574.1,XR_593722.2
GO:0006298	mismatch repair	1/362	26/17943	0.4115638972841	0.845150316074324	25459	Hmgb1	XR_593486.1
GO:0006730	one-carbon metabolic process	1/362	26/17943	0.4115638972841	0.845150316074324	362657	Mthfr	XR_001835573.1,XR_001835574.1,XR_001840492.1,XR_593722.2
GO:0006760	folic acid-containing compound metabolic process	1/362	26/17943	0.4115638972841	0.845150316074324	362657	Mthfr	XR_001835573.1,XR_001835574.1,XR_001840492.1,XR_593722.2
GO:0006817	phosphate ion transport	1/362	26/17943	0.4115638972841	0.845150316074324	85263	Slc25a14	XR_001842774.1
GO:0006925	inflammatory cell apoptotic process	1/362	26/17943	0.4115638972841	0.845150316074324	117029	Ccr5	XR_593722.2
GO:0007176	regulation of epidermal growth factor-activated receptor activity	1/362	26/17943	0.4115638972841	0.845150316074324	313729	Errfi1	XR_001835573.1,XR_001835574.1
GO:0009065	glutamine family amino acid catabolic process	1/362	26/17943	0.4115638972841	0.845150316074324	24600	Nos3	XR_001842150.1
GO:0010586	miRNA metabolic process	1/362	26/17943	0.4115638972841	0.845150316074324	500562	Lin28a	XR_001835573.1,XR_001835574.1,XR_593722.2
GO:0010894	negative regulation of steroid biosynthetic process	1/362	26/17943	0.4115638972841	0.845150316074324	24388	Gfi1	XR_001840492.1,XR_593722.2
GO:0014829	vascular smooth muscle contraction	1/362	26/17943	0.4115638972841	0.845150316074324	305987	Dock5	XR_596164.1
GO:0014898	cardiac muscle hypertrophy in response to stress	1/362	26/17943	0.4115638972841	0.845150316074324	313729	Errfi1	XR_001835573.1,XR_001835574.1
GO:0014912	negative regulation of smooth muscle cell migration	1/362	26/17943	0.4115638972841	0.845150316074324	25432	Drd4	XR_001838621.1
GO:0019373	epoxygenase P450 pathway	1/362	26/17943	0.4115638972841	0.845150316074324	293989	Cyp2c6v1	XR_001835573.1,XR_001835574.1,XR_593722.2
GO:0032703	negative regulation of interleukin-2 production	1/362	26/17943	0.4115638972841	0.845150316074324	25350	Sftpd	XR_360377.3
GO:0032801	receptor catabolic process	1/362	26/17943	0.4115638972841	0.845150316074324	303412	Rnf43	XR_001835573.1,XR_001835574.1,XR_001840492.1,XR_354783.3,XR_593722.2,XR_596086.2
GO:0032928	regulation of superoxide anion generation	1/362	26/17943	0.4115638972841	0.845150316074324	25643	Gnai3	XR_001836873.1
GO:0042044	fluid transport	1/362	26/17943	0.4115638972841	0.845150316074324	25480	Mip	XR_354783.3,XR_596086.2
GO:0042059	negative regulation of epidermal growth factor receptor signaling pathway	1/362	26/17943	0.4115638972841	0.845150316074324	313729	Errfi1	XR_001835573.1,XR_001835574.1
GO:0043171	peptide catabolic process	1/362	26/17943	0.4115638972841	0.845150316074324	83534	Tpp1	XR_001835573.1,XR_001835574.1,XR_001840492.1,XR_593722.2
GO:0043567	regulation of insulin-like growth factor receptor signaling pathway	1/362	26/17943	0.4115638972841	0.845150316074324	25662	Igfbp2	XR_357119.2
GO:0045939	negative regulation of steroid metabolic process	1/362	26/17943	0.4115638972841	0.845150316074324	24388	Gfi1	XR_001840492.1,XR_593722.2
GO:0048148	behavioral response to cocaine	1/362	26/17943	0.4115638972841	0.845150316074324	25432	Drd4	XR_001838621.1
GO:0051767	nitric-oxide synthase biosynthetic process	1/362	26/17943	0.4115638972841	0.845150316074324	64511	Fntb	XR_354926.1
GO:0051769	regulation of nitric-oxide synthase biosynthetic process	1/362	26/17943	0.4115638972841	0.845150316074324	64511	Fntb	XR_354926.1
GO:0061003	positive regulation of dendritic spine morphogenesis	1/362	26/17943	0.4115638972841	0.845150316074324	362558	Lrp8	XR_001840498.1
GO:0061298	retina vasculature development in camera-type eye	1/362	26/17943	0.4115638972841	0.845150316074324	25237	Acvrl1	XR_593486.1
GO:0070841	inclusion body assembly	1/362	26/17943	0.4115638972841	0.845150316074324	307309	Sncaip	XR_001842103.1
GO:0071677	positive regulation of mononuclear cell migration	1/362	26/17943	0.4115638972841	0.845150316074324	25459	Hmgb1	XR_593486.1
GO:1903077	negative regulation of protein localization to plasma membrane	1/362	26/17943	0.4115638972841	0.845150316074324	363112	Mrap2	XR_594063.2
GO:1905809	negative regulation of synapse organization	1/362	26/17943	0.4115638972841	0.845150316074324	25150	Fyn	XR_001842492.1
GO:2000311	regulation of AMPA receptor activity	1/362	26/17943	0.4115638972841	0.845150316074324	60391	Nrxn1	XR_354566.3
GO:0090257	regulation of muscle system process	6/362	256/17943	0.413401671870461	0.845150316074324	305987/313729/288606/81679/308899/24600	Dock5/Errfi1/Gtf2ird2/Jup/Mrvi1/Nos3	XR_596164.1/XR_001835573.1,XR_001835574.1/XR_001835573.1,XR_001835574.1/XR_001840290.1/XR_590408.1/XR_001842150.1
GO:0071230	cellular response to amino acid stimulus	4/362	162/17943	0.413513034423529	0.845150316074324	305589/29393/84350/25150	Bcl11a/Col1a1/Dnmt1/Fyn	XR_001835573.1,XR_001835574.1/XR_001840385.1,XR_001840386.1/XR_001835573.1,XR_001835574.1,XR_001840492.1,XR_593722.2/XR_001842492.1
GO:1901988	negative regulation of cell cycle phase transition	4/362	162/17943	0.413513034423529	0.845150316074324	361195/360621/192253/301701	Cdc14b/Cdc6/Myo16/Ndc80	XR_001838621.1/XR_001835573.1,XR_001835574.1,XR_001840492.1/XR_596560.1/XR_594535.2
GO:0050866	negative regulation of cell activation	5/362	209/17943	0.414043179901519	0.845150316074324	25408/57302/25194/25459/25350	Cd80/Cnr2/Gnrh1/Hmgb1/Sftpd	XR_001840512.1/XR_596086.2/XR_596164.1/XR_593486.1/XR_360377.3
GO:0002673	regulation of acute inflammatory response	2/362	70/17943	0.414098237630868	0.845150316074324	117029/29333	Ccr5/Cd46	XR_593722.2/XR_001835573.1,XR_001835574.1,XR_001840492.1,XR_593722.2
GO:0006081	cellular aldehyde metabolic process	2/362	70/17943	0.414098237630868	0.845150316074324	64040/64533	Aldh9a1/Pnpo	XR_593486.1/XR_001838621.1
GO:0019748	secondary metabolic process	2/362	70/17943	0.414098237630868	0.845150316074324	310533/89821	Rapgef2/Trpc1	XR_591154.2/XR_353556.3
GO:0043113	receptor clustering	2/362	70/17943	0.414098237630868	0.845150316074324	311144/60391	Itga4/Nrxn1	XR_001835573.1,XR_001835574.1/XR_354566.3
GO:0046635	positive regulation of alpha-beta T cell activation	2/362	70/17943	0.414098237630868	0.845150316074324	25408/307366	Cd80/Malt1	XR_001840512.1/XR_001835573.1,XR_001835574.1
GO:0090559	regulation of membrane permeability	2/362	70/17943	0.414098237630868	0.845150316074324	84480/353231	Bnip3/Spg7	XR_350825.3/XR_001835573.1,XR_001835574.1,XR_001840492.1,XR_593722.2
GO:0030900	forebrain development	11/362	495/17943	0.415197695344189	0.845150316074324	26956/78963/84480/117029/307940/25150/362558/310533/300948/363445/259270	Ak3/Apaf1/Bnip3/Ccr5/Disc1/Fyn/Lrp8/Rapgef2/Rnf7/Usp9x/Zfp335	XR_593722.2/XR_001835573.1,XR_001835574.1,XR_001840492.1,XR_593722.2/XR_350825.3/XR_593722.2/XR_354783.3/XR_001842492.1/XR_001840498.1/XR_591154.2/XR_001835573.1,XR_001835574.1,XR_001840492.1/XR_001835573.1,XR_001835574.1,XR_001840492.1,XR_593722.2/XR_001842150.1
GO:0033559	unsaturated fatty acid metabolic process	3/362	116/17943	0.415806393258095	0.845150316074324	293989/304289/299194	Cyp2c6v1/Daglb/Ptgr2	XR_001835573.1,XR_001835574.1,XR_593722.2/XR_590408.1/XR_354783.3,XR_596086.2
GO:0044344	cellular response to fibroblast growth factor stimulus	3/362	116/17943	0.415806393258095	0.845150316074324	29393/60391/311642	Col1a1/Nrxn1/Sulf2	XR_001840385.1,XR_001840386.1/XR_354566.3/XR_001837367.1
GO:0007623	circadian rhythm	6/362	257/17943	0.416993511836172	0.845150316074324	25432/25459/60391/59329/363113/363445	Drd4/Hmgb1/Nrxn1/Sik1/Syncrip/Usp9x	XR_001838621.1/XR_593486.1/XR_354566.3/XR_001842578.1/XR_001835573.1,XR_001835574.1,XR_001840492.1,XR_593722.2/XR_001835573.1,XR_001835574.1,XR_001840492.1,XR_593722.2
GO:1902115	regulation of organelle assembly	5/362	210/17943	0.418024229405504	0.845150316074324	314198/363018/60391/308870/29479	Cdkl1/Cep295/Nrxn1/Numa1/Odf2	XR_001835573.1,XR_001835574.1,XR_001840492.1,XR_593722.2/XR_593781.2/XR_354566.3/XR_001835573.1,XR_001835574.1,XR_593722.2/XR_001840492.1
GO:0002792	negative regulation of peptide secretion	4/362	163/17943	0.418044802688121	0.845150316074324	680594/25432/161475/56782	Dph3/Drd4/Psmd9/Srgn	XR_001835573.1,XR_001835574.1,XR_001840492.1/XR_001838621.1/XR_001840492.1,XR_593722.2/XR_001835573.1,XR_001835574.1,XR_001840492.1
GO:0000271	polysaccharide biosynthetic process	2/362	71/17943	0.421096175224417	0.845150316074324	362029/291069	Agl/Ppp1r3g	XR_001842150.1,XR_354783.3,XR_596086.2/XR_596716.1
GO:0021879	forebrain neuron differentiation	2/362	71/17943	0.421096175224417	0.845150316074324	307940/310533	Disc1/Rapgef2	XR_354783.3/XR_591154.2
GO:0042267	natural killer cell mediated cytotoxicity	2/362	71/17943	0.421096175224417	0.845150316074324	113937/85491	Clec2d/Vamp7	XR_353646.3/XR_001835573.1,XR_001835574.1,XR_001840492.1,XR_593722.2
GO:0042773	ATP synthesis coupled electron transport	2/362	71/17943	0.421096175224417	0.845150316074324	102556031/296086	Coa6/Ndufaf1	XR_001835573.1,XR_001835574.1,XR_001840492.1,XR_593722.2/XR_001838621.1
GO:0070206	protein trimerization	2/362	71/17943	0.421096175224417	0.845150316074324	25300/29393	Cd247/Col1a1	XR_001835573.1,XR_001835574.1/XR_001840385.1,XR_001840386.1
GO:0018107	peptidyl-threonine phosphorylation	3/362	117/17943	0.421189628849084	0.845150316074324	304286/305246/290229	Lmtk2/Ppef2/Tssk4	XR_590408.1/XR_001840492.1,XR_593722.2/XR_354783.3,XR_596086.2
GO:0043244	regulation of protein complex disassembly	3/362	117/17943	0.421189628849084	0.845150316074324	84480/300228/304816	Bnip3/Lima1/Lmod1	XR_350825.3/XR_001840492.1,XR_593722.2/XR_596086.2
GO:0017038	protein import	5/362	211/17943	0.42200087828351	0.845150316074324	361375/81679/296634/300075/117514	Heatr3/Jup/Nup214/Tomm22/Txnip	XR_354783.3,XR_596086.2/XR_001840290.1/XR_001842150.1/XR_590668.2/XR_591224.2
GO:0051099	positive regulation of binding	5/362	211/17943	0.42200087828351	0.845150316074324	680594/25459/298848/303905/310533	Dph3/Hmgb1/Mapre3/Parp9/Rapgef2	XR_001835573.1,XR_001835574.1,XR_001840492.1/XR_593486.1/XR_001838298.1/XR_001840492.1,XR_593722.2/XR_591154.2
GO:0006936	muscle contraction	7/362	306/17943	0.422040492088836	0.845150316074324	24261/305987/81679/308899/65276/25349/311642	Chrnb1/Dock5/Jup/Mrvi1/Nmur1/Scn2b/Sulf2	XR_001838621.1/XR_596164.1/XR_001840290.1/XR_590408.1/XR_593722.2/XR_001835573.1,XR_001835574.1/XR_001837367.1
GO:0016042	lipid catabolic process	7/362	306/17943	0.422040492088836	0.845150316074324	304289/500087/681694/315165/117185/316642/362972	Daglb/Fmc1/Liph/Naga/Neu3/Neu4/Pnpla3	XR_590408.1/XR_596086.2/XR_353556.3/XR_001840492.1/XR_593486.1/XR_001835573.1,XR_001835574.1/XR_001835573.1,XR_001835574.1,XR_001840492.1,XR_593722.2
GO:0043414	macromolecule methylation	7/362	306/17943	0.422040492088836	0.845150316074324	683923/84350/24388/288272/362657/313678/259270	Bend3/Dnmt1/Gfi1/Mis18a/Mthfr/Prdm2/Zfp335	XR_001838621.1/XR_001835573.1,XR_001835574.1,XR_001840492.1,XR_593722.2/XR_001840492.1,XR_593722.2/XR_001840492.1/XR_001835573.1,XR_001835574.1,XR_001840492.1,XR_593722.2/XR_592772.1/XR_001842150.1
GO:0050863	regulation of T cell activation	7/362	306/17943	0.422040492088836	0.845150316074324	29333/25408/25194/25459/25662/307366/25350	Cd46/Cd80/Gnrh1/Hmgb1/Igfbp2/Malt1/Sftpd	XR_001835573.1,XR_001835574.1,XR_001840492.1,XR_593722.2/XR_001840512.1/XR_596164.1/XR_593486.1/XR_357119.2/XR_001835573.1,XR_001835574.1/XR_360377.3
GO:0002705	positive regulation of leukocyte mediated immunity	4/362	164/17943	0.422568583647427	0.845150316074324	307850/307366/414788/85491	Exosc6/Malt1/RT1-T24-3/Vamp7	XR_001842150.1,XR_596086.2/XR_001835573.1,XR_001835574.1/XR_593486.1/XR_001835573.1,XR_001835574.1,XR_001840492.1,XR_593722.2
GO:0019216	regulation of lipid metabolic process	8/362	354/17943	0.422816897686982	0.845150316074324	311617/500087/24388/58813/116551/60664/59329/100363455	Fitm2/Fmc1/Gfi1/Nt5e/Pdk1/Pik3r3/Sik1/Zfp69	XR_001835573.1,XR_001835574.1,XR_001840492.1/XR_596086.2/XR_001840492.1,XR_593722.2/XR_001835573.1,XR_001835574.1,XR_001840492.1/XR_001840492.1/XR_001835573.1,XR_001835574.1,XR_001840492.1,XR_593722.2/XR_001842578.1/XR_001835573.1,XR_001835574.1
GO:0001505	regulation of neurotransmitter levels	9/362	402/17943	0.423144041042765	0.845150316074324	64040/78966/25102/304289/25432/24600/60391/29714/307309	Aldh9a1/Arhgef11/Chrna5/Daglb/Drd4/Nos3/Nrxn1/Ptprn2/Sncaip	XR_593486.1/XR_351813.3/XR_001835573.1,XR_001835574.1,XR_001840492.1/XR_590408.1/XR_001838621.1/XR_001842150.1/XR_354566.3/NR_110712.1/XR_001842103.1
GO:0002089	lens morphogenesis in camera-type eye	1/362	27/17943	0.423452822281765	0.845150316074324	171068	Pou2f1	XR_596086.2
GO:0002323	natural killer cell activation involved in immune response	1/362	27/17943	0.423452822281765	0.845150316074324	85491	Vamp7	XR_001835573.1,XR_001835574.1,XR_001840492.1,XR_593722.2
GO:0006270	DNA replication initiation	1/362	27/17943	0.423452822281765	0.845150316074324	360621	Cdc6	XR_001835573.1,XR_001835574.1,XR_001840492.1
GO:0007020	microtubule nucleation	1/362	27/17943	0.423452822281765	0.845150316074324	64183	Pde4dip	XR_591231.2
GO:0007263	nitric oxide mediated signal transduction	1/362	27/17943	0.423452822281765	0.845150316074324	24600	Nos3	XR_001842150.1
GO:0009154	purine ribonucleotide catabolic process	1/362	27/17943	0.423452822281765	0.845150316074324	58813	Nt5e	XR_001835573.1,XR_001835574.1,XR_001840492.1
GO:0010863	positive regulation of phospholipase C activity	1/362	27/17943	0.423452822281765	0.845150316074324	65276	Nmur1	XR_593722.2
GO:0014887	cardiac muscle adaptation	1/362	27/17943	0.423452822281765	0.845150316074324	313729	Errfi1	XR_001835573.1,XR_001835574.1
GO:0033688	regulation of osteoblast proliferation	1/362	27/17943	0.423452822281765	0.845150316074324	54287	Eif2ak2	XR_593781.2
GO:0043586	tongue development	1/362	27/17943	0.423452822281765	0.845150316074324	298189	Bnc2	XR_593722.2
GO:0045061	thymic T cell selection	1/362	27/17943	0.423452822281765	0.845150316074324	360509	Dock2	XR_001835573.1,XR_001835574.1
GO:0045117	azole transport	1/362	27/17943	0.423452822281765	0.845150316074324	85491	Vamp7	XR_001835573.1,XR_001835574.1,XR_001840492.1,XR_593722.2
GO:0045663	positive regulation of myoblast differentiation	1/362	27/17943	0.423452822281765	0.845150316074324	25459	Hmgb1	XR_593486.1
GO:0045830	positive regulation of isotype switching	1/362	27/17943	0.423452822281765	0.845150316074324	307850	Exosc6	XR_001842150.1,XR_596086.2
GO:0045992	negative regulation of embryonic development	1/362	27/17943	0.423452822281765	0.845150316074324	100360552	Fzd7	XR_001837817.1,XR_593486.1
GO:0046639	negative regulation of alpha-beta T cell differentiation	1/362	27/17943	0.423452822281765	0.845150316074324	25459	Hmgb1	XR_593486.1
GO:0050951	sensory perception of temperature stimulus	1/362	27/17943	0.423452822281765	0.845150316074324	309407	Trpm3	XR_001836102.1,XR_001836356.1
GO:0051570	regulation of histone H3-K9 methylation	1/362	27/17943	0.423452822281765	0.845150316074324	84350	Dnmt1	XR_001835573.1,XR_001835574.1,XR_001840492.1,XR_593722.2
GO:0060343	trabecula formation	1/362	27/17943	0.423452822281765	0.845150316074324	29393	Col1a1	XR_001840385.1,XR_001840386.1
GO:0060713	labyrinthine layer morphogenesis	1/362	27/17943	0.423452822281765	0.845150316074324	311144	Itga4	XR_001835573.1,XR_001835574.1
GO:0072539	T-helper 17 cell differentiation	1/362	27/17943	0.423452822281765	0.845150316074324	307366	Malt1	XR_001835573.1,XR_001835574.1
GO:0090025	regulation of monocyte chemotaxis	1/362	27/17943	0.423452822281765	0.845150316074324	25459	Hmgb1	XR_593486.1
GO:0090103	cochlea morphogenesis	1/362	27/17943	0.423452822281765	0.845150316074324	303811	Dvl3	XR_001836873.1
GO:0097205	renal filtration	1/362	27/17943	0.423452822281765	0.845150316074324	311642	Sulf2	XR_001837367.1
GO:0098698	postsynaptic specialization assembly	1/362	27/17943	0.423452822281765	0.845150316074324	60391	Nrxn1	XR_354566.3
GO:1902042	negative regulation of extrinsic apoptotic signaling pathway via death domain receptors	1/362	27/17943	0.423452822281765	0.845150316074324	117279	Cflar	XR_001840492.1
GO:1903671	negative regulation of sprouting angiogenesis	1/362	27/17943	0.423452822281765	0.845150316074324	498130	Stard13	XR_595202.2
GO:1904357	negative regulation of telomere maintenance via telomere lengthening	1/362	27/17943	0.423452822281765	0.845150316074324	302953	Slx4	XR_001840109.1,XR_001840110.1
GO:1904861	excitatory synapse assembly	1/362	27/17943	0.423452822281765	0.845150316074324	60391	Nrxn1	XR_354566.3
GO:0071804	cellular potassium ion transport	5/362	212/17943	0.425972761281109	0.845150316074324	307900/276720/25743/691209/305623	Kcng4/Kcnj14/Kcnj6/Slc12a6/Tmem175	XR_001835573.1,XR_001835574.1,XR_593486.1/XR_354783.3,XR_596086.2/XR_593722.2/XR_001835573.1,XR_001835574.1,XR_001840492.1/XR_001835573.1,XR_001835574.1,XR_001840492.1,XR_593722.2
GO:0071805	potassium ion transmembrane transport	5/362	212/17943	0.425972761281109	0.845150316074324	307900/276720/25743/691209/305623	Kcng4/Kcnj14/Kcnj6/Slc12a6/Tmem175	XR_001835573.1,XR_001835574.1,XR_593486.1/XR_354783.3,XR_596086.2/XR_593722.2/XR_001835573.1,XR_001835574.1,XR_001840492.1/XR_001835573.1,XR_001835574.1,XR_001840492.1,XR_593722.2
GO:0031497	chromatin assembly	3/362	118/17943	0.426556186832261	0.845150316074324	25459/288272/308282	Hmgb1/Mis18a/Shprh	XR_593486.1/XR_001840492.1/XR_589841.2
GO:0098754	detoxification	3/362	118/17943	0.426556186832261	0.845150316074324	24248/309465/24600	Cat/Gsto2/Nos3	XR_001837186.1/XR_001840492.1,XR_593722.2/XR_001842150.1
GO:2001236	regulation of extrinsic apoptotic signaling pathway	4/362	165/17943	0.427083869930498	0.845150316074324	64044/117279/25150/292041	Casp8/Cflar/Fyn/Wwox	XR_001835573.1,XR_001835574.1/XR_001840492.1/XR_001842492.1/XR_597265.2
GO:0034330	cell junction organization	6/362	260/17943	0.427753115145454	0.845150316074324	25237/289992/81679/314259/310533/293660	Acvrl1/Fermt2/Jup/Mpp5/Rapgef2/Rhod	XR_593486.1/XR_596086.2/XR_001840290.1/XR_001840492.1/XR_591154.2/XR_001835573.1,XR_001835574.1,XR_593722.2
GO:0098656	anion transmembrane transport	6/362	260/17943	0.427753115145454	0.845150316074324	314847/24247/691209/85263/304784/311637	Best3/Casr/Slc12a6/Slc25a14/Slc26a9/Slc35c2	XR_001835573.1,XR_001835574.1/XR_001840492.1/XR_001835573.1,XR_001835574.1,XR_001840492.1/XR_001842774.1/XR_595462.1/XR_596086.2
GO:0042509	regulation of tyrosine phosphorylation of STAT protein	2/362	72/17943	0.428051108482198	0.845150316074324	25150/303905	Fyn/Parp9	XR_001842492.1/XR_001840492.1,XR_593722.2
GO:0048146	positive regulation of fibroblast proliferation	2/362	72/17943	0.428051108482198	0.845150316074324	360621/64511	Cdc6/Fntb	XR_001835573.1,XR_001835574.1,XR_001840492.1/XR_354926.1
GO:0071549	cellular response to dexamethasone stimulus	2/362	72/17943	0.428051108482198	0.845150316074324	117279/313729	Cflar/Errfi1	XR_001840492.1/XR_001835573.1,XR_001835574.1
GO:0002366	leukocyte activation involved in immune response	6/362	261/17943	0.431333425725716	0.845150316074324	29333/360509/307850/25459/307366/85491	Cd46/Dock2/Exosc6/Hmgb1/Malt1/Vamp7	XR_001835573.1,XR_001835574.1,XR_001840492.1,XR_593722.2/XR_001835573.1,XR_001835574.1/XR_001842150.1,XR_596086.2/XR_593486.1/XR_001835573.1,XR_001835574.1/XR_001835573.1,XR_001835574.1,XR_001840492.1,XR_593722.2
GO:0001655	urogenital system development	9/362	405/17943	0.431767028063988	0.845150316074324	64040/78963/24248/117279/500562/170672/65151/25671/311642	Aldh9a1/Apaf1/Cat/Cflar/Lin28a/Nphs2/Rida/Smad1/Sulf2	XR_593486.1/XR_001835573.1,XR_001835574.1,XR_001840492.1,XR_593722.2/XR_001837186.1/XR_001840492.1/XR_001835573.1,XR_001835574.1,XR_593722.2/XR_593486.1/XR_593486.1/XR_001835573.1,XR_001835574.1,XR_001840492.1,XR_593722.2/XR_001837367.1
GO:0007498	mesoderm development	3/362	119/17943	0.43190532433027	0.845150316074324	293452/296751/25671	Palb2/Pus7/Smad1	XR_354783.3,XR_596086.2/XR_001840492.1,XR_593722.2/XR_001835573.1,XR_001835574.1,XR_001840492.1,XR_593722.2
GO:0031341	regulation of cell killing	3/362	119/17943	0.43190532433027	0.845150316074324	117029/113937/414788	Ccr5/Clec2d/RT1-T24-3	XR_593722.2/XR_353646.3/XR_593486.1
GO:0042692	muscle cell differentiation	9/362	406/17943	0.434639356095074	0.845150316074324	310704/289144/117279/24261/84350/100360552/311658/59329/361745	Bcl9/Cacybp/Cflar/Chrnb1/Dnmt1/Fzd7/Nfatc2/Sik1/Smarca2	XR_596086.2/XR_595519.2/XR_001840492.1/XR_001838621.1/XR_001835573.1,XR_001835574.1,XR_001840492.1,XR_593722.2/XR_001837817.1,XR_593486.1/XR_001835573.1,XR_001835574.1,XR_593722.2/XR_001842578.1/XR_001836116.1
GO:0000281	mitotic cytokinesis	2/362	73/17943	0.434961922533719	0.845150316074324	306589/171565	Klhdc8b/Stambp	XR_593722.2/XR_354783.3,XR_596086.2
GO:0002437	inflammatory response to antigenic stimulus	2/362	73/17943	0.434961922533719	0.845150316074324	117029/25459	Ccr5/Hmgb1	XR_593722.2/XR_593486.1
GO:0034605	cellular response to heat	2/362	73/17943	0.434961922533719	0.845150316074324	24600/364834	Nos3/Polr2d	XR_001842150.1/XR_146387.4
GO:0070098	chemokine-mediated signaling pathway	2/362	73/17943	0.434961922533719	0.845150316074324	288593/117029	Ccl24/Ccr5	XR_001835573.1,XR_001835574.1/XR_593722.2
GO:0000303	response to superoxide	1/362	28/17943	0.435102190351312	0.845150316074324	24600	Nos3	XR_001842150.1
GO:0002029	desensitization of G protein-coupled receptor signaling pathway	1/362	28/17943	0.435102190351312	0.845150316074324	59077	Grk4	XR_001835573.1,XR_001835574.1,XR_593722.2
GO:0002230	positive regulation of defense response to virus by host	1/362	28/17943	0.435102190351312	0.845150316074324	303905	Parp9	XR_001840492.1,XR_593722.2
GO:0003148	outflow tract septum morphogenesis	1/362	28/17943	0.435102190351312	0.845150316074324	303811	Dvl3	XR_001836873.1
GO:0005979	regulation of glycogen biosynthetic process	1/362	28/17943	0.435102190351312	0.845150316074324	291069	Ppp1r3g	XR_596716.1
GO:0009261	ribonucleotide catabolic process	1/362	28/17943	0.435102190351312	0.845150316074324	58813	Nt5e	XR_001835573.1,XR_001835574.1,XR_001840492.1
GO:0009649	entrainment of circadian clock	1/362	28/17943	0.435102190351312	0.845150316074324	59329	Sik1	XR_001842578.1
GO:0010962	regulation of glucan biosynthetic process	1/362	28/17943	0.435102190351312	0.845150316074324	291069	Ppp1r3g	XR_596716.1
GO:0018126	protein hydroxylation	1/362	28/17943	0.435102190351312	0.845150316074324	59101	P3h4	XR_001840290.1
GO:0019433	triglyceride catabolic process	1/362	28/17943	0.435102190351312	0.845150316074324	362972	Pnpla3	XR_001835573.1,XR_001835574.1,XR_001840492.1,XR_593722.2
GO:0021533	cell differentiation in hindbrain	1/362	28/17943	0.435102190351312	0.845150316074324	60391	Nrxn1	XR_354566.3
GO:0022401	negative adaptation of signaling pathway	1/362	28/17943	0.435102190351312	0.845150316074324	59077	Grk4	XR_001835573.1,XR_001835574.1,XR_593722.2
GO:0033522	histone H2A ubiquitination	1/362	28/17943	0.435102190351312	0.845150316074324	287662	Pcgf2	XR_001842150.1
GO:0035235	ionotropic glutamate receptor signaling pathway	1/362	28/17943	0.435102190351312	0.845150316074324	25150	Fyn	XR_001842492.1
GO:0045671	negative regulation of osteoclast differentiation	1/362	28/17943	0.435102190351312	0.845150316074324	113937	Clec2d	XR_353646.3
GO:0046131	pyrimidine ribonucleoside metabolic process	1/362	28/17943	0.435102190351312	0.845150316074324	26956	Ak3	XR_593722.2
GO:0046365	monosaccharide catabolic process	1/362	28/17943	0.435102190351312	0.845150316074324	313843	Galm	XR_001835573.1,XR_001835574.1,XR_001840492.1,XR_593722.2
GO:0048103	somatic stem cell division	1/362	28/17943	0.435102190351312	0.845150316074324	100360552	Fzd7	XR_001837817.1,XR_593486.1
GO:0051123	RNA polymerase II preinitiation complex assembly	1/362	28/17943	0.435102190351312	0.845150316074324	25459	Hmgb1	XR_593486.1
GO:0098901	regulation of cardiac muscle cell action potential	1/362	28/17943	0.435102190351312	0.845150316074324	81679	Jup	XR_001840290.1
GO:1901185	negative regulation of ERBB signaling pathway	1/362	28/17943	0.435102190351312	0.845150316074324	313729	Errfi1	XR_001835573.1,XR_001835574.1
GO:1901658	glycosyl compound catabolic process	1/362	28/17943	0.435102190351312	0.845150316074324	315165	Naga	XR_001840492.1
GO:1902170	cellular response to reactive nitrogen species	1/362	28/17943	0.435102190351312	0.845150316074324	117279	Cflar	XR_001840492.1
GO:1904376	negative regulation of protein localization to cell periphery	1/362	28/17943	0.435102190351312	0.845150316074324	363112	Mrap2	XR_594063.2
GO:1905939	regulation of gonad development	1/362	28/17943	0.435102190351312	0.845150316074324	25194	Gnrh1	XR_596164.1
GO:2000178	negative regulation of neural precursor cell proliferation	1/362	28/17943	0.435102190351312	0.845150316074324	117029	Ccr5	XR_593722.2
GO:0006643	membrane lipid metabolic process	4/362	167/17943	0.436086975057356	0.845150316074324	304208/315165/117185/316642	Cers4/Naga/Neu3/Neu4	XR_591154.2/XR_001840492.1/XR_593486.1/XR_001835573.1,XR_001835574.1
GO:0019932	second-messenger-mediated signaling	10/362	455/17943	0.436748779988963	0.845150316074324	117029/25432/310780/360573/363112/308899/311658/65276/24600/310533	Ccr5/Drd4/Gpr61/Ksr1/Mrap2/Mrvi1/Nfatc2/Nmur1/Nos3/Rapgef2	XR_593722.2/XR_001838621.1/XR_001836873.1/XR_593722.2/XR_594063.2/XR_590408.1/XR_001835573.1,XR_001835574.1,XR_593722.2/XR_593722.2/XR_001842150.1/XR_591154.2
GO:0001704	formation of primary germ layer	3/362	120/17943	0.437236319359504	0.845150316074324	100360552/311144/25671	Fzd7/Itga4/Smad1	XR_001837817.1,XR_593486.1/XR_001835573.1,XR_001835574.1/XR_001835573.1,XR_001835574.1,XR_001840492.1,XR_593722.2
GO:0046474	glycerophospholipid biosynthetic process	3/362	120/17943	0.437236319359504	0.845150316074324	362866/286936/362972	Chpt1/Pcyt1b/Pnpla3	XR_593368.2/XR_593722.2/XR_001835573.1,XR_001835574.1,XR_001840492.1,XR_593722.2
GO:0001678	cellular glucose homeostasis	5/362	215/17943	0.437856234657021	0.845150316074324	24247/500562/362291/60391/29714	Casr/Lin28a/Myt1/Nrxn1/Ptprn2	XR_001840492.1/XR_001835573.1,XR_001835574.1,XR_593722.2/XR_593486.1/XR_354566.3/NR_110712.1
GO:0006469	negative regulation of protein kinase activity	5/362	215/17943	0.437856234657021	0.845150316074324	313729/362778/303580/360555/117186	Errfi1/Gskip/Hexim2/Inca1/Sh3bp5	XR_001835573.1,XR_001835574.1/XR_593722.2/XR_001835573.1,XR_001835574.1,XR_001840492.1,XR_593722.2/XR_001840492.1,XR_593722.2/XR_001835573.1,XR_001835574.1
GO:1903829	positive regulation of cellular protein localization	7/362	311/17943	0.438485926199117	0.845150316074324	25300/25150/81679/301701/60391/308870/303905	Cd247/Fyn/Jup/Ndc80/Nrxn1/Numa1/Parp9	XR_001835573.1,XR_001835574.1/XR_001842492.1/XR_001840290.1/XR_594535.2/XR_354566.3/XR_001835573.1,XR_001835574.1,XR_593722.2/XR_001840492.1,XR_593722.2
GO:0002697	regulation of immune effector process	9/362	408/17943	0.440380136727379	0.845150316074324	29333/113937/688581/307850/25459/307366/303905/414788/85491	Cd46/Clec2d/Elmod2/Exosc6/Hmgb1/Malt1/Parp9/RT1-T24-3/Vamp7	XR_001835573.1,XR_001835574.1,XR_001840492.1,XR_593722.2/XR_353646.3/XR_596086.2/XR_001842150.1,XR_596086.2/XR_593486.1/XR_001835573.1,XR_001835574.1/XR_001840492.1,XR_593722.2/XR_593486.1/XR_001835573.1,XR_001835574.1,XR_001840492.1,XR_593722.2
GO:0045333	cellular respiration	4/362	168/17943	0.440573825231351	0.845150316074324	84480/24248/102556031/296086	Bnip3/Cat/Coa6/Ndufaf1	XR_350825.3/XR_001837186.1/XR_001835573.1,XR_001835574.1,XR_001840492.1,XR_593722.2/XR_001838621.1
GO:1902107	positive regulation of leukocyte differentiation	4/362	168/17943	0.440573825231351	0.845150316074324	64044/29333/25459/307366	Casp8/Cd46/Hmgb1/Malt1	XR_001835573.1,XR_001835574.1/XR_001835573.1,XR_001835574.1,XR_001840492.1,XR_593722.2/XR_593486.1/XR_001835573.1,XR_001835574.1
GO:0002228	natural killer cell mediated immunity	2/362	74/17943	0.441827564706412	0.845150316074324	113937/85491	Clec2d/Vamp7	XR_353646.3/XR_001835573.1,XR_001835574.1,XR_001840492.1,XR_593722.2
GO:0014068	positive regulation of phosphatidylinositol 3-kinase signaling	2/362	74/17943	0.441827564706412	0.845150316074324	24248/25150	Cat/Fyn	XR_001837186.1/XR_001842492.1
GO:0045453	bone resorption	2/362	74/17943	0.441827564706412	0.845150316074324	297096/83534	Snx10/Tpp1	XR_001840492.1,XR_593722.2/XR_001835573.1,XR_001835574.1,XR_001840492.1,XR_593722.2
GO:0050688	regulation of defense response to virus	2/362	74/17943	0.441827564706412	0.845150316074324	688581/303905	Elmod2/Parp9	XR_596086.2/XR_001840492.1,XR_593722.2
GO:0050766	positive regulation of phagocytosis	2/362	74/17943	0.441827564706412	0.845150316074324	360509/25350	Dock2/Sftpd	XR_001835573.1,XR_001835574.1/XR_360377.3
GO:0000187	activation of MAPK activity	3/362	121/17943	0.442548470608967	0.845150316074324	171386/81651/25432	Avpi1/Cspg4/Drd4	XR_351075.1/XR_593928.1/XR_001838621.1
GO:0030282	bone mineralization	3/362	121/17943	0.442548470608967	0.845150316074324	297096/56782/302680	Snx10/Srgn/Txlng	XR_001840492.1,XR_593722.2/XR_001835573.1,XR_001835574.1,XR_001840492.1/XR_001842150.1,XR_354783.3,XR_596086.2
GO:0022412	cellular process involved in reproduction in multicellular organism	9/362	409/17943	0.443248301141644	0.845150316074324	303132/308581/362960/500562/29479/363912/364301/361745/290229	Aff4/Ccdc155/Dmc1/Lin28a/Odf2/Piwil1/Rnase9/Smarca2/Tssk4	XR_001835573.1,XR_001835574.1/XR_001837817.1/XR_593722.2/XR_001835573.1,XR_001835574.1,XR_593722.2/XR_001840492.1/XR_001840492.1,XR_593722.2/XR_001841046.1,XR_359313.3,XR_595687.2,XR_595688.2/XR_001836116.1/XR_354783.3,XR_596086.2
GO:0007179	transforming growth factor beta receptor signaling pathway	4/362	169/17943	0.445050243378295	0.845150316074324	25237/289992/25671/363445	Acvrl1/Fermt2/Smad1/Usp9x	XR_593486.1/XR_596086.2/XR_001835573.1,XR_001835574.1,XR_001840492.1,XR_593722.2/XR_001835573.1,XR_001835574.1,XR_001840492.1,XR_593722.2
GO:0005996	monosaccharide metabolic process	6/362	265/17943	0.445616372840156	0.845150316074324	313843/309465/25459/116551/291069/59329	Galm/Gsto2/Hmgb1/Pdk1/Ppp1r3g/Sik1	XR_001835573.1,XR_001835574.1,XR_001840492.1,XR_593722.2/XR_001840492.1,XR_593722.2/XR_593486.1/XR_001840492.1/XR_596716.1/XR_001842578.1
GO:0045665	negative regulation of neuron differentiation	6/362	265/17943	0.445616372840156	0.845150316074324	305589/117029/60396/81651/24388/310533	Bcl11a/Ccr5/Cdkl3/Cspg4/Gfi1/Rapgef2	XR_001835573.1,XR_001835574.1/XR_593722.2/XR_354783.3,XR_596086.2/XR_593928.1/XR_001840492.1,XR_593722.2/XR_591154.2
GO:0051403	stress-activated MAPK cascade	6/362	265/17943	0.445616372840156	0.845150316074324	24247/303811/54287/25459/289635/117186	Casr/Dvl3/Eif2ak2/Hmgb1/Rell1/Sh3bp5	XR_001840492.1/XR_001836873.1/XR_593781.2/XR_593486.1/XR_146284.4/XR_001835573.1,XR_001835574.1
GO:0000305	response to oxygen radical	1/362	29/17943	0.446516815363471	0.845150316074324	24600	Nos3	XR_001842150.1
GO:0002507	tolerance induction	1/362	29/17943	0.446516815363471	0.845150316074324	25459	Hmgb1	XR_593486.1
GO:0010458	exit from mitosis	1/362	29/17943	0.446516815363471	0.845150316074324	361195	Cdc14b	XR_001838621.1
GO:0014808	release of sequestered calcium ion into cytosol by sarcoplasmic reticulum	1/362	29/17943	0.446516815363471	0.845150316074324	117029	Ccr5	XR_593722.2
GO:0019048	modulation by virus of host morphology or physiology	1/362	29/17943	0.446516815363471	0.845150316074324	117029	Ccr5	XR_593722.2
GO:0021697	cerebellar cortex formation	1/362	29/17943	0.446516815363471	0.845150316074324	60391	Nrxn1	XR_354566.3
GO:0032026	response to magnesium ion	1/362	29/17943	0.446516815363471	0.845150316074324	24600	Nos3	XR_001842150.1
GO:0034390	smooth muscle cell apoptotic process	1/362	29/17943	0.446516815363471	0.845150316074324	84350	Dnmt1	XR_001835573.1,XR_001835574.1,XR_001840492.1,XR_593722.2
GO:0034391	regulation of smooth muscle cell apoptotic process	1/362	29/17943	0.446516815363471	0.845150316074324	84350	Dnmt1	XR_001835573.1,XR_001835574.1,XR_001840492.1,XR_593722.2
GO:0034695	response to prostaglandin E	1/362	29/17943	0.446516815363471	0.845150316074324	25194	Gnrh1	XR_596164.1
GO:0036037	CD8-positive, alpha-beta T cell activation	1/362	29/17943	0.446516815363471	0.845150316074324	290206	Psmb11	XR_001835573.1,XR_001835574.1,XR_001840492.1,XR_593722.2
GO:0039694	viral RNA genome replication	1/362	29/17943	0.446516815363471	0.845150316074324	64161	Pi4ka	XR_590408.1
GO:0042744	hydrogen peroxide catabolic process	1/362	29/17943	0.446516815363471	0.845150316074324	24248	Cat	XR_001837186.1
GO:0043372	positive regulation of CD4-positive, alpha-beta T cell differentiation	1/362	29/17943	0.446516815363471	0.845150316074324	307366	Malt1	XR_001835573.1,XR_001835574.1
GO:0043951	negative regulation of cAMP-mediated signaling	1/362	29/17943	0.446516815363471	0.845150316074324	363112	Mrap2	XR_594063.2
GO:0045589	regulation of regulatory T cell differentiation	1/362	29/17943	0.446516815363471	0.845150316074324	29333	Cd46	XR_001835573.1,XR_001835574.1,XR_001840492.1,XR_593722.2
GO:0048240	sperm capacitation	1/362	29/17943	0.446516815363471	0.845150316074324	364301	Rnase9	XR_001841046.1,XR_359313.3,XR_595687.2,XR_595688.2
GO:0055083	monovalent inorganic anion homeostasis	1/362	29/17943	0.446516815363471	0.845150316074324	691209	Slc12a6	XR_001835573.1,XR_001835574.1,XR_001840492.1
GO:0060143	positive regulation of syncytium formation by plasma membrane fusion	1/362	29/17943	0.446516815363471	0.845150316074324	311658	Nfatc2	XR_001835573.1,XR_001835574.1,XR_593722.2
GO:0070979	protein K11-linked ubiquitination	1/362	29/17943	0.446516815363471	0.845150316074324	498030	Anapc11	XR_001840908.1
GO:0071305	cellular response to vitamin D	1/362	29/17943	0.446516815363471	0.845150316074324	24247	Casr	XR_001840492.1
GO:0072012	glomerulus vasculature development	1/362	29/17943	0.446516815363471	0.845150316074324	117279	Cflar	XR_001840492.1
GO:0072207	metanephric epithelium development	1/362	29/17943	0.446516815363471	0.845150316074324	170672	Nphs2	XR_593486.1
GO:0090169	regulation of spindle assembly	1/362	29/17943	0.446516815363471	0.845150316074324	308870	Numa1	XR_001835573.1,XR_001835574.1,XR_593722.2
GO:0097242	amyloid-beta clearance	1/362	29/17943	0.446516815363471	0.845150316074324	498638	Msr1	XR_001835573.1,XR_001835574.1,XR_001840492.1,XR_593722.2
GO:0120033	negative regulation of plasma membrane bounded cell projection assembly	1/362	29/17943	0.446516815363471	0.845150316074324	60391	Nrxn1	XR_354566.3
GO:2000310	regulation of NMDA receptor activity	1/362	29/17943	0.446516815363471	0.845150316074324	60391	Nrxn1	XR_354566.3
GO:0007030	Golgi organization	3/362	122/17943	0.447841097213228	0.845150316074324	64183/308821/289883	Pde4dip/Rab30/Tmed5	XR_591231.2/XR_001840492.1,XR_593722.2/XR_001835573.1,XR_001835574.1
GO:0007098	centrosome cycle	3/362	122/17943	0.447841097213228	0.845150316074324	363018/289822/29479	Cep295/Cep68/Odf2	XR_593781.2/XR_593486.1/XR_001840492.1
GO:1900180	regulation of protein localization to nucleus	3/362	122/17943	0.447841097213228	0.845150316074324	25150/81679/303905	Fyn/Jup/Parp9	XR_001842492.1/XR_001840290.1/XR_001840492.1,XR_593722.2
GO:0021700	developmental maturation	7/362	314/17943	0.448321085983581	0.845150316074324	305589/81651/307940/362960/682058/60391/364301	Bcl11a/Cspg4/Disc1/Dmc1/Nom1/Nrxn1/Rnase9	XR_001835573.1,XR_001835574.1/XR_593928.1/XR_354783.3/XR_593722.2/XR_001835573.1,XR_001835574.1/XR_354566.3/XR_001841046.1,XR_359313.3,XR_595687.2,XR_595688.2
GO:0002200	somatic diversification of immune receptors	2/362	75/17943	0.448647042482131	0.845150316074324	307850/25459	Exosc6/Hmgb1	XR_001842150.1,XR_596086.2/XR_593486.1
GO:0008625	extrinsic apoptotic signaling pathway via death domain receptors	2/362	75/17943	0.448647042482131	0.845150316074324	64044/117279	Casp8/Cflar	XR_001835573.1,XR_001835574.1/XR_001840492.1
GO:0032637	interleukin-8 production	2/362	75/17943	0.448647042482131	0.845150316074324	25459/680478	Hmgb1/Lrrc19	XR_593486.1/XR_001835573.1,XR_001835574.1,XR_001840492.1,XR_593722.2
GO:0099024	plasma membrane invagination	2/362	75/17943	0.448647042482131	0.845150316074324	498638/85491	Msr1/Vamp7	XR_001835573.1,XR_001835574.1,XR_001840492.1,XR_593722.2/XR_001835573.1,XR_001835574.1,XR_001840492.1,XR_593722.2
GO:1901880	negative regulation of protein depolymerization	2/362	75/17943	0.448647042482131	0.845150316074324	300228/304816	Lima1/Lmod1	XR_001840492.1,XR_593722.2/XR_596086.2
GO:0002263	cell activation involved in immune response	6/362	266/17943	0.449176222972585	0.845150316074324	29333/360509/307850/25459/307366/85491	Cd46/Dock2/Exosc6/Hmgb1/Malt1/Vamp7	XR_001835573.1,XR_001835574.1,XR_001840492.1,XR_593722.2/XR_001835573.1,XR_001835574.1/XR_001842150.1,XR_596086.2/XR_593486.1/XR_001835573.1,XR_001835574.1/XR_001835573.1,XR_001835574.1,XR_001840492.1,XR_593722.2
GO:0032635	interleukin-6 production	4/362	170/17943	0.449515768165949	0.845150316074324	117029/679571/25459/287070	Ccr5/Hmg1l1/Hmgb1/Nlrc3	XR_593722.2/XR_593486.1/XR_593486.1/XR_001840109.1,XR_001840110.1
GO:0044772	mitotic cell cycle phase transition	8/362	363/17943	0.450321197674125	0.845150316074324	498030/361195/360621/114212/501688/192253/301701/315978	Anapc11/Cdc14b/Cdc6/Chek2/Lsm11/Myo16/Ndc80/Nek11	XR_001840908.1/XR_001838621.1/XR_001835573.1,XR_001835574.1,XR_001840492.1/XR_001838621.1/XR_593722.2/XR_596560.1/XR_594535.2/XR_001840498.1
GO:0001818	negative regulation of cytokine production	6/362	267/17943	0.452731203644756	0.845150316074324	293628/313729/25459/287070/25350/56782	Chid1/Errfi1/Hmgb1/Nlrc3/Sftpd/Srgn	XR_596086.2/XR_001835573.1,XR_001835574.1/XR_593486.1/XR_001840109.1,XR_001840110.1/XR_360377.3/XR_001835573.1,XR_001835574.1,XR_001840492.1
GO:0035296	regulation of tube diameter	4/362	171/17943	0.453969947438109	0.845150316074324	24247/305987/308899/24600	Casr/Dock5/Mrvi1/Nos3	XR_001840492.1/XR_596164.1/XR_590408.1/XR_001842150.1
GO:0097746	regulation of blood vessel diameter	4/362	171/17943	0.453969947438109	0.845150316074324	24247/305987/308899/24600	Casr/Dock5/Mrvi1/Nos3	XR_001840492.1/XR_596164.1/XR_590408.1/XR_001842150.1
GO:0050714	positive regulation of protein secretion	7/362	316/17943	0.454861023682021	0.845150316074324	364403/24247/117029/679571/25459/288264/161475	Blk/Casr/Ccr5/Hmg1l1/Hmgb1/Ifnar1/Psmd9	XR_001835573.1,XR_001835574.1,XR_001840492.1,XR_593722.2/XR_001840492.1/XR_593722.2/XR_593486.1/XR_593486.1/XR_593486.1/XR_001840492.1,XR_593722.2
GO:0006029	proteoglycan metabolic process	2/362	76/17943	0.455419421510392	0.845150316074324	361840/311642	Spock2/Sulf2	XR_001835573.1,XR_001835574.1,XR_001840492.1/XR_001837367.1
GO:0007260	tyrosine phosphorylation of STAT protein	2/362	76/17943	0.455419421510392	0.845150316074324	25150/303905	Fyn/Parp9	XR_001842492.1/XR_001840492.1,XR_593722.2
GO:0009060	aerobic respiration	2/362	76/17943	0.455419421510392	0.845150316074324	84480/24248	Bnip3/Cat	XR_350825.3/XR_001837186.1
GO:0030808	regulation of nucleotide biosynthetic process	2/362	76/17943	0.455419421510392	0.845150316074324	24600/116551	Nos3/Pdk1	XR_001842150.1/XR_001840492.1
GO:1900371	regulation of purine nucleotide biosynthetic process	2/362	76/17943	0.455419421510392	0.845150316074324	24600/116551	Nos3/Pdk1	XR_001842150.1/XR_001840492.1
GO:0048588	developmental cell growth	6/362	268/17943	0.456281062689326	0.845150316074324	305589/117029/60396/307940/311144/363445	Bcl11a/Ccr5/Cdkl3/Disc1/Itga4/Usp9x	XR_001835573.1,XR_001835574.1/XR_593722.2/XR_354783.3,XR_596086.2/XR_354783.3/XR_001835573.1,XR_001835574.1/XR_001835573.1,XR_001835574.1,XR_001840492.1,XR_593722.2
GO:0051961	negative regulation of nervous system development	8/362	365/17943	0.456408461162621	0.845150316074324	305589/117029/60396/81651/24388/25194/500562/310533	Bcl11a/Ccr5/Cdkl3/Cspg4/Gfi1/Gnrh1/Lin28a/Rapgef2	XR_001835573.1,XR_001835574.1/XR_593722.2/XR_354783.3,XR_596086.2/XR_593928.1/XR_001840492.1,XR_593722.2/XR_596164.1/XR_001835573.1,XR_001835574.1,XR_593722.2/XR_591154.2
GO:0007163	establishment or maintenance of cell polarity	5/362	220/17943	0.457534020939856	0.845150316074324	360509/314259/301701/308870/293660	Dock2/Mpp5/Ndc80/Numa1/Rhod	XR_001835573.1,XR_001835574.1/XR_001840492.1/XR_594535.2/XR_001835573.1,XR_001835574.1,XR_593722.2/XR_001835573.1,XR_001835574.1,XR_593722.2
[truncated: 1,674 more rows]
