# Supplementary material for: Characteristics of phosgene aspiration lung injury analyzed based on transcriptomics and proteomics
Source: Front Genet. 2024 May 17;15:1393665. doi: 10.3389/fgene.2024.1393665 (PMC11140124; doi:10.3389/fgene.2024.1393665)
Supplement: Supplementary file 1 [file Presentation1.zip › Data/lncRNA/lncRNA_target_GO/Control--Treatment/GO-Cellular_Component.xls]

GOCCID	Term	GeneRatio	BgRatio	Pvalue	Qvalue	geneIDs	geneNames	RNAs
GO:0098562	cytoplasmic side of membrane	12/372	208/18437	0.00109850550033007	0.366801499250026	364403/57302/313729/289992/25150/25643/114118/25194/81679/502541/170672/311401	Blk/Cnr2/Errfi1/Fermt2/Fyn/Gnai3/Gng4/Gnrh1/Jup/Lor/Nphs2/Sppl2a	XR_001835573.1,XR_001835574.1,XR_001840492.1,XR_593722.2/XR_596086.2/XR_001835573.1,XR_001835574.1/XR_596086.2/XR_001842492.1/XR_001836873.1/XR_001835573.1,XR_001835574.1,XR_593722.2/XR_596164.1/XR_001840290.1/XR_596086.2/XR_593486.1/XR_590408.1
GO:0009898	cytoplasmic side of plasma membrane	10/372	164/18437	0.00186298524491387	0.366801499250026	364403/57302/313729/289992/25150/25643/114118/81679/502541/170672	Blk/Cnr2/Errfi1/Fermt2/Fyn/Gnai3/Gng4/Jup/Lor/Nphs2	XR_001835573.1,XR_001835574.1,XR_001840492.1,XR_593722.2/XR_596086.2/XR_001835573.1,XR_001835574.1/XR_596086.2/XR_001842492.1/XR_001836873.1/XR_001835573.1,XR_001835574.1,XR_593722.2/XR_001840290.1/XR_596086.2/XR_593486.1
GO:0031234	extrinsic component of cytoplasmic side of plasma membrane	7/372	95/18437	0.00310957197121795	0.366801499250026	364403/57302/313729/289992/25150/25643/114118	Blk/Cnr2/Errfi1/Fermt2/Fyn/Gnai3/Gng4	XR_001835573.1,XR_001835574.1,XR_001840492.1,XR_593722.2/XR_596086.2/XR_001835573.1,XR_001835574.1/XR_596086.2/XR_001842492.1/XR_001836873.1/XR_001835573.1,XR_001835574.1,XR_593722.2
GO:0005801	cis-Golgi network	5/372	50/18437	0.00327501338616095	0.366801499250026	310704/252962/308821/311637/289883	Bcl9/Phtf1/Rab30/Slc35c2/Tmed5	XR_596086.2/XR_596086.2/XR_001840492.1,XR_593722.2/XR_596086.2/XR_001835573.1,XR_001835574.1
GO:0033116	endoplasmic reticulum-Golgi intermediate compartment membrane	4/372	33/18437	0.0042029750792016	0.376586567096463	100912478/103694079/289883/501658	LOC100912478/LOC103694079/Tmed5/Vma21	XR_001840492.1/XR_001840492.1/XR_001835573.1,XR_001835574.1/XR_001840492.1
GO:0000794	condensed nuclear chromosome	7/372	105/18437	0.00540221249881652	0.403365199911633	313593/308581/362960/501706/301701/313167/59101	Ago3/Ccdc155/Dmc1/Mis12/Ndc80/Nol6/P3h4	XR_001835573.1,XR_001835574.1,XR_001840492.1,XR_593722.2/XR_001837817.1/XR_593722.2/XR_001840492.1,XR_593722.2/XR_594535.2/XR_001835573.1,XR_001835574.1/XR_001840290.1
GO:0005793	endoplasmic reticulum-Golgi intermediate compartment	6/372	89/18437	0.00925191343957535	0.485194511183014	25459/100912478/103694079/311637/289883/501658	Hmgb1/LOC100912478/LOC103694079/Slc35c2/Tmed5/Vma21	XR_593486.1/XR_001840492.1/XR_001840492.1/XR_596086.2/XR_001835573.1,XR_001835574.1/XR_001840492.1
GO:0031970	organelle envelope lumen	6/372	89/18437	0.00925191343957535	0.485194511183014	26956/289144/24248/102556031/81805/117514	Ak3/Cacybp/Cat/Coa6/Suox/Txnip	XR_593722.2/XR_595519.2/XR_001837186.1/XR_001835573.1,XR_001835574.1,XR_001840492.1,XR_593722.2/XR_590408.1/XR_591224.2
GO:0019897	extrinsic component of plasma membrane	9/372	179/18437	0.0106544893139433	0.485194511183014	364403/57302/313729/289992/25150/25643/114118/81679/308870	Blk/Cnr2/Errfi1/Fermt2/Fyn/Gnai3/Gng4/Jup/Numa1	XR_001835573.1,XR_001835574.1,XR_001840492.1,XR_593722.2/XR_596086.2/XR_001835573.1,XR_001835574.1/XR_596086.2/XR_001842492.1/XR_001836873.1/XR_001835573.1,XR_001835574.1,XR_593722.2/XR_001840290.1/XR_001835573.1,XR_001835574.1,XR_593722.2
GO:0000152	nuclear ubiquitin ligase complex	4/372	43/18437	0.0108302346246209	0.485194511183014	498030/287662/310258/300948	Anapc11/Pcgf2/Phc3/Rnf7	XR_001840908.1/XR_001842150.1/XR_001840492.1,XR_593722.2/XR_001835573.1,XR_001835574.1,XR_001840492.1
GO:0035371	microtubule plus-end	3/372	24/18437	0.0120435248810664	0.490499922428888	298848/308870/64183	Mapre3/Numa1/Pde4dip	XR_001838298.1/XR_001835573.1,XR_001835574.1,XR_593722.2/XR_591231.2
GO:0000793	condensed chromosome	9/372	186/18437	0.013436154440767	0.501616432455303	313593/308581/362960/25459/501706/301701/313167/59101/293967	Ago3/Ccdc155/Dmc1/Hmgb1/Mis12/Ndc80/Nol6/P3h4/Smc5	XR_001835573.1,XR_001835574.1,XR_001840492.1,XR_593722.2/XR_001837817.1/XR_593722.2/XR_593486.1/XR_001840492.1,XR_593722.2/XR_594535.2/XR_001835573.1,XR_001835574.1/XR_001840290.1/XR_596086.2
GO:0030660	Golgi-associated vesicle membrane	5/372	72/18437	0.0151176109326633	0.520976130602551	100912478/103694079/64161/311401/501658	LOC100912478/LOC103694079/Pi4ka/Sppl2a/Vma21	XR_001840492.1/XR_001840492.1/XR_590408.1/XR_590408.1/XR_001840492.1
GO:0000235	astral microtubule	2/372	11/18437	0.0197981078141657	0.537619269463593	298848/308870	Mapre3/Numa1	XR_001838298.1/XR_001835573.1,XR_001835574.1,XR_593722.2
GO:0005818	aster	2/372	11/18437	0.0197981078141657	0.537619269463593	298848/308870	Mapre3/Numa1	XR_001838298.1/XR_001835573.1,XR_001835574.1,XR_593722.2
GO:0005811	lipid droplet	5/372	78/18437	0.0207039780889984	0.537619269463593	364388/500292/114214/313949/362972	Cideb/Cidec/Dffa/Ldah/Pnpla3	XR_001835573.1,XR_001835574.1/XR_353556.3/XR_353556.3/XR_593486.1/XR_001835573.1,XR_001835574.1,XR_001840492.1,XR_593722.2
GO:0005758	mitochondrial intermembrane space	5/372	79/18437	0.0217496054128502	0.537619269463593	26956/24248/102556031/81805/117514	Ak3/Cat/Coa6/Suox/Txnip	XR_593722.2/XR_001837186.1/XR_001835573.1,XR_001835574.1,XR_001840492.1,XR_593722.2/XR_590408.1/XR_591224.2
GO:0012507	ER to Golgi transport vesicle membrane	3/372	30/18437	0.0221104920571286	0.537619269463593	100912478/103694079/501658	LOC100912478/LOC103694079/Vma21	XR_001840492.1/XR_001840492.1/XR_001840492.1
GO:0005798	Golgi-associated vesicle	7/372	139/18437	0.0228008172317149	0.537619269463593	25194/100912478/103694079/64161/311401/289883/501658	Gnrh1/LOC100912478/LOC103694079/Pi4ka/Sppl2a/Tmed5/Vma21	XR_596164.1/XR_001840492.1/XR_001840492.1/XR_590408.1/XR_590408.1/XR_001835573.1,XR_001835574.1/XR_001840492.1
GO:1990752	microtubule end	3/372	33/18437	0.0284319343282164	0.633895750981769	298848/308870/64183	Mapre3/Numa1/Pde4dip	XR_001838298.1/XR_001835573.1,XR_001835574.1,XR_593722.2/XR_591231.2
GO:0051233	spindle midzone	3/372	34/18437	0.0307296603488009	0.633895750981769	360621/298848/308870	Cdc6/Mapre3/Numa1	XR_001835573.1,XR_001835574.1,XR_001840492.1/XR_001838298.1/XR_001835573.1,XR_001835574.1,XR_593722.2
GO:0030134	COPII-coated ER to Golgi transport vesicle	4/372	59/18437	0.0311288091999976	0.633895750981769	100912478/103694079/289883/501658	LOC100912478/LOC103694079/Tmed5/Vma21	XR_001840492.1/XR_001840492.1/XR_001835573.1,XR_001835574.1/XR_001840492.1
GO:0032153	cell division site	4/372	63/18437	0.0382986548119396	0.724557615062408	306589/300228/293660/171565	Klhdc8b/Lima1/Rhod/Stambp	XR_593722.2/XR_001840492.1,XR_593722.2/XR_001835573.1,XR_001835574.1,XR_593722.2/XR_354783.3,XR_596086.2
GO:0000778	condensed nuclear chromosome kinetochore	2/372	16/18437	0.0404329026262504	0.724557615062408	501706/301701	Mis12/Ndc80	XR_001840492.1,XR_593722.2/XR_594535.2
GO:0005892	acetylcholine-gated channel complex	2/372	16/18437	0.0404329026262504	0.724557615062408	25102/24261	Chrna5/Chrnb1	XR_001835573.1,XR_001835574.1,XR_001840492.1/XR_001838621.1
GO:0035102	PRC1 complex	2/372	17/18437	0.0452252859272347	0.779266465207736	287662/310258	Pcgf2/Phc3	XR_001842150.1/XR_001840492.1,XR_593722.2
GO:0019898	extrinsic component of membrane	11/372	309/18437	0.0497538508002556	0.812233349849953	364403/57302/313729/289992/25150/25643/114118/81679/308870/60664/297096	Blk/Cnr2/Errfi1/Fermt2/Fyn/Gnai3/Gng4/Jup/Numa1/Pik3r3/Snx10	XR_001835573.1,XR_001835574.1,XR_001840492.1,XR_593722.2/XR_596086.2/XR_001835573.1,XR_001835574.1/XR_596086.2/XR_001842492.1/XR_001836873.1/XR_001835573.1,XR_001835574.1,XR_593722.2/XR_001840290.1/XR_001835573.1,XR_001835574.1,XR_593722.2/XR_001835573.1,XR_001835574.1,XR_001840492.1,XR_593722.2/XR_001840492.1,XR_593722.2
GO:0032039	integrator complex	2/372	19/18437	0.0553919196725926	0.812233349849953	290322/102549712	Ints9/LOC102549712	XR_593486.1/XR_593486.1
GO:0000781	chromosome, telomeric region	5/372	108/18437	0.0677110995140061	0.812233349849953	308581/114212/362960/302953/293967	Ccdc155/Chek2/Dmc1/Slx4/Smc5	XR_001837817.1/XR_001838621.1/XR_593722.2/XR_001840109.1,XR_001840110.1/XR_596086.2
GO:0032154	cleavage furrow	3/372	48/18437	0.0724689876072633	0.812233349849953	306589/300228/171565	Klhdc8b/Lima1/Stambp	XR_593722.2/XR_001840492.1,XR_593722.2/XR_354783.3,XR_596086.2
GO:0044452	nucleolar part	7/372	181/18437	0.0746102985328851	0.812233349849953	303132/315530/688298/680493/307366/313167/363017	Aff4/Arhgap32/Ccdc137/Cd3eap/Malt1/Nol6/Taf1d	XR_001835573.1,XR_001835574.1/XR_001838621.1/XR_596086.2/XR_001840492.1,XR_593722.2/XR_001835573.1,XR_001835574.1/XR_001835573.1,XR_001835574.1/XR_593781.2
GO:0005764	lysosome	13/372	416/18437	0.0801412229320725	0.812233349849953	24248/293628/295669/305464/100911881/315165/316642/311401/56782/305623/83534/85491/501658	Cat/Chid1/Cybrd1/Depdc5/LOC100911881/Naga/Neu4/Sppl2a/Srgn/Tmem175/Tpp1/Vamp7/Vma21	XR_001837186.1/XR_596086.2/XR_001840492.1/XR_001840492.1/XR_596086.2/XR_001840492.1/XR_001835573.1,XR_001835574.1/XR_590408.1/XR_001835573.1,XR_001835574.1,XR_001840492.1/XR_001835573.1,XR_001835574.1,XR_001840492.1,XR_593722.2/XR_001835573.1,XR_001835574.1,XR_001840492.1,XR_593722.2/XR_001835573.1,XR_001835574.1,XR_001840492.1,XR_593722.2/XR_001840492.1
GO:0000323	lytic vacuole	13/372	417/18437	0.0812914585867407	0.812233349849953	24248/293628/295669/305464/100911881/315165/316642/311401/56782/305623/83534/85491/501658	Cat/Chid1/Cybrd1/Depdc5/LOC100911881/Naga/Neu4/Sppl2a/Srgn/Tmem175/Tpp1/Vamp7/Vma21	XR_001837186.1/XR_596086.2/XR_001840492.1/XR_001840492.1/XR_596086.2/XR_001840492.1/XR_001835573.1,XR_001835574.1/XR_590408.1/XR_001835573.1,XR_001835574.1,XR_001840492.1/XR_001835573.1,XR_001835574.1,XR_001840492.1,XR_593722.2/XR_001835573.1,XR_001835574.1,XR_001840492.1,XR_593722.2/XR_001835573.1,XR_001835574.1,XR_001840492.1,XR_593722.2/XR_001840492.1
GO:0042588	zymogen granule	2/372	24/18437	0.0837640658232682	0.812233349849953	25643/56782	Gnai3/Srgn	XR_001836873.1/XR_001835573.1,XR_001835574.1,XR_001840492.1
GO:0005876	spindle microtubule	3/372	55/18437	0.0994155329096355	0.812233349849953	363018/298848/308870	Cep295/Mapre3/Numa1	XR_593781.2/XR_001838298.1/XR_001835573.1,XR_001835574.1,XR_593722.2
GO:0032155	cell division site part	3/372	58/18437	0.112028141144691	0.812233349849953	306589/300228/171565	Klhdc8b/Lima1/Stambp	XR_593722.2/XR_001840492.1,XR_593722.2/XR_354783.3,XR_596086.2
GO:0045177	apical part of cell	13/372	443/18437	0.114893416782094	0.812233349849953	24247/81651/25662/25480/24600/308870/192211/310533/304784/65197/297096/363445/85491	Casr/Cspg4/Igfbp2/Mip/Nos3/Numa1/Prom2/Rapgef2/Slc26a9/Slc2a5/Snx10/Usp9x/Vamp7	XR_001840492.1/XR_593928.1/XR_357119.2/XR_354783.3,XR_596086.2/XR_001842150.1/XR_001835573.1,XR_001835574.1,XR_593722.2/XR_352593.3/XR_591154.2/XR_595462.1/XR_001838621.1/XR_001840492.1,XR_593722.2/XR_001835573.1,XR_001835574.1,XR_001840492.1,XR_593722.2/XR_001835573.1,XR_001835574.1,XR_001840492.1,XR_593722.2
GO:0098687	chromosomal region	9/372	280/18437	0.114945426171138	0.812233349849953	308581/114212/362960/84350/501706/288272/301701/302953/293967	Ccdc155/Chek2/Dmc1/Dnmt1/Mis12/Mis18a/Ndc80/Slx4/Smc5	XR_001837817.1/XR_001838621.1/XR_593722.2/XR_001835573.1,XR_001835574.1,XR_001840492.1,XR_593722.2/XR_001840492.1,XR_593722.2/XR_001840492.1/XR_594535.2/XR_001840109.1,XR_001840110.1/XR_596086.2
GO:1905368	peptidase complex	4/372	92/18437	0.115476198595838	0.812233349849953	290206/161475/353231/360772	Psmb11/Psmd9/Spg7/Zfand2a	XR_001835573.1,XR_001835574.1,XR_001840492.1,XR_593722.2/XR_001840492.1,XR_593722.2/XR_001835573.1,XR_001835574.1,XR_001840492.1,XR_593722.2/XR_596086.2
GO:0000780	condensed nuclear chromosome, centromeric region	2/372	29/18437	0.115512976264276	0.812233349849953	501706/301701	Mis12/Ndc80	XR_001840492.1,XR_593722.2/XR_594535.2
GO:0030686	90S preribosome	2/372	29/18437	0.115512976264276	0.812233349849953	64044/313167	Casp8/Nol6	XR_001835573.1,XR_001835574.1/XR_001835573.1,XR_001835574.1
GO:0005925	focal adhesion	6/372	165/18437	0.117643886316874	0.812233349849953	289992/300228/363795/296634/282843/360980	Fermt2/Lima1/Lmln/Nup214/Sorbs3/Tns3	XR_596086.2/XR_001840492.1,XR_593722.2/XR_596086.2/XR_001842150.1/XR_001835573.1,XR_001835574.1,XR_001840492.1,XR_593722.2,XR_596086.2/XR_595909.2
GO:0005747	mitochondrial respiratory chain complex I	3/372	60/18437	0.120757922444367	0.812233349849953	296086/362344/689938	Ndufaf1/Ndufb2/Ndufc1	XR_001838621.1/XR_592083.2/XR_001835573.1,XR_001835574.1,XR_001840492.1,XR_593722.2
GO:0030964	NADH dehydrogenase complex	3/372	60/18437	0.120757922444367	0.812233349849953	296086/362344/689938	Ndufaf1/Ndufb2/Ndufc1	XR_001838621.1/XR_592083.2/XR_001835573.1,XR_001835574.1,XR_001840492.1,XR_593722.2
GO:0045271	respiratory chain complex I	3/372	60/18437	0.120757922444367	0.812233349849953	296086/362344/689938	Ndufaf1/Ndufb2/Ndufc1	XR_001838621.1/XR_592083.2/XR_001835573.1,XR_001835574.1,XR_001840492.1,XR_593722.2
GO:0005834	heterotrimeric G-protein complex	2/372	31/18437	0.128947513043167	0.812233349849953	25643/114118	Gnai3/Gng4	XR_001836873.1/XR_001835573.1,XR_001835574.1,XR_593722.2
GO:1902555	endoribonuclease complex	2/372	31/18437	0.128947513043167	0.812233349849953	313593/361020	Ago3/Rpp14	XR_001835573.1,XR_001835574.1,XR_001840492.1,XR_593722.2/XR_001835573.1,XR_001835574.1,XR_001840492.1,XR_593722.2
GO:1905360	GTPase complex	2/372	31/18437	0.128947513043167	0.812233349849953	25643/114118	Gnai3/Gng4	XR_001836873.1/XR_001835573.1,XR_001835574.1,XR_593722.2
GO:0098589	membrane region	12/372	411/18437	0.129526486301644	0.812233349849953	64044/29333/245962/117279/25150/25643/25459/362558/24600/170672/192211/89821	Casp8/Cd46/Cd48/Cflar/Fyn/Gnai3/Hmgb1/Lrp8/Nos3/Nphs2/Prom2/Trpc1	XR_001835573.1,XR_001835574.1/XR_001835573.1,XR_001835574.1,XR_001840492.1,XR_593722.2/XR_001840901.1,XR_595560.2,XR_595561.2/XR_001840492.1/XR_001842492.1/XR_001836873.1/XR_593486.1/XR_001840498.1/XR_001842150.1/XR_593486.1/XR_352593.3/XR_353556.3
GO:0001650	fibrillar center	5/372	133/18437	0.131940686304168	0.812233349849953	303132/315530/688298/680493/307366	Aff4/Arhgap32/Ccdc137/Cd3eap/Malt1	XR_001835573.1,XR_001835574.1/XR_001838621.1/XR_596086.2/XR_001840492.1,XR_593722.2/XR_001835573.1,XR_001835574.1
GO:0005924	cell-substrate adherens junction	6/372	171/18437	0.132879844155398	0.812233349849953	289992/300228/363795/296634/282843/360980	Fermt2/Lima1/Lmln/Nup214/Sorbs3/Tns3	XR_596086.2/XR_001840492.1,XR_593722.2/XR_596086.2/XR_001842150.1/XR_001835573.1,XR_001835574.1,XR_001840492.1,XR_593722.2,XR_596086.2/XR_595909.2
GO:1905348	endonuclease complex	2/372	32/18437	0.135795393801431	0.812233349849953	313593/361020	Ago3/Rpp14	XR_001835573.1,XR_001835574.1,XR_001840492.1,XR_593722.2/XR_001835573.1,XR_001835574.1,XR_001840492.1,XR_593722.2
GO:0080008	Cul4-RING E3 ubiquitin ligase complex	2/372	33/18437	0.142722068606154	0.812233349849953	313242/300948	Dcaf10/Rnf7	XR_592489.2,XR_592490.2/XR_001835573.1,XR_001835574.1,XR_001840492.1
GO:0030055	cell-substrate junction	6/372	178/18437	0.151773210103833	0.812233349849953	289992/300228/363795/296634/282843/360980	Fermt2/Lima1/Lmln/Nup214/Sorbs3/Tns3	XR_596086.2/XR_001840492.1,XR_593722.2/XR_596086.2/XR_001842150.1/XR_001835573.1,XR_001835574.1,XR_001840492.1,XR_593722.2,XR_596086.2/XR_595909.2
GO:0005770	late endosome	7/372	218/18437	0.152948389425	0.812233349849953	293628/64047/310533/25350/311401/85491/298312	Chid1/Lrat/Rapgef2/Sftpd/Sppl2a/Vamp7/Yipf1	XR_596086.2/XR_001836777.1/XR_591154.2/XR_360377.3/XR_590408.1/XR_001835573.1,XR_001835574.1,XR_001840492.1,XR_593722.2/XR_001835573.1,XR_001835574.1
GO:0000502	proteasome complex	3/372	68/18437	0.157949059474522	0.812233349849953	290206/161475/360772	Psmb11/Psmd9/Zfand2a	XR_001835573.1,XR_001835574.1,XR_001840492.1,XR_593722.2/XR_001840492.1,XR_593722.2/XR_596086.2
GO:0036064	ciliary basal body	5/372	142/18437	0.160021093039289	0.812233349849953	301579/307940/116475/300866/29479	Armc9/Disc1/Ift172/Lca5/Odf2	XR_590408.1/XR_354783.3/XR_001838298.1/XR_001835573.1,XR_001835574.1/XR_001840492.1
GO:1905369	endopeptidase complex	3/372	69/18437	0.162824914021008	0.812233349849953	290206/161475/360772	Psmb11/Psmd9/Zfand2a	XR_001835573.1,XR_001835574.1,XR_001840492.1,XR_593722.2/XR_001840492.1,XR_593722.2/XR_596086.2
GO:0098554	cytoplasmic side of endoplasmic reticulum membrane	2/372	36/18437	0.163916450957147	0.812233349849953	25194/311401	Gnrh1/Sppl2a	XR_596164.1/XR_590408.1
GO:0098636	protein complex involved in cell adhesion	2/372	36/18437	0.163916450957147	0.812233349849953	25408/311144	Cd80/Itga4	XR_001840512.1/XR_001835573.1,XR_001835574.1
GO:0000790	nuclear chromatin	11/372	393/18437	0.172899657554582	0.812233349849953	362766/683923/114214/303811/685909/679571/25459/311658/287662/302953/361745	Alkbh1/Bend3/Dffa/Dvl3/H2afv/Hmg1l1/Hmgb1/Nfatc2/Pcgf2/Slx4/Smarca2	XR_001835573.1,XR_001835574.1,XR_593722.2/XR_001838621.1/XR_353556.3/XR_001836873.1/XR_001842150.1,XR_354783.3,XR_596086.2/XR_593486.1/XR_593486.1/XR_001835573.1,XR_001835574.1,XR_593722.2/XR_001842150.1/XR_001840109.1,XR_001840110.1/XR_001836116.1
GO:0000803	sex chromosome	2/372	38/18437	0.178336444415833	0.812233349849953	287662/293967	Pcgf2/Smc5	XR_001842150.1/XR_596086.2
GO:0031463	Cul3-RING ubiquitin ligase complex	2/372	38/18437	0.178336444415833	0.812233349849953	305464/300948	Depdc5/Rnf7	XR_001840492.1/XR_001835573.1,XR_001835574.1,XR_001840492.1
GO:0045121	membrane raft	11/372	396/18437	0.178887663297002	0.812233349849953	64044/245962/117279/25150/25643/25459/362558/24600/170672/192211/89821	Casp8/Cd48/Cflar/Fyn/Gnai3/Hmgb1/Lrp8/Nos3/Nphs2/Prom2/Trpc1	XR_001835573.1,XR_001835574.1/XR_001840901.1,XR_595560.2,XR_595561.2/XR_001840492.1/XR_001842492.1/XR_001836873.1/XR_593486.1/XR_001840498.1/XR_001842150.1/XR_593486.1/XR_352593.3/XR_353556.3
GO:0098857	membrane microdomain	11/372	397/18437	0.180905353038461	0.812233349849953	64044/245962/117279/25150/25643/25459/362558/24600/170672/192211/89821	Casp8/Cd48/Cflar/Fyn/Gnai3/Hmgb1/Lrp8/Nos3/Nphs2/Prom2/Trpc1	XR_001835573.1,XR_001835574.1/XR_001840901.1,XR_595560.2,XR_595561.2/XR_001840492.1/XR_001842492.1/XR_001836873.1/XR_593486.1/XR_001840498.1/XR_001842150.1/XR_593486.1/XR_352593.3/XR_353556.3
GO:0072686	mitotic spindle	4/372	110/18437	0.182416863900189	0.812233349849953	361195/363018/298848/308870	Cdc14b/Cep295/Mapre3/Numa1	XR_001838621.1/XR_593781.2/XR_001838298.1/XR_001835573.1,XR_001835574.1,XR_593722.2
GO:0005641	nuclear envelope lumen	1/372	10/18437	0.184441221505921	0.812233349849953	289144	Cacybp	XR_595519.2
GO:0030681	multimeric ribonuclease P complex	1/372	10/18437	0.184441221505921	0.812233349849953	361020	Rpp14	XR_001835573.1,XR_001835574.1,XR_001840492.1,XR_593722.2
GO:0030877	beta-catenin destruction complex	1/372	10/18437	0.184441221505921	0.812233349849953	289144	Cacybp	XR_595519.2
GO:0099091	postsynaptic specialization, intracellular component	2/372	39/18437	0.185618101080436	0.812233349849953	25150/56782	Fyn/Srgn	XR_001842492.1/XR_001835573.1,XR_001835574.1,XR_001840492.1
GO:0005881	cytoplasmic microtubule	3/372	74/18437	0.187840145466597	0.812233349849953	298848/308870/64183	Mapre3/Numa1/Pde4dip	XR_001838298.1/XR_001835573.1,XR_001835574.1,XR_593722.2/XR_591231.2
GO:0000932	P-body	3/372	75/18437	0.192958535428553	0.812233349849953	313593/500562/364834	Ago3/Lin28a/Polr2d	XR_001835573.1,XR_001835574.1,XR_001840492.1,XR_593722.2/XR_001835573.1,XR_001835574.1,XR_593722.2/XR_146387.4
GO:0030684	preribosome	3/372	76/18437	0.198111478816633	0.812233349849953	64044/313167/291061	Casp8/Nol6/Riok1	XR_001835573.1,XR_001835574.1/XR_001835573.1,XR_001835574.1/XR_001835573.1,XR_001835574.1,XR_001840492.1,XR_593722.2
GO:0000138	Golgi trans cisterna	1/372	11/18437	0.200905532875096	0.812233349849953	298312	Yipf1	XR_001835573.1,XR_001835574.1
GO:0005583	fibrillar collagen trimer	1/372	11/18437	0.200905532875096	0.812233349849953	29393	Col1a1	XR_001840385.1,XR_001840386.1
GO:0016442	RISC complex	1/372	11/18437	0.200905532875096	0.812233349849953	313593	Ago3	XR_001835573.1,XR_001835574.1,XR_001840492.1,XR_593722.2
GO:0031332	RNAi effector complex	1/372	11/18437	0.200905532875096	0.812233349849953	313593	Ago3	XR_001835573.1,XR_001835574.1,XR_001840492.1,XR_593722.2
GO:0070578	RISC-loading complex	1/372	11/18437	0.200905532875096	0.812233349849953	313593	Ago3	XR_001835573.1,XR_001835574.1,XR_001840492.1,XR_593722.2
GO:0072546	ER membrane protein complex	1/372	11/18437	0.200905532875096	0.812233349849953	302864	Mmgt1	XR_590408.1
GO:0097539	ciliary transition fiber	1/372	11/18437	0.200905532875096	0.812233349849953	29479	Odf2	XR_001840492.1
GO:0098643	banded collagen fibril	1/372	11/18437	0.200905532875096	0.812233349849953	29393	Col1a1	XR_001840385.1,XR_001840386.1
GO:1990907	beta-catenin-TCF complex	1/372	11/18437	0.200905532875096	0.812233349849953	310704	Bcl9	XR_596086.2
GO:0005765	lysosomal membrane	5/372	155/18437	0.204348040631361	0.812233349849953	295669/305464/311401/305623/85491	Cybrd1/Depdc5/Sppl2a/Tmem175/Vamp7	XR_001840492.1/XR_001840492.1/XR_590408.1/XR_001835573.1,XR_001835574.1,XR_001840492.1,XR_593722.2/XR_001835573.1,XR_001835574.1,XR_001840492.1,XR_593722.2
GO:0000922	spindle pole	5/372	156/18437	0.207917425686092	0.812233349849953	308581/361195/360621/308870/29479	Ccdc155/Cdc14b/Cdc6/Numa1/Odf2	XR_001837817.1/XR_001838621.1/XR_001835573.1,XR_001835574.1,XR_001840492.1/XR_001835573.1,XR_001835574.1,XR_593722.2/XR_001840492.1
GO:0098852	lytic vacuole membrane	5/372	156/18437	0.207917425686092	0.812233349849953	295669/305464/311401/305623/85491	Cybrd1/Depdc5/Sppl2a/Tmem175/Vamp7	XR_001840492.1/XR_001840492.1/XR_590408.1/XR_001835573.1,XR_001835574.1,XR_001840492.1,XR_593722.2/XR_001835573.1,XR_001835574.1,XR_001840492.1,XR_593722.2
GO:0098798	mitochondrial protein complex	8/372	281/18437	0.20882182416917	0.812233349849953	691814/296086/362344/689938/116551/498179/353231/300075	Mrpl57/Ndufaf1/Ndufb2/Ndufc1/Pdk1/RGD1563482/Spg7/Tomm22	XR_001835573.1,XR_001835574.1,XR_001840492.1/XR_001838621.1/XR_592083.2/XR_001835573.1,XR_001835574.1,XR_001840492.1,XR_593722.2/XR_001840492.1/XR_001835573.1,XR_001835574.1,XR_001840492.1/XR_001835573.1,XR_001835574.1,XR_001840492.1,XR_593722.2/XR_590668.2
GO:0005930	axoneme	4/372	117/18437	0.211299997071948	0.812233349849953	308857/116475/300866/362415	Dnajb13/Ift172/Lca5/Ttll3	XR_001835573.1,XR_001835574.1,XR_593486.1/XR_001838298.1/XR_001835573.1,XR_001835574.1/XR_353556.3
GO:0000795	synaptonemal complex	2/372	43/18437	0.215112692848157	0.812233349849953	308581/59101	Ccdc155/P3h4	XR_001837817.1/XR_001840290.1
GO:0099086	synaptonemal structure	2/372	43/18437	0.215112692848157	0.812233349849953	308581/59101	Ccdc155/P3h4	XR_001837817.1/XR_001840290.1
GO:0036126	sperm flagellum	4/372	118/18437	0.21552856127531	0.812233349849953	308857/116475/29479/290229	Dnajb13/Ift172/Odf2/Tssk4	XR_001835573.1,XR_001835574.1,XR_593486.1/XR_001838298.1/XR_001840492.1/XR_354783.3,XR_596086.2
GO:0097014	ciliary plasm	4/372	118/18437	0.21552856127531	0.812233349849953	308857/116475/300866/362415	Dnajb13/Ift172/Lca5/Ttll3	XR_001835573.1,XR_001835574.1,XR_593486.1/XR_001838298.1/XR_001835573.1,XR_001835574.1/XR_353556.3
GO:0001520	outer dense fiber	1/372	12/18437	0.217038342045316	0.812233349849953	29479	Odf2	XR_001840492.1
GO:0008540	proteasome regulatory particle, base subcomplex	1/372	12/18437	0.217038342045316	0.812233349849953	161475	Psmd9	XR_001840492.1,XR_593722.2
GO:0031143	pseudopodium	1/372	12/18437	0.217038342045316	0.812233349849953	85491	Vamp7	XR_001835573.1,XR_001835574.1,XR_001840492.1,XR_593722.2
GO:0031313	extrinsic component of endosome membrane	1/372	12/18437	0.217038342045316	0.812233349849953	297096	Snx10	XR_001840492.1,XR_593722.2
GO:0071564	npBAF complex	1/372	12/18437	0.217038342045316	0.812233349849953	361745	Smarca2	XR_001836116.1
GO:1990023	mitotic spindle midzone	1/372	12/18437	0.217038342045316	0.812233349849953	308870	Numa1	XR_001835573.1,XR_001835574.1,XR_593722.2
GO:1990204	oxidoreductase complex	4/372	119/18437	0.219780274658999	0.812233349849953	296086/362344/689938/116551	Ndufaf1/Ndufb2/Ndufc1/Pdk1	XR_001838621.1/XR_592083.2/XR_001835573.1,XR_001835574.1,XR_001840492.1,XR_593722.2/XR_001840492.1
GO:0005720	nuclear heterochromatin	2/372	44/18437	0.222556496098365	0.812233349849953	683923/287662	Bend3/Pcgf2	XR_001838621.1/XR_001842150.1
GO:0005771	multivesicular body	2/372	44/18437	0.222556496098365	0.812233349849953	64047/25350	Lrat/Sftpd	XR_001836777.1/XR_360377.3
GO:0031461	cullin-RING ubiquitin ligase complex	5/372	161/18437	0.226060299594243	0.812233349849953	498030/289144/313242/305464/300948	Anapc11/Cacybp/Dcaf10/Depdc5/Rnf7	XR_001840908.1/XR_595519.2/XR_592489.2,XR_592490.2/XR_001840492.1/XR_001835573.1,XR_001835574.1,XR_001840492.1
GO:0000151	ubiquitin ligase complex	8/372	288/18437	0.227521562858424	0.812233349849953	498030/289144/313242/310324/305464/287662/310258/300948	Anapc11/Cacybp/Dcaf10/Dcun1d1/Depdc5/Pcgf2/Phc3/Rnf7	XR_001840908.1/XR_595519.2/XR_592489.2,XR_592490.2/XR_001842150.1,XR_354783.3,XR_596086.2/XR_001840492.1/XR_001842150.1/XR_001840492.1,XR_593722.2/XR_001835573.1,XR_001835574.1,XR_001840492.1
GO:0000109	nucleotide-excision repair complex	1/372	13/18437	0.232846306048526	0.812233349849953	302953	Slx4	XR_001840109.1,XR_001840110.1
GO:0005736	RNA polymerase I complex	1/372	13/18437	0.232846306048526	0.812233349849953	680493	Cd3eap	XR_001840492.1,XR_593722.2
GO:0005916	fascia adherens	1/372	13/18437	0.232846306048526	0.812233349849953	81679	Jup	XR_001840290.1
GO:0030677	ribonuclease P complex	1/372	13/18437	0.232846306048526	0.812233349849953	361020	Rpp14	XR_001835573.1,XR_001835574.1,XR_001840492.1,XR_593722.2
GO:0030688	preribosome, small subunit precursor	1/372	13/18437	0.232846306048526	0.812233349849953	291061	Riok1	XR_001835573.1,XR_001835574.1,XR_001840492.1,XR_593722.2
GO:0031588	nucleotide-activated protein kinase complex	1/372	13/18437	0.232846306048526	0.812233349849953	59329	Sik1	XR_001842578.1
GO:0032045	guanyl-nucleotide exchange factor complex	1/372	13/18437	0.232846306048526	0.812233349849953	313874	Rasgrp3	XR_001835573.1,XR_001835574.1
GO:0034992	microtubule organizing center attachment site	1/372	13/18437	0.232846306048526	0.812233349849953	308581	Ccdc155	XR_001837817.1
GO:0034993	meiotic nuclear membrane microtubule tethering complex	1/372	13/18437	0.232846306048526	0.812233349849953	308581	Ccdc155	XR_001837817.1
GO:0098690	glycinergic synapse	1/372	13/18437	0.232846306048526	0.812233349849953	404781	Iqsec3	XR_001835573.1,XR_001835574.1,XR_001840492.1
GO:0106083	nuclear membrane protein complex	1/372	13/18437	0.232846306048526	0.812233349849953	308581	Ccdc155	XR_001837817.1
GO:0106094	nuclear membrane microtubule tethering complex	1/372	13/18437	0.232846306048526	0.812233349849953	308581	Ccdc155	XR_001837817.1
GO:0012506	vesicle membrane	11/372	423/18437	0.23688077819976	0.812233349849953	298646/29333/25432/100912478/103694079/24600/29714/117186/300236/85491/501658	Agtrap/Cd46/Drd4/LOC100912478/LOC103694079/Nos3/Ptprn2/Sh3bp5/Smagp/Vamp7/Vma21	XR_001835573.1,XR_001835574.1/XR_001835573.1,XR_001835574.1,XR_001840492.1,XR_593722.2/XR_001838621.1/XR_001840492.1/XR_001840492.1/XR_001842150.1/NR_110712.1/XR_001835573.1,XR_001835574.1/XR_356009.3/XR_001835573.1,XR_001835574.1,XR_001840492.1,XR_593722.2/XR_001840492.1
GO:0017053	transcriptional repressor complex	3/372	84/18437	0.24038527928695	0.812233349849953	313235/24388/25459	Coro2a/Gfi1/Hmgb1	XR_001835573.1,XR_001835574.1,XR_001840492.1/XR_001840492.1,XR_593722.2/XR_593486.1
GO:0097729	9+2 motile cilium	4/372	124/18437	0.241357623222413	0.812233349849953	308857/116475/29479/290229	Dnajb13/Ift172/Odf2/Tssk4	XR_001835573.1,XR_001835574.1,XR_593486.1/XR_001838298.1/XR_001840492.1/XR_354783.3,XR_596086.2
GO:0030285	integral component of synaptic vesicle membrane	2/372	47/18437	0.244992091345787	0.812233349849953	29714/85491	Ptprn2/Vamp7	NR_110712.1/XR_001835573.1,XR_001835574.1,XR_001840492.1,XR_593722.2
GO:0000177	cytoplasmic exosome (RNase complex)	1/372	14/18437	0.248335948588145	0.812233349849953	307850	Exosc6	XR_001842150.1,XR_596086.2
GO:0000940	condensed chromosome outer kinetochore	1/372	14/18437	0.248335948588145	0.812233349849953	301701	Ndc80	XR_594535.2
GO:0001518	voltage-gated sodium channel complex	1/372	14/18437	0.248335948588145	0.812233349849953	25349	Scn2b	XR_001835573.1,XR_001835574.1
GO:0005665	RNA polymerase II, core complex	1/372	14/18437	0.248335948588145	0.812233349849953	364834	Polr2d	XR_146387.4
GO:0005766	primary lysosome	1/372	14/18437	0.248335948588145	0.812233349849953	85491	Vamp7	XR_001835573.1,XR_001835574.1,XR_001840492.1,XR_593722.2
GO:0031680	G-protein beta/gamma-subunit complex	1/372	14/18437	0.248335948588145	0.812233349849953	114118	Gng4	XR_001835573.1,XR_001835574.1,XR_593722.2
GO:0033646	host intracellular part	1/372	14/18437	0.248335948588145	0.812233349849953	64161	Pi4ka	XR_590408.1
GO:0042582	azurophil granule	1/372	14/18437	0.248335948588145	0.812233349849953	85491	Vamp7	XR_001835573.1,XR_001835574.1,XR_001840492.1,XR_593722.2
GO:0043656	intracellular region of host	1/372	14/18437	0.248335948588145	0.812233349849953	64161	Pi4ka	XR_590408.1
GO:0030667	secretory granule membrane	3/372	86/18437	0.251188189151783	0.812233349849953	29333/29714/85491	Cd46/Ptprn2/Vamp7	XR_001835573.1,XR_001835574.1,XR_001840492.1,XR_593722.2/NR_110712.1/XR_001835573.1,XR_001835574.1,XR_001840492.1,XR_593722.2
GO:0031519	PcG protein complex	2/372	48/18437	0.252493095856157	0.812233349849953	287662/310258	Pcgf2/Phc3	XR_001842150.1/XR_001840492.1,XR_593722.2
GO:0031902	late endosome membrane	3/372	87/18437	0.256616532433103	0.812233349849953	311401/85491/298312	Sppl2a/Vamp7/Yipf1	XR_590408.1/XR_001835573.1,XR_001835574.1,XR_001840492.1,XR_593722.2/XR_001835573.1,XR_001835574.1
GO:0016605	PML body	3/372	88/18437	0.262060874492473	0.812233349849953	114212/293967/303194	Chek2/Smc5/Top3a	XR_001838621.1/XR_596086.2/XR_593722.2
GO:0042101	T cell receptor complex	1/372	15/18437	0.263513662702307	0.812233349849953	25300	Cd247	XR_001835573.1,XR_001835574.1
GO:0043220	Schmidt-Lanterman incisure	1/372	15/18437	0.263513662702307	0.812233349849953	314259	Mpp5	XR_001840492.1
GO:0071565	nBAF complex	1/372	15/18437	0.263513662702307	0.812233349849953	361745	Smarca2	XR_001836116.1
GO:0072687	meiotic spindle	1/372	15/18437	0.263513662702307	0.812233349849953	308581	Ccdc155	XR_001837817.1
GO:0030662	coated vesicle membrane	3/372	89/18437	0.267519796770741	0.812233349849953	100912478/103694079/501658	LOC100912478/LOC103694079/Vma21	XR_001840492.1/XR_001840492.1/XR_001840492.1
GO:0035770	ribonucleoprotein granule	6/372	216/18437	0.271282600307003	0.812233349849953	313593/364995/500562/363912/364834/307309	Ago3/Ddx28/Lin28a/Piwil1/Polr2d/Sncaip	XR_001835573.1,XR_001835574.1,XR_001840492.1,XR_593722.2/XR_593722.2/XR_001835573.1,XR_001835574.1,XR_593722.2/XR_001840492.1,XR_593722.2/XR_146387.4/XR_001842103.1
GO:0098803	respiratory chain complex	3/372	90/18437	0.272991902323946	0.812233349849953	296086/362344/689938	Ndufaf1/Ndufb2/Ndufc1	XR_001838621.1/XR_592083.2/XR_001835573.1,XR_001835574.1,XR_001840492.1,XR_593722.2
GO:0005791	rough endoplasmic reticulum	4/372	132/18437	0.276791767733039	0.812233349849953	25194/500562/64047/25350	Gnrh1/Lin28a/Lrat/Sftpd	XR_596164.1/XR_001835573.1,XR_001835574.1,XR_593722.2/XR_001836777.1/XR_360377.3
GO:0030176	integral component of endoplasmic reticulum membrane	4/372	132/18437	0.276791767733039	0.812233349849953	311617/302864/311401/59303	Fitm2/Mmgt1/Sppl2a/Tmem33	XR_001835573.1,XR_001835574.1,XR_001840492.1/XR_590408.1/XR_590408.1/XR_001835573.1,XR_001835574.1
GO:0000176	nuclear exosome (RNase complex)	1/372	16/18437	0.278385713374044	0.812233349849953	307850	Exosc6	XR_001842150.1,XR_596086.2
GO:0000800	lateral element	1/372	16/18437	0.278385713374044	0.812233349849953	308581	Ccdc155	XR_001837817.1
GO:0005797	Golgi medial cisterna	1/372	16/18437	0.278385713374044	0.812233349849953	298312	Yipf1	XR_001835573.1,XR_001835574.1
GO:0031258	lamellipodium membrane	1/372	16/18437	0.278385713374044	0.812233349849953	81651	Cspg4	XR_593928.1
GO:0031462	Cul2-RING ubiquitin ligase complex	1/372	16/18437	0.278385713374044	0.812233349849953	300948	Rnf7	XR_001835573.1,XR_001835574.1,XR_001840492.1
GO:0033391	chromatoid body	1/372	16/18437	0.278385713374044	0.812233349849953	363912	Piwil1	XR_001840492.1,XR_593722.2
GO:0033643	host cell part	1/372	16/18437	0.278385713374044	0.812233349849953	64161	Pi4ka	XR_590408.1
GO:0035859	Seh1-associated complex	1/372	16/18437	0.278385713374044	0.812233349849953	305464	Depdc5	XR_001840492.1
GO:0061827	sperm head	1/372	16/18437	0.278385713374044	0.812233349849953	690547	Adam30	XR_001835573.1,XR_001835574.1
GO:0098644	complex of collagen trimers	1/372	16/18437	0.278385713374044	0.812233349849953	29393	Col1a1	XR_001840385.1,XR_001840386.1
GO:0098691	dopaminergic synapse	1/372	16/18437	0.278385713374044	0.812233349849953	25102	Chrna5	XR_001835573.1,XR_001835574.1,XR_001840492.1
GO:0098799	outer mitochondrial membrane protein complex	1/372	16/18437	0.278385713374044	0.812233349849953	300075	Tomm22	XR_590668.2
GO:0005912	adherens junction	8/372	307/18437	0.281001015096944	0.812233349849953	289992/81679/300228/363795/314259/296634/282843/360980	Fermt2/Jup/Lima1/Lmln/Mpp5/Nup214/Sorbs3/Tns3	XR_596086.2/XR_001840290.1/XR_001840492.1,XR_593722.2/XR_596086.2/XR_001840492.1/XR_001842150.1/XR_001835573.1,XR_001835574.1,XR_001840492.1,XR_593722.2,XR_596086.2/XR_595909.2
GO:0005875	microtubule associated complex	4/372	133/18437	0.281283274133935	0.812233349849953	307940/64511/362558/691920	Disc1/Fntb/Lrp8/Stard9	XR_354783.3/XR_354926.1/XR_001840498.1/XR_001841046.1,XR_359313.3,XR_595687.2,XR_595688.2
GO:0030426	growth cone	6/372	219/18437	0.281621228707676	0.812233349849953	307940/311144/304286/60391/304592/363445	Disc1/Itga4/Lmtk2/Nrxn1/Orai2/Usp9x	XR_354783.3/XR_001835573.1,XR_001835574.1/XR_590408.1/XR_354566.3/XR_001835573.1,XR_001835574.1,XR_001840492.1,XR_593722.2/XR_001835573.1,XR_001835574.1,XR_001840492.1,XR_593722.2
GO:0043235	receptor complex	10/372	399/18437	0.287102115383476	0.812233349849953	25237/25300/25102/24261/310780/311144/304286/362558/29714/89821	Acvrl1/Cd247/Chrna5/Chrnb1/Gpr61/Itga4/Lmtk2/Lrp8/Ptprn2/Trpc1	XR_593486.1/XR_001835573.1,XR_001835574.1/XR_001835573.1,XR_001835574.1,XR_001840492.1/XR_001838621.1/XR_001836873.1/XR_001835573.1,XR_001835574.1/XR_590408.1/XR_001840498.1/NR_110712.1/XR_353556.3
GO:0005746	mitochondrial respiratory chain	3/372	93/18437	0.289473679204336	0.812233349849953	296086/362344/689938	Ndufaf1/Ndufb2/Ndufc1	XR_001838621.1/XR_592083.2/XR_001835573.1,XR_001835574.1,XR_001840492.1,XR_593722.2
GO:0005871	kinesin complex	2/372	53/18437	0.290016617211992	0.812233349849953	307940/691920	Disc1/Stard9	XR_354783.3/XR_001841046.1,XR_359313.3,XR_595687.2,XR_595688.2
GO:0030427	site of polarized growth	6/372	222/18437	0.29204711742921	0.812233349849953	307940/311144/304286/60391/304592/363445	Disc1/Itga4/Lmtk2/Nrxn1/Orai2/Usp9x	XR_354783.3/XR_001835573.1,XR_001835574.1/XR_590408.1/XR_354566.3/XR_001835573.1,XR_001835574.1,XR_001840492.1,XR_593722.2/XR_001835573.1,XR_001835574.1,XR_001840492.1,XR_593722.2
GO:0016514	SWI/SNF complex	1/372	17/18437	0.29295824008947	0.812233349849953	361745	Smarca2	XR_001836116.1
GO:0000792	heterochromatin	3/372	97/18437	0.311553086661649	0.812233349849953	683923/84350/287662	Bend3/Dnmt1/Pcgf2	XR_001838621.1/XR_001835573.1,XR_001835574.1,XR_001840492.1,XR_593722.2/XR_001842150.1
GO:0031227	intrinsic component of endoplasmic reticulum membrane	4/372	140/18437	0.312997461575385	0.812233349849953	311617/302864/311401/59303	Fitm2/Mmgt1/Sppl2a/Tmem33	XR_001835573.1,XR_001835574.1,XR_001840492.1/XR_590408.1/XR_590408.1/XR_001835573.1,XR_001835574.1
GO:0098802	plasma membrane receptor complex	5/372	185/18437	0.318281439113377	0.812233349849953	25237/25300/25102/24261/311144	Acvrl1/Cd247/Chrna5/Chrnb1/Itga4	XR_593486.1/XR_001835573.1,XR_001835574.1/XR_001835573.1,XR_001835574.1,XR_001840492.1/XR_001838621.1/XR_001835573.1,XR_001835574.1
GO:0070161	anchoring junction	8/372	320/18437	0.319354955061579	0.812233349849953	289992/81679/300228/363795/314259/296634/282843/360980	Fermt2/Jup/Lima1/Lmln/Mpp5/Nup214/Sorbs3/Tns3	XR_596086.2/XR_001840290.1/XR_001840492.1,XR_593722.2/XR_596086.2/XR_001840492.1/XR_001842150.1/XR_001835573.1,XR_001835574.1,XR_001840492.1,XR_593722.2,XR_596086.2/XR_595909.2
GO:0005680	anaphase-promoting complex	1/372	19/18437	0.32122866710457	0.812233349849953	498030	Anapc11	XR_001840908.1
GO:0016010	dystrophin-associated glycoprotein complex	1/372	19/18437	0.32122866710457	0.812233349849953	500364	Sspn	XR_001837817.1
GO:0031091	platelet alpha granule	1/372	19/18437	0.32122866710457	0.812233349849953	85491	Vamp7	XR_001835573.1,XR_001835574.1,XR_001840492.1,XR_593722.2
GO:0031616	spindle pole centrosome	1/372	19/18437	0.32122866710457	0.812233349849953	308870	Numa1	XR_001835573.1,XR_001835574.1,XR_593722.2
GO:0043218	compact myelin	1/372	19/18437	0.32122866710457	0.812233349849953	314259	Mpp5	XR_001840492.1
GO:0090665	glycoprotein complex	1/372	19/18437	0.32122866710457	0.812233349849953	500364	Sspn	XR_001837817.1
GO:0030658	transport vesicle membrane	5/372	186/18437	0.322246817963329	0.812233349849953	100912478/103694079/29714/85491/501658	LOC100912478/LOC103694079/Ptprn2/Vamp7/Vma21	XR_001840492.1/XR_001840492.1/NR_110712.1/XR_001835573.1,XR_001835574.1,XR_001840492.1,XR_593722.2/XR_001840492.1
GO:0019866	organelle inner membrane	10/372	413/18437	0.323559267398051	0.812233349849953	301062/313241/296086/362344/689938/316642/85263/100909697/25671/353231	Exog/Mcart1/Ndufaf1/Ndufb2/Ndufc1/Neu4/Slc25a14/Slc25a51/Smad1/Spg7	XR_001842150.1,XR_354783.3,XR_596086.2/XR_001840492.1,XR_593722.2/XR_001838621.1/XR_592083.2/XR_001835573.1,XR_001835574.1,XR_001840492.1,XR_593722.2/XR_001835573.1,XR_001835574.1/XR_001842774.1/XR_001840492.1,XR_593722.2/XR_001835573.1,XR_001835574.1,XR_001840492.1,XR_593722.2/XR_001835573.1,XR_001835574.1,XR_001840492.1,XR_593722.2
GO:0016459	myosin complex	2/372	59/18437	0.334707004641036	0.812233349849953	192253/497974	Myo16/Myo19	XR_596560.1/XR_001840492.1,XR_593722.2
GO:0018995	host	1/372	20/18437	0.334938241208007	0.812233349849953	64161	Pi4ka	XR_590408.1
GO:0030992	intraciliary transport particle B	1/372	20/18437	0.334938241208007	0.812233349849953	116475	Ift172	XR_001838298.1
GO:0031307	integral component of mitochondrial outer membrane	1/372	20/18437	0.334938241208007	0.812233349849953	84480	Bnip3	XR_350825.3
GO:0042629	mast cell granule	1/372	20/18437	0.334938241208007	0.812233349849953	56782	Srgn	XR_001835573.1,XR_001835574.1,XR_001840492.1
GO:0043034	costamere	1/372	20/18437	0.334938241208007	0.812233349849953	89821	Trpc1	XR_353556.3
GO:0043657	host cell	1/372	20/18437	0.334938241208007	0.812233349849953	64161	Pi4ka	XR_590408.1
GO:0070469	respiratory chain	3/372	103/18437	0.344734084867085	0.812233349849953	296086/362344/689938	Ndufaf1/Ndufb2/Ndufc1	XR_001838621.1/XR_592083.2/XR_001835573.1,XR_001835574.1,XR_001840492.1,XR_593722.2
GO:0098800	inner mitochondrial membrane protein complex	4/372	147/18437	0.345013235624688	0.812233349849953	296086/362344/689938/353231	Ndufaf1/Ndufb2/Ndufc1/Spg7	XR_001838621.1/XR_592083.2/XR_001835573.1,XR_001835574.1,XR_001840492.1,XR_593722.2/XR_001835573.1,XR_001835574.1,XR_001840492.1,XR_593722.2
GO:0005697	telomerase holoenzyme complex	1/372	21/18437	0.348371643731253	0.812233349849953	501688	Lsm11	XR_593722.2
GO:0016327	apicolateral plasma membrane	1/372	21/18437	0.348371643731253	0.812233349849953	81679	Jup	XR_001840290.1
GO:0031306	intrinsic component of mitochondrial outer membrane	1/372	21/18437	0.348371643731253	0.812233349849953	84480	Bnip3	XR_350825.3
GO:0070971	endoplasmic reticulum exit site	1/372	21/18437	0.348371643731253	0.812233349849953	289883	Tmed5	XR_001835573.1,XR_001835574.1
GO:0090723	growth cone part	1/372	21/18437	0.348371643731253	0.812233349849953	307940	Disc1	XR_354783.3
GO:0000777	condensed chromosome kinetochore	2/372	61/18437	0.349436100778414	0.812233349849953	501706/301701	Mis12/Ndc80	XR_001840492.1,XR_593722.2/XR_594535.2
GO:0150034	distal axon	10/372	423/18437	0.350174593692736	0.812233349849953	24247/307940/25432/25194/311144/304286/60391/304592/29714/363445	Casr/Disc1/Drd4/Gnrh1/Itga4/Lmtk2/Nrxn1/Orai2/Ptprn2/Usp9x	XR_001840492.1/XR_354783.3/XR_001838621.1/XR_596164.1/XR_001835573.1,XR_001835574.1/XR_590408.1/XR_354566.3/XR_001835573.1,XR_001835574.1,XR_001840492.1,XR_593722.2/NR_110712.1/XR_001835573.1,XR_001835574.1,XR_001840492.1,XR_593722.2
GO:0097223	sperm part	6/372	239/18437	0.352329096483603	0.812233349849953	690547/29333/308857/116475/29479/290229	Adam30/Cd46/Dnajb13/Ift172/Odf2/Tssk4	XR_001835573.1,XR_001835574.1/XR_001835573.1,XR_001835574.1,XR_001840492.1,XR_593722.2/XR_001835573.1,XR_001835574.1,XR_593486.1/XR_001838298.1/XR_001840492.1/XR_354783.3,XR_596086.2
GO:0000315	organellar large ribosomal subunit	2/372	62/18437	0.356759678014864	0.812233349849953	691814/498179	Mrpl57/RGD1563482	XR_001835573.1,XR_001835574.1,XR_001840492.1/XR_001835573.1,XR_001835574.1,XR_001840492.1
GO:0005762	mitochondrial large ribosomal subunit	2/372	62/18437	0.356759678014864	0.812233349849953	691814/498179	Mrpl57/RGD1563482	XR_001835573.1,XR_001835574.1,XR_001840492.1/XR_001835573.1,XR_001835574.1,XR_001840492.1
GO:0044798	nuclear transcription factor complex	5/372	195/18437	0.358135019273689	0.812233349849953	310704/311658/171068/363017/292041	Bcl9/Nfatc2/Pou2f1/Taf1d/Wwox	XR_596086.2/XR_001835573.1,XR_001835574.1,XR_593722.2/XR_596086.2/XR_593781.2/XR_597265.2
GO:0098982	GABA-ergic synapse	3/372	106/18437	0.361285694909039	0.812233349849953	25432/404781/60391	Drd4/Iqsec3/Nrxn1	XR_001838621.1/XR_001835573.1,XR_001835574.1,XR_001840492.1/XR_354566.3
GO:0005721	pericentric heterochromatin	1/372	22/18437	0.36153442329967	0.812233349849953	84350	Dnmt1	XR_001835573.1,XR_001835574.1,XR_001840492.1,XR_593722.2
GO:0005838	proteasome regulatory particle	1/372	22/18437	0.36153442329967	0.812233349849953	161475	Psmd9	XR_001840492.1,XR_593722.2
GO:0005839	proteasome core complex	1/372	22/18437	0.36153442329967	0.812233349849953	290206	Psmb11	XR_001835573.1,XR_001835574.1,XR_001840492.1,XR_593722.2
GO:0031528	microvillus membrane	1/372	22/18437	0.36153442329967	0.812233349849953	192211	Prom2	XR_352593.3
GO:0061695	transferase complex, transferring phosphorus-containing groups	6/372	244/18437	0.370294588133392	0.812233349849953	25237/680493/314140/60664/364834/59329	Acvrl1/Cd3eap/LOC314140/Pik3r3/Polr2d/Sik1	XR_593486.1/XR_001840492.1,XR_593722.2/XR_001835573.1,XR_001835574.1,XR_001840492.1,XR_593722.2/XR_001835573.1,XR_001835574.1,XR_001840492.1,XR_593722.2/XR_146387.4/XR_001842578.1
GO:0000178	exosome (RNase complex)	1/372	23/18437	0.374432017355197	0.812233349849953	307850	Exosc6	XR_001842150.1,XR_596086.2
GO:0035327	transcriptionally active chromatin	1/372	23/18437	0.374432017355197	0.812233349849953	303132	Aff4	XR_001835573.1,XR_001835574.1
GO:0071782	endoplasmic reticulum tubular network	1/372	23/18437	0.374432017355197	0.812233349849953	364838	Reep5	XR_001835573.1,XR_001835574.1,XR_593722.2
GO:1905354	exoribonuclease complex	1/372	23/18437	0.374432017355197	0.812233349849953	307850	Exosc6	XR_001842150.1,XR_596086.2
GO:0005643	nuclear pore	2/372	65/18437	0.378544426831017	0.812233349849953	296634/59303	Nup214/Tmem33	XR_001842150.1/XR_001835573.1,XR_001835574.1
GO:0019005	SCF ubiquitin ligase complex	2/372	65/18437	0.378544426831017	0.812233349849953	289144/300948	Cacybp/Rnf7	XR_595519.2/XR_001835573.1,XR_001835574.1,XR_001840492.1
GO:0036464	cytoplasmic ribonucleoprotein granule	5/372	202/18437	0.386155634823751	0.812233349849953	313593/500562/363912/364834/307309	Ago3/Lin28a/Piwil1/Polr2d/Sncaip	XR_001835573.1,XR_001835574.1,XR_001840492.1,XR_593722.2/XR_001835573.1,XR_001835574.1,XR_593722.2/XR_001840492.1,XR_593722.2/XR_146387.4/XR_001842103.1
GO:0005640	nuclear outer membrane	1/372	24/18437	0.387069754378324	0.812233349849953	308581	Ccdc155	XR_001837817.1
GO:0030057	desmosome	1/372	24/18437	0.387069754378324	0.812233349849953	81679	Jup	XR_001840290.1
GO:0034706	sodium channel complex	1/372	24/18437	0.387069754378324	0.812233349849953	25349	Scn2b	XR_001835573.1,XR_001835574.1
GO:0060077	inhibitory synapse	1/372	24/18437	0.387069754378324	0.812233349849953	404781	Iqsec3	XR_001835573.1,XR_001835574.1,XR_001840492.1
GO:0016324	apical plasma membrane	8/372	343/18437	0.389192558157244	0.812233349849953	24247/81651/25662/25480/192211/310533/304784/65197	Casr/Cspg4/Igfbp2/Mip/Prom2/Rapgef2/Slc26a9/Slc2a5	XR_001840492.1/XR_593928.1/XR_357119.2/XR_354783.3,XR_596086.2/XR_352593.3/XR_591154.2/XR_595462.1/XR_001838621.1
GO:0044455	mitochondrial membrane part	6/372	250/18437	0.391895274367236	0.812233349849953	84480/296086/362344/689938/353231/300075	Bnip3/Ndufaf1/Ndufb2/Ndufc1/Spg7/Tomm22	XR_350825.3/XR_001838621.1/XR_592083.2/XR_001835573.1,XR_001835574.1,XR_001840492.1,XR_593722.2/XR_001835573.1,XR_001835574.1,XR_001840492.1,XR_593722.2/XR_590668.2
GO:0098563	intrinsic component of synaptic vesicle membrane	2/372	67/18437	0.392895870398629	0.812233349849953	29714/85491	Ptprn2/Vamp7	NR_110712.1/XR_001835573.1,XR_001835574.1,XR_001840492.1,XR_593722.2
GO:0005635	nuclear envelope	10/372	440/18437	0.396089970319536	0.812233349849953	84480/289144/308581/60391/296634/192211/501026/25671/59303/302680	Bnip3/Cacybp/Ccdc155/Nrxn1/Nup214/Prom2/Sh3bgrl2/Smad1/Tmem33/Txlng	XR_350825.3/XR_595519.2/XR_001837817.1/XR_354566.3/XR_001842150.1/XR_352593.3/XR_001840492.1/XR_001835573.1,XR_001835574.1,XR_001840492.1,XR_593722.2/XR_001835573.1,XR_001835574.1/XR_001842150.1,XR_354783.3,XR_596086.2
GO:0022624	proteasome accessory complex	1/372	25/18437	0.399452856065788	0.812233349849953	161475	Psmd9	XR_001840492.1,XR_593722.2
GO:0030687	preribosome, large subunit precursor	1/372	25/18437	0.399452856065788	0.812233349849953	64044	Casp8	XR_001835573.1,XR_001835574.1
GO:0005581	collagen trimer	2/372	68/18437	0.400015470729663	0.812233349849953	29393/25350	Col1a1/Sftpd	XR_001840385.1,XR_001840386.1/XR_360377.3
GO:0010008	endosome membrane	7/372	300/18437	0.402339097978973	0.812233349849953	100360552/302864/297096/311401/305623/85491/298312	Fzd7/Mmgt1/Snx10/Sppl2a/Tmem175/Vamp7/Yipf1	XR_001837817.1,XR_593486.1/XR_590408.1/XR_001840492.1,XR_593722.2/XR_590408.1/XR_001835573.1,XR_001835574.1,XR_001840492.1,XR_593722.2/XR_001835573.1,XR_001835574.1,XR_001840492.1,XR_593722.2/XR_001835573.1,XR_001835574.1
GO:0090734	site of DNA damage	2/372	69/18437	0.407095785855294	0.812233349849953	303905/293967	Parp9/Smc5	XR_001840492.1,XR_593722.2/XR_596086.2
GO:0030659	cytoplasmic vesicle membrane	9/372	397/18437	0.408865019598053	0.812233349849953	298646/29333/100912478/103694079/29714/117186/300236/85491/501658	Agtrap/Cd46/LOC100912478/LOC103694079/Ptprn2/Sh3bp5/Smagp/Vamp7/Vma21	XR_001835573.1,XR_001835574.1/XR_001835573.1,XR_001835574.1,XR_001840492.1,XR_593722.2/XR_001840492.1/XR_001840492.1/NR_110712.1/XR_001835573.1,XR_001835574.1/XR_356009.3/XR_001835573.1,XR_001835574.1,XR_001840492.1,XR_593722.2/XR_001840492.1
GO:0032838	plasma membrane bounded cell projection cytoplasm	5/372	208/18437	0.410127539819532	0.812233349849953	308857/116475/300866/353231/362415	Dnajb13/Ift172/Lca5/Spg7/Ttll3	XR_001835573.1,XR_001835574.1,XR_593486.1/XR_001838298.1/XR_001835573.1,XR_001835574.1/XR_001835573.1,XR_001835574.1,XR_001840492.1,XR_593722.2/XR_353556.3
GO:0002080	acrosomal membrane	1/372	26/18437	0.411586439464849	0.812233349849953	29333	Cd46	XR_001835573.1,XR_001835574.1,XR_001840492.1,XR_593722.2
GO:0005942	phosphatidylinositol 3-kinase complex	1/372	26/18437	0.411586439464849	0.812233349849953	60664	Pik3r3	XR_001835573.1,XR_001835574.1,XR_001840492.1,XR_593722.2
GO:0016342	catenin complex	1/372	27/18437	0.423475519065038	0.812233349849953	81679	Jup	XR_001840290.1
GO:0030670	phagocytic vesicle membrane	1/372	27/18437	0.423475519065038	0.812233349849953	85491	Vamp7	XR_001835573.1,XR_001835574.1,XR_001840492.1,XR_593722.2
GO:0044215	other organism	1/372	27/18437	0.423475519065038	0.812233349849953	64161	Pi4ka	XR_590408.1
GO:0044216	other organism cell	1/372	27/18437	0.423475519065038	0.812233349849953	64161	Pi4ka	XR_590408.1
GO:0044217	other organism part	1/372	27/18437	0.423475519065038	0.812233349849953	64161	Pi4ka	XR_590408.1
GO:0005657	replication fork	2/372	72/18437	0.428088222550684	0.812233349849953	84350/304528	Dnmt1/Rfc5	XR_001835573.1,XR_001835574.1,XR_001840492.1,XR_593722.2/XR_001835573.1,XR_001835574.1
GO:0000139	Golgi membrane	10/372	453/18437	0.431421391441026	0.812233349849953	298646/362866/29750/25643/311202/302864/308870/681023/308821/56782	Agtrap/Chpt1/Galnt7/Gnai3/Large2/Mmgt1/Numa1/Qsox2/Rab30/Srgn	XR_001835573.1,XR_001835574.1/XR_593368.2/XR_001840492.1,XR_593722.2/XR_001836873.1/XR_596086.2/XR_590408.1/XR_001835573.1,XR_001835574.1,XR_593722.2/XR_001835573.1,XR_001835574.1/XR_001840492.1,XR_593722.2/XR_001835573.1,XR_001835574.1,XR_001840492.1
GO:0098685	Schaffer collateral - CA1 synapse	3/372	119/18437	0.431953725112891	0.812233349849953	25150/60391/56782	Fyn/Nrxn1/Srgn	XR_001842492.1/XR_354566.3/XR_001835573.1,XR_001835574.1,XR_001840492.1
GO:0005759	mitochondrial matrix	7/372	309/18437	0.431998369807493	0.812233349849953	24763/26956/364995/691814/116551/498179/65151	Acsm3/Ak3/Ddx28/Mrpl57/Pdk1/RGD1563482/Rida	XR_590444.2/XR_593722.2/XR_593722.2/XR_001835573.1,XR_001835574.1,XR_001840492.1/XR_001840492.1/XR_001835573.1,XR_001835574.1,XR_001840492.1/XR_593486.1
GO:0005774	vacuolar membrane	5/372	214/18437	0.433967889153089	0.812233349849953	295669/305464/311401/305623/85491	Cybrd1/Depdc5/Sppl2a/Tmem175/Vamp7	XR_001840492.1/XR_001840492.1/XR_590408.1/XR_001835573.1,XR_001835574.1,XR_001840492.1,XR_593722.2/XR_001835573.1,XR_001835574.1,XR_001840492.1,XR_593722.2
GO:0031526	brush border membrane	2/372	73/18437	0.434998934025429	0.812233349849953	295669/300228	Cybrd1/Lima1	XR_001840492.1/XR_001840492.1,XR_593722.2
GO:0035869	ciliary transition zone	2/372	73/18437	0.434998934025429	0.812233349849953	314198/300866	Cdkl1/Lca5	XR_001835573.1,XR_001835574.1,XR_001840492.1,XR_593722.2/XR_001835573.1,XR_001835574.1
GO:0030990	intraciliary transport particle	1/372	28/18437	0.435125008848189	0.812233349849953	116475	Ift172	XR_001838298.1
GO:0097038	perinuclear endoplasmic reticulum	1/372	28/18437	0.435125008848189	0.812233349849953	25150	Fyn	XR_001842492.1
GO:0097225	sperm midpiece	1/372	28/18437	0.435125008848189	0.812233349849953	116475	Ift172	XR_001838298.1
GO:0097431	mitotic spindle pole	1/372	28/18437	0.435125008848189	0.812233349849953	308870	Numa1	XR_001835573.1,XR_001835574.1,XR_593722.2
GO:0098556	cytoplasmic side of rough endoplasmic reticulum membrane	1/372	28/18437	0.435125008848189	0.812233349849953	25194	Gnrh1	XR_596164.1
GO:0099059	integral component of presynaptic active zone membrane	1/372	28/18437	0.435125008848189	0.812233349849953	60391	Nrxn1	XR_354566.3
GO:0005795	Golgi stack	3/372	121/18437	0.44259637534677	0.815739877491505	308821/311642/298312	Rab30/Sulf2/Yipf1	XR_001840492.1,XR_593722.2/XR_001837367.1/XR_001835573.1,XR_001835574.1
GO:0046930	pore complex	1/372	29/18437	0.446539724297614	0.815739877491505	353231	Spg7	XR_001835573.1,XR_001835574.1,XR_001840492.1,XR_593722.2
GO:0097228	sperm principal piece	1/372	29/18437	0.446539724297614	0.815739877491505	116475	Ift172	XR_001838298.1
GO:0005743	mitochondrial inner membrane	8/372	362/18437	0.447361489233086	0.815739877491505	301062/313241/296086/362344/689938/85263/100909697/353231	Exog/Mcart1/Ndufaf1/Ndufb2/Ndufc1/Slc25a14/Slc25a51/Spg7	XR_001842150.1,XR_354783.3,XR_596086.2/XR_001840492.1,XR_593722.2/XR_001838621.1/XR_592083.2/XR_001835573.1,XR_001835574.1,XR_001840492.1,XR_593722.2/XR_001842774.1/XR_001840492.1,XR_593722.2/XR_001835573.1,XR_001835574.1,XR_001840492.1,XR_593722.2
GO:0099056	integral component of presynaptic membrane	3/372	122/18437	0.44788873349065	0.815739877491505	25432/25743/60391	Drd4/Kcnj6/Nrxn1	XR_001838621.1/XR_593722.2/XR_354566.3
GO:0032592	integral component of mitochondrial membrane	2/372	75/18437	0.448683796217547	0.815739877491505	84480/353231	Bnip3/Spg7	XR_350825.3/XR_001835573.1,XR_001835574.1,XR_001840492.1,XR_593722.2
GO:0031301	integral component of organelle membrane	5/372	218/18437	0.449749441384825	0.815739877491505	84480/29714/681023/353231/85491	Bnip3/Ptprn2/Qsox2/Spg7/Vamp7	XR_350825.3/NR_110712.1/XR_001835573.1,XR_001835574.1/XR_001835573.1,XR_001835574.1,XR_001840492.1,XR_593722.2/XR_001835573.1,XR_001835574.1,XR_001840492.1,XR_593722.2
GO:0000779	condensed chromosome, centromeric region	2/372	76/18437	0.455456021012166	0.819455009692572	501706/301701	Mis12/Ndc80	XR_001840492.1,XR_593722.2/XR_594535.2
GO:0098573	intrinsic component of mitochondrial membrane	2/372	76/18437	0.455456021012166	0.819455009692572	84480/353231	Bnip3/Spg7	XR_350825.3/XR_001835573.1,XR_001835574.1,XR_001840492.1,XR_593722.2
GO:0000775	chromosome, centromeric region	4/372	173/18437	0.462898206094572	0.82341277964034	84350/501706/288272/301701	Dnmt1/Mis12/Mis18a/Ndc80	XR_001835573.1,XR_001835574.1,XR_001840492.1,XR_593722.2/XR_001840492.1,XR_593722.2/XR_001840492.1/XR_594535.2
GO:0005814	centriole	3/372	125/18437	0.463642075080547	0.82341277964034	363018/29479/691920	Cep295/Odf2/Stard9	XR_593781.2/XR_001840492.1/XR_001841046.1,XR_359313.3,XR_595687.2,XR_595688.2
GO:0019867	outer membrane	4/372	174/18437	0.467315308183022	0.82341277964034	84480/308581/497974/300075	Bnip3/Ccdc155/Myo19/Tomm22	XR_350825.3/XR_001837817.1/XR_001840492.1,XR_593722.2/XR_590668.2
GO:0031968	organelle outer membrane	4/372	174/18437	0.467315308183022	0.82341277964034	84480/308581/497974/300075	Bnip3/Ccdc155/Myo19/Tomm22	XR_350825.3/XR_001837817.1/XR_001840492.1,XR_593722.2/XR_590668.2
GO:0001533	cornified envelope	1/372	31/18437	0.468683613411354	0.82341277964034	502541	Lor	XR_596086.2
GO:0097386	glial cell projection	1/372	31/18437	0.468683613411354	0.82341277964034	25150	Fyn	XR_001842492.1
GO:0044440	endosomal part	7/372	323/18437	0.477694521713014	0.835096026118703	100360552/302864/297096/311401/305623/85491/298312	Fzd7/Mmgt1/Snx10/Sppl2a/Tmem175/Vamp7/Yipf1	XR_001837817.1,XR_593486.1/XR_590408.1/XR_001840492.1,XR_593722.2/XR_590408.1/XR_001835573.1,XR_001835574.1,XR_001840492.1,XR_593722.2/XR_001835573.1,XR_001835574.1,XR_001840492.1,XR_593722.2/XR_001835573.1,XR_001835574.1
GO:0005921	gap junction	1/372	32/18437	0.479421943076191	0.835096026118703	25480	Mip	XR_354783.3,XR_596086.2
GO:0005819	spindle	7/372	324/18437	0.480925836470146	0.835096026118703	308581/361195/360621/363018/298848/308870/29479	Ccdc155/Cdc14b/Cdc6/Cep295/Mapre3/Numa1/Odf2	XR_001837817.1/XR_001838621.1/XR_001835573.1,XR_001835574.1,XR_001840492.1/XR_593781.2/XR_001838298.1/XR_001835573.1,XR_001835574.1,XR_593722.2/XR_001840492.1
GO:0008305	integrin complex	1/372	33/18437	0.489943814153379	0.837766521911122	311144	Itga4	XR_001835573.1,XR_001835574.1
GO:0098688	parallel fiber to Purkinje cell synapse	1/372	33/18437	0.489943814153379	0.837766521911122	25743	Kcnj6	XR_593722.2
GO:0098945	intrinsic component of presynaptic active zone membrane	1/372	33/18437	0.489943814153379	0.837766521911122	60391	Nrxn1	XR_354566.3
GO:0099092	postsynaptic density, intracellular component	1/372	33/18437	0.489943814153379	0.837766521911122	25150	Fyn	XR_001842492.1
GO:0044437	vacuolar part	5/372	229/18437	0.492494916181104	0.838926701327508	295669/305464/311401/305623/85491	Cybrd1/Depdc5/Sppl2a/Tmem175/Vamp7	XR_001840492.1/XR_001840492.1/XR_590408.1/XR_001835573.1,XR_001835574.1,XR_001840492.1,XR_593722.2/XR_001835573.1,XR_001835574.1,XR_001840492.1,XR_593722.2
GO:0031225	anchored component of membrane	3/372	132/18437	0.499602132688018	0.845055359478495	245962/58813/64679	Cd48/Nt5e/Tgm4	XR_001840901.1,XR_595560.2,XR_595561.2/XR_001835573.1,XR_001835574.1,XR_001840492.1/XR_001835573.1,XR_001835574.1,XR_001840492.1,XR_593722.2
GO:0097546	ciliary base	1/372	34/18437	0.500253578396747	0.845055359478495	307940	Disc1	XR_354783.3
GO:0005903	brush border	3/372	134/18437	0.509652188772906	0.845055359478495	313235/295669/300228	Coro2a/Cybrd1/Lima1	XR_001835573.1,XR_001835574.1,XR_001840492.1/XR_001840492.1/XR_001840492.1,XR_593722.2
GO:0005719	nuclear euchromatin	1/372	35/18437	0.510355500302763	0.845055359478495	362766	Alkbh1	XR_001835573.1,XR_001835574.1,XR_593722.2
GO:0016592	mediator complex	1/372	35/18437	0.510355500302763	0.845055359478495	690752	Med12l	XR_596086.2
GO:0032809	neuronal cell body membrane	1/372	35/18437	0.510355500302763	0.845055359478495	25743	Kcnj6	XR_593722.2
GO:0001725	stress fiber	2/372	85/18437	0.514158155043123	0.845055359478495	289992/300228	Fermt2/Lima1	XR_596086.2/XR_001840492.1,XR_593722.2
GO:0097517	contractile actin filament bundle	2/372	85/18437	0.514158155043123	0.845055359478495	289992/300228	Fermt2/Lima1	XR_596086.2/XR_001840492.1,XR_593722.2
GO:0098889	intrinsic component of presynaptic membrane	3/372	135/18437	0.51463748106565	0.845055359478495	25432/25743/60391	Drd4/Kcnj6/Nrxn1	XR_001838621.1/XR_593722.2/XR_354566.3
GO:0031514	motile cilium	4/372	185/18437	0.514955609682208	0.845055359478495	308857/116475/29479/290229	Dnajb13/Ift172/Odf2/Tssk4	XR_001835573.1,XR_001835574.1,XR_593486.1/XR_001838298.1/XR_001840492.1/XR_354783.3,XR_596086.2
GO:0005938	cell cortex	7/372	337/18437	0.522379777365595	0.854110000948127	298646/315530/25432/59077/308870/64183/293660	Agtrap/Arhgap32/Drd4/Grk4/Numa1/Pde4dip/Rhod	XR_001835573.1,XR_001835574.1/XR_001838621.1/XR_001838621.1/XR_001835573.1,XR_001835574.1,XR_593722.2/XR_001835573.1,XR_001835574.1,XR_593722.2/XR_591231.2/XR_001835573.1,XR_001835574.1,XR_593722.2
GO:0032040	small-subunit processome	1/372	37/18437	0.529952449236765	0.855970816668658	313167	Nol6	XR_001835573.1,XR_001835574.1
GO:0044298	cell body membrane	1/372	37/18437	0.529952449236765	0.855970816668658	25743	Kcnj6	XR_593722.2
GO:1990391	DNA repair complex	1/372	37/18437	0.529952449236765	0.855970816668658	302953	Slx4	XR_001840109.1,XR_001840110.1
GO:0030133	transport vesicle	8/372	390/18437	0.531160462129212	0.855970816668658	307940/100912478/103694079/29714/500364/85491/501658/298312	Disc1/LOC100912478/LOC103694079/Ptprn2/Sspn/Vamp7/Vma21/Yipf1	XR_354783.3/XR_001840492.1/XR_001840492.1/NR_110712.1/XR_001837817.1/XR_001835573.1,XR_001835574.1,XR_001840492.1,XR_593722.2/XR_001840492.1/XR_001835573.1,XR_001835574.1
GO:0030135	coated vesicle	4/372	191/18437	0.540101348734728	0.866194568975489	100912478/103694079/289883/501658	LOC100912478/LOC103694079/Tmed5/Vma21	XR_001840492.1/XR_001840492.1/XR_001835573.1,XR_001835574.1/XR_001840492.1
GO:0044441	ciliary part	9/372	445/18437	0.544419356633483	0.866194568975489	301579/314198/307940/308857/116475/300866/29479/192211/362415	Armc9/Cdkl1/Disc1/Dnajb13/Ift172/Lca5/Odf2/Prom2/Ttll3	XR_590408.1/XR_001835573.1,XR_001835574.1,XR_001840492.1,XR_593722.2/XR_354783.3/XR_001835573.1,XR_001835574.1,XR_593486.1/XR_001838298.1/XR_001835573.1,XR_001835574.1/XR_001840492.1/XR_352593.3/XR_353556.3
GO:0031985	Golgi cisterna	2/372	90/18437	0.544919919129715	0.866194568975489	308821/298312	Rab30/Yipf1	XR_001840492.1,XR_593722.2/XR_001835573.1,XR_001835574.1
GO:0034702	ion channel complex	6/372	294/18437	0.546082178983098	0.866194568975489	314847/25102/24261/307900/25349/89821	Best3/Chrna5/Chrnb1/Kcng4/Scn2b/Trpc1	XR_001835573.1,XR_001835574.1/XR_001835573.1,XR_001835574.1,XR_001840492.1/XR_001838621.1/XR_001835573.1,XR_001835574.1,XR_593486.1/XR_001835573.1,XR_001835574.1/XR_353556.3
GO:0000313	organellar ribosome	2/372	91/18437	0.55090742706276	0.866194568975489	691814/498179	Mrpl57/RGD1563482	XR_001835573.1,XR_001835574.1,XR_001840492.1/XR_001835573.1,XR_001835574.1,XR_001840492.1
GO:0005761	mitochondrial ribosome	2/372	91/18437	0.55090742706276	0.866194568975489	691814/498179	Mrpl57/RGD1563482	XR_001835573.1,XR_001835574.1,XR_001840492.1/XR_001835573.1,XR_001835574.1,XR_001840492.1
GO:0031300	intrinsic component of organelle membrane	5/372	245/18437	0.552320531151609	0.866194568975489	84480/29714/681023/353231/85491	Bnip3/Ptprn2/Qsox2/Spg7/Vamp7	XR_350825.3/NR_110712.1/XR_001835573.1,XR_001835574.1/XR_001835573.1,XR_001835574.1,XR_001840492.1,XR_593722.2/XR_001835573.1,XR_001835574.1,XR_001840492.1,XR_593722.2
GO:0005902	microvillus	2/372	92/18437	0.556839365769957	0.866194568975489	192211/292041	Prom2/Wwox	XR_352593.3/XR_597265.2
GO:0042470	melanosome	2/372	92/18437	0.556839365769957	0.866194568975489	59303/83534	Tmem33/Tpp1	XR_001835573.1,XR_001835574.1/XR_001835573.1,XR_001835574.1,XR_001840492.1,XR_593722.2
GO:0048770	pigment granule	2/372	92/18437	0.556839365769957	0.866194568975489	59303/83534	Tmem33/Tpp1	XR_001835573.1,XR_001835574.1/XR_001835573.1,XR_001835574.1,XR_001840492.1,XR_593722.2
GO:0099572	postsynaptic specialization	9/372	452/18437	0.563319070967846	0.873242020047042	315530/305589/84480/24261/307940/25150/404781/362558/56782	Arhgap32/Bcl11a/Bnip3/Chrnb1/Disc1/Fyn/Iqsec3/Lrp8/Srgn	XR_001838621.1/XR_001835573.1,XR_001835574.1/XR_350825.3/XR_001838621.1/XR_354783.3/XR_001842492.1/XR_001835573.1,XR_001835574.1,XR_001840492.1/XR_001840498.1/XR_001835573.1,XR_001835574.1,XR_001840492.1
GO:0044295	axonal growth cone	1/372	41/18437	0.566830592532822	0.873931377923557	60391	Nrxn1	XR_354566.3
GO:0032432	actin filament bundle	2/372	94/18437	0.568535763936653	0.873931377923557	289992/300228	Fermt2/Lima1	XR_596086.2/XR_001840492.1,XR_593722.2
GO:0034707	chloride channel complex	1/372	42/18437	0.575590052175015	0.873931377923557	314847	Best3	XR_001835573.1,XR_001835574.1
GO:0042641	actomyosin	2/372	96/18437	0.580007869770811	0.873931377923557	289992/300228	Fermt2/Lima1	XR_596086.2/XR_001840492.1,XR_593722.2
GO:0016323	basolateral plasma membrane	5/372	254/18437	0.584429981806167	0.873931377923557	24247/29333/192211/691209/89821	Casr/Cd46/Prom2/Slc12a6/Trpc1	XR_001840492.1/XR_001835573.1,XR_001835574.1,XR_001840492.1,XR_593722.2/XR_352593.3/XR_001835573.1,XR_001835574.1,XR_001840492.1/XR_353556.3
GO:0005901	caveola	2/372	97/18437	0.585659549415215	0.873931377923557	362558/24600	Lrp8/Nos3	XR_001840498.1/XR_001842150.1
GO:0005741	mitochondrial outer membrane	3/372	151/18437	0.590484960578648	0.873931377923557	84480/497974/300075	Bnip3/Myo19/Tomm22	XR_350825.3/XR_001840492.1,XR_593722.2/XR_590668.2
GO:0000786	nucleosome	2/372	98/18437	0.591254893307983	0.873931377923557	685909/308282	H2afv/Shprh	XR_001842150.1,XR_354783.3,XR_596086.2/XR_589841.2
GO:0005802	trans-Golgi network	4/372	204/18437	0.592196735861547	0.873931377923557	293628/308821/85491/298312	Chid1/Rab30/Vamp7/Yipf1	XR_596086.2/XR_001840492.1,XR_593722.2/XR_001835573.1,XR_001835574.1,XR_001840492.1,XR_593722.2/XR_001835573.1,XR_001835574.1
GO:0032391	photoreceptor connecting cilium	1/372	44/18437	0.592582529010896	0.873931377923557	300866	Lca5	XR_001835573.1,XR_001835574.1
GO:0016363	nuclear matrix	2/372	99/18437	0.596793868030939	0.873931377923557	24388/308870	Gfi1/Numa1	XR_001840492.1,XR_593722.2/XR_001835573.1,XR_001835574.1,XR_593722.2
GO:1902911	protein kinase complex	2/372	99/18437	0.596793868030939	0.873931377923557	25237/59329	Acvrl1/Sik1	XR_593486.1/XR_001842578.1
GO:0000791	euchromatin	1/372	45/18437	0.600822582248973	0.873931377923557	362766	Alkbh1	XR_001835573.1,XR_001835574.1,XR_593722.2
GO:0009295	nucleoid	1/372	46/18437	0.608896418667165	0.873931377923557	364995	Ddx28	XR_593722.2
GO:0015030	Cajal body	1/372	46/18437	0.608896418667165	0.873931377923557	305035	Angel2	XR_354783.3
GO:0030173	integral component of Golgi membrane	1/372	46/18437	0.608896418667165	0.873931377923557	681023	Qsox2	XR_001835573.1,XR_001835574.1
GO:0031201	SNARE complex	1/372	46/18437	0.608896418667165	0.873931377923557	85491	Vamp7	XR_001835573.1,XR_001835574.1,XR_001840492.1,XR_593722.2
GO:0031304	intrinsic component of mitochondrial inner membrane	1/372	46/18437	0.608896418667165	0.873931377923557	353231	Spg7	XR_001835573.1,XR_001835574.1,XR_001840492.1,XR_593722.2
GO:0031305	integral component of mitochondrial inner membrane	1/372	46/18437	0.608896418667165	0.873931377923557	353231	Spg7	XR_001835573.1,XR_001835574.1,XR_001840492.1,XR_593722.2
GO:0042645	mitochondrial nucleoid	1/372	46/18437	0.608896418667165	0.873931377923557	364995	Ddx28	XR_593722.2
GO:1902495	transmembrane transporter complex	6/372	314/18437	0.610378570279128	0.873931377923557	314847/25102/24261/307900/25349/89821	Best3/Chrna5/Chrnb1/Kcng4/Scn2b/Trpc1	XR_001835573.1,XR_001835574.1/XR_001835573.1,XR_001835574.1,XR_001840492.1/XR_001838621.1/XR_001835573.1,XR_001835574.1,XR_593486.1/XR_001835573.1,XR_001835574.1/XR_353556.3
GO:0048787	presynaptic active zone membrane	1/372	47/18437	0.616807382304586	0.873931377923557	60391	Nrxn1	XR_354566.3
GO:0005874	microtubule	7/372	369/18437	0.6183696795126	0.873931377923557	363018/307940/298848/308870/29479/64183/691920	Cep295/Disc1/Mapre3/Numa1/Odf2/Pde4dip/Stard9	XR_593781.2/XR_354783.3/XR_001838298.1/XR_001835573.1,XR_001835574.1,XR_593722.2/XR_001840492.1/XR_591231.2/XR_001841046.1,XR_359313.3,XR_595687.2,XR_595688.2
GO:0055029	nuclear DNA-directed RNA polymerase complex	2/372	103/18437	0.618386234488137	0.873931377923557	680493/364834	Cd3eap/Polr2d	XR_001840492.1,XR_593722.2/XR_146387.4
GO:0000428	DNA-directed RNA polymerase complex	2/372	104/18437	0.623643676694295	0.873931377923557	680493/364834	Cd3eap/Polr2d	XR_001840492.1,XR_593722.2/XR_146387.4
GO:0005667	transcription factor complex	7/372	371/18437	0.624016671008642	0.873931377923557	310704/316626/311658/171068/25671/363017/292041	Bcl9/Hes6/Nfatc2/Pou2f1/Smad1/Taf1d/Wwox	XR_596086.2/NR_131101.1/XR_001835573.1,XR_001835574.1,XR_593722.2/XR_596086.2/XR_001835573.1,XR_001835574.1,XR_001840492.1,XR_593722.2/XR_593781.2/XR_597265.2
GO:0030666	endocytic vesicle membrane	1/372	48/18437	0.624558750101361	0.873931377923557	85491	Vamp7	XR_001835573.1,XR_001835574.1,XR_001840492.1,XR_593722.2
GO:0031228	intrinsic component of Golgi membrane	1/372	48/18437	0.624558750101361	0.873931377923557	681023	Qsox2	XR_001835573.1,XR_001835574.1
GO:0030496	midbody	3/372	159/18437	0.625430642756372	0.873931377923557	25643/306589/298848	Gnai3/Klhdc8b/Mapre3	XR_001836873.1/XR_593722.2/XR_001838298.1
GO:0090575	RNA polymerase II transcription factor complex	3/372	159/18437	0.625430642756372	0.873931377923557	310704/171068/292041	Bcl9/Pou2f1/Wwox	XR_596086.2/XR_596086.2/XR_597265.2
GO:0005913	cell-cell adherens junction	2/372	105/18437	0.628845025194886	0.873931377923557	81679/314259	Jup/Mpp5	XR_001840290.1/XR_001840492.1
GO:1990351	transporter complex	6/372	321/18437	0.631662503731896	0.873931377923557	314847/25102/24261/307900/25349/89821	Best3/Chrna5/Chrnb1/Kcng4/Scn2b/Trpc1	XR_001835573.1,XR_001835574.1/XR_001835573.1,XR_001835574.1,XR_001840492.1/XR_001838621.1/XR_001835573.1,XR_001835574.1,XR_593486.1/XR_001835573.1,XR_001835574.1/XR_353556.3
GO:0030286	dynein complex	1/372	49/18437	0.632153733241406	0.873931377923557	307940	Disc1	XR_354783.3
GO:0098686	hippocampal mossy fiber to CA3 synapse	1/372	49/18437	0.632153733241406	0.873931377923557	85491	Vamp7	XR_001835573.1,XR_001835574.1,XR_001840492.1,XR_593722.2
GO:0030880	RNA polymerase complex	2/372	106/18437	0.633990396931152	0.873931377923557	680493/364834	Cd3eap/Polr2d	XR_001840492.1,XR_593722.2/XR_146387.4
GO:0044815	DNA packaging complex	2/372	106/18437	0.633990396931152	0.873931377923557	685909/308282	H2afv/Shprh	XR_001842150.1,XR_354783.3,XR_596086.2/XR_589841.2
GO:1903561	extracellular vesicle	2/372	107/18437	0.639079926926418	0.875545036496229	311144/192211	Itga4/Prom2	XR_001835573.1,XR_001835574.1/XR_352593.3
GO:0005637	nuclear inner membrane	1/372	50/18437	0.639595478468413	0.875545036496229	25671	Smad1	XR_001835573.1,XR_001835574.1,XR_001840492.1,XR_593722.2
GO:0015629	actin cytoskeleton	9/372	483/18437	0.642637837328861	0.875545036496229	315530/289992/25150/81679/300228/304816/192253/497974/116545	Arhgap32/Fermt2/Fyn/Jup/Lima1/Lmod1/Myo16/Myo19/Pou6f1	XR_001838621.1/XR_596086.2/XR_001842492.1/XR_001840290.1/XR_001840492.1,XR_593722.2/XR_596086.2/XR_596560.1/XR_001840492.1,XR_593722.2/XR_356009.3
GO:0005778	peroxisomal membrane	1/372	51/18437	0.646887069375562	0.875545036496229	24248	Cat	XR_001837186.1
GO:0031903	microbody membrane	1/372	51/18437	0.646887069375562	0.875545036496229	24248	Cat	XR_001837186.1
GO:0044420	extracellular matrix component	1/372	51/18437	0.646887069375562	0.875545036496229	29393	Col1a1	XR_001840385.1,XR_001840386.1
GO:0031965	nuclear membrane	5/372	274/18437	0.651070118134029	0.877534885515564	308581/60391/501026/25671/302680	Ccdc155/Nrxn1/Sh3bgrl2/Smad1/Txlng	XR_001837817.1/XR_354566.3/XR_001840492.1/XR_001835573.1,XR_001835574.1,XR_001840492.1,XR_593722.2/XR_001842150.1,XR_354783.3,XR_596086.2
GO:0030867	rough endoplasmic reticulum membrane	1/372	52/18437	0.654031527669497	0.877534885515564	25194	Gnrh1	XR_596164.1
GO:0030141	secretory granule	7/372	382/18437	0.654233597683478	0.877534885515564	29333/29393/25643/29714/297096/56782/85491	Cd46/Col1a1/Gnai3/Ptprn2/Snx10/Srgn/Vamp7	XR_001835573.1,XR_001835574.1,XR_001840492.1,XR_593722.2/XR_001840385.1,XR_001840386.1/XR_001836873.1/NR_110712.1/XR_001840492.1,XR_593722.2/XR_001835573.1,XR_001835574.1,XR_001840492.1/XR_001835573.1,XR_001835574.1,XR_001840492.1,XR_593722.2
GO:0043679	axon terminus	4/372	222/18437	0.658268880349533	0.87961307606726	24247/25432/25194/29714	Casr/Drd4/Gnrh1/Ptprn2	XR_001840492.1/XR_001838621.1/XR_596164.1/NR_110712.1
GO:0034708	methyltransferase complex	2/372	112/18437	0.66369584688138	0.87961307606726	291061/259270	Riok1/Zfp335	XR_001835573.1,XR_001835574.1,XR_001840492.1,XR_593722.2/XR_001842150.1
GO:0097060	synaptic membrane	9/372	493/18437	0.666463584678688	0.87961307606726	25102/24261/304289/307940/25432/404781/25743/60391/58813	Chrna5/Chrnb1/Daglb/Disc1/Drd4/Iqsec3/Kcnj6/Nrxn1/Nt5e	XR_001835573.1,XR_001835574.1,XR_001840492.1/XR_001838621.1/XR_590408.1/XR_354783.3/XR_001838621.1/XR_001835573.1,XR_001835574.1,XR_001840492.1/XR_593722.2/XR_354566.3/XR_001835573.1,XR_001835574.1,XR_001840492.1
GO:0060170	ciliary membrane	1/372	54/18437	0.667890831219325	0.87961307606726	192211	Prom2	XR_352593.3
GO:0042383	sarcolemma	3/372	171/18437	0.673911130074574	0.87961307606726	24600/65197/500364	Nos3/Slc2a5/Sspn	XR_001842150.1/XR_001838621.1/XR_001837817.1
GO:0035861	site of double-strand break	1/372	55/18437	0.674611421481329	0.87961307606726	293967	Smc5	XR_596086.2
GO:0099738	cell cortex region	1/372	55/18437	0.674611421481329	0.87961307606726	308870	Numa1	XR_001835573.1,XR_001835574.1,XR_593722.2
GO:1904115	axon cytoplasm	1/372	55/18437	0.674611421481329	0.87961307606726	353231	Spg7	XR_001835573.1,XR_001835574.1,XR_001840492.1,XR_593722.2
GO:0098984	neuron to neuron synapse	8/372	445/18437	0.678818240373948	0.87961307606726	315530/305589/84480/307940/25150/404781/362558/85491	Arhgap32/Bcl11a/Bnip3/Disc1/Fyn/Iqsec3/Lrp8/Vamp7	XR_001838621.1/XR_001835573.1,XR_001835574.1/XR_350825.3/XR_354783.3/XR_001842492.1/XR_001835573.1,XR_001835574.1,XR_001840492.1/XR_001840498.1/XR_001835573.1,XR_001835574.1,XR_001840492.1,XR_593722.2
GO:0043230	extracellular organelle	2/372	116/18437	0.682403092368574	0.87961307606726	311144/192211	Itga4/Prom2	XR_001835573.1,XR_001835574.1/XR_352593.3
GO:0030016	myofibril	4/372	230/18437	0.685215262387224	0.87961307606726	81679/304816/64183/89821	Jup/Lmod1/Pde4dip/Trpc1	XR_001840290.1/XR_596086.2/XR_591231.2/XR_353556.3
GO:0008023	transcription elongation factor complex	1/372	57/18437	0.687648411637556	0.87961307606726	303132	Aff4	XR_001835573.1,XR_001835574.1
GO:0055038	recycling endosome membrane	1/372	57/18437	0.687648411637556	0.87961307606726	100360552	Fzd7	XR_001837817.1,XR_593486.1
GO:0044450	microtubule organizing center part	3/372	175/18437	0.689009880939353	0.87961307606726	363018/29479/691920	Cep295/Odf2/Stard9	XR_593781.2/XR_001840492.1/XR_001841046.1,XR_359313.3,XR_595687.2,XR_595688.2
GO:0030139	endocytic vesicle	3/372	176/18437	0.692701788360333	0.87961307606726	60391/310533/85491	Nrxn1/Rapgef2/Vamp7	XR_354566.3/XR_591154.2/XR_001835573.1,XR_001835574.1,XR_001840492.1,XR_593722.2
GO:0005884	actin filament	2/372	119/18437	0.695869266498679	0.87961307606726	25150/304816	Fyn/Lmod1	XR_001842492.1/XR_596086.2
GO:0045111	intermediate filament cytoskeleton	3/372	177/18437	0.696360671632519	0.87961307606726	307940/81679/361745	Disc1/Jup/Smarca2	XR_354783.3/XR_001840290.1/XR_001836116.1
GO:0009897	external side of plasma membrane	7/372	399/18437	0.697983536695326	0.87961307606726	690547/117029/245962/25408/113937/311144/414788	Adam30/Ccr5/Cd48/Cd80/Clec2d/Itga4/RT1-T24-3	XR_001835573.1,XR_001835574.1/XR_593722.2/XR_001840901.1,XR_595560.2,XR_595561.2/XR_001840512.1/XR_353646.3/XR_001835573.1,XR_001835574.1/XR_593486.1
GO:0016328	lateral plasma membrane	1/372	59/18437	0.700164410776402	0.87961307606726	81679	Jup	XR_001840290.1
GO:0005923	bicellular tight junction	2/372	120/18437	0.700252059506568	0.87961307606726	680178/310533	Cldn20/Rapgef2	XR_001840492.1,XR_593722.2/XR_591154.2
GO:0099699	integral component of synaptic membrane	4/372	235/18437	0.701282476510334	0.87961307606726	24261/25432/25743/60391	Chrnb1/Drd4/Kcnj6/Nrxn1	XR_001838621.1/XR_001838621.1/XR_593722.2/XR_354566.3
GO:0000776	kinetochore	2/372	121/18437	0.704582407139506	0.87961307606726	501706/301701	Mis12/Ndc80	XR_001840492.1,XR_593722.2/XR_594535.2
GO:0045171	intercellular bridge	1/372	60/18437	0.706233560803128	0.87961307606726	306589	Klhdc8b	XR_593722.2
GO:0010494	cytoplasmic stress granule	1/372	61/18437	0.712180185136874	0.87961307606726	500562	Lin28a	XR_001835573.1,XR_001835574.1,XR_593722.2
GO:0031312	extrinsic component of organelle membrane	1/372	61/18437	0.712180185136874	0.87961307606726	297096	Snx10	XR_001840492.1,XR_593722.2
GO:0043292	contractile fiber	4/372	240/18437	0.71675254100125	0.87961307606726	81679/304816/64183/89821	Jup/Lmod1/Pde4dip/Trpc1	XR_001840290.1/XR_596086.2/XR_591231.2/XR_353556.3
GO:0014704	intercalated disc	1/372	62/18437	0.718006750827398	0.87961307606726	81679	Jup	XR_001840290.1
GO:0045211	postsynaptic membrane	6/372	354/18437	0.722344087770469	0.87961307606726	25102/24261/304289/307940/25432/404781	Chrna5/Chrnb1/Daglb/Disc1/Drd4/Iqsec3	XR_001835573.1,XR_001835574.1,XR_001840492.1/XR_001838621.1/XR_590408.1/XR_354783.3/XR_001838621.1/XR_001835573.1,XR_001835574.1,XR_001840492.1
GO:0016607	nuclear speck	6/372	355/18437	0.724832398805948	0.87961307606726	300235/366959/303580/364834/366693/293967	Dazap2/Gcat/Hexim2/Polr2d/Rbm25/Smc5	XR_356009.3/XR_001835573.1,XR_001835574.1,XR_001840492.1,XR_593722.2/XR_001835573.1,XR_001835574.1,XR_001840492.1,XR_593722.2/XR_146387.4/XR_593119.2/XR_596086.2
GO:0043195	terminal bouton	2/372	126/18437	0.725459140169643	0.87961307606726	25432/29714	Drd4/Ptprn2	XR_001838621.1/NR_110712.1
GO:0030672	synaptic vesicle membrane	2/372	127/18437	0.729481925874385	0.87961307606726	29714/85491	Ptprn2/Vamp7	NR_110712.1/XR_001835573.1,XR_001835574.1,XR_001840492.1,XR_593722.2
GO:0034399	nuclear periphery	2/372	127/18437	0.729481925874385	0.87961307606726	24388/308870	Gfi1/Numa1	XR_001840492.1,XR_593722.2/XR_001835573.1,XR_001835574.1,XR_593722.2
GO:0044853	plasma membrane raft	2/372	127/18437	0.729481925874385	0.87961307606726	362558/24600	Lrp8/Nos3	XR_001840498.1/XR_001842150.1
GO:0070160	tight junction	2/372	127/18437	0.729481925874385	0.87961307606726	680178/310533	Cldn20/Rapgef2	XR_001840492.1,XR_593722.2/XR_591154.2
GO:0099501	exocytic vesicle membrane	2/372	127/18437	0.729481925874385	0.87961307606726	29714/85491	Ptprn2/Vamp7	NR_110712.1/XR_001835573.1,XR_001835574.1,XR_001840492.1,XR_593722.2
GO:0044306	neuron projection terminus	4/372	245/18437	0.731627175732695	0.87961307606726	24247/25432/25194/29714	Casr/Drd4/Gnrh1/Ptprn2	XR_001840492.1/XR_001838621.1/XR_596164.1/NR_110712.1
GO:0030863	cortical cytoskeleton	2/372	128/18437	0.733454702695955	0.87961307606726	308870/64183	Numa1/Pde4dip	XR_001835573.1,XR_001835574.1,XR_593722.2/XR_591231.2
GO:0043209	myelin sheath	1/372	65/18437	0.73479002933513	0.87961307606726	314259	Mpp5	XR_001840492.1
GO:0046658	anchored component of plasma membrane	1/372	65/18437	0.73479002933513	0.87961307606726	245962	Cd48	XR_001840901.1,XR_595560.2,XR_595561.2
GO:0016529	sarcoplasmic reticulum	1/372	66/18437	0.740160054867861	0.87961307606726	362029	Agl	XR_001842150.1,XR_354783.3,XR_596086.2
GO:0044438	microbody part	1/372	66/18437	0.740160054867861	0.87961307606726	24248	Cat	XR_001837186.1
GO:0044439	peroxisomal part	1/372	66/18437	0.740160054867861	0.87961307606726	24248	Cat	XR_001837186.1
GO:0014069	postsynaptic density	7/372	417/18437	0.740210110886957	0.87961307606726	315530/305589/84480/307940/25150/404781/362558	Arhgap32/Bcl11a/Bnip3/Disc1/Fyn/Iqsec3/Lrp8	XR_001838621.1/XR_001835573.1,XR_001835574.1/XR_350825.3/XR_354783.3/XR_001842492.1/XR_001835573.1,XR_001835574.1,XR_001840492.1/XR_001840498.1
GO:0030532	small nuclear ribonucleoprotein complex	1/372	67/18437	0.745421633420425	0.883043935731465	501688	Lsm11	XR_593722.2
GO:0005911	cell-cell junction	8/372	476/18437	0.748097925483292	0.883043935731465	680178/311144/81679/25480/314259/170672/60391/310533	Cldn20/Itga4/Jup/Mip/Mpp5/Nphs2/Nrxn1/Rapgef2	XR_001840492.1,XR_593722.2/XR_001835573.1,XR_001835574.1/XR_001840290.1/XR_354783.3,XR_596086.2/XR_001840492.1/XR_593486.1/XR_354566.3/XR_591154.2
GO:0032279	asymmetric synapse	7/372	421/18437	0.749010481200796	0.883043935731465	315530/305589/84480/307940/25150/404781/362558	Arhgap32/Bcl11a/Bnip3/Disc1/Fyn/Iqsec3/Lrp8	XR_001838621.1/XR_001835573.1,XR_001835574.1/XR_350825.3/XR_354783.3/XR_001842492.1/XR_001835573.1,XR_001835574.1,XR_001840492.1/XR_001840498.1
GO:0098862	cluster of actin-based cell projections	3/372	194/18437	0.753586084884396	0.886106472514986	313235/295669/300228	Coro2a/Cybrd1/Lima1	XR_001835573.1,XR_001835574.1,XR_001840492.1/XR_001840492.1/XR_001840492.1,XR_593722.2
GO:0099240	intrinsic component of synaptic membrane	4/372	254/18437	0.756915294038831	0.887691234893707	24261/25432/25743/60391	Chrnb1/Drd4/Kcnj6/Nrxn1	XR_001838621.1/XR_001838621.1/XR_593722.2/XR_354566.3
GO:0032993	protein-DNA complex	3/372	197/18437	0.762731882934148	0.892177241656654	685909/81679/308282	H2afv/Jup/Shprh	XR_001842150.1,XR_354783.3,XR_596086.2/XR_001840290.1/XR_589841.2
GO:0030017	sarcomere	3/372	201/18437	0.774496912103125	0.901623872661974	81679/304816/89821	Jup/Lmod1/Trpc1	XR_001840290.1/XR_596086.2/XR_353556.3
GO:0070603	SWI/SNF superfamily-type complex	1/372	73/18437	0.774833015568884	0.901623872661974	361745	Smarca2	XR_001836116.1
GO:0031253	cell projection membrane	5/372	321/18437	0.779004095490666	0.904129105647198	81651/295669/300228/192211/303039	Cspg4/Cybrd1/Lima1/Prom2/Wwc1	XR_593928.1/XR_001840492.1/XR_001840492.1,XR_593722.2/XR_352593.3/XR_001835573.1,XR_001835574.1,XR_593722.2
GO:0005777	peroxisome	2/372	142/18437	0.784040228622232	0.905283562945258	24248/65151	Cat/Rida	XR_001837186.1/XR_593486.1
GO:0042579	microbody	2/372	142/18437	0.784040228622232	0.905283562945258	24248/65151	Cat/Rida	XR_001837186.1/XR_593486.1
GO:0060076	excitatory synapse	1/372	76/18437	0.788242052181248	0.90600682397194	25743	Kcnj6	XR_593722.2
GO:0043296	apical junction complex	2/372	144/18437	0.790536411071884	0.90600682397194	680178/310533	Cldn20/Rapgef2	XR_001840492.1,XR_593722.2/XR_591154.2
GO:0000784	nuclear chromosome, telomeric region	1/372	77/18437	0.792532339016854	0.90600682397194	302953	Slx4	XR_001840109.1,XR_001840110.1
GO:0016528	sarcoplasm	1/372	78/18437	0.796735932147885	0.90600682397194	362029	Agl	XR_001842150.1,XR_354783.3,XR_596086.2
GO:0035068	micro-ribonucleoprotein complex	1/372	78/18437	0.796735932147885	0.90600682397194	313593	Ago3	XR_001835573.1,XR_001835574.1,XR_001840492.1,XR_593722.2
GO:0005788	endoplasmic reticulum lumen	1/372	79/18437	0.800854578764857	0.90600682397194	29714	Ptprn2	NR_110712.1
GO:0120114	Sm-like protein family complex	1/372	79/18437	0.800854578764857	0.90600682397194	501688	Lsm11	XR_593722.2
GO:0042734	presynaptic membrane	3/372	212/18437	0.804402832037718	0.90600682397194	25432/25743/60391	Drd4/Kcnj6/Nrxn1	XR_001838621.1/XR_593722.2/XR_354566.3
GO:0016591	RNA polymerase II, holoenzyme	1/372	80/18437	0.804889990939357	0.90600682397194	364834	Polr2d	XR_146387.4
GO:1902554	serine/threonine protein kinase complex	1/372	80/18437	0.804889990939357	0.90600682397194	25237	Acvrl1	XR_593486.1
GO:0032587	ruffle membrane	1/372	81/18437	0.808843846328068	0.906603825946457	303039	Wwc1	XR_001835573.1,XR_001835574.1,XR_593722.2
GO:0044449	contractile fiber part	3/372	214/18437	0.809467701737908	0.906603825946457	81679/304816/89821	Jup/Lmod1/Trpc1	XR_001840290.1/XR_596086.2/XR_353556.3
GO:0008076	voltage-gated potassium channel complex	1/372	83/18437	0.816513429426215	0.909564582274415	307900	Kcng4	XR_001835573.1,XR_001835574.1,XR_593486.1
GO:0044291	cell-cell contact zone	1/372	83/18437	0.816513429426215	0.909564582274415	81679	Jup	XR_001840290.1
GO:0016234	inclusion body	1/372	84/18437	0.820232346515321	0.909564582274415	362029	Agl	XR_001842150.1,XR_354783.3,XR_596086.2
GO:0035097	histone methyltransferase complex	1/372	84/18437	0.820232346515321	0.909564582274415	259270	Zfp335	XR_001842150.1
GO:0034703	cation channel complex	3/372	221/18437	0.826331888108591	0.914065891043577	307900/25349/89821	Kcng4/Scn2b/Trpc1	XR_001835573.1,XR_001835574.1,XR_593486.1/XR_001835573.1,XR_001835574.1/XR_353556.3
GO:0055037	recycling endosome	2/372	157/18437	0.828705499218099	0.914433654309627	100360552/304286	Fzd7/Lmtk2	XR_001837817.1,XR_593486.1/XR_590408.1
GO:0005844	polysome	1/372	87/18437	0.830944069657554	0.914650966109543	500562	Lin28a	XR_001835573.1,XR_001835574.1,XR_593722.2
GO:0120111	neuron projection cytoplasm	1/372	90/18437	0.841019132195968	0.923471988293613	353231	Spg7	XR_001835573.1,XR_001835574.1,XR_001840492.1,XR_593722.2
GO:0048786	presynaptic active zone	1/372	91/18437	0.844242595586337	0.923623530045058	60391	Nrxn1	XR_354566.3
GO:0071013	catalytic step 2 spliceosome	1/372	92/18437	0.847400872837067	0.923623530045058	363113	Syncrip	XR_001835573.1,XR_001835574.1,XR_001840492.1,XR_593722.2
GO:0001726	ruffle	2/372	166/18437	0.851344781023117	0.923623530045058	300228/303039	Lima1/Wwc1	XR_001840492.1,XR_593722.2/XR_001835573.1,XR_001835574.1,XR_593722.2
GO:0031901	early endosome membrane	1/372	94/18437	0.853527101425567	0.923623530045058	302864	Mmgt1	XR_590408.1
GO:0034705	potassium channel complex	1/372	94/18437	0.853527101425567	0.923623530045058	307900	Kcng4	XR_001835573.1,XR_001835574.1,XR_593486.1
GO:0045335	phagocytic vesicle	1/372	94/18437	0.853527101425567	0.923623530045058	85491	Vamp7	XR_001835573.1,XR_001835574.1,XR_001840492.1,XR_593722.2
GO:1904949	ATPase complex	1/372	95/18437	0.85649760343013	0.924604641775176	361745	Smarca2	XR_001836116.1
GO:0008021	synaptic vesicle	3/372	237/18437	0.860145859187089	0.924631011033227	307940/29714/85491	Disc1/Ptprn2/Vamp7	XR_354783.3/NR_110712.1/XR_001835573.1,XR_001835574.1,XR_001840492.1,XR_593722.2
GO:0070062	extracellular exosome	1/372	97/18437	0.862259568265258	0.924631011033227	311144	Itga4	XR_001835573.1,XR_001835574.1
GO:0031256	leading edge membrane	2/372	171/18437	0.862713755830109	0.924631011033227	81651/303039	Cspg4/Wwc1	XR_593928.1/XR_001835573.1,XR_001835574.1,XR_593722.2
GO:0005769	early endosome	4/372	304/18437	0.865138694962491	0.925017029458701	25459/304286/302864/304914	Hmgb1/Lmtk2/Mmgt1/Rabgap1l	XR_593486.1/XR_590408.1/XR_590408.1/XR_595519.2
GO:0031594	neuromuscular junction	1/372	99/18437	0.867790773371875	0.925643491596666	24261	Chrnb1	XR_001838621.1
GO:0099055	integral component of postsynaptic membrane	2/372	175/18437	0.871230457485144	0.927105094901056	24261/25432	Chrnb1/Drd4	XR_001838621.1/XR_001838621.1
GO:0043204	perikaryon	2/372	177/18437	0.875304475033482	0.929233186765403	57302/25194	Cnr2/Gnrh1	XR_596086.2/XR_596164.1
GO:0030027	lamellipodium	2/372	181/18437	0.883098882931946	0.934233504426443	81651/85491	Cspg4/Vamp7	XR_593928.1/XR_001835573.1,XR_001835574.1,XR_001840492.1,XR_593722.2
GO:0097733	photoreceptor cell cilium	1/372	107/18437	0.887786929482048	0.934233504426443	300866	Lca5	XR_001835573.1,XR_001835574.1
GO:0097731	9+0 non-motile cilium	1/372	108/18437	0.890064248752789	0.934233504426443	300866	Lca5	XR_001835573.1,XR_001835574.1
GO:0099060	integral component of postsynaptic specialization membrane	1/372	108/18437	0.890064248752789	0.934233504426443	24261	Chrnb1	XR_001838621.1
GO:0098936	intrinsic component of postsynaptic membrane	2/372	185/18437	0.890441308906453	0.934233504426443	24261/25432	Chrnb1/Drd4	XR_001838621.1/XR_001838621.1
GO:0098948	intrinsic component of postsynaptic specialization membrane	1/372	114/18437	0.902792079479321	0.944978625249383	24261	Chrnb1	XR_001838621.1
GO:0044445	cytosolic part	5/372	400/18437	0.909045884949887	0.949306658409205	78963/294012/64044/117279/54287	Apaf1/Borcs7/Casp8/Cflar/Eif2ak2	XR_001835573.1,XR_001835574.1,XR_001840492.1,XR_593722.2/XR_001840492.1,XR_593722.2/XR_001835573.1,XR_001835574.1/XR_001840492.1/XR_593781.2
GO:0070382	exocytic vesicle	3/372	280/18437	0.924046813666249	0.962214141203293	307940/29714/85491	Disc1/Ptprn2/Vamp7	XR_354783.3/NR_110712.1/XR_001835573.1,XR_001835574.1,XR_001840492.1,XR_593722.2
GO:0015934	large ribosomal subunit	2/372	210/18437	0.927444438117444	0.962214141203293	691814/498179	Mrpl57/RGD1563482	XR_001835573.1,XR_001835574.1,XR_001840492.1/XR_001835573.1,XR_001835574.1,XR_001840492.1
GO:0044448	cell cortex part	2/372	212/18437	0.929829779143762	0.962214141203293	308870/64183	Numa1/Pde4dip	XR_001835573.1,XR_001835574.1,XR_593722.2/XR_591231.2
GO:0001669	acrosomal vesicle	1/372	130/18437	0.929997149868362	0.962214141203293	29333	Cd46	XR_001835573.1,XR_001835574.1,XR_001840492.1,XR_593722.2
GO:0062023	collagen-containing extracellular matrix	2/372	217/18437	0.935473438193818	0.963474316674676	29393/64679	Col1a1/Tgm4	XR_001840385.1,XR_001840386.1/XR_001835573.1,XR_001835574.1,XR_001840492.1,XR_593722.2
GO:0030018	Z disc	1/372	134/18437	0.935516356592599	0.963474316674676	81679	Jup	XR_001840290.1
GO:0098858	actin-based cell projection	2/372	221/18437	0.939676417887896	0.964521529641458	192211/292041	Prom2/Wwox	XR_352593.3/XR_597265.2
GO:0099634	postsynaptic specialization membrane	1/372	139/18437	0.941809002963097	0.964521529641458	24261	Chrnb1	XR_001838621.1
GO:0005882	intermediate filament	1/372	140/18437	0.942992031211962	0.964521529641458	81679	Jup	XR_001840290.1
GO:0097730	non-motile cilium	1/372	145/18437	0.94855691300854	0.966868609568346	300866	Lca5	XR_001835573.1,XR_001835574.1
GO:0031674	I band	1/372	146/18437	0.949603098683197	0.966868609568346	81679	Jup	XR_001840290.1
GO:0031252	cell leading edge	4/372	414/18437	0.96925606950166	0.984641086477877	81651/300228/85491/303039	Cspg4/Lima1/Vamp7/Wwc1	XR_593928.1/XR_001840492.1,XR_593722.2/XR_001835573.1,XR_001835574.1,XR_001840492.1,XR_593722.2/XR_001835573.1,XR_001835574.1,XR_593722.2
GO:0005681	spliceosomal complex	1/372	177/18437	0.973359628269308	0.986572654897398	363113	Syncrip	XR_001835573.1,XR_001835574.1,XR_001840492.1,XR_593722.2
GO:0031012	extracellular matrix	3/372	362/18437	0.978325664164223	0.989367714549824	361341/29393/64679	Ccbe1/Col1a1/Tgm4	XR_001842127.1/XR_001840385.1,XR_001840386.1/XR_001835573.1,XR_001835574.1,XR_001840492.1,XR_593722.2
GO:0043197	dendritic spine	1/372	214/18437	0.98757009223534	0.992747832157898	25432	Drd4	XR_001838621.1
GO:0005840	ribosome	3/372	399/18437	0.988052056699936	0.992747832157898	54287/691814/498179	Eif2ak2/Mrpl57/RGD1563482	XR_593781.2/XR_001835573.1,XR_001835574.1,XR_001840492.1/XR_001835573.1,XR_001835574.1,XR_001840492.1
GO:0044309	neuron spine	1/372	217/18437	0.988315922192907	0.992747832157898	25432	Drd4	XR_001838621.1
GO:0044391	ribosomal subunit	2/372	336/18437	0.991987387365835	0.993965161611559	691814/498179	Mrpl57/RGD1563482	XR_001835573.1,XR_001835574.1,XR_001840492.1/XR_001835573.1,XR_001835574.1,XR_001840492.1
GO:0022626	cytosolic ribosome	1/372	249/18437	0.993965161611559	0.993965161611559	54287	Eif2ak2	XR_593781.2
