# Supplementary material for: Characteristics of phosgene aspiration lung injury analyzed based on transcriptomics and proteomics
Source: Front Genet. 2024 May 17;15:1393665. doi: 10.3389/fgene.2024.1393665 (PMC11140124; doi:10.3389/fgene.2024.1393665)
Supplement: Supplementary file 1 [file Presentation1.zip › Data/lncRNA/lncRNA_target_GO/Control--Treatment/GO-Molecular_Function.xls]

GOMFID	Term	GeneRatio	BgRatio	Pvalue	Qvalue	geneIDs	geneNames	RNAs
GO:0097602	cullin family protein binding	4/344	18/16869	0.00041467590251754	0.205405424464394	498030/310324/364410/300948	Anapc11/Dcun1d1/Kctd9/Rnf7	XR_001840908.1/XR_001842150.1,XR_354783.3,XR_596086.2/XR_596164.1/XR_001835573.1,XR_001835574.1,XR_001840492.1
GO:0004521	endoribonuclease activity	6/344	54/16869	0.000779522252822518	0.205405424464394	313593/301062/363912/65151/361020/361822	Ago3/Exog/Piwil1/Rida/Rpp14/Ybey	XR_001835573.1,XR_001835574.1,XR_001840492.1,XR_593722.2/XR_001842150.1,XR_354783.3,XR_596086.2/XR_001840492.1,XR_593722.2/XR_593486.1/XR_001835573.1,XR_001835574.1,XR_001840492.1,XR_593722.2/XR_596086.2
GO:0004540	ribonuclease activity	8/344	101/16869	0.0010742741721706	0.205405424464394	313593/305035/301062/363912/65151/364301/361020/361822	Ago3/Angel2/Exog/Piwil1/Rida/Rnase9/Rpp14/Ybey	XR_001835573.1,XR_001835574.1,XR_001840492.1,XR_593722.2/XR_354783.3/XR_001842150.1,XR_354783.3,XR_596086.2/XR_001840492.1,XR_593722.2/XR_593486.1/XR_001841046.1,XR_359313.3,XR_595687.2,XR_595688.2/XR_001835573.1,XR_001835574.1,XR_001840492.1,XR_593722.2/XR_596086.2
GO:0008047	enzyme activator activity	19/344	431/16869	0.00142708383132579	0.205405424464394	56826/25371/78963/315530/300115/362893/78966/117279/300235/305464/362184/360509/688581/25459/307366/304914/310533/313874/302953	Adap2/Adprh/Apaf1/Arhgap32/Arhgap8/Arhgap9/Arhgef11/Cflar/Dazap2/Depdc5/Dnajc24/Dock2/Elmod2/Hmgb1/Malt1/Rabgap1l/Rapgef2/Rasgrp3/Slx4	XR_001840492.1,XR_593722.2/XR_001840512.1/XR_001835573.1,XR_001835574.1,XR_001840492.1,XR_593722.2/XR_001838621.1/XR_355877.3/XR_354783.3,XR_596086.2/XR_351813.3/XR_001840492.1/XR_356009.3/XR_001840492.1/XR_001837190.1,XR_001837191.1/XR_001835573.1,XR_001835574.1/XR_596086.2/XR_593486.1/XR_001835573.1,XR_001835574.1/XR_595519.2/XR_591154.2/XR_001835573.1,XR_001835574.1/XR_001840109.1,XR_001840110…
GO:0005096	GTPase activator activity	12/344	216/16869	0.0016458767985929	0.205405424464394	56826/25371/315530/300115/362893/78966/305464/360509/688581/304914/310533/313874	Adap2/Adprh/Arhgap32/Arhgap8/Arhgap9/Arhgef11/Depdc5/Dock2/Elmod2/Rabgap1l/Rapgef2/Rasgrp3	XR_001840492.1,XR_593722.2/XR_001840512.1/XR_001838621.1/XR_355877.3/XR_354783.3,XR_596086.2/XR_351813.3/XR_001840492.1/XR_001835573.1,XR_001835574.1/XR_596086.2/XR_595519.2/XR_591154.2/XR_001835573.1,XR_001835574.1
GO:0030695	GTPase regulator activity	12/344	235/16869	0.00329976145039926	0.340077614410127	56826/25371/315530/300115/362893/78966/305464/360509/688581/304914/310533/313874	Adap2/Adprh/Arhgap32/Arhgap8/Arhgap9/Arhgef11/Depdc5/Dock2/Elmod2/Rabgap1l/Rapgef2/Rasgrp3	XR_001840492.1,XR_593722.2/XR_001840512.1/XR_001838621.1/XR_355877.3/XR_354783.3,XR_596086.2/XR_351813.3/XR_001840492.1/XR_001835573.1,XR_001835574.1/XR_596086.2/XR_595519.2/XR_591154.2/XR_001835573.1,XR_001835574.1
GO:0060589	nucleoside-triphosphatase regulator activity	13/344	274/16869	0.00424557411612747	0.340077614410127	56826/25371/315530/300115/362893/78966/305464/362184/360509/688581/304914/310533/313874	Adap2/Adprh/Arhgap32/Arhgap8/Arhgap9/Arhgef11/Depdc5/Dnajc24/Dock2/Elmod2/Rabgap1l/Rapgef2/Rasgrp3	XR_001840492.1,XR_593722.2/XR_001840512.1/XR_001838621.1/XR_355877.3/XR_354783.3,XR_596086.2/XR_351813.3/XR_001840492.1/XR_001837190.1,XR_001837191.1/XR_001835573.1,XR_001835574.1/XR_596086.2/XR_595519.2/XR_591154.2/XR_001835573.1,XR_001835574.1
GO:0019956	chemokine binding	4/344	33/16869	0.00435996941551445	0.340077614410127	117029/25459/311144/302562	Ccr5/Hmgb1/Itga4/Plp2	XR_593722.2/XR_593486.1/XR_001835573.1,XR_001835574.1/XR_001841046.1,XR_359313.3,XR_595687.2,XR_595688.2
GO:0008198	ferrous iron binding	4/344	38/16869	0.00726319722724899	0.503581674422596	362766/362184/58813/302719	Alkbh1/Dnajc24/Nt5e/RGD1563378	XR_001835573.1,XR_001835574.1,XR_593722.2/XR_001837190.1,XR_001837191.1/XR_001835573.1,XR_001835574.1,XR_001840492.1/XR_001840492.1,XR_593722.2
GO:0004519	endonuclease activity	7/344	113/16869	0.0084373647173096	0.526491558360119	313593/301062/363912/65151/361020/302953/361822	Ago3/Exog/Piwil1/Rida/Rpp14/Slx4/Ybey	XR_001835573.1,XR_001835574.1,XR_001840492.1,XR_593722.2/XR_001842150.1,XR_354783.3,XR_596086.2/XR_001840492.1,XR_593722.2/XR_593486.1/XR_001835573.1,XR_001835574.1,XR_001840492.1,XR_593722.2/XR_001840109.1,XR_001840110.1/XR_596086.2
GO:0050662	coenzyme binding	13/344	311/16869	0.0117323096074182	0.590307716917727	361277/64040/316421/24248/60356/366959/25322/307270/362657/24600/362972/64533/81805	Acbd7/Aldh9a1/Aox2/Cat/Csad/Gcat/Hsd17b1/Me2/Mthfr/Nos3/Pnpla3/Pnpo/Suox	XR_593722.2/XR_593486.1/XR_001835573.1,XR_001835574.1,XR_593722.2/XR_001837186.1/XR_001840492.1/XR_001835573.1,XR_001835574.1,XR_001840492.1,XR_593722.2/XR_001835573.1,XR_001835574.1,XR_593722.2/XR_596086.2/XR_001835573.1,XR_001835574.1,XR_001840492.1,XR_593722.2/XR_001842150.1/XR_001835573.1,XR_001835574.1,XR_001840492.1,XR_593722.2/XR_001838621.1/XR_590408.1
GO:0004693	cyclin-dependent protein serine/threonine kinase activity	3/344	24/16869	0.0123865995481676	0.590307716917727	314198/60396/503009	Cdkl1/Cdkl3/Cdkl4	XR_001835573.1,XR_001835574.1,XR_001840492.1,XR_593722.2/XR_354783.3,XR_596086.2/XR_001835573.1,XR_001835574.1,XR_001840492.1,XR_593722.2
GO:0004518	nuclease activity	9/344	183/16869	0.0129434808012699	0.590307716917727	313593/305035/301062/363912/65151/364301/361020/302953/361822	Ago3/Angel2/Exog/Piwil1/Rida/Rnase9/Rpp14/Slx4/Ybey	XR_001835573.1,XR_001835574.1,XR_001840492.1,XR_593722.2/XR_354783.3/XR_001842150.1,XR_354783.3,XR_596086.2/XR_001840492.1,XR_593722.2/XR_593486.1/XR_001841046.1,XR_359313.3,XR_595687.2,XR_595688.2/XR_001835573.1,XR_001835574.1,XR_001840492.1,XR_593722.2/XR_001840109.1,XR_001840110.1/XR_596086.2
GO:0097472	cyclin-dependent protein kinase activity	3/344	25/16869	0.013866799256522	0.590307716917727	314198/60396/503009	Cdkl1/Cdkl3/Cdkl4	XR_001835573.1,XR_001835574.1,XR_001840492.1,XR_593722.2/XR_354783.3,XR_596086.2/XR_001835573.1,XR_001835574.1,XR_001840492.1,XR_593722.2
GO:0016670	oxidoreductase activity, acting on a sulfur group of donors, oxygen as acceptor	2/344	10/16869	0.0167458363494967	0.590307716917727	681023/81805	Qsox2/Suox	XR_001835573.1,XR_001835574.1/XR_590408.1
GO:0004861	cyclin-dependent protein serine/threonine kinase inhibitor activity	2/344	11/16869	0.0201941999389495	0.590307716917727	303580/360555	Hexim2/Inca1	XR_001835573.1,XR_001835574.1,XR_001840492.1,XR_593722.2/XR_001840492.1,XR_593722.2
GO:0070410	co-SMAD binding	2/344	11/16869	0.0201941999389495	0.590307716917727	25671/363445	Smad1/Usp9x	XR_001835573.1,XR_001835574.1,XR_001840492.1,XR_593722.2/XR_001835573.1,XR_001835574.1,XR_001840492.1,XR_593722.2
GO:0004860	protein kinase inhibitor activity	4/344	52/16869	0.021351133028369	0.590307716917727	362778/303580/360555/117186	Gskip/Hexim2/Inca1/Sh3bp5	XR_593722.2/XR_001835573.1,XR_001835574.1,XR_001840492.1,XR_593722.2/XR_001840492.1,XR_593722.2/XR_001835573.1,XR_001835574.1
GO:0070405	ammonium ion binding	5/344	79/16869	0.0226213686907224	0.590307716917727	25102/24261/25432/79247/286936	Chrna5/Chrnb1/Drd4/Htr5b/Pcyt1b	XR_001835573.1,XR_001835574.1,XR_001840492.1/XR_001838621.1/XR_001838621.1/XR_001840492.1/XR_593722.2
GO:0004674	protein serine/threonine kinase activity	15/344	415/16869	0.0236821345699298	0.590307716917727	25237/314198/60396/503009/114212/27137/54287/59077/304286/685619/315978/116551/291061/59329/290229	Acvrl1/Cdkl1/Cdkl3/Cdkl4/Chek2/Eif2ak1/Eif2ak2/Grk4/Lmtk2/LOC685619/Nek11/Pdk1/Riok1/Sik1/Tssk4	XR_593486.1/XR_001835573.1,XR_001835574.1,XR_001840492.1,XR_593722.2/XR_354783.3,XR_596086.2/XR_001835573.1,XR_001835574.1,XR_001840492.1,XR_593722.2/XR_001838621.1/XR_001835573.1,XR_001835574.1/XR_593781.2/XR_001835573.1,XR_001835574.1,XR_593722.2/XR_590408.1/XR_593486.1/XR_001840498.1/XR_001840492.1/XR_001835573.1,XR_001835574.1,XR_001840492.1,XR_593722.2/XR_001842578.1/XR_354783.3,XR_596086.2
GO:0008253	5'-nucleotidase activity	2/344	12/16869	0.0239104468453289	0.590307716917727	312373/58813	Nt5c3a/Nt5e	XR_001837599.1/XR_001835573.1,XR_001835574.1,XR_001840492.1
GO:0015279	store-operated calcium channel activity	2/344	12/16869	0.0239104468453289	0.590307716917727	304592/89821	Orai2/Trpc1	XR_001835573.1,XR_001835574.1,XR_001840492.1,XR_593722.2/XR_353556.3
GO:0003756	protein disulfide isomerase activity	2/344	13/16869	0.0278822838049208	0.590307716917727	364755/681023	Ero1b/Qsox2	XR_596895.2/XR_001835573.1,XR_001835574.1
GO:0009982	pseudouridine synthase activity	2/344	13/16869	0.0278822838049208	0.590307716917727	296751/362416	Pus7/Rpusd3	XR_001840492.1,XR_593722.2/XR_353556.3
GO:0016864	intramolecular oxidoreductase activity, transposing S-S bonds	2/344	13/16869	0.0278822838049208	0.590307716917727	364755/681023	Ero1b/Qsox2	XR_596895.2/XR_001835573.1,XR_001835574.1
GO:0097153	cysteine-type endopeptidase activity involved in apoptotic process	2/344	13/16869	0.0278822838049208	0.590307716917727	64044/117279	Casp8/Cflar	XR_001835573.1,XR_001835574.1/XR_001840492.1
GO:0019210	kinase inhibitor activity	4/344	57/16869	0.028802919089682	0.590307716917727	362778/303580/360555/117186	Gskip/Hexim2/Inca1/Sh3bp5	XR_593722.2/XR_001835573.1,XR_001835574.1,XR_001840492.1,XR_593722.2/XR_001840492.1,XR_593722.2/XR_001835573.1,XR_001835574.1
GO:0050661	NADP binding	4/344	57/16869	0.028802919089682	0.590307716917727	24248/25322/362657/24600	Cat/Hsd17b1/Mthfr/Nos3	XR_001837186.1/XR_001835573.1,XR_001835574.1,XR_593722.2/XR_001835573.1,XR_001835574.1,XR_001840492.1,XR_593722.2/XR_001842150.1
GO:0140098	catalytic activity, acting on RNA	12/344	319/16869	0.0311594586018539	0.590307716917727	313593/362766/305035/301062/360821/363912/364834/287593/65151/364301/361020/361822	Ago3/Alkbh1/Angel2/Exog/Gatc/Piwil1/Polr2d/Ptrh2/Rida/Rnase9/Rpp14/Ybey	XR_001835573.1,XR_001835574.1,XR_001840492.1,XR_593722.2/XR_001835573.1,XR_001835574.1,XR_593722.2/XR_354783.3/XR_001842150.1,XR_354783.3,XR_596086.2/XR_001840492.1,XR_593722.2/XR_001840492.1,XR_593722.2/XR_146387.4/XR_593486.1/XR_593486.1/XR_001841046.1,XR_359313.3,XR_595687.2,XR_595688.2/XR_001835573.1,XR_001835574.1,XR_001840492.1,XR_593722.2/XR_596086.2
GO:0004659	prenyltransferase activity	2/344	14/16869	0.0320978049949972	0.590307716917727	64511/291211	Fntb/Ggps1	XR_354926.1/XR_354783.3,XR_596086.2
GO:0005545	1-phosphatidylinositol binding	2/344	14/16869	0.0320978049949972	0.590307716917727	56826/297096	Adap2/Snx10	XR_001840492.1,XR_593722.2/XR_001840492.1,XR_593722.2
GO:0008252	nucleotidase activity	2/344	14/16869	0.0320978049949972	0.590307716917727	312373/58813	Nt5c3a/Nt5e	XR_001837599.1/XR_001835573.1,XR_001835574.1,XR_001840492.1
GO:0043176	amine binding	2/344	14/16869	0.0320978049949972	0.590307716917727	64040/79247	Aldh9a1/Htr5b	XR_593486.1/XR_001840492.1
GO:0016667	oxidoreductase activity, acting on a sulfur group of donors	4/344	59/16869	0.0321642025243633	0.590307716917727	364755/309465/681023/81805	Ero1b/Gsto2/Qsox2/Suox	XR_596895.2/XR_001840492.1,XR_593722.2/XR_001835573.1,XR_001835574.1/XR_590408.1
GO:0015116	sulfate transmembrane transporter activity	2/344	15/16869	0.0365454814195424	0.633455011272069	85263/304784	Slc25a14/Slc26a9	XR_001842774.1/XR_595462.1
GO:0016755	transferase activity, transferring amino-acyl groups	2/344	15/16869	0.0365454814195424	0.633455011272069	292687/64679	Qpctl/Tgm4	XR_001841046.1,XR_359313.3,XR_595687.2,XR_595688.2/XR_001835573.1,XR_001835574.1,XR_001840492.1,XR_593722.2
GO:0003727	single-stranded RNA binding	5/344	92/16869	0.0399885631054526	0.63830251224931	313593/25459/363912/364834/363113	Ago3/Hmgb1/Piwil1/Polr2d/Syncrip	XR_001835573.1,XR_001835574.1,XR_001840492.1,XR_593722.2/XR_593486.1/XR_001840492.1,XR_593722.2/XR_146387.4/XR_001835573.1,XR_001835574.1,XR_001840492.1,XR_593722.2
GO:0005123	death receptor binding	2/344	16/16869	0.0412141505647702	0.63830251224931	64044/117279	Casp8/Cflar	XR_001835573.1,XR_001835574.1/XR_001840492.1
GO:0022848	acetylcholine-gated cation-selective channel activity	2/344	16/16869	0.0412141505647702	0.63830251224931	25102/24261	Chrna5/Chrnb1	XR_001835573.1,XR_001835574.1,XR_001840492.1/XR_001838621.1
GO:0042166	acetylcholine binding	2/344	16/16869	0.0412141505647702	0.63830251224931	25102/24261	Chrna5/Chrnb1	XR_001835573.1,XR_001835574.1,XR_001840492.1/XR_001838621.1
GO:0016893	endonuclease activity, active with either ribo- or deoxyribonucleic acids and producing 5'-phosphomonoesters	3/344	38/16869	0.0419397484009963	0.63830251224931	313593/361020/302953	Ago3/Rpp14/Slx4	XR_001835573.1,XR_001835574.1,XR_001840492.1,XR_593722.2/XR_001835573.1,XR_001835574.1,XR_001840492.1,XR_593722.2/XR_001840109.1,XR_001840110.1
GO:0019207	kinase regulator activity	8/344	192/16869	0.0435211135635791	0.646599401516032	300235/362778/303580/25459/360555/307366/60664/117186	Dazap2/Gskip/Hexim2/Hmgb1/Inca1/Malt1/Pik3r3/Sh3bp5	XR_356009.3/XR_593722.2/XR_001835573.1,XR_001835574.1,XR_001840492.1,XR_593722.2/XR_593486.1/XR_001840492.1,XR_593722.2/XR_001835573.1,XR_001835574.1/XR_001835573.1,XR_001835574.1,XR_001840492.1,XR_593722.2/XR_001835573.1,XR_001835574.1
GO:0051010	microtubule plus-end binding	2/344	17/16869	0.0460930063178891	0.658449256040412	298848/308870	Mapre3/Numa1	XR_001838298.1/XR_001835573.1,XR_001835574.1,XR_593722.2
GO:0001227	DNA-binding transcription repressor activity, RNA polymerase II-specific	9/344	231/16869	0.047797934618153	0.658449256040412	313125/305589/24388/316626/311658/116545/309002/498945/311604	Bach2/Bcl11a/Gfi1/Hes6/Nfatc2/Pou6f1/Zfp668/Zfp90/Zhx3	XR_001837922.1/XR_001835573.1,XR_001835574.1/XR_001840492.1,XR_593722.2/NR_131101.1/XR_001835573.1,XR_001835574.1,XR_593722.2/XR_356009.3/XR_001840492.1/XR_001835573.1,XR_001835574.1,XR_001840492.1,XR_593722.2/XR_354783.3
GO:0005109	frizzled binding	3/344	41/16869	0.0507099112697668	0.658449256040412	303811/100360552/303412	Dvl3/Fzd7/Rnf43	XR_001836873.1/XR_001837817.1,XR_593486.1/XR_001835573.1,XR_001835574.1,XR_001840492.1,XR_354783.3,XR_593722.2,XR_596086.2
GO:0010181	FMN binding	2/344	18/16869	0.0511715891427314	0.658449256040412	24600/64533	Nos3/Pnpo	XR_001842150.1/XR_001838621.1
GO:0016894	endonuclease activity, active with either ribo- or deoxyribonucleic acids and producing 3'-phosphomonoesters	2/344	18/16869	0.0511715891427314	0.658449256040412	65151/302953	Rida/Slx4	XR_593486.1/XR_001840109.1,XR_001840110.1
GO:0030246	carbohydrate binding	10/344	271/16869	0.0518157542064733	0.658449256040412	362029/293628/113937/362445/689790/313843/29750/291069/25350/65197	Agl/Chid1/Clec2d/Clec2d2/Clec2dl1/Galm/Galnt7/Ppp1r3g/Sftpd/Slc2a5	XR_001842150.1,XR_354783.3,XR_596086.2/XR_596086.2/XR_353646.3/XR_353646.3/XR_353646.3/XR_001835573.1,XR_001835574.1,XR_001840492.1,XR_593722.2/XR_001840492.1,XR_593722.2/XR_596716.1/XR_360377.3/XR_001838621.1
GO:0005543	phospholipid binding	14/344	424/16869	0.0532008946092086	0.658449256040412	56826/315530/362893/289992/100360552/497943/360619/25459/308870/286936/362972/310533/297096/299142	Adap2/Arhgap32/Arhgap9/Fermt2/Fzd7/Gltpd2/Gsdma/Hmgb1/Numa1/Pcyt1b/Pnpla3/Rapgef2/Snx10/Syt16	XR_001840492.1,XR_593722.2/XR_001838621.1/XR_354783.3,XR_596086.2/XR_596086.2/XR_001837817.1,XR_593486.1/XR_001835573.1,XR_001835574.1,XR_001840492.1/XR_001838621.1,XR_593486.1/XR_593486.1/XR_001835573.1,XR_001835574.1,XR_593722.2/XR_593722.2/XR_001835573.1,XR_001835574.1,XR_001840492.1,XR_593722.2/XR_591154.2/XR_001840492.1,XR_593722.2/XR_001838471.1
GO:0004715	non-membrane spanning protein tyrosine kinase activity	3/344	42/16869	0.0538155641956106	0.658449256040412	364403/54287/25150	Blk/Eif2ak2/Fyn	XR_001835573.1,XR_001835574.1,XR_001840492.1,XR_593722.2/XR_593781.2/XR_001842492.1
GO:0005547	phosphatidylinositol-3,4,5-trisphosphate binding	3/344	42/16869	0.0538155641956106	0.658449256040412	56826/362893/289992	Adap2/Arhgap9/Fermt2	XR_001840492.1,XR_593722.2/XR_354783.3,XR_596086.2/XR_596086.2
GO:0016408	C-acyltransferase activity	2/344	19/16869	0.0564397765060081	0.667782071804167	24763/366959	Acsm3/Gcat	XR_590444.2/XR_001835573.1,XR_001835574.1,XR_001840492.1,XR_593722.2
GO:0019955	cytokine binding	6/344	134/16869	0.0567186695602898	0.667782071804167	25237/117029/25459/288264/311144/302562	Acvrl1/Ccr5/Hmgb1/Ifnar1/Itga4/Plp2	XR_593486.1/XR_593722.2/XR_593486.1/XR_593486.1/XR_001835573.1,XR_001835574.1/XR_001841046.1,XR_359313.3,XR_595687.2,XR_595688.2
GO:0005242	inward rectifier potassium channel activity	2/344	20/16869	0.0618877735481	0.701392093905189	276720/25743	Kcnj14/Kcnj6	XR_354783.3,XR_596086.2/XR_593722.2
GO:0051428	peptide hormone receptor binding	2/344	20/16869	0.0618877735481	0.701392093905189	25150/25194	Fyn/Gnrh1	XR_001842492.1/XR_596164.1
GO:0015297	antiporter activity	4/344	76/16869	0.0696432227191298	0.701392093905189	85263/304784/311637/313765	Slc25a14/Slc26a9/Slc35c2/Slc35e2b	XR_001842774.1/XR_595462.1/XR_596086.2/XR_001841467.1
GO:0051879	Hsp90 protein binding	3/344	47/16869	0.0706557677825211	0.701392093905189	360573/24600/305246	Ksr1/Nos3/Ppef2	XR_593722.2/XR_001842150.1/XR_001840492.1,XR_593722.2
GO:0001871	pattern binding	2/344	22/16869	0.0732856012876623	0.701392093905189	362029/291069	Agl/Ppp1r3g	XR_001842150.1,XR_354783.3,XR_596086.2/XR_596716.1
GO:0015464	acetylcholine receptor activity	2/344	22/16869	0.0732856012876623	0.701392093905189	25102/24261	Chrna5/Chrnb1	XR_001835573.1,XR_001835574.1,XR_001840492.1/XR_001838621.1
GO:0030247	polysaccharide binding	2/344	22/16869	0.0732856012876623	0.701392093905189	362029/291069	Agl/Ppp1r3g	XR_001842150.1,XR_354783.3,XR_596086.2/XR_596716.1
GO:0001664	G protein-coupled receptor binding	10/344	292/16869	0.0769444569139671	0.701392093905189	78966/288593/114492/303811/25150/100360552/25643/363112/310533/303412	Arhgef11/Ccl24/Ccl28/Dvl3/Fyn/Fzd7/Gnai3/Mrap2/Rapgef2/Rnf43	XR_351813.3/XR_001835573.1,XR_001835574.1/XR_001842150.1/XR_001836873.1/XR_001842492.1/XR_001837817.1,XR_593486.1/XR_001836873.1/XR_594063.2/XR_591154.2/XR_001835573.1,XR_001835574.1,XR_001840492.1,XR_354783.3,XR_593722.2,XR_596086.2
GO:0070840	dynein complex binding	2/344	23/16869	0.0792173999768992	0.701392093905189	308581/308870	Ccdc155/Numa1	XR_001837817.1/XR_001835573.1,XR_001835574.1,XR_593722.2
GO:0043178	alcohol binding	4/344	80/16869	0.0807300373488209	0.701392093905189	56826/64047/192211/89821	Adap2/Lrat/Prom2/Trpc1	XR_001840492.1,XR_593722.2/XR_001836777.1/XR_352593.3/XR_353556.3
GO:0015026	coreceptor activity	2/344	24/16869	0.0852929272886021	0.701392093905189	25408/680665	Cd80/Fcrl1	XR_001840512.1/XR_001835573.1,XR_001835574.1
GO:0022838	substrate-specific channel activity	13/344	417/16869	0.0863209486711576	0.701392093905189	314847/25102/24261/307900/276720/25743/25480/304592/25349/304784/305623/89821/309407	Best3/Chrna5/Chrnb1/Kcng4/Kcnj14/Kcnj6/Mip/Orai2/Scn2b/Slc26a9/Tmem175/Trpc1/Trpm3	XR_001835573.1,XR_001835574.1/XR_001835573.1,XR_001835574.1,XR_001840492.1/XR_001838621.1/XR_001835573.1,XR_001835574.1,XR_593486.1/XR_354783.3,XR_596086.2/XR_593722.2/XR_354783.3,XR_596086.2/XR_001835573.1,XR_001835574.1,XR_001840492.1,XR_593722.2/XR_001835573.1,XR_001835574.1/XR_595462.1/XR_001835573.1,XR_001835574.1,XR_001840492.1,XR_593722.2/XR_353556.3/XR_001836102.1,XR_001836356.1
GO:0003725	double-stranded RNA binding	4/344	83/16869	0.0895828203470171	0.701392093905189	313593/54287/25459/304549	Ago3/Eif2ak2/Hmgb1/Oasl2	XR_001835573.1,XR_001835574.1,XR_001840492.1,XR_593722.2/XR_593781.2/XR_593486.1/XR_001840492.1,XR_593722.2
GO:0030170	pyridoxal phosphate binding	3/344	53/16869	0.0935616458182016	0.701392093905189	60356/366959/64533	Csad/Gcat/Pnpo	XR_001840492.1/XR_001835573.1,XR_001835574.1,XR_001840492.1,XR_593722.2/XR_001838621.1
GO:0008013	beta-catenin binding	4/344	85/16869	0.0957329352863826	0.701392093905189	310704/303811/690752/24600	Bcl9/Dvl3/Med12l/Nos3	XR_596086.2/XR_001836873.1/XR_596086.2/XR_001842150.1
GO:0016798	hydrolase activity, acting on glycosyl bonds	5/344	119/16869	0.0964528550321471	0.701392093905189	25371/362029/315165/117185/316642	Adprh/Agl/Naga/Neu3/Neu4	XR_001840512.1/XR_001842150.1,XR_354783.3,XR_596086.2/XR_001840492.1/XR_593486.1/XR_001835573.1,XR_001835574.1
GO:0070279	vitamin B6 binding	3/344	54/16869	0.0976434883223316	0.701392093905189	60356/366959/64533	Csad/Gcat/Pnpo	XR_001840492.1/XR_001835573.1,XR_001835574.1,XR_001840492.1,XR_593722.2/XR_001838621.1
GO:0004190	aspartic-type endopeptidase activity	2/344	26/16869	0.0978422911728243	0.701392093905189	313668/311401	Ddi2/Sppl2a	XR_593486.1/XR_590408.1
GO:0016866	intramolecular transferase activity	2/344	26/16869	0.0978422911728243	0.701392093905189	296751/362416	Pus7/Rpusd3	XR_001840492.1,XR_593722.2/XR_353556.3
GO:0016891	endoribonuclease activity, producing 5'-phosphomonoesters	2/344	26/16869	0.0978422911728243	0.701392093905189	313593/361020	Ago3/Rpp14	XR_001835573.1,XR_001835574.1,XR_001840492.1,XR_593722.2/XR_001835573.1,XR_001835574.1,XR_001840492.1,XR_593722.2
GO:0031435	mitogen-activated protein kinase kinase kinase binding	2/344	26/16869	0.0978422911728243	0.701392093905189	300235/305246	Dazap2/Ppef2	XR_356009.3/XR_001840492.1,XR_593722.2
GO:0016853	isomerase activity	6/344	157/16869	0.102504672603532	0.701392093905189	364755/313843/296751/681023/362416/303194	Ero1b/Galm/Pus7/Qsox2/Rpusd3/Top3a	XR_596895.2/XR_001835573.1,XR_001835574.1,XR_001840492.1,XR_593722.2/XR_001840492.1,XR_593722.2/XR_001835573.1,XR_001835574.1/XR_353556.3/XR_593722.2
GO:0050839	cell adhesion molecule binding	8/344	232/16869	0.103189237714912	0.701392093905189	24247/29333/25459/311144/81679/24600/60391/306451	Casr/Cd46/Hmgb1/Itga4/Jup/Nos3/Nrxn1/Tenm3	XR_001840492.1/XR_001835573.1,XR_001835574.1,XR_001840492.1,XR_593722.2/XR_593486.1/XR_001835573.1,XR_001835574.1/XR_001840290.1/XR_001842150.1/XR_354566.3/XR_596457.2
GO:0003785	actin monomer binding	2/344	27/16869	0.104300372941283	0.701392093905189	300228/24600	Lima1/Nos3	XR_001840492.1,XR_593722.2/XR_001842150.1
GO:0070001	aspartic-type peptidase activity	2/344	27/16869	0.104300372941283	0.701392093905189	313668/311401	Ddi2/Sppl2a	XR_593486.1/XR_590408.1
GO:0071813	lipoprotein particle binding	2/344	27/16869	0.104300372941283	0.701392093905189	362558/498638	Lrp8/Msr1	XR_001840498.1/XR_001835573.1,XR_001835574.1,XR_001840492.1,XR_593722.2
GO:0071814	protein-lipid complex binding	2/344	27/16869	0.104300372941283	0.701392093905189	362558/498638	Lrp8/Msr1	XR_001840498.1/XR_001835573.1,XR_001835574.1,XR_001840492.1,XR_593722.2
GO:0000062	fatty-acyl-CoA binding	2/344	28/16869	0.110870658372048	0.701392093905189	361277/362972	Acbd7/Pnpla3	XR_593722.2/XR_001835573.1,XR_001835574.1,XR_001840492.1,XR_593722.2
GO:0045296	cadherin binding	3/344	58/16869	0.114663880775403	0.701392093905189	29333/81679/24600	Cd46/Jup/Nos3	XR_001835573.1,XR_001835574.1,XR_001840492.1,XR_593722.2/XR_001840290.1/XR_001842150.1
GO:0005261	cation channel activity	10/344	317/16869	0.115318436999144	0.701392093905189	25102/24261/307900/276720/25743/304592/25349/305623/89821/309407	Chrna5/Chrnb1/Kcng4/Kcnj14/Kcnj6/Orai2/Scn2b/Tmem175/Trpc1/Trpm3	XR_001835573.1,XR_001835574.1,XR_001840492.1/XR_001838621.1/XR_001835573.1,XR_001835574.1,XR_593486.1/XR_354783.3,XR_596086.2/XR_593722.2/XR_001835573.1,XR_001835574.1,XR_001840492.1,XR_593722.2/XR_001835573.1,XR_001835574.1/XR_001835573.1,XR_001835574.1,XR_001840492.1,XR_593722.2/XR_353556.3/XR_001836102.1,XR_001836356.1
GO:0019887	protein kinase regulator activity	6/344	163/16869	0.116910514068779	0.701392093905189	300235/362778/303580/25459/360555/117186	Dazap2/Gskip/Hexim2/Hmgb1/Inca1/Sh3bp5	XR_356009.3/XR_593722.2/XR_001835573.1,XR_001835574.1,XR_001840492.1,XR_593722.2/XR_593486.1/XR_001840492.1,XR_593722.2/XR_001835573.1,XR_001835574.1
GO:0001530	lipopolysaccharide binding	2/344	29/16869	0.117545919366538	0.701392093905189	25459/25350	Hmgb1/Sftpd	XR_593486.1/XR_360377.3
GO:0016504	peptidase activator activity	2/344	29/16869	0.117545919366538	0.701392093905189	78963/117279	Apaf1/Cflar	XR_001835573.1,XR_001835574.1,XR_001840492.1,XR_593722.2/XR_001840492.1
GO:0030291	protein serine/threonine kinase inhibitor activity	2/344	29/16869	0.117545919366538	0.701392093905189	303580/360555	Hexim2/Inca1	XR_001835573.1,XR_001835574.1,XR_001840492.1,XR_593722.2/XR_001840492.1,XR_593722.2
GO:0050699	WW domain binding	2/344	29/16869	0.117545919366538	0.701392093905189	300235/310533	Dazap2/Rapgef2	XR_356009.3/XR_591154.2
GO:0035198	miRNA binding	2/344	30/16869	0.124319174415583	0.701392093905189	313593/500562	Ago3/Lin28a	XR_001835573.1,XR_001835574.1,XR_001840492.1,XR_593722.2/XR_001835573.1,XR_001835574.1,XR_593722.2
GO:0020037	heme binding	6/344	166/16869	0.124474958358575	0.701392093905189	24248/303293/293989/27137/24600/81805	Cat/Cyb5d2/Cyp2c6v1/Eif2ak1/Nos3/Suox	XR_001837186.1/XR_596086.2/XR_001835573.1,XR_001835574.1,XR_593722.2/XR_001835573.1,XR_001835574.1/XR_001842150.1/XR_590408.1
GO:0005085	guanyl-nucleotide exchange factor activity	7/344	204/16869	0.124599178582691	0.701392093905189	78966/360509/305987/404781/310533/313874/117186	Arhgef11/Dock2/Dock5/Iqsec3/Rapgef2/Rasgrp3/Sh3bp5	XR_351813.3/XR_001835573.1,XR_001835574.1/XR_596164.1/XR_001835573.1,XR_001835574.1,XR_001840492.1/XR_591154.2/XR_001835573.1,XR_001835574.1/XR_001835573.1,XR_001835574.1
GO:0005506	iron ion binding	7/344	204/16869	0.124599178582691	0.701392093905189	362766/316421/293989/362184/58813/305246/302719	Alkbh1/Aox2/Cyp2c6v1/Dnajc24/Nt5e/Ppef2/RGD1563378	XR_001835573.1,XR_001835574.1,XR_593722.2/XR_001835573.1,XR_001835574.1,XR_593722.2/XR_001835573.1,XR_001835574.1,XR_593722.2/XR_001837190.1,XR_001837191.1/XR_001835573.1,XR_001835574.1,XR_001840492.1/XR_001840492.1,XR_593722.2/XR_001840492.1,XR_593722.2
GO:0003712	transcription coregulator activity	13/344	446/16869	0.126056751395853	0.701392093905189	305589/310704/293674/316626/25459/81679/690752/303905/161475/361745/303039/292041/311604	Bcl11a/Bcl9/Drap1/Hes6/Hmgb1/Jup/Med12l/Parp9/Psmd9/Smarca2/Wwc1/Wwox/Zhx3	XR_001835573.1,XR_001835574.1/XR_596086.2/XR_593486.1/NR_131101.1/XR_593486.1/XR_001840290.1/XR_596086.2/XR_001840492.1,XR_593722.2/XR_001840492.1,XR_593722.2/XR_001836116.1/XR_001835573.1,XR_001835574.1,XR_593722.2/XR_597265.2/XR_354783.3
GO:0015267	channel activity	13/344	447/16869	0.127587341612637	0.701392093905189	314847/25102/24261/307900/276720/25743/25480/304592/25349/304784/305623/89821/309407	Best3/Chrna5/Chrnb1/Kcng4/Kcnj14/Kcnj6/Mip/Orai2/Scn2b/Slc26a9/Tmem175/Trpc1/Trpm3	XR_001835573.1,XR_001835574.1/XR_001835573.1,XR_001835574.1,XR_001840492.1/XR_001838621.1/XR_001835573.1,XR_001835574.1,XR_593486.1/XR_354783.3,XR_596086.2/XR_593722.2/XR_354783.3,XR_596086.2/XR_001835573.1,XR_001835574.1,XR_001840492.1,XR_593722.2/XR_001835573.1,XR_001835574.1/XR_595462.1/XR_001835573.1,XR_001835574.1,XR_001840492.1,XR_593722.2/XR_353556.3/XR_001836102.1,XR_001836356.1
GO:0022803	passive transmembrane transporter activity	13/344	447/16869	0.127587341612637	0.701392093905189	314847/25102/24261/307900/276720/25743/25480/304592/25349/304784/305623/89821/309407	Best3/Chrna5/Chrnb1/Kcng4/Kcnj14/Kcnj6/Mip/Orai2/Scn2b/Slc26a9/Tmem175/Trpc1/Trpm3	XR_001835573.1,XR_001835574.1/XR_001835573.1,XR_001835574.1,XR_001840492.1/XR_001838621.1/XR_001835573.1,XR_001835574.1,XR_593486.1/XR_354783.3,XR_596086.2/XR_593722.2/XR_354783.3,XR_596086.2/XR_001835573.1,XR_001835574.1,XR_001840492.1,XR_593722.2/XR_001835573.1,XR_001835574.1/XR_595462.1/XR_001835573.1,XR_001835574.1,XR_001840492.1,XR_593722.2/XR_353556.3/XR_001836102.1,XR_001836356.1
GO:0042165	neurotransmitter binding	3/344	61/16869	0.128107796038489	0.701392093905189	25102/24261/79247	Chrna5/Chrnb1/Htr5b	XR_001835573.1,XR_001835574.1,XR_001840492.1/XR_001838621.1/XR_001840492.1
GO:0005216	ion channel activity	12/344	406/16869	0.128236517367504	0.701392093905189	314847/25102/24261/307900/276720/25743/304592/25349/304784/305623/89821/309407	Best3/Chrna5/Chrnb1/Kcng4/Kcnj14/Kcnj6/Orai2/Scn2b/Slc26a9/Tmem175/Trpc1/Trpm3	XR_001835573.1,XR_001835574.1/XR_001835573.1,XR_001835574.1,XR_001840492.1/XR_001838621.1/XR_001835573.1,XR_001835574.1,XR_593486.1/XR_354783.3,XR_596086.2/XR_593722.2/XR_001835573.1,XR_001835574.1,XR_001840492.1,XR_593722.2/XR_001835573.1,XR_001835574.1/XR_595462.1/XR_001835573.1,XR_001835574.1,XR_001840492.1,XR_593722.2/XR_353556.3/XR_001836102.1,XR_001836356.1
GO:0004553	hydrolase activity, hydrolyzing O-glycosyl compounds	4/344	95/16869	0.129278899460455	0.701392093905189	362029/315165/117185/316642	Agl/Naga/Neu3/Neu4	XR_001842150.1,XR_354783.3,XR_596086.2/XR_001840492.1/XR_593486.1/XR_001835573.1,XR_001835574.1
GO:0071889	14-3-3 protein binding	2/344	31/16869	0.131183681596824	0.701392093905189	360573/59329	Ksr1/Sik1	XR_593722.2/XR_001842578.1
GO:0005088	Ras guanyl-nucleotide exchange factor activity	5/344	132/16869	0.133089504413717	0.701392093905189	78966/360509/310533/313874/117186	Arhgef11/Dock2/Rapgef2/Rasgrp3/Sh3bp5	XR_351813.3/XR_001835573.1,XR_001835574.1/XR_591154.2/XR_001835573.1,XR_001835574.1/XR_001835573.1,XR_001835574.1
GO:0033218	amide binding	11/344	369/16869	0.135294041632784	0.701392093905189	361277/64511/497943/25459/362558/498638/65276/296634/362972/414788/83534	Acbd7/Fntb/Gltpd2/Hmgb1/Lrp8/Msr1/Nmur1/Nup214/Pnpla3/RT1-T24-3/Tpp1	XR_593722.2/XR_354926.1/XR_001835573.1,XR_001835574.1,XR_001840492.1/XR_593486.1/XR_001840498.1/XR_001835573.1,XR_001835574.1,XR_001840492.1,XR_593722.2/XR_593722.2/XR_001842150.1/XR_001835573.1,XR_001835574.1,XR_001840492.1,XR_593722.2/XR_593486.1/XR_001835573.1,XR_001835574.1,XR_001840492.1,XR_593722.2
GO:0035091	phosphatidylinositol binding	8/344	248/16869	0.135724993887624	0.701392093905189	56826/315530/362893/289992/100360552/360619/308870/297096	Adap2/Arhgap32/Arhgap9/Fermt2/Fzd7/Gsdma/Numa1/Snx10	XR_001840492.1,XR_593722.2/XR_001838621.1/XR_354783.3,XR_596086.2/XR_596086.2/XR_001837817.1,XR_593486.1/XR_001838621.1,XR_593486.1/XR_001835573.1,XR_001835574.1,XR_593722.2/XR_001840492.1,XR_593722.2
GO:0004197	cysteine-type endopeptidase activity	4/344	97/16869	0.136508972784597	0.701392093905189	64044/117279/307366/363445	Casp8/Cflar/Malt1/Usp9x	XR_001835573.1,XR_001835574.1/XR_001840492.1/XR_001835573.1,XR_001835574.1/XR_001835573.1,XR_001835574.1,XR_001840492.1,XR_593722.2
GO:0016722	oxidoreductase activity, oxidizing metal ions	2/344	32/16869	0.138132931753839	0.701392093905189	295669/302719	Cybrd1/RGD1563378	XR_001840492.1/XR_001840492.1,XR_593722.2
GO:1901682	sulfur compound transmembrane transporter activity	2/344	32/16869	0.138132931753839	0.701392093905189	85263/304784	Slc25a14/Slc26a9	XR_001842774.1/XR_595462.1
GO:0004175	endopeptidase activity	13/344	456/16869	0.141832890669171	0.701392093905189	690547/64044/29333/117279/313668/363795/307366/290206/353231/311401/83534/363445/361822	Adam30/Casp8/Cd46/Cflar/Ddi2/Lmln/Malt1/Psmb11/Spg7/Sppl2a/Tpp1/Usp9x/Ybey	XR_001835573.1,XR_001835574.1/XR_001835573.1,XR_001835574.1/XR_001835573.1,XR_001835574.1,XR_001840492.1,XR_593722.2/XR_001840492.1/XR_593486.1/XR_596086.2/XR_001835573.1,XR_001835574.1/XR_001835573.1,XR_001835574.1,XR_001840492.1,XR_593722.2/XR_001835573.1,XR_001835574.1,XR_001840492.1,XR_593722.2/XR_590408.1/XR_001835573.1,XR_001835574.1,XR_001840492.1,XR_593722.2/XR_001835573.1,XR_001835574.1,…
GO:0008234	cysteine-type peptidase activity	6/344	173/16869	0.143023273040874	0.701392093905189	64044/117279/498690/307366/171565/363445	Casp8/Cflar/Ctla2a/Malt1/Stambp/Usp9x	XR_001835573.1,XR_001835574.1/XR_001840492.1/XR_001835573.1,XR_001835574.1,XR_001840492.1/XR_001835573.1,XR_001835574.1/XR_354783.3,XR_596086.2/XR_001835573.1,XR_001835574.1,XR_001840492.1,XR_593722.2
GO:0099094	ligand-gated cation channel activity	4/344	99/16869	0.143898936742482	0.701392093905189	25102/24261/276720/25743	Chrna5/Chrnb1/Kcnj14/Kcnj6	XR_001835573.1,XR_001835574.1,XR_001840492.1/XR_001838621.1/XR_354783.3,XR_596086.2/XR_593722.2
GO:0008301	DNA binding, bending	2/344	33/16869	0.145160641852524	0.701392093905189	679571/25459	Hmg1l1/Hmgb1	XR_593486.1/XR_593486.1
GO:0046906	tetrapyrrole binding	6/344	174/16869	0.145772186196845	0.701392093905189	24248/303293/293989/27137/24600/81805	Cat/Cyb5d2/Cyp2c6v1/Eif2ak1/Nos3/Suox	XR_001837186.1/XR_596086.2/XR_001835573.1,XR_001835574.1,XR_593722.2/XR_001835573.1,XR_001835574.1/XR_001842150.1/XR_590408.1
GO:0004722	protein serine/threonine phosphatase activity	3/344	66/16869	0.151664343724826	0.701392093905189	361195/64538/305246	Cdc14b/Ilkap/Ppef2	XR_001838621.1/NR_131101.1/XR_001840492.1,XR_593722.2
GO:0016765	transferase activity, transferring alkyl or aryl (other than methyl) groups	3/344	66/16869	0.151664343724826	0.701392093905189	64511/291211/309465	Fntb/Ggps1/Gsto2	XR_354926.1/XR_354783.3,XR_596086.2/XR_001840492.1,XR_593722.2
GO:0003713	transcription coactivator activity	8/344	256/16869	0.153735233801142	0.701392093905189	310704/25459/81679/690752/161475/361745/303039/292041	Bcl9/Hmgb1/Jup/Med12l/Psmd9/Smarca2/Wwc1/Wwox	XR_596086.2/XR_593486.1/XR_001840290.1/XR_596086.2/XR_001840492.1,XR_593722.2/XR_001836116.1/XR_001835573.1,XR_001835574.1,XR_593722.2/XR_597265.2
GO:0140097	catalytic activity, acting on DNA	6/344	177/16869	0.15416202917778	0.701392093905189	362766/362960/84350/301062/302953/303194	Alkbh1/Dmc1/Dnmt1/Exog/Slx4/Top3a	XR_001835573.1,XR_001835574.1,XR_593722.2/XR_593722.2/XR_001835573.1,XR_001835574.1,XR_001840492.1,XR_593722.2/XR_001842150.1,XR_354783.3,XR_596086.2/XR_001840109.1,XR_001840110.1/XR_593722.2
GO:0002020	protease binding	5/344	140/16869	0.158308825910772	0.701392093905189	361341/117279/29393/303811/307366	Ccbe1/Cflar/Col1a1/Dvl3/Malt1	XR_001842127.1/XR_001840492.1/XR_001840385.1,XR_001840386.1/XR_001836873.1/XR_001835573.1,XR_001835574.1
GO:0000979	RNA polymerase II core promoter sequence-specific DNA binding	2/344	35/16869	0.15942740169445	0.701392093905189	171068/259270	Pou2f1/Zfp335	XR_596086.2/XR_001842150.1
GO:0005231	excitatory extracellular ligand-gated ion channel activity	2/344	35/16869	0.15942740169445	0.701392093905189	25102/24261	Chrna5/Chrnb1	XR_001835573.1,XR_001835574.1,XR_001840492.1/XR_001838621.1
GO:0008237	metallopeptidase activity	6/344	179/16869	0.15987178783671	0.701392093905189	690547/314855/363795/353231/171565/361822	Adam30/Cpm/Lmln/Spg7/Stambp/Ybey	XR_001835573.1,XR_001835574.1/XR_001835573.1,XR_001835574.1/XR_596086.2/XR_001835573.1,XR_001835574.1,XR_001840492.1,XR_593722.2/XR_354783.3,XR_596086.2/XR_596086.2
GO:0051287	NAD binding	3/344	68/16869	0.161447626863748	0.701392093905189	64040/316421/307270	Aldh9a1/Aox2/Me2	XR_593486.1/XR_001835573.1,XR_001835574.1,XR_593722.2/XR_596086.2
GO:0005310	dicarboxylic acid transmembrane transporter activity	2/344	36/16869	0.166654958583706	0.701392093905189	85263/304784	Slc25a14/Slc26a9	XR_001842774.1/XR_595462.1
GO:0031369	translation initiation factor binding	2/344	36/16869	0.166654958583706	0.701392093905189	500562/364834	Lin28a/Polr2d	XR_001835573.1,XR_001835574.1,XR_593722.2/XR_146387.4
GO:0061980	regulatory RNA binding	2/344	36/16869	0.166654958583706	0.701392093905189	313593/500562	Ago3/Lin28a	XR_001835573.1,XR_001835574.1,XR_001840492.1,XR_593722.2/XR_001835573.1,XR_001835574.1,XR_593722.2
GO:0003823	antigen binding	3/344	70/16869	0.17141557930097	0.701392093905189	245962/311144/414788	Cd48/Itga4/RT1-T24-3	XR_001840901.1,XR_595560.2,XR_595561.2/XR_001835573.1,XR_001835574.1/XR_593486.1
GO:0008009	chemokine activity	2/344	37/16869	0.173937977591923	0.701392093905189	288593/114492	Ccl24/Ccl28	XR_001835573.1,XR_001835574.1/XR_001842150.1
GO:0017069	snRNA binding	2/344	37/16869	0.173937977591923	0.701392093905189	303580/501688	Hexim2/Lsm11	XR_001835573.1,XR_001835574.1,XR_001840492.1,XR_593722.2/XR_593722.2
GO:0019840	isoprenoid binding	2/344	37/16869	0.173937977591923	0.701392093905189	64511/64047	Fntb/Lrat	XR_354926.1/XR_001836777.1
GO:1901567	fatty acid derivative binding	2/344	37/16869	0.173937977591923	0.701392093905189	361277/362972	Acbd7/Pnpla3	XR_593722.2/XR_001835573.1,XR_001835574.1,XR_001840492.1,XR_593722.2
GO:0004222	metalloendopeptidase activity	4/344	107/16869	0.174931192490697	0.701392093905189	690547/363795/353231/361822	Adam30/Lmln/Spg7/Ybey	XR_001835573.1,XR_001835574.1/XR_596086.2/XR_001835573.1,XR_001835574.1,XR_001840492.1,XR_593722.2/XR_596086.2
GO:0016746	transferase activity, transferring acyl groups	8/344	266/16869	0.177761092402911	0.701392093905189	24763/304208/366959/64047/363614/362972/292687/64679	Acsm3/Cers4/Gcat/Lrat/Natd1/Pnpla3/Qpctl/Tgm4	XR_590444.2/XR_591154.2/XR_001835573.1,XR_001835574.1,XR_001840492.1,XR_593722.2/XR_001836777.1/XR_001835573.1,XR_001835574.1/XR_001835573.1,XR_001835574.1,XR_001840492.1,XR_593722.2/XR_001841046.1,XR_359313.3,XR_595687.2,XR_595688.2/XR_001835573.1,XR_001835574.1,XR_001840492.1,XR_593722.2
GO:0043548	phosphatidylinositol 3-kinase binding	2/344	38/16869	0.181271212546974	0.701392093905189	25150/287070	Fyn/Nlrc3	XR_001842492.1/XR_001840109.1,XR_001840110.1
GO:0071949	FAD binding	2/344	38/16869	0.181271212546974	0.701392093905189	316421/362657	Aox2/Mthfr	XR_001835573.1,XR_001835574.1,XR_593722.2/XR_001835573.1,XR_001835574.1,XR_001840492.1,XR_593722.2
GO:0097718	disordered domain specific binding	2/344	38/16869	0.181271212546974	0.701392093905189	25150/308870	Fyn/Numa1	XR_001842492.1/XR_001835573.1,XR_001835574.1,XR_593722.2
GO:0005518	collagen binding	3/344	72/16869	0.181554070685643	0.701392093905189	361341/81651/56782	Ccbe1/Cspg4/Srgn	XR_001842127.1/XR_593928.1/XR_001835573.1,XR_001835574.1,XR_001840492.1
GO:0016505	peptidase activator activity involved in apoptotic process	1/344	10/16869	0.186238436217092	0.701392093905189	78963	Apaf1	XR_001835573.1,XR_001835574.1,XR_001840492.1,XR_593722.2
GO:0016671	oxidoreductase activity, acting on a sulfur group of donors, disulfide as acceptor	1/344	10/16869	0.186238436217092	0.701392093905189	364755	Ero1b	XR_596895.2
GO:0016884	carbon-nitrogen ligase activity, with glutamine as amido-N-donor	1/344	10/16869	0.186238436217092	0.701392093905189	360821	Gatc	XR_001840492.1,XR_593722.2
GO:0019531	oxalate transmembrane transporter activity	1/344	10/16869	0.186238436217092	0.701392093905189	304784	Slc26a9	XR_595462.1
GO:0019841	retinol binding	1/344	10/16869	0.186238436217092	0.701392093905189	64047	Lrat	XR_001836777.1
GO:0033204	ribonuclease P RNA binding	1/344	10/16869	0.186238436217092	0.701392093905189	361020	Rpp14	XR_001835573.1,XR_001835574.1,XR_001840492.1,XR_593722.2
GO:0061578	Lys63-specific deubiquitinase activity	1/344	10/16869	0.186238436217092	0.701392093905189	171565	Stambp	XR_354783.3,XR_596086.2
GO:0005546	phosphatidylinositol-4,5-bisphosphate binding	3/344	76/16869	0.202287014454755	0.701392093905189	56826/100360552/360619	Adap2/Fzd7/Gsdma	XR_001840492.1,XR_593722.2/XR_001837817.1,XR_593486.1/XR_001838621.1,XR_593486.1
GO:0002162	dystroglycan binding	1/344	11/16869	0.202842859844906	0.701392093905189	311202	Large2	XR_596086.2
GO:0003841	1-acylglycerol-3-phosphate O-acyltransferase activity	1/344	11/16869	0.202842859844906	0.701392093905189	362972	Pnpla3	XR_001835573.1,XR_001835574.1,XR_001840492.1,XR_593722.2
GO:0004526	ribonuclease P activity	1/344	11/16869	0.202842859844906	0.701392093905189	361020	Rpp14	XR_001835573.1,XR_001835574.1,XR_001840492.1,XR_593722.2
GO:0004952	dopamine neurotransmitter receptor activity	1/344	11/16869	0.202842859844906	0.701392093905189	25432	Drd4	XR_001838621.1
GO:0005049	nuclear export signal receptor activity	1/344	11/16869	0.202842859844906	0.701392093905189	296634	Nup214	XR_001842150.1
GO:0015165	pyrimidine nucleotide-sugar transmembrane transporter activity	1/344	11/16869	0.202842859844906	0.701392093905189	313765	Slc35e2b	XR_001841467.1
GO:0015250	water channel activity	1/344	11/16869	0.202842859844906	0.701392093905189	25480	Mip	XR_354783.3,XR_596086.2
GO:0016857	racemase and epimerase activity, acting on carbohydrates and derivatives	1/344	11/16869	0.202842859844906	0.701392093905189	313843	Galm	XR_001835573.1,XR_001835574.1,XR_001840492.1,XR_593722.2
GO:0016889	endodeoxyribonuclease activity, producing 3'-phosphomonoesters	1/344	11/16869	0.202842859844906	0.701392093905189	302953	Slx4	XR_001840109.1,XR_001840110.1
GO:0030955	potassium ion binding	1/344	11/16869	0.202842859844906	0.701392093905189	25371	Adprh	XR_001840512.1
GO:0034450	ubiquitin-ubiquitin ligase activity	1/344	11/16869	0.202842859844906	0.701392093905189	498030	Anapc11	XR_001840908.1
GO:0042285	xylosyltransferase activity	1/344	11/16869	0.202842859844906	0.701392093905189	311202	Large2	XR_596086.2
GO:0046703	natural killer cell lectin-like receptor binding	1/344	11/16869	0.202842859844906	0.701392093905189	113937	Clec2d	XR_353646.3
GO:0048407	platelet-derived growth factor binding	1/344	11/16869	0.202842859844906	0.701392093905189	29393	Col1a1	XR_001840385.1,XR_001840386.1
GO:0070411	I-SMAD binding	1/344	11/16869	0.202842859844906	0.701392093905189	25671	Smad1	XR_001835573.1,XR_001835574.1,XR_001840492.1,XR_593722.2
GO:0004993	G protein-coupled serotonin receptor activity	2/344	41/16869	0.203522564591699	0.701392093905189	25432/79247	Drd4/Htr5b	XR_001838621.1/XR_001840492.1
GO:0015036	disulfide oxidoreductase activity	2/344	41/16869	0.203522564591699	0.701392093905189	364755/309465	Ero1b/Gsto2	XR_596895.2/XR_001840492.1,XR_593722.2
GO:0099589	serotonin receptor activity	2/344	41/16869	0.203522564591699	0.701392093905189	25432/79247	Drd4/Htr5b	XR_001838621.1/XR_001840492.1
GO:0140101	catalytic activity, acting on a tRNA	4/344	114/16869	0.203773036147105	0.701392093905189	362766/360821/287593/361020	Alkbh1/Gatc/Ptrh2/Rpp14	XR_001835573.1,XR_001835574.1,XR_593722.2/XR_001840492.1,XR_593722.2/XR_593486.1/XR_001835573.1,XR_001835574.1,XR_001840492.1,XR_593722.2
GO:0004520	endodeoxyribonuclease activity	2/344	42/16869	0.211007914611503	0.701392093905189	301062/302953	Exog/Slx4	XR_001842150.1,XR_354783.3,XR_596086.2/XR_001840109.1,XR_001840110.1
GO:0008374	O-acyltransferase activity	2/344	42/16869	0.211007914611503	0.701392093905189	64047/362972	Lrat/Pnpla3	XR_001836777.1/XR_001835573.1,XR_001835574.1,XR_001840492.1,XR_593722.2
GO:0016538	cyclin-dependent protein serine/threonine kinase regulator activity	2/344	43/16869	0.21851998767818	0.701392093905189	303580/360555	Hexim2/Inca1	XR_001835573.1,XR_001835574.1,XR_001840492.1,XR_593722.2/XR_001840492.1,XR_593722.2
GO:0000014	single-stranded DNA endodeoxyribonuclease activity	1/344	12/16869	0.219109442844868	0.701392093905189	301062	Exog	XR_001842150.1,XR_354783.3,XR_596086.2
GO:0005372	water transmembrane transporter activity	1/344	12/16869	0.219109442844868	0.701392093905189	25480	Mip	XR_354783.3,XR_596086.2
GO:0005381	iron ion transmembrane transporter activity	1/344	12/16869	0.219109442844868	0.701392093905189	302864	Mmgt1	XR_590408.1
GO:0008271	secondary active sulfate transmembrane transporter activity	1/344	12/16869	0.219109442844868	0.701392093905189	304784	Slc26a9	XR_595462.1
GO:0016653	oxidoreductase activity, acting on NAD(P)H, heme protein as acceptor	1/344	12/16869	0.219109442844868	0.701392093905189	24600	Nos3	XR_001842150.1
GO:0031994	insulin-like growth factor I binding	1/344	12/16869	0.219109442844868	0.701392093905189	25662	Igfbp2	XR_357119.2
GO:0035256	G protein-coupled glutamate receptor binding	1/344	12/16869	0.219109442844868	0.701392093905189	25150	Fyn	XR_001842492.1
GO:0042171	lysophosphatidic acid acyltransferase activity	1/344	12/16869	0.219109442844868	0.701392093905189	362972	Pnpla3	XR_001835573.1,XR_001835574.1,XR_001840492.1,XR_593722.2
GO:0045294	alpha-catenin binding	1/344	12/16869	0.219109442844868	0.701392093905189	81679	Jup	XR_001840290.1
GO:0046624	sphingolipid transporter activity	1/344	12/16869	0.219109442844868	0.701392093905189	497943	Gltpd2	XR_001835573.1,XR_001835574.1,XR_001840492.1
GO:0046935	1-phosphatidylinositol-3-kinase regulator activity	1/344	12/16869	0.219109442844868	0.701392093905189	60664	Pik3r3	XR_001835573.1,XR_001835574.1,XR_001840492.1,XR_593722.2
GO:0048185	activin binding	1/344	12/16869	0.219109442844868	0.701392093905189	25237	Acvrl1	XR_593486.1
GO:0051011	microtubule minus-end binding	1/344	12/16869	0.219109442844868	0.701392093905189	308870	Numa1	XR_001835573.1,XR_001835574.1,XR_593722.2
GO:0051378	serotonin binding	1/344	12/16869	0.219109442844868	0.701392093905189	79247	Htr5b	XR_001840492.1
GO:1990405	protein antigen binding	1/344	12/16869	0.219109442844868	0.701392093905189	311144	Itga4	XR_001835573.1,XR_001835574.1
GO:0003697	single-stranded DNA binding	4/344	118/16869	0.220844939641886	0.701392093905189	362960/25459/364834/303194	Dmc1/Hmgb1/Polr2d/Top3a	XR_593722.2/XR_593486.1/XR_146387.4/XR_593722.2
GO:0060090	molecular adaptor activity	6/344	200/16869	0.224824366983807	0.701392093905189	307940/303811/360573/502541/64183/303039	Disc1/Dvl3/Ksr1/Lor/Pde4dip/Wwc1	XR_354783.3/XR_001836873.1/XR_593722.2/XR_596086.2/XR_591231.2/XR_001835573.1,XR_001835574.1,XR_593722.2
GO:0030594	neurotransmitter receptor activity	4/344	119/16869	0.225171620845702	0.701392093905189	25102/24261/25432/79247	Chrna5/Chrnb1/Drd4/Htr5b	XR_001835573.1,XR_001835574.1,XR_001840492.1/XR_001838621.1/XR_001838621.1/XR_001840492.1
GO:0015079	potassium ion transmembrane transporter activity	5/344	161/16869	0.23234586523345	0.701392093905189	307900/276720/25743/691209/305623	Kcng4/Kcnj14/Kcnj6/Slc12a6/Tmem175	XR_001835573.1,XR_001835574.1,XR_593486.1/XR_354783.3,XR_596086.2/XR_593722.2/XR_001835573.1,XR_001835574.1,XR_001840492.1/XR_001835573.1,XR_001835574.1,XR_001840492.1,XR_593722.2
GO:0016879	ligase activity, forming carbon-nitrogen bonds	2/344	45/16869	0.233607711146874	0.701392093905189	360821/362415	Gatc/Ttll3	XR_001840492.1,XR_593722.2/XR_353556.3
GO:0004713	protein tyrosine kinase activity	4/344	121/16869	0.233889547248986	0.701392093905189	364403/54287/25150/304286	Blk/Eif2ak2/Fyn/Lmtk2	XR_001835573.1,XR_001835574.1,XR_001840492.1,XR_593722.2/XR_593781.2/XR_001842492.1/XR_590408.1
GO:0003996	acyl-CoA ligase activity	1/344	13/16869	0.23504503943153	0.701392093905189	24763	Acsm3	XR_590444.2
GO:0004653	polypeptide N-acetylgalactosaminyltransferase activity	1/344	13/16869	0.23504503943153	0.701392093905189	29750	Galnt7	XR_001840492.1,XR_593722.2
GO:0008484	sulfuric ester hydrolase activity	1/344	13/16869	0.23504503943153	0.701392093905189	311642	Sulf2	XR_001837367.1
GO:0015556	C4-dicarboxylate transmembrane transporter activity	1/344	13/16869	0.23504503943153	0.701392093905189	85263	Slc25a14	XR_001842774.1
GO:0016725	oxidoreductase activity, acting on CH or CH2 groups	1/344	13/16869	0.23504503943153	0.701392093905189	316421	Aox2	XR_001835573.1,XR_001835574.1,XR_593722.2
GO:0017166	vinculin binding	1/344	13/16869	0.23504503943153	0.701392093905189	282843	Sorbs3	XR_001835573.1,XR_001835574.1,XR_001840492.1,XR_593722.2,XR_596086.2
GO:0033130	acetylcholine receptor binding	1/344	13/16869	0.23504503943153	0.701392093905189	60391	Nrxn1	XR_354566.3
GO:0036312	phosphatidylinositol 3-kinase regulatory subunit binding	1/344	13/16869	0.23504503943153	0.701392093905189	287070	Nlrc3	XR_001840109.1,XR_001840110.1
GO:1990825	sequence-specific mRNA binding	1/344	13/16869	0.23504503943153	0.701392093905189	500562	Lin28a	XR_001835573.1,XR_001835574.1,XR_593722.2
GO:1901981	phosphatidylinositol phosphate binding	5/344	162/16869	0.236100767068532	0.701392093905189	56826/362893/289992/100360552/360619	Adap2/Arhgap9/Fermt2/Fzd7/Gsdma	XR_001840492.1,XR_593722.2/XR_354783.3,XR_596086.2/XR_596086.2/XR_001837817.1,XR_593486.1/XR_001838621.1,XR_593486.1
GO:0046332	SMAD binding	3/344	83/16869	0.239751356284373	0.701392093905189	25237/25671/363445	Acvrl1/Smad1/Usp9x	XR_593486.1/XR_001835573.1,XR_001835574.1,XR_001840492.1,XR_593722.2/XR_001835573.1,XR_001835574.1,XR_001840492.1,XR_593722.2
GO:0017137	Rab GTPase binding	5/344	163/16869	0.239872610517892	0.701392093905189	25371/29479/304914/117186/298312	Adprh/Odf2/Rabgap1l/Sh3bp5/Yipf1	XR_001840512.1/XR_001840492.1/XR_595519.2/XR_001835573.1,XR_001835574.1/XR_001835573.1,XR_001835574.1
GO:0031267	small GTPase binding	11/344	420/16869	0.240094456446153	0.701392093905189	25371/78966/360509/303811/313729/29479/304914/310533/313874/117186/298312	Adprh/Arhgef11/Dock2/Dvl3/Errfi1/Odf2/Rabgap1l/Rapgef2/Rasgrp3/Sh3bp5/Yipf1	XR_001840512.1/XR_351813.3/XR_001835573.1,XR_001835574.1/XR_001836873.1/XR_001835573.1,XR_001835574.1/XR_001840492.1/XR_595519.2/XR_591154.2/XR_001835573.1,XR_001835574.1/XR_001835573.1,XR_001835574.1/XR_001835573.1,XR_001835574.1
GO:0001046	core promoter sequence-specific DNA binding	2/344	46/16869	0.241175457787826	0.701392093905189	171068/259270	Pou2f1/Zfp335	XR_596086.2/XR_001842150.1
GO:0032813	tumor necrosis factor receptor superfamily binding	2/344	46/16869	0.241175457787826	0.701392093905189	64044/117279	Casp8/Cflar	XR_001835573.1,XR_001835574.1/XR_001840492.1
GO:0099528	G protein-coupled neurotransmitter receptor activity	2/344	47/16869	0.24875411067695	0.701392093905189	25432/79247	Drd4/Htr5b	XR_001838621.1/XR_001840492.1
GO:0003906	DNA-(apurinic or apyrimidinic site) endonuclease activity	1/344	14/16869	0.250656365157417	0.701392093905189	362766	Alkbh1	XR_001835573.1,XR_001835574.1,XR_593722.2
GO:0005338	nucleotide-sugar transmembrane transporter activity	1/344	14/16869	0.250656365157417	0.701392093905189	313765	Slc35e2b	XR_001841467.1
GO:0030228	lipoprotein particle receptor activity	1/344	14/16869	0.250656365157417	0.701392093905189	362558	Lrp8	XR_001840498.1
GO:0044548	S100 protein binding	1/344	14/16869	0.250656365157417	0.701392093905189	289144	Cacybp	XR_595519.2
GO:0052742	phosphatidylinositol kinase activity	1/344	14/16869	0.250656365157417	0.701392093905189	64161	Pi4ka	XR_590408.1
GO:0071617	lysophospholipid acyltransferase activity	1/344	14/16869	0.250656365157417	0.701392093905189	362972	Pnpla3	XR_001835573.1,XR_001835574.1,XR_001840492.1,XR_593722.2
GO:0097001	ceramide binding	1/344	14/16869	0.250656365157417	0.701392093905189	497943	Gltpd2	XR_001835573.1,XR_001835574.1,XR_001840492.1
GO:1990380	Lys48-specific deubiquitinase activity	1/344	14/16869	0.250656365157417	0.701392093905189	363445	Usp9x	XR_001835573.1,XR_001835574.1,XR_001840492.1,XR_593722.2
GO:0019209	kinase activator activity	3/344	85/16869	0.250668481918257	0.701392093905189	300235/25459/307366	Dazap2/Hmgb1/Malt1	XR_356009.3/XR_593486.1/XR_001835573.1,XR_001835574.1
GO:0005267	potassium channel activity	4/344	127/16869	0.260499941140201	0.701392093905189	307900/276720/25743/305623	Kcng4/Kcnj14/Kcnj6/Tmem175	XR_001835573.1,XR_001835574.1,XR_593486.1/XR_354783.3,XR_596086.2/XR_593722.2/XR_001835573.1,XR_001835574.1,XR_001840492.1,XR_593722.2
GO:0004303	estradiol 17-beta-dehydrogenase activity	1/344	15/16869	0.265949999710122	0.701392093905189	25322	Hsd17b1	XR_001835573.1,XR_001835574.1,XR_593722.2
GO:0005024	transforming growth factor beta-activated receptor activity	1/344	15/16869	0.265949999710122	0.701392093905189	25237	Acvrl1	XR_593486.1
GO:0008097	5S rRNA binding	1/344	15/16869	0.265949999710122	0.701392093905189	25459	Hmgb1	XR_593486.1
GO:0015037	peptide disulfide oxidoreductase activity	1/344	15/16869	0.265949999710122	0.701392093905189	309465	Gsto2	XR_001840492.1,XR_593722.2
GO:0015095	magnesium ion transmembrane transporter activity	1/344	15/16869	0.265949999710122	0.701392093905189	302864	Mmgt1	XR_590408.1
GO:0015926	glucosidase activity	1/344	15/16869	0.265949999710122	0.701392093905189	362029	Agl	XR_001842150.1,XR_354783.3,XR_596086.2
GO:0015929	hexosaminidase activity	1/344	15/16869	0.265949999710122	0.701392093905189	315165	Naga	XR_001840492.1
GO:0016888	endodeoxyribonuclease activity, producing 5'-phosphomonoesters	1/344	15/16869	0.265949999710122	0.701392093905189	302953	Slx4	XR_001840109.1,XR_001840110.1
GO:0022841	potassium ion leak channel activity	1/344	15/16869	0.265949999710122	0.701392093905189	305623	Tmem175	XR_001835573.1,XR_001835574.1,XR_001840492.1,XR_593722.2
GO:0070679	inositol 1,4,5 trisphosphate binding	1/344	15/16869	0.265949999710122	0.701392093905189	89821	Trpc1	XR_353556.3
GO:0005249	voltage-gated potassium channel activity	3/344	88/16869	0.267175426155768	0.701392093905189	307900/276720/25743	Kcng4/Kcnj14/Kcnj6	XR_001835573.1,XR_001835574.1,XR_593486.1/XR_354783.3,XR_596086.2/XR_593722.2
GO:0008094	DNA-dependent ATPase activity	3/344	88/16869	0.267175426155768	0.701392093905189	362960/304528/361745	Dmc1/Rfc5/Smarca2	XR_593722.2/XR_001835573.1,XR_001835574.1/XR_001836116.1
GO:0050660	flavin adenine dinucleotide binding	3/344	88/16869	0.267175426155768	0.701392093905189	316421/362657/24600	Aox2/Mthfr/Nos3	XR_001835573.1,XR_001835574.1,XR_593722.2/XR_001835573.1,XR_001835574.1,XR_001840492.1,XR_593722.2/XR_001842150.1
GO:0016763	transferase activity, transferring pentosyl groups	2/344	50/16869	0.271520402007039	0.701392093905189	311202/303905	Large2/Parp9	XR_596086.2/XR_001840492.1,XR_593722.2
GO:0019894	kinesin binding	2/344	50/16869	0.271520402007039	0.701392093905189	307940/362558	Disc1/Lrp8	XR_354783.3/XR_001840498.1
GO:0042277	peptide binding	8/344	302/16869	0.275768008733137	0.701392093905189	64511/25459/362558/498638/65276/296634/414788/83534	Fntb/Hmgb1/Lrp8/Msr1/Nmur1/Nup214/RT1-T24-3/Tpp1	XR_354926.1/XR_593486.1/XR_001840498.1/XR_001835573.1,XR_001835574.1,XR_001840492.1,XR_593722.2/XR_593722.2/XR_001842150.1/XR_593486.1/XR_001835573.1,XR_001835574.1,XR_001840492.1,XR_593722.2
GO:0015276	ligand-gated ion channel activity	4/344	131/16869	0.278555156465689	0.701392093905189	25102/24261/276720/25743	Chrna5/Chrnb1/Kcnj14/Kcnj6	XR_001835573.1,XR_001835574.1,XR_001840492.1/XR_001838621.1/XR_354783.3,XR_596086.2/XR_593722.2
GO:0016616	oxidoreductase activity, acting on the CH-OH group of donors, NAD or NADP as acceptor	4/344	131/16869	0.278555156465689	0.701392093905189	310903/25322/307270/299194	Adh6/Hsd17b1/Me2/Ptgr2	XR_001835573.1,XR_001835574.1/XR_001835573.1,XR_001835574.1,XR_593722.2/XR_596086.2/XR_354783.3,XR_596086.2
GO:0019842	vitamin binding	4/344	131/16869	0.278555156465689	0.701392093905189	60356/366959/64047/64533	Csad/Gcat/Lrat/Pnpo	XR_001840492.1/XR_001835573.1,XR_001835574.1,XR_001840492.1,XR_593722.2/XR_001836777.1/XR_001838621.1
GO:0016860	intramolecular oxidoreductase activity	2/344	51/16869	0.279108261648946	0.701392093905189	364755/681023	Ero1b/Qsox2	XR_596895.2/XR_001835573.1,XR_001835574.1
GO:0051018	protein kinase A binding	2/344	51/16869	0.279108261648946	0.701392093905189	360540/362778	Akap10/Gskip	XR_001835573.1,XR_001835574.1/XR_593722.2
GO:0001972	retinoic acid binding	1/344	16/16869	0.280932389653146	0.701392093905189	64047	Lrat	XR_001836777.1
GO:0004029	aldehyde dehydrogenase (NAD) activity	1/344	16/16869	0.280932389653146	0.701392093905189	64040	Aldh9a1	XR_593486.1
GO:0004549	tRNA-specific ribonuclease activity	1/344	16/16869	0.280932389653146	0.701392093905189	361020	Rpp14	XR_001835573.1,XR_001835574.1,XR_001840492.1,XR_593722.2
GO:0015377	cation:chloride symporter activity	1/344	16/16869	0.280932389653146	0.701392093905189	691209	Slc12a6	XR_001835573.1,XR_001835574.1,XR_001840492.1
GO:0016411	acylglycerol O-acyltransferase activity	1/344	16/16869	0.280932389653146	0.701392093905189	362972	Pnpla3	XR_001835573.1,XR_001835574.1,XR_001840492.1,XR_593722.2
GO:0016854	racemase and epimerase activity	1/344	16/16869	0.280932389653146	0.701392093905189	313843	Galm	XR_001835573.1,XR_001835574.1,XR_001840492.1,XR_593722.2
GO:0035014	phosphatidylinositol 3-kinase regulator activity	1/344	16/16869	0.280932389653146	0.701392093905189	60664	Pik3r3	XR_001835573.1,XR_001835574.1,XR_001840492.1,XR_593722.2
GO:0035240	dopamine binding	1/344	16/16869	0.280932389653146	0.701392093905189	25432	Drd4	XR_001838621.1
GO:1904315	transmitter-gated ion channel activity involved in regulation of postsynaptic membrane potential	2/344	52/16869	0.286690490627972	0.701392093905189	25102/24261	Chrna5/Chrnb1	XR_001835573.1,XR_001835574.1,XR_001840492.1/XR_001838621.1
GO:0022834	ligand-gated channel activity	4/344	134/16869	0.292225457074175	0.701392093905189	25102/24261/276720/25743	Chrna5/Chrnb1/Kcnj14/Kcnj6	XR_001835573.1,XR_001835574.1,XR_001840492.1/XR_001838621.1/XR_354783.3,XR_596086.2/XR_593722.2
GO:0004724	magnesium-dependent protein serine/threonine phosphatase activity	1/344	17/16869	0.2956098511116	0.701392093905189	64538	Ilkap	NR_131101.1
GO:0005086	ARF guanyl-nucleotide exchange factor activity	1/344	17/16869	0.2956098511116	0.701392093905189	404781	Iqsec3	XR_001835573.1,XR_001835574.1,XR_001840492.1
GO:0008320	protein transmembrane transporter activity	1/344	17/16869	0.2956098511116	0.701392093905189	300075	Tomm22	XR_590668.2
GO:0008409	5'-3' exonuclease activity	1/344	17/16869	0.2956098511116	0.701392093905189	301062	Exog	XR_001842150.1,XR_354783.3,XR_596086.2
GO:0030169	low-density lipoprotein particle binding	1/344	17/16869	0.2956098511116	0.701392093905189	498638	Msr1	XR_001835573.1,XR_001835574.1,XR_001840492.1,XR_593722.2
GO:0030676	Rac guanyl-nucleotide exchange factor activity	1/344	17/16869	0.2956098511116	0.701392093905189	360509	Dock2	XR_001835573.1,XR_001835574.1
GO:0034185	apolipoprotein binding	1/344	17/16869	0.2956098511116	0.701392093905189	362558	Lrp8	XR_001840498.1
GO:0050145	nucleoside monophosphate kinase activity	1/344	17/16869	0.2956098511116	0.701392093905189	26956	Ak3	XR_593722.2
GO:0070492	oligosaccharide binding	1/344	17/16869	0.2956098511116	0.701392093905189	293628	Chid1	XR_596086.2
GO:0015103	inorganic anion transmembrane transporter activity	4/344	136/16869	0.301388673033401	0.701392093905189	314847/691209/85263/304784	Best3/Slc12a6/Slc25a14/Slc26a9	XR_001835573.1,XR_001835574.1/XR_001835573.1,XR_001835574.1,XR_001840492.1/XR_001842774.1/XR_595462.1
GO:0045182	translation regulator activity	2/344	55/16869	0.309374811986065	0.701392093905189	27137/54287	Eif2ak1/Eif2ak2	XR_001835573.1,XR_001835574.1/XR_593781.2
GO:0099529	neurotransmitter receptor activity involved in regulation of postsynaptic membrane potential	2/344	55/16869	0.309374811986065	0.701392093905189	25102/24261	Chrna5/Chrnb1	XR_001835573.1,XR_001835574.1,XR_001840492.1/XR_001838621.1
GO:1990841	promoter-specific chromatin binding	2/344	55/16869	0.309374811986065	0.701392093905189	84350/287662	Dnmt1/Pcgf2	XR_001835573.1,XR_001835574.1,XR_001840492.1,XR_593722.2/XR_001842150.1
GO:0000400	four-way junction DNA binding	1/344	18/16869	0.309988572403886	0.701392093905189	25459	Hmgb1	XR_593486.1
GO:0015296	anion:cation symporter activity	1/344	18/16869	0.309988572403886	0.701392093905189	691209	Slc12a6	XR_001835573.1,XR_001835574.1,XR_001840492.1
GO:0016646	oxidoreductase activity, acting on the CH-NH group of donors, NAD or NADP as acceptor	1/344	18/16869	0.309988572403886	0.701392093905189	362657	Mthfr	XR_001835573.1,XR_001835574.1,XR_001840492.1,XR_593722.2
GO:0016780	phosphotransferase activity, for other substituted phosphate groups	1/344	18/16869	0.309988572403886	0.701392093905189	362866	Chpt1	XR_593368.2
GO:0016881	acid-amino acid ligase activity	1/344	18/16869	0.309988572403886	0.701392093905189	362415	Ttll3	XR_353556.3
GO:0022840	leak channel activity	1/344	18/16869	0.309988572403886	0.701392093905189	305623	Tmem175	XR_001835573.1,XR_001835574.1,XR_001840492.1,XR_593722.2
GO:0022842	narrow pore channel activity	1/344	18/16869	0.309988572403886	0.701392093905189	305623	Tmem175	XR_001835573.1,XR_001835574.1,XR_001840492.1,XR_593722.2
GO:0003729	mRNA binding	7/344	269/16869	0.310169028792464	0.701392093905189	305035/500562/363912/366693/497865/298805/363113	Angel2/Lin28a/Piwil1/Rbm25/Rbm25l1/Slc4a1ap/Syncrip	XR_354783.3/XR_001835573.1,XR_001835574.1,XR_593722.2/XR_001840492.1,XR_593722.2/XR_593119.2/XR_593119.2/XR_001838296.1/XR_001835573.1,XR_001835574.1,XR_001840492.1,XR_593722.2
GO:0017016	Ras GTPase binding	10/344	404/16869	0.311140133726368	0.701392093905189	25371/78966/360509/303811/29479/304914/310533/313874/117186/298312	Adprh/Arhgef11/Dock2/Dvl3/Odf2/Rabgap1l/Rapgef2/Rasgrp3/Sh3bp5/Yipf1	XR_001840512.1/XR_351813.3/XR_001835573.1,XR_001835574.1/XR_001836873.1/XR_001840492.1/XR_595519.2/XR_591154.2/XR_001835573.1,XR_001835574.1/XR_001835573.1,XR_001835574.1/XR_001835573.1,XR_001835574.1
GO:0016903	oxidoreductase activity, acting on the aldehyde or oxo group of donors	2/344	56/16869	0.316906525434431	0.701392093905189	64040/316421	Aldh9a1/Aox2	XR_593486.1/XR_001835573.1,XR_001835574.1,XR_593722.2
GO:0015108	chloride transmembrane transporter activity	3/344	97/16869	0.317281710639748	0.701392093905189	314847/691209/304784	Best3/Slc12a6/Slc26a9	XR_001835573.1,XR_001835574.1/XR_001835573.1,XR_001835574.1,XR_001840492.1/XR_595462.1
GO:0051082	unfolded protein binding	3/344	97/16869	0.317281710639748	0.701392093905189	308857/361375/296086	Dnajb13/Heatr3/Ndufaf1	XR_001835573.1,XR_001835574.1,XR_593486.1/XR_354783.3,XR_596086.2/XR_001838621.1
GO:0000146	microfilament motor activity	1/344	19/16869	0.324074616620435	0.701392093905189	497974	Myo19	XR_001840492.1,XR_593722.2
GO:0008565	protein transporter activity	1/344	19/16869	0.324074616620435	0.701392093905189	300075	Tomm22	XR_590668.2
GO:0015106	bicarbonate transmembrane transporter activity	1/344	19/16869	0.324074616620435	0.701392093905189	304784	Slc26a9	XR_595462.1
GO:0015645	fatty acid ligase activity	1/344	19/16869	0.324074616620435	0.701392093905189	24763	Acsm3	XR_590444.2
GO:0031434	mitogen-activated protein kinase kinase binding	1/344	19/16869	0.324074616620435	0.701392093905189	360573	Ksr1	XR_593722.2
GO:0036041	long-chain fatty acid binding	1/344	19/16869	0.324074616620435	0.701392093905189	65151	Rida	XR_593486.1
GO:0070182	DNA polymerase binding	1/344	19/16869	0.324074616620435	0.701392093905189	25459	Hmgb1	XR_593486.1
GO:0001047	core promoter binding	2/344	57/16869	0.324419187956018	0.701392093905189	171068/259270	Pou2f1/Zfp335	XR_596086.2/XR_001842150.1
GO:0042379	chemokine receptor binding	2/344	57/16869	0.324419187956018	0.701392093905189	288593/114492	Ccl24/Ccl28	XR_001835573.1,XR_001835574.1/XR_001842150.1
GO:0098960	postsynaptic neurotransmitter receptor activity	2/344	57/16869	0.324419187956018	0.701392093905189	25102/24261	Chrna5/Chrnb1	XR_001835573.1,XR_001835574.1,XR_001840492.1/XR_001838621.1
GO:0072341	modified amino acid binding	3/344	99/16869	0.328467237537561	0.701392093905189	360619/25459/362657	Gsdma/Hmgb1/Mthfr	XR_001838621.1,XR_593486.1/XR_593486.1/XR_001835573.1,XR_001835574.1,XR_001840492.1,XR_593722.2
GO:0016614	oxidoreductase activity, acting on CH-OH group of donors	4/344	142/16869	0.329050444138973	0.701392093905189	310903/25322/307270/299194	Adh6/Hsd17b1/Me2/Ptgr2	XR_001835573.1,XR_001835574.1/XR_001835573.1,XR_001835574.1,XR_593722.2/XR_596086.2/XR_354783.3,XR_596086.2
GO:0031072	heat shock protein binding	4/344	142/16869	0.329050444138973	0.701392093905189	78963/360573/24600/305246	Apaf1/Ksr1/Nos3/Ppef2	XR_001835573.1,XR_001835574.1,XR_001840492.1,XR_593722.2/XR_593722.2/XR_001842150.1/XR_001840492.1,XR_593722.2
GO:0004536	deoxyribonuclease activity	2/344	58/16869	0.331910448926754	0.701392093905189	301062/302953	Exog/Slx4	XR_001842150.1,XR_354783.3,XR_596086.2/XR_001840109.1,XR_001840110.1
GO:0022824	transmitter-gated ion channel activity	2/344	58/16869	0.331910448926754	0.701392093905189	25102/24261	Chrna5/Chrnb1	XR_001835573.1,XR_001835574.1,XR_001840492.1/XR_001838621.1
GO:0022835	transmitter-gated channel activity	2/344	58/16869	0.331910448926754	0.701392093905189	25102/24261	Chrna5/Chrnb1	XR_001835573.1,XR_001835574.1,XR_001840492.1/XR_001838621.1
GO:0044325	ion channel binding	4/344	143/16869	0.333678159032872	0.701392093905189	24247/25150/307900/89821	Casr/Fyn/Kcng4/Trpc1	XR_001840492.1/XR_001842492.1/XR_001835573.1,XR_001835574.1,XR_593486.1/XR_353556.3
GO:0004745	retinol dehydrogenase activity	1/344	20/16869	0.337873924150558	0.701392093905189	310903	Adh6	XR_001835573.1,XR_001835574.1
GO:0005248	voltage-gated sodium channel activity	1/344	20/16869	0.337873924150558	0.701392093905189	25349	Scn2b	XR_001835573.1,XR_001835574.1
GO:0016641	oxidoreductase activity, acting on the CH-NH2 group of donors, oxygen as acceptor	1/344	20/16869	0.337873924150558	0.701392093905189	64533	Pnpo	XR_001838621.1
GO:0022884	macromolecule transmembrane transporter activity	1/344	20/16869	0.337873924150558	0.701392093905189	300075	Tomm22	XR_590668.2
GO:0032794	GTPase activating protein binding	1/344	20/16869	0.337873924150558	0.701392093905189	25643	Gnai3	XR_001836873.1
GO:0042813	Wnt-activated receptor activity	1/344	20/16869	0.337873924150558	0.701392093905189	100360552	Fzd7	XR_001837817.1,XR_593486.1
GO:0043142	single-stranded DNA-dependent ATPase activity	1/344	20/16869	0.337873924150558	0.701392093905189	304528	Rfc5	XR_001835573.1,XR_001835574.1
GO:0001540	amyloid-beta binding	2/344	59/16869	0.339378060945378	0.701392093905189	362558/498638	Lrp8/Msr1	XR_001840498.1/XR_001835573.1,XR_001835574.1,XR_001840492.1,XR_593722.2
GO:0016747	transferase activity, transferring acyl groups other than amino-acyl groups	6/344	233/16869	0.339728183389975	0.701392093905189	24763/304208/366959/64047/363614/362972	Acsm3/Cers4/Gcat/Lrat/Natd1/Pnpla3	XR_590444.2/XR_591154.2/XR_001835573.1,XR_001835574.1,XR_001840492.1,XR_593722.2/XR_001836777.1/XR_001835573.1,XR_001835574.1/XR_001835573.1,XR_001835574.1,XR_001840492.1,XR_593722.2
GO:0001786	phosphatidylserine binding	2/344	60/16869	0.346819876622251	0.701392093905189	360619/25459	Gsdma/Hmgb1	XR_001838621.1,XR_593486.1/XR_593486.1
GO:0004857	enzyme inhibitor activity	9/344	372/16869	0.348591557107002	0.701392093905189	29333/114214/362778/303580/360555/304286/303905/117186/117514	Cd46/Dffa/Gskip/Hexim2/Inca1/Lmtk2/Parp9/Sh3bp5/Txnip	XR_001835573.1,XR_001835574.1,XR_001840492.1,XR_593722.2/XR_353556.3/XR_593722.2/XR_001835573.1,XR_001835574.1,XR_001840492.1,XR_593722.2/XR_001840492.1,XR_593722.2/XR_590408.1/XR_001840492.1,XR_593722.2/XR_001835573.1,XR_001835574.1/XR_591224.2
GO:0044389	ubiquitin-like protein ligase binding	8/344	327/16869	0.350963562332611	0.701392093905189	289144/64044/114212/303905/308282/307309/117514/363445	Cacybp/Casp8/Chek2/Parp9/Shprh/Sncaip/Txnip/Usp9x	XR_595519.2/XR_001835573.1,XR_001835574.1/XR_001838621.1/XR_001840492.1,XR_593722.2/XR_589841.2/XR_001842103.1/XR_591224.2/XR_001835573.1,XR_001835574.1,XR_001840492.1,XR_593722.2
GO:0004675	transmembrane receptor protein serine/threonine kinase activity	1/344	21/16869	0.351392315158464	0.701392093905189	25237	Acvrl1	XR_593486.1
GO:0015035	protein disulfide oxidoreductase activity	1/344	21/16869	0.351392315158464	0.701392093905189	364755	Ero1b	XR_596895.2
GO:0031420	alkali metal ion binding	1/344	21/16869	0.351392315158464	0.701392093905189	25371	Adprh	XR_001840512.1
GO:0032947	protein-containing complex scaffold activity	1/344	21/16869	0.351392315158464	0.701392093905189	360573	Ksr1	XR_593722.2
GO:0034237	protein kinase A regulatory subunit binding	1/344	21/16869	0.351392315158464	0.701392093905189	362778	Gskip	XR_593722.2
GO:0044183	protein binding involved in protein folding	1/344	21/16869	0.351392315158464	0.701392093905189	114214	Dffa	XR_353556.3
GO:0070300	phosphatidic acid binding	1/344	21/16869	0.351392315158464	0.701392093905189	310533	Rapgef2	XR_591154.2
GO:1901338	catecholamine binding	1/344	21/16869	0.351392315158464	0.701392093905189	25432	Drd4	XR_001838621.1
GO:0001848	complement binding	1/344	22/16869	0.364635492009454	0.701392093905189	29333	Cd46	XR_001835573.1,XR_001835574.1,XR_001840492.1,XR_593722.2
GO:0003950	NAD+ ADP-ribosyltransferase activity	1/344	22/16869	0.364635492009454	0.701392093905189	303905	Parp9	XR_001840492.1,XR_593722.2
GO:0004529	exodeoxyribonuclease activity	1/344	22/16869	0.364635492009454	0.701392093905189	301062	Exog	XR_001842150.1,XR_354783.3,XR_596086.2
GO:0008139	nuclear localization sequence binding	1/344	22/16869	0.364635492009454	0.701392093905189	296634	Nup214	XR_001842150.1
GO:0008143	poly(A) binding	1/344	22/16869	0.364635492009454	0.701392093905189	363113	Syncrip	XR_001835573.1,XR_001835574.1,XR_001840492.1,XR_593722.2
GO:0016405	CoA-ligase activity	1/344	22/16869	0.364635492009454	0.701392093905189	24763	Acsm3	XR_590444.2
GO:0016628	oxidoreductase activity, acting on the CH-CH group of donors, NAD or NADP as acceptor	1/344	22/16869	0.364635492009454	0.701392093905189	299194	Ptgr2	XR_354783.3,XR_596086.2
GO:0019200	carbohydrate kinase activity	1/344	22/16869	0.364635492009454	0.701392093905189	306549	Pomk	XR_001840492.1,XR_593722.2
GO:0031681	G-protein beta-subunit binding	1/344	22/16869	0.364635492009454	0.701392093905189	114118	Gng4	XR_001835573.1,XR_001835574.1,XR_593722.2
GO:0048156	tau protein binding	1/344	22/16869	0.364635492009454	0.701392093905189	25150	Fyn	XR_001842492.1
GO:0050998	nitric-oxide synthase binding	1/344	22/16869	0.364635492009454	0.701392093905189	24600	Nos3	XR_001842150.1
GO:0090482	vitamin transmembrane transporter activity	1/344	22/16869	0.364635492009454	0.701392093905189	362942	Slc52a2	XR_354783.3,XR_596086.2
GO:0016874	ligase activity	4/344	150/16869	0.366120163363428	0.701392093905189	24763/360821/366959/362415	Acsm3/Gatc/Gcat/Ttll3	XR_590444.2/XR_001840492.1,XR_593722.2/XR_001835573.1,XR_001835574.1,XR_001840492.1,XR_593722.2/XR_353556.3
GO:0003746	translation elongation factor activity	1/344	23/16869	0.377609041647298	0.701392093905189	363195	Gtpbp2	XR_001835573.1,XR_001835574.1,XR_593722.2
GO:0004298	threonine-type endopeptidase activity	1/344	23/16869	0.377609041647298	0.701392093905189	290206	Psmb11	XR_001835573.1,XR_001835574.1,XR_001840492.1,XR_593722.2
GO:0004322	ferroxidase activity	1/344	23/16869	0.377609041647298	0.701392093905189	302719	RGD1563378	XR_001840492.1,XR_593722.2
GO:0005355	glucose transmembrane transporter activity	1/344	23/16869	0.377609041647298	0.701392093905189	65197	Slc2a5	XR_001838621.1
GO:0008327	methyl-CpG binding	1/344	23/16869	0.377609041647298	0.701392093905189	84350	Dnmt1	XR_001835573.1,XR_001835574.1,XR_001840492.1,XR_593722.2
GO:0015149	hexose transmembrane transporter activity	1/344	23/16869	0.377609041647298	0.701392093905189	65197	Slc2a5	XR_001838621.1
GO:0016638	oxidoreductase activity, acting on the CH-NH2 group of donors	1/344	23/16869	0.377609041647298	0.701392093905189	64533	Pnpo	XR_001838621.1
GO:0016724	oxidoreductase activity, oxidizing metal ions, oxygen as acceptor	1/344	23/16869	0.377609041647298	0.701392093905189	302719	RGD1563378	XR_001840492.1,XR_593722.2
GO:0016799	hydrolase activity, hydrolyzing N-glycosyl compounds	1/344	23/16869	0.377609041647298	0.701392093905189	25371	Adprh	XR_001840512.1
GO:0050431	transforming growth factor beta binding	1/344	23/16869	0.377609041647298	0.701392093905189	25237	Acvrl1	XR_593486.1
GO:0051861	glycolipid binding	1/344	23/16869	0.377609041647298	0.701392093905189	25459	Hmgb1	XR_593486.1
GO:0070003	threonine-type peptidase activity	1/344	23/16869	0.377609041647298	0.701392093905189	290206	Psmb11	XR_001835573.1,XR_001835574.1,XR_001840492.1,XR_593722.2
GO:1902936	phosphatidylinositol bisphosphate binding	3/344	108/16869	0.378636103460092	0.701392093905189	56826/100360552/360619	Adap2/Fzd7/Gsdma	XR_001840492.1,XR_593722.2/XR_001837817.1,XR_593486.1/XR_001838621.1,XR_593486.1
GO:0003924	GTPase activity	7/344	291/16869	0.382888013264658	0.701392093905189	25643/114118/363195/308821/690407/359959/293660	Gnai3/Gng4/Gtpbp2/Rab30/Rab36/Rhebl1/Rhod	XR_001836873.1/XR_001835573.1,XR_001835574.1,XR_593722.2/XR_001835573.1,XR_001835574.1,XR_593722.2/XR_001840492.1,XR_593722.2/XR_001835573.1,XR_001835574.1,XR_593722.2/XR_001835573.1,XR_001835574.1/XR_001835573.1,XR_001835574.1,XR_593722.2
GO:0017124	SH3 domain binding	3/344	109/16869	0.384172272849968	0.701392093905189	25432/313729/117186	Drd4/Errfi1/Sh3bp5	XR_001838621.1/XR_001835573.1,XR_001835574.1/XR_001835573.1,XR_001835574.1
GO:0008017	microtubule binding	6/344	246/16869	0.386957190685274	0.701392093905189	363018/65208/103692570/298848/308870/691920	Cep295/Dpysl5/LOC103692570/Mapre3/Numa1/Stard9	XR_593781.2/XR_001838298.1/XR_001838298.1/XR_001838298.1/XR_001835573.1,XR_001835574.1,XR_593722.2/XR_001841046.1,XR_359313.3,XR_595687.2,XR_595688.2
GO:0003688	DNA replication origin binding	1/344	24/16869	0.390318437923763	0.701392093905189	360621	Cdc6	XR_001835573.1,XR_001835574.1,XR_001840492.1
GO:0004806	triglyceride lipase activity	1/344	24/16869	0.390318437923763	0.701392093905189	362972	Pnpla3	XR_001835573.1,XR_001835574.1,XR_001840492.1,XR_593722.2
GO:0005212	structural constituent of eye lens	1/344	24/16869	0.390318437923763	0.701392093905189	25480	Mip	XR_354783.3,XR_596086.2
GO:0008199	ferric iron binding	1/344	24/16869	0.390318437923763	0.701392093905189	302719	RGD1563378	XR_001840492.1,XR_593722.2
GO:0016493	C-C chemokine receptor activity	1/344	24/16869	0.390318437923763	0.701392093905189	117029	Ccr5	XR_593722.2
GO:0017056	structural constituent of nuclear pore	1/344	24/16869	0.390318437923763	0.701392093905189	296634	Nup214	XR_001842150.1
GO:0019239	deaminase activity	1/344	24/16869	0.390318437923763	0.701392093905189	65151	Rida	XR_593486.1
GO:0030552	cAMP binding	1/344	24/16869	0.390318437923763	0.701392093905189	310533	Rapgef2	XR_591154.2
GO:0031683	G-protein beta/gamma-subunit complex binding	1/344	24/16869	0.390318437923763	0.701392093905189	25643	Gnai3	XR_001836873.1
GO:0031690	adrenergic receptor binding	1/344	24/16869	0.390318437923763	0.701392093905189	310533	Rapgef2	XR_591154.2
GO:0042923	neuropeptide binding	1/344	24/16869	0.390318437923763	0.701392093905189	65276	Nmur1	XR_593722.2
GO:0051537	2 iron, 2 sulfur cluster binding	1/344	24/16869	0.390318437923763	0.701392093905189	316421	Aox2	XR_001835573.1,XR_001835574.1,XR_593722.2
GO:0048365	Rac GTPase binding	2/344	66/16869	0.390820625599111	0.701392093905189	360509/303811	Dock2/Dvl3	XR_001835573.1,XR_001835574.1/XR_001836873.1
GO:0042562	hormone binding	3/344	111/16869	0.395209896425443	0.701392093905189	25102/24261/25322	Chrna5/Chrnb1/Hsd17b1	XR_001835573.1,XR_001835574.1,XR_001840492.1/XR_001838621.1/XR_001835573.1,XR_001835574.1,XR_593722.2
GO:0000217	DNA secondary structure binding	1/344	25/16869	0.402769043881271	0.701392093905189	25459	Hmgb1	XR_593486.1
GO:0001671	ATPase activator activity	1/344	25/16869	0.402769043881271	0.701392093905189	362184	Dnajc24	XR_001837190.1,XR_001837191.1
GO:0004950	chemokine receptor activity	1/344	25/16869	0.402769043881271	0.701392093905189	117029	Ccr5	XR_593722.2
GO:0008574	ATP-dependent microtubule motor activity, plus-end-directed	1/344	25/16869	0.402769043881271	0.701392093905189	691920	Stard9	XR_001841046.1,XR_359313.3,XR_595687.2,XR_595688.2
GO:0015145	monosaccharide transmembrane transporter activity	1/344	25/16869	0.402769043881271	0.701392093905189	65197	Slc2a5	XR_001838621.1
GO:0016878	acid-thiol ligase activity	1/344	25/16869	0.402769043881271	0.701392093905189	24763	Acsm3	XR_590444.2
GO:0019957	C-C chemokine binding	1/344	25/16869	0.402769043881271	0.701392093905189	117029	Ccr5	XR_593722.2
GO:0031210	phosphatidylcholine binding	1/344	25/16869	0.402769043881271	0.701392093905189	286936	Pcyt1b	XR_593722.2
GO:0043539	protein serine/threonine kinase activator activity	1/344	25/16869	0.402769043881271	0.701392093905189	300235	Dazap2	XR_356009.3
GO:0046625	sphingolipid binding	1/344	25/16869	0.402769043881271	0.701392093905189	497943	Gltpd2	XR_001835573.1,XR_001835574.1,XR_001840492.1
GO:0050997	quaternary ammonium group binding	1/344	25/16869	0.402769043881271	0.701392093905189	286936	Pcyt1b	XR_593722.2
GO:0072509	divalent inorganic cation transmembrane transporter activity	1/344	25/16869	0.402769043881271	0.701392093905189	302864	Mmgt1	XR_590408.1
GO:0015631	tubulin binding	8/344	344/16869	0.403525259153787	0.701392093905189	289144/363018/65208/25150/103692570/298848/308870/691920	Cacybp/Cep295/Dpysl5/Fyn/LOC103692570/Mapre3/Numa1/Stard9	XR_595519.2/XR_593781.2/XR_001838298.1/XR_001842492.1/XR_001838298.1/XR_001838298.1/XR_001835573.1,XR_001835574.1,XR_593722.2/XR_001841046.1,XR_359313.3,XR_595687.2,XR_595688.2
GO:0043621	protein self-association	2/344	69/16869	0.41232669108494	0.71228564950448	364410/307366	Kctd9/Malt1	XR_596164.1/XR_001835573.1,XR_001835574.1
GO:0001637	G protein-coupled chemoattractant receptor activity	1/344	26/16869	0.414966113989608	0.71228564950448	117029	Ccr5	XR_593722.2
GO:0051119	sugar transmembrane transporter activity	1/344	26/16869	0.414966113989608	0.71228564950448	65197	Slc2a5	XR_001838621.1
GO:0140142	nucleocytoplasmic carrier activity	1/344	26/16869	0.414966113989608	0.71228564950448	296634	Nup214	XR_001842150.1
GO:0016298	lipase activity	3/344	115/16869	0.417121312276042	0.71228564950448	313949/681694/362972	Ldah/Liph/Pnpla3	XR_593486.1/XR_353556.3/XR_001835573.1,XR_001835574.1,XR_001840492.1,XR_593722.2
GO:0005230	extracellular ligand-gated ion channel activity	2/344	70/16869	0.419412312019763	0.71228564950448	25102/24261	Chrna5/Chrnb1	XR_001835573.1,XR_001835574.1,XR_001840492.1/XR_001838621.1
GO:0005254	chloride channel activity	2/344	70/16869	0.419412312019763	0.71228564950448	314847/304784	Best3/Slc26a9	XR_001835573.1,XR_001835574.1/XR_595462.1
GO:0048306	calcium-dependent protein binding	2/344	70/16869	0.419412312019763	0.71228564950448	362558/60391	Lrp8/Nrxn1	XR_001840498.1/XR_354566.3
GO:0016597	amino acid binding	2/344	71/16869	0.426454280926389	0.71228564950448	24247/24600	Casr/Nos3	XR_001840492.1/XR_001842150.1
GO:0016835	carbon-oxygen lyase activity	2/344	71/16869	0.426454280926389	0.71228564950448	362766/29498	Alkbh1/Pts	XR_001835573.1,XR_001835574.1,XR_593722.2/XR_001835573.1,XR_001835574.1
GO:0033293	monocarboxylic acid binding	2/344	71/16869	0.426454280926389	0.71228564950448	64047/65151	Lrat/Rida	XR_001836777.1/XR_593486.1
GO:0004181	metallocarboxypeptidase activity	1/344	27/16869	0.426914796337621	0.71228564950448	314855	Cpm	XR_001835573.1,XR_001835574.1
GO:0008392	arachidonic acid epoxygenase activity	1/344	27/16869	0.426914796337621	0.71228564950448	293989	Cyp2c6v1	XR_001835573.1,XR_001835574.1,XR_593722.2
GO:0016645	oxidoreductase activity, acting on the CH-NH group of donors	1/344	27/16869	0.426914796337621	0.71228564950448	362657	Mthfr	XR_001835573.1,XR_001835574.1,XR_001840492.1,XR_593722.2
GO:0043325	phosphatidylinositol-3,4-bisphosphate binding	1/344	27/16869	0.426914796337621	0.71228564950448	56826	Adap2	XR_001840492.1,XR_593722.2
GO:0000175	3'-5'-exoribonuclease activity	1/344	28/16869	0.438620134780791	0.721609025723607	305035	Angel2	XR_354783.3
GO:0005104	fibroblast growth factor receptor binding	1/344	28/16869	0.438620134780791	0.721609025723607	60391	Nrxn1	XR_354566.3
GO:0005520	insulin-like growth factor binding	1/344	28/16869	0.438620134780791	0.721609025723607	25662	Igfbp2	XR_357119.2
GO:0015020	glucuronosyltransferase activity	1/344	28/16869	0.438620134780791	0.721609025723607	311202	Large2	XR_596086.2
GO:0015301	anion:anion antiporter activity	1/344	28/16869	0.438620134780791	0.721609025723607	304784	Slc26a9	XR_595462.1
GO:0031625	ubiquitin protein ligase binding	7/344	309/16869	0.442876282018857	0.721609025723607	289144/64044/114212/308282/307309/117514/363445	Cacybp/Casp8/Chek2/Shprh/Sncaip/Txnip/Usp9x	XR_595519.2/XR_001835573.1,XR_001835574.1/XR_001838621.1/XR_589841.2/XR_001842103.1/XR_591224.2/XR_001835573.1,XR_001835574.1,XR_001840492.1,XR_593722.2
GO:0016810	hydrolase activity, acting on carbon-nitrogen (but not peptide) bonds	3/344	120/16869	0.444135441680756	0.721609025723607	24248/65208/103692570	Cat/Dpysl5/LOC103692570	XR_001837186.1/XR_001838298.1/XR_001838298.1
GO:0004527	exonuclease activity	2/344	74/16869	0.447306920496263	0.721609025723607	305035/301062	Angel2/Exog	XR_354783.3/XR_001842150.1,XR_354783.3,XR_596086.2
GO:0005089	Rho guanyl-nucleotide exchange factor activity	2/344	74/16869	0.447306920496263	0.721609025723607	78966/360509	Arhgef11/Dock2	XR_351813.3/XR_001835573.1,XR_001835574.1
GO:0017022	myosin binding	2/344	74/16869	0.447306920496263	0.721609025723607	304286/497974	Lmtk2/Myo19	XR_590408.1/XR_001840492.1,XR_593722.2
GO:0005227	calcium activated cation channel activity	1/344	29/16869	0.450087071045585	0.721609025723607	309407	Trpm3	XR_001836102.1,XR_001836356.1
GO:0005251	delayed rectifier potassium channel activity	1/344	29/16869	0.450087071045585	0.721609025723607	307900	Kcng4	XR_001835573.1,XR_001835574.1,XR_593486.1
GO:0016831	carboxy-lyase activity	1/344	29/16869	0.450087071045585	0.721609025723607	60356	Csad	XR_001840492.1
GO:0048027	mRNA 5'-UTR binding	1/344	29/16869	0.450087071045585	0.721609025723607	363113	Syncrip	XR_001835573.1,XR_001835574.1,XR_001840492.1,XR_593722.2
GO:0070717	poly-purine tract binding	1/344	29/16869	0.450087071045585	0.721609025723607	363113	Syncrip	XR_001835573.1,XR_001835574.1,XR_001840492.1,XR_593722.2
GO:0019902	phosphatase binding	5/344	216/16869	0.451005641077254	0.721609025723607	315308/81679/192253/311658/291069	Csrnp2/Jup/Myo16/Nfatc2/Ppp1r3g	XR_593722.2/XR_001840290.1/XR_596560.1/XR_001835573.1,XR_001835574.1,XR_593722.2/XR_596716.1
GO:0097110	scaffold protein binding	2/344	75/16869	0.454163245021988	0.724243184269531	64044/24600	Casp8/Nos3	XR_001835573.1,XR_001835574.1/XR_001842150.1
GO:0000287	magnesium ion binding	5/344	217/16869	0.454975963304533	0.724243184269531	25371/314140/312373/59329/290229	Adprh/LOC314140/Nt5c3a/Sik1/Tssk4	XR_001840512.1/XR_001835573.1,XR_001835574.1,XR_001840492.1,XR_593722.2/XR_001837599.1/XR_001842578.1/XR_354783.3,XR_596086.2
GO:0005484	SNAP receptor activity	1/344	30/16869	0.461320446791447	0.724243184269531	85491	Vamp7	XR_001835573.1,XR_001835574.1,XR_001840492.1,XR_593722.2
GO:0016896	exoribonuclease activity, producing 5'-phosphomonoesters	1/344	30/16869	0.461320446791447	0.724243184269531	305035	Angel2	XR_354783.3
GO:0017080	sodium channel regulator activity	1/344	30/16869	0.461320446791447	0.724243184269531	25349	Scn2b	XR_001835573.1,XR_001835574.1
GO:0070566	adenylyltransferase activity	1/344	30/16869	0.461320446791447	0.724243184269531	304549	Oasl2	XR_001840492.1,XR_593722.2
GO:1904680	peptide transmembrane transporter activity	1/344	30/16869	0.461320446791447	0.724243184269531	300075	Tomm22	XR_590668.2
GO:0016791	phosphatase activity	6/344	267/16869	0.462969269453679	0.724243184269531	361195/64538/312373/58813/305246/29714	Cdc14b/Ilkap/Nt5c3a/Nt5e/Ppef2/Ptprn2	XR_001838621.1/NR_131101.1/XR_001837599.1/XR_001835573.1,XR_001835574.1,XR_001840492.1/XR_001840492.1,XR_593722.2/NR_110712.1
GO:0016779	nucleotidyltransferase activity	3/344	124/16869	0.465388822901771	0.724243184269531	304549/286936/364834	Oasl2/Pcyt1b/Polr2d	XR_001840492.1,XR_593722.2/XR_593722.2/XR_146387.4
GO:0008227	G protein-coupled amine receptor activity	2/344	77/16869	0.467728455784781	0.724243184269531	25432/79247	Drd4/Htr5b	XR_001838621.1/XR_001840492.1
GO:0015291	secondary active transmembrane transporter activity	5/344	221/16869	0.470776121895788	0.724243184269531	691209/85263/304784/311637/313765	Slc12a6/Slc25a14/Slc26a9/Slc35c2/Slc35e2b	XR_001835573.1,XR_001835574.1,XR_001840492.1/XR_001842774.1/XR_595462.1/XR_596086.2/XR_001841467.1
GO:0004532	exoribonuclease activity	1/344	31/16869	0.472325005631268	0.724243184269531	305035	Angel2	XR_354783.3
GO:0004623	phospholipase A2 activity	1/344	31/16869	0.472325005631268	0.724243184269531	362972	Pnpla3	XR_001835573.1,XR_001835574.1,XR_001840492.1,XR_593722.2
GO:0005501	retinoid binding	1/344	31/16869	0.472325005631268	0.724243184269531	64047	Lrat	XR_001836777.1
GO:0008391	arachidonic acid monooxygenase activity	1/344	31/16869	0.472325005631268	0.724243184269531	293989	Cyp2c6v1	XR_001835573.1,XR_001835574.1,XR_593722.2
GO:0030332	cyclin binding	1/344	31/16869	0.472325005631268	0.724243184269531	360555	Inca1	XR_001840492.1,XR_593722.2
GO:0019003	GDP binding	2/344	78/16869	0.474435673660445	0.724243184269531	25643/359959	Gnai3/Rhebl1	XR_001836873.1/XR_001835573.1,XR_001835574.1
GO:0019199	transmembrane receptor protein kinase activity	2/344	78/16869	0.474435673660445	0.724243184269531	25237/304286	Acvrl1/Lmtk2	XR_593486.1/XR_590408.1
GO:0061630	ubiquitin protein ligase activity	5/344	222/16869	0.474704266612561	0.724243184269531	498030/299002/303412/300948/308282	Anapc11/G2e3/Rnf43/Rnf7/Shprh	XR_001840908.1/XR_596086.2/XR_001835573.1,XR_001835574.1,XR_001840492.1,XR_354783.3,XR_593722.2,XR_596086.2/XR_001835573.1,XR_001835574.1,XR_001840492.1/XR_589841.2
GO:0004721	phosphoprotein phosphatase activity	4/344	175/16869	0.479978758749705	0.726404256745493	361195/64538/305246/29714	Cdc14b/Ilkap/Ppef2/Ptprn2	XR_001838621.1/NR_131101.1/XR_001840492.1,XR_593722.2/NR_110712.1
GO:0019905	syntaxin binding	2/344	79/16869	0.481091611089254	0.726404256745493	302680/85491	Txlng/Vamp7	XR_001842150.1,XR_354783.3,XR_596086.2/XR_001835573.1,XR_001835574.1,XR_001840492.1,XR_593722.2
GO:0004864	protein phosphatase inhibitor activity	1/344	32/16869	0.483105395111185	0.726404256745493	304286	Lmtk2	XR_590408.1
GO:0033764	steroid dehydrogenase activity, acting on the CH-OH group of donors, NAD or NADP as acceptor	1/344	32/16869	0.483105395111185	0.726404256745493	25322	Hsd17b1	XR_001835573.1,XR_001835574.1,XR_593722.2
GO:0046875	ephrin receptor binding	1/344	32/16869	0.483105395111185	0.726404256745493	25150	Fyn	XR_001842492.1
GO:0070273	phosphatidylinositol-4-phosphate binding	1/344	32/16869	0.483105395111185	0.726404256745493	360619	Gsdma	XR_001838621.1,XR_593486.1
GO:0030295	protein kinase activator activity	2/344	80/16869	0.48769556631863	0.728017026306041	300235/25459	Dazap2/Hmgb1	XR_356009.3/XR_593486.1
GO:0003774	motor activity	3/344	129/16869	0.491440281953676	0.728017026306041	192253/497974/691920	Myo16/Myo19/Stard9	XR_596560.1/XR_001840492.1,XR_593722.2/XR_001841046.1,XR_359313.3,XR_595687.2,XR_595688.2
GO:0001968	fibronectin binding	1/344	33/16869	0.493666168650518	0.728017026306041	311144	Itga4	XR_001835573.1,XR_001835574.1
GO:0031624	ubiquitin conjugating enzyme binding	1/344	33/16869	0.493666168650518	0.728017026306041	310324	Dcun1d1	XR_001842150.1,XR_354783.3,XR_596086.2
GO:0043425	bHLH transcription factor binding	1/344	33/16869	0.493666168650518	0.728017026306041	161475	Psmd9	XR_001840492.1,XR_593722.2
GO:0051059	NF-kappaB binding	1/344	33/16869	0.493666168650518	0.728017026306041	498559	Commd6	XR_593486.1
GO:0071855	neuropeptide receptor binding	1/344	33/16869	0.493666168650518	0.728017026306041	363112	Mrap2	XR_594063.2
GO:0061659	ubiquitin-like protein ligase activity	5/344	227/16869	0.494198218539147	0.728017026306041	498030/299002/303412/300948/308282	Anapc11/G2e3/Rnf43/Rnf7/Shprh	XR_001840908.1/XR_596086.2/XR_001835573.1,XR_001835574.1,XR_001840492.1,XR_354783.3,XR_593722.2,XR_596086.2/XR_001835573.1,XR_001835574.1,XR_001840492.1/XR_589841.2
GO:0016829	lyase activity	4/344	179/16869	0.497540303364396	0.728017026306041	362766/60356/25459/29498	Alkbh1/Csad/Hmgb1/Pts	XR_001835573.1,XR_001835574.1,XR_593722.2/XR_001840492.1/XR_593486.1/XR_001835573.1,XR_001835574.1
GO:0022839	ion gated channel activity	7/344	326/16869	0.498629210511641	0.728017026306041	25102/24261/307900/276720/25743/25349/309407	Chrna5/Chrnb1/Kcng4/Kcnj14/Kcnj6/Scn2b/Trpm3	XR_001835573.1,XR_001835574.1,XR_001840492.1/XR_001838621.1/XR_001835573.1,XR_001835574.1,XR_593486.1/XR_354783.3,XR_596086.2/XR_593722.2/XR_001835573.1,XR_001835574.1/XR_001836102.1,XR_001836356.1
GO:0048029	monosaccharide binding	2/344	82/16869	0.50074497005417	0.728017026306041	25350/65197	Sftpd/Slc2a5	XR_360377.3/XR_001838621.1
GO:0051427	hormone receptor binding	4/344	180/16869	0.501891510978782	0.728017026306041	84350/25150/25194/81679	Dnmt1/Fyn/Gnrh1/Jup	XR_001835573.1,XR_001835574.1,XR_001840492.1,XR_593722.2/XR_001842492.1/XR_596164.1/XR_001840290.1
GO:0005164	tumor necrosis factor receptor binding	1/344	34/16869	0.504011787442644	0.728017026306041	64044	Casp8	XR_001835573.1,XR_001835574.1
GO:0016776	phosphotransferase activity, phosphate group as acceptor	1/344	34/16869	0.504011787442644	0.728017026306041	26956	Ak3	XR_593722.2
GO:0042056	chemoattractant activity	1/344	34/16869	0.504011787442644	0.728017026306041	362766	Alkbh1	XR_001835573.1,XR_001835574.1,XR_593722.2
GO:0042605	peptide antigen binding	1/344	34/16869	0.504011787442644	0.728017026306041	414788	RT1-T24-3	XR_593486.1
GO:0043028	cysteine-type endopeptidase regulator activity involved in apoptotic process	1/344	34/16869	0.504011787442644	0.728017026306041	78963	Apaf1	XR_001835573.1,XR_001835574.1,XR_001840492.1,XR_593722.2
GO:0005253	anion channel activity	2/344	83/16869	0.507189256813918	0.729230636525081	314847/304784	Best3/Slc26a9	XR_001835573.1,XR_001835574.1/XR_595462.1
GO:0019843	rRNA binding	2/344	83/16869	0.507189256813918	0.729230636525081	364995/25459	Ddx28/Hmgb1	XR_593722.2/XR_593486.1
GO:0003714	transcription corepressor activity	4/344	182/16869	0.510544381159695	0.732367112284253	305589/293674/303905/311604	Bcl11a/Drap1/Parp9/Zhx3	XR_001835573.1,XR_001835574.1/XR_593486.1/XR_001840492.1,XR_593722.2/XR_354783.3
GO:0016209	antioxidant activity	2/344	84/16869	0.513579234577484	0.734159021341365	24248/309465	Cat/Gsto2	XR_001837186.1/XR_001840492.1,XR_593722.2
GO:0003899	DNA-directed 5'-3' RNA polymerase activity	1/344	35/16869	0.514146622317591	0.734159021341365	364834	Polr2d	XR_146387.4
GO:0046873	metal ion transmembrane transporter activity	9/344	430/16869	0.515897210684149	0.734976848097965	307900/276720/25743/302864/304592/25349/691209/305623/89821	Kcng4/Kcnj14/Kcnj6/Mmgt1/Orai2/Scn2b/Slc12a6/Tmem175/Trpc1	XR_001835573.1,XR_001835574.1,XR_593486.1/XR_354783.3,XR_596086.2/XR_593722.2/XR_590408.1/XR_001835573.1,XR_001835574.1,XR_001840492.1,XR_593722.2/XR_001835573.1,XR_001835574.1/XR_001835573.1,XR_001835574.1,XR_001840492.1/XR_001835573.1,XR_001835574.1,XR_001840492.1,XR_593722.2/XR_353556.3
GO:0004843	thiol-dependent ubiquitin-specific protease activity	2/344	85/16869	0.519914433436743	0.73856277877042	171565/363445	Stambp/Usp9x	XR_354783.3,XR_596086.2/XR_001835573.1,XR_001835574.1,XR_001840492.1,XR_593722.2
GO:0001965	G-protein alpha-subunit binding	1/344	36/16869	0.52407495556713	0.73856277877042	25743	Kcnj6	XR_593722.2
GO:0004364	glutathione transferase activity	1/344	36/16869	0.52407495556713	0.73856277877042	309465	Gsto2	XR_001840492.1,XR_593722.2
GO:0016877	ligase activity, forming carbon-sulfur bonds	1/344	36/16869	0.52407495556713	0.73856277877042	24763	Acsm3	XR_590444.2
GO:0004620	phospholipase activity	2/344	86/16869	0.526194425059812	0.73856277877042	681694/362972	Liph/Pnpla3	XR_353556.3/XR_001835573.1,XR_001835574.1,XR_001840492.1,XR_593722.2
GO:0015238	drug transmembrane transporter activity	2/344	86/16869	0.526194425059812	0.73856277877042	85263/362942	Slc25a14/Slc52a2	XR_001842774.1/XR_354783.3,XR_596086.2
GO:0022836	gated channel activity	7/344	337/16869	0.53376710383856	0.73856277877042	25102/24261/307900/276720/25743/25349/309407	Chrna5/Chrnb1/Kcng4/Kcnj14/Kcnj6/Scn2b/Trpm3	XR_001835573.1,XR_001835574.1,XR_001840492.1/XR_001838621.1/XR_001835573.1,XR_001835574.1,XR_593486.1/XR_354783.3,XR_596086.2/XR_593722.2/XR_001835573.1,XR_001835574.1/XR_001836102.1,XR_001836356.1
GO:0017112	Rab guanyl-nucleotide exchange factor activity	1/344	37/16869	0.533800982733108	0.73856277877042	117186	Sh3bp5	XR_001835573.1,XR_001835574.1
GO:0019212	phosphatase inhibitor activity	1/344	37/16869	0.533800982733108	0.73856277877042	304286	Lmtk2	XR_590408.1
GO:0030551	cyclic nucleotide binding	1/344	37/16869	0.533800982733108	0.73856277877042	310533	Rapgef2	XR_591154.2
GO:0034062	5'-3' RNA polymerase activity	1/344	37/16869	0.533800982733108	0.73856277877042	364834	Polr2d	XR_146387.4
GO:0043014	alpha-tubulin binding	1/344	37/16869	0.533800982733108	0.73856277877042	25150	Fyn	XR_001842492.1
GO:0097747	RNA polymerase activity	1/344	37/16869	0.533800982733108	0.73856277877042	364834	Polr2d	XR_146387.4
GO:0030674	protein binding, bridging	3/344	138/16869	0.536688591908078	0.740915224227081	303811/502541/303039	Dvl3/Lor/Wwc1	XR_001836873.1/XR_596086.2/XR_001835573.1,XR_001835574.1,XR_593722.2
GO:0019205	nucleobase-containing compound kinase activity	1/344	38/16869	0.543328814359761	0.741637389444083	26956	Ak3	XR_593722.2
GO:0032451	demethylase activity	1/344	38/16869	0.543328814359761	0.741637389444083	362766	Alkbh1	XR_001835573.1,XR_001835574.1,XR_593722.2
GO:0046915	transition metal ion transmembrane transporter activity	1/344	38/16869	0.543328814359761	0.741637389444083	302864	Mmgt1	XR_590408.1
GO:0038024	cargo receptor activity	2/344	89/16869	0.544699465824205	0.741637389444083	362558/498638	Lrp8/Msr1	XR_001840498.1/XR_001835573.1,XR_001835574.1,XR_001840492.1,XR_593722.2
GO:0005048	signal sequence binding	1/344	39/16869	0.552662477710735	0.741637389444083	296634	Nup214	XR_001842150.1
GO:0005272	sodium channel activity	1/344	39/16869	0.552662477710735	0.741637389444083	25349	Scn2b	XR_001835573.1,XR_001835574.1
GO:0015144	carbohydrate transmembrane transporter activity	1/344	39/16869	0.552662477710735	0.741637389444083	65197	Slc2a5	XR_001838621.1
GO:0017147	Wnt-protein binding	1/344	39/16869	0.552662477710735	0.741637389444083	100360552	Fzd7	XR_001837817.1,XR_593486.1
GO:0044390	ubiquitin-like protein conjugating enzyme binding	1/344	39/16869	0.552662477710735	0.741637389444083	310324	Dcun1d1	XR_001842150.1,XR_354783.3,XR_596086.2
GO:0048020	CCR chemokine receptor binding	1/344	39/16869	0.552662477710735	0.741637389444083	288593	Ccl24	XR_001835573.1,XR_001835574.1
GO:0060590	ATPase regulator activity	1/344	39/16869	0.552662477710735	0.741637389444083	362184	Dnajc24	XR_001837190.1,XR_001837191.1
GO:0070330	aromatase activity	1/344	39/16869	0.552662477710735	0.741637389444083	293989	Cyp2c6v1	XR_001835573.1,XR_001835574.1,XR_593722.2
GO:1990939	ATP-dependent microtubule motor activity	1/344	39/16869	0.552662477710735	0.741637389444083	691920	Stard9	XR_001841046.1,XR_359313.3,XR_595687.2,XR_595688.2
GO:0036459	thiol-dependent ubiquitinyl hydrolase activity	2/344	91/16869	0.55675400906024	0.745524681660064	171565/363445	Stambp/Usp9x	XR_354783.3,XR_596086.2/XR_001835573.1,XR_001835574.1,XR_001840492.1,XR_593722.2
GO:0005244	voltage-gated ion channel activity	4/344	195/16869	0.565012936017972	0.751384205556888	307900/276720/25743/25349	Kcng4/Kcnj14/Kcnj6/Scn2b	XR_001835573.1,XR_001835574.1,XR_593486.1/XR_354783.3,XR_596086.2/XR_593722.2/XR_001835573.1,XR_001835574.1
GO:0022832	voltage-gated channel activity	4/344	195/16869	0.565012936017972	0.751384205556888	307900/276720/25743/25349	Kcng4/Kcnj14/Kcnj6/Scn2b	XR_001835573.1,XR_001835574.1,XR_593486.1/XR_354783.3,XR_596086.2/XR_593722.2/XR_001835573.1,XR_001835574.1
GO:0008135	translation factor activity, RNA binding	2/344	93/16869	0.568580645635335	0.751384205556888	363195/498179	Gtpbp2/RGD1563482	XR_001835573.1,XR_001835574.1,XR_593722.2/XR_001835573.1,XR_001835574.1,XR_001840492.1
GO:0051117	ATPase binding	2/344	93/16869	0.568580645635335	0.751384205556888	304784/297096	Slc26a9/Snx10	XR_595462.1/XR_001840492.1,XR_593722.2
GO:0101005	ubiquitinyl hydrolase activity	2/344	93/16869	0.568580645635335	0.751384205556888	171565/363445	Stambp/Usp9x	XR_354783.3,XR_596086.2/XR_001835573.1,XR_001835574.1,XR_001840492.1,XR_593722.2
GO:0008528	G protein-coupled peptide receptor activity	3/344	145/16869	0.570255184029008	0.751384205556888	298646/117029/65276	Agtrap/Ccr5/Nmur1	XR_001835573.1,XR_001835574.1/XR_593722.2/XR_593722.2
GO:0001784	phosphotyrosine residue binding	1/344	41/16869	0.570763002298021	0.751384205556888	60664	Pik3r3	XR_001835573.1,XR_001835574.1,XR_001840492.1,XR_593722.2
GO:0043531	ADP binding	1/344	41/16869	0.570763002298021	0.751384205556888	78963	Apaf1	XR_001835573.1,XR_001835574.1,XR_001840492.1,XR_593722.2
GO:0004896	cytokine receptor activity	2/344	94/16869	0.574408075950144	0.752105439239543	117029/288264	Ccr5/Ifnar1	XR_593722.2/XR_593486.1
GO:0019838	growth factor binding	3/344	146/16869	0.574926754034074	0.752105439239543	25237/29393/25662	Acvrl1/Col1a1/Igfbp2	XR_593486.1/XR_001840385.1,XR_001840386.1/XR_357119.2
GO:0022843	voltage-gated cation channel activity	3/344	146/16869	0.574926754034074	0.752105439239543	307900/276720/25743	Kcng4/Kcnj14/Kcnj6	XR_001835573.1,XR_001835574.1,XR_593486.1/XR_354783.3,XR_596086.2/XR_593722.2
GO:0008376	acetylgalactosaminyltransferase activity	1/344	42/16869	0.579537516631838	0.75228818089244	29750	Galnt7	XR_001840492.1,XR_593722.2
GO:0015932	nucleobase-containing compound transmembrane transporter activity	1/344	42/16869	0.579537516631838	0.75228818089244	313765	Slc35e2b	XR_001841467.1
GO:0016229	steroid dehydrogenase activity	1/344	42/16869	0.579537516631838	0.75228818089244	25322	Hsd17b1	XR_001835573.1,XR_001835574.1,XR_593722.2
GO:0003730	mRNA 3'-UTR binding	2/344	95/16869	0.580178082688376	0.75228818089244	305035/363113	Angel2/Syncrip	XR_354783.3/XR_001835573.1,XR_001835574.1,XR_001840492.1,XR_593722.2
GO:0016758	transferase activity, transferring hexosyl groups	4/344	199/16869	0.58109439613807	0.75228818089244	362029/29750/311202/502618	Agl/Galnt7/Large2/LOC502618	XR_001842150.1,XR_354783.3,XR_596086.2/XR_001840492.1,XR_593722.2/XR_596086.2/XR_001840492.1
GO:0032182	ubiquitin-like protein binding	2/344	96/16869	0.585890578038734	0.753350633816654	310324/313668	Dcun1d1/Ddi2	XR_001842150.1,XR_354783.3,XR_596086.2/XR_593486.1
GO:1990782	protein tyrosine kinase binding	2/344	96/16869	0.585890578038734	0.753350633816654	25300/300235	Cd247/Dazap2	XR_001835573.1,XR_001835574.1/XR_356009.3
GO:0004180	carboxypeptidase activity	1/344	43/16869	0.588133172083116	0.753350633816654	314855	Cpm	XR_001835573.1,XR_001835574.1
GO:0052689	carboxylic ester hydrolase activity	3/344	149/16869	0.588750382710635	0.753350633816654	681694/362972/287593	Liph/Pnpla3/Ptrh2	XR_353556.3/XR_001835573.1,XR_001835574.1,XR_001840492.1,XR_593722.2/XR_593486.1
GO:0051015	actin filament binding	4/344	201/16869	0.58900666830346	0.753350633816654	313235/289992/300228/192253	Coro2a/Fermt2/Lima1/Myo16	XR_001835573.1,XR_001835574.1,XR_001840492.1/XR_596086.2/XR_001840492.1,XR_593722.2/XR_596560.1
GO:0003779	actin binding	8/344	406/16869	0.58915882901046	0.753350633816654	117029/313235/289992/300228/304816/192253/497974/24600	Ccr5/Coro2a/Fermt2/Lima1/Lmod1/Myo16/Myo19/Nos3	XR_593722.2/XR_001835573.1,XR_001835574.1,XR_001840492.1/XR_596086.2/XR_001840492.1,XR_593722.2/XR_596086.2/XR_596560.1/XR_001840492.1,XR_593722.2/XR_001842150.1
GO:0005496	steroid binding	2/344	97/16869	0.591545501562923	0.753541394629158	25322/192211	Hsd17b1/Prom2	XR_001835573.1,XR_001835574.1,XR_593722.2/XR_352593.3
GO:0042578	phosphoric ester hydrolase activity	7/344	356/16869	0.591996346035249	0.753541394629158	361195/64538/312373/58813/363781/305246/29714	Cdc14b/Ilkap/Nt5c3a/Nt5e/Plcxd2/Ppef2/Ptprn2	XR_001838621.1/NR_131101.1/XR_001837599.1/XR_001835573.1,XR_001835574.1,XR_001840492.1/XR_001835573.1,XR_001835574.1/XR_001840492.1,XR_593722.2/NR_110712.1
GO:0008138	protein tyrosine/serine/threonine phosphatase activity	1/344	44/16869	0.596553604081417	0.753541394629158	361195	Cdc14b	XR_001838621.1
GO:0015485	cholesterol binding	1/344	44/16869	0.596553604081417	0.753541394629158	192211	Prom2	XR_352593.3
GO:0016709	oxidoreductase activity, acting on paired donors, with incorporation or reduction of molecular oxygen, NAD(P)H as one donor, and incorporation of one atom of oxygen	1/344	44/16869	0.596553604081417	0.753541394629158	24600	Nos3	XR_001842150.1
GO:1901505	carbohydrate derivative transmembrane transporter activity	1/344	44/16869	0.596553604081417	0.753541394629158	313765	Slc35e2b	XR_001841467.1
GO:0004725	protein tyrosine phosphatase activity	2/344	99/16869	0.602682521835116	0.75630597517082	361195/29714	Cdc14b/Ptprn2	XR_001838621.1/NR_110712.1
GO:0005504	fatty acid binding	1/344	45/16869	0.604802374375383	0.75630597517082	65151	Rida	XR_593486.1
GO:0016830	carbon-carbon lyase activity	1/344	45/16869	0.604802374375383	0.75630597517082	60356	Csad	XR_001840492.1
GO:0018024	histone-lysine N-methyltransferase activity	1/344	45/16869	0.604802374375383	0.75630597517082	313678	Prdm2	XR_592772.1
GO:0042887	amide transmembrane transporter activity	1/344	45/16869	0.604802374375383	0.75630597517082	300075	Tomm22	XR_590668.2
GO:0001653	peptide receptor activity	3/344	154/16869	0.611140853635299	0.761192128219584	298646/117029/65276	Agtrap/Ccr5/Nmur1	XR_001835573.1,XR_001835574.1/XR_593722.2/XR_593722.2
GO:0008188	neuropeptide receptor activity	1/344	46/16869	0.612882972521773	0.761192128219584	65276	Nmur1	XR_593722.2
GO:0008238	exopeptidase activity	2/344	101/16869	0.613589167459055	0.761192128219584	314855/83534	Cpm/Tpp1	XR_001835573.1,XR_001835574.1/XR_001835573.1,XR_001835574.1,XR_001840492.1,XR_593722.2
GO:0019783	ubiquitin-like protein-specific protease activity	2/344	101/16869	0.613589167459055	0.761192128219584	171565/363445	Stambp/Usp9x	XR_354783.3,XR_596086.2/XR_001835573.1,XR_001835574.1,XR_001840492.1,XR_593722.2
GO:0005525	GTP binding	7/344	364/16869	0.61540064384473	0.761924606664904	26956/25643/363195/308821/690407/359959/293660	Ak3/Gnai3/Gtpbp2/Rab30/Rab36/Rhebl1/Rhod	XR_593722.2/XR_001836873.1/XR_001835573.1,XR_001835574.1,XR_593722.2/XR_001840492.1,XR_593722.2/XR_001835573.1,XR_001835574.1,XR_593722.2/XR_001835573.1,XR_001835574.1/XR_001835573.1,XR_001835574.1,XR_593722.2
GO:0005539	glycosaminoglycan binding	4/344	209/16869	0.61976584545772	0.765570083049328	25459/681694/361840/311642	Hmgb1/Liph/Spock2/Sulf2	XR_593486.1/XR_353556.3/XR_001835573.1,XR_001835574.1,XR_001840492.1/XR_001837367.1
GO:0005246	calcium channel regulator activity	1/344	47/16869	0.620798817344487	0.765570083049328	60391	Nrxn1	XR_354566.3
GO:0031406	carboxylic acid binding	4/344	211/16869	0.627227120327245	0.76572967368479	24247/64047/24600/65151	Casr/Lrat/Nos3/Rida	XR_001840492.1/XR_001836777.1/XR_001842150.1/XR_593486.1
GO:0008408	3'-5' exonuclease activity	1/344	48/16869	0.628553258364193	0.76572967368479	305035	Angel2	XR_354783.3
GO:0016620	oxidoreductase activity, acting on the aldehyde or oxo group of donors, NAD or NADP as acceptor	1/344	48/16869	0.628553258364193	0.76572967368479	64040	Aldh9a1	XR_593486.1
GO:0016706	oxidoreductase activity, acting on paired donors, with incorporation or reduction of molecular oxygen, 2-oxoglutarate as one donor, and incorporation of one atom each of oxygen into both donors	1/344	48/16869	0.628553258364193	0.76572967368479	362766	Alkbh1	XR_001835573.1,XR_001835574.1,XR_593722.2
GO:0016796	exonuclease activity, active with either ribo- or deoxyribonucleic acids and producing 5'-phosphomonoesters	1/344	48/16869	0.628553258364193	0.76572967368479	305035	Angel2	XR_354783.3
GO:0030331	estrogen receptor binding	1/344	48/16869	0.628553258364193	0.76572967368479	84350	Dnmt1	XR_001835573.1,XR_001835574.1,XR_001840492.1,XR_593722.2
GO:0051087	chaperone binding	2/344	104/16869	0.629518145192784	0.76572967368479	308857/360573	Dnajb13/Ksr1	XR_001835573.1,XR_001835574.1,XR_593486.1/XR_593722.2
GO:0032550	purine ribonucleoside binding	7/344	371/16869	0.635275358281932	0.771229228731373	26956/25643/363195/308821/690407/359959/293660	Ak3/Gnai3/Gtpbp2/Rab30/Rab36/Rhebl1/Rhod	XR_593722.2/XR_001836873.1/XR_001835573.1,XR_001835574.1,XR_593722.2/XR_001840492.1,XR_593722.2/XR_001835573.1,XR_001835574.1,XR_593722.2/XR_001835573.1,XR_001835574.1/XR_001835573.1,XR_001835574.1,XR_593722.2
GO:0004842	ubiquitin-protein transferase activity	7/344	372/16869	0.638066741451358	0.773113877020675	498030/299002/307366/303412/300948/308282/362137	Anapc11/G2e3/Malt1/Rnf43/Rnf7/Shprh/Wdsub1	XR_001840908.1/XR_596086.2/XR_001835573.1,XR_001835574.1/XR_001835573.1,XR_001835574.1,XR_001840492.1,XR_354783.3,XR_593722.2,XR_596086.2/XR_001835573.1,XR_001835574.1,XR_001840492.1/XR_589841.2/XR_001837817.1,XR_001841046.1,XR_359313.3,XR_595687.2,XR_595688.2
GO:0004601	peroxidase activity	1/344	50/16869	0.643590988937759	0.775131982720409	24248	Cat	XR_001837186.1
GO:0140104	molecular carrier activity	1/344	50/16869	0.643590988937759	0.775131982720409	296634	Nup214	XR_001842150.1
GO:0001883	purine nucleoside binding	7/344	374/16869	0.643612845981139	0.775131982720409	26956/25643/363195/308821/690407/359959/293660	Ak3/Gnai3/Gtpbp2/Rab30/Rab36/Rhebl1/Rhod	XR_593722.2/XR_001836873.1/XR_001835573.1,XR_001835574.1,XR_593722.2/XR_001840492.1,XR_593722.2/XR_001835573.1,XR_001835574.1,XR_593722.2/XR_001835573.1,XR_001835574.1/XR_001835573.1,XR_001835574.1,XR_593722.2
GO:0032549	ribonucleoside binding	7/344	375/16869	0.64636742579229	0.775131982720409	26956/25643/363195/308821/690407/359959/293660	Ak3/Gnai3/Gtpbp2/Rab30/Rab36/Rhebl1/Rhod	XR_593722.2/XR_001836873.1/XR_001835573.1,XR_001835574.1,XR_593722.2/XR_001840492.1,XR_593722.2/XR_001835573.1,XR_001835574.1,XR_593722.2/XR_001835573.1,XR_001835574.1/XR_001835573.1,XR_001835574.1,XR_593722.2
GO:0005044	scavenger receptor activity	1/344	51/16869	0.650880643483535	0.775131982720409	498638	Msr1	XR_001835573.1,XR_001835574.1,XR_001840492.1,XR_593722.2
GO:0030544	Hsp70 protein binding	1/344	51/16869	0.650880643483535	0.775131982720409	305246	Ppef2	XR_001840492.1,XR_593722.2
GO:0032934	sterol binding	1/344	51/16869	0.650880643483535	0.775131982720409	192211	Prom2	XR_352593.3
GO:0045309	protein phosphorylated amino acid binding	1/344	51/16869	0.650880643483535	0.775131982720409	60664	Pik3r3	XR_001835573.1,XR_001835574.1,XR_001840492.1,XR_593722.2
GO:0016757	transferase activity, transferring glycosyl groups	5/344	271/16869	0.650912113694702	0.775131982720409	362029/29750/311202/502618/303905	Agl/Galnt7/Large2/LOC502618/Parp9	XR_001842150.1,XR_354783.3,XR_596086.2/XR_001840492.1,XR_593722.2/XR_596086.2/XR_001840492.1/XR_001840492.1,XR_593722.2
GO:0016627	oxidoreductase activity, acting on the CH-CH group of donors	1/344	52/16869	0.65802162687286	0.779137561989876	299194	Ptgr2	XR_354783.3,XR_596086.2
GO:0035591	signaling adaptor activity	1/344	52/16869	0.65802162687286	0.779137561989876	360573	Ksr1	XR_593722.2
GO:0099516	ion antiporter activity	1/344	52/16869	0.65802162687286	0.779137561989876	304784	Slc26a9	XR_595462.1
GO:0001882	nucleoside binding	7/344	383/16869	0.667952194166418	0.78657905878661	26956/25643/363195/308821/690407/359959/293660	Ak3/Gnai3/Gtpbp2/Rab30/Rab36/Rhebl1/Rhod	XR_593722.2/XR_001836873.1/XR_001835573.1,XR_001835574.1,XR_593722.2/XR_001840492.1,XR_593722.2/XR_001835573.1,XR_001835574.1,XR_593722.2/XR_001835573.1,XR_001835574.1/XR_001835573.1,XR_001835574.1,XR_593722.2
GO:0017048	Rho GTPase binding	3/344	168/16869	0.66939204145452	0.78657905878661	78966/360509/303811	Arhgef11/Dock2/Dvl3	XR_351813.3/XR_001835573.1,XR_001835574.1/XR_001836873.1
GO:0019903	protein phosphatase binding	3/344	168/16869	0.66939204145452	0.78657905878661	81679/192253/291069	Jup/Myo16/Ppp1r3g	XR_001840290.1/XR_596560.1/XR_596716.1
GO:0043177	organic acid binding	4/344	223/16869	0.670006567776061	0.78657905878661	24247/64047/24600/65151	Casr/Lrat/Nos3/Rida	XR_001840492.1/XR_001836777.1/XR_001842150.1/XR_593486.1
GO:0016684	oxidoreductase activity, acting on peroxide as acceptor	1/344	54/16869	0.671869612713562	0.78657905878661	24248	Cat	XR_001837186.1
GO:0031593	polyubiquitin modification-dependent protein binding	1/344	54/16869	0.671869612713562	0.78657905878661	362029	Agl	XR_001842150.1,XR_354783.3,XR_596086.2
GO:0032561	guanyl ribonucleotide binding	7/344	386/16869	0.675835572549008	0.787451549772113	26956/25643/363195/308821/690407/359959/293660	Ak3/Gnai3/Gtpbp2/Rab30/Rab36/Rhebl1/Rhod	XR_593722.2/XR_001836873.1/XR_001835573.1,XR_001835574.1,XR_593722.2/XR_001840492.1,XR_593722.2/XR_001835573.1,XR_001835574.1,XR_593722.2/XR_001835573.1,XR_001835574.1/XR_001835573.1,XR_001835574.1,XR_593722.2
GO:0019001	guanyl nucleotide binding	7/344	387/16869	0.67843739052878	0.787451549772113	26956/25643/363195/308821/690407/359959/293660	Ak3/Gnai3/Gtpbp2/Rab30/Rab36/Rhebl1/Rhod	XR_593722.2/XR_001836873.1/XR_001835573.1,XR_001835574.1,XR_593722.2/XR_001840492.1,XR_593722.2/XR_001835573.1,XR_001835574.1,XR_593722.2/XR_001835573.1,XR_001835574.1/XR_001835573.1,XR_001835574.1,XR_593722.2
GO:0000049	tRNA binding	1/344	55/16869	0.678582479393701	0.787451549772113	362766	Alkbh1	XR_001835573.1,XR_001835574.1,XR_593722.2
GO:0008235	metalloexopeptidase activity	1/344	55/16869	0.678582479393701	0.787451549772113	314855	Cpm	XR_001835573.1,XR_001835574.1
GO:0016410	N-acyltransferase activity	2/344	114/16869	0.678924573361213	0.787451549772113	304208/363614	Cers4/Natd1	XR_591154.2/XR_001835573.1,XR_001835574.1
GO:0000149	SNARE binding	2/344	115/16869	0.683558259398119	0.791355016446059	302680/85491	Txlng/Vamp7	XR_001842150.1,XR_354783.3,XR_596086.2/XR_001835573.1,XR_001835574.1,XR_001840492.1,XR_593722.2
GO:0019787	ubiquitin-like protein transferase activity	7/344	390/16869	0.686164302721595	0.792900972033843	498030/299002/307366/303412/300948/308282/362137	Anapc11/G2e3/Malt1/Rnf43/Rnf7/Shprh/Wdsub1	XR_001840908.1/XR_596086.2/XR_001835573.1,XR_001835574.1/XR_001835573.1,XR_001835574.1,XR_001840492.1,XR_354783.3,XR_593722.2,XR_596086.2/XR_001835573.1,XR_001835574.1,XR_001840492.1/XR_589841.2/XR_001837817.1,XR_001841046.1,XR_359313.3,XR_595687.2,XR_595688.2
GO:0051536	iron-sulfur cluster binding	1/344	57/16869	0.691600177577062	0.795651568110089	316421	Aox2	XR_001835573.1,XR_001835574.1,XR_593722.2
GO:0051540	metal cluster binding	1/344	57/16869	0.691600177577062	0.795651568110089	316421	Aox2	XR_001835573.1,XR_001835574.1,XR_593722.2
GO:0005200	structural constituent of cytoskeleton	1/344	58/16869	0.697910523693734	0.795651568110089	502541	Lor	XR_596086.2
GO:0016278	lysine N-methyltransferase activity	1/344	58/16869	0.697910523693734	0.795651568110089	313678	Prdm2	XR_592772.1
GO:0016279	protein-lysine N-methyltransferase activity	1/344	58/16869	0.697910523693734	0.795651568110089	313678	Prdm2	XR_592772.1
GO:0042054	histone methyltransferase activity	1/344	58/16869	0.697910523693734	0.795651568110089	313678	Prdm2	XR_592772.1
GO:0005262	calcium channel activity	2/344	119/16869	0.701548342692285	0.795651568110089	304592/89821	Orai2/Trpc1	XR_001835573.1,XR_001835574.1,XR_001840492.1,XR_593722.2/XR_353556.3
GO:0005125	cytokine activity	3/344	177/16869	0.703334983071835	0.795651568110089	288593/114492/25459	Ccl24/Ccl28/Hmgb1	XR_001835573.1,XR_001835574.1/XR_001842150.1/XR_593486.1
GO:0008395	steroid hydroxylase activity	1/344	59/16869	0.70409211787905	0.795651568110089	293989	Cyp2c6v1	XR_001835573.1,XR_001835574.1,XR_593722.2
GO:0016712	oxidoreductase activity, acting on paired donors, with incorporation or reduction of molecular oxygen, reduced flavin or flavoprotein as one donor, and incorporation of one atom of oxygen	1/344	59/16869	0.70409211787905	0.795651568110089	293989	Cyp2c6v1	XR_001835573.1,XR_001835574.1,XR_593722.2
GO:0001158	enhancer sequence-specific DNA binding	2/344	120/16869	0.705911273217904	0.795651568110089	313125/362291	Bach2/Myt1	XR_001837922.1/XR_593486.1
GO:0008022	protein C-terminus binding	4/344	234/16869	0.706160979460259	0.795651568110089	360573/298848/308870/161475	Ksr1/Mapre3/Numa1/Psmd9	XR_593722.2/XR_001838298.1/XR_001835573.1,XR_001835574.1,XR_593722.2/XR_001840492.1,XR_593722.2
GO:0003684	damaged DNA binding	1/344	60/16869	0.710147579595267	0.795651568110089	25459	Hmgb1	XR_593486.1
GO:0004714	transmembrane receptor protein tyrosine kinase activity	1/344	60/16869	0.710147579595267	0.795651568110089	304286	Lmtk2	XR_590408.1
GO:0005507	copper ion binding	1/344	60/16869	0.710147579595267	0.795651568110089	102556031	Coa6	XR_001835573.1,XR_001835574.1,XR_001840492.1,XR_593722.2
GO:0030165	PDZ domain binding	2/344	121/16869	0.71022103114955	0.795651568110089	100360552/310533	Fzd7/Rapgef2	XR_001837817.1,XR_593486.1/XR_591154.2
GO:0042826	histone deacetylase binding	2/344	121/16869	0.71022103114955	0.795651568110089	84350/59329	Dnmt1/Sik1	XR_001835573.1,XR_001835574.1,XR_001840492.1,XR_593722.2/XR_001842578.1
GO:0050840	extracellular matrix binding	1/344	61/16869	0.716079475164262	0.800777047495519	361840	Spock2	XR_001835573.1,XR_001835574.1,XR_001840492.1
GO:0005201	extracellular matrix structural constituent	1/344	62/16869	0.72189031884248	0.804392069567335	29393	Col1a1	XR_001840385.1,XR_001840386.1
GO:0030145	manganese ion binding	1/344	62/16869	0.72189031884248	0.804392069567335	305246	Ppef2	XR_001840492.1,XR_593722.2
GO:0005178	integrin binding	2/344	129/16869	0.742828092512682	0.826046865174018	24247/25459	Casr/Hmgb1	XR_001840492.1/XR_593486.1
GO:0005548	phospholipid transporter activity	1/344	66/16869	0.743971695877882	0.826046865174018	497943	Gltpd2	XR_001835573.1,XR_001835574.1,XR_001840492.1
GO:0035326	enhancer binding	2/344	130/16869	0.746675778927656	0.827576707017509	313125/362291	Bach2/Myt1	XR_001837922.1/XR_593486.1
GO:0035254	glutamate receptor binding	1/344	67/16869	0.749213244209609	0.828916780827652	25150	Fyn	XR_001842492.1
GO:1901681	sulfur compound binding	4/344	250/16869	0.753492142920339	0.832175393242994	361277/25459/681694/362972	Acbd7/Hmgb1/Liph/Pnpla3	XR_593722.2/XR_593486.1/XR_353556.3/XR_001835573.1,XR_001835574.1,XR_001840492.1,XR_593722.2
GO:0015085	calcium ion transmembrane transporter activity	2/344	134/16869	0.761576662737891	0.83961808754142	304592/89821	Orai2/Trpc1	XR_001835573.1,XR_001835574.1,XR_001840492.1,XR_593722.2/XR_353556.3
GO:0008509	anion transmembrane transporter activity	5/344	311/16869	0.763561237200099	0.839658513425237	314847/691209/85263/304784/362942	Best3/Slc12a6/Slc25a14/Slc26a9/Slc52a2	XR_001835573.1,XR_001835574.1/XR_001835573.1,XR_001835574.1,XR_001840492.1/XR_001842774.1/XR_595462.1/XR_354783.3,XR_596086.2
GO:0019888	protein phosphatase regulator activity	1/344	70/16869	0.76430454427169	0.839658513425237	304286	Lmtk2	XR_590408.1
GO:0016811	hydrolase activity, acting on carbon-nitrogen (but not peptide) bonds, in linear amides	1/344	71/16869	0.769130976605194	0.843475798596909	24248	Cat	XR_001837186.1
GO:0030971	receptor tyrosine kinase binding	1/344	73/16869	0.778490193677943	0.850749353511447	300235	Dazap2	XR_356009.3
GO:0070491	repressing transcription factor binding	1/344	73/16869	0.778490193677943	0.850749353511447	25459	Hmgb1	XR_593486.1
GO:0015077	monovalent inorganic cation transmembrane transporter activity	6/344	375/16869	0.78018226802771	0.851107928757502	307900/276720/25743/25349/691209/305623	Kcng4/Kcnj14/Kcnj6/Scn2b/Slc12a6/Tmem175	XR_001835573.1,XR_001835574.1,XR_593486.1/XR_354783.3,XR_596086.2/XR_593722.2/XR_001835573.1,XR_001835574.1/XR_001835573.1,XR_001835574.1,XR_001840492.1/XR_001835573.1,XR_001835574.1,XR_001840492.1,XR_593722.2
GO:0008194	UDP-glycosyltransferase activity	2/344	141/16869	0.785831589493976	0.853934180461611	29750/311202	Galnt7/Large2	XR_001840492.1,XR_593722.2/XR_596086.2
GO:0016247	channel regulator activity	2/344	141/16869	0.785831589493976	0.853934180461611	60391/25349	Nrxn1/Scn2b	XR_354566.3/XR_001835573.1,XR_001835574.1
GO:0043130	ubiquitin binding	1/344	75/16869	0.787471054977556	0.853934180461611	313668	Ddi2	XR_593486.1
GO:0008514	organic anion transmembrane transporter activity	3/344	204/16869	0.789184274528621	0.853934180461611	85263/304784/362942	Slc25a14/Slc26a9/Slc52a2	XR_001842774.1/XR_595462.1/XR_354783.3,XR_596086.2
GO:0003777	microtubule motor activity	1/344	76/16869	0.791824392901084	0.853934180461611	691920	Stard9	XR_001841046.1,XR_359313.3,XR_595687.2,XR_595688.2
GO:0004497	monooxygenase activity	2/344	143/16869	0.792352388601398	0.853934180461611	293989/24600	Cyp2c6v1/Nos3	XR_001835573.1,XR_001835574.1,XR_593722.2/XR_001842150.1
GO:0070851	growth factor receptor binding	2/344	143/16869	0.792352388601398	0.853934180461611	25150/60391	Fyn/Nrxn1	XR_001842492.1/XR_354566.3
GO:0016705	oxidoreductase activity, acting on paired donors, with incorporation or reduction of molecular oxygen	3/344	207/16869	0.797321053546114	0.857807478297888	362766/293989/24600	Alkbh1/Cyp2c6v1/Nos3	XR_001835573.1,XR_001835574.1,XR_593722.2/XR_001835573.1,XR_001835574.1,XR_593722.2/XR_001842150.1
GO:0005342	organic acid transmembrane transporter activity	2/344	146/16869	0.801805618843949	0.859667879997636	85263/304784	Slc25a14/Slc26a9	XR_001842774.1/XR_595462.1
GO:0046943	carboxylic acid transmembrane transporter activity	2/344	146/16869	0.801805618843949	0.859667879997636	85263/304784	Slc25a14/Slc26a9	XR_001842774.1/XR_595462.1
GO:0051213	dioxygenase activity	1/344	79/16869	0.804358107594273	0.860925315847043	362766	Alkbh1	XR_001835573.1,XR_001835574.1,XR_593722.2
GO:0008757	S-adenosylmethionine-dependent methyltransferase activity	2/344	148/16869	0.807894222783949	0.862257593805545	84350/313678	Dnmt1/Prdm2	XR_001835573.1,XR_001835574.1,XR_001840492.1,XR_593722.2/XR_592772.1
GO:0009055	electron transfer activity	1/344	80/16869	0.808366494192699	0.862257593805545	316421	Aox2	XR_001835573.1,XR_001835574.1,XR_593722.2
GO:0043021	ribonucleoprotein complex binding	2/344	150/16869	0.813816067777857	0.866589123367548	500562/363912	Lin28a/Piwil1	XR_001835573.1,XR_001835574.1,XR_593722.2/XR_001840492.1,XR_593722.2
GO:0035257	nuclear hormone receptor binding	2/344	151/16869	0.816715547775394	0.868195062711833	84350/81679	Dnmt1/Jup	XR_001835573.1,XR_001835574.1,XR_001840492.1,XR_593722.2/XR_001840290.1
GO:0019208	phosphatase regulator activity	1/344	83/16869	0.819906944100261	0.87010532843293	304286	Lmtk2	XR_590408.1
GO:0016651	oxidoreductase activity, acting on NAD(P)H	1/344	84/16869	0.823597639395717	0.872538076371693	24600	Nos3	XR_001842150.1
GO:0008201	heparin binding	2/344	157/16869	0.833279640658215	0.880804324924629	25459/681694	Hmgb1/Liph	XR_593486.1/XR_353556.3
GO:0008081	phosphoric diester hydrolase activity	1/344	87/16869	0.834223326971884	0.880804324924629	363781	Plcxd2	XR_001835573.1,XR_001835574.1
GO:0008276	protein methyltransferase activity	1/344	88/16869	0.837621442543429	0.881415300854628	313678	Prdm2	XR_592772.1
GO:0022804	active transmembrane transporter activity	5/344	346/16869	0.837627040716017	0.881415300854628	691209/85263/304784/311637/313765	Slc12a6/Slc25a14/Slc26a9/Slc35c2/Slc35e2b	XR_001835573.1,XR_001835574.1,XR_001840492.1/XR_001842774.1/XR_595462.1/XR_596086.2/XR_001841467.1
GO:0035258	steroid hormone receptor binding	1/344	90/16869	0.844210719077102	0.886847624080996	84350	Dnmt1	XR_001835573.1,XR_001835574.1,XR_001840492.1,XR_593722.2
GO:0008170	N-methyltransferase activity	1/344	91/16869	0.847404682521734	0.888706759484978	313678	Prdm2	XR_592772.1
GO:0030545	receptor regulator activity	7/344	474/16869	0.85377074524111	0.893880780252437	362766/288593/114492/25194/25459/363112/192211	Alkbh1/Ccl24/Ccl28/Gnrh1/Hmgb1/Mrap2/Prom2	XR_001835573.1,XR_001835574.1,XR_593722.2/XR_001835573.1,XR_001835574.1/XR_001842150.1/XR_596164.1/XR_593486.1/XR_594063.2/XR_352593.3
GO:0000980	RNA polymerase II distal enhancer sequence-specific DNA binding	1/344	94/16869	0.856600096456955	0.894316528058945	313125	Bach2	XR_001837922.1
GO:0005126	cytokine receptor binding	4/344	296/16869	0.857053339389822	0.894316528058945	64044/288593/114492/117279	Casp8/Ccl24/Ccl28/Cflar	XR_001835573.1,XR_001835574.1/XR_001835573.1,XR_001835574.1/XR_001842150.1/XR_001840492.1
GO:0005516	calmodulin binding	2/344	169/16869	0.86241786107812	0.898411928735805	25480/24600	Mip/Nos3	XR_354783.3,XR_596086.2/XR_001842150.1
GO:0015294	solute:cation symporter activity	1/344	98/16869	0.868006825539226	0.902727098560795	691209	Slc12a6	XR_001835573.1,XR_001835574.1,XR_001840492.1
GO:0031490	chromatin DNA binding	1/344	100/16869	0.873366232467332	0.905283270863148	313678	Prdm2	XR_592772.1
GO:0051219	phosphoprotein binding	1/344	100/16869	0.873366232467332	0.905283270863148	60664	Pik3r3	XR_001835573.1,XR_001835574.1,XR_001840492.1,XR_593722.2
GO:0048018	receptor ligand activity	6/344	439/16869	0.887076724141926	0.91796994339065	362766/288593/114492/25194/25459/192211	Alkbh1/Ccl24/Ccl28/Gnrh1/Hmgb1/Prom2	XR_001835573.1,XR_001835574.1,XR_593722.2/XR_001835573.1,XR_001835574.1/XR_001842150.1/XR_596164.1/XR_593486.1/XR_352593.3
GO:0004386	helicase activity	1/344	108/16869	0.892719684062571	0.922279938501728	308282	Shprh	XR_589841.2
GO:0008168	methyltransferase activity	2/344	189/16869	0.900811774276739	0.928030297700147	84350/313678	Dnmt1/Prdm2	XR_001835573.1,XR_001835574.1,XR_001840492.1,XR_593722.2/XR_592772.1
GO:0016407	acetyltransferase activity	1/344	112/16869	0.901260192958797	0.928030297700147	366959	Gcat	XR_001835573.1,XR_001835574.1,XR_001840492.1,XR_593722.2
GO:0099106	ion channel regulator activity	1/344	115/16869	0.907217569723295	0.932625640045034	60391	Nrxn1	XR_354566.3
GO:0016741	transferase activity, transferring one-carbon groups	2/344	199/16869	0.916028222293569	0.9401342281434	84350/313678	Dnmt1/Prdm2	XR_001835573.1,XR_001835574.1,XR_001840492.1,XR_593722.2/XR_592772.1
GO:0005179	hormone activity	1/344	125/16869	0.924605097958879	0.946501336356879	25194	Gnrh1	XR_596164.1
GO:0042623	ATPase activity, coupled	4/344	346/16869	0.925265729451436	0.946501336356879	362960/304528/361745/691920	Dmc1/Rfc5/Smarca2/Stard9	XR_593722.2/XR_001835573.1,XR_001835574.1/XR_001836116.1/XR_001841046.1,XR_359313.3,XR_595687.2,XR_595688.2
GO:0015293	symporter activity	1/344	128/16869	0.929157439928172	0.948466127571895	691209	Slc12a6	XR_001835573.1,XR_001835574.1,XR_001840492.1
GO:0042393	histone binding	2/344	210/16869	0.930226394349358	0.948466127571895	303905/361745	Parp9/Smarca2	XR_001840492.1,XR_593722.2/XR_001836116.1
GO:0047485	protein N-terminus binding	1/344	131/16869	0.933435662334567	0.950185731316101	362558	Lrp8	XR_001840498.1
GO:0001228	DNA-binding transcription activator activity, RNA polymerase II-specific	5/344	434/16869	0.943835643982002	0.957327207040852	315308/362291/311658/313678/25671	Csrnp2/Myt1/Nfatc2/Prdm2/Smad1	XR_593722.2/XR_593486.1/XR_001835573.1,XR_001835574.1,XR_593722.2/XR_592772.1/XR_001835573.1,XR_001835574.1,XR_001840492.1,XR_593722.2
GO:0015081	sodium ion transmembrane transporter activity	1/344	141/16869	0.945920735315058	0.957327207040852	25349	Scn2b	XR_001835573.1,XR_001835574.1
GO:0016887	ATPase activity	5/344	439/16869	0.947349424917534	0.957327207040852	362960/497974/304528/361745/691920	Dmc1/Myo19/Rfc5/Smarca2/Stard9	XR_593722.2/XR_001840492.1,XR_593722.2/XR_001835573.1,XR_001835574.1/XR_001836116.1/XR_001841046.1,XR_359313.3,XR_595687.2,XR_595688.2
GO:0005319	lipid transporter activity	1/344	143/16869	0.948122137742382	0.957327207040852	497943	Gltpd2	XR_001835573.1,XR_001835574.1,XR_001840492.1
GO:0008083	growth factor activity	1/344	143/16869	0.948122137742382	0.957327207040852	192211	Prom2	XR_352593.3
GO:0061134	peptidase regulator activity	2/344	233/16869	0.95292354138615	0.960620823626749	78963/117279	Apaf1/Cflar	XR_001835573.1,XR_001835574.1,XR_001840492.1,XR_593722.2/XR_001840492.1
GO:0140030	modification-dependent protein binding	1/344	161/16869	0.964318301718904	0.97053971011709	362029	Agl	XR_001842150.1,XR_354783.3,XR_596086.2
GO:0004252	serine-type endopeptidase activity	1/344	196/16869	0.982785473158127	0.987533229067104	83534	Tpp1	XR_001835573.1,XR_001835574.1,XR_001840492.1,XR_593722.2
GO:0008236	serine-type peptidase activity	1/344	216/16869	0.988657533010052	0.991370490603078	83534	Tpp1	XR_001835573.1,XR_001835574.1,XR_001840492.1,XR_593722.2
GO:0017171	serine hydrolase activity	1/344	221/16869	0.989781755842496	0.991370490603078	83534	Tpp1	XR_001835573.1,XR_001835574.1,XR_001840492.1,XR_593722.2
GO:0003735	structural constituent of ribosome	1/344	310/16869	0.998414486404554	0.998414486404554	691814	Mrpl57	XR_001835573.1,XR_001835574.1,XR_001840492.1
