# Supplementary material for: Characteristics of phosgene aspiration lung injury analyzed based on transcriptomics and proteomics
Source: Front Genet. 2024 May 17;15:1393665. doi: 10.3389/fgene.2024.1393665 (PMC11140124; doi:10.3389/fgene.2024.1393665)
Supplement: Supplementary file 1 [file Presentation1.zip › Data/lncRNA/lncRNA_target_KEGG/Control--Treatment/kegg.xls]

Term	database	ID	GeneRatio	BgRatio	Pvalue	Qvalue	geneIDs	geneNames	URL	RNAs
Herpes simplex virus 1 infection	KEGG PATHWAY	rno05168	20/160	384/8902	1.6820636270583e-05	0.00439018606662215	78963/64044/27137/54287/288264/100363225/100910577/60664/171068/414788/498952/288486/367034/100365779/499094/102547932/100363455/100361503/100910231/498945	Apaf1/Casp8/Eif2ak1/Eif2ak2/Ifnar1/LOC100363225/LOC100910577/Pik3r3/Pou2f1/RT1-T24-3/Zfp1/Zfp12/Zfp266/Zfp605/Zfp61/Zfp623/Zfp69/Zfp717/Zfp82/Zfp90	http://www.genome.jp/kegg-bin/show_pathway?rno05168/rno:78963%09red/rno:64044%09red/rno:27137%09red/rno:54287%09red/rno:288264%09red/rno:100363225%09red/rno:100910577%09red/rno:60664%09red/rno:171068%09red/rno:414788%09red/rno:498952%09red/rno:288486%09red/rno:367034%09red/rno:100365779%09red/rno:499094%09red/rno:102547932%09red/rno:100363455%09red/rno:100361503%09red/rno:100910231%09red/rno:4989…	XR_001835573.1,XR_001835574.1,XR_001840492.1,XR_593722.2/XR_001835573.1,XR_001835574.1/XR_001835573.1,XR_001835574.1/XR_593781.2/XR_593486.1/XR_001842374.1/XR_001839094.1/XR_001835573.1,XR_001835574.1,XR_001840492.1,XR_593722.2/XR_596086.2/XR_593486.1/XR_001835573.1,XR_001835574.1,XR_001840492.1,XR_354783.3,XR_593722.2/XR_593486.1/XR_354783.3,XR_596086.2/XR_001840492.1/XR_593486.1/XR_001835573.1,…
Hepatitis C	KEGG PATHWAY	rno05160	8/160	158/8902	0.00756347296797177	0.560168329737725	78963/64044/117279/680178/27137/54287/288264/60664	Apaf1/Casp8/Cflar/Cldn20/Eif2ak1/Eif2ak2/Ifnar1/Pik3r3	http://www.genome.jp/kegg-bin/show_pathway?rno05160/rno:78963%09red/rno:64044%09red/rno:117279%09red/rno:680178%09red/rno:27137%09red/rno:54287%09red/rno:288264%09red/rno:60664%09red	XR_001835573.1,XR_001835574.1,XR_001840492.1,XR_593722.2/XR_001835573.1,XR_001835574.1/XR_001840492.1/XR_001840492.1,XR_593722.2/XR_001835573.1,XR_001835574.1/XR_593781.2/XR_593486.1/XR_001835573.1,XR_001835574.1,XR_001840492.1,XR_593722.2
Natural killer cell mediated cytotoxicity	KEGG PATHWAY	rno04650	6/160	99/8902	0.00870820266997711	0.560168329737725	25300/245962/25150/288264/311658/60664	Cd247/Cd48/Fyn/Ifnar1/Nfatc2/Pik3r3	http://www.genome.jp/kegg-bin/show_pathway?rno04650/rno:25300%09red/rno:245962%09red/rno:25150%09red/rno:288264%09red/rno:311658%09red/rno:60664%09red	XR_001835573.1,XR_001835574.1/XR_001840901.1,XR_595560.2,XR_595561.2/XR_001842492.1/XR_593486.1/XR_001835573.1,XR_001835574.1,XR_593722.2/XR_001835573.1,XR_001835574.1,XR_001840492.1,XR_593722.2
Vitamin B6 metabolism	KEGG PATHWAY	rno00750	2/160	10/8902	0.0131415101897278	0.560168329737725	316421/64533	Aox2/Pnpo	http://www.genome.jp/kegg-bin/show_pathway?rno00750/rno:316421%09red/rno:64533%09red	XR_001835573.1,XR_001835574.1,XR_593722.2/XR_001838621.1
Measles	KEGG PATHWAY	rno05162	7/160	144/8902	0.0150075751954937	0.560168329737725	78963/64044/29333/27137/54287/288264/60664	Apaf1/Casp8/Cd46/Eif2ak1/Eif2ak2/Ifnar1/Pik3r3	http://www.genome.jp/kegg-bin/show_pathway?rno05162/rno:78963%09red/rno:64044%09red/rno:29333%09red/rno:27137%09red/rno:54287%09red/rno:288264%09red/rno:60664%09red	XR_001835573.1,XR_001835574.1,XR_001840492.1,XR_593722.2/XR_001835573.1,XR_001835574.1/XR_001835573.1,XR_001835574.1,XR_001840492.1,XR_593722.2/XR_001835573.1,XR_001835574.1/XR_593781.2/XR_593486.1/XR_001835573.1,XR_001835574.1,XR_001840492.1,XR_593722.2
Cholinergic synapse	KEGG PATHWAY	rno04725	6/160	113/8902	0.016018180026009	0.560168329737725	25150/25643/114118/276720/25743/60664	Fyn/Gnai3/Gng4/Kcnj14/Kcnj6/Pik3r3	http://www.genome.jp/kegg-bin/show_pathway?rno04725/rno:25150%09red/rno:25643%09red/rno:114118%09red/rno:276720%09red/rno:25743%09red/rno:60664%09red	XR_001842492.1/XR_001836873.1/XR_001835573.1,XR_001835574.1,XR_593722.2/XR_354783.3,XR_596086.2/XR_593722.2/XR_001835573.1,XR_001835574.1,XR_001840492.1,XR_593722.2
Chemokine signaling pathway	KEGG PATHWAY	rno04062	8/160	182/8902	0.0167770543966281	0.560168329737725	288593/114492/117029/360509/25643/114118/59077/60664	Ccl24/Ccl28/Ccr5/Dock2/Gnai3/Gng4/Grk4/Pik3r3	http://www.genome.jp/kegg-bin/show_pathway?rno04062/rno:288593%09red/rno:114492%09red/rno:117029%09red/rno:360509%09red/rno:25643%09red/rno:114118%09red/rno:59077%09red/rno:60664%09red	XR_001835573.1,XR_001835574.1/XR_001842150.1/XR_593722.2/XR_001835573.1,XR_001835574.1/XR_001836873.1/XR_001835573.1,XR_001835574.1,XR_593722.2/XR_001835573.1,XR_001835574.1,XR_593722.2/XR_001835573.1,XR_001835574.1,XR_001840492.1,XR_593722.2
Serotonergic synapse	KEGG PATHWAY	rno04726	6/160	123/8902	0.0233088016608745	0.560168329737725	293989/25643/114118/79247/25743/89821	Cyp2c6v1/Gnai3/Gng4/Htr5b/Kcnj6/Trpc1	http://www.genome.jp/kegg-bin/show_pathway?rno04726/rno:293989%09red/rno:25643%09red/rno:114118%09red/rno:79247%09red/rno:25743%09red/rno:89821%09red	XR_001835573.1,XR_001835574.1,XR_593722.2/XR_001836873.1/XR_001835573.1,XR_001835574.1,XR_593722.2/XR_001840492.1/XR_593722.2/XR_353556.3
Human papillomavirus infection	KEGG PATHWAY	rno05165	12/160	353/8902	0.0251424651343633	0.560168329737725	64044/29393/303811/54287/100360552/316626/288264/311144/314259/304549/60664/414788	Casp8/Col1a1/Dvl3/Eif2ak2/Fzd7/Hes6/Ifnar1/Itga4/Mpp5/Oasl2/Pik3r3/RT1-T24-3	http://www.genome.jp/kegg-bin/show_pathway?rno05165/rno:64044%09red/rno:29393%09red/rno:303811%09red/rno:54287%09red/rno:100360552%09red/rno:316626%09red/rno:288264%09red/rno:311144%09red/rno:314259%09red/rno:304549%09red/rno:60664%09red/rno:414788%09red	XR_001835573.1,XR_001835574.1/XR_001840385.1,XR_001840386.1/XR_001836873.1/XR_593781.2/XR_001837817.1,XR_593486.1/NR_131101.1/XR_593486.1/XR_001835573.1,XR_001835574.1/XR_001840492.1/XR_001840492.1,XR_593722.2/XR_001835573.1,XR_001835574.1,XR_001840492.1,XR_593722.2/XR_593486.1
Human immunodeficiency virus 1 infection	KEGG PATHWAY	rno05170	9/160	234/8902	0.0251467881384484	0.560168329737725	64044/117029/25300/25643/114118/311658/60664/300948/414788	Casp8/Ccr5/Cd247/Gnai3/Gng4/Nfatc2/Pik3r3/Rnf7/RT1-T24-3	http://www.genome.jp/kegg-bin/show_pathway?rno05170/rno:64044%09red/rno:117029%09red/rno:25300%09red/rno:25643%09red/rno:114118%09red/rno:311658%09red/rno:60664%09red/rno:300948%09red/rno:414788%09red	XR_001835573.1,XR_001835574.1/XR_593722.2/XR_001835573.1,XR_001835574.1/XR_001836873.1/XR_001835573.1,XR_001835574.1,XR_593722.2/XR_001835573.1,XR_001835574.1,XR_593722.2/XR_001835573.1,XR_001835574.1,XR_001840492.1,XR_593722.2/XR_001835573.1,XR_001835574.1,XR_001840492.1/XR_593486.1
Platelet activation	KEGG PATHWAY	rno04611	6/160	126/8902	0.0258695916872348	0.560168329737725	29393/25150/25643/100363225/24600/60664	Col1a1/Fyn/Gnai3/LOC100363225/Nos3/Pik3r3	http://www.genome.jp/kegg-bin/show_pathway?rno04611/rno:29393%09red/rno:25150%09red/rno:25643%09red/rno:100363225%09red/rno:24600%09red/rno:60664%09red	XR_001840385.1,XR_001840386.1/XR_001842492.1/XR_001836873.1/XR_001842374.1/XR_001842150.1/XR_001835573.1,XR_001835574.1,XR_001840492.1,XR_593722.2
GnRH secretion	KEGG PATHWAY	rno04929	4/160	64/8902	0.0277520657819962	0.560168329737725	25194/25743/60664/89821	Gnrh1/Kcnj6/Pik3r3/Trpc1	http://www.genome.jp/kegg-bin/show_pathway?rno04929/rno:25194%09red/rno:25743%09red/rno:60664%09red/rno:89821%09red	XR_596164.1/XR_593722.2/XR_001835573.1,XR_001835574.1,XR_001840492.1,XR_593722.2/XR_353556.3
Necroptosis	KEGG PATHWAY	rno04217	7/160	164/8902	0.0283086715818599	0.560168329737725	64044/117279/54287/685909/679571/25459/288264	Casp8/Cflar/Eif2ak2/H2afv/Hmg1l1/Hmgb1/Ifnar1	http://www.genome.jp/kegg-bin/show_pathway?rno04217/rno:64044%09red/rno:117279%09red/rno:54287%09red/rno:685909%09red/rno:679571%09red/rno:25459%09red/rno:288264%09red	XR_001835573.1,XR_001835574.1/XR_001840492.1/XR_593781.2/XR_001842150.1,XR_354783.3,XR_596086.2/XR_593486.1/XR_593486.1/XR_593486.1
T cell receptor signaling pathway	KEGG PATHWAY	rno04660	5/160	104/8902	0.0391468162991941	0.560168329737725	25300/25150/307366/311658/60664	Cd247/Fyn/Malt1/Nfatc2/Pik3r3	http://www.genome.jp/kegg-bin/show_pathway?rno04660/rno:25300%09red/rno:25150%09red/rno:307366%09red/rno:311658%09red/rno:60664%09red	XR_001835573.1,XR_001835574.1/XR_001842492.1/XR_001835573.1,XR_001835574.1/XR_001835573.1,XR_001835574.1,XR_593722.2/XR_001835573.1,XR_001835574.1,XR_001840492.1,XR_593722.2
Chagas disease	KEGG PATHWAY	rno05142	5/160	104/8902	0.0391468162991941	0.560168329737725	64044/25300/117279/25643/60664	Casp8/Cd247/Cflar/Gnai3/Pik3r3	http://www.genome.jp/kegg-bin/show_pathway?rno05142/rno:64044%09red/rno:25300%09red/rno:117279%09red/rno:25643%09red/rno:60664%09red	XR_001835573.1,XR_001835574.1/XR_001835573.1,XR_001835574.1/XR_001840492.1/XR_001836873.1/XR_001835573.1,XR_001835574.1,XR_001840492.1,XR_593722.2
Other glycan degradation	KEGG PATHWAY	rno00511	2/160	18/8902	0.0406861087576364	0.560168329737725	117185/316642	Neu3/Neu4	http://www.genome.jp/kegg-bin/show_pathway?rno00511/rno:117185%09red/rno:316642%09red	XR_593486.1/XR_001835573.1,XR_001835574.1
Kaposi sarcoma-associated herpesvirus infection	KEGG PATHWAY	rno05167	8/160	216/8902	0.0408649322605439	0.560168329737725	64044/117029/54287/114118/288264/311658/60664/414788	Casp8/Ccr5/Eif2ak2/Gng4/Ifnar1/Nfatc2/Pik3r3/RT1-T24-3	http://www.genome.jp/kegg-bin/show_pathway?rno05167/rno:64044%09red/rno:117029%09red/rno:54287%09red/rno:114118%09red/rno:288264%09red/rno:311658%09red/rno:60664%09red/rno:414788%09red	XR_001835573.1,XR_001835574.1/XR_593722.2/XR_593781.2/XR_001835573.1,XR_001835574.1,XR_593722.2/XR_593486.1/XR_001835573.1,XR_001835574.1,XR_593722.2/XR_001835573.1,XR_001835574.1,XR_001840492.1,XR_593722.2/XR_593486.1
Intestinal immune network for IgA production	KEGG PATHWAY	rno04672	3/160	43/8902	0.0416526337762174	0.560168329737725	114492/25408/311144	Ccl28/Cd80/Itga4	http://www.genome.jp/kegg-bin/show_pathway?rno04672/rno:114492%09red/rno:25408%09red/rno:311144%09red	XR_001842150.1/XR_001840512.1/XR_001835573.1,XR_001835574.1
Signaling pathways regulating pluripotency of stem cells	KEGG PATHWAY	rno04550	6/160	142/8902	0.0426840142957008	0.560168329737725	303811/100360552/103692755/287662/60664/25671	Dvl3/Fzd7/LOC103692755/Pcgf2/Pik3r3/Smad1	http://www.genome.jp/kegg-bin/show_pathway?rno04550/rno:303811%09red/rno:100360552%09red/rno:103692755%09red/rno:287662%09red/rno:60664%09red/rno:25671%09red	XR_001836873.1/XR_001837817.1,XR_593486.1/XR_001839088.1/XR_001842150.1/XR_001835573.1,XR_001835574.1,XR_001840492.1,XR_593722.2/XR_001835573.1,XR_001835574.1,XR_001840492.1,XR_593722.2
Axon guidance	KEGG PATHWAY	rno04360	7/160	181/8902	0.044583441076329	0.560168329737725	65208/25150/25643/311658/60664/293660/89821	Dpysl5/Fyn/Gnai3/Nfatc2/Pik3r3/Rhod/Trpc1	http://www.genome.jp/kegg-bin/show_pathway?rno04360/rno:65208%09red/rno:25150%09red/rno:25643%09red/rno:311658%09red/rno:60664%09red/rno:293660%09red/rno:89821%09red	XR_001838298.1/XR_001842492.1/XR_001836873.1/XR_001835573.1,XR_001835574.1,XR_593722.2/XR_001835573.1,XR_001835574.1,XR_001840492.1,XR_593722.2/XR_001835573.1,XR_001835574.1,XR_593722.2/XR_353556.3
Pyruvate metabolism	KEGG PATHWAY	rno00620	3/160	46/8902	0.04929797957865	0.560168329737725	310903/64040/307270	Adh6/Aldh9a1/Me2	http://www.genome.jp/kegg-bin/show_pathway?rno00620/rno:310903%09red/rno:64040%09red/rno:307270%09red	XR_001835573.1,XR_001835574.1/XR_593486.1/XR_596086.2
B cell receptor signaling pathway	KEGG PATHWAY	rno04662	4/160	77/8902	0.0495363150813649	0.560168329737725	307366/311658/60664/313874	Malt1/Nfatc2/Pik3r3/Rasgrp3	http://www.genome.jp/kegg-bin/show_pathway?rno04662/rno:307366%09red/rno:311658%09red/rno:60664%09red/rno:313874%09red	XR_001835573.1,XR_001835574.1/XR_001835573.1,XR_001835574.1,XR_593722.2/XR_001835573.1,XR_001835574.1,XR_001840492.1,XR_593722.2/XR_001835573.1,XR_001835574.1
Retrograde endocannabinoid signaling	KEGG PATHWAY	rno04723	6/160	151/8902	0.0546033283325278	0.560168329737725	304289/25643/114118/25743/362344/689938	Daglb/Gnai3/Gng4/Kcnj6/Ndufb2/Ndufc1	http://www.genome.jp/kegg-bin/show_pathway?rno04723/rno:304289%09red/rno:25643%09red/rno:114118%09red/rno:25743%09red/rno:362344%09red/rno:689938%09red	XR_590408.1/XR_001836873.1/XR_001835573.1,XR_001835574.1,XR_593722.2/XR_593722.2/XR_592083.2/XR_001835573.1,XR_001835574.1,XR_001840492.1,XR_593722.2
Tryptophan metabolism	KEGG PATHWAY	rno00380	3/160	50/8902	0.0604750865220523	0.560168329737725	64040/316421/24248	Aldh9a1/Aox2/Cat	http://www.genome.jp/kegg-bin/show_pathway?rno00380/rno:64040%09red/rno:316421%09red/rno:24248%09red	XR_593486.1/XR_001835573.1,XR_001835574.1,XR_593722.2/XR_001837186.1
Oxytocin signaling pathway	KEGG PATHWAY	rno04921	6/160	155/8902	0.0604887030691698	0.560168329737725	25643/276720/25743/100363225/311658/24600	Gnai3/Kcnj14/Kcnj6/LOC100363225/Nfatc2/Nos3	http://www.genome.jp/kegg-bin/show_pathway?rno04921/rno:25643%09red/rno:276720%09red/rno:25743%09red/rno:100363225%09red/rno:311658%09red/rno:24600%09red	XR_001836873.1/XR_354783.3,XR_596086.2/XR_593722.2/XR_001842374.1/XR_001835573.1,XR_001835574.1,XR_593722.2/XR_001842150.1
Platinum drug resistance	KEGG PATHWAY	rno01524	4/160	83/8902	0.062031305934802	0.560168329737725	78963/64044/309465/60664	Apaf1/Casp8/Gsto2/Pik3r3	http://www.genome.jp/kegg-bin/show_pathway?rno01524/rno:78963%09red/rno:64044%09red/rno:309465%09red/rno:60664%09red	XR_001835573.1,XR_001835574.1,XR_001840492.1,XR_593722.2/XR_001835573.1,XR_001835574.1/XR_001840492.1,XR_593722.2/XR_001835573.1,XR_001835574.1,XR_001840492.1,XR_593722.2
Sphingolipid metabolism	KEGG PATHWAY	rno00600	3/160	51/8902	0.0634395237105862	0.560168329737725	304208/117185/316642	Cers4/Neu3/Neu4	http://www.genome.jp/kegg-bin/show_pathway?rno00600/rno:304208%09red/rno:117185%09red/rno:316642%09red	XR_591154.2/XR_593486.1/XR_001835573.1,XR_001835574.1
Fanconi anemia pathway	KEGG PATHWAY	rno03460	3/160	51/8902	0.0634395237105862	0.560168329737725	293452/302953/303194	Palb2/Slx4/Top3a	http://www.genome.jp/kegg-bin/show_pathway?rno03460/rno:293452%09red/rno:302953%09red/rno:303194%09red	XR_354783.3,XR_596086.2/XR_001840109.1,XR_001840110.1/XR_593722.2
Mannose type O-glycan biosynthesis	KEGG PATHWAY	rno00515	2/160	23/8902	0.0634891984434622	0.560168329737725	311202/306549	Large2/Pomk	http://www.genome.jp/kegg-bin/show_pathway?rno00515/rno:311202%09red/rno:306549%09red	XR_596086.2/XR_001840492.1,XR_593722.2
Hippo signaling pathway	KEGG PATHWAY	rno04390	6/160	158/8902	0.0651419650832459	0.560168329737725	303811/100360552/100363225/314259/25671/303039	Dvl3/Fzd7/LOC100363225/Mpp5/Smad1/Wwc1	http://www.genome.jp/kegg-bin/show_pathway?rno04390/rno:303811%09red/rno:100360552%09red/rno:100363225%09red/rno:314259%09red/rno:25671%09red/rno:303039%09red	XR_001836873.1/XR_001837817.1,XR_593486.1/XR_001842374.1/XR_001840492.1/XR_001835573.1,XR_001835574.1,XR_001840492.1,XR_593722.2/XR_001835573.1,XR_001835574.1,XR_593722.2
Viral myocarditis	KEGG PATHWAY	rno05416	4/160	85/8902	0.0665334031489252	0.560168329737725	64044/25408/25150/414788	Casp8/Cd80/Fyn/RT1-T24-3	http://www.genome.jp/kegg-bin/show_pathway?rno05416/rno:64044%09red/rno:25408%09red/rno:25150%09red/rno:414788%09red	XR_001835573.1,XR_001835574.1/XR_001840512.1/XR_001842492.1/XR_593486.1
Retinol metabolism	KEGG PATHWAY	rno00830	4/160	86/8902	0.0688467444100932	0.561531259094823	310903/316421/293989/64047	Adh6/Aox2/Cyp2c6v1/Lrat	http://www.genome.jp/kegg-bin/show_pathway?rno00830/rno:310903%09red/rno:316421%09red/rno:293989%09red/rno:64047%09red	XR_001835573.1,XR_001835574.1/XR_001835573.1,XR_001835574.1,XR_593722.2/XR_001835573.1,XR_001835574.1,XR_593722.2/XR_001836777.1
Sphingolipid signaling pathway	KEGG PATHWAY	rno04071	5/160	124/8902	0.0724803667790003	0.56230985462906	304208/25150/25643/24600/60664	Cers4/Fyn/Gnai3/Nos3/Pik3r3	http://www.genome.jp/kegg-bin/show_pathway?rno04071/rno:304208%09red/rno:25150%09red/rno:25643%09red/rno:24600%09red/rno:60664%09red	XR_591154.2/XR_001842492.1/XR_001836873.1/XR_001842150.1/XR_001835573.1,XR_001835574.1,XR_001840492.1,XR_593722.2
Terpenoid backbone biosynthesis	KEGG PATHWAY	rno00900	2/160	25/8902	0.0735672649842232	0.56230985462906	64511/291211	Fntb/Ggps1	http://www.genome.jp/kegg-bin/show_pathway?rno00900/rno:64511%09red/rno:291211%09red	XR_354926.1/XR_354783.3,XR_596086.2
Human cytomegalovirus infection	KEGG PATHWAY	rno05163	8/160	248/8902	0.078383691680206	0.56230985462906	78966/64044/117029/25643/114118/311658/60664/414788	Arhgef11/Casp8/Ccr5/Gnai3/Gng4/Nfatc2/Pik3r3/RT1-T24-3	http://www.genome.jp/kegg-bin/show_pathway?rno05163/rno:78966%09red/rno:64044%09red/rno:117029%09red/rno:25643%09red/rno:114118%09red/rno:311658%09red/rno:60664%09red/rno:414788%09red	XR_351813.3/XR_001835573.1,XR_001835574.1/XR_593722.2/XR_001836873.1/XR_001835573.1,XR_001835574.1,XR_593722.2/XR_001835573.1,XR_001835574.1,XR_593722.2/XR_001835573.1,XR_001835574.1,XR_001840492.1,XR_593722.2/XR_593486.1
Relaxin signaling pathway	KEGG PATHWAY	rno04926	5/160	128/8902	0.0805698481871771	0.56230985462906	29393/25643/114118/24600/60664	Col1a1/Gnai3/Gng4/Nos3/Pik3r3	http://www.genome.jp/kegg-bin/show_pathway?rno04926/rno:29393%09red/rno:25643%09red/rno:114118%09red/rno:24600%09red/rno:60664%09red	XR_001840385.1,XR_001840386.1/XR_001836873.1/XR_001835573.1,XR_001835574.1,XR_593722.2/XR_001842150.1/XR_001835573.1,XR_001835574.1,XR_001840492.1,XR_593722.2
Morphine addiction	KEGG PATHWAY	rno05032	4/160	92/8902	0.0835821382116374	0.56230985462906	25643/114118/59077/25743	Gnai3/Gng4/Grk4/Kcnj6	http://www.genome.jp/kegg-bin/show_pathway?rno05032/rno:25643%09red/rno:114118%09red/rno:59077%09red/rno:25743%09red	XR_001836873.1/XR_001835573.1,XR_001835574.1,XR_593722.2/XR_001835573.1,XR_001835574.1,XR_593722.2/XR_593722.2
VEGF signaling pathway	KEGG PATHWAY	rno04370	3/160	58/8902	0.085990675182402	0.56230985462906	311658/24600/60664	Nfatc2/Nos3/Pik3r3	http://www.genome.jp/kegg-bin/show_pathway?rno04370/rno:311658%09red/rno:24600%09red/rno:60664%09red	XR_001835573.1,XR_001835574.1,XR_593722.2/XR_001842150.1/XR_001835573.1,XR_001835574.1,XR_001840492.1,XR_593722.2
Legionellosis	KEGG PATHWAY	rno05134	3/160	58/8902	0.085990675182402	0.56230985462906	78963/84480/64044	Apaf1/Bnip3/Casp8	http://www.genome.jp/kegg-bin/show_pathway?rno05134/rno:78963%09red/rno:84480%09red/rno:64044%09red	XR_001835573.1,XR_001835574.1,XR_001840492.1,XR_593722.2/XR_350825.3/XR_001835573.1,XR_001835574.1
Toll-like receptor signaling pathway	KEGG PATHWAY	rno04620	4/160	93/8902	0.0861777554987065	0.56230985462906	64044/25408/288264/60664	Casp8/Cd80/Ifnar1/Pik3r3	http://www.genome.jp/kegg-bin/show_pathway?rno04620/rno:64044%09red/rno:25408%09red/rno:288264%09red/rno:60664%09red	XR_001835573.1,XR_001835574.1/XR_001840512.1/XR_593486.1/XR_001835573.1,XR_001835574.1,XR_001840492.1,XR_593722.2
Dopaminergic synapse	KEGG PATHWAY	rno04728	5/160	132/8902	0.0891227172499426	0.567342175664269	25432/25643/114118/25743/100363225	Drd4/Gnai3/Gng4/Kcnj6/LOC100363225	http://www.genome.jp/kegg-bin/show_pathway?rno04728/rno:25432%09red/rno:25643%09red/rno:114118%09red/rno:25743%09red/rno:100363225%09red	XR_001838621.1/XR_001836873.1/XR_001835573.1,XR_001835574.1,XR_593722.2/XR_593722.2/XR_001842374.1
Apoptosis	KEGG PATHWAY	rno04210	5/160	136/8902	0.0981299548758938	0.609807576728768	78963/64044/117279/114214/60664	Apaf1/Casp8/Cflar/Dffa/Pik3r3	http://www.genome.jp/kegg-bin/show_pathway?rno04210/rno:78963%09red/rno:64044%09red/rno:117279%09red/rno:114214%09red/rno:60664%09red	XR_001835573.1,XR_001835574.1,XR_001840492.1,XR_593722.2/XR_001835573.1,XR_001835574.1/XR_001840492.1/XR_353556.3/XR_001835573.1,XR_001835574.1,XR_001840492.1,XR_593722.2
beta-Alanine metabolism	KEGG PATHWAY	rno00410	2/160	31/8902	0.10645258984972	0.646142463971557	64040/60356	Aldh9a1/Csad	http://www.genome.jp/kegg-bin/show_pathway?rno00410/rno:64040%09red/rno:60356%09red	XR_593486.1/XR_001840492.1
RNA polymerase	KEGG PATHWAY	rno03020	2/160	32/8902	0.112262799083878	0.653303505227963	680493/364834	Cd3eap/Polr2d	http://www.genome.jp/kegg-bin/show_pathway?rno03020/rno:680493%09red/rno:364834%09red	XR_001840492.1,XR_593722.2/XR_146387.4
Epstein-Barr virus infection	KEGG PATHWAY	rno05169	7/160	226/8902	0.112638535384132	0.653303505227963	78963/64044/25300/54287/288264/60664/414788	Apaf1/Casp8/Cd247/Eif2ak2/Ifnar1/Pik3r3/RT1-T24-3	http://www.genome.jp/kegg-bin/show_pathway?rno05169/rno:78963%09red/rno:64044%09red/rno:25300%09red/rno:54287%09red/rno:288264%09red/rno:60664%09red/rno:414788%09red	XR_001835573.1,XR_001835574.1,XR_001840492.1,XR_593722.2/XR_001835573.1,XR_001835574.1/XR_001835573.1,XR_001835574.1/XR_593781.2/XR_593486.1/XR_001835573.1,XR_001835574.1,XR_001840492.1,XR_593722.2/XR_593486.1
Glycolysis / Gluconeogenesis	KEGG PATHWAY	rno00010	3/160	68/8902	0.123122094570934	0.689263593732194	310903/64040/313843	Adh6/Aldh9a1/Galm	http://www.genome.jp/kegg-bin/show_pathway?rno00010/rno:310903%09red/rno:64040%09red/rno:313843%09red	XR_001835573.1,XR_001835574.1/XR_593486.1/XR_001835573.1,XR_001835574.1,XR_001840492.1,XR_593722.2
Apoptosis - multiple species	KEGG PATHWAY	rno04215	2/160	34/8902	0.124120264005414	0.689263593732194	78963/64044	Apaf1/Casp8	http://www.genome.jp/kegg-bin/show_pathway?rno04215/rno:78963%09red/rno:64044%09red	XR_001835573.1,XR_001835574.1,XR_001840492.1,XR_593722.2/XR_001835573.1,XR_001835574.1
Type I diabetes mellitus	KEGG PATHWAY	rno04940	3/160	69/8902	0.127115242922869	0.691189133393101	25408/29714/414788	Cd80/Ptprn2/RT1-T24-3	http://www.genome.jp/kegg-bin/show_pathway?rno04940/rno:25408%09red/rno:29714%09red/rno:414788%09red	XR_001840512.1/NR_110712.1/XR_593486.1
Autophagy - animal	KEGG PATHWAY	rno04140	5/160	149/8902	0.130396999009706	0.694563606970069	84480/117279/679571/25459/60664	Bnip3/Cflar/Hmg1l1/Hmgb1/Pik3r3	http://www.genome.jp/kegg-bin/show_pathway?rno04140/rno:84480%09red/rno:117279%09red/rno:679571%09red/rno:25459%09red/rno:60664%09red	XR_350825.3/XR_001840492.1/XR_593486.1/XR_593486.1/XR_001835573.1,XR_001835574.1,XR_001840492.1,XR_593722.2
Nicotinate and nicotinamide metabolism	KEGG PATHWAY	rno00760	2/160	37/8902	0.142430282515843	0.717653118397154	316421/58813	Aox2/Nt5e	http://www.genome.jp/kegg-bin/show_pathway?rno00760/rno:316421%09red/rno:58813%09red	XR_001835573.1,XR_001835574.1,XR_593722.2/XR_001835573.1,XR_001835574.1,XR_001840492.1
Drug metabolism - cytochrome P450	KEGG PATHWAY	rno00982	3/160	73/8902	0.143536696443829	0.717653118397154	310903/316421/309465	Adh6/Aox2/Gsto2	http://www.genome.jp/kegg-bin/show_pathway?rno00982/rno:310903%09red/rno:316421%09red/rno:309465%09red	XR_001835573.1,XR_001835574.1/XR_001835573.1,XR_001835574.1,XR_593722.2/XR_001840492.1,XR_593722.2
p53 signaling pathway	KEGG PATHWAY	rno04115	3/160	73/8902	0.143536696443829	0.717653118397154	78963/64044/114212	Apaf1/Casp8/Chek2	http://www.genome.jp/kegg-bin/show_pathway?rno04115/rno:78963%09red/rno:64044%09red/rno:114212%09red	XR_001835573.1,XR_001835574.1,XR_001840492.1,XR_593722.2/XR_001835573.1,XR_001835574.1/XR_001838621.1
C-type lectin receptor signaling pathway	KEGG PATHWAY	rno04625	4/160	113/8902	0.145730326724326	0.717653118397154	64044/307366/311658/60664	Casp8/Malt1/Nfatc2/Pik3r3	http://www.genome.jp/kegg-bin/show_pathway?rno04625/rno:64044%09red/rno:307366%09red/rno:311658%09red/rno:60664%09red	XR_001835573.1,XR_001835574.1/XR_001835573.1,XR_001835574.1/XR_001835573.1,XR_001835574.1,XR_593722.2/XR_001835573.1,XR_001835574.1,XR_001840492.1,XR_593722.2
Tyrosine metabolism	KEGG PATHWAY	rno00350	2/160	38/8902	0.14865592187069	0.718503622375003	310903/316421	Adh6/Aox2	http://www.genome.jp/kegg-bin/show_pathway?rno00350/rno:310903%09red/rno:316421%09red	XR_001835573.1,XR_001835574.1/XR_001835573.1,XR_001835574.1,XR_593722.2
Hepatitis B	KEGG PATHWAY	rno05161	5/160	157/8902	0.152366208692814	0.723046917614991	78963/64044/288264/311658/60664	Apaf1/Casp8/Ifnar1/Nfatc2/Pik3r3	http://www.genome.jp/kegg-bin/show_pathway?rno05161/rno:78963%09red/rno:64044%09red/rno:288264%09red/rno:311658%09red/rno:60664%09red	XR_001835573.1,XR_001835574.1,XR_001840492.1,XR_593722.2/XR_001835573.1,XR_001835574.1/XR_593486.1/XR_001835573.1,XR_001835574.1,XR_593722.2/XR_001835573.1,XR_001835574.1,XR_001840492.1,XR_593722.2
Leukocyte transendothelial migration	KEGG PATHWAY	rno04670	4/160	117/8902	0.159199020555918	0.741981149376691	680178/25643/311144/60664	Cldn20/Gnai3/Itga4/Pik3r3	http://www.genome.jp/kegg-bin/show_pathway?rno04670/rno:680178%09red/rno:25643%09red/rno:311144%09red/rno:60664%09red	XR_001840492.1,XR_593722.2/XR_001836873.1/XR_001835573.1,XR_001835574.1/XR_001835573.1,XR_001835574.1,XR_001840492.1,XR_593722.2
Sulfur metabolism	KEGG PATHWAY	rno00920	1/160	10/8902	0.165950334703077	0.752082508195213	81805	Suox	http://www.genome.jp/kegg-bin/show_pathway?rno00920/rno:81805%09red	XR_590408.1
Homologous recombination	KEGG PATHWAY	rno03440	2/160	41/8902	0.167642995155207	0.752082508195213	293452/303194	Palb2/Top3a	http://www.genome.jp/kegg-bin/show_pathway?rno03440/rno:293452%09red/rno:303194%09red	XR_354783.3,XR_596086.2/XR_593722.2
Osteoclast differentiation	KEGG PATHWAY	rno04380	4/160	121/8902	0.17310907464042	0.752082508195213	25150/288264/311658/60664	Fyn/Ifnar1/Nfatc2/Pik3r3	http://www.genome.jp/kegg-bin/show_pathway?rno04380/rno:25150%09red/rno:288264%09red/rno:311658%09red/rno:60664%09red	XR_001842492.1/XR_593486.1/XR_001835573.1,XR_001835574.1,XR_593722.2/XR_001835573.1,XR_001835574.1,XR_001840492.1,XR_593722.2
Lipid and atherosclerosis	KEGG PATHWAY	rno05417	6/160	209/8902	0.174198945039117	0.752082508195213	78963/64044/311658/24600/60664/171068	Apaf1/Casp8/Nfatc2/Nos3/Pik3r3/Pou2f1	http://www.genome.jp/kegg-bin/show_pathway?rno05417/rno:78963%09red/rno:64044%09red/rno:311658%09red/rno:24600%09red/rno:60664%09red/rno:171068%09red	XR_001835573.1,XR_001835574.1,XR_001840492.1,XR_593722.2/XR_001835573.1,XR_001835574.1/XR_001835573.1,XR_001835574.1,XR_593722.2/XR_001842150.1/XR_001835573.1,XR_001835574.1,XR_001840492.1,XR_593722.2/XR_596086.2
Wnt signaling pathway	KEGG PATHWAY	rno04310	5/160	165/8902	0.175774072796582	0.752082508195213	289144/303811/100360552/311658/303412	Cacybp/Dvl3/Fzd7/Nfatc2/Rnf43	http://www.genome.jp/kegg-bin/show_pathway?rno04310/rno:289144%09red/rno:303811%09red/rno:100360552%09red/rno:311658%09red/rno:303412%09red	XR_595519.2/XR_001836873.1/XR_001837817.1,XR_593486.1/XR_001835573.1,XR_001835574.1,XR_593722.2/XR_001835573.1,XR_001835574.1,XR_001840492.1,XR_354783.3,XR_593722.2,XR_596086.2
Base excision repair	KEGG PATHWAY	rno03410	2/160	43/8902	0.180521748634616	0.756902412101488	679571/25459	Hmg1l1/Hmgb1	http://www.genome.jp/kegg-bin/show_pathway?rno03410/rno:679571%09red/rno:25459%09red	XR_593486.1/XR_593486.1
Diabetic cardiomyopathy	KEGG PATHWAY	rno05415	6/160	214/8902	0.187596573922113	0.756902412101488	29393/100363225/362344/689938/24600/60664	Col1a1/LOC100363225/Ndufb2/Ndufc1/Nos3/Pik3r3	http://www.genome.jp/kegg-bin/show_pathway?rno05415/rno:29393%09red/rno:100363225%09red/rno:362344%09red/rno:689938%09red/rno:24600%09red/rno:60664%09red	XR_001840385.1,XR_001840386.1/XR_001842374.1/XR_592083.2/XR_001835573.1,XR_001835574.1,XR_001840492.1,XR_593722.2/XR_001842150.1/XR_001835573.1,XR_001835574.1,XR_001840492.1,XR_593722.2
Influenza A	KEGG PATHWAY	rno05164	5/160	169/8902	0.187967830533305	0.756902412101488	78963/64044/54287/288264/60664	Apaf1/Casp8/Eif2ak2/Ifnar1/Pik3r3	http://www.genome.jp/kegg-bin/show_pathway?rno05164/rno:78963%09red/rno:64044%09red/rno:54287%09red/rno:288264%09red/rno:60664%09red	XR_001835573.1,XR_001835574.1,XR_001840492.1,XR_593722.2/XR_001835573.1,XR_001835574.1/XR_593781.2/XR_593486.1/XR_001835573.1,XR_001835574.1,XR_001840492.1,XR_593722.2
cGMP-PKG signaling pathway	KEGG PATHWAY	rno04022	5/160	171/8902	0.194177994131301	0.756902412101488	25643/100363225/308899/311658/24600	Gnai3/LOC100363225/Mrvi1/Nfatc2/Nos3	http://www.genome.jp/kegg-bin/show_pathway?rno04022/rno:25643%09red/rno:100363225%09red/rno:308899%09red/rno:311658%09red/rno:24600%09red	XR_001836873.1/XR_001842374.1/XR_590408.1/XR_001835573.1,XR_001835574.1,XR_593722.2/XR_001842150.1
Cell cycle	KEGG PATHWAY	rno04110	4/160	127/8902	0.194723007298105	0.756902412101488	498030/361195/360621/114212	Anapc11/Cdc14b/Cdc6/Chek2	http://www.genome.jp/kegg-bin/show_pathway?rno04110/rno:498030%09red/rno:361195%09red/rno:360621%09red/rno:114212%09red	XR_001840908.1/XR_001838621.1/XR_001835573.1,XR_001835574.1,XR_001840492.1/XR_001838621.1
Viral protein interaction with cytokine and cytokine receptor	KEGG PATHWAY	rno04061	3/160	85/8902	0.196448880217197	0.756902412101488	288593/114492/117029	Ccl24/Ccl28/Ccr5	http://www.genome.jp/kegg-bin/show_pathway?rno04061/rno:288593%09red/rno:114492%09red/rno:117029%09red	XR_001835573.1,XR_001835574.1/XR_001842150.1/XR_593722.2
Cell adhesion molecules	KEGG PATHWAY	rno04514	5/160	172/8902	0.197310218305753	0.756902412101488	25408/680178/311144/60391/414788	Cd80/Cldn20/Itga4/Nrxn1/RT1-T24-3	http://www.genome.jp/kegg-bin/show_pathway?rno04514/rno:25408%09red/rno:680178%09red/rno:311144%09red/rno:60391%09red/rno:414788%09red	XR_001840512.1/XR_001840492.1,XR_593722.2/XR_001835573.1,XR_001835574.1/XR_354566.3/XR_593486.1
Carbohydrate digestion and absorption	KEGG PATHWAY	rno04973	2/160	46/8902	0.200100637682002	0.756902412101488	60664/65197	Pik3r3/Slc2a5	http://www.genome.jp/kegg-bin/show_pathway?rno04973/rno:60664%09red/rno:65197%09red	XR_001835573.1,XR_001835574.1,XR_001840492.1,XR_593722.2/XR_001838621.1
Proteasome	KEGG PATHWAY	rno03050	2/160	47/8902	0.206683401509077	0.770633825626703	290206/161475	Psmb11/Psmd9	http://www.genome.jp/kegg-bin/show_pathway?rno03050/rno:290206%09red/rno:161475%09red	XR_001835573.1,XR_001835574.1,XR_001840492.1,XR_593722.2/XR_001840492.1,XR_593722.2
Taurine and hypotaurine metabolism	KEGG PATHWAY	rno00430	1/160	13/8902	0.210172872234055	0.771828223479331	60356	Csad	http://www.genome.jp/kegg-bin/show_pathway?rno00430/rno:60356%09red	XR_001840492.1
PD-L1 expression and PD-1 checkpoint pathway in cancer	KEGG PATHWAY	rno05235	3/160	89/8902	0.215047153550938	0.771828223479331	25300/311658/60664	Cd247/Nfatc2/Pik3r3	http://www.genome.jp/kegg-bin/show_pathway?rno05235/rno:25300%09red/rno:311658%09red/rno:60664%09red	XR_001835573.1,XR_001835574.1/XR_001835573.1,XR_001835574.1,XR_593722.2/XR_001835573.1,XR_001835574.1,XR_001840492.1,XR_593722.2
Hepatocellular carcinoma	KEGG PATHWAY	rno05225	5/160	179/8902	0.219710398966441	0.771828223479331	303811/100360552/309465/60664/361745	Dvl3/Fzd7/Gsto2/Pik3r3/Smarca2	http://www.genome.jp/kegg-bin/show_pathway?rno05225/rno:303811%09red/rno:100360552%09red/rno:309465%09red/rno:60664%09red/rno:361745%09red	XR_001836873.1/XR_001837817.1,XR_593486.1/XR_001840492.1,XR_593722.2/XR_001835573.1,XR_001835574.1,XR_001840492.1,XR_593722.2/XR_001836116.1
Fatty acid degradation	KEGG PATHWAY	rno00071	2/160	49/8902	0.219915276858666	0.771828223479331	310903/64040	Adh6/Aldh9a1	http://www.genome.jp/kegg-bin/show_pathway?rno00071/rno:310903%09red/rno:64040%09red	XR_001835573.1,XR_001835574.1/XR_593486.1
GABAergic synapse	KEGG PATHWAY	rno04727	3/160	91/8902	0.224484766196828	0.771828223479331	25643/114118/25743	Gnai3/Gng4/Kcnj6	http://www.genome.jp/kegg-bin/show_pathway?rno04727/rno:25643%09red/rno:114118%09red/rno:25743%09red	XR_001836873.1/XR_001835573.1,XR_001835574.1,XR_593722.2/XR_593722.2
Estrogen signaling pathway	KEGG PATHWAY	rno04915	4/160	135/8902	0.224746915649154	0.771828223479331	25643/25743/24600/60664	Gnai3/Kcnj6/Nos3/Pik3r3	http://www.genome.jp/kegg-bin/show_pathway?rno04915/rno:25643%09red/rno:25743%09red/rno:24600%09red/rno:60664%09red	XR_001836873.1/XR_593722.2/XR_001842150.1/XR_001835573.1,XR_001835574.1,XR_001840492.1,XR_593722.2
Progesterone-mediated oocyte maturation	KEGG PATHWAY	rno04914	3/160	92/8902	0.229234292982846	0.777014941149647	498030/25643/60664	Anapc11/Gnai3/Pik3r3	http://www.genome.jp/kegg-bin/show_pathway?rno04914/rno:498030%09red/rno:25643%09red/rno:60664%09red	XR_001840908.1/XR_001836873.1/XR_001835573.1,XR_001835574.1,XR_001840492.1,XR_593722.2
Arginine and proline metabolism	KEGG PATHWAY	rno00330	2/160	51/8902	0.233216540343594	0.777785603396827	64040/24600	Aldh9a1/Nos3	http://www.genome.jp/kegg-bin/show_pathway?rno00330/rno:64040%09red/rno:24600%09red	XR_593486.1/XR_001842150.1
Cellular senescence	KEGG PATHWAY	rno04218	5/160	185/8902	0.239508139233271	0.777785603396827	114212/100363225/311658/60664/414788	Chek2/LOC100363225/Nfatc2/Pik3r3/RT1-T24-3	http://www.genome.jp/kegg-bin/show_pathway?rno04218/rno:114212%09red/rno:100363225%09red/rno:311658%09red/rno:60664%09red/rno:414788%09red	XR_001838621.1/XR_001842374.1/XR_001835573.1,XR_001835574.1,XR_593722.2/XR_001835573.1,XR_001835574.1,XR_001840492.1,XR_593722.2/XR_593486.1
Chemical carcinogenesis - reactive oxygen species	KEGG PATHWAY	rno05208	6/160	234/8902	0.244815575826475	0.777785603396827	24248/309465/362344/689938/60664/304784	Cat/Gsto2/Ndufb2/Ndufc1/Pik3r3/Slc26a9	http://www.genome.jp/kegg-bin/show_pathway?rno05208/rno:24248%09red/rno:309465%09red/rno:362344%09red/rno:689938%09red/rno:60664%09red/rno:304784%09red	XR_001837186.1/XR_001840492.1,XR_593722.2/XR_592083.2/XR_001835573.1,XR_001835574.1,XR_001840492.1,XR_593722.2/XR_001835573.1,XR_001835574.1,XR_001840492.1,XR_593722.2/XR_595462.1
Glycosphingolipid biosynthesis - globo and isoglobo series	KEGG PATHWAY	rno00603	1/160	16/8902	0.252064545097117	0.777785603396827	315165	Naga	http://www.genome.jp/kegg-bin/show_pathway?rno00603/rno:315165%09red	XR_001840492.1
Thermogenesis	KEGG PATHWAY	rno04714	6/160	237/8902	0.253823854506638	0.777785603396827	503252/102556031/296086/362344/689938/361745	Coa5/Coa6/Ndufaf1/Ndufb2/Ndufc1/Smarca2	http://www.genome.jp/kegg-bin/show_pathway?rno04714/rno:503252%09red/rno:102556031%09red/rno:296086%09red/rno:362344%09red/rno:689938%09red/rno:361745%09red	XR_001838621.1/XR_001835573.1,XR_001835574.1,XR_001840492.1,XR_593722.2/XR_001838621.1/XR_592083.2/XR_001835573.1,XR_001835574.1,XR_001840492.1,XR_593722.2/XR_001836116.1
Circadian entrainment	KEGG PATHWAY	rno04713	3/160	98/8902	0.258093683267044	0.777785603396827	25643/114118/25743	Gnai3/Gng4/Kcnj6	http://www.genome.jp/kegg-bin/show_pathway?rno04713/rno:25643%09red/rno:114118%09red/rno:25743%09red	XR_001836873.1/XR_001835573.1,XR_001835574.1,XR_593722.2/XR_593722.2
Choline metabolism in cancer	KEGG PATHWAY	rno05231	3/160	98/8902	0.258093683267044	0.777785603396827	362866/286936/60664	Chpt1/Pcyt1b/Pik3r3	http://www.genome.jp/kegg-bin/show_pathway?rno05231/rno:362866%09red/rno:286936%09red/rno:60664%09red	XR_593368.2/XR_593722.2/XR_001835573.1,XR_001835574.1,XR_001840492.1,XR_593722.2
Pyrimidine metabolism	KEGG PATHWAY	rno00240	2/160	55/8902	0.259942352228012	0.777785603396827	312373/58813	Nt5c3a/Nt5e	http://www.genome.jp/kegg-bin/show_pathway?rno00240/rno:312373%09red/rno:58813%09red	XR_001837599.1/XR_001835573.1,XR_001835574.1,XR_001840492.1
Melanogenesis	KEGG PATHWAY	rno04916	3/160	99/8902	0.262954184129136	0.777785603396827	303811/100360552/25643	Dvl3/Fzd7/Gnai3	http://www.genome.jp/kegg-bin/show_pathway?rno04916/rno:303811%09red/rno:100360552%09red/rno:25643%09red	XR_001836873.1/XR_001837817.1,XR_593486.1/XR_001836873.1
Valine, leucine and isoleucine degradation	KEGG PATHWAY	rno00280	2/160	56/8902	0.266635172698907	0.777785603396827	64040/316421	Aldh9a1/Aox2	http://www.genome.jp/kegg-bin/show_pathway?rno00280/rno:64040%09red/rno:316421%09red	XR_593486.1/XR_001835573.1,XR_001835574.1,XR_593722.2
Regulation of lipolysis in adipocytes	KEGG PATHWAY	rno04923	2/160	56/8902	0.266635172698907	0.777785603396827	25643/60664	Gnai3/Pik3r3	http://www.genome.jp/kegg-bin/show_pathway?rno04923/rno:25643%09red/rno:60664%09red	XR_001836873.1/XR_001835573.1,XR_001835574.1,XR_001840492.1,XR_593722.2
Alzheimer disease	KEGG PATHWAY	rno05010	9/160	391/8902	0.270371355818274	0.777785603396827	78963/64044/303811/54287/100360552/362344/689938/60664/161475	Apaf1/Casp8/Dvl3/Eif2ak2/Fzd7/Ndufb2/Ndufc1/Pik3r3/Psmd9	http://www.genome.jp/kegg-bin/show_pathway?rno05010/rno:78963%09red/rno:64044%09red/rno:303811%09red/rno:54287%09red/rno:100360552%09red/rno:362344%09red/rno:689938%09red/rno:60664%09red/rno:161475%09red	XR_001835573.1,XR_001835574.1,XR_001840492.1,XR_593722.2/XR_001835573.1,XR_001835574.1/XR_001836873.1/XR_593781.2/XR_001837817.1,XR_593486.1/XR_592083.2/XR_001835573.1,XR_001835574.1,XR_001840492.1,XR_593722.2/XR_001835573.1,XR_001835574.1,XR_001840492.1,XR_593722.2/XR_001840492.1,XR_593722.2
AGE-RAGE signaling pathway in diabetic complications	KEGG PATHWAY	rno04933	3/160	101/8902	0.272709426243782	0.777785603396827	29393/24600/60664	Col1a1/Nos3/Pik3r3	http://www.genome.jp/kegg-bin/show_pathway?rno04933/rno:29393%09red/rno:24600%09red/rno:60664%09red	XR_001840385.1,XR_001840386.1/XR_001842150.1/XR_001835573.1,XR_001835574.1,XR_001840492.1,XR_593722.2
Mineral absorption	KEGG PATHWAY	rno04978	2/160	57/8902	0.273327965657334	0.777785603396827	295669/304784	Cybrd1/Slc26a9	http://www.genome.jp/kegg-bin/show_pathway?rno04978/rno:295669%09red/rno:304784%09red	XR_001840492.1/XR_595462.1
One carbon pool by folate	KEGG PATHWAY	rno00670	1/160	18/8902	0.278757974916879	0.777785603396827	362657	Mthfr	http://www.genome.jp/kegg-bin/show_pathway?rno00670/rno:362657%09red	XR_001835573.1,XR_001835574.1,XR_001840492.1,XR_593722.2
Gastric cancer	KEGG PATHWAY	rno05226	4/160	151/8902	0.287827164206601	0.777785603396827	303811/100360552/81679/60664	Dvl3/Fzd7/Jup/Pik3r3	http://www.genome.jp/kegg-bin/show_pathway?rno05226/rno:303811%09red/rno:100360552%09red/rno:81679%09red/rno:60664%09red	XR_001836873.1/XR_001837817.1,XR_593486.1/XR_001840290.1/XR_001835573.1,XR_001835574.1,XR_001840492.1,XR_593722.2
Human T-cell leukemia virus 1 infection	KEGG PATHWAY	rno05166	6/160	249/8902	0.290711303304649	0.777785603396827	498030/114212/304786/311658/60664/414788	Anapc11/Chek2/Elk4/Nfatc2/Pik3r3/RT1-T24-3	http://www.genome.jp/kegg-bin/show_pathway?rno05166/rno:498030%09red/rno:114212%09red/rno:304786%09red/rno:311658%09red/rno:60664%09red/rno:414788%09red	XR_001840908.1/XR_001838621.1/XR_593722.2/XR_001835573.1,XR_001835574.1,XR_593722.2/XR_001835573.1,XR_001835574.1,XR_001840492.1,XR_593722.2/XR_593486.1
Focal adhesion	KEGG PATHWAY	rno04510	5/160	200/8902	0.290896394332634	0.777785603396827	29393/25150/311144/100363225/60664	Col1a1/Fyn/Itga4/LOC100363225/Pik3r3	http://www.genome.jp/kegg-bin/show_pathway?rno04510/rno:29393%09red/rno:25150%09red/rno:311144%09red/rno:100363225%09red/rno:60664%09red	XR_001840385.1,XR_001840386.1/XR_001842492.1/XR_001835573.1,XR_001835574.1/XR_001842374.1/XR_001835573.1,XR_001835574.1,XR_001840492.1,XR_593722.2
Arginine biosynthesis	KEGG PATHWAY	rno00220	1/160	19/8902	0.291747475593747	0.777785603396827	24600	Nos3	http://www.genome.jp/kegg-bin/show_pathway?rno00220/rno:24600%09red	XR_001842150.1
Parathyroid hormone synthesis, secretion and action	KEGG PATHWAY	rno04928	3/160	105/8902	0.292329669705721	0.777785603396827	78966/24247/25643	Arhgef11/Casr/Gnai3	http://www.genome.jp/kegg-bin/show_pathway?rno04928/rno:78966%09red/rno:24247%09red/rno:25643%09red	XR_351813.3/XR_001840492.1/XR_001836873.1
Graft-versus-host disease	KEGG PATHWAY	rno05332	2/160	61/8902	0.300057035765359	0.777785603396827	25408/414788	Cd80/RT1-T24-3	http://www.genome.jp/kegg-bin/show_pathway?rno05332/rno:25408%09red/rno:414788%09red	XR_001840512.1/XR_593486.1
Basal cell carcinoma	KEGG PATHWAY	rno05217	2/160	62/8902	0.30671896762284	0.777785603396827	303811/100360552	Dvl3/Fzd7	http://www.genome.jp/kegg-bin/show_pathway?rno05217/rno:303811%09red/rno:100360552%09red	XR_001836873.1/XR_001837817.1,XR_593486.1
Allograft rejection	KEGG PATHWAY	rno05330	2/160	62/8902	0.30671896762284	0.777785603396827	25408/414788	Cd80/RT1-T24-3	http://www.genome.jp/kegg-bin/show_pathway?rno05330/rno:25408%09red/rno:414788%09red	XR_001840512.1/XR_593486.1
mTOR signaling pathway	KEGG PATHWAY	rno04150	4/160	157/8902	0.312156725360669	0.777785603396827	305464/303811/100360552/60664	Depdc5/Dvl3/Fzd7/Pik3r3	http://www.genome.jp/kegg-bin/show_pathway?rno04150/rno:305464%09red/rno:303811%09red/rno:100360552%09red/rno:60664%09red	XR_001840492.1/XR_001836873.1/XR_001837817.1,XR_593486.1/XR_001835573.1,XR_001835574.1,XR_001840492.1,XR_593722.2
Lysine degradation	KEGG PATHWAY	rno00310	2/160	63/8902	0.313369088771072	0.777785603396827	64040/313678	Aldh9a1/Prdm2	http://www.genome.jp/kegg-bin/show_pathway?rno00310/rno:64040%09red/rno:313678%09red	XR_593486.1/XR_592772.1
Glycerolipid metabolism	KEGG PATHWAY	rno00561	2/160	63/8902	0.313369088771072	0.777785603396827	64040/362972	Aldh9a1/Pnpla3	http://www.genome.jp/kegg-bin/show_pathway?rno00561/rno:64040%09red/rno:362972%09red	XR_593486.1/XR_001835573.1,XR_001835574.1,XR_001840492.1,XR_593722.2
Insulin resistance	KEGG PATHWAY	rno04931	3/160	110/8902	0.316984051730903	0.777785603396827	100363225/24600/60664	LOC100363225/Nos3/Pik3r3	http://www.genome.jp/kegg-bin/show_pathway?rno04931/rno:100363225%09red/rno:24600%09red/rno:60664%09red	XR_001842374.1/XR_001842150.1/XR_001835573.1,XR_001835574.1,XR_001840492.1,XR_593722.2
Pantothenate and CoA biosynthesis	KEGG PATHWAY	rno00770	1/160	21/8902	0.317033101725371	0.777785603396827	60356	Csad	http://www.genome.jp/kegg-bin/show_pathway?rno00770/rno:60356%09red	XR_001840492.1
Longevity regulating pathway - multiple species	KEGG PATHWAY	rno04213	2/160	64/8902	0.320005679551542	0.777785603396827	24248/60664	Cat/Pik3r3	http://www.genome.jp/kegg-bin/show_pathway?rno04213/rno:24248%09red/rno:60664%09red	XR_001837186.1/XR_001835573.1,XR_001835574.1,XR_001840492.1,XR_593722.2
TNF signaling pathway	KEGG PATHWAY	rno04668	3/160	111/8902	0.321923262638794	0.777785603396827	64044/117279/60664	Casp8/Cflar/Pik3r3	http://www.genome.jp/kegg-bin/show_pathway?rno04668/rno:64044%09red/rno:117279%09red/rno:60664%09red	XR_001835573.1,XR_001835574.1/XR_001840492.1/XR_001835573.1,XR_001835574.1,XR_001840492.1,XR_593722.2
Toxoplasmosis	KEGG PATHWAY	rno05145	3/160	111/8902	0.321923262638794	0.777785603396827	64044/117029/25643	Casp8/Ccr5/Gnai3	http://www.genome.jp/kegg-bin/show_pathway?rno05145/rno:64044%09red/rno:117029%09red/rno:25643%09red	XR_001835573.1,XR_001835574.1/XR_593722.2/XR_001836873.1
Non-alcoholic fatty liver disease	KEGG PATHWAY	rno04932	4/160	161/8902	0.328488773968338	0.777785603396827	64044/362344/689938/60664	Casp8/Ndufb2/Ndufc1/Pik3r3	http://www.genome.jp/kegg-bin/show_pathway?rno04932/rno:64044%09red/rno:362344%09red/rno:689938%09red/rno:60664%09red	XR_001835573.1,XR_001835574.1/XR_592083.2/XR_001835573.1,XR_001835574.1,XR_001840492.1,XR_593722.2/XR_001835573.1,XR_001835574.1,XR_001840492.1,XR_593722.2
Mismatch repair	KEGG PATHWAY	rno03430	1/160	22/8902	0.329337425982093	0.777785603396827	304528	Rfc5	http://www.genome.jp/kegg-bin/show_pathway?rno03430/rno:304528%09red	XR_001835573.1,XR_001835574.1
Fc epsilon RI signaling pathway	KEGG PATHWAY	rno04664	2/160	66/8902	0.33323171386041	0.777785603396827	25150/60664	Fyn/Pik3r3	http://www.genome.jp/kegg-bin/show_pathway?rno04664/rno:25150%09red/rno:60664%09red	XR_001842492.1/XR_001835573.1,XR_001835574.1,XR_001840492.1,XR_593722.2
HIF-1 signaling pathway	KEGG PATHWAY	rno04066	3/160	114/8902	0.33674242599173	0.777785603396827	24600/116551/60664	Nos3/Pdk1/Pik3r3	http://www.genome.jp/kegg-bin/show_pathway?rno04066/rno:24600%09red/rno:116551%09red/rno:60664%09red	XR_001842150.1/XR_001840492.1/XR_001835573.1,XR_001835574.1,XR_001840492.1,XR_593722.2
Glutamatergic synapse	KEGG PATHWAY	rno04724	3/160	114/8902	0.33674242599173	0.777785603396827	25643/114118/89821	Gnai3/Gng4/Trpc1	http://www.genome.jp/kegg-bin/show_pathway?rno04724/rno:25643%09red/rno:114118%09red/rno:89821%09red	XR_001836873.1/XR_001835573.1,XR_001835574.1,XR_593722.2/XR_353556.3
Inflammatory mediator regulation of TRP channels	KEGG PATHWAY	rno04750	3/160	115/8902	0.341679974196595	0.779196192254329	293989/100363225/60664	Cyp2c6v1/LOC100363225/Pik3r3	http://www.genome.jp/kegg-bin/show_pathway?rno04750/rno:293989%09red/rno:100363225%09red/rno:60664%09red	XR_001835573.1,XR_001835574.1,XR_593722.2/XR_001842374.1/XR_001835573.1,XR_001835574.1,XR_001840492.1,XR_593722.2
Acute myeloid leukemia	KEGG PATHWAY	rno05221	2/160	68/8902	0.346384579007595	0.779196192254329	81679/60664	Jup/Pik3r3	http://www.genome.jp/kegg-bin/show_pathway?rno05221/rno:81679%09red/rno:60664%09red	XR_001840290.1/XR_001835573.1,XR_001835574.1,XR_001840492.1,XR_593722.2
Central carbon metabolism in cancer	KEGG PATHWAY	rno05230	2/160	69/8902	0.352929932323557	0.779196192254329	116551/60664	Pdk1/Pik3r3	http://www.genome.jp/kegg-bin/show_pathway?rno05230/rno:116551%09red/rno:60664%09red	XR_001840492.1/XR_001835573.1,XR_001835574.1,XR_001840492.1,XR_593722.2
Parkinson disease	KEGG PATHWAY	rno05012	6/160	270/8902	0.357530687708961	0.779196192254329	78963/25643/362344/689938/161475/307309	Apaf1/Gnai3/Ndufb2/Ndufc1/Psmd9/Sncaip	http://www.genome.jp/kegg-bin/show_pathway?rno05012/rno:78963%09red/rno:25643%09red/rno:362344%09red/rno:689938%09red/rno:161475%09red/rno:307309%09red	XR_001835573.1,XR_001835574.1,XR_001840492.1,XR_593722.2/XR_001836873.1/XR_592083.2/XR_001835573.1,XR_001835574.1,XR_001840492.1,XR_593722.2/XR_001840492.1,XR_593722.2/XR_001842103.1
Carbon metabolism	KEGG PATHWAY	rno01200	3/160	119/8902	0.3613987046837	0.779196192254329	24248/314140/307270	Cat/LOC314140/Me2	http://www.genome.jp/kegg-bin/show_pathway?rno01200/rno:24248%09red/rno:314140%09red/rno:307270%09red	XR_001837186.1/XR_001835573.1,XR_001835574.1,XR_001840492.1,XR_593722.2/XR_596086.2
Histidine metabolism	KEGG PATHWAY	rno00340	1/160	25/8902	0.364944127703449	0.779196192254329	64040	Aldh9a1	http://www.genome.jp/kegg-bin/show_pathway?rno00340/rno:64040%09red	XR_593486.1
Vitamin digestion and absorption	KEGG PATHWAY	rno04977	1/160	25/8902	0.364944127703449	0.779196192254329	64047	Lrat	http://www.genome.jp/kegg-bin/show_pathway?rno04977/rno:64047%09red	XR_001836777.1
Viral carcinogenesis	KEGG PATHWAY	rno05203	5/160	221/8902	0.365541217187324	0.779196192254329	64044/117029/54287/60664/414788	Casp8/Ccr5/Eif2ak2/Pik3r3/RT1-T24-3	http://www.genome.jp/kegg-bin/show_pathway?rno05203/rno:64044%09red/rno:117029%09red/rno:54287%09red/rno:60664%09red/rno:414788%09red	XR_001835573.1,XR_001835574.1/XR_593722.2/XR_593781.2/XR_001835573.1,XR_001835574.1,XR_001840492.1,XR_593722.2/XR_593486.1
Autoimmune thyroid disease	KEGG PATHWAY	rno05320	2/160	71/8902	0.365951698806153	0.779196192254329	25408/414788	Cd80/RT1-T24-3	http://www.genome.jp/kegg-bin/show_pathway?rno05320/rno:25408%09red/rno:414788%09red	XR_001840512.1/XR_593486.1
Prion disease	KEGG PATHWAY	rno05020	6/160	273/8902	0.367207400947442	0.779196192254329	78963/25150/362344/689938/60664/161475	Apaf1/Fyn/Ndufb2/Ndufc1/Pik3r3/Psmd9	http://www.genome.jp/kegg-bin/show_pathway?rno05020/rno:78963%09red/rno:25150%09red/rno:362344%09red/rno:689938%09red/rno:60664%09red/rno:161475%09red	XR_001835573.1,XR_001835574.1,XR_001840492.1,XR_593722.2/XR_001842492.1/XR_592083.2/XR_001835573.1,XR_001835574.1,XR_001840492.1,XR_593722.2/XR_001835573.1,XR_001835574.1,XR_001840492.1,XR_593722.2/XR_001840492.1,XR_593722.2
NOD-like receptor signaling pathway	KEGG PATHWAY	rno04621	4/160	177/8902	0.394042914132703	0.800534468383256	64044/24247/288264/117514	Casp8/Casr/Ifnar1/Txnip	http://www.genome.jp/kegg-bin/show_pathway?rno04621/rno:64044%09red/rno:24247%09red/rno:288264%09red/rno:117514%09red	XR_001835573.1,XR_001835574.1/XR_001840492.1/XR_593486.1/XR_591224.2
Alcoholism	KEGG PATHWAY	rno05034	4/160	177/8902	0.394042914132703	0.800534468383256	25643/114118/685909/100363225	Gnai3/Gng4/H2afv/LOC100363225	http://www.genome.jp/kegg-bin/show_pathway?rno05034/rno:25643%09red/rno:114118%09red/rno:685909%09red/rno:100363225%09red	XR_001836873.1/XR_001835573.1,XR_001835574.1,XR_593722.2/XR_001842150.1,XR_354783.3,XR_596086.2/XR_001842374.1
Metabolism of xenobiotics by cytochrome P450	KEGG PATHWAY	rno00980	2/160	76/8902	0.39804690600961	0.800534468383256	310903/309465	Adh6/Gsto2	http://www.genome.jp/kegg-bin/show_pathway?rno00980/rno:310903%09red/rno:309465%09red	XR_001835573.1,XR_001835574.1/XR_001840492.1,XR_593722.2
Chemical carcinogenesis - DNA adducts	KEGG PATHWAY	rno05204	2/160	76/8902	0.39804690600961	0.800534468383256	293989/309465	Cyp2c6v1/Gsto2	http://www.genome.jp/kegg-bin/show_pathway?rno05204/rno:293989%09red/rno:309465%09red	XR_001835573.1,XR_001835574.1,XR_593722.2/XR_001840492.1,XR_593722.2
Butanoate metabolism	KEGG PATHWAY	rno00650	1/160	28/8902	0.398671593670007	0.800534468383256	24763	Acsm3	http://www.genome.jp/kegg-bin/show_pathway?rno00650/rno:24763%09red	XR_590444.2
Hippo signaling pathway - multiple species	KEGG PATHWAY	rno04392	1/160	28/8902	0.398671593670007	0.800534468383256	303039	Wwc1	http://www.genome.jp/kegg-bin/show_pathway?rno04392/rno:303039%09red	XR_001835573.1,XR_001835574.1,XR_593722.2
Arrhythmogenic right ventricular cardiomyopathy	KEGG PATHWAY	rno05412	2/160	77/8902	0.404378349137021	0.800534468383256	311144/81679	Itga4/Jup	http://www.genome.jp/kegg-bin/show_pathway?rno05412/rno:311144%09red/rno:81679%09red	XR_001835573.1,XR_001835574.1/XR_001840290.1
Antifolate resistance	KEGG PATHWAY	rno01523	1/160	29/8902	0.409513665454185	0.800534468383256	362657	Mthfr	http://www.genome.jp/kegg-bin/show_pathway?rno01523/rno:362657%09red	XR_001835573.1,XR_001835574.1,XR_001840492.1,XR_593722.2
Purine metabolism	KEGG PATHWAY	rno00230	3/160	130/8902	0.415055755006411	0.800534468383256	26956/314140/58813	Ak3/LOC314140/Nt5e	http://www.genome.jp/kegg-bin/show_pathway?rno00230/rno:26956%09red/rno:314140%09red/rno:58813%09red	XR_593722.2/XR_001835573.1,XR_001835574.1,XR_001840492.1,XR_593722.2/XR_001835573.1,XR_001835574.1,XR_001840492.1
Pentose phosphate pathway	KEGG PATHWAY	rno00030	1/160	30/8902	0.420161452395167	0.800534468383256	314140	LOC314140	http://www.genome.jp/kegg-bin/show_pathway?rno00030/rno:314140%09red	XR_001835573.1,XR_001835574.1,XR_001840492.1,XR_593722.2
Ascorbate and aldarate metabolism	KEGG PATHWAY	rno00053	1/160	30/8902	0.420161452395167	0.800534468383256	64040	Aldh9a1	http://www.genome.jp/kegg-bin/show_pathway?rno00053/rno:64040%09red	XR_593486.1
Folate biosynthesis	KEGG PATHWAY	rno00790	1/160	30/8902	0.420161452395167	0.800534468383256	29498	Pts	http://www.genome.jp/kegg-bin/show_pathway?rno00790/rno:29498%09red	XR_001835573.1,XR_001835574.1
Neutrophil extracellular trap formation	KEGG PATHWAY	rno04613	4/160	185/8902	0.426560318064623	0.800534468383256	685909/679571/25459/60664	H2afv/Hmg1l1/Hmgb1/Pik3r3	http://www.genome.jp/kegg-bin/show_pathway?rno04613/rno:685909%09red/rno:679571%09red/rno:25459%09red/rno:60664%09red	XR_001842150.1,XR_354783.3,XR_596086.2/XR_593486.1/XR_593486.1/XR_001835573.1,XR_001835574.1,XR_001840492.1,XR_593722.2
Mucin type O-glycan biosynthesis	KEGG PATHWAY	rno00512	1/160	31/8902	0.430618414480015	0.800534468383256	29750	Galnt7	http://www.genome.jp/kegg-bin/show_pathway?rno00512/rno:29750%09red	XR_001840492.1,XR_593722.2
Glyoxylate and dicarboxylate metabolism	KEGG PATHWAY	rno00630	1/160	31/8902	0.430618414480015	0.800534468383256	24248	Cat	http://www.genome.jp/kegg-bin/show_pathway?rno00630/rno:24248%09red	XR_001837186.1
FoxO signaling pathway	KEGG PATHWAY	rno04068	3/160	134/8902	0.434239889482449	0.800534468383256	84480/24248/60664	Bnip3/Cat/Pik3r3	http://www.genome.jp/kegg-bin/show_pathway?rno04068/rno:84480%09red/rno:24248%09red/rno:60664%09red	XR_350825.3/XR_001837186.1/XR_001835573.1,XR_001835574.1,XR_001840492.1,XR_593722.2
Alcoholic liver disease	KEGG PATHWAY	rno04936	3/160	135/8902	0.439001093433206	0.800534468383256	310903/64040/64044	Adh6/Aldh9a1/Casp8	http://www.genome.jp/kegg-bin/show_pathway?rno04936/rno:310903%09red/rno:64040%09red/rno:64044%09red	XR_001835573.1,XR_001835574.1/XR_593486.1/XR_001835573.1,XR_001835574.1
Yersinia infection	KEGG PATHWAY	rno05135	3/160	135/8902	0.439001093433206	0.800534468383256	311144/311658/60664	Itga4/Nfatc2/Pik3r3	http://www.genome.jp/kegg-bin/show_pathway?rno05135/rno:311144%09red/rno:311658%09red/rno:60664%09red	XR_001835573.1,XR_001835574.1/XR_001835573.1,XR_001835574.1,XR_593722.2/XR_001835573.1,XR_001835574.1,XR_001840492.1,XR_593722.2
Galactose metabolism	KEGG PATHWAY	rno00052	1/160	32/8902	0.440887950460536	0.800534468383256	313843	Galm	http://www.genome.jp/kegg-bin/show_pathway?rno00052/rno:313843%09red	XR_001835573.1,XR_001835574.1,XR_001840492.1,XR_593722.2
Starch and sucrose metabolism	KEGG PATHWAY	rno00500	1/160	32/8902	0.440887950460536	0.800534468383256	362029	Agl	http://www.genome.jp/kegg-bin/show_pathway?rno00500/rno:362029%09red	XR_001842150.1,XR_354783.3,XR_596086.2
Steroid hormone biosynthesis	KEGG PATHWAY	rno00140	2/160	83/8902	0.441674189452831	0.800534468383256	293989/25322	Cyp2c6v1/Hsd17b1	http://www.genome.jp/kegg-bin/show_pathway?rno00140/rno:293989%09red/rno:25322%09red	XR_001835573.1,XR_001835574.1,XR_593722.2/XR_001835573.1,XR_001835574.1,XR_593722.2
Apelin signaling pathway	KEGG PATHWAY	rno04371	3/160	137/8902	0.448478168161884	0.807260702691392	25643/114118/24600	Gnai3/Gng4/Nos3	http://www.genome.jp/kegg-bin/show_pathway?rno04371/rno:25643%09red/rno:114118%09red/rno:24600%09red	XR_001836873.1/XR_001835573.1,XR_001835574.1,XR_593722.2/XR_001842150.1
Vascular smooth muscle contraction	KEGG PATHWAY	rno04270	3/160	139/8902	0.45789162214863	0.81052845702676	78966/100363225/308899	Arhgef11/LOC100363225/Mrvi1	http://www.genome.jp/kegg-bin/show_pathway?rno04270/rno:78966%09red/rno:100363225%09red/rno:308899%09red	XR_351813.3/XR_001842374.1/XR_590408.1
SNARE interactions in vesicular transport	KEGG PATHWAY	rno04130	1/160	34/8902	0.460878039382511	0.81052845702676	85491	Vamp7	http://www.genome.jp/kegg-bin/show_pathway?rno04130/rno:85491%09red	XR_001835573.1,XR_001835574.1,XR_001840492.1,XR_593722.2
Renin-angiotensin system	KEGG PATHWAY	rno04614	1/160	34/8902	0.460878039382511	0.81052845702676	293648	Mrgprd	http://www.genome.jp/kegg-bin/show_pathway?rno04614/rno:293648%09red	XR_593486.1
Ribosome biogenesis in eukaryotes	KEGG PATHWAY	rno03008	2/160	87/8902	0.46582095231423	0.81052845702676	313167/291061	Nol6/Riok1	http://www.genome.jp/kegg-bin/show_pathway?rno03008/rno:313167%09red/rno:291061%09red	XR_001835573.1,XR_001835574.1/XR_001835573.1,XR_001835574.1,XR_001840492.1,XR_593722.2
ECM-receptor interaction	KEGG PATHWAY	rno04512	2/160	87/8902	0.46582095231423	0.81052845702676	29393/311144	Col1a1/Itga4	http://www.genome.jp/kegg-bin/show_pathway?rno04512/rno:29393%09red/rno:311144%09red	XR_001840385.1,XR_001840386.1/XR_001835573.1,XR_001835574.1
DNA replication	KEGG PATHWAY	rno03030	1/160	35/8902	0.470605093250215	0.813429995617922	304528	Rfc5	http://www.genome.jp/kegg-bin/show_pathway?rno03030/rno:304528%09red	XR_001835573.1,XR_001835574.1
Huntington disease	KEGG PATHWAY	rno05016	6/160	307/8902	0.476455073200461	0.814837501223731	78963/64044/362344/689938/364834/161475	Apaf1/Casp8/Ndufb2/Ndufc1/Polr2d/Psmd9	http://www.genome.jp/kegg-bin/show_pathway?rno05016/rno:78963%09red/rno:64044%09red/rno:362344%09red/rno:689938%09red/rno:364834%09red/rno:161475%09red	XR_001835573.1,XR_001835574.1,XR_001840492.1,XR_593722.2/XR_001835573.1,XR_001835574.1/XR_592083.2/XR_001835573.1,XR_001835574.1,XR_001840492.1,XR_593722.2/XR_146387.4/XR_001840492.1,XR_593722.2
Th1 and Th2 cell differentiation	KEGG PATHWAY	rno04658	2/160	89/8902	0.477663362786325	0.814837501223731	25300/311658	Cd247/Nfatc2	http://www.genome.jp/kegg-bin/show_pathway?rno04658/rno:25300%09red/rno:311658%09red	XR_001835573.1,XR_001835574.1/XR_001835573.1,XR_001835574.1,XR_593722.2
Longevity regulating pathway	KEGG PATHWAY	rno04211	2/160	90/8902	0.483524908465054	0.819114069172311	24248/60664	Cat/Pik3r3	http://www.genome.jp/kegg-bin/show_pathway?rno04211/rno:24248%09red/rno:60664%09red	XR_001837186.1/XR_001835573.1,XR_001835574.1,XR_001840492.1,XR_593722.2
Pathways of neurodegeneration - multiple diseases	KEGG PATHWAY	rno05022	9/160	477/8902	0.489779289725957	0.819114069172311	78963/64044/24248/303811/100360552/362344/689938/161475/307309	Apaf1/Casp8/Cat/Dvl3/Fzd7/Ndufb2/Ndufc1/Psmd9/Sncaip	http://www.genome.jp/kegg-bin/show_pathway?rno05022/rno:78963%09red/rno:64044%09red/rno:24248%09red/rno:303811%09red/rno:100360552%09red/rno:362344%09red/rno:689938%09red/rno:161475%09red/rno:307309%09red	XR_001835573.1,XR_001835574.1,XR_001840492.1,XR_593722.2/XR_001835573.1,XR_001835574.1/XR_001837186.1/XR_001836873.1/XR_001837817.1,XR_593486.1/XR_592083.2/XR_001835573.1,XR_001835574.1,XR_001840492.1,XR_593722.2/XR_001840492.1,XR_593722.2/XR_001842103.1
Small cell lung cancer	KEGG PATHWAY	rno05222	2/160	92/8902	0.495126296197038	0.819114069172311	78963/60664	Apaf1/Pik3r3	http://www.genome.jp/kegg-bin/show_pathway?rno05222/rno:78963%09red/rno:60664%09red	XR_001835573.1,XR_001835574.1,XR_001840492.1,XR_593722.2/XR_001835573.1,XR_001835574.1,XR_001840492.1,XR_593722.2
Aldosterone-regulated sodium reabsorption	KEGG PATHWAY	rno04960	1/160	38/8902	0.498752100093633	0.819114069172311	60664	Pik3r3	http://www.genome.jp/kegg-bin/show_pathway?rno04960/rno:60664%09red	XR_001835573.1,XR_001835574.1,XR_001840492.1,XR_593722.2
Breast cancer	KEGG PATHWAY	rno05224	3/160	148/8902	0.499371943728339	0.819114069172311	303811/100360552/60664	Dvl3/Fzd7/Pik3r3	http://www.genome.jp/kegg-bin/show_pathway?rno05224/rno:303811%09red/rno:100360552%09red/rno:60664%09red	XR_001836873.1/XR_001837817.1,XR_593486.1/XR_001835573.1,XR_001835574.1,XR_001840492.1,XR_593722.2
Phosphatidylinositol signaling system	KEGG PATHWAY	rno04070	2/160	94/8902	0.506562576002491	0.819114069172311	64161/60664	Pi4ka/Pik3r3	http://www.genome.jp/kegg-bin/show_pathway?rno04070/rno:64161%09red/rno:60664%09red	XR_590408.1/XR_001835573.1,XR_001835574.1,XR_001840492.1,XR_593722.2
Glycine, serine and threonine metabolism	KEGG PATHWAY	rno00260	1/160	39/8902	0.507799896120824	0.819114069172311	366959	Gcat	http://www.genome.jp/kegg-bin/show_pathway?rno00260/rno:366959%09red	XR_001835573.1,XR_001835574.1,XR_001840492.1,XR_593722.2
Fluid shear stress and atherosclerosis	KEGG PATHWAY	rno05418	3/160	151/8902	0.512846252042304	0.819114069172311	309465/24600/60664	Gsto2/Nos3/Pik3r3	http://www.genome.jp/kegg-bin/show_pathway?rno05418/rno:309465%09red/rno:24600%09red/rno:60664%09red	XR_001840492.1,XR_593722.2/XR_001842150.1/XR_001835573.1,XR_001835574.1,XR_001840492.1,XR_593722.2
Proteoglycans in cancer	KEGG PATHWAY	rno05205	4/160	207/8902	0.513213810377053	0.819114069172311	29393/100360552/100363225/60664	Col1a1/Fzd7/LOC100363225/Pik3r3	http://www.genome.jp/kegg-bin/show_pathway?rno05205/rno:29393%09red/rno:100360552%09red/rno:100363225%09red/rno:60664%09red	XR_001840385.1,XR_001840386.1/XR_001837817.1,XR_593486.1/XR_001842374.1/XR_001835573.1,XR_001835574.1,XR_001840492.1,XR_593722.2
Neuroactive ligand-receptor interaction	KEGG PATHWAY	rno04080	7/160	375/8902	0.51433615173403	0.819114069172311	25102/24261/57302/25432/25194/79247/65276	Chrna5/Chrnb1/Cnr2/Drd4/Gnrh1/Htr5b/Nmur1	http://www.genome.jp/kegg-bin/show_pathway?rno04080/rno:25102%09red/rno:24261%09red/rno:57302%09red/rno:25432%09red/rno:25194%09red/rno:79247%09red/rno:65276%09red	XR_001835573.1,XR_001835574.1,XR_001840492.1/XR_001838621.1/XR_596086.2/XR_001838621.1/XR_596164.1/XR_001840492.1/XR_593722.2
Linoleic acid metabolism	KEGG PATHWAY	rno00591	1/160	40/8902	0.516685376953574	0.819114069172311	293989	Cyp2c6v1	http://www.genome.jp/kegg-bin/show_pathway?rno00591/rno:293989%09red	XR_001835573.1,XR_001835574.1,XR_593722.2
Amoebiasis	KEGG PATHWAY	rno05146	2/160	96/8902	0.517830733384794	0.819114069172311	29393/60664	Col1a1/Pik3r3	http://www.genome.jp/kegg-bin/show_pathway?rno05146/rno:29393%09red/rno:60664%09red	XR_001840385.1,XR_001840386.1/XR_001835573.1,XR_001835574.1,XR_001840492.1,XR_593722.2
Biosynthesis of cofactors	KEGG PATHWAY	rno01240	3/160	154/8902	0.526129152553057	0.820005557117813	26956/64533/29498	Ak3/Pnpo/Pts	http://www.genome.jp/kegg-bin/show_pathway?rno01240/rno:26956%09red/rno:64533%09red/rno:29498%09red	XR_593722.2/XR_001838621.1/XR_001835573.1,XR_001835574.1
Glycerophospholipid metabolism	KEGG PATHWAY	rno00564	2/160	98/8902	0.528928174342101	0.820005557117813	362866/286936	Chpt1/Pcyt1b	http://www.genome.jp/kegg-bin/show_pathway?rno00564/rno:362866%09red/rno:286936%09red	XR_593368.2/XR_593722.2
NF-kappa B signaling pathway	KEGG PATHWAY	rno04064	2/160	98/8902	0.528928174342101	0.820005557117813	117279/307366	Cflar/Malt1	http://www.genome.jp/kegg-bin/show_pathway?rno04064/rno:117279%09red/rno:307366%09red	XR_001840492.1/XR_001835573.1,XR_001835574.1
Cytokine-cytokine receptor interaction	KEGG PATHWAY	rno04060	5/160	269/8902	0.533732348830866	0.820005557117813	25237/288593/114492/117029/288264	Acvrl1/Ccl24/Ccl28/Ccr5/Ifnar1	http://www.genome.jp/kegg-bin/show_pathway?rno04060/rno:25237%09red/rno:288593%09red/rno:114492%09red/rno:117029%09red/rno:288264%09red	XR_593486.1/XR_001835573.1,XR_001835574.1/XR_001842150.1/XR_593722.2/XR_593486.1
Rap1 signaling pathway	KEGG PATHWAY	rno04015	4/160	213/8902	0.5358427790923	0.820005557117813	25643/60664/310533/313874	Gnai3/Pik3r3/Rapgef2/Rasgrp3	http://www.genome.jp/kegg-bin/show_pathway?rno04015/rno:25643%09red/rno:60664%09red/rno:310533%09red/rno:313874%09red	XR_001836873.1/XR_001835573.1,XR_001835574.1,XR_001840492.1,XR_593722.2/XR_591154.2/XR_001835573.1,XR_001835574.1
Other types of O-glycan biosynthesis	KEGG PATHWAY	rno00514	1/160	43/8902	0.542396611881975	0.820005557117813	29750	Galnt7	http://www.genome.jp/kegg-bin/show_pathway?rno00514/rno:29750%09red	XR_001840492.1,XR_593722.2
JAK-STAT signaling pathway	KEGG PATHWAY	rno04630	3/160	158/8902	0.543528587668129	0.820005557117813	316421/288264/60664	Aox2/Ifnar1/Pik3r3	http://www.genome.jp/kegg-bin/show_pathway?rno04630/rno:316421%09red/rno:288264%09red/rno:60664%09red	XR_001835573.1,XR_001835574.1,XR_593722.2/XR_593486.1/XR_001835573.1,XR_001835574.1,XR_001840492.1,XR_593722.2
Cushing syndrome	KEGG PATHWAY	rno04934	3/160	158/8902	0.543528587668129	0.820005557117813	303811/100360552/25643	Dvl3/Fzd7/Gnai3	http://www.genome.jp/kegg-bin/show_pathway?rno04934/rno:303811%09red/rno:100360552%09red/rno:25643%09red	XR_001836873.1/XR_001837817.1,XR_593486.1/XR_001836873.1
Endocytosis	KEGG PATHWAY	rno04144	5/160	274/8902	0.550247581843157	0.825371372764735	117029/59077/404781/414788/171565	Ccr5/Grk4/Iqsec3/RT1-T24-3/Stambp	http://www.genome.jp/kegg-bin/show_pathway?rno04144/rno:117029%09red/rno:59077%09red/rno:404781%09red/rno:414788%09red/rno:171565%09red	XR_593722.2/XR_001835573.1,XR_001835574.1,XR_593722.2/XR_001835573.1,XR_001835574.1,XR_001840492.1/XR_593486.1/XR_354783.3,XR_596086.2
Nucleotide excision repair	KEGG PATHWAY	rno03420	1/160	45/8902	0.558777564174472	0.832198549406477	304528	Rfc5	http://www.genome.jp/kegg-bin/show_pathway?rno03420/rno:304528%09red	XR_001835573.1,XR_001835574.1
Th17 cell differentiation	KEGG PATHWAY	rno04659	2/160	104/8902	0.561176033316245	0.832198549406477	25300/311658	Cd247/Nfatc2	http://www.genome.jp/kegg-bin/show_pathway?rno04659/rno:25300%09red/rno:311658%09red	XR_001835573.1,XR_001835574.1/XR_001835573.1,XR_001835574.1,XR_593722.2
Ether lipid metabolism	KEGG PATHWAY	rno00565	1/160	47/8902	0.574575657346013	0.838846746821687	362866	Chpt1	http://www.genome.jp/kegg-bin/show_pathway?rno00565/rno:362866%09red	XR_593368.2
Cocaine addiction	KEGG PATHWAY	rno05030	1/160	47/8902	0.574575657346013	0.838846746821687	25643	Gnai3	http://www.genome.jp/kegg-bin/show_pathway?rno05030/rno:25643%09red	XR_001836873.1
Tight junction	KEGG PATHWAY	rno04530	3/160	167/8902	0.581302789670752	0.838846746821687	680178/314259/310533	Cldn20/Mpp5/Rapgef2	http://www.genome.jp/kegg-bin/show_pathway?rno04530/rno:680178%09red/rno:314259%09red/rno:310533%09red	XR_001840492.1,XR_593722.2/XR_001840492.1/XR_591154.2
Protein processing in endoplasmic reticulum	KEGG PATHWAY	rno04141	3/160	168/8902	0.585377789116931	0.838846746821687	27137/54287/364755	Eif2ak1/Eif2ak2/Ero1b	http://www.genome.jp/kegg-bin/show_pathway?rno04141/rno:27137%09red/rno:54287%09red/rno:364755%09red	XR_001835573.1,XR_001835574.1/XR_593781.2/XR_596895.2
Cysteine and methionine metabolism	KEGG PATHWAY	rno00270	1/160	49/8902	0.589811504597148	0.838846746821687	84350	Dnmt1	http://www.genome.jp/kegg-bin/show_pathway?rno00270/rno:84350%09red	XR_001835573.1,XR_001835574.1,XR_001840492.1,XR_593722.2
Type II diabetes mellitus	KEGG PATHWAY	rno04930	1/160	49/8902	0.589811504597148	0.838846746821687	60664	Pik3r3	http://www.genome.jp/kegg-bin/show_pathway?rno04930/rno:60664%09red	XR_001835573.1,XR_001835574.1,XR_001840492.1,XR_593722.2
Chemical carcinogenesis - receptor activation	KEGG PATHWAY	rno05207	4/160	228/8902	0.590022579990024	0.838846746821687	360621/25643/309465/60664	Cdc6/Gnai3/Gsto2/Pik3r3	http://www.genome.jp/kegg-bin/show_pathway?rno05207/rno:360621%09red/rno:25643%09red/rno:309465%09red/rno:60664%09red	XR_001835573.1,XR_001835574.1,XR_001840492.1/XR_001836873.1/XR_001840492.1,XR_593722.2/XR_001835573.1,XR_001835574.1,XR_001840492.1,XR_593722.2
PI3K-Akt signaling pathway	KEGG PATHWAY	rno04151	6/160	345/8902	0.591370886648239	0.838846746821687	29393/114118/288264/311144/24600/60664	Col1a1/Gng4/Ifnar1/Itga4/Nos3/Pik3r3	http://www.genome.jp/kegg-bin/show_pathway?rno04151/rno:29393%09red/rno:114118%09red/rno:288264%09red/rno:311144%09red/rno:24600%09red/rno:60664%09red	XR_001840385.1,XR_001840386.1/XR_001835573.1,XR_001835574.1,XR_593722.2/XR_593486.1/XR_001835573.1,XR_001835574.1/XR_001842150.1/XR_001835573.1,XR_001835574.1,XR_001840492.1,XR_593722.2
Nucleocytoplasmic transport	KEGG PATHWAY	rno03013	2/160	116/8902	0.620871949695813	0.862687565087173	296634/59303	Nup214/Tmem33	http://www.genome.jp/kegg-bin/show_pathway?rno03013/rno:296634%09red/rno:59303%09red	XR_001842150.1/XR_001835573.1,XR_001835574.1
Growth hormone synthesis, secretion and action	KEGG PATHWAY	rno04935	2/160	116/8902	0.620871949695813	0.862687565087173	25643/60664	Gnai3/Pik3r3	http://www.genome.jp/kegg-bin/show_pathway?rno04935/rno:25643%09red/rno:60664%09red	XR_001836873.1/XR_001835573.1,XR_001835574.1,XR_001840492.1,XR_593722.2
Tuberculosis	KEGG PATHWAY	rno05152	3/160	177/8902	0.620910754505636	0.862687565087173	78963/64044/307366	Apaf1/Casp8/Malt1	http://www.genome.jp/kegg-bin/show_pathway?rno05152/rno:78963%09red/rno:64044%09red/rno:307366%09red	XR_001835573.1,XR_001835574.1,XR_001840492.1,XR_593722.2/XR_001835573.1,XR_001835574.1/XR_001835573.1,XR_001835574.1
Systemic lupus erythematosus	KEGG PATHWAY	rno05322	2/160	119/8902	0.634789992199106	0.862687565087173	25408/685909	Cd80/H2afv	http://www.genome.jp/kegg-bin/show_pathway?rno05322/rno:25408%09red/rno:685909%09red	XR_001840512.1/XR_001842150.1,XR_354783.3,XR_596086.2
Oocyte meiosis	KEGG PATHWAY	rno04114	2/160	120/8902	0.639340384916201	0.862687565087173	498030/100363225	Anapc11/LOC100363225	http://www.genome.jp/kegg-bin/show_pathway?rno04114/rno:498030%09red/rno:100363225%09red	XR_001840908.1/XR_001842374.1
Phagosome	KEGG PATHWAY	rno04145	3/160	185/8902	0.650729661240266	0.862687565087173	498638/414788/25350	Msr1/RT1-T24-3/Sftpd	http://www.genome.jp/kegg-bin/show_pathway?rno04145/rno:498638%09red/rno:414788%09red/rno:25350%09red	XR_001835573.1,XR_001835574.1,XR_001840492.1,XR_593722.2/XR_593486.1/XR_360377.3
Ovarian steroidogenesis	KEGG PATHWAY	rno04913	1/160	58/8902	0.651932167819023	0.862687565087173	25322	Hsd17b1	http://www.genome.jp/kegg-bin/show_pathway?rno04913/rno:25322%09red	XR_001835573.1,XR_001835574.1,XR_593722.2
Thyroid hormone signaling pathway	KEGG PATHWAY	rno04919	2/160	124/8902	0.657099960263343	0.862687565087173	690752/60664	Med12l/Pik3r3	http://www.genome.jp/kegg-bin/show_pathway?rno04919/rno:690752%09red/rno:60664%09red	XR_596086.2/XR_001835573.1,XR_001835574.1,XR_001840492.1,XR_593722.2
Endometrial cancer	KEGG PATHWAY	rno05213	1/160	59/8902	0.658229188754003	0.862687565087173	60664	Pik3r3	http://www.genome.jp/kegg-bin/show_pathway?rno05213/rno:60664%09red	XR_001835573.1,XR_001835574.1,XR_001840492.1,XR_593722.2
Amyotrophic lateral sclerosis	KEGG PATHWAY	rno05014	6/160	370/8902	0.659415877767707	0.862687565087173	78963/24248/362344/689938/296634/161475	Apaf1/Cat/Ndufb2/Ndufc1/Nup214/Psmd9	http://www.genome.jp/kegg-bin/show_pathway?rno05014/rno:78963%09red/rno:24248%09red/rno:362344%09red/rno:689938%09red/rno:296634%09red/rno:161475%09red	XR_001835573.1,XR_001835574.1,XR_001840492.1,XR_593722.2/XR_001837186.1/XR_592083.2/XR_001835573.1,XR_001835574.1,XR_001840492.1,XR_593722.2/XR_001842150.1/XR_001840492.1,XR_593722.2
RIG-I-like receptor signaling pathway	KEGG PATHWAY	rno04622	1/160	61/8902	0.670485586406834	0.862687565087173	64044	Casp8	http://www.genome.jp/kegg-bin/show_pathway?rno04622/rno:64044%09red	XR_001835573.1,XR_001835574.1
Long-term depression	KEGG PATHWAY	rno04730	1/160	61/8902	0.670485586406834	0.862687565087173	25643	Gnai3	http://www.genome.jp/kegg-bin/show_pathway?rno04730/rno:25643%09red	XR_001836873.1
Notch signaling pathway	KEGG PATHWAY	rno04330	1/160	62/8902	0.676448973600015	0.862687565087173	303811	Dvl3	http://www.genome.jp/kegg-bin/show_pathway?rno04330/rno:303811%09red	XR_001836873.1
Transcriptional misregulation in cancer	KEGG PATHWAY	rno05202	3/160	193/8902	0.678857116201662	0.862687565087173	304786/81679/25671	Elk4/Jup/Smad1	http://www.genome.jp/kegg-bin/show_pathway?rno05202/rno:304786%09red/rno:81679%09red/rno:25671%09red	XR_593722.2/XR_001840290.1/XR_001835573.1,XR_001835574.1,XR_001840492.1,XR_593722.2
Spliceosome	KEGG PATHWAY	rno03040	2/160	134/8902	0.698456574547226	0.862687565087173	366693/497865	Rbm25/Rbm25l1	http://www.genome.jp/kegg-bin/show_pathway?rno03040/rno:366693%09red/rno:497865%09red	XR_593119.2/XR_593119.2
Lysosome	KEGG PATHWAY	rno04142	2/160	134/8902	0.698456574547226	0.862687565087173	315165/83534	Naga/Tpp1	http://www.genome.jp/kegg-bin/show_pathway?rno04142/rno:315165%09red/rno:83534%09red	XR_001840492.1/XR_001835573.1,XR_001835574.1,XR_001840492.1,XR_593722.2
Aminoacyl-tRNA biosynthesis	KEGG PATHWAY	rno00970	1/160	67/8902	0.704694848147896	0.862687565087173	360821	Gatc	http://www.genome.jp/kegg-bin/show_pathway?rno00970/rno:360821%09red	XR_001840492.1,XR_593722.2
Long-term potentiation	KEGG PATHWAY	rno04720	1/160	67/8902	0.704694848147896	0.862687565087173	100363225	LOC100363225	http://www.genome.jp/kegg-bin/show_pathway?rno04720/rno:100363225%09red	XR_001842374.1
Amphetamine addiction	KEGG PATHWAY	rno05031	1/160	68/8902	0.710042762612676	0.862687565087173	100363225	LOC100363225	http://www.genome.jp/kegg-bin/show_pathway?rno05031/rno:100363225%09red	XR_001842374.1
Insulin signaling pathway	KEGG PATHWAY	rno04910	2/160	139/8902	0.717549585160376	0.862687565087173	100363225/60664	LOC100363225/Pik3r3	http://www.genome.jp/kegg-bin/show_pathway?rno04910/rno:100363225%09red/rno:60664%09red	XR_001842374.1/XR_001835573.1,XR_001835574.1,XR_001840492.1,XR_593722.2
Mitophagy - animal	KEGG PATHWAY	rno04137	1/160	70/8902	0.720451547716451	0.862687565087173	84480	Bnip3	http://www.genome.jp/kegg-bin/show_pathway?rno04137/rno:84480%09red	XR_350825.3
Renal cell carcinoma	KEGG PATHWAY	rno05211	1/160	70/8902	0.720451547716451	0.862687565087173	60664	Pik3r3	http://www.genome.jp/kegg-bin/show_pathway?rno05211/rno:60664%09red	XR_001835573.1,XR_001835574.1,XR_001840492.1,XR_593722.2
Oxidative phosphorylation	KEGG PATHWAY	rno00190	2/160	141/8902	0.724899670990607	0.862687565087173	362344/689938	Ndufb2/Ndufc1	http://www.genome.jp/kegg-bin/show_pathway?rno00190/rno:362344%09red/rno:689938%09red	XR_592083.2/XR_001835573.1,XR_001835574.1,XR_001840492.1,XR_593722.2
Glutathione metabolism	KEGG PATHWAY	rno00480	1/160	71/8902	0.725515831272312	0.862687565087173	309465	Gsto2	http://www.genome.jp/kegg-bin/show_pathway?rno00480/rno:309465%09red	XR_001840492.1,XR_593722.2
Leishmaniasis	KEGG PATHWAY	rno05140	1/160	71/8902	0.725515831272312	0.862687565087173	311144	Itga4	http://www.genome.jp/kegg-bin/show_pathway?rno05140/rno:311144%09red	XR_001835573.1,XR_001835574.1
Adherens junction	KEGG PATHWAY	rno04520	1/160	72/8902	0.730488933638571	0.862687565087173	25150	Fyn	http://www.genome.jp/kegg-bin/show_pathway?rno04520/rno:25150%09red	XR_001842492.1
Renin secretion	KEGG PATHWAY	rno04924	1/160	72/8902	0.730488933638571	0.862687565087173	25643	Gnai3	http://www.genome.jp/kegg-bin/show_pathway?rno04924/rno:25643%09red	XR_001836873.1
Inositol phosphate metabolism	KEGG PATHWAY	rno00562	1/160	73/8902	0.735372486369922	0.862687565087173	64161	Pi4ka	http://www.genome.jp/kegg-bin/show_pathway?rno00562/rno:64161%09red	XR_590408.1
Pertussis	KEGG PATHWAY	rno05133	1/160	73/8902	0.735372486369922	0.862687565087173	25643	Gnai3	http://www.genome.jp/kegg-bin/show_pathway?rno05133/rno:25643%09red	XR_001836873.1
Melanoma	KEGG PATHWAY	rno05218	1/160	73/8902	0.735372486369922	0.862687565087173	60664	Pik3r3	http://www.genome.jp/kegg-bin/show_pathway?rno05218/rno:60664%09red	XR_001835573.1,XR_001835574.1,XR_001840492.1,XR_593722.2
Non-small cell lung cancer	KEGG PATHWAY	rno05223	1/160	73/8902	0.735372486369922	0.862687565087173	60664	Pik3r3	http://www.genome.jp/kegg-bin/show_pathway?rno05223/rno:60664%09red	XR_001835573.1,XR_001835574.1,XR_001840492.1,XR_593722.2
Ubiquitin mediated proteolysis	KEGG PATHWAY	rno04120	2/160	145/8902	0.739118595478451	0.862687565087173	498030/300948	Anapc11/Rnf7	http://www.genome.jp/kegg-bin/show_pathway?rno04120/rno:498030%09red/rno:300948%09red	XR_001840908.1/XR_001835573.1,XR_001835574.1,XR_001840492.1
Spinocerebellar ataxia	KEGG PATHWAY	rno05017	2/160	145/8902	0.739118595478451	0.862687565087173	60664/161475	Pik3r3/Psmd9	http://www.genome.jp/kegg-bin/show_pathway?rno05017/rno:60664%09red/rno:161475%09red	XR_001835573.1,XR_001835574.1,XR_001840492.1,XR_593722.2/XR_001840492.1,XR_593722.2
Glioma	KEGG PATHWAY	rno05214	1/160	74/8902	0.740168092008252	0.862687565087173	60664	Pik3r3	http://www.genome.jp/kegg-bin/show_pathway?rno05214/rno:60664%09red	XR_001835573.1,XR_001835574.1,XR_001840492.1,XR_593722.2
Prolactin signaling pathway	KEGG PATHWAY	rno04917	1/160	75/8902	0.744877324595324	0.862687565087173	60664	Pik3r3	http://www.genome.jp/kegg-bin/show_pathway?rno04917/rno:60664%09red	XR_001835573.1,XR_001835574.1,XR_001840492.1,XR_593722.2
Gastric acid secretion	KEGG PATHWAY	rno04971	1/160	75/8902	0.744877324595324	0.862687565087173	25643	Gnai3	http://www.genome.jp/kegg-bin/show_pathway?rno04971/rno:25643%09red	XR_001836873.1
Pancreatic cancer	KEGG PATHWAY	rno05212	1/160	75/8902	0.744877324595324	0.862687565087173	60664	Pik3r3	http://www.genome.jp/kegg-bin/show_pathway?rno05212/rno:60664%09red	XR_001835573.1,XR_001835574.1,XR_001840492.1,XR_593722.2
Adrenergic signaling in cardiomyocytes	KEGG PATHWAY	rno04261	2/160	148/8902	0.749369978601636	0.862687565087173	25643/100363225	Gnai3/LOC100363225	http://www.genome.jp/kegg-bin/show_pathway?rno04261/rno:25643%09red/rno:100363225%09red	XR_001836873.1/XR_001842374.1
cAMP signaling pathway	KEGG PATHWAY	rno04024	3/160	217/8902	0.753149215505965	0.862687565087173	25643/100363225/60664	Gnai3/LOC100363225/Pik3r3	http://www.genome.jp/kegg-bin/show_pathway?rno04024/rno:25643%09red/rno:100363225%09red/rno:60664%09red	XR_001836873.1/XR_001842374.1/XR_001835573.1,XR_001835574.1,XR_001840492.1,XR_593722.2
Bacterial invasion of epithelial cells	KEGG PATHWAY	rno05100	1/160	77/8902	0.754042827295407	0.862687565087173	60664	Pik3r3	http://www.genome.jp/kegg-bin/show_pathway?rno05100/rno:60664%09red	XR_001835573.1,XR_001835574.1,XR_001840492.1,XR_593722.2
Phospholipase D signaling pathway	KEGG PATHWAY	rno04072	2/160	150/8902	0.75601173626479	0.862687565087173	25150/60664	Fyn/Pik3r3	http://www.genome.jp/kegg-bin/show_pathway?rno04072/rno:25150%09red/rno:60664%09red	XR_001842492.1/XR_001835573.1,XR_001835574.1,XR_001840492.1,XR_593722.2
Biosynthesis of amino acids	KEGG PATHWAY	rno01230	1/160	78/8902	0.75850210748042	0.862687565087173	314140	LOC314140	http://www.genome.jp/kegg-bin/show_pathway?rno01230/rno:314140%09red	XR_001835573.1,XR_001835574.1,XR_001840492.1,XR_593722.2
Chronic myeloid leukemia	KEGG PATHWAY	rno05220	1/160	78/8902	0.75850210748042	0.862687565087173	60664	Pik3r3	http://www.genome.jp/kegg-bin/show_pathway?rno05220/rno:60664%09red	XR_001835573.1,XR_001835574.1,XR_001840492.1,XR_593722.2
EGFR tyrosine kinase inhibitor resistance	KEGG PATHWAY	rno01521	1/160	80/8902	0.767181050941757	0.862687565087173	60664	Pik3r3	http://www.genome.jp/kegg-bin/show_pathway?rno01521/rno:60664%09red	XR_001835573.1,XR_001835574.1,XR_001840492.1,XR_593722.2
Regulation of actin cytoskeleton	KEGG PATHWAY	rno04810	3/160	223/8902	0.769425165334314	0.862687565087173	311144/100363225/60664	Itga4/LOC100363225/Pik3r3	http://www.genome.jp/kegg-bin/show_pathway?rno04810/rno:311144%09red/rno:100363225%09red/rno:60664%09red	XR_001835573.1,XR_001835574.1/XR_001842374.1/XR_001835573.1,XR_001835574.1,XR_001840492.1,XR_593722.2
Arachidonic acid metabolism	KEGG PATHWAY	rno00590	1/160	82/8902	0.775549970418139	0.862687565087173	293989	Cyp2c6v1	http://www.genome.jp/kegg-bin/show_pathway?rno00590/rno:293989%09red	XR_001835573.1,XR_001835574.1,XR_593722.2
RNA degradation	KEGG PATHWAY	rno03018	1/160	82/8902	0.775549970418139	0.862687565087173	307850	Exosc6	http://www.genome.jp/kegg-bin/show_pathway?rno03018/rno:307850%09red	XR_001842150.1,XR_596086.2
ErbB signaling pathway	KEGG PATHWAY	rno04012	1/160	85/8902	0.787546026581977	0.862687565087173	60664	Pik3r3	http://www.genome.jp/kegg-bin/show_pathway?rno04012/rno:60664%09red	XR_001835573.1,XR_001835574.1,XR_001840492.1,XR_593722.2
Ras signaling pathway	KEGG PATHWAY	rno04014	3/160	231/8902	0.789764774275587	0.862687565087173	114118/60664/313874	Gng4/Pik3r3/Rasgrp3	http://www.genome.jp/kegg-bin/show_pathway?rno04014/rno:114118%09red/rno:60664%09red/rno:313874%09red	XR_001835573.1,XR_001835574.1,XR_593722.2/XR_001835573.1,XR_001835574.1,XR_001840492.1,XR_593722.2/XR_001835573.1,XR_001835574.1
Complement and coagulation cascades	KEGG PATHWAY	rno04610	1/160	86/8902	0.791401378260199	0.862687565087173	29333	Cd46	http://www.genome.jp/kegg-bin/show_pathway?rno04610/rno:29333%09red	XR_001835573.1,XR_001835574.1,XR_001840492.1,XR_593722.2
Rheumatoid arthritis	KEGG PATHWAY	rno05323	1/160	86/8902	0.791401378260199	0.862687565087173	25408	Cd80	http://www.genome.jp/kegg-bin/show_pathway?rno05323/rno:25408%09red	XR_001840512.1
Peroxisome	KEGG PATHWAY	rno04146	1/160	87/8902	0.795187197166547	0.862687565087173	24248	Cat	http://www.genome.jp/kegg-bin/show_pathway?rno04146/rno:24248%09red	XR_001837186.1
Gap junction	KEGG PATHWAY	rno04540	1/160	87/8902	0.795187197166547	0.862687565087173	25643	Gnai3	http://www.genome.jp/kegg-bin/show_pathway?rno04540/rno:25643%09red	XR_001836873.1
Antigen processing and presentation	KEGG PATHWAY	rno04612	1/160	87/8902	0.795187197166547	0.862687565087173	414788	RT1-T24-3	http://www.genome.jp/kegg-bin/show_pathway?rno04612/rno:414788%09red	XR_593486.1
Colorectal cancer	KEGG PATHWAY	rno05210	1/160	89/8902	0.802555199683448	0.862687565087173	60664	Pik3r3	http://www.genome.jp/kegg-bin/show_pathway?rno05210/rno:60664%09red	XR_001835573.1,XR_001835574.1,XR_001840492.1,XR_593722.2
Hematopoietic cell lineage	KEGG PATHWAY	rno04640	1/160	90/8902	0.806139809697138	0.862687565087173	311144	Itga4	http://www.genome.jp/kegg-bin/show_pathway?rno04640/rno:311144%09red	XR_001835573.1,XR_001835574.1
GnRH signaling pathway	KEGG PATHWAY	rno04912	1/160	90/8902	0.806139809697138	0.862687565087173	25194	Gnrh1	http://www.genome.jp/kegg-bin/show_pathway?rno04912/rno:25194%09red	XR_596164.1
Calcium signaling pathway	KEGG PATHWAY	rno04020	3/160	238/8902	0.80632961055952	0.862687565087173	79247/24600/304592	Htr5b/Nos3/Orai2	http://www.genome.jp/kegg-bin/show_pathway?rno04020/rno:79247%09red/rno:24600%09red/rno:304592%09red	XR_001840492.1/XR_001842150.1/XR_001835573.1,XR_001835574.1,XR_001840492.1,XR_593722.2
IL-17 signaling pathway	KEGG PATHWAY	rno04657	1/160	91/8902	0.809659740524244	0.862687565087173	64044	Casp8	http://www.genome.jp/kegg-bin/show_pathway?rno04657/rno:64044%09red	XR_001835573.1,XR_001835574.1
Hypertrophic cardiomyopathy	KEGG PATHWAY	rno05410	1/160	91/8902	0.809659740524244	0.862687565087173	311144	Itga4	http://www.genome.jp/kegg-bin/show_pathway?rno05410/rno:311144%09red	XR_001835573.1,XR_001835574.1
Endocrine resistance	KEGG PATHWAY	rno01522	1/160	94/8902	0.81984295326293	0.862687565087173	60664	Pik3r3	http://www.genome.jp/kegg-bin/show_pathway?rno01522/rno:60664%09red	XR_001835573.1,XR_001835574.1,XR_001840492.1,XR_593722.2
TGF-beta signaling pathway	KEGG PATHWAY	rno04350	1/160	94/8902	0.81984295326293	0.862687565087173	25671	Smad1	http://www.genome.jp/kegg-bin/show_pathway?rno04350/rno:25671%09red	XR_001835573.1,XR_001835574.1,XR_001840492.1,XR_593722.2
Dilated cardiomyopathy	KEGG PATHWAY	rno05414	1/160	94/8902	0.81984295326293	0.862687565087173	311144	Itga4	http://www.genome.jp/kegg-bin/show_pathway?rno05414/rno:311144%09red	XR_001835573.1,XR_001835574.1
Fc gamma R-mediated phagocytosis	KEGG PATHWAY	rno04666	1/160	95/8902	0.823115560833086	0.862687565087173	60664	Pik3r3	http://www.genome.jp/kegg-bin/show_pathway?rno04666/rno:60664%09red	XR_001835573.1,XR_001835574.1,XR_001840492.1,XR_593722.2
Drug metabolism - other enzymes	KEGG PATHWAY	rno00983	1/160	96/8902	0.826329085332541	0.862687565087173	309465	Gsto2	http://www.genome.jp/kegg-bin/show_pathway?rno00983/rno:309465%09red	XR_001840492.1,XR_593722.2
Aldosterone synthesis and secretion	KEGG PATHWAY	rno04925	1/160	96/8902	0.826329085332541	0.862687565087173	304289	Daglb	http://www.genome.jp/kegg-bin/show_pathway?rno04925/rno:304289%09red	XR_590408.1
Prostate cancer	KEGG PATHWAY	rno05215	1/160	99/8902	0.83562566709969	0.868563746862011	60664	Pik3r3	http://www.genome.jp/kegg-bin/show_pathway?rno05215/rno:60664%09red	XR_001835573.1,XR_001835574.1,XR_001840492.1,XR_593722.2
mRNA surveillance pathway	KEGG PATHWAY	rno03015	1/160	100/8902	0.838613272832286	0.868563746862011	100363225	LOC100363225	http://www.genome.jp/kegg-bin/show_pathway?rno03015/rno:100363225%09red	XR_001842374.1
Protein digestion and absorption	KEGG PATHWAY	rno04974	1/160	103/8902	0.847256138183854	0.872825858579745	29393	Col1a1	http://www.genome.jp/kegg-bin/show_pathway?rno04974/rno:29393%09red	XR_001840385.1,XR_001840386.1
Glucagon signaling pathway	KEGG PATHWAY	rno04922	1/160	104/8902	0.850033614930141	0.872825858579745	59329	Sik1	http://www.genome.jp/kegg-bin/show_pathway?rno04922/rno:59329%09red	XR_001842578.1
Pancreatic secretion	KEGG PATHWAY	rno04972	1/160	105/8902	0.852760896313544	0.872825858579745	89821	Trpc1	http://www.genome.jp/kegg-bin/show_pathway?rno04972/rno:89821%09red	XR_353556.3
Neurotrophin signaling pathway	KEGG PATHWAY	rno04722	1/160	120/8902	0.888223129753528	0.905571237756526	60664	Pik3r3	http://www.genome.jp/kegg-bin/show_pathway?rno04722/rno:60664%09red	XR_001835573.1,XR_001835574.1,XR_001840492.1,XR_593722.2
AMPK signaling pathway	KEGG PATHWAY	rno04152	1/160	124/8902	0.896150411381628	0.910098277706634	60664	Pik3r3	http://www.genome.jp/kegg-bin/show_pathway?rno04152/rno:60664%09red	XR_001835573.1,XR_001835574.1,XR_001840492.1,XR_593722.2
MAPK signaling pathway	KEGG PATHWAY	rno04010	3/160	293/8902	0.901995522955547	0.912483842989914	304786/310533/313874	Elk4/Rapgef2/Rasgrp3	http://www.genome.jp/kegg-bin/show_pathway?rno04010/rno:304786%09red/rno:310533%09red/rno:313874%09red	XR_593722.2/XR_591154.2/XR_001835573.1,XR_001835574.1
Coronavirus disease - COVID-19	KEGG PATHWAY	rno05171	3/160	318/8902	0.929405302784471	0.936582177709447	54287/288264/60664	Eif2ak2/Ifnar1/Pik3r3	http://www.genome.jp/kegg-bin/show_pathway?rno05171/rno:54287%09red/rno:288264%09red/rno:60664%09red	XR_593781.2/XR_593486.1/XR_001835573.1,XR_001835574.1,XR_001840492.1,XR_593722.2
MicroRNAs in cancer	KEGG PATHWAY	rno05206	2/160	292/8902	0.970078201729629	0.973809271736282	84350/60664	Dnmt1/Pik3r3	http://www.genome.jp/kegg-bin/show_pathway?rno05206/rno:84350%09red/rno:60664%09red	XR_001835573.1,XR_001835574.1,XR_001840492.1,XR_593722.2/XR_001835573.1,XR_001835574.1,XR_001840492.1,XR_593722.2
Salmonella infection	KEGG PATHWAY	rno05132	1/160	254/8902	0.990666508156119	0.990666508156119	64044	Casp8	http://www.genome.jp/kegg-bin/show_pathway?rno05132/rno:64044%09red	XR_001835573.1,XR_001835574.1
