# Supplementary material for: Characteristics of phosgene aspiration lung injury analyzed based on transcriptomics and proteomics
Source: Front Genet. 2024 May 17;15:1393665. doi: 10.3389/fgene.2024.1393665 (PMC11140124; doi:10.3389/fgene.2024.1393665)
Supplement: Supplementary file 1 [file Presentation1.zip › Data/lncRNA/mRNA_differential_expression/Control--Treatment/Control--Treatment.all.mRNA.xls]

mRNA	RNA_type	Gene	Gene_type	1	2	3	4	5	6	log2(Fold_change)	p-value	Website
XM_008769996.2	mRNA	Spp1	protein_coding	29.1375214689377	6.36751380699044	24.4800061692033	167.047566223255	76.8834287665499	227.129555175434	2.9618550496578	8.92958117010403e-08	http://www.ncbi.nlm.nih.gov/nuccore/XM_008769996.2
NM_012881.2	mRNA	Spp1	protein_coding	29.1375214689377	6.36751380699044	24.4800061692033	167.047566223255	76.8834287665499	227.129555175434	2.96185473357391	8.93327901643016e-08	http://www.ncbi.nlm.nih.gov/nuccore/NM_012881.2
NM_013104.3	mRNA	Igfbp6	protein_coding	497.494290314977	445.868596922858	488.367391163601	845.261785264896	950.969090612801	858.158312392518	0.890974913210127	9.57495216804748e-08	http://www.ncbi.nlm.nih.gov/nuccore/NM_013104.3
XM_017592037.1	mRNA	Gfra4	protein_coding	16.7851269348887	24.4553210606453	23.4480984966452	1.10789579267775	3.75254892166412	0.738062134234655	-3.44671600034072	2.0575691663383e-07	http://www.ncbi.nlm.nih.gov/nuccore/XM_017592037.1
XM_006235040.3	mRNA	Gfra4	protein_coding	17.8290952404479	26.3473611529402	23.5136595985846	2.16346466902192	3.73714191096281	0.718691650625378	-3.29574960410572	2.42343331135592e-07	http://www.ncbi.nlm.nih.gov/nuccore/XM_006235040.3
NM_022544.2	mRNA	Defb4	protein_coding	4035.36515240428	2831.29463902291	2805.78158778017	8072.28919958926	5404.17560899015	5598.99610423668	0.979593565227208	2.55179294251664e-07	http://www.ncbi.nlm.nih.gov/nuccore/NM_022544.2
NM_130741.1	mRNA	Lcn2	protein_coding	1560.14040634383	673.77873562227	838.605953718532	6055.05183063805	5361.36488748566	1481.5401780871	2.06955054887763	3.89664708996726e-07	http://www.ncbi.nlm.nih.gov/nuccore/NM_130741.1
NM_139192.2	mRNA	Scd	protein_coding	10987.87881753	7576.09262321896	3418.08819995654	30640.9100487089	12619.6986664689	46874.3259408435	2.03575686087211	8.42909873176963e-07	http://www.ncbi.nlm.nih.gov/nuccore/NM_139192.2
XM_006231433.2	mRNA	Scd	protein_coding	11313.982039158	7805.15889410431	3514.78270022684	31384.7799381564	12927.1505890507	48100.3922945482	2.02959578681627	9.29756672455055e-07	http://www.ncbi.nlm.nih.gov/nuccore/XM_006231433.2
XM_006235042.3	mRNA	Gfra4	protein_coding	18.8661352724411	26.3404881935737	23.5354339704604	2.19130854531958	3.69722805161893	3.31687134546315	-2.8407275357863	1.58203419832568e-06	http://www.ncbi.nlm.nih.gov/nuccore/XM_006235042.3
NM_019197.1	mRNA	Serpine2	protein_coding	453.564729775562	378.257935986828	412.839592732013	902.172519334585	766.770098022819	659.062533296666	0.902760689784129	1.66458333163612e-06	http://www.ncbi.nlm.nih.gov/nuccore/NM_019197.1
XM_017600749.1	mRNA	LOC102549174	protein_coding	17.7535363697223	20.7351571255157	10.3438270930482	2.11662799098243	0.913006042438795	0	-3.93912644287787	1.90796289311317e-06	http://www.ncbi.nlm.nih.gov/nuccore/XM_017600749.1
NM_012600.2	mRNA	Me1	protein_coding	874.672033253447	650.526416424266	558.481918397636	1408.93983135877	1309.90719215705	1141.28415549327	0.888591479716203	2.17993969670103e-06	http://www.ncbi.nlm.nih.gov/nuccore/NM_012600.2
XM_006245162.3	mRNA	Serpine2	protein_coding	423.258526047632	356.668690286264	389.274209618101	866.579837988662	727.187876494515	614.295950529116	0.916633285346161	2.38559398757701e-06	http://www.ncbi.nlm.nih.gov/nuccore/XM_006245162.3
XM_006235043.3	mRNA	Gfra4	protein_coding	21.03212027131	47.1212732576321	34.7134820602423	2.22332761041104	8.43448593067946	2.33392987462011	-2.94630553683429	3.0804620192531e-06	http://www.ncbi.nlm.nih.gov/nuccore/XM_006235043.3
XM_017600745.1	mRNA	LOC102549174	protein_coding	17.7381631446964	17.8819743301255	10.2914967192743	2.11662799098243	0.913006042438795	0	-3.85210881069443	3.14794063682469e-06	http://www.ncbi.nlm.nih.gov/nuccore/XM_017600745.1
XM_008766439.2	mRNA	Me1	protein_coding	841.215345607771	601.689289264073	536.140661520344	1358.25442143723	1245.47027777655	1069.18058051181	0.891240771115525	3.39403159878692e-06	http://www.ncbi.nlm.nih.gov/nuccore/XM_008766439.2
NM_001025675.1	mRNA	Tubb6	protein_coding	1086.93970862869	910.571689635427	920.019085029357	1553.51533161145	1605.40044628693	1539.97935340996	0.687426333018756	3.59244005509414e-06	http://www.ncbi.nlm.nih.gov/nuccore/NM_001025675.1
XM_017600748.1	mRNA	LOC102549174	protein_coding	15.6679754428384	17.8981795774777	10.2532401727063	2.11662799098243	0.913006042438795	0	-3.78552147947452	4.96564841211162e-06	http://www.ncbi.nlm.nih.gov/nuccore/XM_017600748.1
XM_008767212.2	mRNA	Serpine2	protein_coding	400.261896755575	336.956157045968	364.500986516924	798.672052347043	677.483444625149	574.545819962735	0.895694651464003	5.01964064491554e-06	http://www.ncbi.nlm.nih.gov/nuccore/XM_008767212.2
NM_031344.2	mRNA	Fads2	protein_coding	993.893246223881	788.511642785523	801.062867812375	1405.87288061187	1281.19809809027	1787.37996312005	0.792533186699949	5.24619503678464e-06	http://www.ncbi.nlm.nih.gov/nuccore/NM_031344.2
XM_017596304.1	mRNA	Serpine2	protein_coding	399.216496086417	336.017476674228	363.262812228339	796.514680674991	673.7994612343	572.890477536881	0.894631075921977	5.26966059891814e-06	http://www.ncbi.nlm.nih.gov/nuccore/XM_017596304.1
XM_008762196.2	mRNA	Gfra4	protein_coding	15.7241610692731	23.5518939601817	17.4786348573313	2.15306033723498	3.75227921915932	0	-3.24535431226862	5.52376127059477e-06	http://www.ncbi.nlm.nih.gov/nuccore/XM_008762196.2
XM_017600750.1	mRNA	LOC102549174	protein_coding	17.7267865961194	16.9390734314387	9.08584238149761	2.11662799098243	0.913006042438795	0	-3.78212462473131	7.10939063328953e-06	http://www.ncbi.nlm.nih.gov/nuccore/XM_017600750.1
NM_017154.1	mRNA	Xdh	protein_coding	7750.30661076528	9451.7524525321	11861.4590314161	6059.81535015195	5970.467407441	5724.29301528217	-0.710935700349708	9.30034939462367e-06	http://www.ncbi.nlm.nih.gov/nuccore/NM_017154.1
NM_053551.1	mRNA	Pdk4	protein_coding	192.70439900513	2227.00325138967	3090.45555924801	216.888722134543	385.233806605	207.427825305858	-2.76691002114139	9.45610853152015e-06	http://www.ncbi.nlm.nih.gov/nuccore/NM_053551.1
XM_006235044.3	mRNA	Gfra4	protein_coding	21.0443601707753	47.0866309193704	40.6994409354556	2.25052087508522	10.2922300313157	4.02025428439254	-2.68389248615618	9.56790085670112e-06	http://www.ncbi.nlm.nih.gov/nuccore/XM_006235044.3
XM_006235045.3	mRNA	Gfra4	protein_coding	16.7605210558234	23.5442072082967	17.4998100024643	2.18251353417807	3.70974272528364	2.44429332567463	-2.7342998509155	9.78317698628441e-06	http://www.ncbi.nlm.nih.gov/nuccore/XM_006235045.3
NM_031150.1	mRNA	Zp2	protein_coding	56.576804050688	44.7986312832366	141.745019783628	7.69591711458238	21.3809728444471	12.3212991174178	-2.55092968769202	9.87527618325111e-06	http://www.ncbi.nlm.nih.gov/nuccore/NM_031150.1
XM_008760244.2	mRNA	Fads2	protein_coding	1056.61599987667	853.290755602873	876.638247238854	1465.18611902723	1348.3869671317	1940.70520468501	0.770961408776533	1.04257983290942e-05	http://www.ncbi.nlm.nih.gov/nuccore/XM_008760244.2
XM_006235041.3	mRNA	Gfra4	protein_coding	23.1249575073511	48.021467433555	40.7541027392395	3.33326496408251	10.2372388677837	6.59924455690674	-2.44371406160567	1.12339282433172e-05	http://www.ncbi.nlm.nih.gov/nuccore/XM_006235041.3
XM_002727709.4	mRNA	LOC100362027	protein_coding	5.55102109189671	1387.54367826966	10.4327036884996	5.39332207510232	4.57299851858796	5.82639999582629	-6.43643193101526	1.26768242954478e-05	http://www.ncbi.nlm.nih.gov/nuccore/XM_002727709.4
NM_173094.2	mRNA	Hmgcs2	protein_coding	878.301463727211	3382.00416593986	2444.29324733768	716.972189776781	1020.33592998501	517.058358039782	-1.57224697516596	1.43122240560972e-05	http://www.ncbi.nlm.nih.gov/nuccore/NM_173094.2
XM_017593274.1	mRNA	Tspan1	protein_coding	536.190430774342	623.496556453158	441.876607834668	1182.51560810017	1279.75403807411	700.913224747962	0.980767959930113	1.50187277897677e-05	http://www.ncbi.nlm.nih.gov/nuccore/XM_017593274.1
NM_001106286.1	mRNA	Lyve1	protein_coding	8860.26553546015	8237.75775049771	13206.1772649934	4010.70359234302	6745.81631075892	5516.48016513444	-0.896882062756022	1.59581851225865e-05	http://www.ncbi.nlm.nih.gov/nuccore/NM_001106286.1
NM_012604.1	mRNA	Myh3	protein_coding	2.08013446665868	0.92108297953995	1.27504956805636	9.87951450398631	32.6062719101936	11.2498477987975	3.54686456274751	1.61634787069135e-05	http://www.ncbi.nlm.nih.gov/nuccore/NM_012604.1
XM_006238639.2	mRNA	Tspan1	protein_coding	534.099260623972	623.50178014819	435.700322236972	1184.66832071385	1279.75531297505	695.934371041645	0.986942637772046	1.62991888611574e-05	http://www.ncbi.nlm.nih.gov/nuccore/XM_006238639.2
NM_021767.2	mRNA	Nrxn1	protein_coding	1368.23362316363	1717.1676738276	1451.78606759901	951.952987946768	998.796512192714	931.887491344205	-0.654688489039211	1.80114789238075e-05	http://www.ncbi.nlm.nih.gov/nuccore/NM_021767.2
XM_017600747.1	mRNA	LOC102549174	protein_coding	17.7322807203375	17.8904284796437	9.10319755446239	2.12978690725821	1.85805179987584	0	-3.44244249559344	1.85948036516924e-05	http://www.ncbi.nlm.nih.gov/nuccore/XM_017600747.1
XM_017600746.1	mRNA	LOC102549174	protein_coding	17.7322807203375	17.8904284796437	9.10319755446239	2.12978690725821	1.85805179987584	0	-3.44243936119075	1.860617275933e-05	http://www.ncbi.nlm.nih.gov/nuccore/XM_017600746.1
XM_006242201.3	mRNA	Mlc1	protein_coding	44.2395135751055	278.15150244175	301.069676557865	17.47869614812	18.1819103457202	55.8105442821302	-2.77522610046888	1.87107662505958e-05	http://www.ncbi.nlm.nih.gov/nuccore/XM_006242201.3
NM_001108105.1	mRNA	Mlc1	protein_coding	44.2395135751055	278.15150244175	301.069676557865	17.47869614812	18.1819103457202	55.8105442821302	-2.77522672807432	1.8725292488953e-05	http://www.ncbi.nlm.nih.gov/nuccore/NM_001108105.1
XM_017594878.1	mRNA	Mlc1	protein_coding	44.2400814306764	278.143013450011	305.986074242006	17.4921913883689	20.9716104405324	56.5928315830354	-2.73078048626361	2.14348358008085e-05	http://www.ncbi.nlm.nih.gov/nuccore/XM_017594878.1
XM_006240079.3	mRNA	G2e3	protein_coding	957.679820603207	2054.18268298316	2484.26330954517	863.534128377795	848.696932299992	861.553171425745	-1.09431771722225	2.30078572331334e-05	http://www.ncbi.nlm.nih.gov/nuccore/XM_006240079.3
XM_002728025.4	mRNA	Pappa2	protein_coding	607.322739420951	613.898125051848	786.609073521485	923.071578032691	1169.02425439061	1491.7593027038	0.836969239238393	2.30586688985924e-05	http://www.ncbi.nlm.nih.gov/nuccore/XM_002728025.4
NM_001004236.1	mRNA	Tspan1	protein_coding	637.548433065942	703.283946898259	485.359528132337	1276.33793219234	1427.04870612267	795.386515515545	0.936935219349389	2.48179413703492e-05	http://www.ncbi.nlm.nih.gov/nuccore/NM_001004236.1
XM_006233002.3	mRNA	Hmgcs2	protein_coding	797.821796979844	3056.22166156178	2290.49118367041	657.708400444975	981.701249856095	493.046822636636	-1.52660944749365	2.85750729288926e-05	http://www.ncbi.nlm.nih.gov/nuccore/XM_006233002.3
XM_006231065.3	mRNA	Syt7	protein_coding	2561.63131361401	1778.89851650933	1809.05964887933	3251.50358710614	2983.26049921692	3848.35946721507	0.713370868083956	2.93890912030471e-05	http://www.ncbi.nlm.nih.gov/nuccore/XM_006231065.3
XM_006231067.3	mRNA	Syt7	protein_coding	2543.86163455353	1768.57365034442	1785.51944295792	3223.47459924851	2963.93097160933	3816.87840162705	0.714202561370067	2.94094136527554e-05	http://www.ncbi.nlm.nih.gov/nuccore/XM_006231067.3
XM_017594083.1	mRNA	G2e3	protein_coding	887.654168085243	1927.44448060954	2346.63428388355	806.399756645864	802.681613194624	801.891661839219	-1.09802881772997	2.9651247482849e-05	http://www.ncbi.nlm.nih.gov/nuccore/XM_017594083.1
XM_006231068.3	mRNA	Syt7	protein_coding	2561.6298983049	1776.08219538677	1801.62867925899	3247.19046694594	2978.65847429579	3835.92991643284	0.712715328517506	3.06673078520129e-05	http://www.ncbi.nlm.nih.gov/nuccore/XM_006231068.3
NM_012878.2	mRNA	Sftpd	protein_coding	4117.12624746874	4068.62694246972	5676.82290493674	8675.07644086467	7771.93618057391	6273.20994048066	0.712882529095905	3.16457918105235e-05	http://www.ncbi.nlm.nih.gov/nuccore/NM_012878.2
XM_008762197.2	mRNA	Gfra4	protein_coding	21.0276632435518	45.2268347447419	34.6796475933195	3.3267619015601	10.2501022560706	5.73132620222206	-2.35768504781061	3.27640092216092e-05	http://www.ncbi.nlm.nih.gov/nuccore/XM_008762197.2
NM_031543.1	mRNA	Cyp2e1	protein_coding	657.741068581665	1972.69786676776	1817.80656924484	602.688078026468	704.32539601337	572.224641503073	-1.24292722393839	3.52258791595653e-05	http://www.ncbi.nlm.nih.gov/nuccore/NM_031543.1
XM_006231066.3	mRNA	Syt7	protein_coding	2533.41151451674	1763.87912797768	1789.22719060317	3185.74505130312	2942.76087070376	3786.22950391137	0.703949118609979	3.60488962547096e-05	http://www.ncbi.nlm.nih.gov/nuccore/XM_006231066.3
XM_008762689.2	mRNA	Abcb1b	protein_coding	1587.7754552214	1804.30229128342	2394.18549987108	2738.49099246039	3035.7615349094	4159.30256656478	0.780159013379188	3.71662108212446e-05	http://www.ncbi.nlm.nih.gov/nuccore/XM_008762689.2
XM_017598668.1	mRNA	Fmo2	protein_coding	19993.9862270369	50701.627150223	55919.5576324404	9891.71360179482	23260.0676024577	16455.72162397	-1.3518158514267	4.37029741309145e-05	http://www.ncbi.nlm.nih.gov/nuccore/XM_017598668.1
XM_008769604.2	mRNA	Fmo2	protein_coding	20067.1501640022	50772.0355570611	56083.1892330071	9925.13425829207	23341.9922251352	16550.9937316145	-1.34919974139012	4.46928687945241e-05	http://www.ncbi.nlm.nih.gov/nuccore/XM_008769604.2
NM_031315.2	mRNA	Acot1	protein_coding	2.38670454063056	334.983369163304	180.879147527802	13.8499697765977	5.43017321342037	6.48535385877456	-4.29587996061601	4.50809685089802e-05	http://www.ncbi.nlm.nih.gov/nuccore/NM_031315.2
XM_017589634.1	mRNA	Syt7	protein_coding	2598.21059633965	1794.85659910962	1823.94322775067	3250.4249045632	2976.81569455732	3846.70401793968	0.696324969520093	4.98239250946693e-05	http://www.ncbi.nlm.nih.gov/nuccore/XM_017589634.1
XM_017602181.1	mRNA	LOC685590	protein_coding	12.7128781091066	44.3267633982791	35.7003243923212	3284.60868919734	13.2121874211699	92.1672105655529	5.18967657651021	5.01650821300955e-05	http://www.ncbi.nlm.nih.gov/nuccore/XM_017602181.1
NM_001134731.1	mRNA	Ttc9	protein_coding	1394.19794920854	1084.2230851981	1112.22077028129	1882.29482377484	1988.39591158791	1659.90476975284	0.622935068700544	5.0247133548871e-05	http://www.ncbi.nlm.nih.gov/nuccore/NM_001134731.1
XM_017589637.1	mRNA	Syt7	protein_coding	2572.07825641425	1770.4473368995	1795.43951580816	3197.60369268171	2956.56965542654	3796.16776791787	0.696973633360435	5.03090340506793e-05	http://www.ncbi.nlm.nih.gov/nuccore/XM_017589637.1
XM_017589635.1	mRNA	Syt7	protein_coding	2582.53090814453	1784.53145808089	1800.40388517607	3222.39608794438	2957.48599926147	3816.88058312827	0.696764286935248	5.1091398244417e-05	http://www.ncbi.nlm.nih.gov/nuccore/XM_017589635.1
XM_017589636.1	mRNA	Syt7	protein_coding	2594.02815296399	1788.28494693307	1812.79370165347	3242.87676058083	2968.53210594316	3823.50194528684	0.695810223080184	5.12453621226542e-05	http://www.ncbi.nlm.nih.gov/nuccore/XM_017589636.1
XM_008767595.2	mRNA	Gabrp	protein_coding	319.427602480389	167.948934911147	84.4960068776485	649.151942224198	1334.73826490698	282.8926686949	1.98703476082274	5.24349486786957e-05	http://www.ncbi.nlm.nih.gov/nuccore/XM_008767595.2
XM_017589638.1	mRNA	Syt7	protein_coding	2560.57878780263	1761.99984762078	1771.90319057639	3170.65303235441	2939.08128675543	3767.17226840026	0.696534294219121	5.35745877288039e-05	http://www.ncbi.nlm.nih.gov/nuccore/XM_017589638.1
NM_017332.1	mRNA	Fasn	protein_coding	19605.9971278024	23211.7102637993	24362.5955970093	31753.5807771706	30676.9800907485	40274.9272607866	0.612431956933534	5.36691664915005e-05	http://www.ncbi.nlm.nih.gov/nuccore/NM_017332.1
NM_031712.1	mRNA	Pdzk1	protein_coding	1.38777878078145e-17	1.38777878078145e-17	1.38777878078145e-17	5.43787766350134	10.2358593772765	4.82210725469578	5.81053559660577	5.46218937377385e-05	http://www.ncbi.nlm.nih.gov/nuccore/NM_031712.1
NM_012623.2	mRNA	Abcb1b	protein_coding	1684.98275847616	1977.06048425137	2520.69472127662	2873.24815402858	3190.41183012655	4337.40001056557	0.750851281643949	5.56819374117517e-05	http://www.ncbi.nlm.nih.gov/nuccore/NM_012623.2
NM_031796.1	mRNA	Galnt5	protein_coding	372.110279221789	364.210969218496	407.643859349144	710.361374036948	707.961352561498	543.044553147912	0.777643557220418	5.57529641516765e-05	http://www.ncbi.nlm.nih.gov/nuccore/NM_031796.1
NM_001127650.1	mRNA	Anks4b	protein_coding	134.84138812422	132.342965916395	142.457268209314	31.4938762893898	40.3825180568911	72.0483343251167	-1.50623482426139	5.89082910345678e-05	http://www.ncbi.nlm.nih.gov/nuccore/NM_001127650.1
XM_008767594.2	mRNA	Gabrp	protein_coding	326.744750781126	173.586883549094	85.7488855551577	656.700356453637	1355.91522538856	285.374798516577	1.9713830779729	6.34551745290506e-05	http://www.ncbi.nlm.nih.gov/nuccore/XM_008767594.2
XM_017594081.1	mRNA	G2e3	protein_coding	892.870311261019	1869.24164626058	2231.43293747978	825.807835299285	813.713976242921	835.893018043979	-1.01216436217273	6.46938128419473e-05	http://www.ncbi.nlm.nih.gov/nuccore/XM_017594081.1
XM_006240078.3	mRNA	G2e3	protein_coding	884.508350521188	1843.89107358033	2212.82774150505	822.573752338989	810.031128479857	833.40975043358	-1.00245533985348	7.63374357543586e-05	http://www.ncbi.nlm.nih.gov/nuccore/XM_006240078.3
XM_017592469.1	mRNA	Abcb1b	protein_coding	1613.91119617185	1849.36179339495	2487.11355924878	2772.98511324304	3065.22003107364	4171.71367331314	0.750849062366768	7.94687580600525e-05	http://www.ncbi.nlm.nih.gov/nuccore/XM_017592469.1
NM_001109021.1	mRNA	Bcl7b	protein_coding	642.128852548776	40490.2455629968	760.673264632328	686.743452826539	667.330743749723	717.49038343861	-4.33757245188625	8.19961165131761e-05	http://www.ncbi.nlm.nih.gov/nuccore/NM_001109021.1
NM_021659.1	mRNA	Syt7	protein_coding	531.871965896464	390.451633570444	380.977919672224	789.092272006277	637.75595863755	812.048814537953	0.780139865748425	8.33338795555441e-05	http://www.ncbi.nlm.nih.gov/nuccore/NM_021659.1
XM_006249883.3	mRNA	Elf3	protein_coding	383.459700192578	342.727396071876	216.628704762918	728.634644616836	755.013501957547	441.676779969763	1.02862818052924	8.51838136519568e-05	http://www.ncbi.nlm.nih.gov/nuccore/XM_006249883.3
NM_001106726.1	mRNA	G2e3	protein_coding	731.905643704832	1523.76870132688	1800.07204309811	669.49937172733	673.806534224655	685.951130298331	-0.998732168645698	8.5985655056645e-05	http://www.ncbi.nlm.nih.gov/nuccore/NM_001106726.1
XM_017596230.1	mRNA	Ptprn	protein_coding	9.36736265861587	7.51712001761968	3.98556254213831	30.5968932565578	181.749425209691	13.8018023559948	3.41516710674723	9.61549255190274e-05	http://www.ncbi.nlm.nih.gov/nuccore/XM_017596230.1
XM_017596229.1	mRNA	Ptprn	protein_coding	9.36736265861587	7.51712001761968	3.98556254213831	30.5968932565578	181.749425209691	13.8018023559948	3.41516763716645	9.62034980177472e-05	http://www.ncbi.nlm.nih.gov/nuccore/XM_017596229.1
XM_017596231.1	mRNA	Ptprn	protein_coding	9.36736265861587	7.51712001761968	3.98556254213831	30.5943030909141	179.900489034197	13.8047439826568	3.40331838549351	9.79108435486833e-05	http://www.ncbi.nlm.nih.gov/nuccore/XM_017596231.1
NM_024157.1	mRNA	Cfi	protein_coding	82.5072037036237	87.4401187377555	45.4650573510343	220.163310159402	553.347604713522	94.8485403032339	2.01162578836404	9.88034205115255e-05	http://www.ncbi.nlm.nih.gov/nuccore/NM_024157.1
XM_006249881.3	mRNA	Elf3	protein_coding	430.492483121888	384.033395899728	243.904282989602	809.488855034126	848.92374938796	479.750772897012	1.01315416714413	0.000100283049632721	http://www.ncbi.nlm.nih.gov/nuccore/XM_006249881.3
XM_017594082.1	mRNA	G2e3	protein_coding	814.482584779564	1717.15262915803	2075.19895689583	765.439955237578	764.01598298146	773.749063035991	-0.999892068960547	0.000102060131224201	http://www.ncbi.nlm.nih.gov/nuccore/XM_017594082.1
NM_031029.1	mRNA	Gabrp	protein_coding	168.980380679477	93.812245976019	45.9119881630657	364.48762270563	688.445699956311	151.213739968361	1.96389438831571	0.000102308489384298	http://www.ncbi.nlm.nih.gov/nuccore/NM_031029.1
XM_008761798.1	mRNA	C5	protein_coding	1208.12176749985	809.080621628343	975.698564369297	1586.99276104315	1351.09490146703	2132.16615854366	0.76083534302507	0.000105645165031819	http://www.ncbi.nlm.nih.gov/nuccore/XM_008761798.1
NM_012494.3	mRNA	Agtr2	protein_coding	1.042255274524	0.940150982192737	0.0352162539831647	7.65028869982406	21.4786887119495	5.45029199335534	3.81946052732215	0.000105702791326724	http://www.ncbi.nlm.nih.gov/nuccore/NM_012494.3
XM_341056.8	mRNA	Upk3b	protein_coding	614.418634712152	421.404148373958	426.852174164255	640.662848691674	1036.68552015869	980.263743118766	0.861672370076561	0.000109458557542407	http://www.ncbi.nlm.nih.gov/nuccore/XM_341056.8
NM_144737.2	mRNA	Fmo2	protein_coding	9512.6868269169	23992.9556143094	25361.0183346149	5070.57166022319	11376.1584341989	8560.95073154931	-1.2350676725406	0.000112188686390499	http://www.ncbi.nlm.nih.gov/nuccore/NM_144737.2
XM_017600443.1	mRNA	Gpr50	protein_coding	0.0181745308928241	3.81517543085933	1.30414509246892	13.9887107127369	12.8839911063285	11.5091616442537	2.78844902452518	0.000119124556794749	http://www.ncbi.nlm.nih.gov/nuccore/XM_017600443.1
NM_001008767.1	mRNA	Txnip	protein_coding	20797.6971984055	46043.403272943	41165.8814945322	18109.5235305177	21663.5258908535	19134.7837799913	-0.874585977909497	0.000123689050460956	http://www.ncbi.nlm.nih.gov/nuccore/NM_001008767.1
XM_006237197.3	mRNA	LOC500300	protein_coding	294.089221151293	2065.54287720758	2694.0916305257	303.241052084677	533.220940564754	467.389148845012	-1.95499125762549	0.000131283039456864	http://www.ncbi.nlm.nih.gov/nuccore/XM_006237197.3
NM_001024334.2	mRNA	LOC500300	protein_coding	241.828850392751	1799.86468746902	2358.11852752374	261.181160659456	445.753829210102	395.315730579131	-1.99747684471588	0.000133028813193996	http://www.ncbi.nlm.nih.gov/nuccore/NM_001024334.2
XM_006237196.3	mRNA	LOC500300	protein_coding	287.818048551998	2036.43885816316	2664.32902930753	296.775151160768	526.783868330448	458.269571220304	-1.96086420065955	0.000134055631065492	http://www.ncbi.nlm.nih.gov/nuccore/XM_006237196.3
XM_017592341.1	mRNA	Adam33	protein_coding	595.883479416063	802.740778202426	810.416686765387	514.042315607809	404.95437156036	377.461714830907	-0.769471859689972	0.000135481092756335	http://www.ncbi.nlm.nih.gov/nuccore/XM_017592341.1
NM_001191887.1	mRNA	Aff3	protein_coding	2003.68778030933	2005.21879868888	2304.2079856383	1368.14175326594	1465.46327706157	1526.88707945841	-0.533246591112521	0.000139480687411966	http://www.ncbi.nlm.nih.gov/nuccore/NM_001191887.1
NM_031050.1	mRNA	Lum	protein_coding	694.899830529313	498.414536215558	464.153078781695	830.380129192347	1670.40705975345	825.340794868776	1.00461151068018	0.000150598714784004	http://www.ncbi.nlm.nih.gov/nuccore/NM_031050.1
XM_017592953.1	mRNA	Cped1	protein_coding	3457.67234830466	5038.61805070692	4876.48698280829	2680.17342382495	2882.11998525925	3143.21788773305	-0.619131296163657	0.000153300141057622	http://www.ncbi.nlm.nih.gov/nuccore/XM_017592953.1
XM_006250881.3	mRNA	Pdgfra	protein_coding	2939.37684307532	7042.16501884347	6218.82639422616	2492.63665532666	3079.2154305925	2936.82324370038	-0.92895561566814	0.000153414840651973	http://www.ncbi.nlm.nih.gov/nuccore/XM_006250881.3
NM_012817.1	mRNA	Igfbp5	protein_coding	3122.89051641861	2274.62942974715	1975.42389589739	3528.706142903	5554.75981038538	3554.36959257029	0.777315143016232	0.000156065767916509	http://www.ncbi.nlm.nih.gov/nuccore/NM_012817.1
XM_008761526.1	mRNA	Cfi	protein_coding	130.500623860498	107.059753984764	64.1241603357783	268.662745737362	634.278578519069	131.349576183856	1.77741799432071	0.00015638780130754	http://www.ncbi.nlm.nih.gov/nuccore/XM_008761526.1
NM_012802.1	mRNA	Pdgfra	protein_coding	2949.83015618508	7091.91951376509	6294.42980484617	2519.58621316565	3093.01832234712	2967.47996981349	-0.928942888776936	0.000161306965775583	http://www.ncbi.nlm.nih.gov/nuccore/NM_012802.1
XM_006250879.3	mRNA	Pdgfra	protein_coding	2944.60340569042	7077.84071507048	6239.90224803823	2503.41766071755	3093.02297149585	2951.735919629	-0.927783059179257	0.000161825343447647	http://www.ncbi.nlm.nih.gov/nuccore/XM_006250879.3
NM_001134410.1	mRNA	Tmem132e	protein_coding	5.2102950492156	5.6678988507157	1.4710518951327	21.5093814662064	18.388826696503	17.2938144185686	2.15707379816516	0.000161922111031158	http://www.ncbi.nlm.nih.gov/nuccore/NM_001134410.1
XM_017596265.1	mRNA	Trpm8	protein_coding	1.06175127154606	1.87535033636859	2.43023291123726	16.187661290212	27.9196140946766	6.12147058822248	3.15022015065327	0.000166428260610505	http://www.ncbi.nlm.nih.gov/nuccore/XM_017596265.1
XM_017596264.1	mRNA	Trpm8	protein_coding	1.06175127154606	1.87535033636859	2.43023291123726	16.187661290212	27.9196140946766	6.12147058822248	3.1502201265139	0.000166490898255721	http://www.ncbi.nlm.nih.gov/nuccore/XM_017596264.1
XM_017595454.1	mRNA	Grik4	protein_coding	14.8015562742108	50.0042342193419	34.6561462950408	4.37991980879229	10.2494152407684	4.84289290504922	-2.32731730984432	0.000166505139236785	http://www.ncbi.nlm.nih.gov/nuccore/XM_017595454.1
XM_017596263.1	mRNA	Trpm8	protein_coding	1.06175127154606	1.87535033636859	2.43023291123726	16.187661290212	27.9196140946766	6.12147058822248	3.15022009962479	0.000166560592234144	http://www.ncbi.nlm.nih.gov/nuccore/XM_017596263.1
XM_017596261.1	mRNA	Trpm8	protein_coding	1.06175127154606	1.87535033636859	2.43023291123726	16.187661290212	27.9196140946766	6.12147058822248	3.15022007746929	0.000166617955029649	http://www.ncbi.nlm.nih.gov/nuccore/XM_017596261.1
NM_001038615.1	mRNA	Fndc1	protein_coding	684.45227994215	427.911498460044	529.455844586835	704.28801172257	1259.55547461141	1036.42636510571	0.870171251562861	0.000169165108592662	http://www.ncbi.nlm.nih.gov/nuccore/NM_001038615.1
XM_002729287.4	mRNA	Cped1	protein_coding	4267.71307693813	6326.64209744696	6222.69208901405	3391.69295795579	3677.46297270202	3867.20241864028	-0.620666708525995	0.000169655305314764	http://www.ncbi.nlm.nih.gov/nuccore/XM_002729287.4
XM_008759672.2	mRNA	Gp2	protein_coding	164.337042175626	5.26353819807227	21.1098962070263	451.076906563099	1872.06994414628	144.352685479391	3.69093348452799	0.00017179827248979	http://www.ncbi.nlm.nih.gov/nuccore/XM_008759672.2
NM_001127580.1	mRNA	Oxct1	protein_coding	3500.21463973141	2378.77903947457	2443.76826371184	4068.70154962012	4691.04809225152	4105.53545433908	0.628296774206771	0.000173324399774042	http://www.ncbi.nlm.nih.gov/nuccore/NM_001127580.1
XM_006250880.3	mRNA	Pdgfra	protein_coding	2977.0052227975	7152.00246139565	6344.01789343454	2534.68472126876	3126.15531334153	3022.17194308594	-0.923773049757217	0.000177758173454636	http://www.ncbi.nlm.nih.gov/nuccore/XM_006250880.3
NM_145878.1	mRNA	Fabp5	protein_coding	1050.22852683988	736.883152092972	610.671027415054	1744.11766395704	991.970194287153	1681.19953454279	0.881018680020566	0.000179805577374579	http://www.ncbi.nlm.nih.gov/nuccore/NM_145878.1
NM_134418.3	mRNA	Gp2	protein_coding	164.337042175626	5.26353819807227	21.1098962070263	445.687665239972	1856.42327981027	142.696111232529	3.67760207413273	0.000182209621574916	http://www.ncbi.nlm.nih.gov/nuccore/NM_134418.3
XM_006227871.3	mRNA	Fndc1	protein_coding	828.678402206889	515.222212418027	618.781428459493	835.804286041921	1439.94366977917	1234.46468618416	0.839055998680012	0.000183417961736314	http://www.ncbi.nlm.nih.gov/nuccore/XM_006227871.3
NM_022525.3	mRNA	Gpx3	protein_coding	20369.0036796281	23972.1137483332	26574.0068112354	16184.001140773	17798.2801160675	14445.7329825954	-0.550239519425908	0.000184134981526452	http://www.ncbi.nlm.nih.gov/nuccore/NM_022525.3
NM_031840.1	mRNA	Fdps	protein_coding	1873.98516371576	1698.27412491293	1517.70172964885	2598.09538146519	2230.2990229295	2556.58573470537	0.536551967668377	0.000194737009037318	http://www.ncbi.nlm.nih.gov/nuccore/NM_031840.1
XM_006245134.3	mRNA	Ptprn	protein_coding	12.4652671698909	7.49108382014115	4.04890797323711	30.6055498142505	187.287747705594	14.6245637279794	3.25601515424494	0.000195036345600099	http://www.ncbi.nlm.nih.gov/nuccore/XM_006245134.3
NM_019904.1	mRNA	Lgals1	protein_coding	1058.70498617895	799.732580237278	928.520787136797	1283.00461129716	1510.64316106588	1424.0717160771	0.598233634890851	0.000201267346622979	http://www.ncbi.nlm.nih.gov/nuccore/NM_019904.1
NM_001191817.1	mRNA	Hhip	protein_coding	1853.26089216893	3035.4220941353	1914.55337278427	1186.03158888602	1376.16364056342	1567.69747820787	-0.720108259612111	0.000203228491150701	http://www.ncbi.nlm.nih.gov/nuccore/NM_001191817.1
XM_017596513.1	mRNA	Aff3	protein_coding	2901.51692783288	2934.63371224308	3302.16439368356	1999.89959543356	2147.55925875146	2277.46875905096	-0.507804820046811	0.00020591836537345	http://www.ncbi.nlm.nih.gov/nuccore/XM_017596513.1
NM_012723.4	mRNA	Pigr	protein_coding	17946.1030243427	19035.0860357035	14204.5060447156	36017.9873276532	22705.2403784609	23704.9154334557	0.687330203551188	0.000206022896146743	http://www.ncbi.nlm.nih.gov/nuccore/NM_012723.4
XM_008767037.2	mRNA	Aff3	protein_coding	3045.75136155411	2983.42989870559	3506.64010491401	2057.04543784126	2208.30393860253	2396.80062593786	-0.516873557741741	0.000211837734207657	http://www.ncbi.nlm.nih.gov/nuccore/XM_008767037.2
NM_001106934.1	mRNA	Pof1b	protein_coding	387.805663467112	399.902064219321	441.087833239446	810.52007216808	721.731558825351	532.150224620283	0.748002017111365	0.000214241102199296	http://www.ncbi.nlm.nih.gov/nuccore/NM_001106934.1
XM_008767038.2	mRNA	Aff3	protein_coding	2868.06794039842	2877.36403060696	3250.09959639903	1990.1896914389	2119.94281871371	2237.69006511663	-0.502513694309457	0.000232095706301446	http://www.ncbi.nlm.nih.gov/nuccore/XM_008767038.2
XM_006253572.3	mRNA	Catsper3	protein_coding	7.28932291201424	3.70363459471089	6.17216456161826	1.38777878078145e-17	1.38777878078145e-17	1.38777878078145e-17	-5.55571284519011	0.00023556008093508	http://www.ncbi.nlm.nih.gov/nuccore/XM_006253572.3
NM_001191915.1	mRNA	Gpr50	protein_coding	1.11271838122227	11.4129526227972	5.06106911724555	42.904101176336	32.229790341104	19.4119290227331	2.4035988622666	0.000235946609913654	http://www.ncbi.nlm.nih.gov/nuccore/NM_001191915.1
XM_008762920.2	mRNA	Aoc1	protein_coding	17.6908828887406	11.2301074025756	8.97287436027558	79.5354711693079	85.0134426517901	18.0811832109309	2.26167132995214	0.00023813752345195	http://www.ncbi.nlm.nih.gov/nuccore/XM_008762920.2
NM_001034187.1	mRNA	Sh3rf2	protein_coding	177.677111447108	191.585174938375	152.845704522562	510.596824772849	368.195731223083	231.156865110115	1.08678012135905	0.000243029053750283	http://www.ncbi.nlm.nih.gov/nuccore/NM_001034187.1
XM_017596512.1	mRNA	Aff3	protein_coding	2882.70079941978	2898.95822531227	3260.02457990444	1992.3502965856	2125.46265866105	2265.0453219049	-0.501949074371502	0.000243231619762165	http://www.ncbi.nlm.nih.gov/nuccore/XM_017596512.1
NM_053299.2	mRNA	Ubd	protein_coding	33.3597358375836	18.6600695404493	26.0471879530863	80.773018379537	82.0253049457996	55.924921477461	1.48295106306721	0.000264541606165826	http://www.ncbi.nlm.nih.gov/nuccore/NM_053299.2
XM_017596511.1	mRNA	Aff3	protein_coding	2903.60549835315	2914.91542705928	3298.440874376	2019.30030699865	2150.31651861999	2288.23720780284	-0.497058092933512	0.00027578697623815	http://www.ncbi.nlm.nih.gov/nuccore/XM_017596511.1
XM_017598901.1	mRNA	Itln1	protein_coding	388.867481194984	50.2877378040971	7.82027823267428	2.28878023581358	0.767662193494065	19.1270381875147	-4.34793265556176	0.000291298113968265	http://www.ncbi.nlm.nih.gov/nuccore/XM_017598901.1
XM_001077174.3	mRNA	Mrgprb3	protein_coding	64.786222178352	42.0605400946437	79.9046258010826	13.0534977427442	29.7616416475711	11.2474409758442	-1.78409821920249	0.000292887575800668	http://www.ncbi.nlm.nih.gov/nuccore/XM_001077174.3
NM_134371.2	mRNA	Trpm8	protein_coding	1.06732233293772	1.8653465582928	3.57899045887865	17.2834716632757	32.5855137852241	6.0648564680812	3.04422099252491	0.000297191879368299	http://www.ncbi.nlm.nih.gov/nuccore/NM_134371.2
NM_001034946.1	mRNA	Itln1	protein_coding	413.946247279166	54.0398330156465	9.0914512450068	2.29869250575917	0.758967812483558	20.8594423008315	-4.33620725572328	0.000304991693984586	http://www.ncbi.nlm.nih.gov/nuccore/NM_001034946.1
NM_001024768.1	mRNA	Elf3	protein_coding	531.847017111809	435.623874851186	294.716240677944	883.895802115574	947.427222728265	541.903732312719	0.909806622718228	0.000315312105998413	http://www.ncbi.nlm.nih.gov/nuccore/NM_001024768.1
XM_006236097.3	mRNA	Cftr	protein_coding	889.389499374677	716.219496324223	757.572516819282	1408.97048022674	901.769489832106	1648.33350494726	0.744453712904696	0.000319347085184197	http://www.ncbi.nlm.nih.gov/nuccore/XM_006236097.3
XM_017595455.1	mRNA	Grik4	protein_coding	13.7536235121306	49.0889659399678	31.0346568187995	2.25670082311222	10.2779088501893	4.88673431014237	-2.3983825152833	0.000327171692841155	http://www.ncbi.nlm.nih.gov/nuccore/XM_017595455.1
XM_006254650.3	mRNA	Fgf1	protein_coding	1266.75343788096	1079.52489879329	1249.44649232759	1844.50013714762	1679.91307608824	1613.61127361364	0.515032672104306	0.000338013770213934	http://www.ncbi.nlm.nih.gov/nuccore/XM_006254650.3
NM_031506.1	mRNA	Cftr	protein_coding	890.436079860699	719.976263328941	760.051245215301	1408.97122565756	901.769075412706	1650.82159541347	0.740921349295272	0.000339295875602916	http://www.ncbi.nlm.nih.gov/nuccore/NM_031506.1
NM_031833.2	mRNA	Nme2	protein_coding	352.236834159378	394.387420200115	309.069115410445	620.884254908765	579.010206711592	517.528596690698	0.700324735459366	0.000341205906814228	http://www.ncbi.nlm.nih.gov/nuccore/NM_031833.2
XM_576610.7	mRNA	Rbm44	protein_coding	0.00382577862230793	0	1.16856544501104	4.42172671610359	15.8990956998608	4.73159494237991	4.129326148654	0.000353954375688375	http://www.ncbi.nlm.nih.gov/nuccore/XM_576610.7
XM_008767346.2	mRNA	Rbm44	protein_coding	0.00382577862230793	0	1.16856544501104	4.42172671610359	15.8990956998608	4.73159494237991	4.1293242462743	0.000354060548280829	http://www.ncbi.nlm.nih.gov/nuccore/XM_008767346.2
XM_017598174.1	mRNA	Muc4	protein_coding	20.9387232699297	29.1967502477006	20.0667304102054	52.268199472911	390.082363659177	30.2026966971364	2.74654476293817	0.000357888520166909	http://www.ncbi.nlm.nih.gov/nuccore/XM_017598174.1
NM_001108547.2	mRNA	Ect2	protein_coding	195.381833636208	151.049688222561	171.114835496152	470.055361080085	788.723083008047	166.077693225397	1.46029661307658	0.000358877045092628	http://www.ncbi.nlm.nih.gov/nuccore/NM_001108547.2
NM_001106731.1	mRNA	Brms1l	protein_coding	545.39000771786	272.930222765939	410.337496658506	791.243699351399	610.103695128811	834.493133752163	0.864019552174866	0.00036638067074065	http://www.ncbi.nlm.nih.gov/nuccore/NM_001106731.1
XM_008767039.2	mRNA	Aff3	protein_coding	2780.26835494872	2744.98450177743	3158.34028023952	1934.13177989053	2045.37101427775	2200.43730235733	-0.49021868283189	0.000367898410293903	http://www.ncbi.nlm.nih.gov/nuccore/XM_008767039.2
XM_008762717.2	mRNA	Ppp1r3a	protein_coding	35.5173820187365	30.9423124643255	33.4807462990989	93.6748995500836	86.5734598560242	65.0736008094411	1.2925687403609	0.000369535825402278	http://www.ncbi.nlm.nih.gov/nuccore/XM_008762717.2
XM_017594085.1	mRNA	Brms1l	protein_coding	548.52280247186	272.928998513414	410.345579050075	791.247266104724	612.86640713599	838.640388248223	0.864788504771852	0.000370210162240874	http://www.ncbi.nlm.nih.gov/nuccore/XM_017594085.1
XM_017588838.1	mRNA	Cpt1a	protein_coding	1861.78928820936	5221.01901997269	3905.93618746826	1749.78006072794	2235.23677658198	1597.67673979819	-0.976970315207748	0.000371248895871766	http://www.ncbi.nlm.nih.gov/nuccore/XM_017588838.1
NM_017237.3	mRNA	Uchl1	protein_coding	18.6751422639213	4.57209246956634	8.84267961810851	33.6713821494553	97.3188380354554	29.1469673353768	2.30372726596764	0.000373587163149715	http://www.ncbi.nlm.nih.gov/nuccore/NM_017237.3
XM_006248283.3	mRNA	Retnla	protein_coding	1497.14674338287	447.473531404629	395.667639751613	1755.21599420085	1981.87847554463	2129.24413601012	1.32560263855308	0.000374438100507843	http://www.ncbi.nlm.nih.gov/nuccore/XM_006248283.3
XM_006253439.3	mRNA	Adprhl1	protein_coding	247.454227104309	130.317710949379	134.494341057654	324.589918583385	422.720096211125	314.537589123128	1.05088106749694	0.000376509700095448	http://www.ncbi.nlm.nih.gov/nuccore/XM_006253439.3
XM_006253115.2	mRNA	Tenm3	protein_coding	349.061023760566	327.635731906091	303.952001883007	492.765418668872	501.609549083367	607.545051242415	0.70788719131819	0.000393525282885378	http://www.ncbi.nlm.nih.gov/nuccore/XM_006253115.2
NM_019146.2	mRNA	Bsn	protein_coding	75.2908816559445	79.7834965573556	87.8201258099041	207.956716260388	231.293368576322	118.564689195667	1.19822932665317	0.000394201690779544	http://www.ncbi.nlm.nih.gov/nuccore/NM_019146.2
XM_006256864.3	mRNA	Figf	protein_coding	624.117611163655	767.900804575418	990.89519500113	509.844615627079	526.658921503421	374.808617247137	-0.755563291471706	0.00039834911756055	http://www.ncbi.nlm.nih.gov/nuccore/XM_006256864.3
XM_006254651.3	mRNA	Fgf1	protein_coding	1254.2122027273	1073.89434498366	1238.29239762791	1830.4799722899	1647.68703888054	1598.70572914351	0.509556008184052	0.000401079073940601	http://www.ncbi.nlm.nih.gov/nuccore/XM_006254651.3
XM_017598596.1	mRNA	Muc3	protein_coding	3.35794461108372	73.7140540453283	39.6659258011865	84.7243645343502	1169.22502054797	77.2868772743341	3.51281562313213	0.000412678692646623	http://www.ncbi.nlm.nih.gov/nuccore/XM_017598596.1
NM_001077356.2	mRNA	Clca4l	protein_coding	1.38777878078145e-17	1.38777878078145e-17	1.38777878078145e-17	1.35418811707125	63.6920999058838	0.978196482764268	7.46609043208699	0.000417715915545263	http://www.ncbi.nlm.nih.gov/nuccore/NM_001077356.2
NM_001271182.1	mRNA	Col6a4	protein_coding	767.170939762132	584.683510917613	907.987304685288	221.36851924548	266.692868031191	577.268195595931	-1.08444949147635	0.000426246969353189	http://www.ncbi.nlm.nih.gov/nuccore/NM_001271182.1
XM_017600111.1	mRNA	Tenm3	protein_coding	351.149562843225	328.574335303559	303.96074000994	492.766404487485	501.608515839834	609.206581766331	0.704914591702474	0.000427341300934881	http://www.ncbi.nlm.nih.gov/nuccore/XM_017600111.1
XM_017600110.1	mRNA	Tenm3	protein_coding	350.106221736775	329.515519488563	303.960457970544	492.765418668872	501.609549083367	607.545051242415	0.703554713806931	0.000429297371553272	http://www.ncbi.nlm.nih.gov/nuccore/XM_017600110.1
XM_006254652.3	mRNA	Fgf1	protein_coding	1245.85227086932	1071.07913276223	1234.5693164225	1815.38885041335	1639.4042415659	1587.93624913899	0.505866172298329	0.00043335685787871	http://www.ncbi.nlm.nih.gov/nuccore/XM_006254652.3
NM_001169133.2	mRNA	Tenm3	protein_coding	351.150183078585	329.514657615005	303.963452059404	492.766404487485	501.608515839834	609.206581766331	0.70352055371344	0.000437416892069238	http://www.ncbi.nlm.nih.gov/nuccore/NM_001169133.2
XM_008771245.1	mRNA	Tenm3	protein_coding	351.150183078585	329.514657615005	303.963452059404	492.766404487485	501.608515839834	609.206581766331	0.703520550855622	0.000437481580182256	http://www.ncbi.nlm.nih.gov/nuccore/XM_008771245.1
NM_031658.1	mRNA	Msln	protein_coding	1428.78624483499	1647.72881254529	1143.58359161438	2172.53171965465	4291.2156233439	1689.94859943	0.949996290331828	0.000443667643734696	http://www.ncbi.nlm.nih.gov/nuccore/NM_031658.1
XM_017594241.1	mRNA	Atp6v1c2	protein_coding	895.907816294507	1522.92054331042	1300.25087721388	764.379375149747	786.123016442325	787.839138387715	-0.669443591032934	0.000447399574390666	http://www.ncbi.nlm.nih.gov/nuccore/XM_017594241.1
XM_008771244.2	mRNA	Tenm3	protein_coding	352.194765884928	330.454117053934	303.969139334154	492.766404487485	501.608515839834	609.206581766331	0.700596027063181	0.000461088351069164	http://www.ncbi.nlm.nih.gov/nuccore/XM_008771244.2
XM_006249208.3	mRNA	Upk3b	protein_coding	508.823739304518	325.628326467816	331.461284098482	486.534406488125	855.37668311465	796.378404779101	0.875058835003119	0.000466463572093839	http://www.ncbi.nlm.nih.gov/nuccore/XM_006249208.3
NM_138900.1	mRNA	C1s	protein_coding	1554.10127167873	1225.06460513539	1159.47695996191	1926.51588749128	2089.66304126493	1747.73878908448	0.548979801175327	0.000468240424048245	http://www.ncbi.nlm.nih.gov/nuccore/NM_138900.1
NM_031559.2	mRNA	Cpt1a	protein_coding	1936.00019355562	5486.70421256504	4072.06187860277	1851.11605119751	2350.29654306334	1688.80639248363	-0.964562726594199	0.000468891933394073	http://www.ncbi.nlm.nih.gov/nuccore/NM_031559.2
XM_006246021.3	mRNA	Msln	protein_coding	1397.43043647129	1612.99385264804	1118.79065164859	2129.40841091216	4212.97605058477	1645.20637080974	0.951711174628853	0.000468928033791472	http://www.ncbi.nlm.nih.gov/nuccore/XM_006246021.3
XM_006231075.3	mRNA	Fads1	protein_coding	5576.12422355401	5462.8684041367	4790.34327570678	7370.77446417911	6728.86675928773	7982.85589070078	0.480206972006596	0.000469670316148011	http://www.ncbi.nlm.nih.gov/nuccore/XM_006231075.3
XM_017588837.1	mRNA	Cpt1a	protein_coding	1938.09152748717	5507.35600801431	4106.75922172169	1857.58575269987	2358.57946205958	1702.06716386415	-0.96490781545772	0.000474932726348038	http://www.ncbi.nlm.nih.gov/nuccore/XM_017588837.1
NM_053333.1	mRNA	Retnla	protein_coding	1279.74656463409	369.54336772457	348.512700578227	1479.23049393306	1728.77550450906	1740.63140750763	1.30842178464931	0.000476480970030647	http://www.ncbi.nlm.nih.gov/nuccore/NM_053333.1
XM_006257093.3	mRNA	P2ry4	protein_coding	576.883235869467	349.915388256251	624.111633444486	330.751948638151	279.858240513549	207.412822258801	-0.922781701669959	0.000483707779601628	http://www.ncbi.nlm.nih.gov/nuccore/XM_006257093.3
XM_006235264.3	mRNA	Bcl2l1	protein_coding	1918.23019656312	3665.02238345717	5735.24124083685	1875.88656906669	1888.86101852964	2060.41672836563	-0.958206289155007	0.000485287038687465	http://www.ncbi.nlm.nih.gov/nuccore/XM_006235264.3
XM_006257095.3	mRNA	P2ry4	protein_coding	567.476314700932	342.402847724023	615.423742950481	326.431456650902	270.63859517299	204.940448121623	-0.927273253869056	0.000494695394996899	http://www.ncbi.nlm.nih.gov/nuccore/XM_006257095.3
NM_012703.2	mRNA	Thrsp	protein_coding	5.33578726890941	31.3900180146405	3.10124851344717	57.6196104880816	362.452796946256	18.6045551793196	3.47046805352065	0.000499031502957145	http://www.ncbi.nlm.nih.gov/nuccore/NM_012703.2
NM_053445.2	mRNA	Fads1	protein_coding	5558.35523033115	5441.27615964343	4766.79270184846	7320.10679238815	6698.49063350701	7944.75023439295	0.478146927058074	0.000500635908419712	http://www.ncbi.nlm.nih.gov/nuccore/NM_053445.2
XM_006246022.2	mRNA	Msln	protein_coding	1395.33949345189	1605.48103489811	1118.78475472697	2113.23935004983	4197.3301090264	1636.09327662613	0.947663286128448	0.000502537891284916	http://www.ncbi.nlm.nih.gov/nuccore/XM_006246022.2
XM_006230695.2	mRNA	Cpt1a	protein_coding	1951.67858589601	5527.06944692546	4125.35386090249	1874.83394384515	2381.59436412619	1711.17389850584	-0.959390259719846	0.000503379477574605	http://www.ncbi.nlm.nih.gov/nuccore/XM_006230695.2
XM_017600113.1	mRNA	Tenm3	protein_coding	352.191291860967	327.635159494794	301.497548310967	487.380617252475	498.84757930579	607.559081711288	0.699534309663806	0.000505285548775765	http://www.ncbi.nlm.nih.gov/nuccore/XM_017600113.1
NM_001106862.1	mRNA	Ngp	protein_coding	180.586577465142	109.741259496866	88.8073661925779	178.285226504344	471.861382725397	288.099468439437	1.30628983706454	0.000511459543419673	http://www.ncbi.nlm.nih.gov/nuccore/NM_001106862.1
XM_017600112.1	mRNA	Tenm3	protein_coding	349.062083349879	330.457719413047	302.728436240364	486.303988169015	498.848247206232	607.560943912998	0.697203525072312	0.000515597511168365	http://www.ncbi.nlm.nih.gov/nuccore/XM_017600112.1
XM_017591479.1	mRNA	Bcl2l1	protein_coding	1919.27577981005	3674.41068550977	5748.87592772506	1882.35682401357	1903.59204695645	2069.52733473706	-0.953784135917301	0.000522159195914412	http://www.ncbi.nlm.nih.gov/nuccore/XM_017591479.1
XM_017591480.1	mRNA	Bcl2l1	protein_coding	1903.59944714265	3666.89942325271	5761.25438197687	1857.56956599097	1905.43977555317	2062.07569762418	-0.959917899458656	0.000527160700264003	http://www.ncbi.nlm.nih.gov/nuccore/XM_017591480.1
XM_008769155.1	mRNA	RGD1566006	protein_coding	8.33487697859946	7.52645320811808	3.9631033157146	1.05644770344088	0	0	-3.94527487276761	0.000527579810358693	http://www.ncbi.nlm.nih.gov/nuccore/XM_008769155.1
XM_006230608.2	mRNA	Muc5b	protein_coding	2860.61342529903	3601.64253280382	875.77958070912	7843.24004774873	21692.3651204223	2047.20124229382	2.10588462909942	0.000538195914872356	http://www.ncbi.nlm.nih.gov/nuccore/XM_006230608.2
NM_001106683.1	mRNA	Mfsd2a	protein_coding	128.342569922869	61.7606149629596	79.6424529497781	229.508222104854	164.582248246255	216.341872181381	1.17723773652945	0.000554786247618177	http://www.ncbi.nlm.nih.gov/nuccore/NM_001106683.1
XM_017594243.1	mRNA	Atp6v1c2	protein_coding	760.032025826908	1280.69779293494	1124.16428723896	659.786844835977	672.910863480088	648.597080793627	-0.675727681092434	0.000560053428803943	http://www.ncbi.nlm.nih.gov/nuccore/XM_017594243.1
NM_001034111.1	mRNA	Prlr	protein_coding	1.38777878078145e-17	1.38777878078145e-17	1.38777878078145e-17	6.42699138656364	5.53525286155995	3.17429769365921	5.37876059434837	0.000569866721566315	http://www.ncbi.nlm.nih.gov/nuccore/NM_001034111.1
NM_017328.2	mRNA	Pgam2	protein_coding	4.14817484127652	2.82123414785119	0.116943116596518	10.9539492397912	37.3042685203201	8.62186055270131	2.90456109552016	0.000575020585235465	http://www.ncbi.nlm.nih.gov/nuccore/NM_017328.2
XM_223434.7	mRNA	Slc25a52	protein_coding	5.51983572390965	8.03371220494416	299.0444562027	5.41142480672405	3.60675070484269	8.47008555608889	-4.16204806002379	0.000576480172115071	http://www.ncbi.nlm.nih.gov/nuccore/XM_223434.7
NM_001014199.1	mRNA	Atp6v1c2	protein_coding	848.878437503456	1465.65753769152	1253.12770641474	728.809761454129	762.201005845854	753.035823694396	-0.668840887565723	0.000593302962206741	http://www.ncbi.nlm.nih.gov/nuccore/NM_001014199.1
XM_006252189.3	mRNA	Gata4	protein_coding	74.1364006468841	55.3084106472075	60.8556310094383	134.767844441648	118.627794611384	151.843158658046	1.08943214750075	0.000639424914441139	http://www.ncbi.nlm.nih.gov/nuccore/XM_006252189.3
XM_017597444.1	mRNA	Gjc2	protein_coding	35.5884038006464	46.0623441544085	40.927362442636	11.8963067196394	20.4614924218262	7.11659741659224	-1.62724157989181	0.000641781959188706	http://www.ncbi.nlm.nih.gov/nuccore/XM_017597444.1
NM_031761.1	mRNA	Figf	protein_coding	342.957576737101	404.550881136895	571.734265087328	264.015716606529	268.001934638651	177.576889209106	-0.894424956017949	0.000649783604250142	http://www.ncbi.nlm.nih.gov/nuccore/NM_031761.1
XM_017598700.1	mRNA	Lhx9	protein_coding	10.4073701802164	7.49917095039619	5.18972383465716	1.06891001313655	0.92502725830265	0	-3.38413269956346	0.000659426422293727	http://www.ncbi.nlm.nih.gov/nuccore/XM_017598700.1
NM_153739.1	mRNA	Duox1	protein_coding	152.184007585283	26.8549879266239	75.8972049176826	321.056050442166	302.065720813558	174.905465674251	1.64447926908393	0.000665509349120873	http://www.ncbi.nlm.nih.gov/nuccore/NM_153739.1
XM_006238792.3	mRNA	Mfsd2a	protein_coding	125.208497130993	60.826597384954	77.1763683611176	224.107514065839	159.984148220041	206.368266407282	1.16458999684776	0.000684917860257265	http://www.ncbi.nlm.nih.gov/nuccore/XM_006238792.3
XM_006256863.3	mRNA	Figf	protein_coding	610.539643307503	783.877141763601	988.426786897037	523.845127647577	533.099210676425	375.615208950058	-0.734039564806421	0.000690512998228927	http://www.ncbi.nlm.nih.gov/nuccore/XM_006256863.3
NM_053439.1	mRNA	Ran	protein_coding	966.737268384619	826.100811594965	786.237415162288	1257.02778374222	1341.26987797458	1141.35031170275	0.535559505526373	0.000691215388532814	http://www.ncbi.nlm.nih.gov/nuccore/NM_053439.1
XM_017594086.1	mRNA	Brms1l	protein_coding	543.29662391437	267.291393919399	409.084079355216	792.28229014359	591.694813503783	781.383717539042	0.828347652991338	0.000733773228964636	http://www.ncbi.nlm.nih.gov/nuccore/XM_017594086.1
XM_017600395.1	mRNA	Galnt15	protein_coding	278.285294979253	688.396925720021	613.103379313686	251.250251190852	280.810394933604	264.241614134224	-0.987944351716642	0.000735771167907513	http://www.ncbi.nlm.nih.gov/nuccore/XM_017600395.1
XM_017600048.1	mRNA	Adprhl1	protein_coding	221.333641434054	124.720253321954	114.755239648516	293.301159392913	371.165442925502	270.589797654691	1.01991586493092	0.000743995741169784	http://www.ncbi.nlm.nih.gov/nuccore/XM_017600048.1
XM_017598850.1	mRNA	Rgs16	protein_coding	272.807596761154	202.575455803564	352.426777841293	115.517058170556	143.616785552732	161.009782070045	-0.976492907294451	0.000744446131709473	http://www.ncbi.nlm.nih.gov/nuccore/XM_017598850.1
XM_017598849.1	mRNA	Rgs16	protein_coding	272.807596761154	202.575455803564	352.426777841293	115.517058170556	143.616785552732	161.009782070045	-0.976493160862422	0.000744689911294535	http://www.ncbi.nlm.nih.gov/nuccore/XM_017598849.1
XM_006250012.2	mRNA	Rgs16	protein_coding	272.807596761154	202.575455803564	352.426777841293	115.517058170556	143.616785552732	161.009782070045	-0.976493451847519	0.000744969762855655	http://www.ncbi.nlm.nih.gov/nuccore/XM_006250012.2
XM_006250011.3	mRNA	Rgs16	protein_coding	272.807596761154	202.575455803564	352.426777841293	115.517058170556	143.616785552732	161.009782070045	-0.976493590415466	0.000745103066277417	http://www.ncbi.nlm.nih.gov/nuccore/XM_006250011.3
XM_006234829.3	mRNA	Duox1	protein_coding	154.268118357321	26.8533775441364	75.9150798187069	321.057374908336	302.064453520777	175.738395851897	1.63417949194046	0.000745391199682491	http://www.ncbi.nlm.nih.gov/nuccore/XM_006234829.3
XM_006250010.3	mRNA	Rgs16	protein_coding	272.807596761154	202.575455803564	352.426777841293	115.517058170556	143.616785552732	161.009782070045	-0.976494035022414	0.000745530944066964	http://www.ncbi.nlm.nih.gov/nuccore/XM_006250010.3
NM_013220.1	mRNA	Ankrd1	protein_coding	288.368766781011	225.249443266838	214.823415942225	522.885233510169	813.425039024398	254.905275326381	1.12673679673881	0.000781548874540916	http://www.ncbi.nlm.nih.gov/nuccore/NM_013220.1
NM_001085404.1	mRNA	Clec2dl1	protein_coding	0.0183308920803616	0.912610848195624	4.63550155033086	17.1268451555935	10.9982626513647	9.76573392413601	2.72089104969898	0.000812042791581956	http://www.ncbi.nlm.nih.gov/nuccore/NM_001085404.1
XM_017597447.1	mRNA	Gjc2	protein_coding	35.5798309797552	44.174628703537	39.6966789212379	11.8963067196394	20.4614924218262	7.11659741659224	-1.59012460660384	0.000825131195180889	http://www.ncbi.nlm.nih.gov/nuccore/XM_017597447.1
XM_017597446.1	mRNA	Gjc2	protein_coding	35.5798309797552	44.174628703537	39.6966789212379	11.8963067196394	20.4614924218262	7.11659741659224	-1.59012413366528	0.000825505281067098	http://www.ncbi.nlm.nih.gov/nuccore/XM_017597446.1
NM_012941.2	mRNA	Cyp51	protein_coding	1927.00753083358	1030.63634085336	846.497425486174	2256.39844684491	1929.24425740432	2522.01369498957	0.818011835093195	0.000845283565287455	http://www.ncbi.nlm.nih.gov/nuccore/NM_012941.2
XM_006249285.3	mRNA	Ran	protein_coding	1121.42459219895	948.137939326937	912.671736266246	1384.27336418367	1510.63487482513	1351.86092932687	0.509681282925823	0.000849683499596028	http://www.ncbi.nlm.nih.gov/nuccore/XM_006249285.3
XM_008771294.1	mRNA	Tusc3	protein_coding	469.287080663415	441.195333021426	468.546191165748	648.000037387971	792.711727731038	647.648603508187	0.598949611719213	0.00085570167132981	http://www.ncbi.nlm.nih.gov/nuccore/XM_008771294.1
XM_008766937.2	mRNA	Pkhd1	protein_coding	272.854112971305	232.644277205933	395.672972252457	483.046754657085	497.957049205531	563.534320509299	0.778917291990193	0.000902392806813591	http://www.ncbi.nlm.nih.gov/nuccore/XM_008766937.2
XM_008765078.1	mRNA	LOC102550588	protein_coding	0.0111830562203488	1.89804943874309	1.24293218336251	9.66130577109385	6.38626526547282	8.28378536586888	2.80171501487668	0.000909677700404486	http://www.ncbi.nlm.nih.gov/nuccore/XM_008765078.1
NM_001080148.1	mRNA	Dhcr24	protein_coding	663.500935332645	465.578737103155	373.933081729611	886.085255338482	782.38833384495	776.104364878667	0.700686608852312	0.000914968957577739	http://www.ncbi.nlm.nih.gov/nuccore/NM_001080148.1
XM_006235057.3	mRNA	Prnd	protein_coding	1.06157951050809	3.81529883441789	0.0850931202239771	21.3174418701068	11.9410574688773	5.40283818325098	2.8276584282015	0.000933248787229749	http://www.ncbi.nlm.nih.gov/nuccore/XM_006235057.3
NM_001244867.1	mRNA	Crip1	protein_coding	3934.04308016108	3362.74724265229	2885.18424868915	4759.69939531626	5238.7504367393	4420.24560474987	0.501697410772397	0.000942814771190692	http://www.ncbi.nlm.nih.gov/nuccore/NM_001244867.1
NM_001130495.1	mRNA	Ift27	protein_coding	190.216985704211	200.017317362427	166.432118096855	399.927118373493	545.40932183842	206.974274792253	1.04885275233217	0.000948969396872491	http://www.ncbi.nlm.nih.gov/nuccore/NM_001130495.1
XM_017598796.1	mRNA	Elf3	protein_coding	431.518926124696	361.468196592622	242.631542616557	729.691542502798	743.967894572441	422.584076793785	0.871458934014259	0.000972526181381951	http://www.ncbi.nlm.nih.gov/nuccore/XM_017598796.1
NM_001191948.1	mRNA	Cd177	protein_coding	23.8585519010366	12.1837550820784	1.83345567874999	273.564971353839	73.3175565476636	9.55097565688212	3.23579333254929	0.00101568037546317	http://www.ncbi.nlm.nih.gov/nuccore/NM_001191948.1
XM_006232297.3	mRNA	Hspa4l	protein_coding	823.409433888783	621.480922875102	408.891946812692	1110.42202702734	1446.46897661058	783.00494696731	0.848672914387566	0.00103630344072554	http://www.ncbi.nlm.nih.gov/nuccore/XM_006232297.3
NM_001004274.2	mRNA	Igfbp4	protein_coding	4219.32481871302	3341.15124073264	2600.32218013351	5011.94821258551	4962.49083368018	4939.84256358414	0.553440504190847	0.00104136588195211	http://www.ncbi.nlm.nih.gov/nuccore/NM_001004274.2
NM_001025020.1	mRNA	Syndig1	protein_coding	157.005735926824	246.830938295024	407.432722159409	132.549843139418	124.26168516178	116.669287970493	-1.11860135682368	0.0010731108263811	http://www.ncbi.nlm.nih.gov/nuccore/NM_001025020.1
XM_232988.9	mRNA	Galnt12	protein_coding	156.656494604798	134.284743374558	88.811391883758	276.09217358275	492.22661831129	152.24263587656	1.27695956429246	0.0010819252182746	http://www.ncbi.nlm.nih.gov/nuccore/XM_232988.9
XM_017599789.1	mRNA	Gata4	protein_coding	74.1211508693499	53.4288967713813	57.204707556396	129.368240371152	112.181430237955	143.544602350385	1.05833537464024	0.00108521986633824	http://www.ncbi.nlm.nih.gov/nuccore/XM_017599789.1
NM_001008751.1	mRNA	Krt14	protein_coding	5.18731734217808	1.8395103906997	2.55978182045791	14.3907488893173	117.29180733209	2.38206309144223	3.74834088348536	0.00109200273095032	http://www.ncbi.nlm.nih.gov/nuccore/NM_001008751.1
XM_017599788.1	mRNA	Gata4	protein_coding	75.1703770218293	55.3120653935639	58.4474707724895	130.453431492354	114.022212878758	146.874886020504	1.04937609348745	0.00109716304687501	http://www.ncbi.nlm.nih.gov/nuccore/XM_017599788.1
NM_017000.3	mRNA	Nqo1	protein_coding	1608.45087267772	1430.76368408485	1032.1745227561	2456.7626816335	2409.1267697403	1551.81836026688	0.65587154491307	0.00110956777054413	http://www.ncbi.nlm.nih.gov/nuccore/NM_017000.3
XM_006257094.3	mRNA	P2ry4	protein_coding	531.917952123537	291.679904865425	563.334185273114	295.173723889953	253.181242672962	179.209567041677	-0.930541089631261	0.00111236128265823	http://www.ncbi.nlm.nih.gov/nuccore/XM_006257094.3
XM_008764577.2	mRNA	Slc26a4	protein_coding	45.7830337861122	22.4370395372722	16.7504230562008	151.486244648815	96.6516582882627	42.1359808779264	1.77251039623494	0.00111914624024333	http://www.ncbi.nlm.nih.gov/nuccore/XM_008764577.2
XM_006235321.3	mRNA	Acss2	protein_coding	536.027902358054	366.014756999699	371.067792627691	669.489752083044	716.229843058748	625.287201773191	0.659113672816304	0.00111962190987061	http://www.ncbi.nlm.nih.gov/nuccore/XM_006235321.3
NM_053881.1	mRNA	Ptprn	protein_coding	12.4493218596365	6.54648329112325	2.83350839241475	21.9599195408068	145.798260966106	10.5574908461208	3.00730709602547	0.00112941459591433	http://www.ncbi.nlm.nih.gov/nuccore/NM_053881.1
XM_006248861.3	mRNA	Rsph10b	protein_coding	635.473234505035	677.88102479282	550.788828261694	1038.06658724233	1005.28100765784	760.047782807971	0.587346273212658	0.00113383244851303	http://www.ncbi.nlm.nih.gov/nuccore/XM_006248861.3
XM_017602147.1	mRNA	P2ry4	protein_coding	531.926693195798	304.836903558794	567.075587941571	303.799953079869	260.543356105461	185.84356638846	-0.903882620718088	0.0011452048205142	http://www.ncbi.nlm.nih.gov/nuccore/XM_017602147.1
NM_001107793.1	mRNA	Acss2	protein_coding	536.02471155547	362.255357387541	369.826457799668	668.410133534062	715.311438127359	621.13744467839	0.660389718662793	0.00117472033906317	http://www.ncbi.nlm.nih.gov/nuccore/NM_001107793.1
NM_001033860.1	mRNA	Ceacam1	protein_coding	3923.73420950779	4307.20842121045	4311.422970461	3092.99308032908	3233.81430193874	2966.45796125656	-0.432548483432732	0.00117654474568061	http://www.ncbi.nlm.nih.gov/nuccore/NM_001033860.1
XM_006230693.2	mRNA	Pc	protein_coding	466.135069865142	505.179785914004	362.569737477025	752.477983007189	929.088370299022	531.208095118488	0.729011852161638	0.00117912622279441	http://www.ncbi.nlm.nih.gov/nuccore/XM_006230693.2
NM_001000121.1	mRNA	Olr35	protein_coding	3.11822833412913	1.86554684954223	1.33223247209118	7.64226299372963	13.8833838360015	11.6151604320875	2.32128659780067	0.00118150807679002	http://www.ncbi.nlm.nih.gov/nuccore/NM_001000121.1
XM_017602146.1	mRNA	P2ry4	protein_coding	542.372349343529	305.772099502751	570.811230418763	305.958317895302	265.155279277043	185.829911159076	-0.906402709842887	0.00118468082904658	http://www.ncbi.nlm.nih.gov/nuccore/XM_017602146.1
XM_006230692.3	mRNA	Pc	protein_coding	466.135069865142	505.179785914004	362.569737477025	752.477067551637	927.245630503982	531.209365553372	0.727805518872897	0.00118760299575772	http://www.ncbi.nlm.nih.gov/nuccore/XM_006230692.3
NM_012744.2	mRNA	Pc	protein_coding	459.867290636098	504.2471258326	358.855535494902	747.087942117055	921.722621968132	528.726325601709	0.730884960615648	0.00118915991364093	http://www.ncbi.nlm.nih.gov/nuccore/NM_012744.2
XM_006230691.3	mRNA	Pc	protein_coding	459.868467858426	504.245326858601	361.322818703968	747.087942117055	921.722621968132	528.726325601709	0.72820171252684	0.00119055389176275	http://www.ncbi.nlm.nih.gov/nuccore/XM_006230691.3
XM_006248858.3	mRNA	Rsph10b	protein_coding	649.052723990742	678.813271541945	552.045553176863	1042.38145476737	1013.56804134963	765.018709942693	0.584216264298089	0.00119121500904387	http://www.ncbi.nlm.nih.gov/nuccore/XM_006248858.3
XM_006230694.3	mRNA	Pc	protein_coding	466.135069865142	505.179785914004	362.569737477025	752.476609178411	926.324259781127	531.210001715734	0.727201948027753	0.0011918087292083	http://www.ncbi.nlm.nih.gov/nuccore/XM_006230694.3
NM_012572.1	mRNA	Grik4	protein_coding	9.5915023761724	49.1207656976544	30.9600895370377	2.25670082311222	10.2779088501893	4.88673431014237	-2.3337807057114	0.00119943262347536	http://www.ncbi.nlm.nih.gov/nuccore/NM_012572.1
XM_006230689.3	mRNA	Pc	protein_coding	467.179333716787	505.179029576764	362.571646250001	752.477983007189	929.088370299022	531.208095118488	0.727882080213657	0.00120055599608329	http://www.ncbi.nlm.nih.gov/nuccore/XM_006230689.3
NM_017214.1	mRNA	Rgs4	protein_coding	948.945457875447	1086.4703085118	415.501762862006	407.569746706148	506.473263214576	374.142755718958	-0.928157227066786	0.00124411838207194	http://www.ncbi.nlm.nih.gov/nuccore/NM_017214.1
NM_001033862.1	mRNA	Ceacam1	protein_coding	3748.13820162636	4080.95461817726	4113.07182977211	2943.14466917695	3090.21519013675	2837.22898041914	-0.428944837241805	0.00125616593760662	http://www.ncbi.nlm.nih.gov/nuccore/NM_001033862.1
NM_001104528.1	mRNA	Ephb1	protein_coding	35.5148836932558	28.0900187807077	35.8196848089936	55.357415719134	195.98933652803	64.7411338689232	1.66284569792381	0.0012627543481289	http://www.ncbi.nlm.nih.gov/nuccore/NM_001104528.1
NM_031755.2	mRNA	Ceacam1	protein_coding	3660.34174782912	3997.40374934826	4016.38285051733	2880.61507797965	3022.09767296018	2767.63708300639	-0.42914225281232	0.00126641374113395	http://www.ncbi.nlm.nih.gov/nuccore/NM_031755.2
XM_017595450.1	mRNA	Ephb1	protein_coding	36.5790923400368	31.8601483586145	39.5005435267929	58.5937269425332	205.193185547146	68.8869840928032	1.61855187530239	0.00130024543229903	http://www.ncbi.nlm.nih.gov/nuccore/XM_017595450.1
NM_001106428.2	mRNA	Hspa4l	protein_coding	508.812041488288	392.430174484879	247.748347790517	707.216568097856	910.716431450593	495.552432055517	0.878346134963376	0.00132321986917364	http://www.ncbi.nlm.nih.gov/nuccore/NM_001106428.2
NM_001013867.1	mRNA	Rsph10b	protein_coding	553.949575033452	596.210717730513	480.135256627318	908.707667687934	901.282585381186	662.274549735872	0.599306062855839	0.00132458853750272	http://www.ncbi.nlm.nih.gov/nuccore/NM_001013867.1
NM_001105720.2	mRNA	Nfkbia	protein_coding	4275.17441509542	9580.46640577296	12551.1985267834	4098.98190506669	5165.10251260972	5026.9778014435	-0.885755968853201	0.00133390768263871	http://www.ncbi.nlm.nih.gov/nuccore/NM_001105720.2
XM_003749455.4	mRNA	C5_1	protein_coding	464.941092864804	261.706979475533	358.307531636485	620.963039574861	497.794464974428	722.795289730474	0.763657210744211	0.00136513348584047	http://www.ncbi.nlm.nih.gov/nuccore/XM_003749455.4
XM_223005.7	mRNA	RGD1564463	protein_coding	434.745695727155	277.650985721162	471.686623847078	708.193671717323	576.121773746671	651.976803251081	0.710471684873749	0.00137041222896468	http://www.ncbi.nlm.nih.gov/nuccore/XM_223005.7
NM_001033861.1	mRNA	Ceacam1	protein_coding	3593.44779634328	3905.39905280857	3943.23738856879	2822.40285060846	2976.07401887371	2724.56254287012	-0.42488674395515	0.00140021936775747	http://www.ncbi.nlm.nih.gov/nuccore/NM_001033861.1
XM_017595286.1	mRNA	Mov10l1	protein_coding	6.31151472965376	5.56187932932589	14.3468633183816	1.07995109947225	1.87244288930137	0	-3.06124400802919	0.00140110999188405	http://www.ncbi.nlm.nih.gov/nuccore/XM_017595286.1
XM_006242249.3	mRNA	Mov10l1	protein_coding	6.31151472965376	5.56187932932589	14.3468633183816	1.07995109947225	1.87244288930137	0	-3.06124483530671	0.00140146110906955	http://www.ncbi.nlm.nih.gov/nuccore/XM_006242249.3
XM_017591914.1	mRNA	Syndig1	protein_coding	159.095857643337	247.764437511862	413.609292179908	140.069753241661	127.016691597597	117.456498307127	-1.09280822842724	0.00140451982907672	http://www.ncbi.nlm.nih.gov/nuccore/XM_017591914.1
NM_017136.2	mRNA	Sqle	protein_coding	1032.24548002826	526.521043878136	342.270503868109	1092.21002510096	1155.17538777353	1436.05493672507	0.953919352589765	0.00141168161977112	http://www.ncbi.nlm.nih.gov/nuccore/NM_017136.2
NM_001013953.1	mRNA	Ccdc153	protein_coding	647.937238158612	623.441845332574	422.280097451021	1066.10254647516	1200.62544716107	627.156221792322	0.771913875945623	0.0014174562338388	http://www.ncbi.nlm.nih.gov/nuccore/NM_001013953.1
NM_144730.1	mRNA	Gata4	protein_coding	74.1304989424187	54.3670144901947	59.6347997006973	133.657254350248	107.541286750917	146.894969839491	1.04349333579783	0.00141765676096447	http://www.ncbi.nlm.nih.gov/nuccore/NM_144730.1
XM_017591917.1	mRNA	Syndig1	protein_coding	155.962370874664	246.83078712837	408.657754901748	136.844241599408	127.030644706368	114.960018246506	-1.09843968683076	0.00143776624765162	http://www.ncbi.nlm.nih.gov/nuccore/XM_017591917.1
NM_001077589.1	mRNA	Rgs16	protein_coding	85.7272457848981	58.9313183293421	122.95227591291	29.2355835117542	42.4396549553009	38.1484645488156	-1.28271781479844	0.00143793173382359	http://www.ncbi.nlm.nih.gov/nuccore/NM_001077589.1
XM_006248859.3	mRNA	Rsph10b	protein_coding	567.530327594935	597.138580520265	487.567918121464	918.408986564621	909.566734112304	668.071849217818	0.593877590032327	0.00143922864840198	http://www.ncbi.nlm.nih.gov/nuccore/XM_006248859.3
XM_017594242.1	mRNA	Atp6v1c2	protein_coding	932.49087391399	1607.42569915835	1338.72529802828	811.83761498749	831.199074616565	896.477915566067	-0.610923280874243	0.00144131499730012	http://www.ncbi.nlm.nih.gov/nuccore/XM_017594242.1
NM_001109222.1	mRNA	Ppp1r3a	protein_coding	42.8192690433797	36.5781156763975	37.288596542421	95.8431407566026	88.4008607737706	70.0937293947185	1.12145839011691	0.00146345765715349	http://www.ncbi.nlm.nih.gov/nuccore/NM_001109222.1
NM_001006995.1	mRNA	Acat2	protein_coding	111.588560038324	51.448027504472	58.7614685173602	174.588005033424	147.182066220154	168.218519995467	1.14213114777196	0.00149674763277054	http://www.ncbi.nlm.nih.gov/nuccore/NM_001006995.1
XM_008758969.2	mRNA	Cd177	protein_coding	42.7365506753728	46.2166366679401	4.75541176204416	406.402029048577	178.466277711379	20.2142897149162	2.70100190334562	0.00152910743150204	http://www.ncbi.nlm.nih.gov/nuccore/XM_008758969.2
XM_017591912.1	mRNA	Syndig1	protein_coding	155.96404453952	251.533910231839	408.687037487931	140.069753241661	127.016691597597	117.456498307127	-1.08525564189565	0.00153473758766849	http://www.ncbi.nlm.nih.gov/nuccore/XM_017591912.1
XM_017591919.1	mRNA	Syndig1	protein_coding	151.782765390407	247.787271260708	395.092122892234	133.620923117403	126.115614640336	114.142607716894	-1.08724454335556	0.00153488464711245	http://www.ncbi.nlm.nih.gov/nuccore/XM_017591919.1
XM_017601459.1	mRNA	Pcnx2	protein_coding	268.84778236448	547.481578273041	552.207807533453	285.49385041604	252.273810743533	178.398354367876	-0.934242004442675	0.00154570046141932	http://www.ncbi.nlm.nih.gov/nuccore/XM_017601459.1
XM_017591915.1	mRNA	Syndig1	protein_coding	159.109855450137	255.260638248738	448.148426325674	144.389319105945	133.470950690621	121.591219628396	-1.11018380515737	0.00155540795729076	http://www.ncbi.nlm.nih.gov/nuccore/XM_017591915.1
XM_006249914.3	mRNA	Lhx9	protein_coding	13.5213799032527	7.45943784223955	7.61567731345282	3.16370159134305	0.902134997067313	0	-2.79134380335302	0.00155889710018747	http://www.ncbi.nlm.nih.gov/nuccore/XM_006249914.3
NM_001106991.1	mRNA	Tmem8a	protein_coding	265.432268015829	250.676577182978	213.603410499225	449.424713802416	397.655650278044	346.807130958521	0.708659658928343	0.00157780117675014	http://www.ncbi.nlm.nih.gov/nuccore/NM_001106991.1
XM_017591922.1	mRNA	Syndig1	protein_coding	151.781737913576	244.96527391225	395.074332431475	132.548057497574	126.118282277096	114.147806308254	-1.08619933971974	0.00158202804515627	http://www.ncbi.nlm.nih.gov/nuccore/XM_017591922.1
XM_017591921.1	mRNA	Syndig1	protein_coding	151.781737913576	244.96527391225	395.074332431475	132.548057497574	126.118282277096	114.147806308254	-1.08619941477936	0.00158243552125962	http://www.ncbi.nlm.nih.gov/nuccore/XM_017591921.1
XM_017591920.1	mRNA	Syndig1	protein_coding	151.781737913576	244.96527391225	395.074332431475	132.548057497574	126.118282277096	114.147806308254	-1.08619944600358	0.00158260505990928	http://www.ncbi.nlm.nih.gov/nuccore/XM_017591920.1
NM_012548.2	mRNA	Edn1	protein_coding	287.671720214928	500.366209188418	724.956057578651	272.739487734692	267.864015715192	262.552490528204	-0.913132687857568	0.0015832936727538	http://www.ncbi.nlm.nih.gov/nuccore/NM_012548.2
XM_006228547.3	mRNA	Cd177	protein_coding	45.863935350667	49.0377105602253	4.78569880147205	412.885820163167	183.070002648988	23.5199444879989	2.64539895245594	0.00159312962235848	http://www.ncbi.nlm.nih.gov/nuccore/XM_006228547.3
XM_017591913.1	mRNA	Syndig1	protein_coding	155.962707449179	247.771416037994	408.6636396585	138.996756350557	127.019237825961	117.46158155186	-1.08255505691343	0.00159887965493812	http://www.ncbi.nlm.nih.gov/nuccore/XM_017591913.1
NM_001170399.1	mRNA	Tmem130	protein_coding	3.11808362067653	2.83215100835894	0.101225394106153	10.7808404919781	9.15905617232628	11.6562420549545	2.26610871790196	0.00160196099909186	http://www.ncbi.nlm.nih.gov/nuccore/NM_001170399.1
NM_001004212.1	mRNA	Tusc3	protein_coding	782.819180609853	703.116334271967	716.617106657061	1024.20118126323	1191.29103909923	937.505301874049	0.517380728004169	0.00160366269176687	http://www.ncbi.nlm.nih.gov/nuccore/NM_001004212.1
XM_006248860.3	mRNA	Rsph10b	protein_coding	630.24091052235	661.916186852173	538.404582269739	1010.03754383607	983.194153618653	736.014421191639	0.574900339427334	0.00160640173246977	http://www.ncbi.nlm.nih.gov/nuccore/XM_006248860.3
XM_017591916.1	mRNA	Syndig1	protein_coding	155.962370874664	246.83078712837	408.657754901748	138.992560968515	127.950461814151	114.94547109269	-1.08687174237842	0.00161304231612428	http://www.ncbi.nlm.nih.gov/nuccore/XM_017591916.1
XM_001074008.5	mRNA	March4	protein_coding	52.2808051149095	66.783439799611	43.8208786965134	106.797751122379	136.404472492583	101.657657958853	1.07938524362623	0.00165142509859257	http://www.ncbi.nlm.nih.gov/nuccore/XM_001074008.5
XM_017599007.1	mRNA	RGD1564463	protein_coding	402.345931875444	256.057299629173	439.439696840787	670.438896525225	545.763270086267	583.129516663533	0.713669815147738	0.0016524662282941	http://www.ncbi.nlm.nih.gov/nuccore/XM_017599007.1
XM_006246512.3	mRNA	Gjc2	protein_coding	57.4763140497856	51.5864432492266	58.184456233079	19.4735416181345	32.4500347521718	15.4030698600183	-1.30840106618733	0.00169275352782595	http://www.ncbi.nlm.nih.gov/nuccore/XM_006246512.3
XM_006248192.3	mRNA	Arl6	protein_coding	227.806567079903	200.866815307068	198.51395745391	307.394842070605	444.872606326106	317.024241137745	0.769411944290427	0.00171229040283434	http://www.ncbi.nlm.nih.gov/nuccore/XM_006248192.3
XM_017591478.1	mRNA	Bcl2l1	protein_coding	2058.28905502712	3879.05086268365	6285.55908385707	2113.07938000194	2195.40874241449	2362.79395790434	-0.873463585262242	0.00172305801660014	http://www.ncbi.nlm.nih.gov/nuccore/XM_017591478.1
XM_017598729.1	mRNA	Susd4	protein_coding	55.3756051558722	49.7224934274156	52.0974677233492	100.316299312635	116.061252385884	102.6422537766	1.01980889080468	0.00172723511719584	http://www.ncbi.nlm.nih.gov/nuccore/XM_017598729.1
XM_008765987.2	mRNA	Elof1	protein_coding	1003.34201899045	854.236655362728	906.259359756758	1359.39019823844	1329.25615474827	1167.01369593046	0.480069744164325	0.00174249334945704	http://www.ncbi.nlm.nih.gov/nuccore/XM_008765987.2
NM_012602.1	mRNA	Muc1	protein_coding	14178.136702025	14368.3100170737	11309.8583003137	23226.8042515021	19667.752902715	14907.7146154113	0.536224934105097	0.00178447977790414	http://www.ncbi.nlm.nih.gov/nuccore/NM_012602.1
XM_006238094.2	mRNA	RGD1309821	protein_coding	1693.23842511927	1771.53061948181	1663.72257400443	1269.97962346444	1272.14185783305	1288.20122918593	-0.421143992561968	0.00180025972423251	http://www.ncbi.nlm.nih.gov/nuccore/XM_006238094.2
XM_006241286.3	mRNA	Epyc	protein_coding	2.06233781666638	0	0.0352612831793672	7.58596613945421	16.8368631821059	2.11853078063869	3.43149394459984	0.00187738184266297	http://www.ncbi.nlm.nih.gov/nuccore/XM_006241286.3
XM_006246104.1	mRNA	Spdl1	protein_coding	44.9400045552951	51.7230938043579	35.1252301138555	86.3309076981012	82.7271685852481	116.399578719009	1.11197822920649	0.0018919802430239	http://www.ncbi.nlm.nih.gov/nuccore/XM_006246104.1
XM_017591918.1	mRNA	Syndig1	protein_coding	167.455746649089	266.562458980971	421.162545973466	144.438145547112	146.39937737176	129.062740503912	-1.02562344507798	0.00190867305610534	http://www.ncbi.nlm.nih.gov/nuccore/XM_017591918.1
XM_217935.6	mRNA	Cyp26c1	protein_coding	41.7856381426413	28.0238150288897	47.9146972933424	15.0936777290974	10.9418943132075	18.4242197350352	-1.39668632197494	0.00191439894182042	http://www.ncbi.nlm.nih.gov/nuccore/XM_217935.6
XM_008766833.2	mRNA	Adgrf5	protein_coding	82185.4448196038	108160.438641666	100838.135330098	70458.41150077	68416.3453423356	75552.9184236989	-0.441437718389421	0.00191839066211682	http://www.ncbi.nlm.nih.gov/nuccore/XM_008766833.2
NM_001108383.1	mRNA	Ebf2	protein_coding	12.4788904064012	11.3237314921242	1.68730376029533	22.9917053492828	118.878043872561	15.6376907232371	2.61006027431508	0.0019398774846051	http://www.ncbi.nlm.nih.gov/nuccore/NM_001108383.1
XM_006244597.3	mRNA	Adgrf5	protein_coding	80858.0376806109	106742.861779475	99146.0160338331	69422.3852484579	67365.1161262404	74428.7518580616	-0.44105491416686	0.0019723229727454	http://www.ncbi.nlm.nih.gov/nuccore/XM_006244597.3
XM_008766835.2	mRNA	Adgrf5	protein_coding	80920.7499373607	106817.965063216	99278.6573789559	69487.0697028477	67431.3930965038	74535.6189374421	-0.440791406777546	0.00198786084677659	http://www.ncbi.nlm.nih.gov/nuccore/XM_008766835.2
XM_006255821.3	mRNA	Pcnx2	protein_coding	284.526583874691	579.401087926447	584.436259604772	310.282554229761	270.675030446044	194.142271705322	-0.901974375337993	0.00199348058771396	http://www.ncbi.nlm.nih.gov/nuccore/XM_006255821.3
XM_017590484.1	mRNA	LOC102551694	protein_coding	28.221820709085	26.2543305808569	29.6736956389548	10.7727662630538	10.1149619450264	9.90454696149806	-1.43893916244857	0.00199452487359442	http://www.ncbi.nlm.nih.gov/nuccore/XM_017590484.1
XM_008770103.1	mRNA	Tmprss11a	protein_coding	5.23009681801516	9.50360061980638	0.230862779599324	39.2816549015545	286.149580366879	0	4.41385558001965	0.00199527590489841	http://www.ncbi.nlm.nih.gov/nuccore/XM_008770103.1
NM_001108055.3	mRNA	Ak7	protein_coding	561.211259308981	569.947749170429	388.749038682611	965.726673509817	806.375062510001	625.779659335335	0.656138267762881	0.00203284372588317	http://www.ncbi.nlm.nih.gov/nuccore/NM_001108055.3
XM_017598730.1	mRNA	Susd4	protein_coding	51.2006495538902	49.7592965970783	46.0156142950246	92.7705150062341	105.919353172084	96.8785221563834	1.00599227846036	0.00203433283167908	http://www.ncbi.nlm.nih.gov/nuccore/XM_017598730.1
XM_006244594.3	mRNA	Adgrf5	protein_coding	81355.5535169589	107166.25712055	99586.0935781371	69850.3791709229	67674.4078366205	74964.7430922704	-0.439215257306779	0.00203845910883306	http://www.ncbi.nlm.nih.gov/nuccore/XM_006244594.3
NM_001108971.1	mRNA	RGD1309821	protein_coding	745.25750665477	838.407171407124	742.709782098377	478.782990610726	561.556495146789	571.745942367208	-0.528698630697406	0.0020410983210452	http://www.ncbi.nlm.nih.gov/nuccore/NM_001108971.1
XM_017599006.1	mRNA	RGD1564463	protein_coding	404.438432302043	256.993652126265	445.614864221435	671.515720991835	545.762698862413	583.128167953089	0.702488097719231	0.00204546587533064	http://www.ncbi.nlm.nih.gov/nuccore/XM_017599006.1
XM_008766832.2	mRNA	Adgrf5	protein_coding	81418.2657623718	107238.544020388	99715.0160256658	69913.9855742715	67742.525865877	75071.6101541768	-0.438917182089934	0.00205706258612918	http://www.ncbi.nlm.nih.gov/nuccore/XM_008766832.2
NM_001009706.1	mRNA	Lhpp	protein_coding	203.76628555925	177.38983067168	178.654439679222	308.409729804908	444.046698383409	247.128870066891	0.835807425147402	0.0020781090410738	http://www.ncbi.nlm.nih.gov/nuccore/NM_001009706.1
XM_006252868.3	mRNA	Pde4c	protein_coding	266.752240919203	503.298115772382	565.639179887251	177.037475385438	309.6335938115	212.699877832223	-0.932859938068781	0.0020791915583927	http://www.ncbi.nlm.nih.gov/nuccore/XM_006252868.3
NM_183333.1	mRNA	Krt5	protein_coding	12.414433708713	3.69701959175079	1.56574735412609	13.4434639268028	241.132593624353	3.04273991128742	3.83311494161222	0.00209039042243355	http://www.ncbi.nlm.nih.gov/nuccore/NM_183333.1
XM_006233913.3	mRNA	RGD1311084	protein_coding	4.19266195934124	2.76700370143658	7.19191180563795	18.3116902046139	15.5984922369785	18.2590019735499	1.87088177265342	0.00209796447656301	http://www.ncbi.nlm.nih.gov/nuccore/XM_006233913.3
XM_006248191.3	mRNA	Arl6	protein_coding	242.481945696271	234.679996443861	239.266997040561	340.806575383727	480.754014858423	351.006871855671	0.710765041010226	0.00209805247410422	http://www.ncbi.nlm.nih.gov/nuccore/XM_006248191.3
XM_006248193.3	mRNA	Arl6	protein_coding	242.481945696271	234.679996443861	239.266997040561	340.806575383727	480.754014858423	351.006871855671	0.710765017417866	0.00209860136775099	http://www.ncbi.nlm.nih.gov/nuccore/XM_006248193.3
NM_013154.2	mRNA	Cebpd	protein_coding	1065.36734466125	2835.34137469768	3120.28443435495	1058.839808587	1464.71964134404	1252.54576233768	-0.894671436420846	0.00211362692042221	http://www.ncbi.nlm.nih.gov/nuccore/NM_013154.2
XM_008760363.2	mRNA	Ankrd1	protein_coding	337.498031872277	264.674274012222	258.170947182883	550.896086346433	802.293078433873	293.102286864525	0.935729286586839	0.00214775267670684	http://www.ncbi.nlm.nih.gov/nuccore/XM_008760363.2
XM_006234768.2	mRNA	Nusap1	protein_coding	121.328416981943	172.885771675915	136.521569240026	258.95706771939	571.541044587944	162.999424191023	1.20517423614049	0.00216501686037234	http://www.ncbi.nlm.nih.gov/nuccore/XM_006234768.2
XM_008764806.2	mRNA	Ak7	protein_coding	554.926955920023	547.406587983367	372.659518723509	933.392339125639	786.127169538078	610.876091917288	0.658231373305942	0.00216983374025261	http://www.ncbi.nlm.nih.gov/nuccore/XM_008764806.2
NM_057108.2	mRNA	Serpinb5	protein_coding	2.08013446665868	0.92108297953995	1.27504956805636	16.210767070137	37.3619064186029	0.247141261145111	3.54613732193573	0.00217204506676038	http://www.ncbi.nlm.nih.gov/nuccore/NM_057108.2
NM_001034138.1	mRNA	Spdl1	protein_coding	45.9791456662869	51.7181484459205	35.1376110119288	87.3867667178808	84.5975724246679	108.821885639728	1.07675391669004	0.0021833097723872	http://www.ncbi.nlm.nih.gov/nuccore/NM_001034138.1
XM_017597233.1	mRNA	Tmem8a	protein_coding	263.345905571307	243.143163698739	222.173717795707	441.876240441935	393.060597076261	336.846768002547	0.684030566516102	0.00220283925345949	http://www.ncbi.nlm.nih.gov/nuccore/XM_017597233.1
NM_001107743.1	mRNA	Slc43a3	protein_coding	1720.62521136369	2534.67809147153	3933.09250610864	1000.80635750842	1991.42127696294	1590.65270566775	-0.837115785351781	0.00221585432502594	http://www.ncbi.nlm.nih.gov/nuccore/NM_001107743.1
XM_006234770.2	mRNA	Nusap1	protein_coding	112.96627654525	155.956212939781	132.689006671777	251.388876235928	540.242290659634	146.397362218415	1.22315644606205	0.00225652702419826	http://www.ncbi.nlm.nih.gov/nuccore/XM_006234770.2
NM_181087.2	mRNA	Cyp26b1	protein_coding	1160.51828110923	4844.65470233326	3549.9884502738	1318.63981797724	1751.89124616063	1548.31728493144	-1.0486895803387	0.00225934203559378	http://www.ncbi.nlm.nih.gov/nuccore/NM_181087.2
XM_017594054.1	mRNA	Slc26a4	protein_coding	54.0645316076367	18.6144734194053	16.8022975704213	152.601724554929	104.051374087597	43.7878479970515	1.74747674718836	0.00225964409163516	http://www.ncbi.nlm.nih.gov/nuccore/XM_017594054.1
XM_008764576.2	mRNA	Slc26a4	protein_coding	54.0645316076367	18.6144734194053	16.8022975704213	152.601724554929	104.051374087597	43.7878479970515	1.74747709387926	0.00226032009393192	http://www.ncbi.nlm.nih.gov/nuccore/XM_008764576.2
XM_006245973.3	mRNA	Tmem8a	protein_coding	251.85556705858	241.286501537765	211.061655567419	434.319178473154	382.934902219759	324.399557626991	0.695524239739824	0.00227422612520253	http://www.ncbi.nlm.nih.gov/nuccore/XM_006245973.3
NM_022183.2	mRNA	Top2a	protein_coding	417.115388767727	443.046139451308	574.549535887554	802.223958805393	1468.92806316756	482.776877834175	0.940518971707521	0.00227740637180298	http://www.ncbi.nlm.nih.gov/nuccore/NM_022183.2
NM_133554.2	mRNA	Slc17a1	protein_coding	8.35389967515144	11.3542733828648	2.8497723102754	2.10203181842668	0	0	-3.32957841071719	0.0022793415349508	http://www.ncbi.nlm.nih.gov/nuccore/NM_133554.2
NM_172031.1	mRNA	Bpifa1	protein_coding	727.648041986005	2393.26283505607	42.8155404649877	2506.11833915974	51070.8047336771	211.59126400509	4.0887483057711	0.00228929612030465	http://www.ncbi.nlm.nih.gov/nuccore/NM_172031.1
XM_006235058.3	mRNA	Prnd	protein_coding	1.06703574921917	4.77353275501123	0.100990192085417	22.3756139272562	11.9321183239419	5.38982021189194	2.63046356572363	0.00229734403610295	http://www.ncbi.nlm.nih.gov/nuccore/XM_006235058.3
XM_006235056.3	mRNA	Prnd	protein_coding	1.06703574921917	4.77353275501123	0.100990192085417	22.3756139272562	11.9321183239419	5.38982021189194	2.6304692569492	0.00229830278971863	http://www.ncbi.nlm.nih.gov/nuccore/XM_006235056.3
XM_002728285.4	mRNA	Gzmbl3	protein_coding	19.7710055181508	4.52940163317922	18.2702824550616	1.12347509901133	0.866682669653343	5.20126275603553	-2.50133229232708	0.0023319994938879	http://www.ncbi.nlm.nih.gov/nuccore/XM_002728285.4
XM_017597135.1	mRNA	Krt14	protein_coding	4.18523624741978	6.63547952528372	1.47076925727019	7.97583386224839	140.503994698445	3.16313332622962	3.58841861508485	0.00235363360767687	http://www.ncbi.nlm.nih.gov/nuccore/XM_017597135.1
NM_001108498.1	mRNA	Nrip3	protein_coding	42.8254064731793	39.4232985238434	36.1322971666124	91.5460265307376	75.4081310387344	79.4561603609905	1.05472069201913	0.00235789143409721	http://www.ncbi.nlm.nih.gov/nuccore/NM_001108498.1
XM_006240697.3	mRNA	Itgb8	protein_coding	656.207580898243	443.000661177046	428.198119073068	796.666495911361	784.289923258435	735.512091007583	0.600254583476182	0.00237280238102728	http://www.ncbi.nlm.nih.gov/nuccore/XM_006240697.3
XM_006248209.3	mRNA	St3gal6	protein_coding	999.20567005924	1008.28393598894	933.634914539163	693.224223383788	679.293941034417	743.206776856156	-0.475165028929643	0.00240582569856176	http://www.ncbi.nlm.nih.gov/nuccore/XM_006248209.3
XM_008771254.1	mRNA	Acsl1	protein_coding	1798.6860152726	1552.77051493785	1251.42588183069	2030.11302010266	2758.12901456049	1918.27365027842	0.542654854662648	0.00241806033792819	http://www.ncbi.nlm.nih.gov/nuccore/XM_008771254.1
XM_017596591.1	mRNA	Aox3	protein_coding	534.346711176546	1137.99829469971	1145.94552298178	571.33163568061	622.419485310128	440.275201648648	-0.786355602056613	0.00242079609250716	http://www.ncbi.nlm.nih.gov/nuccore/XM_017596591.1
XM_006229437.3	mRNA	Prc1	protein_coding	483.754409823771	346.346293724887	298.166879834656	568.249395558295	817.75344927413	498.229036054237	0.739208827606186	0.0024397799171867	http://www.ncbi.nlm.nih.gov/nuccore/XM_006229437.3
NM_019214.1	mRNA	Slc26a4	protein_coding	54.0645316076367	18.6144734194053	16.8022975704213	150.452597447331	103.132029885934	43.7958319204677	1.73268580488285	0.00245776495889628	http://www.ncbi.nlm.nih.gov/nuccore/NM_019214.1
XM_006248210.3	mRNA	St3gal6	protein_coding	992.9114908391	930.33043822322	898.913852221312	657.654441559407	639.697770355702	722.542294683405	-0.482277510867835	0.00247041227287814	http://www.ncbi.nlm.nih.gov/nuccore/XM_006248210.3
NM_001271366.1	mRNA	Mki67	protein_coding	1071.39010970646	1130.27245815648	1316.11428505987	1542.90089967345	2647.9092436195	1351.35463492782	0.655906604031575	0.00247150898238651	http://www.ncbi.nlm.nih.gov/nuccore/NM_001271366.1
XM_017588859.1	mRNA	Tdrd1	protein_coding	1.05578917369338	1.88619548004208	1.27489325912225	9.70016493273123	15.8536016471452	2.94868735542537	2.65051157592626	0.00247985934756472	http://www.ncbi.nlm.nih.gov/nuccore/XM_017588859.1
XM_008760526.2	mRNA	Tdrd1	protein_coding	1.05578917369338	1.88619548004208	1.27489325912225	9.70016493273123	15.8536016471452	2.94868735542537	2.65051231216699	0.00248025459637937	http://www.ncbi.nlm.nih.gov/nuccore/XM_008760526.2
XM_008760531.2	mRNA	Tdrd1	protein_coding	1.05578917369338	1.88619548004208	1.27489325912225	9.70016493273123	15.8536016471452	2.94868735542537	2.650512635185	0.00248042802830032	http://www.ncbi.nlm.nih.gov/nuccore/XM_008760531.2
XM_006231642.3	mRNA	Tdrd1	protein_coding	1.05578917369338	1.88619548004208	1.27489325912225	9.70016493273123	15.8536016471452	2.94868735542537	2.65051326859363	0.00248076814883066	http://www.ncbi.nlm.nih.gov/nuccore/XM_006231642.3
NM_012877.1	mRNA	Scn2b	protein_coding	2.08023253677233	0	2.39263653552401	10.7469579995946	12.0439059866541	5.55362670187131	2.61676636590562	0.00250820305189834	http://www.ncbi.nlm.nih.gov/nuccore/NM_012877.1
XM_006234826.3	mRNA	Map1a	protein_coding	1001.19387879379	939.818882849882	607.098679615279	1224.7666611794	1615.76383059629	1096.43220547502	0.626830400112296	0.00250892821626722	http://www.ncbi.nlm.nih.gov/nuccore/XM_006234826.3
NM_012820.1	mRNA	Acsl1	protein_coding	1781.96212941852	1533.99291232676	1240.26577054321	1999.92964404478	2723.14863760112	1901.71234944285	0.539670200485245	0.00253491038950664	http://www.ncbi.nlm.nih.gov/nuccore/NM_012820.1
NM_175762.2	mRNA	Ldlr	protein_coding	2479.97492004574	1684.17187185564	1005.41161930959	3324.63029053936	2263.29349656721	3238.5302195807	0.771538447220085	0.00253956896588508	http://www.ncbi.nlm.nih.gov/nuccore/NM_175762.2
NM_019183.1	mRNA	Actc1	protein_coding	1405.45888032798	815.705768396487	565.249902717584	1605.38835026367	2803.59345329613	1099.24347109849	0.983015848414198	0.00254132007913723	http://www.ncbi.nlm.nih.gov/nuccore/NM_019183.1
XM_017600029.1	mRNA	Pde4c	protein_coding	256.307447511844	501.430383920359	559.428924684609	175.954774706617	308.726649110973	206.035907233925	-0.930745620765679	0.00254740160988058	http://www.ncbi.nlm.nih.gov/nuccore/XM_017600029.1
XM_017600030.1	mRNA	Pde4c	protein_coding	252.120708088748	456.312857723419	562.961768457571	179.153241410413	294.896999306509	195.226197152808	-0.925197181434912	0.0025534915902846	http://www.ncbi.nlm.nih.gov/nuccore/XM_017600030.1
NM_001276765.1	mRNA	Pde4c	protein_coding	194.627385947577	369.997025585956	407.030617609823	110.237374315335	225.956155402908	138.072318904256	-1.03425555430782	0.00257802104431951	http://www.ncbi.nlm.nih.gov/nuccore/NM_001276765.1
XM_006251033.3	mRNA	Sel1l3	protein_coding	242.376116978199	264.982322125235	98.0577037681726	434.366209028789	418.890492652	334.322551987374	0.970896613461636	0.00258710676974856	http://www.ncbi.nlm.nih.gov/nuccore/XM_006251033.3
NM_031802.1	mRNA	Gabbr2	protein_coding	21.8617492109066	14.9994883879847	10.3120798520895	5.35183972421744	1.7666743129035	5.03559680092084	-1.92694711154941	0.00261248301264498	http://www.ncbi.nlm.nih.gov/nuccore/NM_031802.1
XM_008763637.1	mRNA	RGD1309821	protein_coding	1885.5475326249	1948.96354434759	1802.60995242905	1416.59333266958	1406.53136994884	1434.00715474642	-0.40520151786485	0.00262131635289855	http://www.ncbi.nlm.nih.gov/nuccore/XM_008763637.1
XM_008758979.2	mRNA	Cox6b2	protein_coding	26.0241326323447	13.9986259574839	15.1169129642914	59.1056994333349	36.6720037371776	43.8073603375273	1.33447872316638	0.00263887937304351	http://www.ncbi.nlm.nih.gov/nuccore/XM_008758979.2
NM_139110.1	mRNA	Adgrf5	protein_coding	56605.1554547678	74363.840408712	71603.3485144179	49400.4561473125	48001.1517034285	52909.6941179851	-0.430478412675087	0.00263940618692954	http://www.ncbi.nlm.nih.gov/nuccore/NM_139110.1
XM_006230453.2	mRNA	Mki67	protein_coding	1239.66882856841	1287.97619438017	1549.10631545201	1773.61598342287	3081.47923833924	1572.54699505537	0.657000818000744	0.00264330875003591	http://www.ncbi.nlm.nih.gov/nuccore/XM_006230453.2
XM_222198.8	mRNA	Cfap73	protein_coding	27.1952036584616	36.7368778823213	21.4873934841116	70.0145017189359	71.8859118844045	51.8523126247095	1.17640208819117	0.00264408500455973	http://www.ncbi.nlm.nih.gov/nuccore/XM_222198.8
XM_006241546.3	mRNA	Erich5	protein_coding	105.506882296972	109.95199917336	65.2198839980976	180.19676195353	342.146727603726	121.740922915143	1.19778511798132	0.00264788189051509	http://www.ncbi.nlm.nih.gov/nuccore/XM_006241546.3
XM_006253127.1	mRNA	Acsl1	protein_coding	1792.41492729629	1546.19816759506	1248.94311306581	2010.70913472648	2730.51070785741	1910.82629378418	0.535703620586858	0.00264851010756007	http://www.ncbi.nlm.nih.gov/nuccore/XM_006253127.1
XM_006253126.2	mRNA	Acsl1	protein_coding	1792.41445842958	1547.13801540692	1245.23017119253	2010.70889426043	2730.51107402569	1909.16823222757	0.536212803376534	0.00267787041661238	http://www.ncbi.nlm.nih.gov/nuccore/XM_006253126.2
NM_001191908.1	mRNA	Six2	protein_coding	1.06157951050809	3.81529883441789	0.0850931202239771	8.88665723522343	59.8306078022793	1.77212669588571	3.70255010815253	0.00267829628470033	http://www.ncbi.nlm.nih.gov/nuccore/NM_001191908.1
NM_001270862.1	mRNA	Ndrg2	protein_coding	2241.14743275795	4369.3116222707	4407.52319491437	1980.57478530219	2728.61078769679	2217.57262477941	-0.669489401230094	0.00268032418627717	http://www.ncbi.nlm.nih.gov/nuccore/NM_001270862.1
XM_006242913.3	mRNA	Ccdc153	protein_coding	580.014465563444	580.274313812734	387.557082656781	988.448563962561	1081.87523641533	542.606112126801	0.754459043445151	0.0026895249319633	http://www.ncbi.nlm.nih.gov/nuccore/XM_006242913.3
NM_139099.1	mRNA	Atp5e	protein_coding	1045.15543240045	1007.35648727582	848.339891261394	1226.94064382188	1335.65893025881	1453.24346676526	0.468917757006668	0.00269405307423317	http://www.ncbi.nlm.nih.gov/nuccore/NM_139099.1
XM_017600032.1	mRNA	Pde4c	protein_coding	252.120999515094	456.311987748871	564.195693809131	179.155292447207	296.743195307546	195.22107567509	-0.922637757900318	0.00269793294691165	http://www.ncbi.nlm.nih.gov/nuccore/XM_017600032.1
XM_006241547.3	mRNA	Erich5	protein_coding	101.321780612583	104.31513456933	61.5060363628419	169.436516522301	335.727411220962	117.601130502761	1.22054828650467	0.00270279548721669	http://www.ncbi.nlm.nih.gov/nuccore/XM_006241547.3
XM_008765989.2	mRNA	Elof1	protein_coding	947.954956480513	819.503542454437	876.472003378526	1323.78662787112	1274.95476474739	1070.8422984383	0.472624184480895	0.00271283738477584	http://www.ncbi.nlm.nih.gov/nuccore/XM_008765989.2
XM_008765988.2	mRNA	Elof1	protein_coding	947.954956480513	819.503542454437	876.472003378526	1323.78662787112	1274.95476474739	1070.8422984383	0.472624190155678	0.00271304961625681	http://www.ncbi.nlm.nih.gov/nuccore/XM_008765988.2
NM_022384.1	mRNA	Ascl1	protein_coding	5.22473151045323	4.68193385582683	4.97744423116281	20.4378472716518	8.99897997115234	25.2312697474516	1.85199950117653	0.0027236473646748	http://www.ncbi.nlm.nih.gov/nuccore/NM_022384.1
NM_031318.1	mRNA	Dynlt1	protein_coding	891.447318789936	713.431622600913	662.391403090479	1217.0743244749	1357.04994008135	846.875911989084	0.592809364588419	0.00272548112742944	http://www.ncbi.nlm.nih.gov/nuccore/NM_031318.1
NM_001107219.2	mRNA	Lgi2	protein_coding	14.6355679082512	23.6647231748085	4.34332361950175	58.4666654851692	188.948478247212	9.61538953094158	2.59310686796251	0.00278350705109963	http://www.ncbi.nlm.nih.gov/nuccore/NM_001107219.2
XM_006253124.2	mRNA	Acsl1	protein_coding	1796.59526774804	1549.95394959777	1248.94751444996	2010.70936185416	2729.58935069038	1913.31366002449	0.533547551502229	0.00278461267629382	http://www.ncbi.nlm.nih.gov/nuccore/XM_006253124.2
XM_017589182.1	mRNA	Tenm4	protein_coding	331.173412631704	257.210485092716	196.61108244487	366.730580411292	561.794739074831	409.868753251246	0.76893044746514	0.00278550352047828	http://www.ncbi.nlm.nih.gov/nuccore/XM_017589182.1
NM_001033680.2	mRNA	Syt1	protein_coding	2.08786231451658	0.91275204181208	2.43046333798063	10.8305923711403	23.3385503097997	3.68859233633455	2.73367208842217	0.00280051688338063	http://www.ncbi.nlm.nih.gov/nuccore/NM_001033680.2
NM_001270863.1	mRNA	Ndrg2	protein_coding	2220.24038788296	4261.34334608931	4333.13728170162	1951.46793915618	2706.52601684799	2175.31027688647	-0.66221775676278	0.00280068426953071	http://www.ncbi.nlm.nih.gov/nuccore/NM_001270863.1
XM_573037.4	mRNA	Rmi2	protein_coding	14.4981382331516	3.66976893674735	4.00921073900386	24.8843493387094	47.3221211597697	16.036731775065	1.97269495609088	0.00282417569324638	http://www.ncbi.nlm.nih.gov/nuccore/XM_573037.4
NM_138827.1	mRNA	Slc2a1	protein_coding	711.77387864496	676.841105274152	702.875747669369	1034.88992991063	1043.93415720925	852.96329292113	0.48690789620137	0.00283255880314311	http://www.ncbi.nlm.nih.gov/nuccore/NM_138827.1
NM_001270864.1	mRNA	Ndrg2	protein_coding	2198.29047828199	4212.52643254056	4276.11922495561	1938.52831385655	2678.90980214031	2149.624401689	-0.659123451339035	0.00284111276484117	http://www.ncbi.nlm.nih.gov/nuccore/NM_001270864.1
XM_006227901.3	mRNA	Dynlt1	protein_coding	1022.0985977753	811.057893472122	771.444490897095	1349.68942438091	1496.94679050891	987.770951965197	0.557370184081336	0.00284173869143936	http://www.ncbi.nlm.nih.gov/nuccore/XM_006227901.3
XM_008762145.1	mRNA	Map1a	protein_coding	993.874767538148	929.491936440216	597.192625143775	1206.44129249131	1597.35599187739	1081.51981930841	0.623468344117081	0.00286246818271846	http://www.ncbi.nlm.nih.gov/nuccore/XM_008762145.1
NM_001126098.1	mRNA	Elof1	protein_coding	954.221785480693	813.865329083367	876.472769833757	1325.94023868395	1269.42714149082	1072.50318077625	0.471621441750326	0.00286603866725351	http://www.ncbi.nlm.nih.gov/nuccore/NM_001126098.1
NM_133583.2	mRNA	Ndrg2	protein_coding	2207.7009217474	4309.23005341742	4336.86805647129	1964.40080576772	2699.15507633147	2184.42753910557	-0.664332139489148	0.00287647291500099	http://www.ncbi.nlm.nih.gov/nuccore/NM_133583.2
NM_030995.1	mRNA	Map1a	protein_coding	994.919185599471	928.552127709774	597.192709959176	1205.36383150124	1597.35639477634	1081.52034120388	0.623011673125756	0.00289464822017227	http://www.ncbi.nlm.nih.gov/nuccore/NM_030995.1
XM_006252869.3	mRNA	Pde4c	protein_coding	254.205761958458	450.677541184481	554.311805863272	174.857727503615	298.598429919442	195.227743314827	-0.912554551152605	0.002917953419578	http://www.ncbi.nlm.nih.gov/nuccore/XM_006252869.3
XM_006253125.3	mRNA	Acsl1	protein_coding	1830.03830410004	1559.33493532448	1271.25217666734	2034.42728899118	2763.64891471195	1936.50929969392	0.530715631219593	0.002948868504941	http://www.ncbi.nlm.nih.gov/nuccore/XM_006253125.3
XM_017593358.1	mRNA	Cntfr	protein_coding	327.298867841505	394.205660730219	597.560945898122	134.064560780184	302.247146366738	256.208628129096	-0.928824458737271	0.0029509048981506	http://www.ncbi.nlm.nih.gov/nuccore/XM_017593358.1
XM_003749139.4	mRNA	Ccdc147	protein_coding	1.04933123645363	1.89811689117069	0.0522199200913085	9.6306404654342	4.51827731681389	7.46311963010656	2.64435134311094	0.00295113350257815	http://www.ncbi.nlm.nih.gov/nuccore/XM_003749139.4
NM_001108088.1	mRNA	Epyc	protein_coding	1.03417212645324	0	0.0178148842906873	5.42172520144067	12.1757630873972	1.36971301929852	3.7515521062159	0.00297043025199176	http://www.ncbi.nlm.nih.gov/nuccore/NM_001108088.1
NM_031841.1	mRNA	Scd2	protein_coding	58587.686376989	50438.5960366597	40195.1272920699	76250.8366822118	53829.6104841946	92130.9216072636	0.574470675499217	0.00298967448239503	http://www.ncbi.nlm.nih.gov/nuccore/NM_031841.1
XM_008767553.2	mRNA	Prss30	protein_coding	1.10229581396411	8.54672417288626	4.97550108253903	13.243712462621	77.3231305153147	9.14658521405041	2.73830965785685	0.00299919902271682	http://www.ncbi.nlm.nih.gov/nuccore/XM_008767553.2
XM_006245923.3	mRNA	Prss30	protein_coding	1.10229581396411	8.54672417288626	4.97550108253903	13.243712462621	77.3231305153147	9.14658521405041	2.73831019526766	0.0030001603743757	http://www.ncbi.nlm.nih.gov/nuccore/XM_006245923.3
XM_006245922.3	mRNA	Prss30	protein_coding	1.10229581396411	8.54672417288626	4.97550108253903	13.243712462621	77.3231305153147	9.14658521405041	2.73831070864379	0.00300107899897859	http://www.ncbi.nlm.nih.gov/nuccore/XM_006245922.3
NM_199371.1	mRNA	Prss30	protein_coding	1.10229581396411	8.54672417288626	4.97550108253903	13.243712462621	77.3231305153147	9.14658521405041	2.73831119014534	0.00300194082551861	http://www.ncbi.nlm.nih.gov/nuccore/NM_199371.1
XM_017589174.1	mRNA	Tenm4	protein_coding	334.304664461107	257.207409155648	196.619485230901	366.731083582554	561.793850638489	410.700055541901	0.764081572526273	0.00301644391980585	http://www.ncbi.nlm.nih.gov/nuccore/XM_017589174.1
XM_017589172.1	mRNA	Tenm4	protein_coding	334.304664461107	257.207409155648	196.619485230901	366.731083582554	561.793850638489	410.700055541901	0.764081616853023	0.00301697648257068	http://www.ncbi.nlm.nih.gov/nuccore/XM_017589172.1
XM_017589173.1	mRNA	Tenm4	protein_coding	334.304664461107	257.207409155648	196.619485230901	366.731083582554	561.793850638489	410.700055541901	0.764081618183391	0.00301699246767968	http://www.ncbi.nlm.nih.gov/nuccore/XM_017589173.1
NM_001144957.1	mRNA	Riiad1	protein_coding	78.3748691116071	78.8840600393215	68.4198698155757	186.285896385921	166.708819621347	100.407304192963	1.0049140829547	0.003024748478627	http://www.ncbi.nlm.nih.gov/nuccore/NM_001144957.1
XM_006234828.3	mRNA	Map1a	protein_coding	997.009755009558	932.308966576381	597.197515550963	1209.67322914284	1596.4340827242	1080.68924651979	0.620610513023455	0.00303530224977821	http://www.ncbi.nlm.nih.gov/nuccore/XM_006234828.3
XM_017589178.1	mRNA	Tenm4	protein_coding	335.350551054596	258.145870672126	197.854943508222	368.886610950518	566.401051630309	410.689637145792	0.765458611686657	0.00304201549150774	http://www.ncbi.nlm.nih.gov/nuccore/XM_017589178.1
NM_001048185.1	mRNA	Agmat	protein_coding	4.16475968761178	1.8393893577436	3.68959470443751	20.3525529374003	20.3891297855862	5.31226576604196	2.21553696943737	0.00305034723664012	http://www.ncbi.nlm.nih.gov/nuccore/NM_001048185.1
NM_001008527.1	mRNA	Aox3	protein_coding	699.506173164203	1635.60141880162	1571.18647764293	784.807664897125	866.353893655829	630.851992199233	-0.775461425183844	0.00306042306387459	http://www.ncbi.nlm.nih.gov/nuccore/NM_001008527.1
XM_017593357.1	mRNA	Cntfr	protein_coding	325.21037604468	394.206799943964	597.553531015094	134.064560780184	302.247146366738	256.208628129096	-0.926543213144993	0.00306238274590495	http://www.ncbi.nlm.nih.gov/nuccore/XM_017593357.1
NM_001107529.1	mRNA	Prc1	protein_coding	544.362408069476	372.61049757221	334.096879018682	647.992206417445	904.292000269329	519.679085139834	0.727242510765521	0.00308189277133676	http://www.ncbi.nlm.nih.gov/nuccore/NM_001107529.1
XM_006238055.3	mRNA	Cntfr	protein_coding	173.691839688424	251.555572211469	366.930487924303	68.2832597079542	177.170334764221	120.911001073539	-1.11257790963155	0.00310086135357323	http://www.ncbi.nlm.nih.gov/nuccore/XM_006238055.3
XM_008769275.1	mRNA	Wdr66	protein_coding	835.02524494569	812.153765685241	528.953743441013	1357.14675608574	1469.39956581674	758.840581064393	0.7195804926766	0.00312064403630192	http://www.ncbi.nlm.nih.gov/nuccore/XM_008769275.1
XM_008766834.2	mRNA	Adgrf5	protein_coding	52736.8691107492	70725.076420649	68845.075526795	47114.9407909602	45631.7464462448	49898.3686777042	-0.430976079732577	0.00313855330253095	http://www.ncbi.nlm.nih.gov/nuccore/XM_008766834.2
XM_017600033.1	mRNA	Pde4c	protein_coding	250.028110848499	451.623196680695	550.59874349284	177.005409913259	295.82281930466	196.063422827995	-0.904133781099083	0.00315318536246184	http://www.ncbi.nlm.nih.gov/nuccore/XM_017600033.1
XM_017589179.1	mRNA	Tenm4	protein_coding	334.309571833009	260.96887157348	197.85973141627	367.808569162788	563.636508319697	410.695543499155	0.7580689812449	0.00315760824068852	http://www.ncbi.nlm.nih.gov/nuccore/XM_017589179.1
NM_001106686.1	mRNA	Ago4	protein_coding	603.15584939637	622.343138031269	821.220518651141	447.439538099609	447.329333842379	492.218167636576	-0.560064214112027	0.00319555656780943	http://www.ncbi.nlm.nih.gov/nuccore/NM_001106686.1
XM_006253123.1	mRNA	Acsl1	protein_coding	1851.99010256556	1602.52999183325	1277.47672097988	2068.92290898967	2808.75736892509	1952.23748457854	0.529047762811281	0.00322002781092063	http://www.ncbi.nlm.nih.gov/nuccore/XM_006253123.1
XM_341223.8	mRNA	Sel1l3	protein_coding	258.044269015691	279.067718780477	99.3426667230992	460.223549249365	433.60780540277	347.566394213929	0.962869244566411	0.00322859583528438	http://www.ncbi.nlm.nih.gov/nuccore/XM_341223.8
XM_008762935.2	mRNA	Osbpl3	protein_coding	1255.30991382177	1412.02218945632	1206.41853626842	1551.47087316106	1958.06672810237	1733.85077460587	0.43656068281822	0.00323280102859693	http://www.ncbi.nlm.nih.gov/nuccore/XM_008762935.2
NM_130750.1	mRNA	Asz1	protein_coding	3.15355644660589	1.82401064872992	7.11181165836264	1.38777878078145e-17	1.38777878078145e-17	1.38777878078145e-17	-5.06094414931194	0.00323848358746375	http://www.ncbi.nlm.nih.gov/nuccore/NM_130750.1
XM_017589177.1	mRNA	Tenm4	protein_coding	334.309571833009	260.96887157348	197.85973141627	366.731638748774	562.715749367451	410.69862534331	0.755928322123096	0.0032579893814687	http://www.ncbi.nlm.nih.gov/nuccore/XM_017589177.1
NM_019370.2	mRNA	Enpp3	protein_coding	1064.78953569581	751.031387009584	432.680495138519	1662.1493402145	1600.04294409986	842.470869691281	0.867907646290221	0.00326820094863578	http://www.ncbi.nlm.nih.gov/nuccore/NM_019370.2
XM_002730197.4	mRNA	LOC100363125	protein_coding	6.24964442377246	4.68214213192657	3.83995007863276	0.00566805017528835	0.938729989894081	0	-3.53955645787623	0.0032729670892677	http://www.ncbi.nlm.nih.gov/nuccore/XM_002730197.4
XM_006247876.3	mRNA	Gcgr	protein_coding	2.06233781666638	0	0.0352612831793672	9.66332031199091	13.9990018960252	1.29436858754096	3.34648254561863	0.0032990138728068	http://www.ncbi.nlm.nih.gov/nuccore/XM_006247876.3
NM_172092.2	mRNA	Gcgr	protein_coding	2.06233781666638	0	0.0352612831793672	9.66332031199091	13.9990018960252	1.29436858754096	3.34648417711131	0.0033003575180394	http://www.ncbi.nlm.nih.gov/nuccore/NM_172092.2
XM_017600031.1	mRNA	Pde4c	protein_coding	246.893769262618	445.045435146229	550.563568272247	179.148343107399	293.056113006968	192.729664252927	-0.901439780435911	0.00330356799151454	http://www.ncbi.nlm.nih.gov/nuccore/XM_017600031.1
NM_207602.2	mRNA	St3gal6	protein_coding	854.9490968205	816.747343272056	773.72899028209	572.483688609386	564.232243893654	616.459874212145	-0.479976688257249	0.00330576761189908	http://www.ncbi.nlm.nih.gov/nuccore/NM_207602.2
XM_006234769.2	mRNA	Nusap1	protein_coding	110.876694249734	158.802984968999	125.359554335351	232.015639931918	530.149065578914	143.096072262518	1.19579214195199	0.00331366839030398	http://www.ncbi.nlm.nih.gov/nuccore/XM_006234769.2
NM_019296.1	mRNA	Cdk1	protein_coding	147.365948377285	141.739881776217	143.829092629364	274.991790950069	467.327556588955	152.268762754786	1.04633572245015	0.00331903210967213	http://www.ncbi.nlm.nih.gov/nuccore/NM_019296.1
XM_017594182.1	mRNA	Ak7	protein_coding	367.841082861606	347.397652429631	267.103077068246	613.233913606059	541.301389383805	405.421708360838	0.66552566765034	0.00332319954025423	http://www.ncbi.nlm.nih.gov/nuccore/XM_017594182.1
XM_017589181.1	mRNA	Tenm4	protein_coding	334.313244699408	264.731480522015	197.869742611118	367.810729916481	566.401301817784	411.522570070891	0.75505842336696	0.00335192443513913	http://www.ncbi.nlm.nih.gov/nuccore/XM_017589181.1
XM_006237614.3	mRNA	Iapp	protein_coding	31.1997237333217	11.1169805082469	17.5321100434593	66.6763680213932	62.7067689319055	34.2236763190077	1.44662449647711	0.00335249238486979	http://www.ncbi.nlm.nih.gov/nuccore/XM_006237614.3
NM_017173.1	mRNA	Serpinh1	protein_coding	9740.15617817316	7713.9836494234	8144.68718000212	11049.1831929863	12128.7843447423	10893.6182844299	0.412493290705609	0.00335632373882953	http://www.ncbi.nlm.nih.gov/nuccore/NM_017173.1
XM_017599744.1	mRNA	RGD1308117	protein_coding	310.62117519283	426.130679481793	676.619444527585	253.41576201471	283.562328670306	274.223982962529	-0.800109145829039	0.00337060879313889	http://www.ncbi.nlm.nih.gov/nuccore/XM_017599744.1
XM_008767674.2	mRNA	Clk4	protein_coding	2732.15617216317	2255.77943280787	3109.78014003501	2117.26007007881	1824.3689268529	1996.50039858085	-0.447204603318389	0.00339167777994117	http://www.ncbi.nlm.nih.gov/nuccore/XM_008767674.2
NM_001034960.1	mRNA	Spag6	protein_coding	911.296620865494	757.595440294005	620.439664368582	1312.98763416237	1465.71368863898	806.969994496822	0.646606639262286	0.00341349787978473	http://www.ncbi.nlm.nih.gov/nuccore/NM_001034960.1
XM_017589175.1	mRNA	Tenm4	protein_coding	320.716357257055	249.707632844767	184.263044112825	349.486690325434	536.010985127536	399.129596960688	0.766533523555847	0.00341853778504153	http://www.ncbi.nlm.nih.gov/nuccore/XM_017589175.1
XM_017589183.1	mRNA	Tenm4	protein_coding	320.716357257055	249.707632844767	184.263044112825	349.486690325434	536.010985127536	399.129596960688	0.766533550095587	0.00341885432148494	http://www.ncbi.nlm.nih.gov/nuccore/XM_017589183.1
NM_012688.3	mRNA	Cckar	protein_coding	0.003813852698136	0.951659845276986	0.017791598413065	5.38401680987013	6.49026198032821	3.17478357001331	3.43557125527993	0.00346252471060135	http://www.ncbi.nlm.nih.gov/nuccore/NM_012688.3
NM_019238.2	mRNA	Fdft1	protein_coding	1833.0494730522	1175.25898845074	1029.68154029827	2255.1948033434	1779.22362457222	1999.77928697823	0.579127645994265	0.00347420484803299	http://www.ncbi.nlm.nih.gov/nuccore/NM_019238.2
XM_017600813.1	mRNA	Pcdha4	protein_coding	2938.16699757864	3696.07904578363	3832.68474432781	2334.11886910518	2360.11553781436	2935.46226984428	-0.455821804768725	0.003479238768419	http://www.ncbi.nlm.nih.gov/nuccore/XM_017600813.1
NM_001100657.1	mRNA	Megf10	protein_coding	20.9833374319319	37.7041245304997	24.9872563241738	11.8121429583574	10.123438134222	8.15557583398633	-1.46567198657083	0.00347994801857526	http://www.ncbi.nlm.nih.gov/nuccore/NM_001100657.1
XM_006253122.1	mRNA	Acsl1	protein_coding	1818.54486161505	1583.75839657565	1251.45363552111	2033.34436452961	2749.84196174323	1914.1300047157	0.524797953970411	0.0034930389097886	http://www.ncbi.nlm.nih.gov/nuccore/XM_006253122.1
XM_017600822.1	mRNA	Pcdha4	protein_coding	2928.75941578753	3672.60762504364	3816.5674461135	2326.57101525532	2340.78106701286	2927.18329833811	-0.455713834178707	0.00349979680800149	http://www.ncbi.nlm.nih.gov/nuccore/XM_017600822.1
XM_008769822.2	mRNA	Susd4	protein_coding	63.7084561528981	48.7313582182615	58.2286926641436	103.550700799542	119.74352886989	105.955900574579	0.947307677431618	0.00351075272332283	http://www.ncbi.nlm.nih.gov/nuccore/XM_008769822.2
XM_017600826.1	mRNA	Pcdha4	protein_coding	2958.02396663789	3694.19817195481	3846.31884859681	2336.27601671304	2346.29991653282	2961.99244556655	-0.457356850689775	0.00351137283061574	http://www.ncbi.nlm.nih.gov/nuccore/XM_017600826.1
XM_017596262.1	mRNA	Trpm8	protein_coding	4.19289049682643	1.81024813130738	8.30749754568702	22.6649299268216	41.8550512957291	6.78914467580477	2.28807656856218	0.00352590117904631	http://www.ncbi.nlm.nih.gov/nuccore/XM_017596262.1
XM_006239984.3	mRNA	Klf11	protein_coding	1014.09415946596	1963.11587565886	2294.7812253537	946.67665360771	1300.92548490036	968.182334334324	-0.712960048191758	0.00354247350619861	http://www.ncbi.nlm.nih.gov/nuccore/XM_006239984.3
XM_006236472.2	mRNA	Aoc1	protein_coding	331.836140614488	114.283111945294	80.7278261318451	545.170803586025	402.224944232974	300.09946329767	1.24362532669423	0.0035589823502095	http://www.ncbi.nlm.nih.gov/nuccore/XM_006236472.2
XM_006236471.3	mRNA	Aoc1	protein_coding	331.836140614488	114.283111945294	80.7278261318451	545.170803586025	402.224944232974	300.09946329767	1.24362559991615	0.00356115000164253	http://www.ncbi.nlm.nih.gov/nuccore/XM_006236471.3
XM_008768776.2	mRNA	Muc4	protein_coding	10.5435407699289	26.4635318364356	15.0649897327175	25.288135981269	231.619371034891	21.2250415297309	2.41279767979392	0.00356316935702776	http://www.ncbi.nlm.nih.gov/nuccore/XM_008768776.2
NM_053933.1	mRNA	Pcdha4	protein_coding	2985.19769010814	3706.39990036178	3871.11059499719	2379.38985843246	2361.94615962876	2973.57492250906	-0.452942757965981	0.00356943188549279	http://www.ncbi.nlm.nih.gov/nuccore/NM_053933.1
NM_199115.2	mRNA	Angptl4	protein_coding	25.4324661890117	450.605734204334	174.145365920078	41.1070380368067	83.3371337799869	29.1873524457096	-2.0757752064724	0.00356952624808185	http://www.ncbi.nlm.nih.gov/nuccore/NM_199115.2
XM_008762934.2	mRNA	Osbpl3	protein_coding	1290.84953490338	1469.29580346628	1241.14117636902	1608.60561783583	2038.16104660038	1771.93170697783	0.437240312043293	0.0035896689948517	http://www.ncbi.nlm.nih.gov/nuccore/XM_008762934.2
NM_022935.2	mRNA	Aoc1	protein_coding	331.836140614488	114.283111945294	80.7278261318451	545.168848910227	402.226315899062	298.436527476958	1.241708537864	0.00362573814469266	http://www.ncbi.nlm.nih.gov/nuccore/NM_022935.2
NM_057114.1	mRNA	Prdx1	protein_coding	5439.12992035508	3874.25585654367	4674.73875647282	6475.99209640508	7806.18534264585	5409.98641627071	0.49343959379194	0.00363658863385518	http://www.ncbi.nlm.nih.gov/nuccore/NM_057114.1
XM_008759854.2	mRNA	Sbk1	protein_coding	1.03417212645324	0	0.0178148842906873	6.43678728324636	1.73733482317728	7.62654262457979	3.49547303957335	0.00363969294100693	http://www.ncbi.nlm.nih.gov/nuccore/XM_008759854.2
XM_017599745.1	mRNA	RGD1308117	protein_coding	305.397085711081	418.615426025865	674.104242320794	253.405930878703	281.725724098309	267.565236914087	-0.799707133903356	0.00364398212713541	http://www.ncbi.nlm.nih.gov/nuccore/XM_017599745.1
XM_017600821.1	mRNA	Pcdha4	protein_coding	2928.76045568784	3675.42281050843	3835.15142353021	2334.1170897812	2346.30370320807	2935.46757133266	-0.454622564168249	0.00365727752031558	http://www.ncbi.nlm.nih.gov/nuccore/XM_017600821.1
XM_017589180.1	mRNA	Tenm4	protein_coding	339.52347229809	257.202340886265	196.633328329486	366.731083582554	561.793850638489	410.700055541901	0.754560641104062	0.00365960804468265	http://www.ncbi.nlm.nih.gov/nuccore/XM_017589180.1
NM_001271202.1	mRNA	Kif19	protein_coding	42.9118721417864	66.8494903857264	38.893378289619	127.222025677025	201.241718249508	55.3314394974179	1.36861301853679	0.00366076873834029	http://www.ncbi.nlm.nih.gov/nuccore/NM_001271202.1
XM_017600816.1	mRNA	Pcdha4	protein_coding	2974.74645638834	3691.37723639754	3876.05679728352	2354.60168442901	2360.10726915393	2977.72968452114	-0.454330964265481	0.0036791585906483	http://www.ncbi.nlm.nih.gov/nuccore/XM_017600816.1
XM_017600823.1	mRNA	Pcdha4	protein_coding	2949.66366320914	3698.89354077229	3847.55637730236	2352.44247190823	2353.66497174804	2955.3519963662	-0.453847239003127	0.00368641469405345	http://www.ncbi.nlm.nih.gov/nuccore/XM_017600823.1
XM_006245004.2	mRNA	Aox3	protein_coding	680.693803338946	1575.50062178255	1566.14808359723	764.334703536188	866.376268093008	612.604757530952	-0.768775359448863	0.00369042179899269	http://www.ncbi.nlm.nih.gov/nuccore/XM_006245004.2
XM_017600817.1	mRNA	Pcdha4	protein_coding	2931.89630067809	3693.26298451068	3830.20368427282	2339.50696472282	2348.14369094335	2942.09622742663	-0.454219955810217	0.00370306691459544	http://www.ncbi.nlm.nih.gov/nuccore/XM_017600817.1
NM_001134873.1	mRNA	Ctps1	protein_coding	1404.67180458732	1145.25846102516	1174.14942774904	1693.64419607142	1518.74107304931	1816.08739596643	0.433253671930993	0.00372083112092178	http://www.ncbi.nlm.nih.gov/nuccore/NM_001134873.1
NM_021583.3	mRNA	Ptges	protein_coding	5.24289624582344	8.51185383479605	3.91546436530159	18.4004865260152	35.3126713123622	11.1185130368319	1.84934833985118	0.00373027494140069	http://www.ncbi.nlm.nih.gov/nuccore/NM_021583.3
NM_001106322.2	mRNA	Ndufs8	protein_coding	625.005193864675	629.973288736348	533.406720510744	795.671791525256	892.050119436923	814.26727563338	0.483698728490988	0.00374124933827015	http://www.ncbi.nlm.nih.gov/nuccore/NM_001106322.2
XM_006252278.3	mRNA	RGD1308117	protein_coding	308.530815736861	420.492989942827	675.357034070663	253.413852514147	283.564589546043	272.558047459146	-0.793884074182602	0.00375862072655684	http://www.ncbi.nlm.nih.gov/nuccore/XM_006252278.3
XM_017600827.1	mRNA	Pcdha4	protein_coding	2953.844243717	3699.83167745215	3852.51372042601	2357.83302583868	2366.55517866313	2956.17394664612	-0.451638186374786	0.0037597447935807	http://www.ncbi.nlm.nih.gov/nuccore/XM_017600827.1
NM_001105982.1	mRNA	Susd4	protein_coding	76.2774776443508	68.4948648753835	71.9295946394945	121.90217934304	134.400111925021	141.784766856885	0.876882630737269	0.00377624063474294	http://www.ncbi.nlm.nih.gov/nuccore/NM_001105982.1
XM_006256353.3	mRNA	Cdk1	protein_coding	151.547122033751	146.436568939776	147.556943724646	277.155729446994	476.539512393843	155.585560182965	1.02845533343961	0.00379083588243646	http://www.ncbi.nlm.nih.gov/nuccore/XM_006256353.3
XM_017600819.1	mRNA	Pcdha4	protein_coding	2952.80005960708	3715.79364973347	3854.99690500252	2380.46638273367	2373.91904884624	2952.01796314741	-0.449192792989771	0.00383565903399436	http://www.ncbi.nlm.nih.gov/nuccore/XM_017600819.1
XM_017600824.1	mRNA	Pcdha4	protein_coding	2962.20461484286	3706.40455389529	3841.36935389051	2359.98932405213	2361.02865292531	2967.78018348046	-0.450615238426393	0.00385193358092452	http://www.ncbi.nlm.nih.gov/nuccore/XM_017600824.1
XM_017600453.1	mRNA	Edn1	protein_coding	871.928569374517	1507.74685708896	1902.95612681597	798.949235644506	740.844620500016	1084.97792847366	-0.705870020264161	0.00385653287004123	http://www.ncbi.nlm.nih.gov/nuccore/XM_017600453.1
XM_006254077.3	mRNA	LOC102553208	protein_coding	3.15279789674782	5.67898327373589	2.61372898967703	1.38777878078145e-17	1.38777878078145e-17	1.38777878078145e-17	-4.99489216785254	0.00387398611554572	http://www.ncbi.nlm.nih.gov/nuccore/XM_006254077.3
NM_001169139.1	mRNA	Ckap2	protein_coding	118.17191507236	146.516956092152	136.326914932002	221.22931644774	484.042881066098	152.308900641959	1.0958129563447	0.00389399696302553	http://www.ncbi.nlm.nih.gov/nuccore/NM_001169139.1
NM_053819.1	mRNA	Timp1	protein_coding	737.838632586707	548.116964366425	682.934197890304	934.78835183937	1397.75692345262	744.946700895122	0.644459278910497	0.00391910283968867	http://www.ncbi.nlm.nih.gov/nuccore/NM_053819.1
NM_001144859.2	mRNA	Soga3	protein_coding	581.253435710271	658.955359751261	928.784187668397	493.706413284445	380.893498451931	531.318908454928	-0.624620800224235	0.00392468485121916	http://www.ncbi.nlm.nih.gov/nuccore/NM_001144859.2
XM_017600818.1	mRNA	Pcdha4	protein_coding	2953.84409077745	3694.1977747118	3854.98939530785	2358.91099835874	2358.26664990003	2966.12379999069	-0.450688105736324	0.00394268447527014	http://www.ncbi.nlm.nih.gov/nuccore/XM_017600818.1
XM_008766020.2	mRNA	Anln	protein_coding	204.854233956092	177.337021828973	222.838217306069	336.514814527172	633.997004838577	216.097832008067	0.97120977574877	0.00396789777494142	http://www.ncbi.nlm.nih.gov/nuccore/XM_008766020.2
XM_008769820.2	mRNA	Susd4	protein_coding	64.764060440249	49.6596878333244	63.0874745617771	104.646514786883	124.352411790627	110.952444801323	0.937086225310064	0.00396958992688013	http://www.ncbi.nlm.nih.gov/nuccore/XM_008769820.2
NM_001008321.1	mRNA	Gadd45b	protein_coding	616.868900562287	1060.01608230379	1108.84637233743	564.977533424116	680.40177216762	555.684020599725	-0.628887110577825	0.00396985322515824	http://www.ncbi.nlm.nih.gov/nuccore/NM_001008321.1
NM_001025042.2	mRNA	Fibin	protein_coding	218.748517780007	496.605751134823	796.336033282349	237.198413465595	304.038426999996	182.557453588696	-1.06254437465078	0.00397175954826087	http://www.ncbi.nlm.nih.gov/nuccore/NM_001025042.2
NM_017256.1	mRNA	Tgfbr3	protein_coding	6139.71943618517	9171.08366116598	11905.7643741068	4904.34183090624	6978.61696760017	6035.05553804049	-0.602967460333274	0.00397743477839187	http://www.ncbi.nlm.nih.gov/nuccore/NM_017256.1
XM_017600825.1	mRNA	Pcdha4	protein_coding	2938.16637413831	3681.99471836149	3833.91844091867	2345.9749904491	2347.22041284097	2954.52801806195	-0.450644101855961	0.0039867441952465	http://www.ncbi.nlm.nih.gov/nuccore/XM_017600825.1
XM_017589664.1	mRNA	Spon1	protein_coding	2675.92192135508	4719.46925920818	4645.68822778396	2378.36283291909	2917.19344807754	2838.26905216364	-0.565811403601177	0.00399146181607114	http://www.ncbi.nlm.nih.gov/nuccore/XM_017589664.1
XM_017597445.1	mRNA	Gjc2	protein_coding	47.0748693020176	51.6268632960949	56.8312431220174	18.4107214071122	32.460387843235	15.4161021781799	-1.22603825991027	0.00399335695876183	http://www.ncbi.nlm.nih.gov/nuccore/XM_017597445.1
XM_008768567.2	mRNA	Kcnj6	protein_coding	9.49371787269545	10.2184715614166	28.7238341619158	3.26508334709015	4.61669356973373	4.13618664265779	-1.98219246183247	0.00404822983361651	http://www.ncbi.nlm.nih.gov/nuccore/XM_008768567.2
XM_006232477.3	mRNA	Mlf1	protein_coding	284.180521632545	210.198894032076	215.981757452888	389.205343635251	501.049150661293	295.181586554458	0.738186697522882	0.00407301749232323	http://www.ncbi.nlm.nih.gov/nuccore/XM_006232477.3
NM_053483.2	mRNA	Kpna2	protein_coding	802.600182624451	620.470184203959	604.071022669875	861.495556982261	1063.30716420207	960.12124732408	0.509023355548962	0.00408496780582207	http://www.ncbi.nlm.nih.gov/nuccore/NM_053483.2
XM_006240888.3	mRNA	Gadd45b	protein_coding	626.276432616096	1076.91338113031	1129.91190397837	586.524119808604	682.218067844142	573.09869191666	-0.620927754480597	0.00410761493340024	http://www.ncbi.nlm.nih.gov/nuccore/XM_006240888.3
NM_001107680.1	mRNA	Mlf1	protein_coding	286.266726932622	209.256049657061	215.986050552889	392.433092899664	500.123237112263	295.178559226143	0.738649355190744	0.00411390782194747	http://www.ncbi.nlm.nih.gov/nuccore/NM_001107680.1
XM_017600814.1	mRNA	Pcdha4	protein_coding	2431.23298791597	2929.06321997358	3126.06081889657	1853.32482061709	1950.49981949759	2418.55675235991	-0.447210666023641	0.00415716551076035	http://www.ncbi.nlm.nih.gov/nuccore/XM_017600814.1
NM_001013936.2	mRNA	Slc25a34	protein_coding	37.8082292675266	118.802204589342	42.9473408107506	19.4444524767956	32.4975743731807	11.1385223857441	-1.64994373622775	0.00416811313897337	http://www.ncbi.nlm.nih.gov/nuccore/NM_001013936.2
NM_001004021.1	mRNA	Krt13	protein_coding	6.24964442377246	4.68214213192657	3.83995007863276	19.325772826055	15.6345618342948	13.0855967232057	1.67346149504313	0.00419152290657802	http://www.ncbi.nlm.nih.gov/nuccore/NM_001004021.1
XM_017600444.1	mRNA	Pfkfb3	protein_coding	1348.55162750752	1770.3781790761	3698.09073835242	1208.59979405718	1520.87809339827	1171.9681778419	-0.804987017760244	0.00421241819717624	http://www.ncbi.nlm.nih.gov/nuccore/XM_017600444.1
XM_017600820.1	mRNA	Pcdha4	protein_coding	2971.61069788821	3698.89072075521	3857.47533661138	2377.23595728012	2363.78661252801	2984.35103504377	-0.446235396912571	0.00421603715802139	http://www.ncbi.nlm.nih.gov/nuccore/XM_017600820.1
XM_006232116.1	mRNA	Car3	protein_coding	159.007215952302	388.431324803036	82.1341728574666	467.306217847752	2370.28025780909	93.8179173397183	2.22233619391155	0.00428239876176918	http://www.ncbi.nlm.nih.gov/nuccore/XM_006232116.1
XM_006256608.2	mRNA	Timp1	protein_coding	849.65311623005	622.291374850773	728.956008377596	987.657295614445	1565.31116465904	853.522411172798	0.630235319774144	0.00428454136240769	http://www.ncbi.nlm.nih.gov/nuccore/XM_006256608.2
NM_001169138.1	mRNA	Thbs2	protein_coding	286.152520325075	178.268630838459	149.538547265979	345.044175670767	460.538594265708	288.648498541567	0.832825313842557	0.00429073423848438	http://www.ncbi.nlm.nih.gov/nuccore/NM_001169138.1
NM_012598.2	mRNA	Lpl	protein_coding	7512.0876680393	13402.3549707554	13972.6686298964	3655.11842927522	8601.62770254646	7804.95437597941	-0.798208929824577	0.00429770151952444	http://www.ncbi.nlm.nih.gov/nuccore/NM_012598.2
NM_017236.1	mRNA	Pebp1	protein_coding	1274.0426033877	1158.46639634305	1044.13122129874	1589.05849988646	1641.33526796832	1433.79737345152	0.423351181433202	0.00430268002834456	http://www.ncbi.nlm.nih.gov/nuccore/NM_017236.1
XM_006238862.2	mRNA	Ago4	protein_coding	931.361506330089	981.900740377892	1313.29055873861	708.370055072982	797.214895512197	772.113710598079	-0.501366885409091	0.00430905187482806	http://www.ncbi.nlm.nih.gov/nuccore/XM_006238862.2
XM_006246515.3	mRNA	Gjc2	protein_coding	47.0724907609995	50.6813262224273	56.8168364000163	18.4107214071122	32.460387843235	15.4161021781799	-1.21711809190015	0.0043133305587334	http://www.ncbi.nlm.nih.gov/nuccore/XM_006246515.3
XM_008768279.2	mRNA	Mapt	protein_coding	2200.21015890869	2489.70579170009	2537.40622670002	1768.07445108158	1684.45399924822	2011.64693300745	-0.403143653950717	0.00433410071134863	http://www.ncbi.nlm.nih.gov/nuccore/XM_008768279.2
NM_022261.2	mRNA	Bspry	protein_coding	785.935573787061	731.332620278856	632.619295650239	1076.94825945356	1192.24051128006	817.995413623083	0.521149728835149	0.00435902060303126	http://www.ncbi.nlm.nih.gov/nuccore/NM_022261.2
XM_017588858.1	mRNA	Tdrd1	protein_coding	1.05578917369338	1.88619548004208	1.27489325912225	9.69145722512006	15.8668375601169	2.10574319246878	2.60852695106587	0.0043604076280056	http://www.ncbi.nlm.nih.gov/nuccore/XM_017588858.1
XM_006229433.3	mRNA	Prc1	protein_coding	569.445644632015	380.104101102038	357.594077358427	658.780571856175	932.838873995163	531.272928219684	0.699121636045344	0.00436125900180846	http://www.ncbi.nlm.nih.gov/nuccore/XM_006229433.3
XM_017588857.1	mRNA	Tdrd1	protein_coding	1.05578917369338	1.88619548004208	1.27489325912225	9.69145722512006	15.8668375601169	2.10574319246878	2.60852814934067	0.0043613823763887	http://www.ncbi.nlm.nih.gov/nuccore/XM_017588857.1
XM_008760525.2	mRNA	Tdrd1	protein_coding	1.05578917369338	1.88619548004208	1.27489325912225	9.69145722512006	15.8668375601169	2.10574319246878	2.60852939450194	0.00436239550564433	http://www.ncbi.nlm.nih.gov/nuccore/XM_008760525.2
NM_057104.2	mRNA	Enpp2	protein_coding	4998.10011157981	3863.94365446632	4796.05029391633	2445.32481739765	3732.86619601487	3490.3257756971	-0.498065843096681	0.00437789737912547	http://www.ncbi.nlm.nih.gov/nuccore/NM_057104.2
XM_006238781.3	mRNA	Ctps1	protein_coding	1401.53667992642	1146.19910318028	1170.43535803977	1688.24981752025	1504.93108658217	1801.17195944021	0.425702869467982	0.00439022757724497	http://www.ncbi.nlm.nih.gov/nuccore/XM_006238781.3
NM_138515.2	mRNA	Cyp2d4	protein_coding	235.211320885776	246.883535810649	272.484962029738	162.728273541021	161.141992276112	132.270735473	-0.726014918949221	0.00446726881932524	http://www.ncbi.nlm.nih.gov/nuccore/NM_138515.2
XM_017589176.1	mRNA	Tenm4	protein_coding	332.212875729959	255.330493500049	194.148647467104	355.952424474979	546.142646104135	401.596922684064	0.737133374321786	0.00447679150591044	http://www.ncbi.nlm.nih.gov/nuccore/XM_017589176.1
NM_133290.3	mRNA	Zfp36	protein_coding	3699.21530100525	7750.89625675049	7278.67742584343	3416.56762875576	4565.91635117838	3991.31632239014	-0.645317247234199	0.00448285914284771	http://www.ncbi.nlm.nih.gov/nuccore/NM_133290.3
XM_006239774.2	mRNA	Ehd3	protein_coding	1248.22806378858	1648.30591113879	3770.96179643744	719.442193821884	1599.42121285838	1058.56556975413	-0.981297674788378	0.00448972777524119	http://www.ncbi.nlm.nih.gov/nuccore/XM_006239774.2
XM_017594222.1	mRNA	Coch	protein_coding	7.28049869160646	7.56850117246544	0.231306577990218	20.7118305148211	78.2046680014957	5.76793901503331	2.75418955533722	0.00449188452727269	http://www.ncbi.nlm.nih.gov/nuccore/XM_017594222.1
NM_001011901.1	mRNA	Hsph1	protein_coding	2348.32478196715	1467.2116205422	1311.0792696827	2160.62588682065	2540.60938648847	2967.78768736648	0.580976260149299	0.00449422909063768	http://www.ncbi.nlm.nih.gov/nuccore/NM_001011901.1
XM_001058720.5	mRNA	Ccdc74a	protein_coding	92.8428856580376	56.2274901473227	51.3664324312105	167.973877842811	101.013970214956	143.393032063817	1.03936083263982	0.00454625035049548	http://www.ncbi.nlm.nih.gov/nuccore/XM_001058720.5
XM_003751361.4	mRNA	LOC100910864	protein_coding	9.35984927020546	7.52673365340672	2.79479777740341	2.10203181842668	0	0	-3.14093685476494	0.00456557423669207	http://www.ncbi.nlm.nih.gov/nuccore/XM_003751361.4
XM_017597017.1	mRNA	Tk1	protein_coding	241.331087074684	199.951904117397	162.96269593614	361.183562928066	526.080241579148	221.998107098854	0.87560758890374	0.00463307712383759	http://www.ncbi.nlm.nih.gov/nuccore/XM_017597017.1
NM_057135.1	mRNA	Pfkfb3	protein_coding	1506.3704189608	1946.87580477909	3988.24263955899	1277.64321183384	1716.97162175726	1336.05157432284	-0.78083896861847	0.00464325483048482	http://www.ncbi.nlm.nih.gov/nuccore/NM_057135.1
XM_017593666.1	mRNA	Fbxo2	protein_coding	1.06732233293772	1.8653465582928	3.57899045887865	7.65007745036528	20.5267930075426	6.32004349826633	2.35361876170315	0.00464541692869089	http://www.ncbi.nlm.nih.gov/nuccore/XM_017593666.1
NM_053511.1	mRNA	Fbxo2	protein_coding	1.06732233293772	1.8653465582928	3.57899045887865	7.66270601818623	22.4038358496946	6.29144082016672	2.42731251913313	0.00464669049397211	http://www.ncbi.nlm.nih.gov/nuccore/NM_053511.1
XM_008762101.1	mRNA	Nusap1	protein_coding	104.60866399484	146.569251319107	125.231774530102	221.208482816708	480.400803631026	132.336823463902	1.14695089451734	0.00465713580159664	http://www.ncbi.nlm.nih.gov/nuccore/XM_008762101.1
NM_001100827.1	mRNA	Cenpf	protein_coding	273.88373050715	310.786179394194	292.576549578609	483.074162970423	813.425556703701	293.968446636916	0.857964931615191	0.00466833071825502	http://www.ncbi.nlm.nih.gov/nuccore/NM_001100827.1
NM_013134.2	mRNA	Hmgcr	protein_coding	2129.91902794534	1434.37561567165	1297.34028427302	2291.99876225282	2091.29567054387	2580.79102850099	0.518313453779242	0.00473312086441245	http://www.ncbi.nlm.nih.gov/nuccore/NM_013134.2
XM_008766019.2	mRNA	Anln	protein_coding	205.90922415998	180.148923141581	232.68236750801	339.74842832349	639.520375625827	217.753090011672	0.951490985571135	0.00473737892247281	http://www.ncbi.nlm.nih.gov/nuccore/XM_008766019.2
NM_001024360.2	mRNA	Lrrc73	protein_coding	4.18589738175717	3.73681915081848	4.91389691840389	9.84348424819833	25.1058323877927	12.2193581571545	1.85263957752832	0.00473821063733321	http://www.ncbi.nlm.nih.gov/nuccore/NM_001024360.2
NM_001270802.1	mRNA	Kpna2	protein_coding	854.850947282048	655.207733713292	623.959018310558	915.385741241686	1114.8574545084	991.568000553692	0.501659666979096	0.00477509556951431	http://www.ncbi.nlm.nih.gov/nuccore/NM_001270802.1
NM_053800.3	mRNA	Txn1	protein_coding	1726.71728930316	1906.71738595413	1884.20842663594	2357.76682121653	2266.24052896534	2578.21168082055	0.38450513308721	0.00478207889690308	http://www.ncbi.nlm.nih.gov/nuccore/NM_053800.3
NM_001013084.1	mRNA	Akr1b10	protein_coding	7.34886495608043	13.2395832322672	6.43463398131549	2.15274484618697	0	3.44019875409309	-2.20945358566834	0.00478791388431628	http://www.ncbi.nlm.nih.gov/nuccore/NM_001013084.1
XM_006231882.3	mRNA	Sgtb	protein_coding	591.633185484754	710.758462769803	612.539377378452	459.226098386496	386.477068569083	483.167069008224	-0.527271234022007	0.00479437251689448	http://www.ncbi.nlm.nih.gov/nuccore/XM_006231882.3
NM_001007726.1	mRNA	Dnai2	protein_coding	331.35722539442	469.697000175391	234.021341783453	646.789553092441	811.335176725524	381.071824885738	0.828497925348637	0.00481947262410159	http://www.ncbi.nlm.nih.gov/nuccore/NM_001007726.1
NM_017287.1	mRNA	Mcm6	protein_coding	314.636622864881	315.395172846843	359.234318156353	489.467855166813	585.636202842973	417.977702299907	0.594047901266778	0.00482777920457295	http://www.ncbi.nlm.nih.gov/nuccore/NM_017287.1
XM_017589371.1	mRNA	Tm6sf1	protein_coding	1684.82427934738	1362.07385522322	1665.90727778432	1138.48509925966	1184.70357866043	1209.54494406125	-0.415195018175922	0.00487505956197102	http://www.ncbi.nlm.nih.gov/nuccore/XM_017589371.1
XM_006236517.3	mRNA	Osbpl3	protein_coding	1369.23212193446	1538.7664452315	1283.32863084384	1666.82177852496	2108.11756456875	1841.52532318178	0.4219917685598	0.00488105064638223	http://www.ncbi.nlm.nih.gov/nuccore/XM_006236517.3
NM_053440.2	mRNA	Stmn2	protein_coding	116.036634362456	101.27956640848	142.053221251061	231.772398007324	145.09719609857	304.796505297625	0.923156430099347	0.00492430638865248	http://www.ncbi.nlm.nih.gov/nuccore/NM_053440.2
NM_001270647.1	mRNA	Sftpa1	protein_coding	119804.124845758	70093.8914588629	98423.3444375129	162382.066833922	144527.42151538	112637.397758547	0.541154307545405	0.00492602133767958	http://www.ncbi.nlm.nih.gov/nuccore/NM_001270647.1
NM_001270645.1	mRNA	Sftpa1	protein_coding	119732.005716759	70038.5025896807	98332.8504209134	162299.055213378	144449.177808996	112529.702500262	0.541320408959692	0.00492676861822512	http://www.ncbi.nlm.nih.gov/nuccore/NM_001270645.1
XM_008762102.1	mRNA	Nusap1	protein_coding	103.546140934506	139.055439949382	115.399084067134	205.060405393178	467.542398890901	126.540187423907	1.15781174259613	0.00493919375465528	http://www.ncbi.nlm.nih.gov/nuccore/XM_008762102.1
XM_008768270.2	mRNA	Mapt	protein_coding	2590.07313099721	2897.12861081639	3054.27347172724	2120.5934276589	1998.34830210432	2371.99020679891	-0.395769089453165	0.0049407704920797	http://www.ncbi.nlm.nih.gov/nuccore/XM_008768270.2
NM_001047858.3	mRNA	Srxn1	protein_coding	90.9462027241827	101.447959696666	85.7491394922731	153.231231841264	259.115216285745	127.810074495805	0.956471430551667	0.00494934937889144	http://www.ncbi.nlm.nih.gov/nuccore/NM_001047858.3
XM_008768281.2	mRNA	Mapt	protein_coding	2051.78690896052	2310.39867734647	2325.46046618439	1658.09856495189	1528.86640559147	1876.63244004765	-0.401049240562587	0.00495921913410826	http://www.ncbi.nlm.nih.gov/nuccore/XM_008768281.2
NM_173109.1	mRNA	Wfdc2	protein_coding	3609.04188497995	3685.78476924046	2793.51161832235	6438.07576549303	7485.10297181449	2885.98067928728	0.736450967133569	0.00497181564094698	http://www.ncbi.nlm.nih.gov/nuccore/NM_173109.1
NM_019237.1	mRNA	Pcolce	protein_coding	748.219145042999	497.411529867718	571.680794187534	718.207528486023	1013.62845583856	955.313859064801	0.56475978178424	0.00497273139374993	http://www.ncbi.nlm.nih.gov/nuccore/NM_019237.1
XM_008769204.2	mRNA	LOC103693640	protein_coding	4.11956868090654	0	0.0690930974625246	70.0643680391125	6.12454530109407	0.940076925916016	4.10970964702579	0.00498091074195923	http://www.ncbi.nlm.nih.gov/nuccore/XM_008769204.2
XM_017593359.1	mRNA	Cntfr	protein_coding	290.725110450727	358.53207769374	550.400865284865	124.358185019006	281.077417874885	236.312680134662	-0.901924110790633	0.00499293144356617	http://www.ncbi.nlm.nih.gov/nuccore/XM_017593359.1
NM_001106159.2	mRNA	Stard4	protein_coding	894.626378994706	802.661981696156	715.655469604149	1122.28764131928	942.421598251756	1331.69006531633	0.493000721625773	0.00499630926864982	http://www.ncbi.nlm.nih.gov/nuccore/NM_001106159.2
XM_006241249.3	mRNA	Anks1b	protein_coding	29.1529362806123	12.0597977834626	21.0671591138728	6.47682917457165	8.33898429986953	4.84166569491999	-1.64621180609515	0.00499695832675228	http://www.ncbi.nlm.nih.gov/nuccore/XM_006241249.3
XM_006256332.3	mRNA	RGD1564162	protein_coding	278.977292377591	278.004486331614	162.094254894753	468.831305311152	492.671774193595	285.947777751247	0.793336585677134	0.00502643337578616	http://www.ncbi.nlm.nih.gov/nuccore/XM_006256332.3
XM_006240941.3	mRNA	Celf5	protein_coding	24.005577138192	13.0064480701388	26.8937430641793	53.8404749830255	49.7114279551159	43.7259964599481	1.20254065840947	0.00503668655316255	http://www.ncbi.nlm.nih.gov/nuccore/XM_006240941.3
XM_006228393.2	mRNA	Lipe	protein_coding	1339.13240421994	2509.53010173137	2658.28679817946	1230.15305978259	1788.97855502406	919.685914567524	-0.724191190495936	0.00506415944537704	http://www.ncbi.nlm.nih.gov/nuccore/XM_006228393.2
NM_001037354.1	mRNA	Klf11	protein_coding	1820.97805721288	3424.83794499728	3780.05732896135	1600.04500223171	2290.45092266697	1898.68693803312	-0.640522976064234	0.00506650380173208	http://www.ncbi.nlm.nih.gov/nuccore/NM_001037354.1
NM_001109074.1	mRNA	RGD1565283	protein_coding	16.6992902171351	14.0612434421952	13.7387711954992	43.0277938593344	46.1823573285192	22.6781641040301	1.32324025874588	0.00509064817181292	http://www.ncbi.nlm.nih.gov/nuccore/NM_001109074.1
NM_053544.1	mRNA	Sfrp4	protein_coding	38.6503017146833	34.7122167029885	34.7950843041584	82.9400367633789	91.3000476990239	53.3330353363125	1.07056784676251	0.00509897993222503	http://www.ncbi.nlm.nih.gov/nuccore/NM_053544.1
XM_006254747.2	mRNA	Megf10	protein_coding	48.1558595537093	69.5821674461208	57.0926627197897	34.3456327357294	24.8093472571334	21.2907370458358	-1.11750297290923	0.0051018233134632	http://www.ncbi.nlm.nih.gov/nuccore/XM_006254747.2
NM_001100979.1	mRNA	RGD1311084	protein_coding	8.32897071878955	3.68893564066969	7.36713964813479	22.5697101591929	16.4972437250605	19.0244671024795	1.57279345330545	0.00511303493279937	http://www.ncbi.nlm.nih.gov/nuccore/NM_001100979.1
NM_172067.1	mRNA	Spon1	protein_coding	2579.76845710533	4641.55509620085	4557.66117523766	2353.56206796858	2842.61952949865	2808.45997394987	-0.557163198596559	0.00513434334701695	http://www.ncbi.nlm.nih.gov/nuccore/NM_172067.1
NM_012859.1	mRNA	Lipe	protein_coding	1322.40598848505	2438.17477084322	2603.73604449633	1258.14876450502	1728.18581463424	909.7451057484	-0.707967122335363	0.00514269734856626	http://www.ncbi.nlm.nih.gov/nuccore/NM_012859.1
NM_017014.1	mRNA	Gstm1	protein_coding	2014.11421734565	2314.24614987413	1757.04684120628	3575.81276852066	3986.13819599574	1874.63451160283	0.632621319963879	0.0051528398810453	http://www.ncbi.nlm.nih.gov/nuccore/NM_017014.1
XM_008768280.2	mRNA	Mapt	protein_coding	2166.76329613611	2471.87665218948	2474.21728949701	1766.98618669158	1653.14796282786	1988.44735470686	-0.394917902334016	0.00519045093442355	http://www.ncbi.nlm.nih.gov/nuccore/XM_008768280.2
NM_001106526.1	mRNA	Angpt4	protein_coding	5.24369970831205	5.61754058797579	7.33325813870061	17.3014229365641	29.714795725165	11.1955584266564	1.66120224145342	0.00520194151659659	http://www.ncbi.nlm.nih.gov/nuccore/NM_001106526.1
NM_001106725.1	mRNA	Agr2	protein_coding	677.059055252808	489.097119567017	317.200480146601	1005.98255805472	2089.62911052266	367.303443295827	1.22319232471736	0.00522011520277403	http://www.ncbi.nlm.nih.gov/nuccore/NM_001106725.1
NM_022381.3	mRNA	Pcna	protein_coding	1508.22638262259	1410.01473145686	1570.49131497234	1884.53250124885	2302.38161559392	1787.47466267163	0.412698482342019	0.00523567616523212	http://www.ncbi.nlm.nih.gov/nuccore/NM_022381.3
NM_001108661.1	mRNA	Ccl19	protein_coding	97.2332132869825	160.002287899719	48.3406830537883	273.63215349963	270.820709519021	140.043276343005	1.16471512470315	0.00524548815396777	http://www.ncbi.nlm.nih.gov/nuccore/NM_001108661.1
XM_006230075.3	mRNA	Calcb	protein_coding	6.23385393036322	5.66811644131368	0.190550950999075	9.96018278576867	53.1714474472951	9.32797211338808	2.52514518214518	0.00524578655244968	http://www.ncbi.nlm.nih.gov/nuccore/XM_006230075.3
NM_212541.1	mRNA	Slc44a4	protein_coding	870.656751950993	1032.83206310286	703.50997944746	1471.55606687951	2059.68293384242	816.688632524779	0.73753308152023	0.00524985476796447	http://www.ncbi.nlm.nih.gov/nuccore/NM_212541.1
XM_017594152.1	mRNA	Entpd5	protein_coding	887.344768459238	813.904188631597	815.801920784296	972.621902604499	1521.9203000662	1091.63943727138	0.510870413595752	0.00525187330547626	http://www.ncbi.nlm.nih.gov/nuccore/XM_017594152.1
XM_008767673.2	mRNA	Clk4	protein_coding	2893.11514796337	2379.69997829654	3272.18589020846	2266.03200842692	1914.56135779561	2165.53479991938	-0.428915693934489	0.0052544734057752	http://www.ncbi.nlm.nih.gov/nuccore/XM_008767673.2
XM_006229441.3	mRNA	Tm6sf1	protein_coding	2207.45986423268	2005.19600077862	2284.51191506729	1625.76103039221	1619.15154671708	1741.44160350815	-0.381406114967618	0.00527421683296233	http://www.ncbi.nlm.nih.gov/nuccore/XM_006229441.3
XM_006250947.3	mRNA	Nsun7	protein_coding	975.365838000243	1516.19992977604	1796.62183728671	1006.88734140223	946.252633137822	967.56638788219	-0.553741732689612	0.00532747698958939	http://www.ncbi.nlm.nih.gov/nuccore/XM_006250947.3
XM_006250737.3	mRNA	Cdkl2	protein_coding	505.717949714785	393.33493430795	301.999818138048	637.091437340859	569.728267752623	611.380787652213	0.597038957973678	0.00538594218248792	http://www.ncbi.nlm.nih.gov/nuccore/XM_006250737.3
XM_017593913.1	mRNA	Ccdc180	protein_coding	255.993612161226	230.022175692594	184.00264683708	364.372210962265	409.782831692369	296.186803657949	0.674367099666278	0.00543820768759612	http://www.ncbi.nlm.nih.gov/nuccore/XM_017593913.1
XM_006232359.3	mRNA	Ccna1	protein_coding	240.29143359959	197.122178231447	169.085555744011	439.558906196133	346.116436113181	244.584277645899	0.763070503888294	0.005440574823702	http://www.ncbi.nlm.nih.gov/nuccore/XM_006232359.3
XM_008758895.2	mRNA	Lipe	protein_coding	1292.09493557311	2398.75285531225	2525.66871477469	1190.25880833891	1718.09538246915	881.573600754043	-0.713912862888922	0.00545631895461295	http://www.ncbi.nlm.nih.gov/nuccore/XM_008758895.2
NM_017329.2	mRNA	Sftpa1	protein_coding	118284.397059291	68772.0677449314	96668.0040370426	159052.986177003	141813.74218722	110591.200815425	0.536254330784843	0.00547058499798923	http://www.ncbi.nlm.nih.gov/nuccore/NM_017329.2
NM_012620.1	mRNA	Serpine1	protein_coding	759.812502208104	537.738092847053	802.821549716586	848.676999727191	1495.34589447169	920.83228981106	0.63687738487723	0.00547462211884223	http://www.ncbi.nlm.nih.gov/nuccore/NM_012620.1
XM_017599302.1	mRNA	Ablim2	protein_coding	232.229148777819	357.684176392759	472.460620896618	224.1475749001	168.278869502103	219.685019238784	-0.794810026257659	0.00549442458514437	http://www.ncbi.nlm.nih.gov/nuccore/XM_017599302.1
XM_006240041.3	mRNA	Agr2	protein_coding	742.892212420632	527.585735169881	333.368576502349	1073.91321836151	2272.82608676803	399.611712586712	1.22402935144821	0.00549842513443552	http://www.ncbi.nlm.nih.gov/nuccore/XM_006240041.3
NM_001106302.1	mRNA	Hmx3	protein_coding	55.3948831288625	48.7499797153543	60.5291818603254	25.8310111084198	32.4166342964978	12.7751417732938	-1.21059932960125	0.00551656393280849	http://www.ncbi.nlm.nih.gov/nuccore/NM_001106302.1
NM_053624.2	mRNA	Pitx1	protein_coding	40.7650693769857	61.2969571734051	18.2975546161894	84.2573835534481	161.609275904247	67.2776516183296	1.38021371848894	0.00554889548475611	http://www.ncbi.nlm.nih.gov/nuccore/NM_053624.2
NM_013192.2	mRNA	Kcnj6	protein_coding	30.4954845258694	47.7750614118882	96.3276712526679	15.234409813528	24.9183081326126	24.9980103288204	-1.42323736336605	0.00555535038316464	http://www.ncbi.nlm.nih.gov/nuccore/NM_013192.2
NM_172091.2	mRNA	Gcgr	protein_coding	2.06233781666638	0	0.0352612831793672	7.54251909990493	13.0870342274164	1.33039882159257	3.16268505490183	0.00557552218814989	http://www.ncbi.nlm.nih.gov/nuccore/NM_172091.2
NM_212545.2	mRNA	Krt17	protein_coding	7.33691091669224	16.1604270609514	0.339932117389452	36.9961733345143	173.476173762196	3.08018786827737	3.15188195887196	0.00558460232900938	http://www.ncbi.nlm.nih.gov/nuccore/NM_212545.2
NM_001107004.2	mRNA	Zfp39	protein_coding	357.507229968872	396.186950582389	405.229552204421	270.545621269405	260.516726385554	237.584228801832	-0.592469483865364	0.00560082575940485	http://www.ncbi.nlm.nih.gov/nuccore/NM_001107004.2
XM_006240344.1	mRNA	Entpd5	protein_coding	908.242562194134	822.35032143536	822.020604346326	987.710945859872	1535.7258242958	1100.74730656169	0.505815451642426	0.00561173438130774	http://www.ncbi.nlm.nih.gov/nuccore/XM_006240344.1
XM_006240346.3	mRNA	Entpd5	protein_coding	894.658115802388	815.780680785981	815.813461253085	974.777125084286	1522.84009105261	1092.4671569287	0.507164747546521	0.0056153000500344	http://www.ncbi.nlm.nih.gov/nuccore/XM_006240346.3
XM_006228391.2	mRNA	Lipe	protein_coding	1294.18635388854	2414.71439527877	2536.82675682523	1195.65004624811	1728.22190381699	886.544381380035	-0.712898023325125	0.00562473315979365	http://www.ncbi.nlm.nih.gov/nuccore/XM_006228391.2
XM_006243575.3	mRNA	Pls1	protein_coding	1235.53917625217	1857.14607003892	1386.1878882587	2077.47930159727	2600.70058950694	1733.42971590732	0.517110218141794	0.00563149874882339	http://www.ncbi.nlm.nih.gov/nuccore/XM_006243575.3
NM_053955.1	mRNA	Crym	protein_coding	144.064152723685	50.3667063494009	130.842113736222	44.2349756577397	57.2413754290941	36.97185439479	-1.23127681929919	0.00563755799793436	http://www.ncbi.nlm.nih.gov/nuccore/NM_053955.1
XM_342683.8	mRNA	Osbpl3	protein_coding	1430.89281081704	1581.94500193737	1323.0079434964	1731.49324164194	2151.37638035045	1872.98752609807	0.40842482201046	0.00564321271160689	http://www.ncbi.nlm.nih.gov/nuccore/XM_342683.8
NM_001111095.1	mRNA	Acly	protein_coding	7968.58999899327	7999.5173426181	6539.61103522657	10281.5108603228	9264.92245487728	9828.37745503129	0.384014980676209	0.00564783815122384	http://www.ncbi.nlm.nih.gov/nuccore/NM_001111095.1
NM_057116.1	mRNA	Ppp2r2c	protein_coding	6.26951605211242	8.51214865388767	2.75363441949847	14.1200266857902	25.0108724715637	16.4434358255604	1.63177121726184	0.0056588592266794	http://www.ncbi.nlm.nih.gov/nuccore/NM_057116.1
XM_006240345.3	mRNA	Entpd5	protein_coding	913.474854971587	833.614660636976	844.297297466911	999.569072019731	1547.68757511287	1117.32384218294	0.500103131277157	0.0056829306420611	http://www.ncbi.nlm.nih.gov/nuccore/XM_006240345.3
XM_017599305.1	mRNA	Ablim2	protein_coding	223.876148251797	354.869081788787	473.645770337029	217.691827632474	165.518672682687	218.05259350573	-0.806989706348893	0.00571806284477014	http://www.ncbi.nlm.nih.gov/nuccore/XM_017599305.1
XM_008766519.2	mRNA	Pls1	protein_coding	1235.53869939266	1855.26843319445	1383.7110516421	2078.55592000702	2601.62285215327	1725.96767123318	0.517282091619625	0.00571972908911061	http://www.ncbi.nlm.nih.gov/nuccore/XM_008766519.2
XM_006250738.3	mRNA	Cdkl2	protein_coding	519.302905409954	404.604199668945	305.743968790609	644.648489797655	576.161945765434	636.278385838888	0.59365461789902	0.00574693859934183	http://www.ncbi.nlm.nih.gov/nuccore/XM_006250738.3
NM_001012035.1	mRNA	Cdkl2	protein_coding	238.181260757708	190.553090861907	155.550748791345	311.578114759793	309.269654968629	322.29808381132	0.689659437302098	0.00574737244212034	http://www.ncbi.nlm.nih.gov/nuccore/NM_001012035.1
XM_006243576.3	mRNA	Pls1	protein_coding	1235.53869939266	1855.26843319445	1383.7110516421	2076.40023188031	2600.70270527796	1725.13948788646	0.51640319400273	0.00580743870612305	http://www.ncbi.nlm.nih.gov/nuccore/XM_006243576.3
XM_017590815.1	mRNA	Arrdc3	protein_coding	8547.80135280111	10492.8717592477	13351.4761659059	6408.22594201359	9327.84643702751	7016.52843625506	-0.50951788301539	0.00581533012246313	http://www.ncbi.nlm.nih.gov/nuccore/XM_017590815.1
XM_017595187.1	mRNA	RGD1566251	protein_coding	4.17189533987335	3.75618896913195	2.58741349574228	1.38777878078145e-17	1.38777878078145e-17	1.38777878078145e-17	-4.87421891752825	0.00582013221141803	http://www.ncbi.nlm.nih.gov/nuccore/XM_017595187.1
XM_017595183.1	mRNA	RGD1566251	protein_coding	4.17189533987335	3.75618896913195	2.58741349574228	1.38777878078145e-17	1.38777878078145e-17	1.38777878078145e-17	-4.87421836519392	0.00582060448896923	http://www.ncbi.nlm.nih.gov/nuccore/XM_017595183.1
XM_017595185.1	mRNA	RGD1566251	protein_coding	4.17189533987335	3.75618896913195	2.58741349574228	1.38777878078145e-17	1.38777878078145e-17	1.38777878078145e-17	-4.874218012325	0.00582090623962895	http://www.ncbi.nlm.nih.gov/nuccore/XM_017595185.1
XM_017595186.1	mRNA	RGD1566251	protein_coding	4.17189533987335	3.75618896913195	2.58741349574228	1.38777878078145e-17	1.38777878078145e-17	1.38777878078145e-17	-4.87421773503343	0.00582114337646079	http://www.ncbi.nlm.nih.gov/nuccore/XM_017595186.1
XM_017595184.1	mRNA	RGD1566251	protein_coding	4.17189533987335	3.75618896913195	2.58741349574228	1.38777878078145e-17	1.38777878078145e-17	1.38777878078145e-17	-4.87421731141758	0.00582150567381765	http://www.ncbi.nlm.nih.gov/nuccore/XM_017595184.1
XM_017595181.1	mRNA	RGD1566251	protein_coding	4.17189533987335	3.75618896913195	2.58741349574228	1.38777878078145e-17	1.38777878078145e-17	1.38777878078145e-17	-4.87421727649693	0.00582153554106902	http://www.ncbi.nlm.nih.gov/nuccore/XM_017595181.1
XM_017595179.1	mRNA	RGD1566251	protein_coding	4.17189533987335	3.75618896913195	2.58741349574228	1.38777878078145e-17	1.38777878078145e-17	1.38777878078145e-17	-4.87421660235588	0.0058221121677773	http://www.ncbi.nlm.nih.gov/nuccore/XM_017595179.1
XM_017595180.1	mRNA	RGD1566251	protein_coding	4.17189533987335	3.75618896913195	2.58741349574228	1.38777878078145e-17	1.38777878078145e-17	1.38777878078145e-17	-4.87421656023489	0.00582214819857254	http://www.ncbi.nlm.nih.gov/nuccore/XM_017595180.1
XM_017595178.1	mRNA	RGD1566251	protein_coding	4.17189533987335	3.75618896913195	2.58741349574228	1.38777878078145e-17	1.38777878078145e-17	1.38777878078145e-17	-4.87421564797825	0.00582292862865722	http://www.ncbi.nlm.nih.gov/nuccore/XM_017595178.1
XM_017595175.1	mRNA	RGD1566251	protein_coding	4.17189533987335	3.75618896913195	2.58741349574228	1.38777878078145e-17	1.38777878078145e-17	1.38777878078145e-17	-4.87421509508453	0.00582340169563885	http://www.ncbi.nlm.nih.gov/nuccore/XM_017595175.1
XM_017595177.1	mRNA	RGD1566251	protein_coding	4.17189533987335	3.75618896913195	2.58741349574228	1.38777878078145e-17	1.38777878078145e-17	1.38777878078145e-17	-4.87421457751005	0.00582384459046863	http://www.ncbi.nlm.nih.gov/nuccore/XM_017595177.1
XM_017595176.1	mRNA	RGD1566251	protein_coding	4.17189533987335	3.75618896913195	2.58741349574228	1.38777878078145e-17	1.38777878078145e-17	1.38777878078145e-17	-4.87421362613461	0.00582465881443484	http://www.ncbi.nlm.nih.gov/nuccore/XM_017595176.1
NM_019283.3	mRNA	Slc3a2	protein_coding	5654.62382806217	6946.20835503525	6579.9930080971	4862.11501733791	5247.01173640411	4605.02895157903	-0.382488965829775	0.00582983142127535	http://www.ncbi.nlm.nih.gov/nuccore/NM_019283.3
XM_006256333.3	mRNA	RGD1564162	protein_coding	268.525085768528	261.083579029825	162.021144279483	452.640840251367	462.277864247138	270.202765270949	0.775506517219672	0.00583022740084509	http://www.ncbi.nlm.nih.gov/nuccore/XM_006256333.3
NM_001003929.1	mRNA	Cntfr	protein_coding	185.195241953555	265.619211545779	406.476779397504	83.3686145498044	198.289948418816	146.668272041694	-1.00106030326538	0.00583879463445289	http://www.ncbi.nlm.nih.gov/nuccore/NM_001003929.1
XM_006244738.3	mRNA	Slc9a4	protein_coding	4.14817484127652	2.82123414785119	0.116943116596518	11.8402775334856	15.7908679148057	5.47574380138414	2.12645865912719	0.00586627973938897	http://www.ncbi.nlm.nih.gov/nuccore/XM_006244738.3
NM_001271089.2	mRNA	Slc3a2	protein_coding	5651.48652166121	6923.67770532341	6535.3765909292	4849.1785175854	5222.15485653175	4608.34950492938	-0.380578420041678	0.00587298588168929	http://www.ncbi.nlm.nih.gov/nuccore/NM_001271089.2
XM_006240343.3	mRNA	Entpd5	protein_coding	919.749809538974	848.639735886196	855.452027016423	1010.3486829094	1560.57325832688	1128.09378163722	0.495633604695287	0.00589308189326327	http://www.ncbi.nlm.nih.gov/nuccore/XM_006240343.3
XM_006236518.2	mRNA	Osbpl3	protein_coding	1391.18028800851	1556.60103629504	1303.15951598236	1671.1383867536	2122.84551296734	1863.07473850836	0.412032596287287	0.00590126891502304	http://www.ncbi.nlm.nih.gov/nuccore/XM_006236518.2
XM_006236516.3	mRNA	Osbpl3	protein_coding	1397.45732529861	1570.67814450656	1342.78024773559	1694.85253163535	2138.49029313432	1882.95730305706	0.406898369016027	0.00590253989903635	http://www.ncbi.nlm.nih.gov/nuccore/XM_006236516.3
NM_001047940.1	mRNA	LOC499469	protein_coding	15.7079443973684	19.7503742549045	17.3934188135547	3.31947288105191	6.44613037781629	8.44267878992376	-1.50692846075072	0.00590725054679809	http://www.ncbi.nlm.nih.gov/nuccore/NM_001047940.1
NM_001109182.1	mRNA	RGD1565989	protein_coding	5.2662573300734	5.58390516254985	11.9804293484446	1.09911062820569	0.892528884703864	2.55970387620551	-2.21662992134904	0.00593847181738051	http://www.ncbi.nlm.nih.gov/nuccore/NM_001109182.1
NM_001127574.1	mRNA	Slc25a33	protein_coding	470.505267109406	520.867078520366	955.385045731394	396.747145916795	411.4920912601	394.27650194601	-0.694174870862829	0.00594878688523667	http://www.ncbi.nlm.nih.gov/nuccore/NM_001127574.1
XM_017593084.1	mRNA	Dnah6	protein_coding	3470.00753933814	3408.83312427879	2522.10882284223	4801.60877043765	4621.06018135717	3546.03207583032	0.46375485365789	0.00595831782862831	http://www.ncbi.nlm.nih.gov/nuccore/XM_017593084.1
XM_017590061.1	mRNA	LOC100912070	protein_coding	1.38777878078145e-17	1.38777878078145e-17	1.38777878078145e-17	8.453448649279	0.836367566213438	2.37243332357312	5.01936365430515	0.00596251005327293	http://www.ncbi.nlm.nih.gov/nuccore/XM_017590061.1
XM_003748837.3	mRNA	LOC100912070	protein_coding	1.38777878078145e-17	1.38777878078145e-17	1.38777878078145e-17	8.453448649279	0.836367566213438	2.37243332357312	5.01936695303135	0.00596372722431118	http://www.ncbi.nlm.nih.gov/nuccore/XM_003748837.3
XM_017600046.1	mRNA	Tmem255b	protein_coding	105.669922903404	143.696558035333	145.993492746591	82.8806562289226	69.0110938781749	61.0510300640448	-0.892069687677806	0.00597092731452464	http://www.ncbi.nlm.nih.gov/nuccore/XM_017600046.1
NM_001110155.1	mRNA	RGD1565611	protein_coding	490.058569464804	431.912290069928	268.744088206098	714.683608624122	839.804615915065	435.814044921224	0.740178592037959	0.00598071511949986	http://www.ncbi.nlm.nih.gov/nuccore/NM_001110155.1
NM_198779.1	mRNA	Gpcpd1	protein_coding	4853.9118411069	4262.0323004007	5136.85814953576	3734.42261698378	3661.80321327117	3600.25872507111	-0.37405975394223	0.00598254513610028	http://www.ncbi.nlm.nih.gov/nuccore/NM_198779.1
XM_008768277.2	mRNA	Mapt	protein_coding	2359.0796464563	2626.75751872393	2744.38729105007	1864.0424950832	1792.14441629745	2214.67836260543	-0.396552614288248	0.00599802148471637	http://www.ncbi.nlm.nih.gov/nuccore/XM_008768277.2
XM_017599298.1	mRNA	Ablim2	protein_coding	225.972802622751	368.960102439452	487.277528576854	227.377881276895	170.119661681929	221.333939195236	-0.805816680893721	0.00600738606654908	http://www.ncbi.nlm.nih.gov/nuccore/XM_017599298.1
XM_006236519.3	mRNA	Osbpl3	protein_coding	1361.91611942718	1506.83176556481	1303.10267422689	1632.32773448987	2054.71555689341	1838.24637130439	0.405211962939505	0.00602846032903063	http://www.ncbi.nlm.nih.gov/nuccore/XM_006236519.3
XM_006250946.3	mRNA	Nsun7	protein_coding	954.464936199793	1499.30324054202	1779.25231519285	996.10601384782	940.735378545804	950.983966918853	-0.551402746464528	0.00603574936298496	http://www.ncbi.nlm.nih.gov/nuccore/XM_006250946.3
XM_017593607.1	mRNA	Bspry	protein_coding	757.714125919661	712.567215964841	599.19236845491	1043.52027615079	1161.88022164511	765.758220708909	0.520823190021638	0.0060383893643532	http://www.ncbi.nlm.nih.gov/nuccore/XM_017593607.1
XM_006243574.2	mRNA	Pls1	protein_coding	1235.54093882245	1864.65692887434	1394.85748393357	2090.41244827567	2612.67002342149	1725.96122018193	0.515830719747122	0.00604534430326374	http://www.ncbi.nlm.nih.gov/nuccore/XM_006243574.2
NM_052800.1	mRNA	Tk1	protein_coding	299.882453227765	257.219931992429	218.658819152547	466.799730872364	664.18197999944	255.035141627714	0.836630584335533	0.00606802064966556	http://www.ncbi.nlm.nih.gov/nuccore/NM_052800.1
XM_006228394.3	mRNA	Lipe	protein_coding	1303.59137883449	2410.95582311669	2541.78422430711	1199.96509605103	1745.71792096713	889.024394668397	-0.706177032949834	0.00608179113189421	http://www.ncbi.nlm.nih.gov/nuccore/XM_006228394.3
XM_008762066.2	mRNA	RGD1563222	protein_coding	330.425119216539	404.560833641461	566.75569818272	252.351528748454	273.386381010161	294.246545824035	-0.665401075518053	0.00610204050378501	http://www.ncbi.nlm.nih.gov/nuccore/XM_008762066.2
XM_008771867.2	mRNA	Akr1c19	protein_coding	388.897164626538	391.370639951956	564.436553661802	253.475811741307	309.358737996998	304.965953366545	-0.630175881859597	0.0061064311957696	http://www.ncbi.nlm.nih.gov/nuccore/XM_008771867.2
XM_008768282.2	mRNA	Mapt	protein_coding	2748.94355738905	3036.9987457372	3272.41378433837	2217.63790880851	2111.56489801741	2575.83887279936	-0.391252274441084	0.00612759870838247	http://www.ncbi.nlm.nih.gov/nuccore/XM_008768282.2
NM_001109175.1	mRNA	Ccno	protein_coding	171.976520277	57.9784494484822	40.9013464273142	338.595708872908	724.670031683765	35.0583015915898	2.01990629550941	0.00613888531198783	http://www.ncbi.nlm.nih.gov/nuccore/NM_001109175.1
NM_031022.1	mRNA	Cspg4	protein_coding	1996.54653004242	3582.58703948943	3580.77411893659	1468.61188968665	2431.33084582511	2071.13563239052	-0.617128092919499	0.0061693362867956	http://www.ncbi.nlm.nih.gov/nuccore/NM_031022.1
XM_006254197.3	mRNA	Pfkfb3	protein_coding	3166.13643916588	3632.90975640569	8031.90923695569	2536.85444044885	3388.58648471719	2895.27877858591	-0.749548711811506	0.00617092010185247	http://www.ncbi.nlm.nih.gov/nuccore/XM_006254197.3
XM_017594153.1	mRNA	Entpd5	protein_coding	897.801748301961	829.863884490853	838.090799687169	983.401997182622	1533.88345646497	1105.72806643901	0.497990937695564	0.00617822558203583	http://www.ncbi.nlm.nih.gov/nuccore/XM_017594153.1
XM_006254196.3	mRNA	Pfkfb3	protein_coding	3166.13684090036	3636.66485265952	8045.54208008383	2542.24370314793	3390.42701721159	2896.10571043425	-0.749922793804996	0.00618460595885023	http://www.ncbi.nlm.nih.gov/nuccore/XM_006254196.3
XM_006254198.3	mRNA	Pfkfb3	protein_coding	3166.13667620222	3635.72618525183	8039.34565876965	2541.16582024524	3390.42730912808	2895.2771231467	-0.749540547813524	0.00618692916343547	http://www.ncbi.nlm.nih.gov/nuccore/XM_006254198.3
NM_001108398.1	mRNA	Hapln4	protein_coding	1.38777878078145e-17	1.38777878078145e-17	1.38777878078145e-17	2.20813693051739	7.50524950845795	1.49546899887688	4.95847793979587	0.00619305608906764	http://www.ncbi.nlm.nih.gov/nuccore/NM_001108398.1
XM_006236515.3	mRNA	Osbpl3	protein_coding	1397.45635989557	1568.80092793753	1337.82807087372	1689.46258012389	2134.80956294964	1876.32809602648	0.405211742121676	0.00619476860172454	http://www.ncbi.nlm.nih.gov/nuccore/XM_006236515.3
NM_001191997.1	mRNA	Layn	protein_coding	72.1326158594443	82.6871496297483	65.9708462872997	161.524054115821	119.56096896402	121.577470606174	0.864787981035827	0.00619966942235824	http://www.ncbi.nlm.nih.gov/nuccore/NM_001191997.1
NM_012682.2	mRNA	Ucp1	protein_coding	1.38777878078145e-17	1.38777878078145e-17	1.38777878078145e-17	0.167930640312796	39.5123481943296	0	6.71511055246566	0.00620290394377031	http://www.ncbi.nlm.nih.gov/nuccore/NM_012682.2
XM_008768268.2	mRNA	Mapt	protein_coding	2748.94268813287	3034.18289951442	3261.26395558413	2216.55922020332	2106.04026878121	2575.01256986364	-0.390582875342144	0.0062095186350807	http://www.ncbi.nlm.nih.gov/nuccore/XM_008768268.2
XM_006249890.3	mRNA	Prelp	protein_coding	12129.6341676724	13793.7357021176	13672.0184301944	8996.63042496304	11032.4719630821	10428.2113966475	-0.378477048541523	0.00623242327614224	http://www.ncbi.nlm.nih.gov/nuccore/XM_006249890.3
NM_138880.2	mRNA	Ifng	protein_coding	7.26560844111391	3.72836512140145	2.66508337625876	0.00566080176809947	0	0.862182140849012	-3.44170210054024	0.00623565743609732	http://www.ncbi.nlm.nih.gov/nuccore/NM_138880.2
NM_001106684.1	mRNA	Rhbdl2	protein_coding	6.24204851641744	4.69170349110205	2.66472220117776	16.2152062864458	30.7159315705017	6.93985780996028	1.95285791176704	0.0062394548323334	http://www.ncbi.nlm.nih.gov/nuccore/NM_001106684.1
XM_017599314.1	mRNA	Ablim2	protein_coding	225.956141432729	352.064272330467	451.453084280491	220.897513206224	157.204410858548	216.40465412675	-0.791575055323886	0.00624595779329735	http://www.ncbi.nlm.nih.gov/nuccore/XM_017599314.1
XM_008760988.2	mRNA	Ccna1	protein_coding	236.104633910382	186.775689980893	167.799864470972	423.392866664478	332.302116266688	239.635406251996	0.751514002491392	0.006268533072026	http://www.ncbi.nlm.nih.gov/nuccore/XM_008760988.2
XM_008768273.2	mRNA	Mapt	protein_coding	2381.03528891387	2703.74601677553	2806.36348370599	1951.34373787312	1828.04017117409	2235.34702597178	-0.39141920887841	0.0062786691981612	http://www.ncbi.nlm.nih.gov/nuccore/XM_008768273.2
XM_003750348.4	mRNA	H3f3c	protein_coding	213.499201776887	161.032338767506	949.141395063001	223.831546129597	2018.02261573391	2698.15586242254	1.89540734625534	0.00629482003985763	http://www.ncbi.nlm.nih.gov/nuccore/XM_003750348.4
NM_001108490.1	mRNA	Tm6sf1	protein_coding	2060.08517463903	1851.22680471411	2141.92912998498	1503.94893755679	1516.97788964263	1635.41814077919	-0.378005853289112	0.00630556505954807	http://www.ncbi.nlm.nih.gov/nuccore/NM_001108490.1
NM_016987.2	mRNA	Acly	protein_coding	8626.0181788462	8524.29435502941	7061.4938672169	11093.2913426376	9796.96539738787	10624.5083697995	0.380188861364652	0.00630682989747322	http://www.ncbi.nlm.nih.gov/nuccore/NM_016987.2
XM_006231947.3	mRNA	Ccno	protein_coding	168.841027972111	57.986948814305	38.4460347754992	337.513586725983	720.069657605092	32.5774907685747	2.03931626359782	0.00637644302554378	http://www.ncbi.nlm.nih.gov/nuccore/XM_006231947.3
NM_001014131.1	mRNA	Ccdc181	protein_coding	189.070925230203	165.261846370664	116.016666663567	256.708399702411	429.469192000559	191.461027849147	0.89905080865346	0.00638830278690836	http://www.ncbi.nlm.nih.gov/nuccore/NM_001014131.1
XM_017594151.1	mRNA	Entpd5	protein_coding	898.848225980205	835.499640540647	839.335606899793	984.480021676784	1535.72474651022	1106.55587695099	0.495021939294371	0.00640326154887763	http://www.ncbi.nlm.nih.gov/nuccore/XM_017594151.1
XM_008773532.2	mRNA	Tenm1	protein_coding	2.11368625813731	2.80089467930547	4.80713983106797	1.38777878078145e-17	1.38777878078145e-17	1.38777878078145e-17	-4.75414361906033	0.00641183710987186	http://www.ncbi.nlm.nih.gov/nuccore/XM_008773532.2
XM_008761363.2	mRNA	Spag17	protein_coding	886.185352955815	626.065590046613	641.263389339563	1112.47080383815	1035.59506377668	899.383193880009	0.500384323031467	0.0064716651364872	http://www.ncbi.nlm.nih.gov/nuccore/XM_008761363.2
XM_008771490.2	mRNA	Ogn	protein_coding	150.612326561696	126.508578586932	278.586066424624	152.582147144764	381.857277289343	802.256976873924	1.26228396231274	0.00647338063800719	http://www.ncbi.nlm.nih.gov/nuccore/XM_008771490.2
NM_001106103.1	mRNA	Ogn	protein_coding	150.612326561696	126.508578586932	278.586066424624	152.582147144764	381.857277289343	802.256976873924	1.26228381152302	0.00647452194735774	http://www.ncbi.nlm.nih.gov/nuccore/NM_001106103.1
XM_008771387.2	mRNA	Tmem255b	protein_coding	119.274408432099	173.767412100584	169.563019811482	99.0260203652538	85.6276994540142	65.0483688281284	-0.889168560034481	0.00651297863320981	http://www.ncbi.nlm.nih.gov/nuccore/XM_008771387.2
XM_006249915.3	mRNA	Lhx9	protein_coding	7.3220519996801	7.5072761259932	7.4561696279109	3.16370159134305	0.902134997067313	0	-2.43862506457368	0.00652549748675531	http://www.ncbi.nlm.nih.gov/nuccore/XM_006249915.3
XM_006240942.3	mRNA	Celf5	protein_coding	30.2644880650699	17.7063886880809	30.7227695811013	61.3839560466412	57.081183973708	49.5068742935593	1.09229725248707	0.00653054331513938	http://www.ncbi.nlm.nih.gov/nuccore/XM_006240942.3
XM_006246910.3	mRNA	RGD1565611	protein_coding	355.214378608878	311.760485030503	177.106356669491	538.935304308274	607.800669944627	323.995560038351	0.800050338690948	0.00656038721040518	http://www.ncbi.nlm.nih.gov/nuccore/XM_006246910.3
NM_001107762.1	mRNA	Nusap1	protein_coding	96.1925997900362	117.446946684455	93.2265410891264	174.855946062492	382.798298107582	110.020148812649	1.12087154424556	0.00663122420484352	http://www.ncbi.nlm.nih.gov/nuccore/NM_001107762.1
XM_006250891.3	mRNA	Spata18	protein_coding	894.689906714073	1002.74290290433	754.200864887123	1624.43212572729	1591.76770443297	839.167280371398	0.612224685253468	0.00663716947094193	http://www.ncbi.nlm.nih.gov/nuccore/XM_006250891.3
XM_017599301.1	mRNA	Ablim2	protein_coding	219.700279240026	363.340331878792	466.267359754292	224.126154201082	158.121899360876	218.056708712541	-0.805167364225543	0.00667633553845584	http://www.ncbi.nlm.nih.gov/nuccore/XM_017599301.1
NM_053291.3	mRNA	Pgk1	protein_coding	1550.04351693179	1542.42405685734	1586.71633140313	1958.89137621256	2170.65660286854	1915.17572514218	0.369483556355976	0.00670242623991821	http://www.ncbi.nlm.nih.gov/nuccore/NM_053291.3
XM_008767965.2	mRNA	Tmem132e	protein_coding	5.26432450587099	12.3308369578641	4.00497680465078	25.7701355132665	20.2279413386286	17.1989500555824	1.52427896049257	0.00671595051929091	http://www.ncbi.nlm.nih.gov/nuccore/XM_008767965.2
XM_008765245.1	mRNA	Ckap4	protein_coding	1057.63060641746	838.286753228982	782.639650094774	1176.22249031004	1349.58641692896	1141.39253537953	0.452842905449903	0.00671870221164503	http://www.ncbi.nlm.nih.gov/nuccore/XM_008765245.1
NM_138890.2	mRNA	Ehd3	protein_coding	799.856433173287	1162.95737125317	2686.13772210481	531.815026235117	1145.66044491252	662.375197409417	-0.990693603125092	0.0067257946937873	http://www.ncbi.nlm.nih.gov/nuccore/NM_138890.2
NM_001122947.2	mRNA	Efhc1	protein_coding	577.973949160039	607.476509350868	475.254143209304	917.33977698001	1026.62531457446	567.569064172366	0.595756082970963	0.00674661356954671	http://www.ncbi.nlm.nih.gov/nuccore/NM_001122947.2
XM_006236590.3	mRNA	Gprin3	protein_coding	1030.76220729333	1779.16516311236	1726.36972270331	1050.04823115774	1042.92919620063	1059.5554592946	-0.524871981445519	0.00677412918737456	http://www.ncbi.nlm.nih.gov/nuccore/XM_006236590.3
XM_017590294.1	mRNA	Sirpb2	protein_coding	0.0146799015408186	3.82997095115182	0.0687571260162138	10.7257859799335	3.54104164424394	11.8043239760316	2.56074062973642	0.00677462230298367	http://www.ncbi.nlm.nih.gov/nuccore/XM_017590294.1
XM_006254192.3	mRNA	Pfkfb3	protein_coding	3357.40894742791	3810.33507793821	8573.60028001299	2693.1753821503	3620.56432902911	3056.80617059851	-0.748270966779664	0.00681591346435608	http://www.ncbi.nlm.nih.gov/nuccore/XM_006254192.3
XM_017600815.1	mRNA	Pcdha4	protein_coding	4499.71698198468	6010.23178471681	6066.53861342413	3954.41181533582	3731.66123306697	4647.7492116231	-0.4263817728961	0.00681679780248401	http://www.ncbi.nlm.nih.gov/nuccore/XM_017600815.1
XM_006232360.3	mRNA	Ccna1	protein_coding	264.304317060726	206.500289514158	172.893288884236	471.877866856826	365.445823380284	252.001501922749	0.757721751767364	0.00682764741960246	http://www.ncbi.nlm.nih.gov/nuccore/XM_006232360.3
XM_006254193.3	mRNA	Pfkfb3	protein_coding	3357.40917049331	3813.15150822673	8581.03680952721	2697.48681419781	3622.40515992272	3056.80462415724	-0.748264062401825	0.0068317787735292	http://www.ncbi.nlm.nih.gov/nuccore/XM_006254193.3
NM_181629.3	mRNA	Sgtb	protein_coding	237.308133736932	296.779358454365	235.799906217569	162.756795117713	129.626797863468	176.715361783648	-0.714609307046438	0.00683939026579989	http://www.ncbi.nlm.nih.gov/nuccore/NM_181629.3
NM_001012022.1	mRNA	Cldn4	protein_coding	178.747691238886	213.227002201142	157.854589611309	338.518674011869	490.209045285724	185.460646752946	0.88258141572237	0.0068554914930661	http://www.ncbi.nlm.nih.gov/nuccore/NM_001012022.1
NM_199498.2	mRNA	Krt19	protein_coding	4492.19345656933	3550.43032518029	3769.94494679771	4724.20797523129	5194.46629598588	5616.05782927137	0.39528364650569	0.00686155947787671	http://www.ncbi.nlm.nih.gov/nuccore/NM_199498.2
NM_001108662.1	mRNA	Melk	protein_coding	29.3230613054402	28.0690647914091	47.6556304185423	77.7493566772455	155.300977811351	41.3372092978234	1.37865938002908	0.00691115359804373	http://www.ncbi.nlm.nih.gov/nuccore/NM_001108662.1
XM_008765105.2	mRNA	Celf5	protein_coding	30.2644880650699	17.7063886880809	30.7227695811013	60.3153792340954	57.0860024418291	49.5161143957905	1.08325579817617	0.00692186759029502	http://www.ncbi.nlm.nih.gov/nuccore/XM_008765105.2
XM_008765104.2	mRNA	Celf5	protein_coding	30.2644880650699	17.7063886880809	30.7227695811013	60.3153792340954	57.0860024418291	49.5161143957905	1.08325562877625	0.00692256685773635	http://www.ncbi.nlm.nih.gov/nuccore/XM_008765104.2
XM_008768470.2	mRNA	Ccdc40	protein_coding	336.54404304981	371.866420299293	275.708621640345	547.583483460186	604.060492469069	373.018180362485	0.630141301676549	0.00695454865120534	http://www.ncbi.nlm.nih.gov/nuccore/XM_008768470.2
XM_006237061.3	mRNA	Ssuh2	protein_coding	0.003813852698136	0.951659845276986	0.017791598413065	2.24425277620768	11.2660699835646	2.2788672589772	3.50988889864182	0.00700538123505278	http://www.ncbi.nlm.nih.gov/nuccore/XM_006237061.3
XM_002729443.5	mRNA	Ssuh2	protein_coding	0.003813852698136	0.951659845276986	0.017791598413065	2.24425277620768	11.2660699835646	2.2788672589772	3.50988989264843	0.00700653700531939	http://www.ncbi.nlm.nih.gov/nuccore/XM_002729443.5
XM_006251135.3	mRNA	Ablim2	protein_coding	223.874898331979	355.813170538139	468.718491889662	224.141280845077	166.433956448272	218.023762961409	-0.784069882872639	0.00700682808936525	http://www.ncbi.nlm.nih.gov/nuccore/XM_006251135.3
XM_008768271.2	mRNA	Mapt	protein_coding	2563.93831298798	2817.32284458566	3003.44130798726	2072.09122127371	1930.20847844362	2406.03054135538	-0.387466052908793	0.00702669991083407	http://www.ncbi.nlm.nih.gov/nuccore/XM_008768271.2
XM_008768471.2	mRNA	Ccdc40	protein_coding	334.454038279214	370.930487327849	273.237486171323	547.57728611296	597.609580540707	371.362857061749	0.630502110582867	0.00704483163777906	http://www.ncbi.nlm.nih.gov/nuccore/XM_008768471.2
XM_017599299.1	mRNA	Ablim2	protein_coding	230.158932807003	384.926606383788	504.625476295534	234.936764822395	175.632313615033	236.297146046414	-0.791048704217471	0.00704587385251745	http://www.ncbi.nlm.nih.gov/nuccore/XM_017599299.1
XM_008768269.2	mRNA	Mapt	protein_coding	2652.78450363542	2943.12359429791	3139.79027509557	2163.7271518461	2044.36642832927	2483.04105613437	-0.384345942675187	0.00705873799724927	http://www.ncbi.nlm.nih.gov/nuccore/XM_008768269.2
XM_017589167.1	mRNA	Prc1	protein_coding	229.790264911574	172.700925968954	138.273768193221	283.598858222151	362.894102973359	258.138577873056	0.741210966967426	0.00709539119552857	http://www.ncbi.nlm.nih.gov/nuccore/XM_017589167.1
XM_008768278.2	mRNA	Mapt	protein_coding	2325.63278714231	2608.92764543595	2681.19569084629	1862.95518234826	1760.83890037989	2191.47966585147	-0.388797523497044	0.00711458331474741	http://www.ncbi.nlm.nih.gov/nuccore/XM_008768278.2
XM_006234468.3	mRNA	Slc43a3	protein_coding	2058.23286035883	3060.39397861656	4878.856897572	1119.45831610963	2601.79300080857	2018.15152958328	-0.800571646047899	0.00713949572786835	http://www.ncbi.nlm.nih.gov/nuccore/XM_006234468.3
NM_017212.2	mRNA	Mapt	protein_coding	2210.65770641831	2450.26499686578	2543.58417090776	1755.14903741012	1636.55529148522	2092.10399197437	-0.393335883811082	0.00715740429100624	http://www.ncbi.nlm.nih.gov/nuccore/NM_017212.2
NM_001024311.1	mRNA	Erich2	protein_coding	229.851202538115	211.280859757074	148.23280694317	383.625793044166	364.632344149603	239.646322720301	0.743584563715317	0.00716344906884059	http://www.ncbi.nlm.nih.gov/nuccore/NM_001024311.1
NM_001007797.1	mRNA	Arrdc3	protein_coding	3404.36521970741	4309.98622081512	5401.595223672	2641.43797592154	3743.97192793588	2908.4236874081	-0.496747445290979	0.0071679046287899	http://www.ncbi.nlm.nih.gov/nuccore/NM_001007797.1
NM_001044295.1	mRNA	Tpd52l1	protein_coding	67.9253221774707	84.6725232132349	42.9136956884263	36.5343170285661	25.6858883966722	28.0708413002429	-1.11115929424565	0.00717347199987845	http://www.ncbi.nlm.nih.gov/nuccore/NM_001044295.1
NM_001034151.1	mRNA	Tmem54	protein_coding	393.984852544886	385.902432906394	294.360903146111	733.86042657082	611.29069862043	372.017023797514	0.675418804018515	0.00719487132656259	http://www.ncbi.nlm.nih.gov/nuccore/NM_001034151.1
XM_006250741.3	mRNA	Cdkl2	protein_coding	488.985800265757	367.029950574181	292.054992981396	599.364906582775	546.730306497668	573.253444357178	0.581547002722745	0.00723219398438256	http://www.ncbi.nlm.nih.gov/nuccore/XM_006250741.3
XM_006250739.3	mRNA	Cdkl2	protein_coding	488.985800265757	367.029950574181	292.054992981396	599.364906582775	546.730306497668	573.253444357178	0.58154711326803	0.00723413448303284	http://www.ncbi.nlm.nih.gov/nuccore/XM_006250739.3
XM_006253569.3	mRNA	Pitx1	protein_coding	36.5952331065045	56.5919236897643	18.2229757473835	83.1279721823646	151.506533729525	53.0665718154701	1.36989760097567	0.00724052833717843	http://www.ncbi.nlm.nih.gov/nuccore/XM_006253569.3
XM_008759544.2	mRNA	Tm6sf1	protein_coding	2085.16890877007	1871.88081876481	2159.29259306713	1514.73765648038	1549.20264825267	1661.93087854309	-0.371575845559281	0.00724393747726728	http://www.ncbi.nlm.nih.gov/nuccore/XM_008759544.2
XM_017591161.1	mRNA	Adgrv1	protein_coding	549.939197854656	904.22735807941	805.563221506725	503.493901156514	521.934972980881	526.903684030367	-0.541577169558705	0.00725265503362634	http://www.ncbi.nlm.nih.gov/nuccore/XM_017591161.1
XM_006234467.2	mRNA	Slc43a3	protein_coding	2109.45142085184	3193.70811780234	5057.36481354753	1148.56987698632	2689.24314863162	2091.0604298835	-0.805184670935515	0.00726088642628427	http://www.ncbi.nlm.nih.gov/nuccore/XM_006234467.2
XM_006251896.3	mRNA	Rnase13	protein_coding	18.8363243069555	26.3952631924921	15.2203240871884	1.20041118862315	6.43691267603804	11.120410506259	-1.65730449613344	0.0072703977896337	http://www.ncbi.nlm.nih.gov/nuccore/XM_006251896.3
XM_006231826.3	mRNA	Hmgcr	protein_coding	2084.9661042604	1378.98117644184	1246.53473159422	2198.20912134415	1983.58246086411	2512.89626411159	0.506974828200122	0.00727224247899204	http://www.ncbi.nlm.nih.gov/nuccore/XM_006231826.3
XM_006243049.3	mRNA	Layn	protein_coding	133.880333354885	209.576584495166	140.466995727365	341.508525001273	215.17609684253	272.506120606488	0.775515398482883	0.00729609609366997	http://www.ncbi.nlm.nih.gov/nuccore/XM_006243049.3
XM_017601412.1	mRNA	LOC501297	protein_coding	15.5407152165753	2.70471352936952	6.36924866936255	3.14802623896655	0	0	-2.9258598991936	0.00733473846354478	http://www.ncbi.nlm.nih.gov/nuccore/XM_017601412.1
XM_017601405.1	mRNA	LOC501297	protein_coding	15.5407152165753	2.70471352936952	6.36924866936255	3.14802623896655	0	0	-2.92585402478028	0.00733742763580544	http://www.ncbi.nlm.nih.gov/nuccore/XM_017601405.1
XM_017598780.1	mRNA	Serpinb11	protein_coding	4.20977150225809	6.59088078790205	6.17048736605441	22.7911957066095	68.9284030981465	2.4939675273425	2.44549902635847	0.00733924028973821	http://www.ncbi.nlm.nih.gov/nuccore/XM_017598780.1
XM_017599304.1	mRNA	Ablim2	protein_coding	212.372126893012	334.224316698402	434.060026516957	207.964518371996	143.373984177038	209.841339747515	-0.804731711992184	0.00735506156742671	http://www.ncbi.nlm.nih.gov/nuccore/XM_017599304.1
XM_008766133.2	mRNA	Tecta	protein_coding	6.22713651601651	0	6.0000604283788	1.38777878078145e-17	1.38777878078145e-17	1.38777878078145e-17	-5.07653332362685	0.00737466551066129	http://www.ncbi.nlm.nih.gov/nuccore/XM_008766133.2
XM_008761991.2	mRNA	Slc43a3	protein_coding	2077.04565241145	3077.29157517466	4907.37199030843	1133.47221094544	2625.72455129182	2039.69128282985	-0.794932861780758	0.00738328766105084	http://www.ncbi.nlm.nih.gov/nuccore/XM_008761991.2
XM_008765179.2	mRNA	Madcam1	protein_coding	1.38777878078145e-17	1.38777878078145e-17	1.38777878078145e-17	3.25645790398697	7.50473892627835	0.635861859932845	4.97653141333634	0.00741359338499581	http://www.ncbi.nlm.nih.gov/nuccore/XM_008765179.2
XM_223518.8	mRNA	Ccdc96	protein_coding	112.762521799465	100.519163870692	57.8979529706972	200.391393409258	209.140946660428	118.634631656009	0.960572974622229	0.00741534554394692	http://www.ncbi.nlm.nih.gov/nuccore/XM_223518.8
NM_001108178.2	mRNA	Pls1	protein_coding	630.331077781738	878.909129267295	627.66598868529	980.015438580932	1216.21228553043	865.332963718356	0.517838742222548	0.00743768352172023	http://www.ncbi.nlm.nih.gov/nuccore/NM_001108178.2
XM_006234470.3	mRNA	Slc43a3	protein_coding	2073.91027111885	3077.29219632576	4902.41453556485	1128.08357956226	2624.80572886094	2038.03589301653	-0.795756229324008	0.00744518494422395	http://www.ncbi.nlm.nih.gov/nuccore/XM_006234470.3
XM_213312.7	mRNA	Fam183b	protein_coding	261.3040107779	292.996779683029	228.489634414544	492.468224295449	435.464763957441	301.786134722645	0.649967028213624	0.00747664289256096	http://www.ncbi.nlm.nih.gov/nuccore/XM_213312.7
XM_017590750.1	mRNA	Ccna1	protein_coding	236.104633910382	186.775689980893	167.799864470972	419.080215797771	327.696111999961	237.98449472498	0.736114539667861	0.00747721511355403	http://www.ncbi.nlm.nih.gov/nuccore/XM_017590750.1
XM_006232361.3	mRNA	Ccna1	protein_coding	236.104633910382	186.775689980893	167.799864470972	419.080215797771	327.696111999961	237.98449472498	0.736114630979024	0.00747814743562626	http://www.ncbi.nlm.nih.gov/nuccore/XM_006232361.3
XM_001055454.5	mRNA	LOC501033	protein_coding	21.0893770735604	82.1570467134589	30.3874387818491	15.0693399113036	6.25814782907472	20.2662110452479	-1.67043540425707	0.00748070259675926	http://www.ncbi.nlm.nih.gov/nuccore/XM_001055454.5
XM_017599300.1	mRNA	Ablim2	protein_coding	217.61843002238	367.08913710814	483.535006861437	227.369970365957	167.35126385943	219.67625349222	-0.797499463500575	0.00748700370443855	http://www.ncbi.nlm.nih.gov/nuccore/XM_017599300.1
XM_017591162.1	mRNA	Adgrv1	protein_coding	549.939197854656	904.22735807941	805.563221506725	503.49559068854	522.855594431997	528.564056994103	-0.53917215953017	0.00750883606231417	http://www.ncbi.nlm.nih.gov/nuccore/XM_017591162.1
XM_017597175.1	mRNA	Mapt	protein_coding	2221.11677688629	2507.53672448221	2600.58984059438	1791.80416321913	1708.37654940211	2101.99774349992	-0.387307969231873	0.00752241314182354	http://www.ncbi.nlm.nih.gov/nuccore/XM_017597175.1
NM_001034105.1	mRNA	Tnnc1	protein_coding	31.1468882567147	12.1069772914308	8.02503743857572	37.9955839962666	119.581557530812	23.9720630250239	1.81648033801903	0.00760592469135422	http://www.ncbi.nlm.nih.gov/nuccore/NM_001034105.1
XM_017594819.1	mRNA	Celf5	protein_coding	30.2644880650699	17.7063886880809	30.7227695811013	60.3072259300527	57.0941890569054	47.8264597342957	1.06853593725953	0.0076142640268503	http://www.ncbi.nlm.nih.gov/nuccore/XM_017594819.1
NM_001135603.1	mRNA	Celf5	protein_coding	30.2644880650699	17.7063886880809	30.7227695811013	60.3072259300527	57.0941890569054	47.8264597342957	1.06853548187176	0.00761640859716486	http://www.ncbi.nlm.nih.gov/nuccore/NM_001135603.1
XM_017601216.1	mRNA	Ttc29	protein_coding	149.385834222977	128.60374182063	110.74257238504	276.830429292867	230.149796899282	165.961249668807	0.790214406807227	0.00763435740700161	http://www.ncbi.nlm.nih.gov/nuccore/XM_017601216.1
XM_006231100.3	mRNA	Ms4a12	protein_coding	3.14649442951687	5.69109787104495	1.42851139021214	27.6706526058719	12.8341572135615	4.47258891491057	2.09477949957941	0.0076381877790379	http://www.ncbi.nlm.nih.gov/nuccore/XM_006231100.3
XM_017595244.1	mRNA	Fam135b	protein_coding	16.7514123739829	4.48474978757074	35.8665524099821	2.23008648086027	5.54860529225127	5.88267258429387	-2.05080810214859	0.00764683259261168	http://www.ncbi.nlm.nih.gov/nuccore/XM_017595244.1
XM_008765601.2	mRNA	Fam135b	protein_coding	16.7514123739829	4.48474978757074	35.8665524099821	2.23008648086027	5.54860529225127	5.88267258429387	-2.05081015506669	0.00764855192281064	http://www.ncbi.nlm.nih.gov/nuccore/XM_008765601.2
NM_031834.1	mRNA	Sult1a1	protein_coding	3145.29984498698	6872.06283588772	8591.90570558513	2704.07276511186	4883.74294552498	3258.75694552831	-0.778746446451087	0.00768374604280008	http://www.ncbi.nlm.nih.gov/nuccore/NM_031834.1
XM_017597096.1	mRNA	Slc16a11	protein_coding	320.765342697498	249.658429764166	235.921717207394	423.671171613564	494.513869241068	332.564218413058	0.632462734568835	0.007695126764233	http://www.ncbi.nlm.nih.gov/nuccore/XM_017597096.1
XM_006230894.3	mRNA	Dhcr7	protein_coding	421.964948791452	280.683188625359	150.081059536453	556.170841638287	516.437967667672	427.953415664763	0.814456906781595	0.00774141121867275	http://www.ncbi.nlm.nih.gov/nuccore/XM_006230894.3
XM_006230893.3	mRNA	Dhcr7	protein_coding	421.964948791452	280.683188625359	150.081059536453	556.170841638287	516.437967667672	427.953415664763	0.814456947638473	0.00774188123392961	http://www.ncbi.nlm.nih.gov/nuccore/XM_006230893.3
XM_017600047.1	mRNA	Tmem255b	protein_coding	121.338983686153	164.370568940034	156.045529288302	95.8128295357883	84.7089905854403	65.9129826531166	-0.841808212655368	0.00782605162656699	http://www.ncbi.nlm.nih.gov/nuccore/XM_017600047.1
XM_006230892.3	mRNA	Dhcr7	protein_coding	425.11123929353	293.84759023556	150.106042645256	562.6474388433	532.099676446959	433.742658136159	0.813684766935198	0.00782845845826648	http://www.ncbi.nlm.nih.gov/nuccore/XM_006230892.3
NM_001270604.1	mRNA	Pde2a	protein_coding	1031.78218741162	1549.08468210769	1676.64464480494	914.292908686497	1172.016963296	886.148903738421	-0.518074977259146	0.00784885157167572	http://www.ncbi.nlm.nih.gov/nuccore/NM_001270604.1
NM_001013071.1	mRNA	Tm7sf2	protein_coding	53.2910276190403	59.2311058020478	40.1281289217163	87.4215088032627	120.792218939196	85.9098044701297	0.943657314990351	0.0078585925951228	http://www.ncbi.nlm.nih.gov/nuccore/NM_001013071.1
XM_006249633.2	mRNA	Serpinb11	protein_coding	4.20977150225809	6.59088078790205	6.17048736605441	21.7256299531416	68.9419755680286	2.49766024213059	2.42907130391714	0.00791591879906657	http://www.ncbi.nlm.nih.gov/nuccore/XM_006249633.2
XM_017591099.1	mRNA	Slc9b2	protein_coding	12.5370237338945	14.1251185192862	8.92800681915213	40.7431418998681	24.7606737353157	22.9184090776583	1.30194576395576	0.00795184874087658	http://www.ncbi.nlm.nih.gov/nuccore/XM_017591099.1
NM_022389.2	mRNA	Dhcr7	protein_coding	428.244454817854	293.843558438567	151.342532473694	563.726068455616	533.019440413505	435.402122840941	0.809908140862804	0.00796578339315659	http://www.ncbi.nlm.nih.gov/nuccore/NM_022389.2
NM_001106202.1	mRNA	Tdrd1	protein_coding	1.05578917369338	1.88619548004208	1.27489325912225	9.68250608229302	15.8804613756154	1.27247405283666	2.56592772328512	0.00799051655850825	http://www.ncbi.nlm.nih.gov/nuccore/NM_001106202.1
NM_001107167.1	mRNA	Serpinb11	protein_coding	4.21508527404066	7.54568273338809	6.20088212174633	23.8697329393981	71.7046398278113	2.480549474465	2.42421132747338	0.00802537850026953	http://www.ncbi.nlm.nih.gov/nuccore/NM_001107167.1
XM_017594293.1	mRNA	Rnf144a	protein_coding	1879.41463458111	3502.10688806172	1875.10059128227	1784.11033574631	1541.7957191694	1571.41035444065	-0.567653662697242	0.00805448195832952	http://www.ncbi.nlm.nih.gov/nuccore/XM_017594293.1
XM_006243871.3	mRNA	Cdhr4	protein_coding	435.804701507709	448.83159178946	325.402079111721	734.040537395182	841.668694412492	388.471611670567	0.697967484340398	0.00805733668580462	http://www.ncbi.nlm.nih.gov/nuccore/XM_006243871.3
NM_199374.2	mRNA	Spata18	protein_coding	944.853667695626	1055.32144035902	774.086478332255	1678.34171296938	1658.97130698806	871.475855930633	0.600594997298645	0.00806974355907451	http://www.ncbi.nlm.nih.gov/nuccore/NM_199374.2
NM_022594.1	mRNA	Ech1	protein_coding	2105.27325976638	4515.86507007422	3804.18622596211	2313.54727893695	2571.11910604302	2062.49380540588	-0.585626442379983	0.00807189665481148	http://www.ncbi.nlm.nih.gov/nuccore/NM_022594.1
XM_006229376.3	mRNA	LOC102553828	protein_coding	8.38424539907393	10.3402088598127	9.90702561046234	3.20368426588078	2.77728702447606	0.718481269495476	-2.05670649476847	0.00807222726913987	http://www.ncbi.nlm.nih.gov/nuccore/XM_006229376.3
NM_001136241.1	mRNA	Ngef	protein_coding	112.871638323962	89.9978098509802	127.269398312512	182.248655922983	234.028611938625	159.520810023353	0.802587137784749	0.00807538006377761	http://www.ncbi.nlm.nih.gov/nuccore/NM_001136241.1
NM_153733.2	mRNA	Serpinb10	protein_coding	986.786720107669	1385.7831904006	1251.94712078496	712.797383872002	939.932138150715	950.413152329345	-0.476972004306857	0.00810385721003381	http://www.ncbi.nlm.nih.gov/nuccore/NM_153733.2
NM_001130548.1	mRNA	Col14a1	protein_coding	2911.76248720761	2013.60348043433	1971.53478216533	2740.68357155462	4885.65807107217	2763.12475828472	0.591058245197334	0.00811853811912898	http://www.ncbi.nlm.nih.gov/nuccore/NM_001130548.1
NM_031079.1	mRNA	Pde2a	protein_coding	1011.92488551665	1524.67561790269	1655.55901153752	900.277638791538	1153.60647488607	872.0653468086	-0.518505482464338	0.00815960387389563	http://www.ncbi.nlm.nih.gov/nuccore/NM_031079.1
XM_008768272.2	mRNA	Mapt	protein_coding	2539.90458840427	2840.79900110461	3013.3504041792	2047.31030149754	1935.7323609133	2438.37115258597	-0.386109763262967	0.00816475711985221	http://www.ncbi.nlm.nih.gov/nuccore/XM_008768272.2
XM_008760173.2	mRNA	Dhcr7	protein_coding	427.195248871791	285.37663898072	155.023193690504	566.937734328505	520.119154600617	425.442376652015	0.800943402112637	0.00817374318795951	http://www.ncbi.nlm.nih.gov/nuccore/XM_008760173.2
XM_008760172.2	mRNA	Dhcr7	protein_coding	427.195248871791	285.37663898072	155.023193690504	566.937734328505	520.119154600617	425.442376652015	0.800943409655125	0.00817383345137284	http://www.ncbi.nlm.nih.gov/nuccore/XM_008760172.2
XM_017597324.1	mRNA	Rundc3a	protein_coding	18.8113111637642	18.7786592198274	17.4396206566117	32.4643491904734	50.8103451922157	36.3072621091133	1.11478569425734	0.00818688700343896	http://www.ncbi.nlm.nih.gov/nuccore/XM_017597324.1
NM_031049.1	mRNA	Lss	protein_coding	302.161586124671	449.884309924776	330.032883841531	754.410482622215	327.241519303743	768.529934967014	0.773434666299778	0.00820138004963638	http://www.ncbi.nlm.nih.gov/nuccore/NM_031049.1
XM_006251137.3	mRNA	Ablim2	protein_coding	217.602102452856	350.19366217933	447.711205194335	220.890942882444	155.359314791188	214.743441719065	-0.780467343308538	0.00821516499868606	http://www.ncbi.nlm.nih.gov/nuccore/XM_006251137.3
NM_001025769.1	mRNA	Spata25	protein_coding	35.5244768580853	32.8371874004731	33.5142754983368	15.1168631712823	16.5823829094043	15.7202320331653	-1.09611356551825	0.00824902223329823	http://www.ncbi.nlm.nih.gov/nuccore/NM_001025769.1
XM_006230731.1	mRNA	Ndufs8	protein_coding	592.598897957447	592.420987553956	497.479958566002	755.74935660829	822.093736570336	722.232883395092	0.450135866437909	0.0082597879679022	http://www.ncbi.nlm.nih.gov/nuccore/XM_006230731.1
XM_006236228.3	mRNA	Ssmem1	protein_coding	12.5414924719549	17.0011335803221	6.61595498008341	32.2923066865897	32.2695434136815	23.7778774303704	1.27442423387387	0.00829034929229294	http://www.ncbi.nlm.nih.gov/nuccore/XM_006236228.3
XM_008765774.1	mRNA	Krt81	protein_coding	9.42071463099265	4.58115426393307	16.7585231027528	0.0272327873628659	4.73501652348703	0	-2.64464666806449	0.00829685616856295	http://www.ncbi.nlm.nih.gov/nuccore/XM_008765774.1
NM_001033687.1	mRNA	Ushbp1	protein_coding	1160.30003220498	1716.27318137808	1468.96043669243	1101.75719402118	1094.51712012941	998.914499261878	-0.443953970484668	0.00837577677100201	http://www.ncbi.nlm.nih.gov/nuccore/NM_001033687.1
NM_001276708.1	mRNA	Srebf1	protein_coding	2981.80213510004	2495.34972935634	1676.97220316459	3409.93940458279	2904.98242966488	3870.71437046969	0.509405718976002	0.00838026880426723	http://www.ncbi.nlm.nih.gov/nuccore/NM_001276708.1
XM_017599303.1	mRNA	Ablim2	protein_coding	207.169534651933	353.004928590413	469.865659118656	224.107514065839	159.984148220041	206.368266407282	-0.80234980934139	0.0083847868720054	http://www.ncbi.nlm.nih.gov/nuccore/XM_017599303.1
XM_017596156.1	mRNA	Ulk4	protein_coding	263.442113309315	353.171366071824	243.447050236317	568.990277763689	528.514128490928	303.265027552955	0.702406036326028	0.00839993176827293	http://www.ncbi.nlm.nih.gov/nuccore/XM_017596156.1
NM_138911.3	mRNA	Stip1	protein_coding	1935.53792031072	1299.16589531565	1316.96226188715	1894.27368954469	2090.48939627117	2257.63988252222	0.45574100562779	0.0084119430190974	http://www.ncbi.nlm.nih.gov/nuccore/NM_138911.3
XM_017590749.1	mRNA	Ccna1	protein_coding	243.410041871936	188.64927251025	167.836816903173	426.619771622683	333.222949908563	237.964902698314	0.732806199066675	0.00843877513876471	http://www.ncbi.nlm.nih.gov/nuccore/XM_017590749.1
NM_001106546.1	mRNA	Zfp93	protein_coding	6.31982039738022	11.3115626543057	9.87763168521105	29.03990603744	34.2475602512897	13.5751104560841	1.47105258608625	0.00846021658184046	http://www.ncbi.nlm.nih.gov/nuccore/NM_001106546.1
NM_053309.1	mRNA	Homer2	protein_coding	151.395840947971	86.1910587283612	111.696421491607	209.116720379666	203.435457215534	192.913739158981	0.793332146112742	0.00846703495121993	http://www.ncbi.nlm.nih.gov/nuccore/NM_053309.1
XM_008765526.2	mRNA	Fer1l6	protein_coding	151.265787832447	94.792948451795	45.8520007631089	204.894401688901	320.844020620789	125.903775437502	1.15857821637444	0.00855234333468577	http://www.ncbi.nlm.nih.gov/nuccore/XM_008765526.2
NM_181367.2	mRNA	Lhx9	protein_coding	7.31571899113825	7.51655492940298	6.2875883312404	1.0899919278096	2.82073900906542	0	-2.38236863609764	0.00857031467695023	http://www.ncbi.nlm.nih.gov/nuccore/NM_181367.2
XM_017599307.1	mRNA	Ablim2	protein_coding	212.352785115045	317.328689779114	398.251846235888	202.560752651901	132.301562218283	204.907229552525	-0.781121374457579	0.0085814711201164	http://www.ncbi.nlm.nih.gov/nuccore/XM_017599307.1
NM_012915.2	mRNA	Atpif1	protein_coding	874.787545407319	774.463944269178	778.645501242742	1093.15361606712	1149.79315443736	987.267769659139	0.411619169598579	0.00860350676099181	http://www.ncbi.nlm.nih.gov/nuccore/NM_012915.2
XM_006243052.3	mRNA	Layn	protein_coding	127.598439655166	192.662170733647	130.551144241847	322.087895280708	194.906644831925	255.121404672352	0.774914152742506	0.00860423444102655	http://www.ncbi.nlm.nih.gov/nuccore/XM_006243052.3
XM_006237868.2	mRNA	Tp53inp1	protein_coding	4134.96845557699	4881.64426710654	7138.01642236748	3939.25537598591	3982.17828288613	3671.42577829863	-0.478544012462355	0.00864689695955824	http://www.ncbi.nlm.nih.gov/nuccore/XM_006237868.2
XM_017591712.1	mRNA	Slc43a3	protein_coding	1853.37464878198	2729.92717241486	4468.46942827726	971.780610375399	2374.44553277188	1827.6263567969	-0.806890943596644	0.00864776376243349	http://www.ncbi.nlm.nih.gov/nuccore/XM_017591712.1
XM_006238082.3	mRNA	Melk	protein_coding	29.3287285332485	29.9631979286845	47.6990251813344	77.7399482481349	152.529462701313	40.5075317496826	1.33364966300801	0.00869174954287802	http://www.ncbi.nlm.nih.gov/nuccore/XM_006238082.3
XM_017597730.1	mRNA	Abca6	protein_coding	72.0121831586549	48.7238782930289	52.2909975173609	204.241629742229	111.265338045279	66.2296976474341	1.14183733756912	0.00870079731421855	http://www.ncbi.nlm.nih.gov/nuccore/XM_017597730.1
NM_001013965.1	mRNA	Tekt4	protein_coding	197.485244703499	196.281678033427	139.466291698215	328.719859730818	366.595946003989	205.60084083613	0.755225073130795	0.00877971892164847	http://www.ncbi.nlm.nih.gov/nuccore/NM_001013965.1
XM_008770028.2	mRNA	Cdkl2	protein_coding	505.705624052661	380.177069177446	297.043252700392	612.302986926224	551.318608726754	594.826484900316	0.570862977273593	0.00878026726269478	http://www.ncbi.nlm.nih.gov/nuccore/XM_008770028.2
NM_001143847.1	mRNA	Pde2a	protein_coding	998.338823752372	1513.41210044526	1640.68124808776	895.963230620268	1142.55661256353	867.097452014915	-0.514831814558281	0.00880785991240521	http://www.ncbi.nlm.nih.gov/nuccore/NM_001143847.1
XM_017597541.1	mRNA	Srebf1	protein_coding	2351.53959895214	1950.84725934063	1301.37349407832	2717.79137655465	2348.10601836815	2862.38297618778	0.500194144500851	0.00882354782585283	http://www.ncbi.nlm.nih.gov/nuccore/XM_017597541.1
XM_006250740.3	mRNA	Cdkl2	protein_coding	504.661413059926	380.17775824225	297.041323492963	610.148904372174	551.320305853298	593.998779776726	0.569691752668269	0.00882796442512017	http://www.ncbi.nlm.nih.gov/nuccore/XM_006250740.3
XM_008769309.2	mRNA	Acacb	protein_coding	1267.86401983513	1599.87891301362	1121.17476273896	1830.56416173692	1526.03325657053	2102.90127990541	0.452244024936295	0.00883854231007935	http://www.ncbi.nlm.nih.gov/nuccore/XM_008769309.2
XM_017594060.1	mRNA	Ptprn2	protein_coding	26.152125003058	31.9808246314746	24.9750367588962	62.6071899853135	114.713196392303	30.6174143149113	1.32050242446852	0.0088496583039142	http://www.ncbi.nlm.nih.gov/nuccore/XM_017594060.1
NM_023104.1	mRNA	Aacs	protein_coding	1023.02419334296	677.720855134238	559.905654656116	1165.33471066291	1000.4964022261	1130.84968436549	0.543675879977796	0.0089522861318522	http://www.ncbi.nlm.nih.gov/nuccore/NM_023104.1
XM_008763027.2	mRNA	Eva1a	protein_coding	100.161169724654	67.5428318660375	50.3043926209636	160.493494545944	107.48907428261	149.253789547042	0.934910623236098	0.00896485511518366	http://www.ncbi.nlm.nih.gov/nuccore/XM_008763027.2
XM_017595653.1	mRNA	Sema7a	protein_coding	1159.30577746017	1381.77343123016	2345.11354445705	815.262049874511	1285.28485948772	1057.88995875313	-0.628980005494501	0.00896578748524409	http://www.ncbi.nlm.nih.gov/nuccore/XM_017595653.1
NM_001107417.2	mRNA	Neto2	protein_coding	164.33658522695	361.611499569985	363.750112290616	123.112171479793	213.897119843085	141.412789038638	-0.894570906825853	0.00900375574182183	http://www.ncbi.nlm.nih.gov/nuccore/NM_001107417.2
XM_017591713.1	mRNA	Slc43a3	protein_coding	1827.24191741972	2660.45381870571	4364.34612682378	960.997472991299	2333.94063696402	1796.97228180733	-0.797725574691877	0.00901716720282124	http://www.ncbi.nlm.nih.gov/nuccore/XM_017591713.1
XM_017596157.1	mRNA	Ulk4	protein_coding	313.597092282785	397.267867621179	284.337673229732	633.680982245805	586.495603218617	348.858008235991	0.655454329449448	0.00902715183679651	http://www.ncbi.nlm.nih.gov/nuccore/XM_017596157.1
NM_130419.1	mRNA	Dcbld2	protein_coding	716.974704716992	651.488238113551	658.358418669644	926.039518979373	844.958697130857	932.871022646897	0.415705914212596	0.0090554321198514	http://www.ncbi.nlm.nih.gov/nuccore/NM_130419.1
XM_006252818.3	mRNA	Dydc1	protein_coding	0.00752909411446567	1.91144256846428	0.0351713366460905	14.8121877373235	1.70971469902494	3.9541512893485	3.11282528552346	0.00908080267829561	http://www.ncbi.nlm.nih.gov/nuccore/XM_006252818.3
XM_006244271.3	mRNA	Pot1b	protein_coding	650.145981129665	637.385308240152	749.663023924037	486.213862276503	414.995216310725	553.705890181704	-0.484683259013142	0.00910779776168896	http://www.ncbi.nlm.nih.gov/nuccore/XM_006244271.3
XM_017597537.1	mRNA	Tmem107	protein_coding	202.699107237025	169.877478676004	165.121250999826	286.792924476985	369.402814455951	221.484629376762	0.706136699331727	0.00911063146499857	http://www.ncbi.nlm.nih.gov/nuccore/XM_017597537.1
NM_022676.3	mRNA	Ppp1r1a	protein_coding	10.4069709547955	8.46182908435336	4.02795457432958	22.6161137824724	27.7643383815838	13.7169800270711	1.46378267528385	0.00915126322664773	http://www.ncbi.nlm.nih.gov/nuccore/NM_022676.3
XM_006239876.3	mRNA	Tdrd15	protein_coding	1.08620794482231	6.66040823792382	2.58643668190211	1.38777878078145e-17	1.38777878078145e-17	1.38777878078145e-17	-4.84850556363213	0.00920118740275046	http://www.ncbi.nlm.nih.gov/nuccore/XM_006239876.3
NM_001013858.1	mRNA	Tlcd1	protein_coding	241.329380376674	187.703396910329	173.961860874767	330.911269878849	298.195340712591	306.462868177406	0.632749282190045	0.00922093562449665	http://www.ncbi.nlm.nih.gov/nuccore/NM_001013858.1
XM_017596687.1	mRNA	Pot1b	protein_coding	650.145981129665	637.385308240152	749.663023924037	487.290375389521	414.994572166483	553.703867772308	-0.483627447485925	0.00926049856119299	http://www.ncbi.nlm.nih.gov/nuccore/XM_017596687.1
XM_017590751.1	mRNA	Ccna1	protein_coding	226.713903800849	195.271152071167	157.979051794505	405.074777346315	323.107818648754	229.690379032193	0.722424782723735	0.00926072039569637	http://www.ncbi.nlm.nih.gov/nuccore/XM_017590751.1
NM_181085.2	mRNA	Lhfpl1	protein_coding	7.34345900230492	13.2506198505824	5.25354773775452	22.6340435968909	23.0278339762097	20.6255650606512	1.33821590963133	0.00928709053591378	http://www.ncbi.nlm.nih.gov/nuccore/NM_181085.2
XM_017600045.1	mRNA	Tmem255b	protein_coding	115.084813439048	166.266392993868	156.015768534888	100.059257980229	77.2850576631379	64.2509768270438	-0.855927048836527	0.00933572503781309	http://www.ncbi.nlm.nih.gov/nuccore/XM_017600045.1
XM_017593533.1	mRNA	Cfap206	protein_coding	422.14938746818	337.922505763076	304.172661697108	622.961718791743	601.217808575865	392.057390766123	0.601670456381131	0.00934100337967443	http://www.ncbi.nlm.nih.gov/nuccore/XM_017593533.1
XM_008769313.2	mRNA	Acacb	protein_coding	1267.86351313669	1598.94040835052	1118.69903415489	1824.0962480133	1522.35178412365	2096.27366617912	0.449037401234467	0.00935591048077057	http://www.ncbi.nlm.nih.gov/nuccore/XM_008769313.2
XM_017597731.1	mRNA	Abca6	protein_coding	72.0157785555207	48.7205046351991	53.499250411506	206.388941116267	111.260884060736	66.2244291620424	1.13984949869503	0.00937465553832948	http://www.ncbi.nlm.nih.gov/nuccore/XM_017597731.1
XM_006247656.3	mRNA	Abca6	protein_coding	72.0157785555207	48.7205046351991	53.499250411506	206.388941116267	111.260884060736	66.2244291620424	1.13984985974016	0.00937779428750719	http://www.ncbi.nlm.nih.gov/nuccore/XM_006247656.3
XM_006247654.3	mRNA	Abca6	protein_coding	72.0157785555207	48.7205046351991	53.499250411506	206.388941116267	111.260884060736	66.2244291620424	1.13985022301876	0.00938095355576126	http://www.ncbi.nlm.nih.gov/nuccore/XM_006247654.3
XM_008762038.2	mRNA	Lrp4	protein_coding	4816.40255374703	5956.66922269702	6580.85405310629	4429.7819375429	4843.87285849091	3813.73539275569	-0.40705580015554	0.00940207913980582	http://www.ncbi.nlm.nih.gov/nuccore/XM_008762038.2
XM_008760427.2	mRNA	Nkx2-3	protein_coding	1.38777878078145e-17	1.38777878078145e-17	1.38777878078145e-17	8.45324427334271	0	3.26266588447563	5.01821626416129	0.00940566934241364	http://www.ncbi.nlm.nih.gov/nuccore/XM_008760427.2
XM_003749600.4	mRNA	Gdf5	protein_coding	1.04933123645363	1.89811689117069	0.0522199200913085	3.33355735068113	12.1482602417265	4.82333592491747	2.56209751411272	0.00940686970874732	http://www.ncbi.nlm.nih.gov/nuccore/XM_003749600.4
NM_001108153.1	mRNA	Sema7a	protein_coding	1045.38883313863	1298.23073090049	2182.69582547134	778.583469132478	1182.17646564212	965.070508244502	-0.628972672963971	0.00945970853358399	http://www.ncbi.nlm.nih.gov/nuccore/NM_001108153.1
NM_001031647.1	mRNA	Dnali1	protein_coding	558.148700378541	673.275666048005	460.506694501868	932.421867793369	1012.78796725708	584.997702334943	0.579413210429916	0.00946937642777071	http://www.ncbi.nlm.nih.gov/nuccore/NM_001031647.1
NM_001004442.1	mRNA	Pdia6	protein_coding	3991.5162540464	3008.73506472829	3161.35580166316	4674.46621640147	4691.00092107238	4000.18511323601	0.395300351265536	0.00949799524284992	http://www.ncbi.nlm.nih.gov/nuccore/NM_001004442.1
XM_017596169.1	mRNA	LOC108351807	protein_coding	1.38777878078145e-17	1.38777878078145e-17	1.38777878078145e-17	2.2082452670638	8.46647284239723	0.636135524775573	4.96600071836446	0.00953670375488564	http://www.ncbi.nlm.nih.gov/nuccore/XM_017596169.1
NM_001305428.1	mRNA	Wfdc8	protein_coding	83.633074183004	86.3669663950052	87.9765647724378	37.8557900358254	41.3463386446368	58.4033709900203	-0.903564890575127	0.00954251745323566	http://www.ncbi.nlm.nih.gov/nuccore/NM_001305428.1
NM_001047912.1	mRNA	Morn5	protein_coding	14.5247846917073	3.65139561726358	7.54204162519951	19.5316206392785	38.951299748017	18.7334876691711	1.57302305994012	0.00956225297048449	http://www.ncbi.nlm.nih.gov/nuccore/NM_001047912.1
XM_008760987.2	mRNA	Ccna1	protein_coding	265.369616159493	217.781464199621	181.535316125084	457.891757758291	360.840550451292	259.513432259322	0.696549247866623	0.00959021533232861	http://www.ncbi.nlm.nih.gov/nuccore/XM_008760987.2
XM_006235067.3	mRNA	Slc23a2	protein_coding	4604.10656982721	4566.30321037899	4311.66640143436	5958.45057678127	5371.13924618848	5739.30524194315	0.340216513550739	0.00964289494012256	http://www.ncbi.nlm.nih.gov/nuccore/XM_006235067.3
XM_017600918.1	mRNA	Stard4	protein_coding	1301.15124203442	1002.56429081385	946.285704489416	1536.21818903774	1236.06595696957	1677.8589526489	0.453208903330317	0.00964329958955077	http://www.ncbi.nlm.nih.gov/nuccore/XM_017600918.1
XM_006243872.2	mRNA	Cdhr4	protein_coding	451.467621086279	444.115882229765	330.356261697364	742.65735632291	847.193470352783	385.142163101683	0.687105614514382	0.00964695156328273	http://www.ncbi.nlm.nih.gov/nuccore/XM_006243872.2
XM_017601094.1	mRNA	RGD1564574	protein_coding	0.003813852698136	0.951659845276986	0.017791598413065	6.4038537806876	1.75869423708655	5.00707099354371	3.24995303483329	0.00965741831566258	http://www.ncbi.nlm.nih.gov/nuccore/XM_017601094.1
NM_031322.3	mRNA	Lrp4	protein_coding	4719.19968224698	5830.86814006484	6487.86344333151	4343.53738392622	4766.55289563928	3735.03108030193	-0.407496270715245	0.00965787885400378	http://www.ncbi.nlm.nih.gov/nuccore/NM_031322.3
XM_017594346.1	mRNA	Akap6	protein_coding	263.36175126936	215.815053494015	268.782029482063	313.892771249482	401.407121283237	415.259559324665	0.597202857495098	0.00967283119940706	http://www.ncbi.nlm.nih.gov/nuccore/XM_017594346.1
NM_001106162.1	mRNA	Abhd3	protein_coding	114.955287531702	90.9389802306288	126.077819568873	190.797154572203	195.194889195185	170.470715939165	0.745549630344096	0.00967484136629097	http://www.ncbi.nlm.nih.gov/nuccore/NM_001106162.1
XM_017598243.1	mRNA	Acacb	protein_coding	1292.94615843529	1613.95413076028	1142.23935875764	1843.50376588023	1538.91945362458	2129.41952705268	0.444416390746264	0.00969347462117908	http://www.ncbi.nlm.nih.gov/nuccore/XM_017598243.1
XM_017590310.1	mRNA	Ms4a12	protein_coding	3.14649442951687	5.69109787104495	1.42851139021214	25.5520562843238	12.8510609054715	4.49420169861717	2.02432786528648	0.00971559221178033	http://www.ncbi.nlm.nih.gov/nuccore/XM_017590310.1
XM_006227737.3	mRNA	Tpd52l1	protein_coding	68.9662983359081	83.7191859481231	44.126848512401	36.5659579397141	27.5351991872434	30.6002235599995	-1.05247698219217	0.00975611352441084	http://www.ncbi.nlm.nih.gov/nuccore/XM_006227737.3
XM_017590480.1	mRNA	Ms4a18	protein_coding	100.287235328862	79.7172952050857	90.5039137318164	226.038937419669	161.056414080664	111.177128449634	0.880368779741982	0.00981308605753265	http://www.ncbi.nlm.nih.gov/nuccore/XM_017590480.1
XM_017601025.1	mRNA	Ppp2r2b	protein_coding	72.9844977454286	43.0913189581547	37.7483534285491	86.4103905495635	148.571665822795	84.0928852546655	1.05066093774977	0.00984661076045513	http://www.ncbi.nlm.nih.gov/nuccore/XM_017601025.1
XM_008762747.2	mRNA	LOC103690019	protein_coding	26.083887235508	21.5762964318999	18.8281643029887	64.4737593388588	57.176366078819	28.3648395595002	1.17026582493287	0.00985107798536004	http://www.ncbi.nlm.nih.gov/nuccore/XM_008762747.2
XM_006228070.3	mRNA	Lilrb3b	protein_coding	8.37103013775407	15.1818518295519	1.68591147717013	3.14802623896655	0	0	-2.9455956435022	0.00985483512106453	http://www.ncbi.nlm.nih.gov/nuccore/XM_006228070.3
XM_017594347.1	mRNA	Akap6	protein_coding	259.183069195074	208.29033551432	271.188167382737	312.808810008409	401.419324222673	404.449456535957	0.600090371071444	0.00985686639649307	http://www.ncbi.nlm.nih.gov/nuccore/XM_017594347.1
XM_006228069.3	mRNA	Lilrb3b	protein_coding	8.37103013775407	15.1818518295519	1.68591147717013	3.14802623896655	0	0	-2.94558617424755	0.00985833734364021	http://www.ncbi.nlm.nih.gov/nuccore/XM_006228069.3
XM_006228067.3	mRNA	Lilrb3b	protein_coding	8.37103013775407	15.1818518295519	1.68591147717013	3.14802623896655	0	0	-2.94558155706463	0.00986004542068186	http://www.ncbi.nlm.nih.gov/nuccore/XM_006228067.3
XM_001076302.6	mRNA	Lilrb3b	protein_coding	8.37103013775407	15.1818518295519	1.68591147717013	3.14802623896655	0	0	-2.94557256380052	0.00986337313998118	http://www.ncbi.nlm.nih.gov/nuccore/XM_001076302.6
NM_001110270.1	mRNA	Slc14a2	protein_coding	1.38777878078145e-17	1.38777878078145e-17	1.38777878078145e-17	4.28951579016794	6.55910983673054	0	4.87911480269238	0.00988527939088258	http://www.ncbi.nlm.nih.gov/nuccore/NM_001110270.1
NM_017020.3	mRNA	Il6r	protein_coding	2589.02071756714	2616.35511134063	3225.08333335905	2337.1761349735	2025.0554272266	2137.27848541411	-0.375093251747298	0.00990049978495642	http://www.ncbi.nlm.nih.gov/nuccore/NM_017020.3
XM_006246646.2	mRNA	Slc16a11	protein_coding	319.720740878365	248.718727169481	235.915309104105	422.583229420462	491.760483186585	321.75988333988	0.619034148715396	0.00990650407875343	http://www.ncbi.nlm.nih.gov/nuccore/XM_006246646.2
XM_006249891.3	mRNA	Prelp	protein_coding	13412.101388131	15364.3396011354	15259.9997381959	10004.6383997192	12281.5971194725	12014.6954525479	-0.360381913951265	0.00991545146822197	http://www.ncbi.nlm.nih.gov/nuccore/XM_006249891.3
NM_001006966.1	mRNA	Eci2	protein_coding	1051.62708946125	1506.82628099682	1638.25199068339	958.466897677363	942.527710868832	1131.06874147803	-0.468404391349638	0.00991590902167931	http://www.ncbi.nlm.nih.gov/nuccore/NM_001006966.1
XM_006242073.3	mRNA	Mgat3	protein_coding	593.649050457727	681.734301722281	422.285469227152	787.09349679235	1163.00177256911	644.751323221508	0.611223994351854	0.0099203004802142	http://www.ncbi.nlm.nih.gov/nuccore/XM_006242073.3
NM_001109385.2	mRNA	Slc9b2	protein_coding	13.5714394158125	14.1165832076268	8.94967820100898	40.7431418998681	24.7606737353157	22.9184090776583	1.26054555393668	0.00993465470920447	http://www.ncbi.nlm.nih.gov/nuccore/NM_001109385.2
XM_017600976.1	mRNA	Dsc3	protein_coding	1.07721485973541	4.74633734526563	2.52919267168661	8.74320791034946	28.0558268549992	3.65865491672394	2.22294888858799	0.00993561538601689	http://www.ncbi.nlm.nih.gov/nuccore/XM_017600976.1
NM_001100908.1	mRNA	Fam129c	protein_coding	69.9336720088079	51.5724023363738	49.883893561085	127.079755833885	129.025072993838	74.7840189565883	0.947460152710166	0.00994774479884784	http://www.ncbi.nlm.nih.gov/nuccore/NM_001100908.1
XM_017597539.1	mRNA	Tmem107	protein_coding	235.101181206229	197.099544789678	193.617857840396	333.129158921007	419.109826901844	246.297261960471	0.673332118570066	0.009952350717304	http://www.ncbi.nlm.nih.gov/nuccore/XM_017597539.1
XM_017599308.1	mRNA	Ablim2	protein_coding	201.920002673825	318.264265344821	414.223013997082	199.350807228643	138.772517929284	204.892027285703	-0.782500092649962	0.00997545482459178	http://www.ncbi.nlm.nih.gov/nuccore/XM_017599308.1
XM_017599306.1	mRNA	Ablim2	protein_coding	190.4502910873	344.591590119757	429.078415705594	210.085987987625	140.614023162771	198.993050017557	-0.810180607629288	0.00999992320868114	http://www.ncbi.nlm.nih.gov/nuccore/XM_017599306.1
XM_006247655.3	mRNA	Abca6	protein_coding	73.0559953920073	48.7175129310054	53.5112327586732	206.388941116267	111.260884060736	66.2244291620424	1.13122271907198	0.0100015334838601	http://www.ncbi.nlm.nih.gov/nuccore/XM_006247655.3
NM_001107659.2	mRNA	Sema5a	protein_coding	2686.1155165629	2050.18188801081	2642.70350558982	2913.05673926991	3300.99092659923	3443.07258793604	0.388603701084441	0.0100111245813573	http://www.ncbi.nlm.nih.gov/nuccore/NM_001107659.2
XM_017594345.1	mRNA	Akap6	protein_coding	262.309967589444	207.349984056025	267.509361461791	312.806094744145	397.730377285929	404.457848439698	0.598200180253341	0.0100715516986456	http://www.ncbi.nlm.nih.gov/nuccore/XM_017594345.1
XM_017594344.1	mRNA	Akap6	protein_coding	262.309967589444	207.349984056025	267.509361461791	312.806094744145	397.730377285929	404.457848439698	0.598200106482006	0.0100725373672573	http://www.ncbi.nlm.nih.gov/nuccore/XM_017594344.1
XM_017594343.1	mRNA	Akap6	protein_coding	262.309967589444	207.349984056025	267.509361461791	312.806094744145	397.730377285929	404.457848439698	0.598199790881516	0.0100767552589975	http://www.ncbi.nlm.nih.gov/nuccore/XM_017594343.1
XM_008773420.1	mRNA	Pcdh19	protein_coding	1227.20370298076	1355.50035426395	2121.06002510987	944.53998838615	1095.40953926118	1237.96988600662	-0.520181844459502	0.0100917404704723	http://www.ncbi.nlm.nih.gov/nuccore/XM_008773420.1
XM_008769572.1	mRNA	Prelp	protein_coding	13473.7677783679	15416.9119235954	15303.3901903467	10043.4492909749	12341.4314002473	12061.9145940648	-0.359415266287848	0.010102029507563	http://www.ncbi.nlm.nih.gov/nuccore/XM_008769572.1
XM_017598245.1	mRNA	Acacb	protein_coding	1290.85677938301	1617.71170772052	1141.00287696101	1842.42542481321	1537.078103306	2127.76283432091	0.443062213444539	0.0101211268006616	http://www.ncbi.nlm.nih.gov/nuccore/XM_017598245.1
XM_017596689.1	mRNA	Pot1b	protein_coding	613.555372084976	591.382536492516	690.199109703523	465.704512559136	392.914580442047	501.428868663162	-0.477844761292237	0.0101279801628872	http://www.ncbi.nlm.nih.gov/nuccore/XM_017596689.1
NM_001002827.1	mRNA	Notch4	protein_coding	2920.30178537431	2864.23738664135	2993.70101245998	2246.73077673189	2521.39556945957	2128.85008930566	-0.347919442138652	0.0101635968861046	http://www.ncbi.nlm.nih.gov/nuccore/NM_001002827.1
NM_001044265.1	mRNA	Steap4	protein_coding	969.767843078095	577.164058869189	717.937992828439	993.028345125386	917.555872179456	1442.16035873002	0.566280402326301	0.0101753250478903	http://www.ncbi.nlm.nih.gov/nuccore/NM_001044265.1
NM_022531.1	mRNA	Des	protein_coding	1809.20244786418	1749.94056275487	1494.17245194192	2197.17679091432	3003.97339779032	1789.66646786567	0.467920030954916	0.0101897117897277	http://www.ncbi.nlm.nih.gov/nuccore/NM_022531.1
XM_017591742.1	mRNA	Duoxa1	protein_coding	38.4512918496991	8.2423625414086	19.9902999046233	72.0678877088367	69.1668167627706	36.6807487512896	1.41169783000002	0.0102026707891366	http://www.ncbi.nlm.nih.gov/nuccore/XM_017591742.1
XM_017596158.1	mRNA	Ulk4	protein_coding	329.27729785087	417.920155708008	301.677505905375	652.016819665076	608.590430928411	364.608662265063	0.630412559102028	0.0102408364116808	http://www.ncbi.nlm.nih.gov/nuccore/XM_017596158.1
NM_022674.1	mRNA	H2afz	protein_coding	1208.28994922268	1399.82341521937	1210.08352122811	1648.38571358249	1870.62359374825	1467.67122691642	0.384668243985734	0.0103219239039317	http://www.ncbi.nlm.nih.gov/nuccore/NM_022674.1
XM_006234290.3	mRNA	Galnt3	protein_coding	691.743232406981	478.692458614515	438.188834151619	768.704020279184	979.688356319934	631.607014000534	0.564559821270211	0.0103605221671373	http://www.ncbi.nlm.nih.gov/nuccore/XM_006234290.3
XM_008768092.2	mRNA	Brca1	protein_coding	173.432861060559	162.453129331072	122.057922130317	231.86594609761	310.458376848657	210.05698404736	0.714978945189856	0.0103828603949122	http://www.ncbi.nlm.nih.gov/nuccore/XM_008768092.2
XM_006242072.2	mRNA	Mgat3	protein_coding	615.598969532959	710.841925301254	435.935162539275	819.432216226956	1209.95337820608	662.131854409418	0.61005244293907	0.0103944130013808	http://www.ncbi.nlm.nih.gov/nuccore/XM_006242072.2
XM_017598244.1	mRNA	Acacb	protein_coding	1290.85754651449	1616.77088994695	1147.19017843408	1840.2697738281	1535.23665923665	2127.76495777639	0.44015689189311	0.0104224632398725	http://www.ncbi.nlm.nih.gov/nuccore/XM_017598244.1
XM_017598242.1	mRNA	Acacb	protein_coding	1290.85754651449	1616.77088994695	1147.19017843408	1840.2697738281	1535.23665923665	2127.76495777639	0.440156896908294	0.010422758983023	http://www.ncbi.nlm.nih.gov/nuccore/XM_017598242.1
XM_006231890.3	mRNA	Cenpk	protein_coding	33.3152543615562	15.8397480822028	20.0416082244354	47.4735208427587	58.1106544022948	43.7046118235722	1.10558759017513	0.01046718666006	http://www.ncbi.nlm.nih.gov/nuccore/XM_006231890.3
XM_017599078.1	mRNA	Cckar	protein_coding	0.003813852698136	0.951659845276986	0.017791598413065	5.36354333837751	6.51576030829085	1.45954185818078	3.26507030819519	0.0105037500986048	http://www.ncbi.nlm.nih.gov/nuccore/XM_017599078.1
XM_017593327.1	mRNA	Sox17	protein_coding	1436.23454509213	1699.16668680468	2250.34292745805	1320.641401232	1195.64134872245	1439.17491965744	-0.444696129677634	0.0105083098902142	http://www.ncbi.nlm.nih.gov/nuccore/XM_017593327.1
NM_001039085.1	mRNA	Cox6b2	protein_coding	117.967254706876	66.4742981776615	91.7599637697321	167.078378196	171.264403679592	148.094983706813	0.816152391645876	0.0105138963386756	http://www.ncbi.nlm.nih.gov/nuccore/NM_001039085.1
NM_001014151.2	mRNA	Hdhd2	protein_coding	414.963809270626	386.705083059282	474.430794122761	559.585783301257	652.748046869624	569.013690945966	0.482167387132655	0.0105258216201374	http://www.ncbi.nlm.nih.gov/nuccore/NM_001014151.2
NM_001107926.1	mRNA	Lingo2	protein_coding	6.33425472836654	10.3219769071992	14.5226144509272	42.8224519395967	18.219452222238	23.8284374541571	1.43768394996628	0.0105262197153144	http://www.ncbi.nlm.nih.gov/nuccore/NM_001107926.1
NM_001169128.3	mRNA	Vsx2	protein_coding	5.22447501909522	5.64644187597099	3.839519364155	0.0112080227554881	0.925102529550056	0.831354132224615	-2.76486932636656	0.0105483533575497	http://www.ncbi.nlm.nih.gov/nuccore/NM_001169128.3
XM_017600884.1	mRNA	Megf10	protein_coding	43.9835185811162	63.9289797288556	56.9648853704649	34.3384939352344	24.8152533372526	20.437902629128	-1.04840947861705	0.0105613308976641	http://www.ncbi.nlm.nih.gov/nuccore/XM_017600884.1
XM_006251138.3	mRNA	Ablim2	protein_coding	203.999466565259	315.458788066105	394.509258326777	200.404996494389	130.458641403649	203.256083821344	-0.774456584788753	0.0105745421845321	http://www.ncbi.nlm.nih.gov/nuccore/XM_006251138.3
XM_008772654.2	mRNA	Fam92b	protein_coding	166.009932208432	124.854898853371	82.6985699342212	275.791140394064	269.883098333616	145.875642299205	0.887634166296073	0.0105887086495763	http://www.ncbi.nlm.nih.gov/nuccore/XM_008772654.2
XM_017590311.1	mRNA	Ms4a12	protein_coding	3.14649442951687	5.69109787104495	1.42851139021214	27.6456265011126	10.9613854554981	4.49308071607118	2.03560500255861	0.0106122203885653	http://www.ncbi.nlm.nih.gov/nuccore/XM_017590311.1
XM_008760272.2	mRNA	Ms4a12	protein_coding	3.14649442951687	5.69109787104495	1.42851139021214	27.6456265011126	10.9613854554981	4.49308071607118	2.03560669314695	0.0106135161260243	http://www.ncbi.nlm.nih.gov/nuccore/XM_008760272.2
XM_017598774.1	mRNA	Kcnj10	protein_coding	5.22447501909522	5.64644187597099	3.839519364155	10.9178058331382	29.8096360476728	9.56463715062845	1.74520685357864	0.0106142795761979	http://www.ncbi.nlm.nih.gov/nuccore/XM_017598774.1
NM_024484.2	mRNA	Alas1	protein_coding	3757.5149302169	3253.73405526292	4385.37227812979	4577.61945776031	6477.9568702567	4461.53305564147	0.445439986847531	0.0106172534977787	http://www.ncbi.nlm.nih.gov/nuccore/NM_024484.2
XM_006248500.3	mRNA	Tp63	protein_coding	5.21829141591547	2.76716655126979	6.07248247867523	11.9809948092436	32.6399816593299	6.96230357554035	1.8502007655031	0.010628593770485	http://www.ncbi.nlm.nih.gov/nuccore/XM_006248500.3
XM_017594342.1	mRNA	Akap6	protein_coding	262.31384693263	208.287626772489	271.202531783816	312.808810008409	401.419324222673	404.449456535957	0.593950014747596	0.0106428903009513	http://www.ncbi.nlm.nih.gov/nuccore/XM_017594342.1
XM_006228932.2	mRNA	Zfp939	protein_coding	9.31064315981206	1.81094507478041	2.66580721624213	0.00566080176809947	0	0.862182140849012	-3.45691011316435	0.0106462721070224	http://www.ncbi.nlm.nih.gov/nuccore/XM_006228932.2
XM_017595245.1	mRNA	Fam135b	protein_coding	16.751881630831	3.54056513573657	37.014515800918	2.23008648086027	5.54860529225127	5.88267258429387	-2.06022126430942	0.0106463585565364	http://www.ncbi.nlm.nih.gov/nuccore/XM_017595245.1
XM_008761127.2	mRNA	Il6r	protein_coding	2557.66737269022	2603.21383046113	3207.72026078788	2328.54937459619	2011.2463358103	2124.02206338589	-0.37241527843919	0.0106722125151237	http://www.ncbi.nlm.nih.gov/nuccore/XM_008761127.2
XM_017598536.1	mRNA	LOC108352464	protein_coding	162.228961939387	291.065667917283	374.47403636699	148.837700711234	161.098631858719	165.76440401103	-0.798473464996411	0.0106861524394313	http://www.ncbi.nlm.nih.gov/nuccore/XM_017598536.1
NM_001106654.2	mRNA	Sec61b	protein_coding	646.875032034033	500.296819055879	506.059018476244	774.05013887705	864.500813880641	659.917703195739	0.474927282828426	0.0107003601883865	http://www.ncbi.nlm.nih.gov/nuccore/NM_001106654.2
NM_024356.1	mRNA	Gch1	protein_coding	262.315457942364	248.778554946549	232.026192313492	445.038353576257	342.344199218373	326.945652095942	0.583209605432234	0.0107028658078758	http://www.ncbi.nlm.nih.gov/nuccore/NM_024356.1
XM_017598731.1	mRNA	Susd4	protein_coding	144.176346002079	126.722254266341	114.365991404381	194.127090911297	238.552395477588	193.681439815229	0.70026074350882	0.0107133597478996	http://www.ncbi.nlm.nih.gov/nuccore/XM_017598731.1
NM_001104633.1	mRNA	Sema3d	protein_coding	1054.38906089542	566.805345020188	732.8688591082	1151.37611162228	998.617833025332	1272.72084510031	0.540178421760305	0.0107159086108603	http://www.ncbi.nlm.nih.gov/nuccore/NM_001104633.1
XM_017589998.1	mRNA	LOC102553424	protein_coding	18.7614977178043	6.41702457833277	20.651854196571	5.37381192805988	5.54721577363077	3.19562050288263	-1.6778094953851	0.0107507222901084	http://www.ncbi.nlm.nih.gov/nuccore/XM_017589998.1
XM_006251668.3	mRNA	LOC498465	protein_coding	1.05594002455501	0	3.49298084017597	15.9496599946428	8.26090283285789	2.97175684892763	2.53811918716042	0.0108471802834016	http://www.ncbi.nlm.nih.gov/nuccore/XM_006251668.3
XM_008773171.2	mRNA	Egfl6	protein_coding	3987.41557073757	3112.88967714192	4213.19199957146	5393.48992616006	4600.65474429675	4811.39206083074	0.38824957963848	0.0108480443088421	http://www.ncbi.nlm.nih.gov/nuccore/XM_008773171.2
XM_017591946.1	mRNA	B3galt1	protein_coding	1.0818196846939	5.70347953436703	2.55853567705595	8.68803120233763	11.9944318009812	11.6358992522517	1.74028180548966	0.0108481824889798	http://www.ncbi.nlm.nih.gov/nuccore/XM_017591946.1
XM_006246808.3	mRNA	Tmem107	protein_coding	185.973307618164	152.027616211583	152.687035526556	264.152720467716	346.4139463278	197.416527574822	0.718799805569741	0.01089774010526	http://www.ncbi.nlm.nih.gov/nuccore/XM_006246808.3
NM_133569.1	mRNA	Angptl2	protein_coding	686.490355412346	425.127835096904	435.625289612429	764.345578658789	857.144136270012	644.159139633237	0.549782503630306	0.0108980010383713	http://www.ncbi.nlm.nih.gov/nuccore/NM_133569.1
NM_138549.1	mRNA	Tecr	protein_coding	2039.16346715056	1960.20371932882	1834.89329179509	2666.01224037448	2772.69920078412	2129.48862265692	0.375014741104245	0.0109071457900054	http://www.ncbi.nlm.nih.gov/nuccore/NM_138549.1
NM_001107867.2	mRNA	Atp6v1b1	protein_coding	13.598310628997	16.9545592004258	11.375262017911	31.4302591280243	80.7649086763847	14.9226904814208	1.59323217419685	0.0109184339673253	http://www.ncbi.nlm.nih.gov/nuccore/NM_001107867.2
XM_008768406.2	mRNA	Abca6	protein_coding	76.1768167686736	48.7087230437853	53.5464909298694	207.473901714145	114.033636501308	66.2150103001841	1.11999010372635	0.010925833653972	http://www.ncbi.nlm.nih.gov/nuccore/XM_008768406.2
XM_017598011.1	mRNA	Col8a1	protein_coding	110.883869072841	170.11847978073	120.541724881759	212.453362579575	289.316883387647	182.647529956113	0.768175838509547	0.0109434345600151	http://www.ncbi.nlm.nih.gov/nuccore/XM_017598011.1
XM_008764604.2	mRNA	Rnf144a	protein_coding	1796.84356623301	3367.86717546825	1773.47431798397	1690.34497887522	1485.6389874775	1567.33669426142	-0.54899108589805	0.010949389145607	http://www.ncbi.nlm.nih.gov/nuccore/XM_008764604.2
XM_017589025.1	mRNA	Ms4a14	protein_coding	2.13398759366475	7.59110376050588	3.81091370663022	14.020278273514	13.7964984858904	14.0753926776637	1.59566030786556	0.0109522227820854	http://www.ncbi.nlm.nih.gov/nuccore/XM_017589025.1
NM_057201.1	mRNA	Gpr37	protein_coding	111.77398158578	103.292988924945	81.0520333543717	194.019788537156	259.063180138495	106.853420272772	0.918220199153457	0.0109751059912892	http://www.ncbi.nlm.nih.gov/nuccore/NM_057201.1
XM_006234857.2	mRNA	Duoxa1	protein_coding	42.6470072772436	11.0532264259783	24.884139014332	76.3922897393179	70.9649564004708	44.2298548131676	1.28230454328152	0.010979275707026	http://www.ncbi.nlm.nih.gov/nuccore/XM_006234857.2
XM_017593326.1	mRNA	Sox17	protein_coding	1442.50787004583	1708.55196280534	2282.54942713053	1323.88063235814	1203.00456251547	1456.58519293993	-0.447277477593592	0.0109974300714806	http://www.ncbi.nlm.nih.gov/nuccore/XM_017593326.1
XM_017599549.1	mRNA	LOC102551828	protein_coding	5.18731734217808	1.8395103906997	2.55978182045791	1.38777878078145e-17	1.38777878078145e-17	1.38777878078145e-17	-4.74040638944341	0.0110222565311047	http://www.ncbi.nlm.nih.gov/nuccore/XM_017599549.1
XM_006239635.3	mRNA	Rmdn2	protein_coding	1940.89118524891	1652.20725711539	1776.4663577967	2566.76546997829	2249.70692459909	2097.33280678324	0.36446188129248	0.0110236795253093	http://www.ncbi.nlm.nih.gov/nuccore/XM_006239635.3
XM_017598246.1	mRNA	Acacb	protein_coding	1290.85704680504	1615.83237501678	1144.71438788037	1833.80186459464	1531.55517641408	2121.13737909292	0.436965787064265	0.0110268680525004	http://www.ncbi.nlm.nih.gov/nuccore/XM_017598246.1
NM_001015032.3	mRNA	Galnt3	protein_coding	607.093019928935	419.539664603965	402.153374233782	693.222756596025	863.692153638516	556.20869665529	0.564026191890388	0.0110390664012277	http://www.ncbi.nlm.nih.gov/nuccore/NM_001015032.3
XM_006251078.3	mRNA	Fgfbp1	protein_coding	530.669361321981	287.105805921233	266.09407131827	548.803520264355	717.336550756943	478.412142132608	0.686162013818645	0.0111076741279663	http://www.ncbi.nlm.nih.gov/nuccore/XM_006251078.3
XM_006235274.3	mRNA	Tpx2	protein_coding	247.641413606854	181.051937693165	229.217315662081	296.741509612065	687.49528404392	235.207300568266	0.889708483685642	0.011158306733848	http://www.ncbi.nlm.nih.gov/nuccore/XM_006235274.3
XM_006253141.3	mRNA	Lrp2bp	protein_coding	19.9221461490308	27.2549916038151	28.3321043876262	60.2551730435685	57.1465967892109	37.686204956889	1.03519600590981	0.0111670061886936	http://www.ncbi.nlm.nih.gov/nuccore/XM_006253141.3
XM_017601029.1	mRNA	Ppp2r2b	protein_coding	60.4277987253905	32.7583938149358	27.859815515457	62.7620270176278	126.499169937964	75.1017300001586	1.12420131221324	0.0111833504657098	http://www.ncbi.nlm.nih.gov/nuccore/XM_017601029.1
XM_006257424.3	mRNA	Amot	protein_coding	1389.22626536559	2187.55280976517	1939.88911003456	1234.49028439757	1322.7508535674	1496.37523349395	-0.444361981915172	0.0112076346023906	http://www.ncbi.nlm.nih.gov/nuccore/XM_006257424.3
XM_006242739.3	mRNA	Igsf9b	protein_coding	102.301888597329	76.9459634998505	62.5374293763966	151.94874957076	151.019001148405	123.155331524728	0.815763919234894	0.0112130607099457	http://www.ncbi.nlm.nih.gov/nuccore/XM_006242739.3
XM_017597538.1	mRNA	Tmem107	protein_coding	367.840248487821	338.928436910098	274.472373838364	552.944744919263	599.467650137048	349.750619885558	0.613150023603042	0.011246348245962	http://www.ncbi.nlm.nih.gov/nuccore/XM_017597538.1
XM_017599077.1	mRNA	Cckar	protein_coding	1.042255274524	0.940150982192737	0.0352162539831647	5.38401680987013	6.49026198032821	3.17478357001331	2.63537018025291	0.0112517182709151	http://www.ncbi.nlm.nih.gov/nuccore/XM_017599077.1
XM_008770188.2	mRNA	Cckar	protein_coding	1.042255274524	0.940150982192737	0.0352162539831647	5.38401680987013	6.49026198032821	3.17478357001331	2.63537058653194	0.0112520892409781	http://www.ncbi.nlm.nih.gov/nuccore/XM_008770188.2
XM_006257223.2	mRNA	Pcdh19	protein_coding	1327.55807282026	1532.00103939169	2399.91991656074	1055.58385427118	1219.67234593145	1397.04817221921	-0.517479055107288	0.0112692690707957	http://www.ncbi.nlm.nih.gov/nuccore/XM_006257223.2
XM_006229435.3	mRNA	Prc1	protein_coding	494.171621991871	299.322742253847	312.878059540532	549.871779613264	744.096706612201	436.851169781565	0.645220757232168	0.0112764004573885	http://www.ncbi.nlm.nih.gov/nuccore/XM_006229435.3
XM_017596159.1	mRNA	Ulk4	protein_coding	328.22768693812	412.284772743948	296.732314113218	645.542417076396	596.616939034527	359.639715945271	0.625559362726774	0.0112866345595099	http://www.ncbi.nlm.nih.gov/nuccore/XM_017596159.1
XM_017590833.1	mRNA	Sema5a	protein_coding	2654.75996018233	2030.46814067886	2612.95303662675	2859.15643267648	3259.57083773191	3391.71121369935	0.382418177544406	0.0113008560645926	http://www.ncbi.nlm.nih.gov/nuccore/XM_017590833.1
XM_008764423.2	mRNA	Rmdn2	protein_coding	1667.05740412768	1461.64491246998	1544.65456291278	2242.263471953	1982.76965023283	1800.7270450317	0.366394586359934	0.0113861716105893	http://www.ncbi.nlm.nih.gov/nuccore/XM_008764423.2
NM_001100901.1	mRNA	Snta1	protein_coding	160.936234276042	169.057088810801	128.151545352542	237.196149204748	257.811133808102	226.848584448927	0.654354005886622	0.0113891467271761	http://www.ncbi.nlm.nih.gov/nuccore/NM_001100901.1
XM_008769737.2	mRNA	Kcnj10	protein_coding	5.22447501909522	5.64644187597099	3.839519364155	10.9122663705593	28.8735263478647	9.57726152216363	1.71847394990345	0.0113992544793127	http://www.ncbi.nlm.nih.gov/nuccore/XM_008769737.2
NM_024391.1	mRNA	Hsd17b2	protein_coding	5.21005161356758	6.63571524023834	0.190356336482497	12.0515694355585	47.6123191218897	5.14099581889403	2.37583098260151	0.0114075617370535	http://www.ncbi.nlm.nih.gov/nuccore/NM_024391.1
NM_199370.1	mRNA	Krt8	protein_coding	2497.97789869065	2326.34279469956	2025.98414275654	2982.00896766992	4086.50981633616	2386.93271808911	0.464760207574151	0.0114293318950239	http://www.ncbi.nlm.nih.gov/nuccore/NM_199370.1
XM_006235270.3	mRNA	Tpx2	protein_coding	247.643580765596	181.991804799262	230.450313131026	296.741509612065	687.49528404392	235.207300568266	0.884949536154439	0.0115051613887506	http://www.ncbi.nlm.nih.gov/nuccore/XM_006235270.3
NM_198768.2	mRNA	Igsf10	protein_coding	2949.20570735723	1531.93697204334	1301.43613902835	2559.4899258403	3031.28088076455	3269.19717294931	0.615490940216891	0.0115147368241828	http://www.ncbi.nlm.nih.gov/nuccore/NM_198768.2
NM_001128185.1	mRNA	Myadml2	protein_coding	2.08775109179847	1.87544128232334	1.30450376289912	8.58640850303466	5.46519670440538	7.46389372934568	1.95129771639711	0.0115221254224225	http://www.ncbi.nlm.nih.gov/nuccore/NM_001128185.1
XM_017595548.1	mRNA	Trim29	protein_coding	2.11338862665527	4.73415724405404	2.5588464592081	6.69999009801697	45.8684890549008	2.68718546106957	2.50444237201199	0.0115459220119159	http://www.ncbi.nlm.nih.gov/nuccore/XM_017595548.1
NM_001106815.1	mRNA	Trim29	protein_coding	2.11338862665527	4.73415724405404	2.5588464592081	6.69999009801697	45.8684890549008	2.68718546106957	2.50444299428212	0.0115483324652587	http://www.ncbi.nlm.nih.gov/nuccore/NM_001106815.1
NM_022671.2	mRNA	Onecut1	protein_coding	5.1870964215036	2.8013225905466	1.40665905791769	1.38777878078145e-17	1.38777878078145e-17	1.38777878078145e-17	-4.7221850480258	0.0115677426556774	http://www.ncbi.nlm.nih.gov/nuccore/NM_022671.2
XM_008770223.2	mRNA	Ncapg	protein_coding	73.1923816779676	87.3883386902707	70.8797223598511	138.016729174244	186.258345580185	97.9839236997969	0.866007311803404	0.0115697042375766	http://www.ncbi.nlm.nih.gov/nuccore/XM_008770223.2
XM_008765202.1	mRNA	Kank3	protein_coding	1307.67714046259	1661.66965980387	1962.95802992772	1238.7069213758	1249.14529535393	1218.55975878398	-0.411813099665666	0.0115967115699404	http://www.ncbi.nlm.nih.gov/nuccore/XM_008765202.1
XM_017599310.1	mRNA	Ablim2	protein_coding	189.398086546199	332.380322650703	415.462863462124	205.779317691088	136.925332133998	198.193044410813	-0.792641087943858	0.0116056440426661	http://www.ncbi.nlm.nih.gov/nuccore/XM_017599310.1
XM_017594656.1	mRNA	Acr	protein_coding	26.0609671833818	13.9655504253501	22.2274950653014	8.6158321752799	10.1863978097706	5.62560647945485	-1.33807321998318	0.0116395438706846	http://www.ncbi.nlm.nih.gov/nuccore/XM_017594656.1
XM_008771257.2	mRNA	Lrp2bp	protein_coding	19.9145752069369	27.2687087495997	25.9540966419961	60.2310663944416	55.30180042094	35.1651949692774	1.03944912545895	0.0116401134571134	http://www.ncbi.nlm.nih.gov/nuccore/XM_008771257.2
XM_006252106.3	mRNA	Pbk	protein_coding	52.1671919882633	32.7435322642846	40.9726622769465	71.3566229892046	157.110704285394	54.7651283966537	1.16682787987652	0.0116424233491954	http://www.ncbi.nlm.nih.gov/nuccore/XM_006252106.3
XM_017600987.1	mRNA	Colec12	protein_coding	2799.98599674708	2188.25605411967	2144.94267845713	3103.77798090036	2758.65099056247	3498.70579957243	0.392111697148749	0.0116628503877974	http://www.ncbi.nlm.nih.gov/nuccore/XM_017600987.1
XM_006257222.2	mRNA	Pcdh19	protein_coding	1338.01025771306	1542.32672932488	2422.22794693144	1068.51929384245	1231.63817209585	1411.1298994422	-0.514018482542838	0.011681331236532	http://www.ncbi.nlm.nih.gov/nuccore/XM_006257222.2
XM_017597569.1	mRNA	LOC103693260	protein_coding	1.38777878078145e-17	1.38777878078145e-17	1.38777878078145e-17	3.25544489293538	0	7.79665926125738	4.91460420466824	0.0117000038412769	http://www.ncbi.nlm.nih.gov/nuccore/XM_017597569.1
XM_008767464.2	mRNA	LOC103693260	protein_coding	1.38777878078145e-17	1.38777878078145e-17	1.38777878078145e-17	3.25544489293538	0	7.79665926125738	4.91460135910986	0.0117035932041285	http://www.ncbi.nlm.nih.gov/nuccore/XM_008767464.2
XM_017599309.1	mRNA	Ablim2	protein_coding	197.735678524682	306.993965822572	401.829831998316	202.541936978061	134.163416770379	194.045148250538	-0.771874302291093	0.0117084311171948	http://www.ncbi.nlm.nih.gov/nuccore/XM_017599309.1
XM_017592026.1	mRNA	Bbox1	protein_coding	16.7751612533462	19.6930979789431	25.700724185391	61.2052039961524	44.1620263534462	31.0172734034624	1.13026026054946	0.0117284992986915	http://www.ncbi.nlm.nih.gov/nuccore/XM_017592026.1
XM_008773172.2	mRNA	Egfl6	protein_coding	3971.73693446694	3101.62493935133	4185.92629872726	5355.75599867407	4565.67572879498	4763.33932729683	0.383359691003825	0.011775455482761	http://www.ncbi.nlm.nih.gov/nuccore/XM_008773172.2
XM_017601710.1	mRNA	Notch4	protein_coding	2273.32328019289	2256.84514119427	2325.547416306	1751.8912693879	2013.30708385802	1587.80784502033	-0.356984211988765	0.011785448970995	http://www.ncbi.nlm.nih.gov/nuccore/XM_017601710.1
XM_017593914.1	mRNA	LOC108348074	protein_coding	375.172599024761	269.264585328496	381.461541295548	427.082729518992	604.064772002755	487.840775161225	0.567285037903299	0.0117943163105216	http://www.ncbi.nlm.nih.gov/nuccore/XM_017593914.1
NM_031600.1	mRNA	Ptprn2	protein_coding	26.1639779156815	31.9610512181205	28.5537017354055	62.6133876839445	116.566718167859	30.6105045743929	1.27225134716368	0.0118262235691311	http://www.ncbi.nlm.nih.gov/nuccore/NM_031600.1
NM_001107742.1	mRNA	Slc43a1	protein_coding	245.799814694548	333.214949385419	490.907781582026	180.191359025701	274.608162481104	184.438734385315	-0.742379173847464	0.0118460780784907	http://www.ncbi.nlm.nih.gov/nuccore/NM_001107742.1
NM_001039665.1	mRNA	Sult2b1	protein_coding	0.003813852698136	0.951659845276986	0.017791598413065	4.30985176334585	2.71230550917284	5.03616340112794	3.12858645223706	0.0118638001321275	http://www.ncbi.nlm.nih.gov/nuccore/NM_001039665.1
XM_006242074.3	mRNA	Mgat3	protein_coding	603.053618777078	692.06405115541	423.545626880249	794.636847744352	1174.97507337759	641.419667384418	0.602483199163759	0.0119449282701142	http://www.ncbi.nlm.nih.gov/nuccore/XM_006242074.3
XM_003751096.4	mRNA	Lrrc74b	protein_coding	88.7765419279822	79.8111837250808	63.6668051232388	166.986714021511	194.534257804621	83.6705333670008	0.937771842523118	0.0119577037037901	http://www.ncbi.nlm.nih.gov/nuccore/XM_003751096.4
XM_006256336.3	mRNA	RGD1564162	protein_coding	197.438810172688	189.742119174829	108.790110162514	329.746592262895	345.398512706768	189.81318796404	0.80122436512914	0.0120030072095073	http://www.ncbi.nlm.nih.gov/nuccore/XM_006256336.3
XM_006235979.3	mRNA	Hgf	protein_coding	1162.37750339955	1568.816239898	1505.97306675648	1023.13489808226	992.237574802786	1169.96245971722	-0.411331442389469	0.0120353587049357	http://www.ncbi.nlm.nih.gov/nuccore/XM_006235979.3
XM_006257422.1	mRNA	Amot	protein_coding	1528.23454501917	2402.54483090522	2083.74173417924	1350.92186485958	1411.09347397833	1672.88954392372	-0.439348196743078	0.0120452164476454	http://www.ncbi.nlm.nih.gov/nuccore/XM_006257422.1
NM_001007684.1	mRNA	Klf2	protein_coding	2554.6369921687	4095.18145725184	3697.65490804342	2113.19260662562	2912.69132763925	2491.03235014449	-0.460938563889281	0.012086372738029	http://www.ncbi.nlm.nih.gov/nuccore/NM_001007684.1
NM_022177.3	mRNA	Cxcl12	protein_coding	1454.78876696473	907.610231887513	1240.80032975126	1581.57031043625	1514.1616212951	1802.05441896865	0.443355978263777	0.012102813339988	http://www.ncbi.nlm.nih.gov/nuccore/NM_022177.3
NM_053539.2	mRNA	Idi1	protein_coding	1157.56874437913	423.116793451519	381.830762498226	1082.45444895898	1065.86868312757	1307.56292766444	0.816147315907368	0.0121117343359168	http://www.ncbi.nlm.nih.gov/nuccore/NM_053539.2
NM_001109253.1	mRNA	Clec1a	protein_coding	2734.42944179186	3399.26842895999	5424.51314159106	2280.27478273048	3090.35701373449	2569.67624227937	-0.541398783030577	0.012118602998738	http://www.ncbi.nlm.nih.gov/nuccore/NM_001109253.1
XM_002727835.6	mRNA	Abca6	protein_coding	76.1768167686736	48.7087230437853	53.5464909298694	206.388941116267	111.260884060736	66.2244291620424	1.10565491908211	0.0121216257506369	http://www.ncbi.nlm.nih.gov/nuccore/XM_002727835.6
NM_001134688.1	mRNA	Ccdc40	protein_coding	572.711401522947	568.043782869771	417.15577129621	824.62850966116	884.803739123305	552.773486550126	0.53682525260784	0.0121321913864766	http://www.ncbi.nlm.nih.gov/nuccore/NM_001134688.1
XM_017592480.1	mRNA	Gata2	protein_coding	2774.04804074728	2979.67898171889	3719.59638920976	2051.73036966303	2586.73061924755	2559.96891353595	-0.395667142990264	0.0121974721050441	http://www.ncbi.nlm.nih.gov/nuccore/XM_017592480.1
NM_053442.1	mRNA	Slc7a8	protein_coding	683.742833862586	1155.81084136514	1089.28330756041	622.15070583934	692.231438651198	742.447844757475	-0.509478617808483	0.0122097839046065	http://www.ncbi.nlm.nih.gov/nuccore/NM_053442.1
XM_006257224.2	mRNA	Pcdh19	protein_coding	1313.97030916372	1510.40617124862	2380.07450020513	1046.96009980629	1214.15226386041	1384.61703931518	-0.512777889070329	0.0122279271702974	http://www.ncbi.nlm.nih.gov/nuccore/XM_006257224.2
XM_017601411.1	mRNA	LOC501297	protein_coding	15.5314413230273	2.71016477792485	5.19239372460715	3.14802623896655	0	0	-2.85305214674152	0.0122308212955216	http://www.ncbi.nlm.nih.gov/nuccore/XM_017601411.1
XM_017594703.1	mRNA	Mgat3	protein_coding	598.880102886316	698.641203520731	428.488654076628	797.865182964865	1162.99517251514	644.744726357799	0.59329856479468	0.0122374378307186	http://www.ncbi.nlm.nih.gov/nuccore/XM_017594703.1
XM_008772740.2	mRNA	Notch4	protein_coding	3029.01177984135	3049.18991388903	3156.08778471946	2382.56559752495	2670.52009196012	2246.47928655573	-0.339159625596405	0.0122495370128967	http://www.ncbi.nlm.nih.gov/nuccore/XM_008772740.2
NM_133568.1	mRNA	Rasd2	protein_coding	261.343493087269	266.573961949762	313.28210846657	459.137052131841	418.851544441504	351.74800399655	0.547791882093184	0.0122942122441848	http://www.ncbi.nlm.nih.gov/nuccore/NM_133568.1
NM_001004022.2	mRNA	Krt15	protein_coding	35.6851256650729	110.451598194405	21.0114373478742	67.4210767774678	647.160884001838	31.7758279832788	2.16699000525566	0.0123011885402021	http://www.ncbi.nlm.nih.gov/nuccore/NM_001004022.2
XM_017593323.1	mRNA	Sox17	protein_coding	1701.71501906536	1996.76003047421	2664.37468132535	1591.21918028081	1370.50687231795	1727.49989855732	-0.4398331911419	0.012304732917714	http://www.ncbi.nlm.nih.gov/nuccore/XM_017593323.1
XM_006247339.3	mRNA	Rundc3a	protein_coding	18.8113111637642	18.7786592198274	17.4396206566117	31.3815709034069	48.0310228604284	35.5029177024365	1.05759978912074	0.0123243321011781	http://www.ncbi.nlm.nih.gov/nuccore/XM_006247339.3
XM_017588900.1	mRNA	Nccrp1	protein_coding	7.34919295571896	12.2754603701541	7.5877426530778	3.20368426588078	2.77728702447606	0.718481269495476	-1.98456699805017	0.0123257755489027	http://www.ncbi.nlm.nih.gov/nuccore/XM_017588900.1
NM_001100700.1	mRNA	Sfrp2	protein_coding	874.601957092596	562.232124378792	485.478349210908	891.661696110562	1272.49765038159	759.973398919519	0.604745531577078	0.0123456843150466	http://www.ncbi.nlm.nih.gov/nuccore/NM_001100700.1
XM_008771473.2	mRNA	Slc25a48	protein_coding	180.768686184505	181.259463155393	130.751680885969	277.150244278834	462.688622181763	163.92222861337	0.874445038909507	0.012351790272032	http://www.ncbi.nlm.nih.gov/nuccore/XM_008771473.2
NM_001127319.1	mRNA	Ephb2	protein_coding	78.3202181970832	66.6411434642764	57.3883329982633	112.172612172453	137.299806984901	105.816045771728	0.810479264744102	0.0123566446458928	http://www.ncbi.nlm.nih.gov/nuccore/NM_001127319.1
NM_023966.1	mRNA	Kcns2	protein_coding	20.9456573546332	23.4532932867594	28.2675835959279	9.73104496695784	9.15969250847051	12.5458026952453	-1.19582635178505	0.0123585069092856	http://www.ncbi.nlm.nih.gov/nuccore/NM_023966.1
NM_001004201.1	mRNA	Lrrc46	protein_coding	449.361459288333	446.022860540055	297.061057137084	711.368323345162	738.465015685543	404.33102044257	0.635657794170302	0.0123717176790426	http://www.ncbi.nlm.nih.gov/nuccore/NM_001004201.1
XM_017592994.1	mRNA	Osbpl3	protein_coding	1174.81116258644	1244.88806519592	1101.03494806167	1392.96131447843	1676.3719219309	1478.65749099445	0.369123189302435	0.0123977495503599	http://www.ncbi.nlm.nih.gov/nuccore/XM_017592994.1
NM_001276707.1	mRNA	Srebf1	protein_coding	2987.03326221623	2542.29945219547	1680.70270463191	3392.6814169147	2896.7071080188	3764.63425669675	0.47939092536848	0.0124533533160868	http://www.ncbi.nlm.nih.gov/nuccore/NM_001276707.1
XM_006257423.3	mRNA	Amot	protein_coding	1657.83995982135	2610.95900988084	2257.29862093455	1470.58820171201	1559.31189290287	1799.60406688757	-0.434175704438457	0.0124573038492575	http://www.ncbi.nlm.nih.gov/nuccore/XM_006257423.3
XM_006256335.3	mRNA	RGD1564162	protein_coding	199.531185890319	194.446005964139	108.813395020196	331.912792276867	355.542826382359	190.627329645279	0.803324839786742	0.0124923837799528	http://www.ncbi.nlm.nih.gov/nuccore/XM_006256335.3
XM_006255708.3	mRNA	Crispld2	protein_coding	2624.65844189149	4005.96169232654	3824.01141510088	2284.52812968221	3156.75300382648	2030.84153068322	-0.484541025262361	0.0124966318668268	http://www.ncbi.nlm.nih.gov/nuccore/XM_006255708.3
XM_017590862.1	mRNA	Igsf10	protein_coding	2838.42106579625	1494.38992495862	1266.71538784293	2463.53733393128	2924.50924072597	3100.17110458113	0.600051992086969	0.0125747037578717	http://www.ncbi.nlm.nih.gov/nuccore/XM_017590862.1
XM_017590861.1	mRNA	Igsf10	protein_coding	2863.50412853873	1500.9597010372	1275.39374795478	2481.86525531519	2950.28436937925	3125.85233339785	0.60151239248357	0.0125925335777965	http://www.ncbi.nlm.nih.gov/nuccore/XM_017590861.1
NM_001106126.1	mRNA	Enkur	protein_coding	246.560058408104	196.163365084014	177.699985041188	368.585379151302	388.641138624656	233.807397533879	0.674577674787378	0.0126164042403034	http://www.ncbi.nlm.nih.gov/nuccore/NM_001106126.1
NM_173151.1	mRNA	Pcyt1b	protein_coding	36.6158645641068	43.2229823095632	39.6976658832588	65.8708388958923	96.888060508447	64.3399658510518	0.923844594933577	0.0126549971541806	http://www.ncbi.nlm.nih.gov/nuccore/NM_173151.1
XM_017590442.1	mRNA	Ryr1	protein_coding	122.290678003782	108.820628826217	134.845765103278	69.0343900665956	73.6546160080886	72.9118617433025	-0.761412353656684	0.0127659030115872	http://www.ncbi.nlm.nih.gov/nuccore/XM_017590442.1
NM_019292.4	mRNA	Car3	protein_coding	24.1687341921471	68.9655857462277	20.6395274164278	74.8698814947761	452.770681015894	10.3244686330911	2.24824678695133	0.0127750260049252	http://www.ncbi.nlm.nih.gov/nuccore/NM_019292.4
XM_006236620.2	mRNA	Mad2l1	protein_coding	158.893881585401	154.85174603183	180.724580705296	222.239670347765	336.279184085688	230.015681632234	0.673581960209469	0.012796713348835	http://www.ncbi.nlm.nih.gov/nuccore/XM_006236620.2
XM_008762250.1	mRNA	Plcb4	protein_coding	5021.18193959403	4999.03758227059	5625.2899271748	3522.18044959952	3420.48248788163	4900.70159491606	-0.40139865622793	0.0128176767186845	http://www.ncbi.nlm.nih.gov/nuccore/XM_008762250.1
NM_017316.2	mRNA	Slc23a2	protein_coding	4591.56503422675	4565.36544767211	4306.70709343464	5888.37727082363	5326.03639478405	5672.20064567401	0.326700761923366	0.0128215029872088	http://www.ncbi.nlm.nih.gov/nuccore/NM_017316.2
XM_008770328.2	mRNA	Ablim2	protein_coding	196.711253425193	334.241100947031	430.291508602049	217.621571501785	146.144856438336	200.6076479962	-0.767841351675809	0.0128665871689841	http://www.ncbi.nlm.nih.gov/nuccore/XM_008770328.2
NM_144762.2	mRNA	Baalc	protein_coding	374.144789325654	361.457293925527	313.969489453972	505.594040892335	523.835227783188	448.786366299424	0.492967605893304	0.0128812251758427	http://www.ncbi.nlm.nih.gov/nuccore/NM_144762.2
NM_001135719.1	mRNA	Wdr72	protein_coding	21.8944506635483	22.621347315692	8.04719235289052	33.5829578868292	71.3254860909334	28.4762383276413	1.33767319411854	0.0129392989083026	http://www.ncbi.nlm.nih.gov/nuccore/NM_001135719.1
NM_001108172.1	mRNA	Ttk	protein_coding	31.5253682107221	68.6684624408113	66.5116028921215	102.578258698438	204.063490281334	67.9217917589419	1.16563071946261	0.0129698652458358	http://www.ncbi.nlm.nih.gov/nuccore/NM_001108172.1
NM_001007638.1	mRNA	RGD1359334	protein_coding	0.0111830562203488	1.89804943874309	1.24293218336251	5.4125015125676	9.31934391123418	3.11712246675475	2.36234338665963	0.0129864799865552	http://www.ncbi.nlm.nih.gov/nuccore/NM_001007638.1
NM_022586.1	mRNA	Npff	protein_coding	103.388243768005	71.2249873671541	88.019447235269	57.9957652286715	26.4376394256227	47.3286101014295	-0.993169294604717	0.012995543930373	http://www.ncbi.nlm.nih.gov/nuccore/NM_022586.1
NM_012846.1	mRNA	Fgf1	protein_coding	195.49456652335	199.922529348331	233.962191783211	395.418578879124	305.55108446202	266.358650384442	0.619648596214616	0.0129986274566847	http://www.ncbi.nlm.nih.gov/nuccore/NM_012846.1
NM_012685.2	mRNA	Vipr1	protein_coding	13579.4242705798	18019.2201254541	21732.8132486711	12156.4244212893	13133.8972708504	14548.9461197026	-0.420725791637664	0.0130272873800011	http://www.ncbi.nlm.nih.gov/nuccore/NM_012685.2
XM_017590528.1	mRNA	Abca14	protein_coding	3.14759450515736	0	8.17504656309263	1.38777878078145e-17	1.38777878078145e-17	1.38777878078145e-17	-4.98262888360517	0.0130637848452857	http://www.ncbi.nlm.nih.gov/nuccore/XM_017590528.1
XM_017590527.1	mRNA	Abca14	protein_coding	3.14759450515736	0	8.17504656309263	1.38777878078145e-17	1.38777878078145e-17	1.38777878078145e-17	-4.98263593253414	0.01306771859203	http://www.ncbi.nlm.nih.gov/nuccore/XM_017590527.1
XM_017590526.1	mRNA	Abca14	protein_coding	3.14759450515736	0	8.17504656309263	1.38777878078145e-17	1.38777878078145e-17	1.38777878078145e-17	-4.98264143909266	0.0130707927152427	http://www.ncbi.nlm.nih.gov/nuccore/XM_017590526.1
XM_017590525.1	mRNA	Abca14	protein_coding	3.14759450515736	0	8.17504656309263	1.38777878078145e-17	1.38777878078145e-17	1.38777878078145e-17	-4.98264694606922	0.0130738680516497	http://www.ncbi.nlm.nih.gov/nuccore/XM_017590525.1
XM_006235068.3	mRNA	Slc23a2	protein_coding	4582.15850790201	4564.42789025393	4295.5534201937	5864.66167735555	5321.4353919962	5660.60354267356	0.32559120461321	0.0130882477762301	http://www.ncbi.nlm.nih.gov/nuccore/XM_006235068.3
XM_008761076.2	mRNA	Serpini1	protein_coding	59.4617603395865	22.2792686281037	57.7482485951789	92.7568860106272	118.017199567439	80.0210338332012	1.05692051222335	0.0130982313809911	http://www.ncbi.nlm.nih.gov/nuccore/XM_008761076.2
NM_013083.2	mRNA	Hspa5	protein_coding	6672.35455013345	4419.73824746654	3916.78791334809	6692.70217329205	6246.50736975804	7751.82570742985	0.463133416620562	0.0131168425565125	http://www.ncbi.nlm.nih.gov/nuccore/NM_013083.2
XM_006247340.3	mRNA	Rundc3a	protein_coding	15.6893170055825	17.8647701004866	14.9853746509946	31.330231002609	45.2952524266577	27.889604304974	1.10005595099528	0.0131201449415109	http://www.ncbi.nlm.nih.gov/nuccore/XM_006247340.3
NM_001113751.1	mRNA	Cdk2ap1	protein_coding	1247.88907453557	1120.93202744731	927.783143982106	1537.26348390866	1442.44067597122	1350.1582143872	0.392500431420453	0.0131590870300788	http://www.ncbi.nlm.nih.gov/nuccore/NM_001113751.1
XM_017590556.1	mRNA	LOC108348722	protein_coding	6.25020741482678	2.75974156679986	6.10720056643955	0.0111940311736392	0	1.74812934518423	-2.8065055288134	0.0132030931231519	http://www.ncbi.nlm.nih.gov/nuccore/XM_017590556.1
XM_008762251.1	mRNA	Plcb4	protein_coding	4954.2895916792	4945.52764113699	5553.39199723849	3480.1367848278	3391.94880535145	4843.53765888004	-0.399198640103992	0.0132167268241011	http://www.ncbi.nlm.nih.gov/nuccore/XM_008762251.1
NM_138518.2	mRNA	Crispld2	protein_coding	2547.31696993189	3924.28763844624	3759.53187982278	2216.6172223568	3099.68733139608	1990.25308843491	-0.485682689645386	0.0132228819025281	http://www.ncbi.nlm.nih.gov/nuccore/NM_138518.2
XM_017595547.1	mRNA	Tecta	protein_coding	6.23519681618533	0.866561639514286	6.03734466497623	0.00566805017528835	0.938729989894081	0	-3.37017457212291	0.0132261624378868	http://www.ncbi.nlm.nih.gov/nuccore/XM_017595547.1
XM_008766131.2	mRNA	Tecta	protein_coding	6.23519681618533	0.866561639514286	6.03734466497623	0.00566805017528835	0.938729989894081	0	-3.37017726381462	0.01322858321701	http://www.ncbi.nlm.nih.gov/nuccore/XM_008766131.2
XM_008766130.2	mRNA	Tecta	protein_coding	6.23519681618533	0.866561639514286	6.03734466497623	0.00566805017528835	0.938729989894081	0	-3.37017807972376	0.0132293171216453	http://www.ncbi.nlm.nih.gov/nuccore/XM_008766130.2
XM_017590076.1	mRNA	Zfp939	protein_coding	8.27951928089028	1.81758586867815	2.64096575609181	0.00566080176809947	0	0.862182140849012	-3.34435282358643	0.0132314520670635	http://www.ncbi.nlm.nih.gov/nuccore/XM_017590076.1
NM_001106814.1	mRNA	Tecta	protein_coding	6.23519681618533	0.866561639514286	6.03734466497623	0.00566805017528835	0.938729989894081	0	-3.37018121834863	0.0132321407914531	http://www.ncbi.nlm.nih.gov/nuccore/NM_001106814.1
XM_006228931.3	mRNA	Zfp939	protein_coding	8.27951928089028	1.81758586867815	2.64096575609181	0.00566080176809947	0	0.862182140849012	-3.34435490496086	0.0132344727190933	http://www.ncbi.nlm.nih.gov/nuccore/XM_006228931.3
XM_008766328.2	mRNA	Layn	protein_coding	107.766150045381	184.266769161529	115.715827620361	286.535152106991	180.196752196776	231.102326513309	0.774013162712772	0.0132399722473745	http://www.ncbi.nlm.nih.gov/nuccore/XM_008766328.2
XM_017591481.1	mRNA	Plcb4	protein_coding	5241.72432130895	5280.67931572737	5933.95230783543	3708.68829584826	3618.39606400887	5164.13669024765	-0.397468764239765	0.0132481988212567	http://www.ncbi.nlm.nih.gov/nuccore/XM_017591481.1
NM_001029924.1	mRNA	Stra6	protein_coding	26.0582057432027	9.2078209450061	26.8445507047947	43.3572798786742	125.10428749469	23.0941276855158	1.6111155041889	0.0132555268046728	http://www.ncbi.nlm.nih.gov/nuccore/NM_001029924.1
NM_022209.3	mRNA	Ppp2r2b	protein_coding	60.4127949997551	31.8201046701817	25.441999381778	61.6855329308076	129.307969314735	70.0503087520331	1.14672774727973	0.0132614944994575	http://www.ncbi.nlm.nih.gov/nuccore/NM_022209.3
XM_017596028.1	mRNA	LOC108351703	protein_coding	2.12377124130456	8.58803639140365	0.175752823726723	1.38777878078145e-17	1.38777878078145e-17	1.38777878078145e-17	-4.92606715969351	0.013306696800099	http://www.ncbi.nlm.nih.gov/nuccore/XM_017596028.1
NM_001170408.1	mRNA	Fam193b	protein_coding	1286.67521783482	1259.803526276	1486.00371245455	1128.64753397067	996.870999092976	980.711107759033	-0.376407971567086	0.0133325505861606	http://www.ncbi.nlm.nih.gov/nuccore/NM_001170408.1
XM_017589014.1	mRNA	Ndufs8	protein_coding	586.323118965824	579.273507674493	487.569386319998	733.108379391171	809.225853401397	685.739486110914	0.429617254385224	0.0133811222488303	http://www.ncbi.nlm.nih.gov/nuccore/XM_017589014.1
XM_017596354.1	mRNA	Ankrd44	protein_coding	2154.23807408823	2508.4799990262	2632.7580526187	1860.77454468252	1718.49523263694	2096.15486985353	-0.361958098249114	0.0133988889609656	http://www.ncbi.nlm.nih.gov/nuccore/XM_017596354.1
XM_017597325.1	mRNA	Rundc3a	protein_coding	16.7151842802086	15.9556771744065	14.9641702629311	27.0754138861744	42.4976679318589	32.2240427265888	1.09015730828196	0.0134064705324577	http://www.ncbi.nlm.nih.gov/nuccore/XM_017597325.1
XM_006255218.3	mRNA	Tecr	protein_coding	1905.37589973996	1830.65178464448	1702.26503690429	2463.33703354105	2571.10856180915	1970.43164100882	0.364780961636123	0.0134066263729288	http://www.ncbi.nlm.nih.gov/nuccore/XM_006255218.3
XM_006235069.2	mRNA	Slc23a2	protein_coding	4493.31030106679	4377.59621540122	4192.64837592988	5690.01472506905	5168.63052274017	5493.26208112423	0.32381238463566	0.0134317536494563	http://www.ncbi.nlm.nih.gov/nuccore/XM_006235069.2
XM_006228494.3	mRNA	LOC102553424	protein_coding	17.7201912078745	6.42624672712037	19.4441313165051	5.37381192805988	5.54721577363077	3.19562050288263	-1.60549554366525	0.0134580425009502	http://www.ncbi.nlm.nih.gov/nuccore/XM_006228494.3
XM_017590636.1	mRNA	Slc16a1	protein_coding	592.624863213978	557.60101341435	602.388979456353	657.805250764775	825.74373110323	890.010077240829	0.43848065047188	0.0135047827992878	http://www.ncbi.nlm.nih.gov/nuccore/XM_017590636.1
NM_001198970.1	mRNA	Ceacam19	protein_coding	16.6501351750303	10.2856862970863	8.93076070950765	20.6266291112895	35.1203050200346	28.1559560185888	1.21651095510946	0.0135262474144122	http://www.ncbi.nlm.nih.gov/nuccore/NM_001198970.1
XM_008770359.2	mRNA	Lif	protein_coding	21.9470275164575	23.5008080344414	18.7878445539444	51.6108312865319	41.3966006250257	35.3613489078587	0.993281526841536	0.0135496633939493	http://www.ncbi.nlm.nih.gov/nuccore/XM_008770359.2
XM_017596186.1	mRNA	Ankk1	protein_coding	1.38777878078145e-17	1.38777878078145e-17	1.38777878078145e-17	0.0563598207191869	6.56095349177212	3.29132169243873	4.79663591318077	0.0135732677340024	http://www.ncbi.nlm.nih.gov/nuccore/XM_017596186.1
XM_002728832.4	mRNA	Ifitm5	protein_coding	65.9640924130896	79.7362876563528	116.884098087728	52.7283973487317	41.3482627945598	43.8237397905707	-0.927556890366879	0.0136436788297159	http://www.ncbi.nlm.nih.gov/nuccore/XM_002728832.4
XM_218559.9	mRNA	Fam83e	protein_coding	130.482304896448	81.5590226761557	82.2469352077107	217.536714272	181.370464311714	127.012963882786	0.836621446481174	0.0136491610465985	http://www.ncbi.nlm.nih.gov/nuccore/XM_218559.9
XM_006248208.3	mRNA	Col8a1	protein_coding	110.862649792084	160.721121704973	110.706317367849	202.742989448258	278.291191838116	166.854585709223	0.759891684841541	0.0136790540310802	http://www.ncbi.nlm.nih.gov/nuccore/XM_006248208.3
XM_006257421.1	mRNA	Amot	protein_coding	1549.13694007483	2423.19702753291	2101.101981073	1369.2509210651	1434.10719577409	1700.22990110955	-0.431240960420033	0.0137088502517391	http://www.ncbi.nlm.nih.gov/nuccore/XM_006257421.1
XM_006245393.3	mRNA	Hjurp	protein_coding	112.940217321088	104.079456064848	162.823980603035	225.352945374684	335.537719703783	136.681384777384	0.875991686909988	0.0137296043019714	http://www.ncbi.nlm.nih.gov/nuccore/XM_006245393.3
NM_001169129.1	mRNA	Pcdh19	protein_coding	770.482916114705	1002.57662236132	1426.92025428898	639.444075828908	752.994793151409	826.202125177301	-0.527436582584613	0.013751513933509	http://www.ncbi.nlm.nih.gov/nuccore/NM_001169129.1
XM_017594223.1	mRNA	Coch	protein_coding	7.27292659222068	6.61294696783299	0.218054193710601	19.6138540907329	74.5601913269031	1.67117478460615	2.72336200908431	0.0137743732450922	http://www.ncbi.nlm.nih.gov/nuccore/XM_017594223.1
XM_006227739.3	mRNA	Tpd52l1	protein_coding	68.9774889363093	88.4406484659377	44.1630013141257	36.6080353166298	33.1222270970498	31.3757371006535	-0.992720732309163	0.0137757580922768	http://www.ncbi.nlm.nih.gov/nuccore/XM_006227739.3
XM_017599311.1	mRNA	Ablim2	protein_coding	183.125639530395	326.763749459914	394.464491954502	202.52599454802	125.847143273162	194.918333154757	-0.788885357971987	0.0137774676945025	http://www.ncbi.nlm.nih.gov/nuccore/XM_017599311.1
NM_001107902.1	mRNA	Sox17	protein_coding	1203.16263055464	1486.08019289873	1908.23131120507	1084.58830337063	1057.59634338011	1245.35156312565	-0.439890923007963	0.0137881396760398	http://www.ncbi.nlm.nih.gov/nuccore/NM_001107902.1
XM_008772246.2	mRNA	LOC501297	protein_coding	14.5252808485586	2.69924897682007	8.68586518025383	3.17805588140805	1.84492432759095	0	-2.34799161058699	0.0138057429227498	http://www.ncbi.nlm.nih.gov/nuccore/XM_008772246.2
XM_006245994.3	mRNA	Hn1l	protein_coding	1196.67659959031	969.699733572322	1005.5390969285	1362.69349694794	1427.76042033153	1318.74261687969	0.373420290082268	0.0138110552793938	http://www.ncbi.nlm.nih.gov/nuccore/XM_006245994.3
XM_017598781.1	mRNA	Serpinb11	protein_coding	2.1388955643635	6.61171302531706	6.10504198318694	18.4421359930435	51.2938933696785	2.58782536040965	2.25331767324088	0.0138399797517233	http://www.ncbi.nlm.nih.gov/nuccore/XM_017598781.1
XM_008769453.1	mRNA	Serpinb11	protein_coding	2.1388955643635	6.61171302531706	6.10504198318694	18.4421359930435	51.2938933696785	2.58782536040965	2.25331774990635	0.0138427718350304	http://www.ncbi.nlm.nih.gov/nuccore/XM_008769453.1
XM_006236619.2	mRNA	Mad2l1	protein_coding	193.346648203831	167.96393039829	199.403655308394	244.885124812507	364.788123948279	264.046004229718	0.640332153175163	0.0138458068522018	http://www.ncbi.nlm.nih.gov/nuccore/XM_006236619.2
XM_017597097.1	mRNA	Slc16a11	protein_coding	329.116550917456	249.649942048119	237.178511833266	416.121992451939	481.618584214813	327.603551910092	0.585813969245462	0.0138713483738565	http://www.ncbi.nlm.nih.gov/nuccore/XM_017597097.1
XM_006257420.3	mRNA	Amot	protein_coding	1679.78754248802	2632.55014201823	2274.65948765041	1492.14985731006	1582.32463560688	1826.94284934404	-0.426255287766716	0.0138849586354442	http://www.ncbi.nlm.nih.gov/nuccore/XM_006257420.3
XM_008760160.2	mRNA	Trpm5	protein_coding	416.036346784105	381.967284418235	544.746711738914	398.318408926614	239.248934310472	142.402925832716	-0.783681795493638	0.0139332774660122	http://www.ncbi.nlm.nih.gov/nuccore/XM_008760160.2
NM_199094.2	mRNA	Tubb4b	protein_coding	7132.37618232474	6454.23170969808	5182.33073711514	8386.27590024377	8454.9821613111	7391.77915144388	0.36844839860695	0.0139904304482598	http://www.ncbi.nlm.nih.gov/nuccore/NM_199094.2
NM_001108740.1	mRNA	Ckap4	protein_coding	1003.28993784168	812.007068972324	757.824045239525	1088.90467538359	1247.39967142896	1078.46494757058	0.40791665437077	0.0140049665165109	http://www.ncbi.nlm.nih.gov/nuccore/NM_001108740.1
NM_001008814.1	mRNA	Krt81	protein_coding	9.3962146101432	4.60539888550268	12.0904652677772	0.0272327873628659	4.73501652348703	0	-2.40225821460747	0.0140259767984843	http://www.ncbi.nlm.nih.gov/nuccore/NM_001008814.1
NM_001013182.1	mRNA	Hn1l	protein_coding	1202.94834814024	972.513788873044	1015.4443884094	1370.23938396088	1432.36095844039	1327.02979088902	0.371986585772911	0.0140301892212779	http://www.ncbi.nlm.nih.gov/nuccore/NM_001013182.1
XM_006243465.3	mRNA	Ttk	protein_coding	45.0848465471067	81.8099220708131	74.1453975403032	128.384081658059	227.050983234937	71.1504146353163	1.08409088553324	0.0140416720502451	http://www.ncbi.nlm.nih.gov/nuccore/XM_006243465.3
XM_006243464.3	mRNA	Ttk	protein_coding	45.0848465471067	81.8099220708131	74.1453975403032	128.384081658059	227.050983234937	71.1504146353163	1.08409094638068	0.0140447042419877	http://www.ncbi.nlm.nih.gov/nuccore/XM_006243464.3
XM_006243463.3	mRNA	Ttk	protein_coding	45.0848465471067	81.8099220708131	74.1453975403032	128.384081658059	227.050983234937	71.1504146353163	1.08409102710326	0.014048727942154	http://www.ncbi.nlm.nih.gov/nuccore/XM_006243463.3
XM_017596115.1	mRNA	LOC501033	protein_coding	17.957066869579	78.425491428933	26.7007565535475	15.0613910511403	6.26334152220285	19.4038460179167	-1.58066198437815	0.014052083431141	http://www.ncbi.nlm.nih.gov/nuccore/XM_017596115.1
XM_017590626.1	mRNA	Gstm1	protein_coding	691.946307602771	801.831632048489	644.946889235729	1084.50064197898	1356.26120061643	684.329201276256	0.546488912460584	0.0140705699299816	http://www.ncbi.nlm.nih.gov/nuccore/XM_017590626.1
XM_226891.9	mRNA	Dnah5_1	protein_coding	489.076858812194	438.424365988783	367.419993468314	639.234306906427	634.289028686299	529.903728935829	0.476592423199451	0.0140742368105172	http://www.ncbi.nlm.nih.gov/nuccore/XM_226891.9
XM_017591482.1	mRNA	Plcb4	protein_coding	5173.78564373229	5199.00280856079	5857.09080938245	3666.64354803666	3577.89350538894	5105.31854045406	-0.393892025283974	0.0140777089185397	http://www.ncbi.nlm.nih.gov/nuccore/XM_017591482.1
NM_031853.4	mRNA	Dbi	protein_coding	377.2524701556	340.782954794678	296.674536945954	508.786567806656	477.741357300461	446.354924023536	0.496672801490064	0.0141444231020603	http://www.ncbi.nlm.nih.gov/nuccore/NM_031853.4
XM_006244268.2	mRNA	Pot1b	protein_coding	491.28379661986	517.264212602415	555.171256167826	395.597436760853	321.108670942937	404.444919841863	-0.479593602259112	0.0141805300466321	http://www.ncbi.nlm.nih.gov/nuccore/XM_006244268.2
NM_001282336.1	mRNA	Enho	protein_coding	38.6851911389575	39.421506884632	40.8686306960597	24.6752504438497	13.6738068589063	19.8971434392297	-1.02678009763918	0.0141816905377423	http://www.ncbi.nlm.nih.gov/nuccore/NM_001282336.1
NM_001108706.1	mRNA	Efcab10	protein_coding	136.691587245767	98.5974999645938	47.03076923723	199.339301083478	187.826870274919	150.428801595509	0.928347656291233	0.0142088910877226	http://www.ncbi.nlm.nih.gov/nuccore/NM_001108706.1
NM_001011949.1	mRNA	Ccna1	protein_coding	181.746543058708	141.7172082324	123.22092395373	328.502546870716	262.381941853918	166.629600896322	0.760927052070603	0.0142102345377361	http://www.ncbi.nlm.nih.gov/nuccore/NM_001011949.1
NM_001107310.1	mRNA	Spock3	protein_coding	187.112256982321	266.919552978194	123.725735480307	90.6330333409969	144.955309421164	60.6099841102574	-0.962434360861596	0.0142319880529015	http://www.ncbi.nlm.nih.gov/nuccore/NM_001107310.1
XM_006236711.3	mRNA	Hk2	protein_coding	415.899292955215	303.101434147619	360.750818950834	507.782781106431	553.315309145924	469.517690101503	0.503629983607339	0.01424759413102	http://www.ncbi.nlm.nih.gov/nuccore/XM_006236711.3
NM_053922.1	mRNA	Acacb	protein_coding	794.397421013621	1016.88129936859	734.32801169731	1189.0870572673	958.066735540664	1320.0070491196	0.445047474201325	0.0142538492641155	http://www.ncbi.nlm.nih.gov/nuccore/NM_053922.1
NM_017279.1	mRNA	Psma2	protein_coding	1128.84275582744	1207.31448542319	1161.58635767447	1427.41757725002	1422.13976143572	1619.76051826281	0.353763312831181	0.0142571418302955	http://www.ncbi.nlm.nih.gov/nuccore/NM_017279.1
XM_008766794.2	mRNA	Pot1b	protein_coding	456.75874913074	413.925672223699	502.996994779428	337.361343139378	240.016878971337	360.702264220663	-0.549575373857151	0.0142739858164438	http://www.ncbi.nlm.nih.gov/nuccore/XM_008766794.2
NM_001191687.1	mRNA	Kcnrg	protein_coding	713.79214821449	569.765852828847	602.625260431849	853.86816089069	1092.00217737308	688.740702759	0.481883979182922	0.0142886517239675	http://www.ncbi.nlm.nih.gov/nuccore/NM_001191687.1
NM_031747.1	mRNA	Cnn1	protein_coding	1101.60583559588	924.619170311007	1074.66531916115	1326.1397580744	2021.88329648115	1068.02446750411	0.51011877586259	0.0143320141218265	http://www.ncbi.nlm.nih.gov/nuccore/NM_031747.1
XM_008764786.2	mRNA	Smoc1	protein_coding	43.979212265905	74.3831888309415	43.8148964638722	94.0101525417542	222.633452596154	57.862364874356	1.20761766049276	0.0143456876192757	http://www.ncbi.nlm.nih.gov/nuccore/XM_008764786.2
XM_008760903.2	mRNA	Ccna2	protein_coding	176.687458792873	167.945382010879	232.435681559398	264.327831022913	498.567067268803	224.644470050081	0.774835584743013	0.0143594940790654	http://www.ncbi.nlm.nih.gov/nuccore/XM_008760903.2
NM_001134623.2	mRNA	RGD1560289	protein_coding	96.224771175085	112.66726414743	121.227590754109	64.6722991641922	52.3327585624193	72.3116227993755	-0.80049495417097	0.0143672543230646	http://www.ncbi.nlm.nih.gov/nuccore/NM_001134623.2
XM_008768921.2	mRNA	Ccdc74a	protein_coding	78.28220872945	60.0506025681627	50.0580894206827	151.750228455583	78.8736799142235	124.353559295926	0.91267572885466	0.0143868893751267	http://www.ncbi.nlm.nih.gov/nuccore/XM_008768921.2
XM_017591777.1	mRNA	Tpx2	protein_coding	250.775136469329	181.987768321998	231.6937328043	296.732309650178	676.442333245149	230.229042871354	0.856333485335909	0.0143943026382331	http://www.ncbi.nlm.nih.gov/nuccore/XM_017591777.1
NM_001109265.1	mRNA	Zbtb8b	protein_coding	0.034497378552623	5.69048051154153	4.84326831259024	20.3434307304403	20.3992178198927	4.46651805033694	2.06245286570598	0.0143995629224029	http://www.ncbi.nlm.nih.gov/nuccore/NM_001109265.1
XM_006251670.3	mRNA	LOC498465	protein_coding	1.05594002455501	0	3.49298084017597	14.8942539522487	8.27090512362285	2.98592129575552	2.48307610205894	0.0144127017419193	http://www.ncbi.nlm.nih.gov/nuccore/XM_006251670.3
XM_008763538.2	mRNA	Sox17	protein_coding	1706.94827174695	2027.73771447779	2747.37565355085	1613.863325879	1388.91252441536	1773.08446253143	-0.440208840651593	0.0144260575365544	http://www.ncbi.nlm.nih.gov/nuccore/XM_008763538.2
NM_001270855.1	mRNA	Stmn4	protein_coding	7.27413974854091	2.75990745390593	4.9784195759408	15.0783208637799	10.0127260962278	17.584638785423	1.490542737048	0.0144357409003816	http://www.ncbi.nlm.nih.gov/nuccore/NM_001270855.1
XM_008762249.1	mRNA	Plcb4	protein_coding	5103.75748491277	5142.67682855243	5775.27816893773	3622.4429830138	3536.47042653544	5046.50119495087	-0.392238732654162	0.0144380703119312	http://www.ncbi.nlm.nih.gov/nuccore/XM_008762249.1
XM_235959.9	mRNA	Igsf9b	protein_coding	102.298902356737	76.9490057652933	61.3223586904987	151.92916006426	143.623915254706	122.349856562222	0.794906733528944	0.014466863842608	http://www.ncbi.nlm.nih.gov/nuccore/XM_235959.9
XM_006246261.3	mRNA	RGD1310352	protein_coding	1261.60247386087	1435.46891642916	1338.86027455301	1588.08875004386	1948.87475199042	1629.36051356655	0.356173897947332	0.0145003112885383	http://www.ncbi.nlm.nih.gov/nuccore/XM_006246261.3
XM_017597519.1	mRNA	Fbxl20	protein_coding	3139.96479079792	4128.76102814365	5887.14642559319	2848.37011369136	3488.87447242072	3082.49463112655	-0.481717504406131	0.0145082241369586	http://www.ncbi.nlm.nih.gov/nuccore/XM_017597519.1
XM_002729196.4	mRNA	LOC100361457	protein_coding	1524.81415212734	1124.58370334253	1112.35711486639	1287.50500657101	1715.80130322042	2301.26779370618	0.496094655940415	0.0145574863761938	http://www.ncbi.nlm.nih.gov/nuccore/XM_002729196.4
NM_019231.2	mRNA	Mapk13	protein_coding	734.81076913479	834.652527408208	745.162946174438	1156.63746328488	1062.30606682354	863.659653464426	0.412421742637844	0.0145631699677657	http://www.ncbi.nlm.nih.gov/nuccore/NM_019231.2
NM_133441.1	mRNA	Shank2	protein_coding	42.7603818842562	26.1796805813894	32.3245703816757	81.756549224196	69.9946132216943	48.4159023268047	0.980973163590454	0.0145676880449941	http://www.ncbi.nlm.nih.gov/nuccore/NM_133441.1
NM_031062.2	mRNA	Mvd	protein_coding	250.622295166462	179.301826472432	108.925261243312	344.840141772556	276.985296375326	283.170313719184	0.746776717213705	0.0145677763884126	http://www.ncbi.nlm.nih.gov/nuccore/NM_031062.2
NM_001025721.1	mRNA	Colec12	protein_coding	2718.45618619217	2100.00443806248	2071.80319884149	2993.80577435431	2657.4008688534	3304.819534286	0.378262112542669	0.0145929051598035	http://www.ncbi.nlm.nih.gov/nuccore/NM_001025721.1
XM_006232506.2	mRNA	Glrb	protein_coding	1.38777878078145e-17	1.38777878078145e-17	1.38777878078145e-17	3.2370307903963	6.5753300795851	0	4.73710137279685	0.0146136092143762	http://www.ncbi.nlm.nih.gov/nuccore/XM_006232506.2
NM_001302143.1	mRNA	Fam150a	protein_coding	0.0111498234842908	2.8709454522697	0.0521549017497603	4.37137016667307	4.54554187192572	9.34292198930426	2.42039584318307	0.0146452147268881	http://www.ncbi.nlm.nih.gov/nuccore/NM_001302143.1
XM_017595515.1	mRNA	Scn11a	protein_coding	0.00382577862230793	0	1.16856544501104	5.35266244477137	6.52938073731912	0.620761851922684	3.13991838706281	0.0146657030773708	http://www.ncbi.nlm.nih.gov/nuccore/XM_017595515.1
NM_001004133.1	mRNA	Shank2	protein_coding	15.6470403353351	13.1323554994862	11.3336844246473	34.4092032942065	34.1463087103872	20.3266534040083	1.13940574961229	0.014687581268875	http://www.ncbi.nlm.nih.gov/nuccore/NM_001004133.1
XM_006244269.2	mRNA	Pot1b	protein_coding	491.28379661986	517.264212602415	555.171256167826	395.599082321258	321.107376267028	406.108413603549	-0.477440825057982	0.0146894171560512	http://www.ncbi.nlm.nih.gov/nuccore/XM_006244269.2
NM_001002835.1	mRNA	Smoc1	protein_coding	13.5605226107643	11.2518516940501	10.062883706747	22.8208857861686	63.19627657377	14.231550450914	1.51276762738403	0.014690650547335	http://www.ncbi.nlm.nih.gov/nuccore/NM_001002835.1
XM_017593324.1	mRNA	Sox17	protein_coding	1593.02504434276	1924.4768332133	2584.98473333041	1550.23730127421	1329.09208751107	1628.03580197997	-0.436650815851443	0.0147027532003151	http://www.ncbi.nlm.nih.gov/nuccore/XM_017593324.1
NM_001276477.1	mRNA	Rps27l	protein_coding	696.018745070743	513.38822493127	617.321177239898	783.812663986847	784.223496921253	895.726016027042	0.432303520427707	0.0147107247393942	http://www.ncbi.nlm.nih.gov/nuccore/NM_001276477.1
XM_017596355.1	mRNA	Ankrd44	protein_coding	2126.01951123223	2495.34082017351	2604.25083358812	1854.30312316847	1710.21201604669	2075.43423813858	-0.357137818755274	0.0147291902931714	http://www.ncbi.nlm.nih.gov/nuccore/XM_017596355.1
XM_017591678.1	mRNA	Ccdc148	protein_coding	31.3309947444791	31.9635303412989	22.6712726139879	52.8606538623705	63.6287850788091	48.6777036289238	0.937622081205434	0.0147382657756784	http://www.ncbi.nlm.nih.gov/nuccore/XM_017591678.1
NM_001135761.1	mRNA	Crb2	protein_coding	26.1230896340091	30.118555748606	18.9785909353585	64.4784518461072	43.1610290949578	42.8437712294956	0.995497674665464	0.0147491719878541	http://www.ncbi.nlm.nih.gov/nuccore/NM_001135761.1
XM_017594831.1	mRNA	Anks1b	protein_coding	29.1585368246458	13.0080088235956	21.0884539656027	8.61606764269668	11.1387606488696	4.74618076014624	-1.35776289224749	0.0147549859804428	http://www.ncbi.nlm.nih.gov/nuccore/XM_017594831.1
XM_017594829.1	mRNA	Anks1b	protein_coding	29.1585368246458	13.0080088235956	21.0884539656027	8.61606764269668	11.1387606488696	4.74618076014624	-1.35776265725863	0.0147583389400773	http://www.ncbi.nlm.nih.gov/nuccore/XM_017594829.1
NM_001108190.1	mRNA	Rtp3	protein_coding	117.139251018123	172.935205827819	118.149832016318	43.4103789298009	62.4928692354566	106.124355230416	-0.944315418762698	0.0147596870661012	http://www.ncbi.nlm.nih.gov/nuccore/NM_001108190.1
XM_017594828.1	mRNA	Anks1b	protein_coding	29.1585368246458	13.0080088235956	21.0884539656027	8.61606764269668	11.1387606488696	4.74618076014624	-1.35776243045639	0.0147615755733138	http://www.ncbi.nlm.nih.gov/nuccore/XM_017594828.1
XM_006251079.3	mRNA	Fgfbp1	protein_coding	442.894289458932	247.686791816818	231.328130609189	461.482152253952	615.180920966776	394.706504690589	0.673926430824602	0.0147665715566767	http://www.ncbi.nlm.nih.gov/nuccore/XM_006251079.3
NM_001013060.1	mRNA	Rit2	protein_coding	1.38777878078145e-17	1.38777878078145e-17	1.38777878078145e-17	2.1827060650798	5.62984332032194	0.683364310127753	4.5689079804248	0.0147870278532527	http://www.ncbi.nlm.nih.gov/nuccore/NM_001013060.1
XM_008758674.2	mRNA	Tpd52l1	protein_coding	62.7001273921311	75.2485730267563	42.7939751809905	34.4309564617037	27.5522328413458	29.7771531608158	-0.975564550395506	0.0148063906162971	http://www.ncbi.nlm.nih.gov/nuccore/XM_008758674.2
NM_001270859.1	mRNA	Stmn4	protein_coding	6.23465694298983	2.77525758095152	3.78407695467187	12.9373106099632	10.0485319316329	15.0436467197676	1.54859259021308	0.0148168398754982	http://www.ncbi.nlm.nih.gov/nuccore/NM_001270859.1
XM_006233582.3	mRNA	Tubb4b	protein_coding	7212.84859510723	6414.7963481766	5151.35653999158	8332.37962385465	8423.6804258935	7472.15996372848	0.367395198338602	0.0148320109362921	http://www.ncbi.nlm.nih.gov/nuccore/XM_006233582.3
XM_006237809.3	mRNA	Sox17	protein_coding	1622.29166025983	1960.14954241832	2644.47590068498	1538.40700090516	1351.18320550174	1698.51849210139	-0.440113455086602	0.0148448585122551	http://www.ncbi.nlm.nih.gov/nuccore/XM_006237809.3
XM_017601476.1	mRNA	Hydin	protein_coding	4899.78275702612	4448.07978608987	2900.49226378012	5971.36565364245	6082.85922143086	4742.33178208213	0.455307633155404	0.0148522022634399	http://www.ncbi.nlm.nih.gov/nuccore/XM_017601476.1
XM_006249412.3	mRNA	Dtx1	protein_coding	156.583281664695	104.140353202968	81.3290169697756	200.494428213061	192.373517698364	188.809988184186	0.764696754017548	0.0148661801446922	http://www.ncbi.nlm.nih.gov/nuccore/XM_006249412.3
XM_008771117.2	mRNA	Spock3	protein_coding	182.940672678022	266.925346507441	124.941024883517	90.6330333409969	144.955309421164	60.6099841102574	-0.955055237551155	0.0148685131264507	http://www.ncbi.nlm.nih.gov/nuccore/XM_008771117.2
XM_006237812.3	mRNA	Sox17	protein_coding	1514.63361792585	1856.8975597824	2416.4589882912	1434.9169713168	1283.07810237542	1580.03479652696	-0.428851102506475	0.0148807209498109	http://www.ncbi.nlm.nih.gov/nuccore/XM_006237812.3
XM_008763681.1	mRNA	Tpm2	protein_coding	474.533961377043	454.326016823172	514.250523561814	627.476689194669	695.063112353709	620.374599067093	0.42958841916383	0.0148863316214268	http://www.ncbi.nlm.nih.gov/nuccore/XM_008763681.1
XM_017593325.1	mRNA	Sox17	protein_coding	1599.29803478021	1933.86241838076	2617.1944542439	1553.47638602252	1336.45539026544	1646.27384049473	-0.438714733509343	0.0149976537883725	http://www.ncbi.nlm.nih.gov/nuccore/XM_017593325.1
NM_001029911.1	mRNA	Cit	protein_coding	62.7666738391612	74.1898905876839	75.4788099514599	119.787037785537	211.334673950989	81.2381033926738	0.95555066006337	0.0150030868525071	http://www.ncbi.nlm.nih.gov/nuccore/NM_001029911.1
XM_006234990.3	mRNA	Kcnip3	protein_coding	305.413422567394	452.432881158894	710.033203259793	316.927705940669	296.362266870082	308.998183878097	-0.669838260662193	0.015040015283047	http://www.ncbi.nlm.nih.gov/nuccore/XM_006234990.3
XM_008771810.2	mRNA	Armc4	protein_coding	154.706107188737	161.482444528253	158.688519892976	300.566968967099	242.067324031103	200.057296867378	0.644062470293542	0.0150936376373027	http://www.ncbi.nlm.nih.gov/nuccore/XM_008771810.2
XM_006253651.3	mRNA	Fam193b	protein_coding	1480.03863870575	1429.71354572398	1735.12014740448	1308.68986378082	1173.62170435981	1133.95328914526	-0.360982475059023	0.0150999057227339	http://www.ncbi.nlm.nih.gov/nuccore/XM_006253651.3
XM_017596807.1	mRNA	Dnah7_1	protein_coding	1221.7626828025	1025.11418430201	996.956063795	1379.956401059	1542.88828852363	1292.13181261858	0.377543386500991	0.0151031014546129	http://www.ncbi.nlm.nih.gov/nuccore/XM_017596807.1
XM_006230128.3	mRNA	Acsm1	protein_coding	64.77363549158	94.233691055684	19.8494222562078	144.433499507644	191.835921971855	82.0613294377123	1.2290232783939	0.0151122893679835	http://www.ncbi.nlm.nih.gov/nuccore/XM_006230128.3
NM_001039002.1	mRNA	Fam43a	protein_coding	2372.65352943796	2827.74599094359	2390.2542023088	1872.68228478164	1989.22388719488	2125.04270130435	-0.34241489419295	0.0151581560486363	http://www.ncbi.nlm.nih.gov/nuccore/NM_001039002.1
NM_001107037.1	mRNA	Epx	protein_coding	0.018278490608408	1.87525915059077	3.53733955227757	9.66231156171903	10.185701669458	4.74556351068674	2.12019765844019	0.0151637342309963	http://www.ncbi.nlm.nih.gov/nuccore/NM_001107037.1
XM_003751193.4	mRNA	Dtx1	protein_coding	156.583281664695	104.140353202968	81.3290169697756	199.419948293085	192.375317107983	188.813819723059	0.762049122681938	0.0151943665554374	http://www.ncbi.nlm.nih.gov/nuccore/XM_003751193.4
NM_138876.1	mRNA	Ampd1	protein_coding	16.6607849292478	3.59701911856836	18.1440688990352	0.0470731302025524	6.59325518660929	1.55485102258784	-2.17997445238347	0.0152096390676602	http://www.ncbi.nlm.nih.gov/nuccore/NM_138876.1
XM_017593316.1	mRNA	Ccnl2	protein_coding	3725.09965439026	3302.58427859669	4026.09057395425	3320.28237904154	2569.04025843325	2690.5539453386	-0.365556505310742	0.0152133102831492	http://www.ncbi.nlm.nih.gov/nuccore/XM_017593316.1
NM_001106120.1	mRNA	Usp6nl	protein_coding	3016.53574603318	3466.96884205232	3828.91201202112	2441.93802300092	2836.16160554897	2803.46028677105	-0.351331437650643	0.0152454487653876	http://www.ncbi.nlm.nih.gov/nuccore/NM_001106120.1
XM_006232219.2	mRNA	Tmem212	protein_coding	160.96695842654	202.972268942567	119.732981840916	282.423667219762	351.943487941688	183.215411848739	0.756143187884353	0.0152527974864444	http://www.ncbi.nlm.nih.gov/nuccore/XM_006232219.2
NM_001191628.1	mRNA	Tenm4	protein_coding	204.780073849429	185.907526585247	144.358316899343	233.032492713519	337.120680264416	268.304693334632	0.64722660441639	0.0152730281981833	http://www.ncbi.nlm.nih.gov/nuccore/NM_001191628.1
NM_001108996.2	mRNA	Ap1m2	protein_coding	616.700031017235	622.386611526645	695.205722647056	823.678225319462	849.63671770747	858.269965049512	0.388876944635851	0.0152791170423219	http://www.ncbi.nlm.nih.gov/nuccore/NM_001108996.2
XM_017589501.1	mRNA	Trpm5	protein_coding	419.171909208266	383.843173307586	549.698099498353	404.793160058265	243.850069631215	147.384906367838	-0.764981210002569	0.0153420848524005	http://www.ncbi.nlm.nih.gov/nuccore/XM_017589501.1
NM_017286.3	mRNA	Cyp11a1	protein_coding	2.06233781666638	0	0.0352612831793672	5.38419091121773	7.44626124010244	2.29519752835612	2.63399282602723	0.0153444120783719	http://www.ncbi.nlm.nih.gov/nuccore/NM_017286.3
XM_017591902.1	mRNA	RGD1563222	protein_coding	289.661947106637	339.752077790616	514.54920126789	244.741890711726	237.443122242743	261.890586825902	-0.619319001087377	0.0153970901582483	http://www.ncbi.nlm.nih.gov/nuccore/XM_017591902.1
NM_017314.1	mRNA	Ubc	protein_coding	922.825663093352	462.494138017539	1034.1580330189	489.501741143215	414.022823379067	640.113311329887	-0.647718950491094	0.0154797039834909	http://www.ncbi.nlm.nih.gov/nuccore/NM_017314.1
XM_017597852.1	mRNA	Dcbld2	protein_coding	1869.80926104076	1622.18987983623	1621.64680465451	2101.19406851511	2048.08507140389	2318.09072006897	0.338884933401861	0.0154886760600498	http://www.ncbi.nlm.nih.gov/nuccore/XM_017597852.1
XM_017595353.1	mRNA	RGD1565866	protein_coding	1454.87376545367	1388.49928991286	1190.46151270783	1982.4315703144	1812.5272557317	1461.76102557089	0.381184414985679	0.0155652078242969	http://www.ncbi.nlm.nih.gov/nuccore/XM_017595353.1
XM_006235089.3	mRNA	Plcb4	protein_coding	5055.67295503138	5027.20130986688	5652.56562135957	3604.1109921954	3543.84601223329	4934.62504349572	-0.380815522128414	0.0155914244484207	http://www.ncbi.nlm.nih.gov/nuccore/XM_006235089.3
XM_002729315.5	mRNA	Gprin3	protein_coding	900.124700558474	1627.0902544894	1582.52389361026	973.505606437055	979.427387034453	970.885583616708	-0.491065376234129	0.0156085390410525	http://www.ncbi.nlm.nih.gov/nuccore/XM_002729315.5
XM_006232266.3	mRNA	Ccna2	protein_coding	176.690183267723	169.826551215105	233.675230413464	263.251289100986	497.646759308208	224.647265577772	0.764137373542097	0.015643002093399	http://www.ncbi.nlm.nih.gov/nuccore/XM_006232266.3
NM_012490.2	mRNA	Acr	protein_coding	26.0666959877041	13.9604391904634	23.4127235420007	8.63332744559546	10.164875430409	7.35333738357061	-1.26588112181199	0.0156477529653798	http://www.ncbi.nlm.nih.gov/nuccore/NM_012490.2
XM_017601028.1	mRNA	Ppp2r2b	protein_coding	60.4127949997551	31.8201046701817	25.441999381778	60.6062393395631	126.539310509184	69.2320518087894	1.12073533079785	0.0156479512660522	http://www.ncbi.nlm.nih.gov/nuccore/XM_017601028.1
XM_008763537.2	mRNA	Sox17	protein_coding	1207.34634313144	1496.4045292427	1939.19438256299	1103.99081323237	1078.77304638867	1256.10368229933	-0.432402159857308	0.0156881388636712	http://www.ncbi.nlm.nih.gov/nuccore/XM_008763537.2
XM_006254236.3	mRNA	Usp6nl	protein_coding	3681.30111204474	4424.55105929636	4873.89347782871	3130.80435373626	3505.35847011172	3505.12346960964	-0.355777019928537	0.0157146159697621	http://www.ncbi.nlm.nih.gov/nuccore/XM_006254236.3
NM_017051.2	mRNA	Sod2	protein_coding	3182.59355075319	3006.03237164049	2637.10393243868	3725.81524714127	3481.31368441767	3933.47216266498	0.335856754657357	0.0157241111449844	http://www.ncbi.nlm.nih.gov/nuccore/NM_017051.2
XM_017590785.1	mRNA	Myoz2	protein_coding	36.2921986555582	14.0142291030943	0.584240605289441	51.948422067612	127.751800354999	31.44730191766	2.04084806567551	0.0157523179968525	http://www.ncbi.nlm.nih.gov/nuccore/XM_017590785.1
NM_001113335.1	mRNA	Slc9a2	protein_coding	18.7738589405215	16.9151211978572	11.4785501503136	0.0782423269964232	9.36472118599767	4.95838512033395	-1.67031737740479	0.0157768347124221	http://www.ncbi.nlm.nih.gov/nuccore/NM_001113335.1
NM_212517.1	mRNA	Ndufa11	protein_coding	878.999086224813	877.793624804841	797.323713146271	1193.35665661114	1210.56434341243	949.835046069293	0.392161492235285	0.0158105534303494	http://www.ncbi.nlm.nih.gov/nuccore/NM_212517.1
XM_008764260.2	mRNA	Errfi1	protein_coding	4575.1056560812	8680.16111663529	10713.1137761078	5096.11289346791	5256.10272901495	5917.6195311304	-0.558865209450194	0.0158497259181115	http://www.ncbi.nlm.nih.gov/nuccore/XM_008764260.2
NM_001039539.1	mRNA	Pax9	protein_coding	24.9891310584458	22.6143676563889	5.66957140792993	56.3643276504993	216.744741486499	3.03117935722322	2.37455378140052	0.0158920194560169	http://www.ncbi.nlm.nih.gov/nuccore/NM_001039539.1
NM_022603.1	mRNA	Fgfbp1	protein_coding	500.362034839798	273.969062145416	249.987235256725	516.446860488181	663.0202940559	438.62893045303	0.659092842484667	0.0159261946042982	http://www.ncbi.nlm.nih.gov/nuccore/NM_022603.1
XM_006236214.3	mRNA	Flnc	protein_coding	1076.50562940956	1015.79426195098	870.640559369494	1042.72194988126	1500.5867528745	1422.56824249603	0.420647377043655	0.0159541362852385	http://www.ncbi.nlm.nih.gov/nuccore/XM_006236214.3
XM_017591483.1	mRNA	Plcb4	protein_coding	5059.85989935003	5126.72062407779	5721.98137054094	3625.673291919	3517.137506181	5023.30095532886	-0.386673293965034	0.0160024196998217	http://www.ncbi.nlm.nih.gov/nuccore/XM_017591483.1
NM_001191807.3	mRNA	Ankrd44	protein_coding	3646.7835087066	4295.02330827582	4305.14443255775	2998.18805324733	2933.58624089023	3649.53254535663	-0.353910846574085	0.0160148246461294	http://www.ncbi.nlm.nih.gov/nuccore/NM_001191807.3
XM_006253646.2	mRNA	Fam193b	protein_coding	1217.6881256481	1180.94224715458	1394.27932731585	1060.73817746295	943.480731146664	936.824718116049	-0.366830510703707	0.0160437382796145	http://www.ncbi.nlm.nih.gov/nuccore/XM_006253646.2
XM_006231450.3	mRNA	Dpcd	protein_coding	362.615130802711	322.939982565099	283.038310215708	429.164037564924	573.724903393099	400.617797912431	0.534381854155772	0.0160747255683812	http://www.ncbi.nlm.nih.gov/nuccore/XM_006231450.3
XM_006255079.3	mRNA	Drc7	protein_coding	222.549069319581	204.692506792852	155.545415136203	382.517965693696	384.985369811813	194.681518801182	0.722278292094298	0.0160791169219	http://www.ncbi.nlm.nih.gov/nuccore/XM_006255079.3
NM_017145.2	mRNA	Mcpt1	protein_coding	31.0876084409624	11.1932240516552	0.519895033433215	167.57486734056	138.410666126951	1.39412667589006	2.83832690643729	0.0160796699269438	http://www.ncbi.nlm.nih.gov/nuccore/NM_017145.2
XM_006243462.3	mRNA	Ttk	protein_coding	45.0848465471067	81.8099220708131	74.1453975403032	128.37919835317	227.060778040567	68.6441526442574	1.07563444401435	0.0160918207620636	http://www.ncbi.nlm.nih.gov/nuccore/XM_006243462.3
XM_006243460.3	mRNA	Ttk	protein_coding	45.0848465471067	81.8099220708131	74.1453975403032	128.37919835317	227.060778040567	68.6441526442574	1.07563448487827	0.0160939866911537	http://www.ncbi.nlm.nih.gov/nuccore/XM_006243460.3
NM_033359.3	mRNA	Ngb	protein_coding	10.4480716660775	6.49307685091993	13.3574146346067	32.2344549339397	12.6257897285917	35.181505749317	1.3915607701359	0.0161051153142888	http://www.ncbi.nlm.nih.gov/nuccore/NM_033359.3
NM_001108989.1	mRNA	Kank3	protein_coding	1308.72800281726	1694.53314885555	1993.93819394831	1277.50996989235	1256.48924382313	1262.49306175587	-0.396045294628669	0.0161361503502691	http://www.ncbi.nlm.nih.gov/nuccore/NM_001108989.1
NM_012733.4	mRNA	Rbp1	protein_coding	480.599487379519	232.543749507855	382.91763832274	579.963457207897	477.592025078752	611.595148977764	0.607231679216331	0.0161394456561268	http://www.ncbi.nlm.nih.gov/nuccore/NM_012733.4
NM_022547.1	mRNA	Aldh1l1	protein_coding	70.8083761079453	28.9363616394673	29.1343624050359	104.433684047913	94.8605610165142	69.1687451774834	1.05721564989217	0.0161442992389972	http://www.ncbi.nlm.nih.gov/nuccore/NM_022547.1
NM_012516.2	mRNA	C4bpa	protein_coding	507.816496031915	403.670935760232	306.955093732551	891.10419084465	469.193039526967	530.644266627608	0.633113410794701	0.0161971742115837	http://www.ncbi.nlm.nih.gov/nuccore/NM_012516.2
NM_001100576.1	mRNA	Akr1c19	protein_coding	310.525215182018	345.413273177611	461.624374130982	227.571010731286	272.554721614721	252.668673400149	-0.568596568160928	0.0161981075989867	http://www.ncbi.nlm.nih.gov/nuccore/NM_001100576.1
XM_017598775.1	mRNA	Kcnj10	protein_coding	5.23087410412155	6.60157192748935	3.86579684668466	10.9122663705593	28.8735263478647	9.57726152216363	1.62619321611858	0.0162046667611892	http://www.ncbi.nlm.nih.gov/nuccore/XM_017598775.1
XM_008763130.2	mRNA	RGD1560289	protein_coding	745.309555560814	784.761212316981	1025.75639781346	597.300686473883	547.572179178914	722.754771293462	-0.451382229332053	0.0162056837745777	http://www.ncbi.nlm.nih.gov/nuccore/XM_008763130.2
XM_017596155.1	mRNA	Ulk4	protein_coding	290.605610283648	370.041222068901	266.96151032505	579.77238335761	537.715991492602	311.557259928094	0.622169832561397	0.0162134527736009	http://www.ncbi.nlm.nih.gov/nuccore/XM_017596155.1
XM_017597790.1	mRNA	LOC108352180	protein_coding	4.1641641243214	4.7345174134619	0.147153333233862	1.38777878078145e-17	1.38777878078145e-17	1.38777878078145e-17	-4.68765746814061	0.0162536290021821	http://www.ncbi.nlm.nih.gov/nuccore/XM_017597790.1
XM_008770329.2	mRNA	Ablim2	protein_coding	183.109490581709	299.50700633105	377.088994756635	197.132073050665	121.241607098491	189.119484440405	-0.760040459733807	0.0162612355503892	http://www.ncbi.nlm.nih.gov/nuccore/XM_008770329.2
NM_031004.2	mRNA	Acta2	protein_coding	3285.02120925768	2897.0764522113	2899.70756130066	3592.29187215733	5770.23235535777	3208.74321774857	0.469051445831808	0.0162676139697818	http://www.ncbi.nlm.nih.gov/nuccore/NM_031004.2
NM_139087.2	mRNA	Cgref1	protein_coding	30.2132387360666	12.9897895193714	24.670333395081	37.8814523427253	62.8145089544554	43.7498095789166	1.08592221562078	0.0162866703694985	http://www.ncbi.nlm.nih.gov/nuccore/NM_139087.2
NM_001107036.1	mRNA	Mpo	protein_coding	3.11808362067653	2.83215100835894	0.101225394106153	7.59354609939917	15.8686750379841	3.82680799801286	2.06495327727883	0.0163052843321183	http://www.ncbi.nlm.nih.gov/nuccore/NM_001107036.1
XM_017600492.1	mRNA	Usp6nl	protein_coding	3515.11369853337	4239.61198306056	4635.89476416367	2963.71228438297	3367.28779405096	3356.01372050964	-0.354866164497633	0.0163359435330329	http://www.ncbi.nlm.nih.gov/nuccore/XM_017600492.1
XM_006232515.3	mRNA	Map9	protein_coding	740.960308581145	561.286175336519	637.24750951206	837.710032981726	1004.44601068599	775.128090035711	0.432514323571925	0.0163420012992238	http://www.ncbi.nlm.nih.gov/nuccore/XM_006232515.3
XM_008766527.2	mRNA	Dzip1l	protein_coding	785.885615579609	634.57677423223	586.769068617833	972.338846920437	783.212532432757	945.333503126531	0.42764907945159	0.016349166720786	http://www.ncbi.nlm.nih.gov/nuccore/XM_008766527.2
XM_006234340.3	mRNA	Erich2	protein_coding	676.138560666475	599.92127329317	446.985028562845	969.011195701223	940.906021394408	588.338266484853	0.534823057375254	0.016363471592552	http://www.ncbi.nlm.nih.gov/nuccore/XM_006234340.3
XM_006235272.3	mRNA	Tpx2	protein_coding	245.550181666649	179.174151954497	226.741404606373	290.261598710937	662.641842257092	221.101787480371	0.849113425685256	0.016370824403603	http://www.ncbi.nlm.nih.gov/nuccore/XM_006235272.3
XM_017596351.1	mRNA	Ankrd44	protein_coding	2510.65402866995	2882.10464234092	3135.98499213548	2174.49990085189	2015.81906534804	2483.87748716017	-0.353406124732698	0.0163958228376933	http://www.ncbi.nlm.nih.gov/nuccore/XM_017596351.1
NM_001108424.1	mRNA	Rnf125	protein_coding	972.082933963508	1159.50498256855	988.18677030503	741.786232650881	747.391234202135	885.853669165048	-0.393334881082565	0.0164115483163985	http://www.ncbi.nlm.nih.gov/nuccore/NM_001108424.1
NM_001009478.1	mRNA	Saa4	protein_coding	9.42413309455784	10.3230021815223	11.1063708234117	18.434499360504	23.9383764152037	27.5266751465691	1.17318280659704	0.0164415806911536	http://www.ncbi.nlm.nih.gov/nuccore/NM_001009478.1
NM_001191896.1	mRNA	Trpm5	protein_coding	306.283473343259	274.939527740381	397.241033635941	285.16969008364	171.118014755586	111.854901258176	-0.784131541962118	0.0164512542913863	http://www.ncbi.nlm.nih.gov/nuccore/NM_001191896.1
NM_001108696.1	mRNA	Tp73	protein_coding	286.251559755035	244.121299316115	165.710345437017	402.038668043085	452.205684276647	258.633624713078	0.675712249389118	0.0164979936875333	http://www.ncbi.nlm.nih.gov/nuccore/NM_001108696.1
NM_053385.1	mRNA	Prelp	protein_coding	4853.98612842837	5789.60702844794	5459.38904482094	3915.64323832194	4731.57585708451	4078.20734701947	-0.339573685710861	0.0165168592619692	http://www.ncbi.nlm.nih.gov/nuccore/NM_053385.1
NM_001107100.1	mRNA	Col8a1	protein_coding	79.5281074213899	122.21505878568	90.6974153202783	173.559819205027	219.365392586732	119.512104844328	0.808169825892705	0.0165340688102457	http://www.ncbi.nlm.nih.gov/nuccore/NM_001107100.1
XM_008766526.2	mRNA	Dzip1l	protein_coding	796.332904441806	638.331027631267	586.788341070248	978.811047952192	785.968316963726	962.751868241431	0.431645775747526	0.0165522575365143	http://www.ncbi.nlm.nih.gov/nuccore/XM_008766526.2
NM_001107481.1	mRNA	Pnmal2	protein_coding	79.2500732323139	49.6891112226825	37.8711737076959	124.889675958839	102.149142544339	87.4895427123191	0.913322427926562	0.0165544440887554	http://www.ncbi.nlm.nih.gov/nuccore/NM_001107481.1
XM_002729187.5	mRNA	Fads2l1	protein_coding	1.38777878078145e-17	1.38777878078145e-17	1.38777878078145e-17	2.20835375498765	9.42856369293873	0	4.97518311822029	0.016566960933515	http://www.ncbi.nlm.nih.gov/nuccore/XM_002729187.5
NM_001008366.1	mRNA	Cenpn	protein_coding	80.4282248946699	77.0220588055118	57.5039017498648	112.207254424943	149.315489640215	109.107959534725	0.784181744180101	0.0165695170865922	http://www.ncbi.nlm.nih.gov/nuccore/NM_001008366.1
NM_017271.2	mRNA	Nudc	protein_coding	904.040202344535	796.066798461462	762.637266293899	1140.53093114029	1079.77032094312	983.964237245923	0.379096745899961	0.0165723519574692	http://www.ncbi.nlm.nih.gov/nuccore/NM_017271.2
XM_008762181.2	mRNA	Mall	protein_coding	3.17520358982075	6.60106913950914	6.13838078414579	17.1825913404586	16.6234967103119	9.66918498138169	1.42943618812647	0.0166005597436007	http://www.ncbi.nlm.nih.gov/nuccore/XM_008762181.2
XM_017599916.1	mRNA	Vwa8_1	protein_coding	1397.57999891631	2030.70946533315	2022.74443177644	1281.90684793328	1374.32111986601	1473.91718788043	-0.399992628099202	0.0166026008631045	http://www.ncbi.nlm.nih.gov/nuccore/XM_017599916.1
XM_008770921.2	mRNA	Vwa8_1	protein_coding	1397.57999891631	2030.70946533315	2022.74443177644	1281.90684793328	1374.32111986601	1473.91718788043	-0.399992645736515	0.0166048598102239	http://www.ncbi.nlm.nih.gov/nuccore/XM_008770921.2
NM_001126278.1	mRNA	Glyatl1	protein_coding	5.28946176269931	9.38626310349664	13.287115718836	0.042192202579711	4.68427470961897	2.47087089989996	-1.88025898714299	0.0166148831635356	http://www.ncbi.nlm.nih.gov/nuccore/NM_001126278.1
XM_017600642.1	mRNA	Fam193b	protein_coding	1180.06856968639	1162.16817870328	1381.84717110524	1030.56405551449	949.951819150432	905.310963444529	-0.367716194654009	0.0166754957288649	http://www.ncbi.nlm.nih.gov/nuccore/XM_017600642.1
XM_006255081.3	mRNA	Drc7	protein_coding	209.993888855969	182.130751918686	146.816768383074	360.935266930711	349.054777478006	182.270955479062	0.726297582053085	0.0166802890565267	http://www.ncbi.nlm.nih.gov/nuccore/XM_006255081.3
XM_006228118.2	mRNA	Chmp2a	protein_coding	547.70229722221	582.081929774348	546.776595218792	662.05469170439	752.0699986974	810.403157628925	0.408264994981801	0.016689812304175	http://www.ncbi.nlm.nih.gov/nuccore/XM_006228118.2
XM_017596352.1	mRNA	Ankrd44	protein_coding	2507.51866005552	2882.10535018937	3132.26751246807	2174.49975382199	2014.89823749151	2483.87787288911	-0.352447183344768	0.0167173444070613	http://www.ncbi.nlm.nih.gov/nuccore/XM_017596352.1
XM_017599365.1	mRNA	Lif	protein_coding	21.8919602096391	16.8792944033068	13.9087793668702	40.8865988994416	34.9560502754165	32.1515592627667	1.0287760375724	0.0167820677538174	http://www.ncbi.nlm.nih.gov/nuccore/XM_017599365.1
XM_017596160.1	mRNA	Ulk4	protein_coding	263.424465430209	340.022526447088	228.641546028768	508.66838628973	508.308398778927	282.563126823418	0.641880172064149	0.016803966007708	http://www.ncbi.nlm.nih.gov/nuccore/XM_017596160.1
XM_017599917.1	mRNA	Vwa8_1	protein_coding	1397.58007555969	2031.64854823017	2022.7450979769	1281.90746686984	1375.24168513138	1475.57534391199	-0.399340195706348	0.0168331736010917	http://www.ncbi.nlm.nih.gov/nuccore/XM_017599917.1
XM_017592479.1	mRNA	Gata2	protein_coding	3013.39986272401	3300.76192345921	3982.46482014114	2258.72257124134	2870.25589784464	2817.60005333748	-0.373309196336918	0.0168351554081209	http://www.ncbi.nlm.nih.gov/nuccore/XM_017592479.1
NM_001122782.1	mRNA	Mapk1ip1	protein_coding	769.301172463922	719.961633186451	929.243193143661	637.089441935328	605.693906307724	572.299101862583	-0.413527011798623	0.0168512493541279	http://www.ncbi.nlm.nih.gov/nuccore/NM_001122782.1
NM_001109648.1	mRNA	Tmem107	protein_coding	357.38228259874	322.960086200787	264.551274119274	533.525494440036	577.388446135785	321.535995141674	0.599127882259348	0.0168793297282374	http://www.ncbi.nlm.nih.gov/nuccore/NM_001109648.1
XM_006246638.1	mRNA	Eif5a	protein_coding	5829.04048764568	5366.14600130532	4825.06771442629	6750.8753938467	7007.01166698497	6315.72928563411	0.325264698196713	0.0168954022214257	http://www.ncbi.nlm.nih.gov/nuccore/XM_006246638.1
XM_017589706.1	mRNA	Ceacam19	protein_coding	16.6501351750303	10.2856862970863	8.93076070950765	20.6178407033801	35.135038087501	26.4494809738652	1.18710546115299	0.0168955575534839	http://www.ncbi.nlm.nih.gov/nuccore/XM_017589706.1
XM_006230764.3	mRNA	Lgals12	protein_coding	30.2223047334767	16.792222650323	22.3785415482471	46.4051710647981	69.3405189794403	32.6252545793222	1.09257508030851	0.0169164376002686	http://www.ncbi.nlm.nih.gov/nuccore/XM_006230764.3
XM_006230763.3	mRNA	Lgals12	protein_coding	30.2223047334767	16.792222650323	22.3785415482471	46.4051710647981	69.3405189794403	32.6252545793222	1.09257503550981	0.0169186562037687	http://www.ncbi.nlm.nih.gov/nuccore/XM_006230763.3
XM_006230570.3	mRNA	Lrrc56	protein_coding	421.19427127059	460.120520998128	329.094907861181	742.623971299872	831.55618795078	349.447720456322	0.667598282364687	0.0169212117317982	http://www.ncbi.nlm.nih.gov/nuccore/XM_006230570.3
NM_001107597.1	mRNA	Dmrt2	protein_coding	52.0765111622038	44.2556024090565	6.04176881177899	97.1192688704786	192.22971887219	35.355800605297	1.66853257083252	0.0169224643347166	http://www.ncbi.nlm.nih.gov/nuccore/NM_001107597.1
XM_006243461.3	mRNA	Ttk	protein_coding	45.0848465471067	81.8099220708131	74.1453975403032	126.232524782608	227.069009488735	68.6485270106701	1.06833836392395	0.0169260910963983	http://www.ncbi.nlm.nih.gov/nuccore/XM_006243461.3
XM_017601204.1	mRNA	Mcm5	protein_coding	247.640620134833	149.032186976054	260.992666225601	363.353599603114	545.438941660286	222.8075733743	0.782575256487846	0.0169262508026822	http://www.ncbi.nlm.nih.gov/nuccore/XM_017601204.1
XM_017596350.1	mRNA	Ankrd44	protein_coding	2512.74508149168	2888.67641851133	3144.65972885969	2178.8127581329	2016.73755782002	2495.48138020139	-0.352700356289437	0.0169462769237977	http://www.ncbi.nlm.nih.gov/nuccore/XM_017596350.1
NM_080775.1	mRNA	Bpifa2f	protein_coding	10.3323689760968	0.861462623763146	2.66616988264559	1.05644770344088	0	0	-3.42404657371915	0.0169640314525372	http://www.ncbi.nlm.nih.gov/nuccore/NM_080775.1
NM_001012015.1	mRNA	Lamp3	protein_coding	26302.3322686717	16896.2707417179	17532.8637219227	32059.4914016457	22136.334699688	28752.9078699367	0.449759252186467	0.0169777377302923	http://www.ncbi.nlm.nih.gov/nuccore/NM_001012015.1
XM_006228017.3	mRNA	Tsen34	protein_coding	7.33312559270807	10.378396968764	6.36451091029849	18.3476815192866	21.220795142907	17.2969609779126	1.22268964585117	0.0169782826581275	http://www.ncbi.nlm.nih.gov/nuccore/XM_006228017.3
NM_017008.4	mRNA	Gapdh	protein_coding	11174.2207147823	9877.00186632677	10225.974151074	13410.1450241228	16616.4774993432	10829.4479142201	0.385416180549638	0.0170054516581523	http://www.ncbi.nlm.nih.gov/nuccore/NM_017008.4
XM_006249401.3	mRNA	Oas1k	protein_coding	118.325434028212	191.466463015482	299.740606939699	53.1955291651979	151.433856099472	96.8366345963988	-1.01703810960644	0.0170105793472464	http://www.ncbi.nlm.nih.gov/nuccore/XM_006249401.3
NM_130818.1	mRNA	Tas1r3	protein_coding	5.24963954767086	5.60865488100231	8.49478280763018	0.0271692123110975	2.80545010432584	1.65099139340445	-1.98264545801468	0.0170521119068073	http://www.ncbi.nlm.nih.gov/nuccore/NM_130818.1
NM_057203.1	mRNA	Ccl22	protein_coding	22.9119175488506	12.1101079298469	16.1954279062286	64.3149319345583	19.001315254533	43.1061480546579	1.29985135071935	0.0170526632012111	http://www.ncbi.nlm.nih.gov/nuccore/NM_057203.1
NM_013180.1	mRNA	Itgb4	protein_coding	1330.52693379257	1412.02342763568	1126.03807700093	1567.64302807345	2351.37586150171	1385.43317964203	0.455029742067277	0.0171215092443563	http://www.ncbi.nlm.nih.gov/nuccore/NM_013180.1
XM_006250948.3	mRNA	Nsun7	protein_coding	638.811905337976	975.42979327289	1220.06959077836	710.377005215547	635.104594206358	641.939437560779	-0.511748112449553	0.0171591265032968	http://www.ncbi.nlm.nih.gov/nuccore/XM_006250948.3
NM_031732.2	mRNA	Sult1c3	protein_coding	2.1073148666814	5.71720721439627	0.131915331500546	4.67211545088062	95.2266980779691	0.0557655915737329	3.58336427881401	0.0171790196609566	http://www.ncbi.nlm.nih.gov/nuccore/NM_031732.2
XM_017595182.1	mRNA	RGD1566251	protein_coding	4.15679287594292	1.84762631405463	2.53007772910444	1.38777878078145e-17	1.38777878078145e-17	1.38777878078145e-17	-4.57776786177969	0.0171860098386109	http://www.ncbi.nlm.nih.gov/nuccore/XM_017595182.1
XM_006237108.3	mRNA	LOC690020	protein_coding	16.6694544374429	12.1812239418048	10.1540941304939	5.37346980322908	3.64223063791267	4.98096112878835	-1.45563029280606	0.0171929221566415	http://www.ncbi.nlm.nih.gov/nuccore/XM_006237108.3
XM_017588878.1	mRNA	Tsen34	protein_coding	7.32752318380467	9.42446706862625	6.33968165887957	16.2249640616828	21.2388268098179	17.331960432744	1.23028627297999	0.0171972661703192	http://www.ncbi.nlm.nih.gov/nuccore/XM_017588878.1
XM_006228018.3	mRNA	Tsen34	protein_coding	7.32752318380467	9.42446706862625	6.33968165887957	16.2249640616828	21.2388268098179	17.331960432744	1.23028677045369	0.0172003044812522	http://www.ncbi.nlm.nih.gov/nuccore/XM_006228018.3
NM_001101014.1	mRNA	Ajap1	protein_coding	2.08013446665868	0.92108297953995	1.27504956805636	9.60992118864087	8.33714166862053	2.21149881717544	2.14758819767336	0.0172042909808605	http://www.ncbi.nlm.nih.gov/nuccore/NM_001101014.1
XM_017592435.1	mRNA	Gapdh	protein_coding	11183.6272928294	9881.69582423378	10227.2150285022	13410.1450461959	16616.4774695726	10830.2764351323	0.384737867615988	0.0172107738900431	http://www.ncbi.nlm.nih.gov/nuccore/XM_017592435.1
XM_017600102.1	mRNA	Spock3	protein_coding	185.02074765266	265.048646936623	120.031406123268	90.6330333409969	144.955309421164	60.6099841102574	-0.943129441089895	0.0172122725408838	http://www.ncbi.nlm.nih.gov/nuccore/XM_017600102.1
XM_017591901.1	mRNA	RGD1563222	protein_coding	355.537164509519	467.464208310978	671.968899765665	320.233114837386	329.526428843594	349.692004544877	-0.579856502050702	0.0172144448195627	http://www.ncbi.nlm.nih.gov/nuccore/XM_017591901.1
XM_002729540.4	mRNA	LOC100360940	protein_coding	4.22043917877536	7.53531198158258	7.3646337876353	0.0271375288194443	1.8454611918885	2.559976581053	-1.97417844990047	0.0172296554149482	http://www.ncbi.nlm.nih.gov/nuccore/XM_002729540.4
XM_006235094.3	mRNA	Plcb4	protein_coding	4723.30208458624	4787.81977093648	5278.21516138417	3407.89864852392	3306.34384118635	4669.54404936474	-0.377302462202917	0.0172438996067797	http://www.ncbi.nlm.nih.gov/nuccore/XM_006235094.3
NM_001107087.1	mRNA	Slc51a	protein_coding	38.5936794985093	26.2107922486536	28.6680096817375	57.1565126555274	62.6487600517175	54.5610177330374	0.897182567106178	0.0172814307042879	http://www.ncbi.nlm.nih.gov/nuccore/NM_001107087.1
NM_053420.3	mRNA	Bnip3	protein_coding	1309.81872298917	1702.89762921593	2554.84672278995	1126.73866610154	1320.94282472773	1480.69293248422	-0.502499531639286	0.0172852311364138	http://www.ncbi.nlm.nih.gov/nuccore/NM_053420.3
NM_033442.1	mRNA	Gata2	protein_coding	3015.49076336596	3301.69962378215	3996.0935545522	2260.87964908529	2875.77888706476	2825.88670728684	-0.372744607368557	0.0173225188456199	http://www.ncbi.nlm.nih.gov/nuccore/NM_033442.1
XM_008771155.2	mRNA	Slc25a42	protein_coding	651.216031409827	802.775176330715	677.022965323237	470.140828876602	627.098681581587	456.174669995875	-0.456297047793745	0.0173274427215156	http://www.ncbi.nlm.nih.gov/nuccore/XM_008771155.2
NM_001082410.1	mRNA	Rnf144a	protein_coding	475.727951398205	973.02907110459	500.318990845905	502.168431842035	373.614147768207	375.865942712896	-0.639507388250935	0.0173310528931686	http://www.ncbi.nlm.nih.gov/nuccore/NM_001082410.1
XM_017602339.1	mRNA	Rlim_1	protein_coding	10.3113990905682	0	1.45183675676325	1.38777878078145e-17	1.38777878078145e-17	1.38777878078145e-17	-5.02153015733556	0.0173430345343339	http://www.ncbi.nlm.nih.gov/nuccore/XM_017602339.1
XM_017593225.1	mRNA	Tp53inp1	protein_coding	807.054979834852	1011.95506735128	1450.49769390787	873.091808755197	785.219583337899	642.468483770296	-0.50674458691748	0.0173482879227453	http://www.ncbi.nlm.nih.gov/nuccore/XM_017593225.1
NM_016999.2	mRNA	Cyp4b1	protein_coding	4960.69562888656	7809.02927896135	7373.13074869882	4767.29554331645	4721.2462494373	5645.96786398447	-0.41235181746065	0.0173621515098571	http://www.ncbi.nlm.nih.gov/nuccore/NM_016999.2
NM_181084.2	mRNA	Tp53inp1	protein_coding	910.545849361226	1195.96540498688	1723.14774439004	969.113294010002	943.570504267911	799.142161456103	-0.497609146873136	0.0174179426011425	http://www.ncbi.nlm.nih.gov/nuccore/NM_181084.2
NM_001107790.1	mRNA	Tpx2	protein_coding	244.510854176682	181.997051755177	227.9784449671	287.025648632903	646.047298929315	225.27787492054	0.82312209497603	0.0174402511752292	http://www.ncbi.nlm.nih.gov/nuccore/NM_001107790.1
XM_017592831.1	mRNA	RGD1560289	protein_coding	732.771860330785	780.068591169513	1023.25481487803	596.218203430402	542.967572965718	716.950355096888	-0.449120591955654	0.0174461665349188	http://www.ncbi.nlm.nih.gov/nuccore/XM_017592831.1
NM_001100171.1	mRNA	Noxa1	protein_coding	5.22473151045323	4.68193385582683	4.97744423116281	21.7220855046368	70.8380737136182	0.0803258899198044	2.60366664740424	0.0174765845962158	http://www.ncbi.nlm.nih.gov/nuccore/NM_001100171.1
XM_342191.5	mRNA	Ndufaf2	protein_coding	35.4713013718584	25.2820038248925	27.4040516143119	50.7283365043446	55.2310805167222	58.0756165358336	0.893716879243323	0.0175230857389977	http://www.ncbi.nlm.nih.gov/nuccore/XM_342191.5
XM_017600108.1	mRNA	Gpm6a	protein_coding	1059.82899318722	949.980252090253	1117.94285467037	1140.79874165259	1296.92095179396	1753.55891515577	0.423101543369271	0.0175287175742368	http://www.ncbi.nlm.nih.gov/nuccore/XM_017600108.1
XM_008764785.2	mRNA	Smoc1	protein_coding	47.1033012123484	76.2579923331562	43.8670639327418	94.0149041137929	225.405740282429	57.856299384649	1.1741352583351	0.0175311414490364	http://www.ncbi.nlm.nih.gov/nuccore/XM_008764785.2
NM_022193.1	mRNA	Acaca	protein_coding	3423.01590135859	3520.53565044452	2908.62292548298	4257.33108160462	3425.92278325197	5364.5970075461	0.405230645751012	0.0175490524512023	http://www.ncbi.nlm.nih.gov/nuccore/NM_022193.1
XM_006236917.3	mRNA	RGD1560289	protein_coding	239.447384128331	263.735427662291	355.024927154463	186.502394420626	154.484663360955	212.390820144519	-0.631837789553705	0.0175832138674058	http://www.ncbi.nlm.nih.gov/nuccore/XM_006236917.3
XM_017593532.1	mRNA	Cfap206	protein_coding	618.614178200501	466.520813476684	414.596889608105	863.338125882119	812.936740682733	511.28723213762	0.543674978435051	0.0175836980124128	http://www.ncbi.nlm.nih.gov/nuccore/XM_017593532.1
XM_003751210.4	mRNA	LOC100912590	protein_coding	3.13322626253665	3.77758238706472	1.38276457260917	1.38777878078145e-17	1.38777878078145e-17	1.38777878078145e-17	-4.55252268332921	0.0175839168667057	http://www.ncbi.nlm.nih.gov/nuccore/XM_003751210.4
XM_006246238.3	mRNA	Clk4	protein_coding	1954.50510629127	1555.43556760488	2108.2361865097	1507.10061571419	1272.01686495407	1550.1409969129	-0.375491885946344	0.0175848984325172	http://www.ncbi.nlm.nih.gov/nuccore/XM_006246238.3
NM_024353.1	mRNA	Plcb4	protein_coding	4703.44384492935	4780.3107781017	5258.38284715997	3393.88549509563	3304.50441172963	4659.60342818527	-0.37596233342797	0.0176353163999949	http://www.ncbi.nlm.nih.gov/nuccore/NM_024353.1
XM_008761837.2	mRNA	Ccdc148	protein_coding	28.1936234119673	28.2009592045577	20.1731274853243	47.4562089298185	52.5234920133965	45.4526937437354	0.920486114560149	0.0176408730173379	http://www.ncbi.nlm.nih.gov/nuccore/XM_008761837.2
XM_006249471.3	mRNA	Cit	protein_coding	79.4798805961979	92.0359578421163	89.2079711109094	140.279304520096	250.015433217423	96.1329791222546	0.898688631458149	0.0176487813475683	http://www.ncbi.nlm.nih.gov/nuccore/XM_006249471.3
NM_001017988.1	mRNA	LOC303566	protein_coding	21.9170355246318	13.0311617805912	23.2887298044657	46.3476460527453	67.5577184367748	22.5011381453787	1.22237260452465	0.0176593187360195	http://www.ncbi.nlm.nih.gov/nuccore/NM_001017988.1
NM_001004264.1	mRNA	Knstrn	protein_coding	19.904905758514	31.1103275351762	18.8928556652438	31.564610420348	101.909604843597	36.7226225914262	1.28022484631541	0.0176598389148112	http://www.ncbi.nlm.nih.gov/nuccore/NM_001004264.1
XM_008763127.2	mRNA	RGD1560289	protein_coding	733.817752884447	784.765023002088	1024.50091917504	597.298889758011	547.573819509308	719.433025422377	-0.446751777305787	0.0176684419496573	http://www.ncbi.nlm.nih.gov/nuccore/XM_008763127.2
XM_017598762.1	mRNA	Atp1a4	protein_coding	13.5343909300646	10.3243646481392	6.50248993998451	3.23679289908057	4.65444704620441	1.53334420737298	-1.65803861173687	0.0176959585455885	http://www.ncbi.nlm.nih.gov/nuccore/XM_017598762.1
XM_006252712.3	mRNA	Zfp488	protein_coding	1.38777878078145e-17	1.38777878078145e-17	1.38777878078145e-17	4.26622798915529	4.66806247360847	0	4.60504996180527	0.017723597332825	http://www.ncbi.nlm.nih.gov/nuccore/XM_006252712.3
NM_052805.2	mRNA	Chrna3	protein_coding	1.38777878078145e-17	1.38777878078145e-17	1.38777878078145e-17	4.26622798915529	4.66806247360847	0	4.60505188701208	0.0177252467998209	http://www.ncbi.nlm.nih.gov/nuccore/NM_052805.2
NM_001108254.1	mRNA	Egfl6	protein_coding	3829.59127503075	2985.21145289505	4071.85472022838	5123.96656921455	4375.13419414297	4502.36656325108	0.363177180620213	0.0177499252972246	http://www.ncbi.nlm.nih.gov/nuccore/NM_001108254.1
NM_001012216.1	mRNA	Tmc5	protein_coding	208.748087043073	126.676696706005	75.530017608325	227.781749521838	671.315631257188	99.7736876257244	1.28158544416311	0.0178096678639562	http://www.ncbi.nlm.nih.gov/nuccore/NM_001012216.1
XM_017597134.1	mRNA	Krt15	protein_coding	36.7034584924716	99.1239063952725	19.7376830246884	58.7840576273683	552.311064542459	26.826623802687	2.04366422691137	0.017834126594634	http://www.ncbi.nlm.nih.gov/nuccore/XM_017597134.1
XM_006251139.3	mRNA	Ablim2	protein_coding	174.772513913505	324.894859410877	390.720266843547	202.518296644289	124.001418505779	193.256895734862	-0.776191594729329	0.0178464514650269	http://www.ncbi.nlm.nih.gov/nuccore/XM_006251139.3
XM_006236728.2	mRNA	Actg2	protein_coding	1929.33960531701	1465.35692334993	1564.6387708369	1988.06409325527	2643.96011981936	1907.54327678137	0.399063198204124	0.0178584718109774	http://www.ncbi.nlm.nih.gov/nuccore/XM_006236728.2
XM_017592830.1	mRNA	RGD1560289	protein_coding	239.447384128331	263.735427662291	355.024927154463	186.504005798755	155.408474071839	212.386575317531	-0.629429855917564	0.0178681787890562	http://www.ncbi.nlm.nih.gov/nuccore/XM_017592830.1
XM_017600104.1	mRNA	Spock3	protein_coding	182.934441148773	265.05279178493	120.025366150168	90.6330333409969	144.955309421164	60.6099841102574	-0.937828166274126	0.017886747180043	http://www.ncbi.nlm.nih.gov/nuccore/XM_017600104.1
XM_001073777.4	mRNA	Pot1b	protein_coding	443.213655225238	479.721330179042	511.767968792776	356.798689088133	285.187980811198	379.66707941882	-0.489323067144245	0.0179062950472884	http://www.ncbi.nlm.nih.gov/nuccore/XM_001073777.4
XM_017601176.1	mRNA	Mlnr	protein_coding	0.031417072467623	4.73379547721773	4.80631163903484	1.38777878078145e-17	1.38777878078145e-17	1.38777878078145e-17	-4.74311490322642	0.0179624499439862	http://www.ncbi.nlm.nih.gov/nuccore/XM_017601176.1
XM_006254233.2	mRNA	Usp6nl	protein_coding	3561.10535962918	4325.98270404861	4732.57835917393	3023.00694672472	3429.88029603916	3435.54939673453	-0.351605112487551	0.0179693950624857	http://www.ncbi.nlm.nih.gov/nuccore/XM_006254233.2
XM_006233914.3	mRNA	RGD1311084	protein_coding	4.19266195934124	2.76700370143658	7.19191180563795	12.9604306277244	11.91498444744	15.8624568559322	1.51652506032024	0.0179832021089425	http://www.ncbi.nlm.nih.gov/nuccore/XM_006233914.3
NM_080906.2	mRNA	Ddit4	protein_coding	779.033979319563	3185.59540190796	3375.4808041666	749.664296985571	1822.23221016145	1179.52164949348	-0.968478325677421	0.017996800873485	http://www.ncbi.nlm.nih.gov/nuccore/NM_080906.2
NM_001080380.1	mRNA	Tmem30b	protein_coding	875.892461783145	972.667126515378	815.97626373981	1045.83597624852	1297.1387567473	1121.59860505052	0.378406615383724	0.0180273195624486	http://www.ncbi.nlm.nih.gov/nuccore/NM_001080380.1
XM_006244270.2	mRNA	Pot1b	protein_coding	491.286246041162	519.141206666338	560.113890222626	402.065003602601	323.864108128304	412.741518309399	-0.463482084616023	0.0180311143708852	http://www.ncbi.nlm.nih.gov/nuccore/XM_006244270.2
NM_012617.1	mRNA	Oprd1	protein_coding	1.38777878078145e-17	1.38777878078145e-17	1.38777878078145e-17	1.13099824358867	3.71006429611866	3.34523034804895	4.53671430035511	0.0180321483627977	http://www.ncbi.nlm.nih.gov/nuccore/NM_012617.1
XM_006252661.1	mRNA	Tkt	protein_coding	4942.73567528459	5285.51423231294	3891.85682362823	5870.13226863931	6619.5311778303	5625.62575336426	0.359222768745267	0.018041449486949	http://www.ncbi.nlm.nih.gov/nuccore/XM_006252661.1
XM_008760111.2	mRNA	Lgals12	protein_coding	30.2323131208464	18.6894465819445	22.4172884290409	47.4730313282474	69.3334625540257	32.6177385448441	1.0630161488202	0.0180535521361641	http://www.ncbi.nlm.nih.gov/nuccore/XM_008760111.2
XM_017595611.1	mRNA	Deup1	protein_coding	58.5209963222445	71.5018496036873	39.093697918767	113.309218667493	224.436526712888	48.6326069737537	1.19287414529188	0.0180585510765856	http://www.ncbi.nlm.nih.gov/nuccore/XM_017595611.1
XM_017595612.1	mRNA	Deup1	protein_coding	52.2148841459927	57.3919465986861	29.2383347797345	97.1111184755675	182.022416964006	42.0595896323837	1.21089412380121	0.018060947796364	http://www.ncbi.nlm.nih.gov/nuccore/XM_017595612.1
NM_138513.1	mRNA	Calcb	protein_coding	5.18687633988023	3.76681876949831	0.147313761368339	5.60368484691752	36.4986760134026	5.29018101380517	2.30728782746642	0.0180726400628976	http://www.ncbi.nlm.nih.gov/nuccore/NM_138513.1
XM_008772935.2	mRNA	RGD1564162	protein_coding	250.759905303161	257.375001134799	139.842491147431	405.222668008162	439.326083551216	230.363914587022	0.729147820558217	0.0180931342525486	http://www.ncbi.nlm.nih.gov/nuccore/XM_008772935.2
XM_017600105.1	mRNA	Spock3	protein_coding	179.807004807556	265.997702177362	121.246456408211	90.6330333409969	144.955309421164	60.6099841102574	-0.935385521805156	0.0180956981434496	http://www.ncbi.nlm.nih.gov/nuccore/XM_017600105.1
XM_006254232.3	mRNA	Usp6nl	protein_coding	3565.28584163646	4325.98222937916	4735.05767635115	3034.86319889207	3428.03703578209	3438.86210036045	-0.35042503731001	0.0181361187246708	http://www.ncbi.nlm.nih.gov/nuccore/XM_006254232.3
XM_006255690.3	mRNA	Cenpn	protein_coding	80.4282248946699	77.0220588055118	57.5039017498648	112.199199764068	145.615425386701	109.125705059933	0.769718251708746	0.0181749031830028	http://www.ncbi.nlm.nih.gov/nuccore/XM_006255690.3
XM_006228819.3	mRNA	Fxyd3	protein_coding	596.6564655024	475.96162966252	357.803884933472	790.061324987948	701.455397460438	558.75542906522	0.518046922906425	0.0181831500572395	http://www.ncbi.nlm.nih.gov/nuccore/XM_006228819.3
XM_006235273.3	mRNA	Tpx2	protein_coding	241.372830795778	179.181623480553	223.036404954021	281.640350388257	645.146333118942	218.631625497984	0.831106519907594	0.0181902699802365	http://www.ncbi.nlm.nih.gov/nuccore/XM_006235273.3
XM_017596353.1	mRNA	Ankrd44	protein_coding	2484.52625622523	2875.53652175783	3116.15122728728	2172.3418331978	2008.45409911594	2474.76239309451	-0.348535844756662	0.0182091241508755	http://www.ncbi.nlm.nih.gov/nuccore/XM_017596353.1
XM_017596688.1	mRNA	Pot1b	protein_coding	443.213655225238	479.721330179042	511.767968792776	356.799574763449	285.187296551949	380.499104552021	-0.488142030896657	0.0182191784569187	http://www.ncbi.nlm.nih.gov/nuccore/XM_017596688.1
NM_012554.3	mRNA	Eno1	protein_coding	2700.79468745529	2678.38494665108	2558.77248782935	3278.44159655073	3825.8211693148	2932.30163253758	0.338277685743557	0.0182200737387987	http://www.ncbi.nlm.nih.gov/nuccore/NM_012554.3
XM_006240284.3	mRNA	Smoc1	protein_coding	46.0632716789809	76.2630094731094	43.8565472200398	94.0120112642008	225.413904629673	56.1846609775792	1.1768790209279	0.0182341403046242	http://www.ncbi.nlm.nih.gov/nuccore/XM_006240284.3
XM_017594632.1	mRNA	Baalc	protein_coding	353.240569772741	341.744144302028	295.381266251973	478.627967933245	485.163293239778	417.297489446224	0.478611951781746	0.0182386027032157	http://www.ncbi.nlm.nih.gov/nuccore/XM_017594632.1
NM_172034.2	mRNA	Fntb	protein_coding	719.28500866492	998.837915415089	1404.56506616569	650.193157468771	809.253585243479	719.031448114162	-0.518748302303704	0.0183129477344617	http://www.ncbi.nlm.nih.gov/nuccore/NM_172034.2
XM_008763129.2	mRNA	RGD1560289	protein_coding	730.683125801543	781.947697798912	1024.49105215411	596.221108479783	546.653160008337	718.605618718569	-0.445550906234935	0.0183145309599996	http://www.ncbi.nlm.nih.gov/nuccore/XM_008763129.2
XM_017591778.1	mRNA	Tpx2	protein_coding	249.723902132686	179.170235544529	226.761374559608	289.180394936725	653.424050971019	221.942777973031	0.828218467979307	0.0183347838923753	http://www.ncbi.nlm.nih.gov/nuccore/XM_017591778.1
XM_006243965.3	mRNA	Rtp3	protein_coding	143.278648225746	212.360124895909	151.554946901667	62.8032989025912	85.5149406059939	135.881336343575	-0.834742072436854	0.0183661890292992	http://www.ncbi.nlm.nih.gov/nuccore/XM_006243965.3
XM_017601916.1	mRNA	Gabra3	protein_coding	1.38777878078145e-17	1.38777878078145e-17	1.38777878078145e-17	2.19171156108024	7.5382539529781	0	4.72483684596498	0.0183912475281628	http://www.ncbi.nlm.nih.gov/nuccore/XM_017601916.1
XM_006229511.3	mRNA	Gabra3	protein_coding	1.38777878078145e-17	1.38777878078145e-17	1.38777878078145e-17	2.19171156108024	7.5382539529781	0	4.72483773414514	0.018394679637952	http://www.ncbi.nlm.nih.gov/nuccore/XM_006229511.3
NM_053968.3	mRNA	Mt3	protein_coding	0.003813852698136	0.951659845276986	0.017791598413065	3.25582346975487	2.72205077270464	5.06603369223063	3.00901975745141	0.0183954999669857	http://www.ncbi.nlm.nih.gov/nuccore/NM_053968.3
NM_017069.3	mRNA	Gabra3	protein_coding	1.38777878078145e-17	1.38777878078145e-17	1.38777878078145e-17	2.19171156108024	7.5382539529781	0	4.72483894249839	0.0183993505294595	http://www.ncbi.nlm.nih.gov/nuccore/NM_017069.3
NM_001009489.1	mRNA	Oas1k	protein_coding	128.786946785997	206.462096350617	345.426541612312	58.6010378966556	173.572067332825	105.901852021866	-1.01116991192851	0.0184064927064176	http://www.ncbi.nlm.nih.gov/nuccore/NM_001009489.1
NM_001107594.1	mRNA	Nkx2-3	protein_coding	1.38777878078145e-17	1.38777878078145e-17	1.38777878078145e-17	5.30280969134928	0	3.34359280518767	4.58388078078743	0.0184250341448631	http://www.ncbi.nlm.nih.gov/nuccore/NM_001107594.1
NM_001108582.1	mRNA	Dapl1	protein_coding	4.17842064736119	6.64795761883919	0.176119465855242	11.8729041186837	16.6967722594099	8.03326025770695	1.66431462198591	0.0184600234017043	http://www.ncbi.nlm.nih.gov/nuccore/NM_001108582.1
XM_003751952.4	mRNA	LOC100364062	protein_coding	2.10759543950497	3.77742788866611	2.52948719495406	4.46684657625271	17.6998608156247	9.86902458205644	1.8809626044275	0.0184682495834211	http://www.ncbi.nlm.nih.gov/nuccore/XM_003751952.4
XM_017601430.1	mRNA	LOC363324	protein_coding	5.17889386657302	0	3.65546776612479	1.38777878078145e-17	1.38777878078145e-17	1.38777878078145e-17	-4.61401359544974	0.0184703519770507	http://www.ncbi.nlm.nih.gov/nuccore/XM_017601430.1
NM_001127557.2	mRNA	Rtdr1	protein_coding	41.8521764435672	43.1388330852609	55.4060377158464	102.254724415764	92.1127117505159	62.4740786604243	0.870080824670162	0.0185065836293491	http://www.ncbi.nlm.nih.gov/nuccore/NM_001127557.2
NM_001105783.1	mRNA	Wnt9a	protein_coding	325.163924979124	406.517754917039	452.019291161529	215.793216166829	339.978608151878	231.688431204104	-0.587205013340196	0.0185298019938451	http://www.ncbi.nlm.nih.gov/nuccore/NM_001105783.1
XM_342941.8	mRNA	Catsper4	protein_coding	5.25953109861598	10.4101224722099	5.13994638858035	1.10777332108668	1.83338164726066	2.52771313200215	-1.84308502335042	0.0185576101428494	http://www.ncbi.nlm.nih.gov/nuccore/XM_342941.8
XM_008765934.2	mRNA	Deup1	protein_coding	170.248169370075	137.992027996191	108.460775892816	256.700456928923	514.518920012189	99.0067436831459	1.06225139556532	0.0186055161562039	http://www.ncbi.nlm.nih.gov/nuccore/XM_008765934.2
XM_006241174.3	mRNA	Tcp11l2	protein_coding	2063.36120268897	2807.99685886877	2937.55194984833	2198.08332647307	1828.96281496243	1978.22594385695	-0.378901966901995	0.0186332623481211	http://www.ncbi.nlm.nih.gov/nuccore/XM_006241174.3
XM_006246448.3	mRNA	Wnt9a	protein_coding	343.96632691058	419.66092449893	458.284422820736	219.046894719506	352.863249314453	247.477372917447	-0.575626915865511	0.0186426365248813	http://www.ncbi.nlm.nih.gov/nuccore/XM_006246448.3
XM_006231888.2	mRNA	Cenpk	protein_coding	44.821176326328	27.1367168740104	27.5846864201087	55.1034040060375	86.7971770618181	53.5358305527437	0.970556037384252	0.018650291528404	http://www.ncbi.nlm.nih.gov/nuccore/XM_006231888.2
NM_001109908.1	mRNA	Eno1	protein_coding	2697.65808324643	2665.23986630882	2553.81148609845	3256.8835407105	3818.45910545371	2926.50571500969	0.337152906269141	0.018657290832277	http://www.ncbi.nlm.nih.gov/nuccore/NM_001109908.1
XM_017591177.1	mRNA	Naip6	protein_coding	280.165397976801	274.043117135808	361.407157518375	678.869848083821	228.676993292293	669.183027036351	0.783789181510191	0.0186657588534732	http://www.ncbi.nlm.nih.gov/nuccore/XM_017591177.1
NM_001012051.1	mRNA	Zfp367	protein_coding	174.674596089907	214.944926988146	285.533617466113	303.076822228616	443.9781639511	300.393362888587	0.634126441540564	0.0186710357260239	http://www.ncbi.nlm.nih.gov/nuccore/NM_001012051.1
XM_006238967.2	mRNA	Zbtb8b	protein_coding	0.0404483018759079	7.60339469444043	4.91204641189895	23.5407103865758	21.2939446610665	5.27101016341666	1.97125588771044	0.0186727355768362	http://www.ncbi.nlm.nih.gov/nuccore/XM_006238967.2
NM_001100519.1	mRNA	Gga2	protein_coding	1994.31750570918	2571.48568598443	2132.37197669314	2896.75291620292	2826.89893624673	2740.33196294318	0.337209782523916	0.0186947069912097	http://www.ncbi.nlm.nih.gov/nuccore/NM_001100519.1
NM_001106333.1	mRNA	Lgals12	protein_coding	30.2323131208464	18.6894465819445	22.4172884290409	47.4688967440717	68.4042591329231	32.6245343174312	1.05408021077686	0.0187020686635003	http://www.ncbi.nlm.nih.gov/nuccore/NM_001106333.1
XM_017591485.1	mRNA	Plcb4	protein_coding	5024.32187243391	5030.95544047013	5712.03704394057	3645.07454916079	3559.49136432734	4975.21825959875	-0.372175808594356	0.018711772410672	http://www.ncbi.nlm.nih.gov/nuccore/XM_017591485.1
XM_008765241.2	mRNA	Anks1b	protein_coding	29.1393680108238	13.0229519719478	17.5303362274729	8.60669657213517	10.1976718718054	4.76378160240219	-1.32966428329726	0.018764915690756	http://www.ncbi.nlm.nih.gov/nuccore/XM_008765241.2
XM_006235088.3	mRNA	Plcb4	protein_coding	5021.18603294073	5028.13942436473	5702.12260122821	3642.91802287314	3551.20546699939	4973.56351220721	-0.372157787801624	0.0187895329277537	http://www.ncbi.nlm.nih.gov/nuccore/XM_006235088.3
XM_017590908.1	mRNA	Adamtsl4	protein_coding	1102.78138785576	1418.6001689344	1344.89595773925	981.035472687469	1137.02867739754	784.065160654567	-0.414116265408814	0.0187898419064898	http://www.ncbi.nlm.nih.gov/nuccore/XM_017590908.1
NM_001109200.1	mRNA	Ppp1r1c	protein_coding	1.38777878078145e-17	1.38777878078145e-17	1.38777878078145e-17	3.21504673140834	0.86632848699979	3.37411634741956	4.39475316219097	0.0187934692588087	http://www.ncbi.nlm.nih.gov/nuccore/NM_001109200.1
NM_017065.1	mRNA	Gabrb3	protein_coding	0.00752909411446567	1.91144256846428	0.0351713366460905	3.28187485679821	3.64298828432604	6.78536971708786	2.52174726622511	0.0188308193450612	http://www.ncbi.nlm.nih.gov/nuccore/NM_017065.1
XM_006235083.3	mRNA	Plcb4	protein_coding	4939.66232304596	5038.4785033189	5571.99767200661	3592.24891862684	3479.39903105743	4929.67277505125	-0.37347270795877	0.0188365068325305	http://www.ncbi.nlm.nih.gov/nuccore/XM_006235083.3
XM_008767581.2	mRNA	Crebrf	protein_coding	7466.00757960817	9049.95027792022	11256.5395338658	6905.0873151798	7017.9832221844	7529.63118177767	-0.372367990267538	0.0188499341410254	http://www.ncbi.nlm.nih.gov/nuccore/XM_008767581.2
XM_006235085.3	mRNA	Plcb4	protein_coding	4884.26566194869	4979.3352982838	5488.94933499831	3535.11341933586	3432.45282491226	4870.86017067021	-0.374737863206679	0.0188522684296443	http://www.ncbi.nlm.nih.gov/nuccore/XM_006235085.3
XM_017597237.1	mRNA	Crebrf	protein_coding	7470.18777521696	9036.80654608938	11245.3838424109	6906.16482407149	7009.69769420579	7528.8034523018	-0.371862652351985	0.0188753049250363	http://www.ncbi.nlm.nih.gov/nuccore/XM_017597237.1
XM_006255686.3	mRNA	Cenpn	protein_coding	80.4282248946699	77.0220588055118	57.5039017498648	111.12644947241	145.618678504895	109.1308140725	0.765553286063242	0.0189495278665063	http://www.ncbi.nlm.nih.gov/nuccore/XM_006255686.3
NM_001191859.1	mRNA	Rbm33	protein_coding	2464.63162120423	2675.57317989156	2748.17470763242	2230.47369626895	2019.55500589269	2091.72253471481	-0.314883237785971	0.0189601494452116	http://www.ncbi.nlm.nih.gov/nuccore/NM_001191859.1
XM_008770942.1	mRNA	Sox21	protein_coding	14.6533588092563	29.3926239631303	1.91576213140383	36.8508122344419	93.625365831692	24.0929926236518	1.75074806091866	0.0189848172584185	http://www.ncbi.nlm.nih.gov/nuccore/XM_008770942.1
XM_008759676.2	mRNA	Calca	protein_coding	2.09489944925156	1.86544683090018	2.4655910775553	16.0099261923719	14.8593374757307	1.22007005244567	2.26538406370691	0.0189944888324507	http://www.ncbi.nlm.nih.gov/nuccore/XM_008759676.2
NM_001271130.1	mRNA	Nrg1	protein_coding	373.174358641671	429.09460065447	383.168744892025	288.90102920005	264.120051759156	290.004692641768	-0.491936171874021	0.0189990934484155	http://www.ncbi.nlm.nih.gov/nuccore/NM_001271130.1
NM_001271217.1	mRNA	Cd101	protein_coding	262.527587756708	515.684214240296	374.4764813406	328.385275209802	199.606511841029	170.084550080492	-0.72367113658384	0.0190020399545846	http://www.ncbi.nlm.nih.gov/nuccore/NM_001271217.1
XM_008762966.2	mRNA	Gprin3	protein_coding	873.997642992292	1613.02106855953	1539.16548540096	949.799411596825	973.91366001556	959.292523163897	-0.481716809967421	0.0190618789067307	http://www.ncbi.nlm.nih.gov/nuccore/XM_008762966.2
XM_008762965.2	mRNA	Gprin3	protein_coding	873.997642992292	1613.02106855953	1539.16548540096	949.799411596825	973.91366001556	959.292523163897	-0.481716812750227	0.0190634216768369	http://www.ncbi.nlm.nih.gov/nuccore/XM_008762965.2
XM_006248368.3	mRNA	Upk1b	protein_coding	538.304651742313	532.253216947228	603.462424817983	620.088562031806	932.731357136841	728.897832252437	0.447573729380147	0.0190793043745315	http://www.ncbi.nlm.nih.gov/nuccore/XM_006248368.3
XM_008766362.2	mRNA	Sh2d7	protein_coding	558.168958191423	503.076137153213	691.13220665688	537.436719596259	351.597007455992	202.037199798869	-0.683813061956503	0.0191646193021898	http://www.ncbi.nlm.nih.gov/nuccore/XM_008766362.2
XM_008769104.2	mRNA	LOC100910801	protein_coding	1.38777878078145e-17	1.38777878078145e-17	1.38777878078145e-17	1.13774075827847	0.851640241935383	6.95900621613215	4.64191127856437	0.0191967689316846	http://www.ncbi.nlm.nih.gov/nuccore/XM_008769104.2
NM_001037200.1	mRNA	Rmdn2	protein_coding	1515.50794104747	1330.20913422192	1433.04168411408	2032.03145652534	1761.83172164017	1630.91376021969	0.342102390075457	0.0191997080996478	http://www.ncbi.nlm.nih.gov/nuccore/NM_001037200.1
NM_177927.2	mRNA	Serpinf1	protein_coding	772.079829867865	478.724899869992	287.660122966902	776.407414251196	1581.3142920647	490.214803036771	0.888349254846579	0.0192050629149812	http://www.ncbi.nlm.nih.gov/nuccore/NM_177927.2
NM_001014087.1	mRNA	Deup1	protein_coding	158.750953164096	131.437489354317	97.3643608612451	243.741516456552	469.374949902461	93.2226948220903	1.05700002481144	0.0192138118932833	http://www.ncbi.nlm.nih.gov/nuccore/NM_001014087.1
NM_024381.2	mRNA	Gk	protein_coding	1099.4526645712	903.077116570494	833.450006517939	1378.73642449823	1079.61710288554	1265.85987900557	0.392511257747411	0.0192180210612747	http://www.ncbi.nlm.nih.gov/nuccore/NM_024381.2
XM_006237109.3	mRNA	LOC690020	protein_coding	12.5374608338976	13.1640262561448	10.0852387112338	5.36303873288437	3.65204505296035	4.10974286394726	-1.42585482523971	0.0192404563517142	http://www.ncbi.nlm.nih.gov/nuccore/XM_006237109.3
XM_017591486.1	mRNA	Plcb4	protein_coding	4615.65421343281	4756.84223137091	5274.46268153228	3408.9700213297	3261.23200763504	4638.06369476911	-0.372950335855498	0.0192495247730392	http://www.ncbi.nlm.nih.gov/nuccore/XM_017591486.1
NM_001170465.1	mRNA	Uqcr10	protein_coding	875.865441328458	888.131230919855	788.677209394942	1200.87593505942	1111.06719729596	987.22347074119	0.369172366526831	0.0192674432161633	http://www.ncbi.nlm.nih.gov/nuccore/NM_001170465.1
NM_133544.1	mRNA	Usmg5	protein_coding	744.135459916894	618.578791638701	696.65541229035	879.727140536162	907.640930508434	888.872463610776	0.378376479263803	0.0192962597935109	http://www.ncbi.nlm.nih.gov/nuccore/NM_133544.1
XM_008761815.2	mRNA	Neb	protein_coding	9124.57386374199	6947.85908506268	9320.61292054277	6481.39376093586	7177.34617546007	6256.90813458711	-0.350423392505412	0.0193183898115909	http://www.ncbi.nlm.nih.gov/nuccore/XM_008761815.2
XM_006232330.3	mRNA	Mgarp	protein_coding	3.17520358982075	6.60106913950914	6.13838078414579	1.07991139502336	0.913105792980684	0.804493419900407	-2.35913520231046	0.0193338906619061	http://www.ncbi.nlm.nih.gov/nuccore/XM_006232330.3
NM_001191862.1	mRNA	Flnc	protein_coding	1085.91141596066	1020.4859243059	878.075014958168	1042.72029448524	1492.2975930417	1422.57377696117	0.407196939407646	0.0193461710534635	http://www.ncbi.nlm.nih.gov/nuccore/NM_001191862.1
XM_006234194.3	mRNA	Neb	protein_coding	8504.77209748014	6539.48690291788	8741.6906733836	6079.27322994828	6752.99253711787	5845.17440131053	-0.348698546480941	0.0193576606523275	http://www.ncbi.nlm.nih.gov/nuccore/XM_006234194.3
NM_001013911.1	mRNA	Ift80	protein_coding	543.518591544459	567.989549913941	544.272250641705	735.250303156736	839.662637101528	630.085913135392	0.412772878041309	0.019369246728533	http://www.ncbi.nlm.nih.gov/nuccore/NM_001013911.1
XM_008765933.2	mRNA	Deup1	protein_coding	170.248169370075	137.992027996191	108.460775892816	256.69396898253	508.063722011664	99.0106433265442	1.05151045965211	0.0193862531898384	http://www.ncbi.nlm.nih.gov/nuccore/XM_008765933.2
XM_006236855.2	mRNA	Efcc1	protein_coding	1758.05766526814	1883.24400924428	1829.73519541964	1608.33425511013	1135.69923986032	1496.25551450488	-0.367880410868254	0.0193871622850249	http://www.ncbi.nlm.nih.gov/nuccore/XM_006236855.2
XM_006255687.3	mRNA	Cenpn	protein_coding	80.4282248946699	77.0220588055118	57.5039017498648	111.124421968068	144.693620487204	109.135333400929	0.761904875169421	0.019406981647178	http://www.ncbi.nlm.nih.gov/nuccore/XM_006255687.3
NM_001191720.1	mRNA	Stox1	protein_coding	145.430898102706	179.22912814517	274.049141478001	84.3034305735126	159.651713055552	91.5953289508196	-0.835041910166044	0.0194270548531874	http://www.ncbi.nlm.nih.gov/nuccore/NM_001191720.1
NM_001100857.1	mRNA	RGD1310587	protein_coding	2837.81449503114	3485.79045245947	3534.00884985761	2622.95028476864	2606.8889227882	2622.77028508346	-0.327981604260141	0.0194466933843201	http://www.ncbi.nlm.nih.gov/nuccore/NM_001100857.1
XM_008764189.2	mRNA	Aim1l	protein_coding	182.710013665748	137.076985633088	80.3720079169624	225.343141394957	284.681570330697	180.126843152285	0.78528020203879	0.0194662644188491	http://www.ncbi.nlm.nih.gov/nuccore/XM_008764189.2
NM_001127299.1	mRNA	Fam84a	protein_coding	986.537673721476	833.665983487782	616.883754468128	1226.81923256449	1560.62507108249	789.546738911175	0.552997906764509	0.0194705550927258	http://www.ncbi.nlm.nih.gov/nuccore/NM_001127299.1
NM_001191813.1	mRNA	Hjurp	protein_coding	71.0346427077807	42.0421201411369	82.4214595194657	105.815456278852	199.36848280867	82.1488832829344	0.983560746039453	0.0194994388638638	http://www.ncbi.nlm.nih.gov/nuccore/NM_001191813.1
NM_001079937.1	mRNA	Pbk	protein_coding	52.1671919882633	32.7435322642846	40.9726622769465	68.1243261178506	154.380536373718	49.7543519991498	1.10977546703333	0.0195366990343963	http://www.ncbi.nlm.nih.gov/nuccore/NM_001079937.1
XM_017589804.1	mRNA	Cnga4	protein_coding	5.23087410412155	6.60157192748935	3.86579684668466	0.0219487254459559	1.85836737413382	1.67996677968737	-1.98938619306597	0.0195454507723405	http://www.ncbi.nlm.nih.gov/nuccore/XM_017589804.1
XM_006251364.3	mRNA	Lif	protein_coding	21.8972852765812	17.8296386182	13.927609282016	40.8865988994416	34.9560502754165	32.1515592627667	1.00222350171624	0.0195515980548501	http://www.ncbi.nlm.nih.gov/nuccore/XM_006251364.3
NM_001135174.1	mRNA	Tomm7	protein_coding	578.007898347203	614.008398501832	561.708944598227	738.558891267808	657.058781663635	985.569685345014	0.441438599559344	0.0195585684951132	http://www.ncbi.nlm.nih.gov/nuccore/NM_001135174.1
XM_006237875.1	mRNA	Ccne2	protein_coding	44.976979011216	42.1696524400192	59.0547200434198	101.245529317656	111.581835311754	59.8653964403701	0.897858714746647	0.0195786037704922	http://www.ncbi.nlm.nih.gov/nuccore/XM_006237875.1
XM_006234193.3	mRNA	Neb	protein_coding	8644.82832551303	6633.36581207652	8866.89846428447	6180.61042665578	6857.01093639521	5925.52777910653	-0.34842064449672	0.0195956586186205	http://www.ncbi.nlm.nih.gov/nuccore/XM_006234193.3
XM_006234192.3	mRNA	Neb	protein_coding	8694.99866558141	6678.42800886659	8932.59714727282	6228.04463727866	6899.35383705143	5965.29169868201	-0.348183390301443	0.0196026859882465	http://www.ncbi.nlm.nih.gov/nuccore/XM_006234192.3
XM_006256988.3	mRNA	Gk	protein_coding	1131.85260721311	924.666352319031	858.238014231465	1402.46289145664	1110.91851984644	1302.32056958159	0.388034522700208	0.0196037110830423	http://www.ncbi.nlm.nih.gov/nuccore/XM_006256988.3
NM_001033681.1	mRNA	Eif5a	protein_coding	5885.48507747322	5459.08877067924	4913.07303256135	6812.32492677043	7061.32101148401	6373.71990336372	0.316479403841067	0.0196107532813767	http://www.ncbi.nlm.nih.gov/nuccore/NM_001033681.1
XM_008765935.2	mRNA	Deup1	protein_coding	169.207072020619	138.935894328662	108.46033500029	255.614701419018	504.377516629092	99.0135642316362	1.04388337714651	0.019618466364826	http://www.ncbi.nlm.nih.gov/nuccore/XM_008765935.2
XM_017599543.1	mRNA	Klb	protein_coding	0.003813852698136	0.951659845276986	0.017791598413065	2.20792071057564	5.58622540044297	3.26538106305364	3.01215816820789	0.0196205311730276	http://www.ncbi.nlm.nih.gov/nuccore/XM_017599543.1
XM_017592050.1	mRNA	Prdm11	protein_coding	1422.66605358559	1699.14122585042	2442.25854074957	1146.15416542522	1303.40720943719	1592.65853131782	-0.460250233122284	0.0196475568729117	http://www.ncbi.nlm.nih.gov/nuccore/XM_017592050.1
XM_003750719.4	mRNA	LOC100911572	protein_coding	1334.78246983292	1482.36191105392	1572.88452493721	997.355770849703	1221.59624393684	1204.64308440395	-0.358006237862939	0.0196497716186123	http://www.ncbi.nlm.nih.gov/nuccore/XM_003750719.4
XM_006252104.3	mRNA	Pbk	protein_coding	45.9302308215441	31.8190726625438	40.8599339549432	64.8787592762672	144.237139624701	46.4478763126102	1.10408171964564	0.0196876301715442	http://www.ncbi.nlm.nih.gov/nuccore/XM_006252104.3
NM_001014077.1	mRNA	Clec14a	protein_coding	11242.3100806345	14768.2470357539	14506.1715718476	9649.90512309357	9613.765026061	12206.3450441815	-0.364474266360786	0.0197062481545739	http://www.ncbi.nlm.nih.gov/nuccore/NM_001014077.1
NM_001004099.1	mRNA	Gjb2	protein_coding	166.129298038549	192.669682287064	87.8590402984529	354.297530694142	214.306340408724	205.833264309225	0.79330040963612	0.0197065885975551	http://www.ncbi.nlm.nih.gov/nuccore/NM_001004099.1
XM_008761821.2	mRNA	Neb	protein_coding	8955.2515651139	6830.51043953567	9155.73886453555	6378.97603804122	7066.88599373382	6136.78148088611	-0.348864327836676	0.0197116543234123	http://www.ncbi.nlm.nih.gov/nuccore/XM_008761821.2
NM_001318742.1	mRNA	Oprk1	protein_coding	1.03417212645324	0	0.0178148842906873	6.38007864381542	4.6274553278864	0.63503750956052	3.06109855802944	0.0197250003127154	http://www.ncbi.nlm.nih.gov/nuccore/NM_001318742.1
XM_017591176.1	mRNA	Naip6	protein_coding	295.825232501439	275.911232643213	362.710436509391	681.039494931957	231.438039136155	684.125600461622	0.772506333907038	0.0197252137567161	http://www.ncbi.nlm.nih.gov/nuccore/XM_017591176.1
NM_017167.3	mRNA	Oprk1	protein_coding	1.03417212645324	0	0.0178148842906873	6.38007864381542	4.6274553278864	0.63503750956052	3.06110442339262	0.0197308421898819	http://www.ncbi.nlm.nih.gov/nuccore/NM_017167.3
XM_017591484.1	mRNA	Plcb4	protein_coding	4910.39511301618	4993.41597014788	5514.98043070077	3549.12975253755	3449.02151987823	4904.83028303598	-0.373104198039583	0.0197330481155357	http://www.ncbi.nlm.nih.gov/nuccore/XM_017591484.1
NM_001100834.1	mRNA	Ppa1	protein_coding	474.371500941632	309.651726999138	355.997673916938	542.259905931391	561.563736832852	498.541798379411	0.491070845404366	0.0197672689576264	http://www.ncbi.nlm.nih.gov/nuccore/NM_001100834.1
XM_006233132.3	mRNA	Kcna2	protein_coding	126.46458865532	128.63409251796	117.928533320427	184.405447949235	224.758240880262	173.731383935628	0.643157044322963	0.0197954307465474	http://www.ncbi.nlm.nih.gov/nuccore/XM_006233132.3
XM_006233134.3	mRNA	Kcna2	protein_coding	124.376601144064	128.643170666067	115.471486978157	182.252369245355	222.917106184428	172.909724372679	0.648774287968907	0.0198071114428832	http://www.ncbi.nlm.nih.gov/nuccore/XM_006233134.3
XM_006233133.3	mRNA	Kcna2	protein_coding	124.376601144064	128.643170666067	115.471486978157	182.252369245355	222.917106184428	172.909724372679	0.648774395341487	0.0198128286542416	http://www.ncbi.nlm.nih.gov/nuccore/XM_006233133.3
NM_017307.3	mRNA	Slc25a1	protein_coding	929.192291969805	1092.89920031654	779.05369847783	1351.80118279283	1280.47308952197	1068.33564595244	0.40049895422702	0.0198224106881532	http://www.ncbi.nlm.nih.gov/nuccore/NM_017307.3
XM_008760697.2	mRNA	Naip6	protein_coding	295.825232501439	275.911232643213	362.710436509391	681.03874392306	231.438214519267	683.294926623134	0.771755728211585	0.0198242406215746	http://www.ncbi.nlm.nih.gov/nuccore/XM_008760697.2
XM_008760696.2	mRNA	Naip6	protein_coding	295.825232501439	275.911232643213	362.710436509391	681.03874392306	231.438214519267	683.294926623134	0.771755678522176	0.0198290016740455	http://www.ncbi.nlm.nih.gov/nuccore/XM_008760696.2
NM_001271126.1	mRNA	Nrg1	protein_coding	380.496576826494	440.356741530897	400.479723614096	296.457847262015	271.476091734376	305.78542559602	-0.483213231154359	0.0198502432494273	http://www.ncbi.nlm.nih.gov/nuccore/NM_001271126.1
NM_001135896.1	mRNA	Lrrc24	protein_coding	27.1125104567869	16.8070298273125	22.314829655967	3.37350960682452	8.25914322350008	14.4727148259239	-1.32588676623392	0.0198672694901486	http://www.ncbi.nlm.nih.gov/nuccore/NM_001135896.1
XM_008760695.2	mRNA	Naip6	protein_coding	295.825955124705	275.910331081701	363.942090800594	681.040994387075	231.43768908132	685.786942703057	0.772105453750453	0.0199021927166741	http://www.ncbi.nlm.nih.gov/nuccore/XM_008760695.2
NM_022592.1	mRNA	Tkt	protein_coding	4458.8132790104	4836.77540993992	3564.57357877645	5389.30050842854	6035.93003310946	5018.35541430518	0.354349534358354	0.0199603246488908	http://www.ncbi.nlm.nih.gov/nuccore/NM_022592.1
XM_006231889.3	mRNA	Cenpk	protein_coding	44.8218637008663	26.1848685023976	28.7672061733741	55.1005884145451	86.8019306919619	52.6928079786654	0.961118970826746	0.0199807916887561	http://www.ncbi.nlm.nih.gov/nuccore/XM_006231889.3
NM_031588.2	mRNA	Nrg1	protein_coding	373.185174839582	436.602965556586	399.218171886374	294.297570088335	269.639398060704	299.967660087996	-0.484890110609024	0.0200120603459683	http://www.ncbi.nlm.nih.gov/nuccore/NM_031588.2
NM_001271127.1	mRNA	Nrg1	protein_coding	373.185174839582	436.602965556586	399.218171886374	294.297570088335	269.639398060704	299.967660087996	-0.484890098068678	0.0200140191044611	http://www.ncbi.nlm.nih.gov/nuccore/NM_001271127.1
XM_008760288.2	mRNA	Gna14	protein_coding	1731.7930750655	1263.49096998602	1436.86798511796	1750.88002611409	1845.5933145772	2113.55771164372	0.365858608709507	0.0200231856738283	http://www.ncbi.nlm.nih.gov/nuccore/XM_008760288.2
XM_006247354.3	mRNA	Cdc6	protein_coding	41.8248834040367	41.2775133042774	46.9549379039126	93.7546412002571	133.000290569262	41.3569436262297	1.04168327151175	0.0200372170292547	http://www.ncbi.nlm.nih.gov/nuccore/XM_006247354.3
NM_001100784.1	mRNA	Gjc2	protein_coding	35.6098534404844	50.7777677657142	44.6060331642842	20.4868698863577	30.6265849768205	10.2968023576381	-1.08914500984836	0.0200456647042994	http://www.ncbi.nlm.nih.gov/nuccore/NM_001100784.1
NM_001013151.1	mRNA	Gna14	protein_coding	1503.93502961999	1086.05586620276	1238.5302199053	1499.70162347671	1626.52779875868	1826.91377229313	0.371980424334369	0.0200466072739272	http://www.ncbi.nlm.nih.gov/nuccore/NM_001013151.1
XM_006239901.2	mRNA	Fam84a	protein_coding	1049.24879638453	870.263686662846	670.139668911091	1279.65550356777	1649.92152990718	837.604098762354	0.540180214965534	0.0200506573094139	http://www.ncbi.nlm.nih.gov/nuccore/XM_006239901.2
NM_001114180.1	mRNA	Plek2	protein_coding	15.755659880478	24.4475019226814	25.7961971784428	43.1785678757475	67.52853941517	29.2804770450038	1.08071322145117	0.0200746203361693	http://www.ncbi.nlm.nih.gov/nuccore/NM_001114180.1
XM_006249632.3	mRNA	Serpinb11	protein_coding	9.38166148306463	7.49888643651979	6.34085933599437	23.8610948018425	69.8449828010112	2.48702308453433	2.03272324073341	0.0200786652255221	http://www.ncbi.nlm.nih.gov/nuccore/XM_006249632.3
XM_006234190.3	mRNA	Neb	protein_coding	8772.34285333139	6713.16171454162	9008.2130488941	6280.86966808011	6951.82264304444	6014.16877504847	-0.347679195704421	0.0201437022157387	http://www.ncbi.nlm.nih.gov/nuccore/XM_006234190.3
NM_022618.1	mRNA	Akap6	protein_coding	225.764820554115	191.397125281442	257.418814862086	279.383494352175	356.311458679987	358.879678773302	0.56146299117553	0.0201524822443877	http://www.ncbi.nlm.nih.gov/nuccore/NM_022618.1
XM_008759499.2	mRNA	Plin1	protein_coding	28.2357061593936	53.9173629855554	3.45937231036289	58.6883425909694	364.354082524475	8.70074424906068	2.34299152244849	0.0201587754552521	http://www.ncbi.nlm.nih.gov/nuccore/XM_008759499.2
XM_008769229.1	mRNA	Kntc1	protein_coding	143.220331198853	126.621410838305	180.41180633836	207.186714391177	394.551326353378	173.274072601243	0.782941102146337	0.0201642504300192	http://www.ncbi.nlm.nih.gov/nuccore/XM_008769229.1
NM_017319.1	mRNA	Pdia3	protein_coding	9985.82500194769	9040.55617886413	8920.69896494018	11463.1337631697	11286.416123258	11683.2459873326	0.30107096692064	0.0201676982993403	http://www.ncbi.nlm.nih.gov/nuccore/NM_017319.1
XM_006252431.3	mRNA	Ednrb	protein_coding	12675.2466306145	15318.3668908008	14619.1355110712	9404.18936761131	12022.9325660891	12142.357782444	-0.34406499863583	0.0201835496859899	http://www.ncbi.nlm.nih.gov/nuccore/XM_006252431.3
XM_008763416.2	mRNA	Bcl2l14	protein_coding	225.99973817761	441.328240899976	514.697283570255	293.030899807629	237.46315725735	199.252053010535	-0.695674454652878	0.0201845601465214	http://www.ncbi.nlm.nih.gov/nuccore/XM_008763416.2
XM_008761817.2	mRNA	Neb	protein_coding	8901.94629870716	6790.142253062	9103.6728797746	6354.17954597585	7026.38199207213	6110.27285375183	-0.347188699704172	0.0202347028972826	http://www.ncbi.nlm.nih.gov/nuccore/XM_008761817.2
XM_017595519.1	mRNA	Scn11a	protein_coding	0.00382577862230793	0	1.16856544501104	4.30021588880824	6.54413118270975	0.635587636758889	3.01988427418614	0.0202438105505363	http://www.ncbi.nlm.nih.gov/nuccore/XM_017595519.1
XM_017595518.1	mRNA	Scn11a	protein_coding	0.00382577862230793	0	1.16856544501104	4.30021588880824	6.54413118270975	0.635587636758889	3.01988369899387	0.020245987358035	http://www.ncbi.nlm.nih.gov/nuccore/XM_017595518.1
XM_017595517.1	mRNA	Scn11a	protein_coding	0.00382577862230793	0	1.16856544501104	4.30021588880824	6.54413118270975	0.635587636758889	3.01988268739587	0.0202498151130961	http://www.ncbi.nlm.nih.gov/nuccore/XM_017595517.1
XM_017595516.1	mRNA	Scn11a	protein_coding	0.00382577862230793	0	1.16856544501104	4.30021588880824	6.54413118270975	0.635587636758889	3.01988192463142	0.0202527007886788	http://www.ncbi.nlm.nih.gov/nuccore/XM_017595516.1
NM_019265.2	mRNA	Scn11a	protein_coding	0.00382577862230793	0	1.16856544501104	4.30021588880824	6.54413118270975	0.635587636758889	3.0198806147693	0.0202576551803488	http://www.ncbi.nlm.nih.gov/nuccore/NM_019265.2
XM_006242216.3	mRNA	Creld2	protein_coding	246.683081415887	280.786770584387	227.168215256651	359.00304882228	377.460382828865	339.51806125847	0.510593369760046	0.0202756649615276	http://www.ncbi.nlm.nih.gov/nuccore/XM_006242216.3
NM_001191076.1	mRNA	Ebf4	protein_coding	26.1515692101635	25.3052185913162	31.9945690972121	63.451588474075	47.800855971333	45.3470901911638	0.906106806709172	0.0202766916005034	http://www.ncbi.nlm.nih.gov/nuccore/NM_001191076.1
NM_001109935.1	mRNA	Ctxn1	protein_coding	213.116945789587	196.27596869703	127.261655231178	299.701256543385	398.949234037892	193.108181311789	0.731694014540807	0.0203060721476579	http://www.ncbi.nlm.nih.gov/nuccore/NM_001109935.1
NM_001006968.1	mRNA	Tsen34	protein_coding	7.32752318380467	9.42446706862625	6.33968165887957	16.2187057342805	21.2471698681506	16.4737230171193	1.20761164785454	0.0203429434875585	http://www.ncbi.nlm.nih.gov/nuccore/NM_001006968.1
XM_006231862.3	mRNA	Naip6	protein_coding	295.823052352341	275.913952880811	359.015558689444	681.032463949068	228.674429753539	679.147089161243	0.771200141743808	0.0203558267065327	http://www.ncbi.nlm.nih.gov/nuccore/XM_006231862.3
XM_017599552.1	mRNA	LOC302228	protein_coding	1.07257248682832	1.85602703014143	4.72653633008019	1.38777878078145e-17	1.38777878078145e-17	1.38777878078145e-17	-4.42169934382053	0.0203558333922018	http://www.ncbi.nlm.nih.gov/nuccore/XM_017599552.1
NM_001108844.1	mRNA	Map6d1	protein_coding	13.4894587197738	8.45348120387081	1.65972217505667	14.1849100066959	27.7313445776424	24.9641242839918	1.47579641460858	0.0203614530509994	http://www.ncbi.nlm.nih.gov/nuccore/NM_001108844.1
XM_006234180.3	mRNA	Neb	protein_coding	8928.07480640697	6761.03630647772	9124.7408304448	6352.02331515359	7023.62048190729	6106.95890202668	-0.348849817255516	0.0203676209354865	http://www.ncbi.nlm.nih.gov/nuccore/XM_006234180.3
XM_008766709.2	mRNA	Ccdc13	protein_coding	34.4238882117208	32.9265291190598	16.7430865219481	46.4770645658302	67.3590611569533	52.0801386563641	0.975673755407598	0.020388455271159	http://www.ncbi.nlm.nih.gov/nuccore/XM_008766709.2
XM_006240173.3	mRNA	Cdkl1	protein_coding	14.7273124111635	28.2598639420772	24.6762254117802	61.2284059634824	46.0131143915225	32.6942362730005	1.04535579379358	0.0204011936294565	http://www.ncbi.nlm.nih.gov/nuccore/XM_006240173.3
XM_006234191.3	mRNA	Neb	protein_coding	8749.34870067842	6700.01874969744	8990.85692401258	6263.62194961297	6938.93489912038	6016.65817785217	-0.34659686035912	0.0204223209057981	http://www.ncbi.nlm.nih.gov/nuccore/XM_006234191.3
XM_006246637.3	mRNA	Eif5a	protein_coding	6127.96801884911	5629.94593675644	5072.9959863528	7030.09656814605	7293.29051782028	6596.56885373497	0.313635301925779	0.0204267430445554	http://www.ncbi.nlm.nih.gov/nuccore/XM_006246637.3
XM_017601981.1	mRNA	Sytl5	protein_coding	158.932177693711	100.148334107997	275.968916745348	57.4363949386809	120.865524338312	97.0143185414873	-0.960148144424628	0.0204417969728374	http://www.ncbi.nlm.nih.gov/nuccore/XM_017601981.1
XM_006228219.3	mRNA	Leng8	protein_coding	5528.07711593603	4854.40061436928	6086.33513157346	5120.5957980536	4075.07959377924	3439.15755787433	-0.382424560297272	0.0204421402946519	http://www.ncbi.nlm.nih.gov/nuccore/XM_006228219.3
XM_006241885.2	mRNA	Nrbp2	protein_coding	2222.13711962563	2331.0168241745	2470.45834800875	1944.78103225526	2052.876912744	1513.09910819929	-0.350144385822004	0.0204526341846564	http://www.ncbi.nlm.nih.gov/nuccore/XM_006241885.2
XM_017590954.1	mRNA	Ankrd55	protein_coding	14.6236277309386	14.0834682547206	12.5121728996802	28.0339479057625	25.7243636629333	29.8980835776737	1.01429053266888	0.0204626762580238	http://www.ncbi.nlm.nih.gov/nuccore/XM_017590954.1
XM_008771936.2	mRNA	Chst9	protein_coding	237.026390279001	198.218006907139	67.1920253477515	325.655048299345	567.735286966208	157.959043120284	1.06611652854761	0.0204815830531131	http://www.ncbi.nlm.nih.gov/nuccore/XM_008771936.2
NM_001109260.1	mRNA	RGD1561849	protein_coding	18.6823194422746	6.4758026461062	7.70862550992468	20.6956296385242	65.080289807513	14.2327070983083	1.59238625596333	0.0204975598204504	http://www.ncbi.nlm.nih.gov/nuccore/NM_001109260.1
XM_006241012.3	mRNA	Cirbp	protein_coding	962.756677706417	1329.41828328629	1317.44860773704	991.733705017361	937.110743424555	802.449749764165	-0.402539818178721	0.0205236888586596	http://www.ncbi.nlm.nih.gov/nuccore/XM_006241012.3
XM_017599786.1	mRNA	Ednrb	protein_coding	12733.778451969	15405.6749705073	14705.9094660214	9462.40506627019	12096.5739067068	12213.6014676827	-0.343217179587457	0.0205504048567667	http://www.ncbi.nlm.nih.gov/nuccore/XM_017599786.1
NM_031680.1	mRNA	P2ry4	protein_coding	114.875269173931	63.6214293076934	109.960270807251	62.3374809572426	56.2536144331405	29.2288794829484	-0.962902479453927	0.0205578786671801	http://www.ncbi.nlm.nih.gov/nuccore/NM_031680.1
XM_017601984.1	mRNA	Sytl5	protein_coding	158.929078150075	99.2088031774202	273.504423295562	57.4333090850676	120.872833940096	95.334688516317	-0.959714376810401	0.0205617588664492	http://www.ncbi.nlm.nih.gov/nuccore/XM_017601984.1
XM_008761371.2	mRNA	Kcna2	protein_coding	124.376601144064	128.643170666067	115.471486978157	182.249745490712	222.920562197964	171.240461839988	0.644594593225607	0.0205656258552009	http://www.ncbi.nlm.nih.gov/nuccore/XM_008761371.2
XM_017593795.1	mRNA	Stil	protein_coding	211.980545038059	132.250994084308	126.994225848892	294.30765302919	443.34170187628	135.630918961175	0.88961774140001	0.0205960746384622	http://www.ncbi.nlm.nih.gov/nuccore/XM_017593795.1
XM_008769160.1	mRNA	Sap25	protein_coding	208.053150445565	186.673228728986	296.62671218481	182.988156057667	111.185987287936	128.213604863851	-0.710461078846663	0.0207268607005787	http://www.ncbi.nlm.nih.gov/nuccore/XM_008769160.1
XM_006243627.3	mRNA	Dzip1l	protein_coding	818.295762766472	669.312770823106	627.637082466913	1012.2274782484	798.842671555576	1000.88089931585	0.410271876298857	0.0207324110819249	http://www.ncbi.nlm.nih.gov/nuccore/XM_006243627.3
XM_008761818.2	mRNA	Neb	protein_coding	8819.37691029423	6747.89703438574	9055.31994146354	6309.97946282831	6996.92802440618	6063.04943427149	-0.346051767343563	0.0207585226239385	http://www.ncbi.nlm.nih.gov/nuccore/XM_008761818.2
XM_006234188.3	mRNA	Neb	protein_coding	8781.74754531456	6689.69082619118	8974.74934248579	6253.92165518759	6941.69615381807	6035.71753216096	-0.346038394707198	0.0207609620980082	http://www.ncbi.nlm.nih.gov/nuccore/XM_006234188.3
NM_001108519.1	mRNA	Ms4a8	protein_coding	26.0669258309114	22.5530061038215	14.0843159382749	46.4440460510912	91.7272141205471	19.8506635429832	1.33066427348237	0.0207821926658746	http://www.ncbi.nlm.nih.gov/nuccore/NM_001108519.1
XM_008760306.1	mRNA	Dmrt2	protein_coding	7.33181928444829	14.2399771607625	1.65765842143141	25.9523953103451	58.6088004543773	5.83187916750552	1.95117474104448	0.0207824559313364	http://www.ncbi.nlm.nih.gov/nuccore/XM_008760306.1
XM_006254602.3	mRNA	Slc23a1	protein_coding	158.661672861134	101.308662458938	81.3248750992192	199.399864861595	196.096684453754	173.777291907378	0.736891964580872	0.0207893049810094	http://www.ncbi.nlm.nih.gov/nuccore/XM_006254602.3
XM_017592148.1	mRNA	Neb	protein_coding	8831.91902708495	6743.20195399793	9071.43229043352	6319.68124593066	6994.16505034241	6070.50630883475	-0.346382959762183	0.0208078267452157	http://www.ncbi.nlm.nih.gov/nuccore/XM_017592148.1
NM_001014203.1	mRNA	Ccdc65	protein_coding	311.402325994487	267.522000378693	254.404609950179	462.384540303516	509.280366154713	280.947853281784	0.587085982512035	0.0208148560017891	http://www.ncbi.nlm.nih.gov/nuccore/NM_001014203.1
NM_133551.2	mRNA	Pla2g4a	protein_coding	269.599554500299	235.611328971631	220.939533877855	353.616657683788	421.794233711015	288.696747598342	0.550489809542678	0.0208308177713034	http://www.ncbi.nlm.nih.gov/nuccore/NM_133551.2
NM_001109020.1	mRNA	Upk3bl	protein_coding	1.042255274524	0.940150982192737	0.0352162539831647	0.186531093991519	46.0477916672384	0	4.22953801493219	0.0208657541330071	http://www.ncbi.nlm.nih.gov/nuccore/NM_001109020.1
XM_008761816.2	mRNA	Neb	protein_coding	8936.43533108174	6772.30333857494	9090.04297184435	6361.72558153716	7024.53968193433	6119.38712049982	-0.346268942087675	0.0208677005395016	http://www.ncbi.nlm.nih.gov/nuccore/XM_008761816.2
XM_017600103.1	mRNA	Spock3	protein_coding	181.886986545787	264.121093284491	116.337137280871	90.6330333409969	144.955309421164	60.6099841102574	-0.923293135298645	0.0208934507200545	http://www.ncbi.nlm.nih.gov/nuccore/XM_017600103.1
XM_006234182.3	mRNA	Neb	protein_coding	8811.01395231354	6715.0378837453	9026.80918039399	6315.36601226634	6955.50073609347	6047.30961779288	-0.34582339283276	0.0208966622002081	http://www.ncbi.nlm.nih.gov/nuccore/XM_006234182.3
XM_006249400.3	mRNA	Oas1k	protein_coding	127.742869254012	206.464430122658	344.188792164783	58.6051292577085	173.557414456591	109.254285475201	-0.992177567691714	0.0209005444749484	http://www.ncbi.nlm.nih.gov/nuccore/XM_006249400.3
XM_017600250.1	mRNA	Slc25a42	protein_coding	639.718749374005	787.753360299034	665.862245415069	469.057745121139	618.806177621692	453.693850353643	-0.441630894045512	0.0209016390219529	http://www.ncbi.nlm.nih.gov/nuccore/XM_017600250.1
XM_006234183.3	mRNA	Neb	protein_coding	8950.02484877784	6808.91711864525	9143.3415002251	6375.74291042799	7065.04400597592	6151.69737517251	-0.345867777124101	0.0209299292072618	http://www.ncbi.nlm.nih.gov/nuccore/XM_006234183.3
XM_006243466.2	mRNA	Ttk	protein_coding	45.0783421761776	79.9301906136356	71.6992834420648	125.132946766868	219.704233683812	62.8178389263024	1.05016351827177	0.0209594438056561	http://www.ncbi.nlm.nih.gov/nuccore/XM_006243466.2
XM_006234181.3	mRNA	Neb	protein_coding	8967.79338515752	6816.42680324328	9170.61047070837	6399.45835507636	7079.77267449259	6147.54983139948	-0.346387363232218	0.0209626206376229	http://www.ncbi.nlm.nih.gov/nuccore/XM_006234181.3
XM_017592146.1	mRNA	Neb	protein_coding	8847.59704108487	6755.40632568638	9086.30848000594	6327.22865652579	7008.8933742223	6087.90497332126	-0.345933455302124	0.0209738578696406	http://www.ncbi.nlm.nih.gov/nuccore/XM_017592146.1
XM_006236589.3	mRNA	Gprin3	protein_coding	877.134909612491	1622.40632440355	1560.21823422908	956.273584635197	981.272553244935	980.855404288511	-0.476069778355858	0.0210508636212208	http://www.ncbi.nlm.nih.gov/nuccore/XM_006236589.3
NM_012514.1	mRNA	Brca1	protein_coding	105.58734187077	132.515408782515	89.7411377858166	161.800641951683	212.832802203736	157.985007349109	0.698631228721474	0.0210746350509597	http://www.ncbi.nlm.nih.gov/nuccore/NM_012514.1
NM_001037790.2	mRNA	Leng8	protein_coding	5629.45337517796	4860.03035282223	6066.53378617912	5149.70814078645	4095.32681523483	3501.30600298757	-0.377367487818536	0.0210789500421638	http://www.ncbi.nlm.nih.gov/nuccore/NM_001037790.2
XM_017601536.1	mRNA	Pbld1	protein_coding	172.477278544456	200.056588823712	158.991407043144	136.695967237128	99.3260151412664	93.3145274582484	-0.691157080138529	0.0210798027102629	http://www.ncbi.nlm.nih.gov/nuccore/XM_017601536.1
XM_006254120.2	mRNA	LOC100359692	protein_coding	71.1873986861866	95.7723158797336	112.275767604792	36.8253619097225	73.0921317005432	36.8959880755801	-0.926314153297035	0.0210812356132903	http://www.ncbi.nlm.nih.gov/nuccore/XM_006254120.2
XM_017599970.1	mRNA	Nrg1	protein_coding	214.326259088609	256.347006148685	242.927415587424	162.748703808708	124.078171034763	178.415893455612	-0.616615875964244	0.0210965910015302	http://www.ncbi.nlm.nih.gov/nuccore/XM_017599970.1
XM_006248367.2	mRNA	Upk1b	protein_coding	565.487722158458	569.809266926086	646.824708259298	648.126598846795	971.374588161504	788.600296520841	0.435130025761154	0.0211013379275541	http://www.ncbi.nlm.nih.gov/nuccore/XM_006248367.2
XM_006234179.3	mRNA	Neb	protein_coding	8913.44299246185	6776.99749546917	9118.54444481152	6343.40217737313	7044.79381517759	6130.15907741589	-0.345919690547867	0.0211140512166582	http://www.ncbi.nlm.nih.gov/nuccore/XM_006234179.3
XM_006243626.3	mRNA	Dzip1l	protein_coding	822.471862907234	662.73442152735	627.63387438834	1006.84195520834	799.765358723826	1001.7148201709	0.410089657908192	0.0211891057153136	http://www.ncbi.nlm.nih.gov/nuccore/XM_006243626.3
NM_017131.2	mRNA	Casq2	protein_coding	91.5378731252852	32.7092336449827	11.1156923900481	85.5261718830522	312.334818039767	42.7145019922092	1.70165880784419	0.0212495561106092	http://www.ncbi.nlm.nih.gov/nuccore/NM_017131.2
NM_001005878.1	mRNA	Kifc1	protein_coding	95.0803378517524	78.7827991095261	91.6612490283225	142.487650013388	303.614712360543	82.6713903192939	0.992318256943112	0.0212686879375619	http://www.ncbi.nlm.nih.gov/nuccore/NM_001005878.1
NM_001170470.1	mRNA	Chst9	protein_coding	152.422078477976	141.930027624301	46.0101334884285	216.802448834871	398.362122939348	113.281766639936	1.09905562222379	0.0212751314756979	http://www.ncbi.nlm.nih.gov/nuccore/NM_001170470.1
NM_001047848.1	mRNA	F11	protein_coding	98.3231478285628	121.141172935872	123.76077257128	76.4540856876312	70.904537675197	57.7133730934355	-0.742459660248669	0.0213071580771509	http://www.ncbi.nlm.nih.gov/nuccore/NM_001047848.1
XM_006249493.2	mRNA	Foxn4	protein_coding	32.3053970790657	19.6334559406302	21.2843867385569	86.1174256554441	127.675295809771	9.65364625974739	1.606743666809	0.0213132343137	http://www.ncbi.nlm.nih.gov/nuccore/XM_006249493.2
XM_006237453.3	mRNA	Clec2dl1	protein_coding	13.6723486637819	10.1600179139123	38.3424809583853	70.8752521310003	51.544736366288	32.5825889771638	1.30608895164695	0.0213212801144731	http://www.ncbi.nlm.nih.gov/nuccore/XM_006237453.3
NM_001108451.1	mRNA	Dynlrb2	protein_coding	790.040462189631	605.459779565486	555.846847485695	1086.50234819666	1035.71322969387	641.333879719682	0.501254565491995	0.0213401061415569	http://www.ncbi.nlm.nih.gov/nuccore/NM_001108451.1
XM_003750366.1	mRNA	Ly6l	protein_coding	2022.33516381173	1539.54923363274	1459.51040517114	2149.67679623213	2057.30056817858	2226.04457417846	0.357218198855914	0.0213820948186697	http://www.ncbi.nlm.nih.gov/nuccore/XM_003750366.1
NM_001191778.1	mRNA	Aldh1l2	protein_coding	44.6090961866942	9.20060423581041	9.36346272213733	65.6881100706423	84.0992583198933	29.0527703954155	1.4980444089218	0.0213871220749293	http://www.ncbi.nlm.nih.gov/nuccore/NM_001191778.1
XM_017592048.1	mRNA	Prdm11	protein_coding	1475.9753037181	1796.78376985372	2550.1183335657	1194.67595895753	1400.08326620098	1659.73156737475	-0.452037494980476	0.0214084750446055	http://www.ncbi.nlm.nih.gov/nuccore/XM_017592048.1
NM_001135007.1	mRNA	Nrbp2	protein_coding	1204.1238749012	1300.224057462	1399.3320155234	1041.37171092955	1142.52082685864	800.620665815424	-0.387534498397178	0.0214129721368785	http://www.ncbi.nlm.nih.gov/nuccore/NM_001135007.1
NM_030833.1	mRNA	Ifitm2	protein_coding	6976.79394189575	7403.28891215277	8796.1080933242	5934.80640073504	7008.06210660345	5200.47788356354	-0.35314378215859	0.0214533462679982	http://www.ncbi.nlm.nih.gov/nuccore/NM_030833.1
XM_017601111.1	mRNA	RGD1305184	protein_coding	87.4384351809743	26.0549926587583	30.4760159063238	23.6249896892515	21.2084262129742	13.7918368999096	-1.28846787006102	0.0214592396170583	http://www.ncbi.nlm.nih.gov/nuccore/XM_017601111.1
XM_017592147.1	mRNA	Neb	protein_coding	8678.2747940553	6638.05769836623	8921.4342239754	6224.81089025053	6898.43326345153	5967.77808670557	-0.344250802030949	0.0214765638173859	http://www.ncbi.nlm.nih.gov/nuccore/XM_017592147.1
XM_006234186.3	mRNA	Neb	protein_coding	8879.99823591652	6777.93725227392	9118.53936159699	6350.94710837247	7041.11143489146	6121.04371136274	-0.344416456520015	0.0214820667024284	http://www.ncbi.nlm.nih.gov/nuccore/XM_006234186.3
XM_008769228.2	mRNA	Kntc1	protein_coding	147.390072062946	125.673979125214	180.436613045803	209.337521078312	397.319977903639	170.76655589476	0.777035059726161	0.0215097404391355	http://www.ncbi.nlm.nih.gov/nuccore/XM_008769228.2
XM_006255689.3	mRNA	Cenpn	protein_coding	84.5940143255152	77.9531294170785	57.5472698786298	111.142314463072	153.018649663931	109.095478737745	0.76038908709206	0.0215252393794693	http://www.ncbi.nlm.nih.gov/nuccore/XM_006255689.3
NM_012567.2	mRNA	Gja1	protein_coding	3108.42963998431	3594.78816470969	2514.62834665147	4005.05099991992	4805.30128250133	3334.79274693975	0.397537593289174	0.021547596212851	http://www.ncbi.nlm.nih.gov/nuccore/NM_012567.2
XM_008760294.2	mRNA	Trpm6	protein_coding	3011.16628210265	2644.55100175497	2532.86954547805	4121.26664712891	2979.54143612392	3378.20582212938	0.355533913079098	0.0215627418613482	http://www.ncbi.nlm.nih.gov/nuccore/XM_008760294.2
NM_001108912.1	mRNA	Ffar3	protein_coding	1.38777878078145e-17	1.38777878078145e-17	1.38777878078145e-17	6.33831086295979	0	2.44285931761909	4.60966117469499	0.0216179245676302	http://www.ncbi.nlm.nih.gov/nuccore/NM_001108912.1
NM_053433.2	mRNA	Fmo3	protein_coding	1476.07276328693	1929.01915022392	4209.94337901569	1138.70782324032	2175.68573365857	1232.24176633423	-0.744066578376751	0.0216208207587514	http://www.ncbi.nlm.nih.gov/nuccore/NM_053433.2
XM_006234185.3	mRNA	Neb	protein_coding	8841.32453103834	6737.56916791327	9047.88587199525	6303.51360611094	7011.65719855385	6081.27835253366	-0.344324083126256	0.0216521305041951	http://www.ncbi.nlm.nih.gov/nuccore/XM_006234185.3
XM_006234178.3	mRNA	Neb	protein_coding	8936.43737898292	6800.46800084238	9133.42351675461	6378.97662400598	7065.96463126662	6148.38238489852	-0.343953760208107	0.0216603344698453	http://www.ncbi.nlm.nih.gov/nuccore/XM_006234178.3
NM_001108297.1	mRNA	Gsdma	protein_coding	0.0111830562203488	1.89804943874309	1.24293218336251	3.29767574055019	4.57386303159637	7.62879236400216	2.16989937691137	0.0216720077258604	http://www.ncbi.nlm.nih.gov/nuccore/NM_001108297.1
NM_001002807.2	mRNA	Clic1	protein_coding	3500.3836854465	3742.09505547333	3186.20423494506	4172.17573463558	4458.08880150675	4304.45533790575	0.310512116177646	0.0216769025377315	http://www.ncbi.nlm.nih.gov/nuccore/NM_001002807.2
XM_017590471.1	mRNA	Kndc1	protein_coding	426.395242436019	414.046522846672	338.872702295847	627.332274384204	686.007792901186	392.808553157554	0.531656283642824	0.021677832957734	http://www.ncbi.nlm.nih.gov/nuccore/XM_017590471.1
NM_001134959.1	mRNA	Pear1	protein_coding	2688.36828380046	3626.66685348944	3354.3794736072	2544.25378815142	2673.22749626914	2418.02565730716	-0.340767312268199	0.0216791302522127	http://www.ncbi.nlm.nih.gov/nuccore/NM_001134959.1
NM_001108501.1	mRNA	Ccp110	protein_coding	1046.19247149127	895.550768934365	928.616401024669	1225.7616392156	1224.2892333708	1189.55125045607	0.342486417798425	0.0216834768883932	http://www.ncbi.nlm.nih.gov/nuccore/NM_001108501.1
NM_001309522.1	mRNA	Fetub	protein_coding	4912.28964908237	2864.03398372126	3992.87833570772	5604.82933664596	5820.52856574883	4441.59862700444	0.431044617174506	0.0216870343392343	http://www.ncbi.nlm.nih.gov/nuccore/NM_001309522.1
XM_006247357.3	mRNA	Krt12	protein_coding	12.449765108825	5.58561430584531	4.00826668250196	1.10789579267775	3.75254892166412	0.738062134234655	-1.91115587040379	0.0216949871855576	http://www.ncbi.nlm.nih.gov/nuccore/XM_006247357.3
XM_006228218.2	mRNA	Leng8	protein_coding	5653.49444192414	4893.82732891471	6114.87424474478	5196.06232208755	4116.49673703122	3522.84337198415	-0.376544498755338	0.0217100468514688	http://www.ncbi.nlm.nih.gov/nuccore/XM_006228218.2
NM_001107193.1	mRNA	Tbx19	protein_coding	61.6741598897189	41.1126968662223	84.680068535242	35.5316817362714	32.2019072462539	30.5504583151521	-0.929534790293935	0.021726504696913	http://www.ncbi.nlm.nih.gov/nuccore/NM_001107193.1
XM_017598248.1	mRNA	Acacb	protein_coding	1199.93052014961	1506.92429714347	1098.78803796939	1650.54359880448	1390.71322760617	1959.63453747867	0.393610280135604	0.0217299408241024	http://www.ncbi.nlm.nih.gov/nuccore/XM_017598248.1
XM_006256372.3	mRNA	Pbld1	protein_coding	172.477278544456	200.056588823712	158.991407043144	136.699108371482	100.251612085427	93.3098636055145	-0.687124027175307	0.0217362174363184	http://www.ncbi.nlm.nih.gov/nuccore/XM_006256372.3
XM_017592904.1	mRNA	Slco1a5	protein_coding	888.109834992268	373.345642130657	535.886107022158	1012.24174553392	1199.72803075218	634.649906226168	0.663248765341662	0.0217431589746556	http://www.ncbi.nlm.nih.gov/nuccore/XM_017592904.1
XM_017592049.1	mRNA	Prdm11	protein_coding	1475.97551571995	1799.60099140312	2550.12064817192	1194.67700825657	1401.92440830091	1663.04757402172	-0.45098897206007	0.0217713197084282	http://www.ncbi.nlm.nih.gov/nuccore/XM_017592049.1
XM_017595654.1	mRNA	Ccdc33	protein_coding	55.3627284980511	43.0961539302571	54.4140964110636	107.753676611209	145.855013867438	49.655453249632	0.986488721907969	0.0218612279067115	http://www.ncbi.nlm.nih.gov/nuccore/XM_017595654.1
XM_017590530.1	mRNA	Aldh1a7	protein_coding	61.5194468049758	33.6629257253514	39.9151989215915	94.7430104459368	77.2710927395573	73.5347305793089	0.860426203404435	0.0218615863155767	http://www.ncbi.nlm.nih.gov/nuccore/XM_017590530.1
XM_017600007.1	mRNA	Erc2	protein_coding	0.003813852698136	0.951659845276986	0.017791598413065	1.18644968890034	15.089519081327	0.556348650194523	3.60346553635859	0.0218652436800423	http://www.ncbi.nlm.nih.gov/nuccore/XM_017600007.1
XM_017600006.1	mRNA	Erc2	protein_coding	0.003813852698136	0.951659845276986	0.017791598413065	1.18644968890034	15.089519081327	0.556348650194523	3.60346765193273	0.0218698006383124	http://www.ncbi.nlm.nih.gov/nuccore/XM_017600006.1
XM_017600004.1	mRNA	Erc2	protein_coding	0.003813852698136	0.951659845276986	0.017791598413065	1.18644968890034	15.089519081327	0.556348650194523	3.60346995595818	0.0218747641510941	http://www.ncbi.nlm.nih.gov/nuccore/XM_017600004.1
XM_017600003.1	mRNA	Erc2	protein_coding	0.003813852698136	0.951659845276986	0.017791598413065	1.18644968890034	15.089519081327	0.556348650194523	3.60347219024715	0.0218795780588549	http://www.ncbi.nlm.nih.gov/nuccore/XM_017600003.1
XM_017600002.1	mRNA	Erc2	protein_coding	0.003813852698136	0.951659845276986	0.017791598413065	1.18644968890034	15.089519081327	0.556348650194523	3.6034747675945	0.0218851318727186	http://www.ncbi.nlm.nih.gov/nuccore/XM_017600002.1
XM_017590855.1	mRNA	Ccdc39	protein_coding	492.126739290073	409.354462730175	261.312380328299	768.345782316872	599.258742923216	415.191019704059	0.615437551157635	0.0219131343854054	http://www.ncbi.nlm.nih.gov/nuccore/XM_017590855.1
XM_017589500.1	mRNA	Lrrc56	protein_coding	321.940000246018	403.863632349179	262.201810625146	601.406554430012	675.059371469233	291.489957803888	0.665499935487373	0.0219299700292144	http://www.ncbi.nlm.nih.gov/nuccore/XM_017589500.1
NM_001107344.2	mRNA	Mylip	protein_coding	1865.84705028308	3001.49166345683	2676.20923644947	1934.03484104302	1589.55519147324	2121.88480012586	-0.418111946818097	0.0219316163341767	http://www.ncbi.nlm.nih.gov/nuccore/NM_001107344.2
XM_008760543.2	mRNA	Plekhs1	protein_coding	13.5572977188059	17.9854849736689	1.78667859026201	29.1090691565975	25.7070299757957	31.5877511490396	1.35837953909191	0.0219350585243628	http://www.ncbi.nlm.nih.gov/nuccore/XM_008760543.2
XM_217183.9	mRNA	Coro2b	protein_coding	1691.16624937166	1812.83270608562	1772.69597567197	1330.40706485273	1367.84612844329	1532.77501275799	-0.318285930553684	0.0219727994221699	http://www.ncbi.nlm.nih.gov/nuccore/XM_217183.9
XM_006234177.3	mRNA	Neb	protein_coding	9005.4202144268	6837.07994215665	9200.3632075758	6431.80079719961	7111.0690438428	6188.97394950075	-0.343765497639902	0.0219737258693383	http://www.ncbi.nlm.nih.gov/nuccore/XM_006234177.3
NM_001013890.1	mRNA	Ttc29	protein_coding	90.8989709627415	87.3256365861003	74.6822576315652	169.058392861827	138.064173676177	110.59198223826	0.722185422461248	0.0220245691114649	http://www.ncbi.nlm.nih.gov/nuccore/NM_001013890.1
XM_008766710.2	mRNA	Ccdc13	protein_coding	34.3951923462575	29.1459243703162	14.2953135529977	43.2483330469668	63.6753537724169	49.6107651141137	1.0028403238756	0.0220345883926882	http://www.ncbi.nlm.nih.gov/nuccore/XM_008766710.2
XM_017595613.1	mRNA	Deup1	protein_coding	48.0337947065154	54.5979749363932	24.3449252822436	89.5389910417998	158.02284278962	39.6233329758347	1.17876392746609	0.0220367259078269	http://www.ncbi.nlm.nih.gov/nuccore/XM_017595613.1
NM_001044270.2	mRNA	Tuba1b	protein_coding	7755.33826248136	6621.2630195642	6618.70479753775	8089.92455716183	9160.10591255031	8812.75976896853	0.311942689949149	0.0220480620651901	http://www.ncbi.nlm.nih.gov/nuccore/NM_001044270.2
XM_006237643.2	mRNA	Slco1a5	protein_coding	883.925315963089	364.890510319514	533.395983196939	1009.00400644475	1188.67723885638	631.337669715624	0.666501090618638	0.0220527574082845	http://www.ncbi.nlm.nih.gov/nuccore/XM_006237643.2
NM_001271125.1	mRNA	Nrg1	protein_coding	390.9593785611	477.000745807854	411.695597960175	312.629276419324	292.668353449453	316.510248680598	-0.473442646441763	0.0220662572201874	http://www.ncbi.nlm.nih.gov/nuccore/NM_001271125.1
XM_006247560.3	mRNA	Abca5	protein_coding	5346.37457417646	7559.20588520091	8754.93476347268	4840.66822614544	5933.7345104181	5625.0328040638	-0.401280852059436	0.0220840558626833	http://www.ncbi.nlm.nih.gov/nuccore/XM_006247560.3
XM_006234176.3	mRNA	Neb	protein_coding	8992.87794880826	6838.0195947324	9183.0109121852	6413.47598852147	7112.911182257	6193.11896276281	-0.342997488917709	0.0220846979791512	http://www.ncbi.nlm.nih.gov/nuccore/XM_006234176.3
NM_001079701.1	mRNA	Cfap206	protein_coding	616.523220966593	463.702981205546	413.354339067575	849.321196448535	795.442110666595	503.836636822592	0.523672324371907	0.0220999751489919	http://www.ncbi.nlm.nih.gov/nuccore/NM_001079701.1
XM_008761819.2	mRNA	Neb	protein_coding	8773.38579282368	6672.79160853956	8972.2667138109	6285.18139611325	6941.69492832771	6023.2844050507	-0.342991300298265	0.0221318288802836	http://www.ncbi.nlm.nih.gov/nuccore/XM_008761819.2
NM_001271371.1	mRNA	Anks1b	protein_coding	28.1052219087571	10.1682816089308	20.9998139704165	8.59704915679688	9.25649529305765	4.78197134259005	-1.37708972018673	0.0221380661743457	http://www.ncbi.nlm.nih.gov/nuccore/NM_001271371.1
XM_017599312.1	mRNA	Ablim2	protein_coding	169.524764199482	292.029514941392	344.973829717081	187.420369318175	106.475043528902	184.229385594742	-0.753973334526589	0.0221526091103712	http://www.ncbi.nlm.nih.gov/nuccore/XM_017599312.1
XM_006234174.3	mRNA	Neb	protein_coding	9025.27890378567	6849.28413950334	9217.71866887068	6439.3484764767	7128.55906906835	6208.8581412421	-0.34332833109135	0.0221818511933612	http://www.ncbi.nlm.nih.gov/nuccore/XM_006234174.3
XM_006230129.3	mRNA	Acsm1	protein_coding	50.1675471905824	80.1651679599106	16.0482703576092	124.951867685503	144.799418674417	64.6825691014979	1.19631725511804	0.0221937991744174	http://www.ncbi.nlm.nih.gov/nuccore/XM_006230129.3
XM_017591423.1	mRNA	LOC108350249	protein_coding	17.7589339189478	20.7265403833048	11.5324890954633	2.26823573620761	8.34142243715508	8.41552793402933	-1.36703161123234	0.0222055792598315	http://www.ncbi.nlm.nih.gov/nuccore/XM_017591423.1
NM_001012071.1	mRNA	Gsto2	protein_coding	5.26542513096922	8.4698913891805	8.59165161715756	2.16337916073719	2.77754086542976	1.59915349467307	-1.7148527234114	0.0222087340770447	http://www.ncbi.nlm.nih.gov/nuccore/NM_001012071.1
XM_017594893.1	mRNA	Mettl7a	protein_coding	2966.35998877019	3808.80574245223	3252.9574116624	2548.6106465204	2552.53890142138	2872.31801955494	-0.330773666458749	0.0222566778484664	http://www.ncbi.nlm.nih.gov/nuccore/XM_017594893.1
NM_017238.1	mRNA	Vipr2	protein_coding	515.242973621161	469.374510741464	453.90294773154	377.254738110804	344.244902582565	332.892356764901	-0.448701807106931	0.0222687834224917	http://www.ncbi.nlm.nih.gov/nuccore/NM_017238.1
NM_001014095.1	mRNA	Dzip1l	protein_coding	762.899240126333	623.312229024452	583.014742696978	945.380452266052	753.751999967401	912.191604773126	0.406591505305821	0.0222944281282348	http://www.ncbi.nlm.nih.gov/nuccore/NM_001014095.1
NM_012952.1	mRNA	Fgf9	protein_coding	12.4806781601336	7.47460853240996	6.41491580472912	20.4830711759702	19.3039443019291	20.7247354281538	1.18494363917763	0.0223012702685141	http://www.ncbi.nlm.nih.gov/nuccore/NM_012952.1
XM_006249469.3	mRNA	Cit	protein_coding	78.4497526117827	92.9662996811509	95.287323919051	141.350143744161	248.164530689654	96.1348071876425	0.863649458190137	0.0223485271000918	http://www.ncbi.nlm.nih.gov/nuccore/XM_006249469.3
XM_006249472.3	mRNA	Cit	protein_coding	79.4798805961979	92.0359578421163	89.2079711109094	140.261407991786	242.636798556036	92.8092349872972	0.866573245571439	0.022362432590304	http://www.ncbi.nlm.nih.gov/nuccore/XM_006249472.3
NM_001108155.1	mRNA	Kif23	protein_coding	443.200110806694	504.194249403974	452.589724040044	512.314846970735	866.561790478758	591.247633958179	0.492854582418723	0.0223806854872972	http://www.ncbi.nlm.nih.gov/nuccore/NM_001108155.1
NM_001083337.1	mRNA	Pinx1	protein_coding	63.7743265104405	61.9203918646486	71.7042032136606	87.5122086733996	116.015245169229	130.389095656036	0.758368273846789	0.0223882687245994	http://www.ncbi.nlm.nih.gov/nuccore/NM_001083337.1
NM_001191066.1	mRNA	Rbl1	protein_coding	290.529024763909	260.007456411789	264.149498875223	388.08523816712	379.248334240488	367.740886700255	0.478152095634017	0.0224131979530851	http://www.ncbi.nlm.nih.gov/nuccore/NM_001191066.1
XM_008763299.2	mRNA	Ano2	protein_coding	155.823514996234	164.201628466869	234.725836427955	39.2151332961962	168.408779344767	54.00654448833	-1.08581352747908	0.022421097605236	http://www.ncbi.nlm.nih.gov/nuccore/XM_008763299.2
XM_017596713.1	mRNA	LOC685668	protein_coding	0.0215422069944786	4.77338221816656	1.33163323391986	15.9496599946428	8.26090283285789	2.97175684892763	2.0795915438763	0.022445554667007	http://www.ncbi.nlm.nih.gov/nuccore/XM_017596713.1
XM_008766884.2	mRNA	LOC685668	protein_coding	0.0215422069944786	4.77338221816656	1.33163323391986	15.9496599946428	8.26090283285789	2.97175684892763	2.07959657713926	0.0224510054660635	http://www.ncbi.nlm.nih.gov/nuccore/XM_008766884.2
XM_008761820.2	mRNA	Neb	protein_coding	8802.64946483906	6655.89130209195	8972.26867262639	6261.46818034363	6954.58415163665	6039.02967461675	-0.343350568315853	0.0224945404444556	http://www.ncbi.nlm.nih.gov/nuccore/XM_008761820.2
XM_017594830.1	mRNA	Anks1b	protein_coding	29.1393680108238	13.0229519719478	17.5303362274729	8.61606764269668	11.1387606488696	4.74618076014624	-1.27434114882777	0.0225102693417308	http://www.ncbi.nlm.nih.gov/nuccore/XM_017594830.1
XM_017588642.1	mRNA	Sbk1	protein_coding	1.06722637560613	2.83191357731657	2.46533625039087	8.58640850303466	5.46519670440538	7.46389372934568	1.70158670511695	0.0225250840275841	http://www.ncbi.nlm.nih.gov/nuccore/XM_017588642.1
NM_022601.2	mRNA	Pnpo	protein_coding	1192.62236034158	1115.17528607709	1530.31479164851	1136.02713584989	985.026668258181	633.036137938025	-0.479045439150103	0.022536408651797	http://www.ncbi.nlm.nih.gov/nuccore/NM_022601.2
XM_006238943.3	mRNA	Sync	protein_coding	151.174392135833	62.7172099238878	48.1511403640357	138.193639340933	248.966749854211	138.735804857993	1.00407727600007	0.0225473849952336	http://www.ncbi.nlm.nih.gov/nuccore/XM_006238943.3
XM_006237534.3	mRNA	Bcl2l14	protein_coding	286.615158929212	549.30478999769	613.981369034309	378.154518807004	312.997864274152	223.090379425245	-0.665346420553142	0.0225539366265591	http://www.ncbi.nlm.nih.gov/nuccore/XM_006237534.3
NM_001106632.1	mRNA	Mybl1	protein_coding	72.0633842757619	52.4642580601661	66.8461434248197	87.5434932435043	172.592126378019	90.6850070865663	0.872957599102442	0.0225562471319205	http://www.ncbi.nlm.nih.gov/nuccore/NM_001106632.1
NM_001107732.1	mRNA	Ccdc148	protein_coding	30.2768752614187	29.1308090293438	21.4151419560486	51.7227910917366	51.5722522839779	45.4202222411523	0.874948828235012	0.0225641407026758	http://www.ncbi.nlm.nih.gov/nuccore/NM_001107732.1
XM_006247344.3	mRNA	Ppp1r1b	protein_coding	410.967396410052	830.166729370786	648.262680066561	446.259181994261	491.738287656198	319.2343290628	-0.587985991751288	0.0225812076768526	http://www.ncbi.nlm.nih.gov/nuccore/XM_006247344.3
XM_006237533.2	mRNA	Bcl2l14	protein_coding	221.817432255277	438.527435818383	494.937064454552	288.721134565568	235.627393924721	195.932641719535	-0.681509710949787	0.022606798095598	http://www.ncbi.nlm.nih.gov/nuccore/XM_006237533.2
NM_001281824.1	mRNA	Abca8a	protein_coding	4707.68208969641	5798.04399418559	5828.62116636879	4373.71296337752	4815.35648820512	3627.28280561527	-0.34997506880853	0.0226100495647684	http://www.ncbi.nlm.nih.gov/nuccore/NM_001281824.1
XM_006256987.3	mRNA	Gk	protein_coding	1174.69843053889	939.678012324582	881.793017800279	1429.41849742763	1142.2211780848	1329.65498197797	0.380338260471665	0.0226153032595814	http://www.ncbi.nlm.nih.gov/nuccore/XM_006256987.3
XM_017592145.1	mRNA	Neb	protein_coding	8921.80617654103	6807.03975402955	9158.20865446761	6388.68013977261	7088.05798763539	6162.46541990076	-0.341548028992886	0.022633139570336	http://www.ncbi.nlm.nih.gov/nuccore/XM_017592145.1
NM_001109002.2	mRNA	Smad6	protein_coding	4578.94181642529	3483.75122598039	3923.57927193184	3068.22559988999	2908.73643350141	3484.58154254687	-0.341059027470936	0.0226505972093556	http://www.ncbi.nlm.nih.gov/nuccore/NM_001109002.2
XM_017592909.1	mRNA	Ggcx	protein_coding	794.285146769758	683.403350527234	658.518716230272	1024.05951032114	914.970963995654	843.935463296297	0.380817007684665	0.022665171318512	http://www.ncbi.nlm.nih.gov/nuccore/XM_017592909.1
XM_017593713.1	mRNA	Kif24	protein_coding	221.428084673999	151.045720426237	147.955728105853	335.133389178777	377.721602539998	163.954159482821	0.751948274453298	0.0226729658079703	http://www.ncbi.nlm.nih.gov/nuccore/XM_017593713.1
XM_008773275.2	mRNA	Gk	protein_coding	1146.48266882964	932.175765733871	863.206472412347	1408.93053318828	1115.52123068662	1306.46069106895	0.380417962339686	0.0226899547109141	http://www.ncbi.nlm.nih.gov/nuccore/XM_008773275.2
NM_138530.2	mRNA	Pbld1	protein_coding	172.474125215018	198.175785332074	157.756306912833	136.695967237128	99.3260151412664	93.3145274582484	-0.682672025477358	0.0226956550067536	http://www.ncbi.nlm.nih.gov/nuccore/NM_138530.2
XM_006240675.3	mRNA	LOC100910275	protein_coding	100.011226835263	42.0838709046124	33.1314605810646	139.973559646581	116.899732407557	94.0538584296437	1.00134775191077	0.0227101902593182	http://www.ncbi.nlm.nih.gov/nuccore/XM_006240675.3
XM_006244015.3	mRNA	Als2cl	protein_coding	1414.23438908693	1626.00155053817	1752.55731309652	1221.49822277495	1376.26263177805	1198.58493346574	-0.335952429987078	0.0227297570889462	http://www.ncbi.nlm.nih.gov/nuccore/XM_006244015.3
XM_006247611.3	mRNA	Abca8a	protein_coding	4725.45010102336	5815.88121163943	5841.02069306948	4383.41654318652	4835.609356397	3636.39438500028	-0.349817723649649	0.0227412186059949	http://www.ncbi.nlm.nih.gov/nuccore/XM_006247611.3
NM_017070.3	mRNA	Srd5a1	protein_coding	423.355732398269	524.904447500784	424.212045232589	725.389692329207	685.868890940028	489.071376805866	0.468118522350175	0.0227450938576312	http://www.ncbi.nlm.nih.gov/nuccore/NM_017070.3
NM_001107667.1	mRNA	Ccdc39	protein_coding	479.576495400724	389.627980769579	252.628501104695	742.470082808896	576.242364709738	401.111039008897	0.615296682917753	0.0227603871100818	http://www.ncbi.nlm.nih.gov/nuccore/NM_001107667.1
NM_001270858.1	mRNA	Stmn4	protein_coding	7.27413974854091	2.75990745390593	4.9784195759408	15.0544951015946	10.0329420088171	14.9976722141226	1.40122387569742	0.0227765003265551	http://www.ncbi.nlm.nih.gov/nuccore/NM_001270858.1
XM_006228220.2	mRNA	Leng8	protein_coding	5165.38846247176	4519.25216570122	5626.4464358271	4810.10024952994	3749.20330554514	3216.31896328876	-0.378881841151619	0.0228405212204282	http://www.ncbi.nlm.nih.gov/nuccore/XM_006228220.2
XM_006253433.3	mRNA	LOC290876	protein_coding	27.2032047085454	21.4733106502006	40.2751993022834	11.9225369243484	15.6813774969349	14.9391520475285	-1.05588759569889	0.0228468044946309	http://www.ncbi.nlm.nih.gov/nuccore/XM_006253433.3
XM_017589265.1	mRNA	Gna14	protein_coding	1259.34309836742	884.209573037301	1001.80537980626	1219.43097124833	1321.80467440796	1608.35030450324	0.40019768020655	0.0228511996186297	http://www.ncbi.nlm.nih.gov/nuccore/XM_017589265.1
XM_006242743.3	mRNA	Igsf9b	protein_coding	93.9356492402216	66.5934721035283	58.7421211163916	141.121310998275	141.873892345949	94.7825386934742	0.783367820938207	0.0228529263050631	http://www.ncbi.nlm.nih.gov/nuccore/XM_006242743.3
XM_006234175.3	mRNA	Neb	protein_coding	8855.95659957802	6731.93547221831	9052.84455124936	6336.93073726824	7018.09890320248	6088.73142155628	-0.341628744203365	0.0228537304911213	http://www.ncbi.nlm.nih.gov/nuccore/XM_006234175.3
XM_017598247.1	mRNA	Acacb	protein_coding	1206.20097110191	1522.89095114153	1091.3792295336	1652.70386461342	1394.39310707561	1979.53150633386	0.395399765368751	0.0228602617919126	http://www.ncbi.nlm.nih.gov/nuccore/XM_017598247.1
XM_008769272.2	mRNA	Dnah10	protein_coding	1389.02018569214	1453.37163675897	976.369659689879	1847.70196888638	1691.91504609157	1473.46752720231	0.391550729570462	0.022883884304031	http://www.ncbi.nlm.nih.gov/nuccore/XM_008769272.2
XM_006247643.3	mRNA	LOC102556346	protein_coding	11315.4103971746	12691.5958086559	12253.9324743983	9319.98490816919	10369.6639743898	9801.02313874119	-0.29813396654687	0.0228872808015227	http://www.ncbi.nlm.nih.gov/nuccore/XM_006247643.3
XM_006232479.3	mRNA	Mlf1	protein_coding	123.204503588584	88.1751594614856	82.242753678762	183.17896098185	200.875950536618	114.52508661447	0.762794642617238	0.022901533036432	http://www.ncbi.nlm.nih.gov/nuccore/XM_006232479.3
XM_008770184.1	mRNA	Arap2	protein_coding	3728.33864139704	4500.59134738903	5004.02881071035	3705.25762089467	3056.89634526552	3628.58470905118	-0.348747323076695	0.0229028408496565	http://www.ncbi.nlm.nih.gov/nuccore/XM_008770184.1
XM_006227600.3	mRNA	Raet1e	protein_coding	8.37208388094655	12.2863618971486	5.25408311107222	23.6404487978551	22.1361096804111	14.6339055132101	1.20257841571657	0.0229320167309349	http://www.ncbi.nlm.nih.gov/nuccore/XM_006227600.3
NM_001024253.1	mRNA	Upk1b	protein_coding	557.120244821873	549.146487032206	631.943095991196	637.336532176676	950.211119916256	753.76779481491	0.430546112014123	0.0229402017578712	http://www.ncbi.nlm.nih.gov/nuccore/NM_001024253.1
XM_017590769.1	mRNA	Mab21l3	protein_coding	4.22462479149159	11.3882163983815	3.96125486362899	37.3345015525982	21.1744510187799	5.15719572995869	1.69793987736024	0.022941923940595	http://www.ncbi.nlm.nih.gov/nuccore/XM_017590769.1
XM_006241013.3	mRNA	Cirbp	protein_coding	924.088185427206	1297.50682235584	1274.06632627863	957.241213706445	912.26115205344	779.256935733535	-0.400521036683515	0.0229457982567557	http://www.ncbi.nlm.nih.gov/nuccore/XM_006241013.3
XM_008761375.2	mRNA	Mab21l3	protein_coding	4.22462479149159	11.3882163983815	3.96125486362899	37.3345015525982	21.1744510187799	5.15719572995869	1.69794195815082	0.0229461319965888	http://www.ncbi.nlm.nih.gov/nuccore/XM_008761375.2
NM_001077826.1	mRNA	Shisa4	protein_coding	557.021472536819	506.960832404867	425.669191293413	1050.62450112856	593.529914440952	544.518498914695	0.554077903289065	0.0229461428478459	http://www.ncbi.nlm.nih.gov/nuccore/NM_001077826.1
XM_008761374.2	mRNA	Mab21l3	protein_coding	4.22462479149159	11.3882163983815	3.96125486362899	37.3345015525982	21.1744510187799	5.15719572995869	1.6979442554351	0.0229507787698837	http://www.ncbi.nlm.nih.gov/nuccore/XM_008761374.2
XM_006233045.3	mRNA	Mab21l3	protein_coding	4.22462479149159	11.3882163983815	3.96125486362899	37.3345015525982	21.1744510187799	5.15719572995869	1.69794642864858	0.0229551754463032	http://www.ncbi.nlm.nih.gov/nuccore/XM_006233045.3
XM_006256858.3	mRNA	Asb11	protein_coding	8.53256796630077	53.0496725913595	15.4781141005829	2.25719508686273	14.1110413324947	1.38454311340123	-2.08603268960041	0.0229775085721091	http://www.ncbi.nlm.nih.gov/nuccore/XM_006256858.3
XM_008765297.2	mRNA	Glt8d2	protein_coding	121.234824307075	117.337907574309	116.588797618992	154.35176994002	166.47991709344	253.375436734768	0.693047670954789	0.022985168579381	http://www.ncbi.nlm.nih.gov/nuccore/XM_008765297.2
NM_133561.1	mRNA	Mpc1	protein_coding	1228.02007841679	958.418732054498	1014.21799884943	1377.7657680594	1351.30398766703	1347.80642391901	0.349053196512058	0.0229876429622885	http://www.ncbi.nlm.nih.gov/nuccore/NM_133561.1
XM_017590856.1	mRNA	Ccdc39	protein_coding	477.490821168732	389.626779017936	256.323458399193	738.16118619186	574.401741972984	401.116260548794	0.608034811402803	0.0229919570615394	http://www.ncbi.nlm.nih.gov/nuccore/XM_017590856.1
XM_017601991.1	mRNA	Sytl5	protein_coding	114.049148042268	95.5108477011452	236.209681089092	55.2144616121038	96.8491489995264	82.9306328587425	-0.925001777805274	0.0230144412418742	http://www.ncbi.nlm.nih.gov/nuccore/XM_017601991.1
XM_006254142.3	mRNA	Fzd8	protein_coding	336.723725251931	487.254819068476	594.19410200176	290.098974475962	278.780726795968	388.189755022757	-0.566267245915881	0.0230284039443113	http://www.ncbi.nlm.nih.gov/nuccore/XM_006254142.3
NM_001168633.1	mRNA	Irs2	protein_coding	3297.72876918349	4969.24659796857	3763.80978522913	3297.74818211807	3198.82643237148	2760.861107025	-0.378307405519135	0.0230357927459386	http://www.ncbi.nlm.nih.gov/nuccore/NM_001168633.1
NM_001008522.1	mRNA	Aox2	protein_coding	2.09465509433662	3.80183857646798	0.101107666888484	8.69798134798479	24.3495754794123	1.19572613224997	2.41211009488236	0.0230584045612737	http://www.ncbi.nlm.nih.gov/nuccore/NM_001008522.1
XM_574154.7	mRNA	RGD1560341	protein_coding	90.9509044524177	94.8209971190058	95.426383445209	139.143774669147	134.290985403443	175.980075800808	0.676315087793938	0.023095297495176	http://www.ncbi.nlm.nih.gov/nuccore/XM_574154.7
XM_008759515.2	mRNA	Ttc23	protein_coding	738.000197320195	889.066769891301	938.11069243133	678.0773596184	638.802400572496	651.937309267547	-0.381507387789458	0.0231276616241892	http://www.ncbi.nlm.nih.gov/nuccore/XM_008759515.2
XM_003750241.2	mRNA	LOC100910275	protein_coding	82.2380859593586	31.7541085104239	24.4386759690427	134.463974307889	107.754863398227	61.4262642469133	1.13371021694607	0.0231331627532596	http://www.ncbi.nlm.nih.gov/nuccore/XM_003750241.2
NM_138521.1	mRNA	Ppp1r1b	protein_coding	537.438762533185	1075.18409786962	856.485185192274	614.389459803253	643.61274795423	404.487292809166	-0.570985709838519	0.023145145340611	http://www.ncbi.nlm.nih.gov/nuccore/NM_138521.1
NM_001127590.1	mRNA	Slc25a42	protein_coding	639.719246345282	789.632412332023	665.865006853888	466.911339154438	623.410893466415	460.338182830211	-0.434389900755834	0.0231464253276749	http://www.ncbi.nlm.nih.gov/nuccore/NM_001127590.1
XM_017599765.1	mRNA	Gjb2	protein_coding	158.819628091864	190.81659827517	81.7029960668497	340.291008594834	206.943403404669	200.047530748419	0.792361532802794	0.023148567936777	http://www.ncbi.nlm.nih.gov/nuccore/XM_017599765.1
XM_017592836.1	mRNA	Bcl2l14	protein_coding	220.773248201086	438.528308010272	494.933165064939	288.721134565568	235.627393924721	195.932641719535	-0.680198751738626	0.0231751765630122	http://www.ncbi.nlm.nih.gov/nuccore/XM_017592836.1
XM_006231883.3	mRNA	Sgtb	protein_coding	327.202424540356	413.192701310971	332.466701918066	257.625735965952	208.794715308442	276.942007541379	-0.529483121204035	0.0231809518308531	http://www.ncbi.nlm.nih.gov/nuccore/XM_006231883.3
NM_012777.1	mRNA	Apod	protein_coding	2.12425165446903	5.67877067739744	3.75269629130975	7.77169477323618	46.7847460568271	2.67397392528863	2.26859725175259	0.0231868000803872	http://www.ncbi.nlm.nih.gov/nuccore/NM_012777.1
NM_001011995.1	mRNA	Tuba1c	protein_coding	156.609348288836	87.1260703539848	111.740749830408	163.027259554016	142.352496419271	344.325222707252	0.868520007033392	0.0231894079108972	http://www.ncbi.nlm.nih.gov/nuccore/NM_001011995.1
NM_198050.1	mRNA	Kif27	protein_coding	317.765416452534	384.100048672153	284.314183810142	569.023115924868	521.102278957154	345.658387662292	0.540384718820351	0.0232003636350646	http://www.ncbi.nlm.nih.gov/nuccore/NM_198050.1
XM_017589502.1	mRNA	Trpm5	protein_coding	406.626704593213	366.938728006715	532.331505596353	403.700866900811	241.088486420589	142.393546556419	-0.730223689026768	0.0232259468026075	http://www.ncbi.nlm.nih.gov/nuccore/XM_017589502.1
NM_001106417.1	mRNA	Capsl	protein_coding	228.804964928039	220.711953123766	135.986668174987	296.540045268219	434.886068693257	218.864423555096	0.697728928511209	0.0232275969526262	http://www.ncbi.nlm.nih.gov/nuccore/NM_001106417.1
NM_024368.1	mRNA	Frk	protein_coding	647.878336882091	458.025884150652	462.774181448776	636.176665882933	733.681737940087	758.154129009796	0.440061376706773	0.0232601970852916	http://www.ncbi.nlm.nih.gov/nuccore/NM_024368.1
XM_001058983.6	mRNA	Lsmem1	protein_coding	0.00382577862230793	0	1.16856544501104	1.15772935912428	8.45066799424604	2.35430670644608	3.08400205214512	0.0233052287353379	http://www.ncbi.nlm.nih.gov/nuccore/XM_001058983.6
NM_012501.2	mRNA	Apoc3	protein_coding	1.07743874992642	2.81049691535987	4.76776087131531	6.55567643411642	12.9871784111062	9.06421915835505	1.6970487236939	0.0233321042009592	http://www.ncbi.nlm.nih.gov/nuccore/NM_012501.2
NM_031646.1	mRNA	Ramp2	protein_coding	13286.6750061301	14265.8961158343	15916.8099576731	11100.9592455099	12369.0238321163	11707.2224532851	-0.305290453932844	0.0233450919817127	http://www.ncbi.nlm.nih.gov/nuccore/NM_031646.1
NM_130742.1	mRNA	Galnt10	protein_coding	925.08994461858	1236.52479451816	1040.17234345711	668.579340037897	970.461290279542	754.549387957666	-0.419567271300012	0.0233494439940029	http://www.ncbi.nlm.nih.gov/nuccore/NM_130742.1
NM_181082.2	mRNA	Ms4a14	protein_coding	5.24316333137517	7.54595969306602	5.06310641064594	15.087122161169	13.7797871258903	14.9163009936834	1.27281586884646	0.0234422277225142	http://www.ncbi.nlm.nih.gov/nuccore/NM_181082.2
XM_006247355.3	mRNA	Cdc6	protein_coding	40.7673808448922	37.5051712946412	44.4712815630124	92.6470850856849	127.475868486602	36.3486759908686	1.06102477319679	0.0234493963562518	http://www.ncbi.nlm.nih.gov/nuccore/XM_006247355.3
XM_006234757.3	mRNA	Knstrn	protein_coding	22.0079066156853	35.8157659822627	22.5857468468267	36.9252031857614	104.637727101499	38.3596119097006	1.15932804062112	0.0234632748024236	http://www.ncbi.nlm.nih.gov/nuccore/XM_006234757.3
XM_008760850.2	mRNA	LOC102548546	protein_coding	29.4039127251573	46.939880986315	63.6765904279366	4.57174866380759	28.7831223166936	22.5501791172208	-1.3260814312476	0.0234744142024521	http://www.ncbi.nlm.nih.gov/nuccore/XM_008760850.2
XM_008765582.2	mRNA	Lrrc24	protein_coding	25.0292205447788	15.873938962811	21.063178592819	2.2997156429326	8.27827909111412	13.6356659528881	-1.33710328287616	0.0234805471499269	http://www.ncbi.nlm.nih.gov/nuccore/XM_008765582.2
XM_008770998.2	mRNA	Btd	protein_coding	549.776008461872	511.586197636712	576.275785307758	632.957143784594	768.70300798959	749.814110714998	0.394651897538196	0.0235004226549639	http://www.ncbi.nlm.nih.gov/nuccore/XM_008770998.2
XM_006241935.3	mRNA	RGD1309808	protein_coding	40.6977923138281	19.5241964811373	42.9244478913173	17.2122081115088	9.04643608952742	20.1441536154012	-1.1484711523052	0.0235100631538395	http://www.ncbi.nlm.nih.gov/nuccore/XM_006241935.3
NM_017046.1	mRNA	Scnn1g	protein_coding	3940.56011935097	5982.13969007358	5451.79034254618	4191.48185873166	3843.11135465495	3862.01960725835	-0.370046304717583	0.0235415675102897	http://www.ncbi.nlm.nih.gov/nuccore/NM_017046.1
XM_006230324.3	mRNA	Prss53	protein_coding	69.0655985823635	79.7660106706267	101.113175615404	60.1154199143766	46.0559487713201	25.935031014917	-0.918269489926782	0.0235609430122706	http://www.ncbi.nlm.nih.gov/nuccore/XM_006230324.3
XM_017599968.1	mRNA	Nrg1	protein_coding	858.150382868344	974.524144573372	896.336954561009	687.844150214738	669.150683509808	763.151426874714	-0.364048955107083	0.023580067152825	http://www.ncbi.nlm.nih.gov/nuccore/XM_017599968.1
NM_001012047.1	mRNA	Btd	protein_coding	545.596538369363	506.889385925248	576.256887792983	630.799432565403	763.177403541003	746.502151457775	0.395155545679	0.023582307897815	http://www.ncbi.nlm.nih.gov/nuccore/NM_001012047.1
NM_001106469.1	mRNA	Myoz2	protein_coding	36.2921986555582	14.0142291030943	0.584240605289441	48.679776343156	107.38589149952	31.5456603375548	1.87065316184604	0.023597705894395	http://www.ncbi.nlm.nih.gov/nuccore/NM_001106469.1
NM_001127343.1	mRNA	Tp63	protein_coding	16.6952815995804	21.742190887227	4.3442292739851	16.5797710356142	130.07135289725	14.7836416709153	1.91387117086509	0.0235990902476507	http://www.ncbi.nlm.nih.gov/nuccore/NM_001127343.1
XM_017601990.1	mRNA	Sytl5	protein_coding	139.083163994622	96.4226671265264	243.835624455159	53.110192681042	115.396415016975	81.9614680192564	-0.937831803518944	0.0236342544724105	http://www.ncbi.nlm.nih.gov/nuccore/XM_017601990.1
NM_001012741.1	mRNA	Lipg	protein_coding	244.215715678105	91.7340833354089	114.7092466631	248.038243134156	204.113082904266	352.793401343193	0.836058461962406	0.0236418880756184	http://www.ncbi.nlm.nih.gov/nuccore/NM_001012741.1
XM_008765525.2	mRNA	Deptor	protein_coding	2481.38760274565	2495.21572068806	3441.74087071243	1663.69509908975	2201.91207531363	2483.19214211637	-0.406425203795438	0.0236754456305392	http://www.ncbi.nlm.nih.gov/nuccore/XM_008765525.2
NM_001106456.1	mRNA	Mab21l3	protein_coding	4.23860648966785	13.2847036532837	5.18653601747334	50.1063363231587	22.0206722566655	5.06933510260768	1.77120017605193	0.0236838549124103	http://www.ncbi.nlm.nih.gov/nuccore/NM_001106456.1
XM_236654.8	mRNA	Als2cl	protein_coding	1397.51619434272	1641.03253714361	1742.65241647315	1208.57014945836	1374.42258423257	1205.22945562713	-0.335544963673951	0.0236941010197241	http://www.ncbi.nlm.nih.gov/nuccore/XM_236654.8
XM_006230569.2	mRNA	Lrrc56	protein_coding	466.133296562201	505.182456150199	358.868709869836	796.518204482674	877.568528581655	375.133915378899	0.622721787866004	0.0236976088966514	http://www.ncbi.nlm.nih.gov/nuccore/XM_006230569.2
XM_008768450.2	mRNA	Abca8	protein_coding	402.5333263919	571.81617672476	566.204227856517	369.775631046914	408.826023903739	321.137222418491	-0.486293192619758	0.023780326454738	http://www.ncbi.nlm.nih.gov/nuccore/XM_008768450.2
XM_017591991.1	mRNA	Bpifb1	protein_coding	2791.33382891554	2036.38331103748	419.760108020941	4885.49844841936	4959.16479943998	1590.16882343431	1.12397462566572	0.0238024058620319	http://www.ncbi.nlm.nih.gov/nuccore/XM_017591991.1
XM_006252103.3	mRNA	Pbk	protein_coding	45.9302308215441	31.8190726625438	40.8599339549432	65.9392917321189	143.325636134774	43.0907880206819	1.0858775064395	0.0238060662475944	http://www.ncbi.nlm.nih.gov/nuccore/XM_006252103.3
XM_006238113.3	mRNA	Kif24	protein_coding	221.428084673999	151.045720426237	147.955728105853	332.980982601928	377.726451130344	163.124360318309	0.747047450851598	0.0238211080734175	http://www.ncbi.nlm.nih.gov/nuccore/XM_006238113.3
XM_017601026.1	mRNA	Ppp2r2b	protein_coding	66.6758560203666	36.525654125589	26.7600421922679	64.9015074043753	128.357773301576	71.7180769944952	1.025574011865	0.0238812666859454	http://www.ncbi.nlm.nih.gov/nuccore/XM_017601026.1
XM_006252609.3	mRNA	Btd	protein_coding	563.358187296115	520.035870773935	580.026277230083	641.580633421999	774.22002611573	762.250936891	0.389792974294697	0.0238956794835689	http://www.ncbi.nlm.nih.gov/nuccore/XM_006252609.3
NM_001134617.1	mRNA	Ccdc187	protein_coding	459.882931921757	515.51005006546	381.083233833745	952.600752164531	742.005846039981	387.576626507989	0.617449056017342	0.0239340538210448	http://www.ncbi.nlm.nih.gov/nuccore/NM_001134617.1
XM_006234956.3	mRNA	Gpat2	protein_coding	0.084494860467295	21.8743701780393	8.83012572252875	3.14802623896655	0	0	-3.19150710497114	0.0239541080166533	http://www.ncbi.nlm.nih.gov/nuccore/XM_006234956.3
XM_006254435.3	mRNA	Chst9	protein_coding	228.669826340564	193.530202353031	64.7098695501482	313.793379381662	548.41272542179	148.004106998912	1.05392644635706	0.0239679217417057	http://www.ncbi.nlm.nih.gov/nuccore/XM_006254435.3
XM_008770166.2	mRNA	Bend4	protein_coding	0.00382577862230793	0	1.16856544501104	7.43137776642145	5.57085848466888	0	3.1676169346798	0.0239792222905401	http://www.ncbi.nlm.nih.gov/nuccore/XM_008770166.2
XM_008763960.2	mRNA	Foxd3	protein_coding	0.00382577862230793	0	1.16856544501104	7.43137776642145	5.57085848466888	0	3.16761682911659	0.023985650318455	http://www.ncbi.nlm.nih.gov/nuccore/XM_008763960.2
XM_008760182.2	mRNA	LOC102547221	protein_coding	0.0342340230198566	8.60255975189238	1.42773126145196	1.38777878078145e-17	1.38777878078145e-17	1.38777878078145e-17	-4.79842540786696	0.0239982267524726	http://www.ncbi.nlm.nih.gov/nuccore/XM_008760182.2
NM_001100967.1	mRNA	Nyx	protein_coding	8.48182893525945	24.524253084779	22.0668022595566	6.47722844704507	10.2480366636654	3.08166333411068	-1.46089012366837	0.0240051400789988	http://www.ncbi.nlm.nih.gov/nuccore/NM_001100967.1
XM_006230566.3	mRNA	Lrrc56	protein_coding	449.413196517722	493.925698822346	345.247850334988	777.111205917524	858.243216309288	361.039786603522	0.630895623644337	0.0240121543730369	http://www.ncbi.nlm.nih.gov/nuccore/XM_006230566.3
XM_006230565.3	mRNA	Lrrc56	protein_coding	449.413196517722	493.925698822346	345.247850334988	777.111205917524	858.243216309288	361.039786603522	0.630895729067453	0.0240159405392971	http://www.ncbi.nlm.nih.gov/nuccore/XM_006230565.3
XM_006252105.2	mRNA	Pbk	protein_coding	45.9337581630498	32.7656204668364	40.8757671821547	65.9484163217781	147.028558712393	43.0775612541445	1.09519761939645	0.0240333759718833	http://www.ncbi.nlm.nih.gov/nuccore/XM_006252105.2
XM_008767881.2	mRNA	Myh10	protein_coding	7861.76700407976	4163.32252301678	5142.43480156135	7191.9043164856	7418.37066459586	8855.30288869631	0.450905222799605	0.0240343312887418	http://www.ncbi.nlm.nih.gov/nuccore/XM_008767881.2
NM_001270798.1	mRNA	Trpv2	protein_coding	736.806597810956	674.997209421909	590.463995282637	890.463113072233	805.367888030218	903.895472631313	0.376065646484718	0.0240388778134469	http://www.ncbi.nlm.nih.gov/nuccore/NM_001270798.1
XM_006230127.3	mRNA	Acsm1	protein_coding	78.3164324237417	100.775667011724	19.9281750291996	155.193881963458	198.2561568074	87.03255950854	1.14936441856093	0.0240417018099035	http://www.ncbi.nlm.nih.gov/nuccore/XM_006230127.3
XM_006239444.2	mRNA	Eno1	protein_coding	2331.83568797536	2363.91181097983	2132.43203570098	2742.66596352086	3337.0509576778	2522.24112430982	0.332944745405933	0.0240438969042008	http://www.ncbi.nlm.nih.gov/nuccore/XM_006239444.2
XM_017590478.1	mRNA	Tex40	protein_coding	8.24971897789052	0	1.4074076458171	1.38777878078145e-17	1.38777878078145e-17	1.38777878078145e-17	-4.74531456919812	0.0240656912082293	http://www.ncbi.nlm.nih.gov/nuccore/XM_017590478.1
XM_017596161.1	mRNA	Ulk4	protein_coding	237.241354858474	258.268739940101	187.722130097809	391.209462042163	408.898014584734	238.739610271173	0.603100316886102	0.0240712392538319	http://www.ncbi.nlm.nih.gov/nuccore/XM_017596161.1
XM_006246821.3	mRNA	Myh10	protein_coding	7854.45022599808	4148.30052946001	5142.43096505654	7182.20212908748	7412.84773065979	8849.50463624592	0.451491479535131	0.0241205738789295	http://www.ncbi.nlm.nih.gov/nuccore/XM_006246821.3
XM_017597546.1	mRNA	Myh10	protein_coding	7860.72181816132	4162.38366765883	5142.43446131299	7191.903985945	7414.68843095688	8851.16039916107	0.450590815565152	0.0241247834051499	http://www.ncbi.nlm.nih.gov/nuccore/XM_017597546.1
XM_017596134.1	mRNA	Als2cl	protein_coding	1430.96636118197	1692.66661487904	1805.85521549143	1257.07448792154	1418.60850049056	1230.88875668424	-0.33526264163778	0.0241329919071468	http://www.ncbi.nlm.nih.gov/nuccore/XM_017596134.1
XM_008766654.2	mRNA	Als2cl	protein_coding	1399.6033095414	1620.37197746982	1738.92389083041	1209.64347735278	1372.58450086492	1191.95826931488	-0.334157413291935	0.0241533224803327	http://www.ncbi.nlm.nih.gov/nuccore/XM_008766654.2
XM_006236913.3	mRNA	Prickle2	protein_coding	6446.90105025641	9091.47093214319	6885.31176589999	6376.69599749662	5527.62579495626	5680.39120808835	-0.350858914282613	0.0241534854201112	http://www.ncbi.nlm.nih.gov/nuccore/XM_006236913.3
XM_006231286.1	mRNA	Kif20b	protein_coding	87.7391255048178	67.5059002726128	78.1063909852691	108.038589563581	234.435306647805	92.911324041822	0.89838528646689	0.0241910281651748	http://www.ncbi.nlm.nih.gov/nuccore/XM_006231286.1
XM_017591032.1	mRNA	Abhd18	protein_coding	159.93075303634	157.687301677482	172.172026850809	106.725918035664	103.070090617162	106.8762977875	-0.628202026244319	0.0242031316554705	http://www.ncbi.nlm.nih.gov/nuccore/XM_017591032.1
NM_031520.1	mRNA	Myh10	protein_coding	7852.35990713569	4147.36170797057	5142.43044396972	7182.20165832542	7409.16564577363	8842.04779358886	0.451060797169252	0.0242104079214705	http://www.ncbi.nlm.nih.gov/nuccore/NM_031520.1
XM_006244013.3	mRNA	Als2cl	protein_coding	1398.55838793879	1620.37217148443	1738.92306126339	1209.64325011843	1372.58477454177	1191.12878923647	-0.334158907254374	0.0242326090865146	http://www.ncbi.nlm.nih.gov/nuccore/XM_006244013.3
XM_017593038.1	mRNA	Ano2	protein_coding	155.819354559638	160.437584981692	233.471975875526	39.2151332961962	168.408779344767	54.00654448833	-1.07275207413912	0.024242463237821	http://www.ncbi.nlm.nih.gov/nuccore/XM_017593038.1
NM_031730.2	mRNA	Kcnd2	protein_coding	4.19869777648675	3.71920538693442	7.22920320070291	12.9452809639897	10.9855142753245	15.0214929233471	1.35342436600185	0.0242553347611989	http://www.ncbi.nlm.nih.gov/nuccore/NM_031730.2
XM_017597547.1	mRNA	Myh10	protein_coding	7838.77293400053	4145.48445235292	5139.94947207491	7166.03119925409	7409.16738002032	8819.6778874074	0.450197697011934	0.0242561507546869	http://www.ncbi.nlm.nih.gov/nuccore/XM_017597547.1
XM_006240405.3	mRNA	RGD1565693	protein_coding	5.21753657932462	5.65692620378536	2.66436152170361	1.06888021796279	0	0.831257927841107	-2.64139650303213	0.0242785127086336	http://www.ncbi.nlm.nih.gov/nuccore/XM_006240405.3
XM_017597545.1	mRNA	Myh10	protein_coding	7841.90826258923	4145.4843904651	5138.71085811344	7166.03135891725	7413.77044286465	8818.8487346192	0.450270470999536	0.0242805772361526	http://www.ncbi.nlm.nih.gov/nuccore/XM_017597545.1
NM_022280.2	mRNA	Lrat	protein_coding	842.918923554683	249.378006907601	278.848235492661	655.6699159834	782.395875348144	988.004640024665	0.822952564071724	0.0242989669295061	http://www.ncbi.nlm.nih.gov/nuccore/NM_022280.2
XM_006243115.3	mRNA	Peak1	protein_coding	9436.20670044689	11045.8116400874	14022.1908649399	8748.57550061278	8280.8678650522	9827.78213732062	-0.361352432071451	0.0242996664046344	http://www.ncbi.nlm.nih.gov/nuccore/XM_006243115.3
XM_017595657.1	mRNA	Kif23	protein_coding	446.339971024972	511.704868425351	462.485121531547	517.706048745527	882.220849199598	592.88678664862	0.488369762693793	0.0243264274416092	http://www.ncbi.nlm.nih.gov/nuccore/XM_017595657.1
NM_001108726.1	mRNA	Itgb8	protein_coding	130.609980648157	124.880340805953	105.717968446835	203.678817415938	204.43695234332	155.372615045356	0.640083002804105	0.0243372653367933	http://www.ncbi.nlm.nih.gov/nuccore/NM_001108726.1
XM_008773278.2	mRNA	Gk	protein_coding	1162.1567114244	930.289937477275	874.351135698041	1415.40019329588	1124.72880354303	1312.25677033227	0.376344851484128	0.0243466840561391	http://www.ncbi.nlm.nih.gov/nuccore/XM_008773278.2
XM_006233642.2	mRNA	Entpd8	protein_coding	13.535329680125	8.40376782842632	8.81527928057164	24.891836262733	56.726909414687	8.3591459152211	1.53717465356122	0.0243524455747747	http://www.ncbi.nlm.nih.gov/nuccore/XM_006233642.2
XM_008769270.2	mRNA	Cit	protein_coding	79.4976294158438	95.7904936319365	96.5430015098191	142.431564114808	252.779487313831	96.1218343062456	0.852992519769418	0.024396656736368	http://www.ncbi.nlm.nih.gov/nuccore/XM_008769270.2
XM_008769269.2	mRNA	Cit	protein_coding	79.4976294158438	95.7904936319365	96.5430015098191	142.431564114808	252.779487313831	96.1218343062456	0.852992529124095	0.0243995559238127	http://www.ncbi.nlm.nih.gov/nuccore/XM_008769269.2
NM_030838.1	mRNA	Slco1a5	protein_coding	804.479011279808	326.399342480546	471.458710699505	932.440790830841	1088.3519357104	549.269520680111	0.681465272608157	0.0244015394195215	http://www.ncbi.nlm.nih.gov/nuccore/NM_030838.1
NM_013117.1	mRNA	Col11a1	protein_coding	29.2565607710569	23.393968591485	32.0187010756639	93.4341651736685	80.2778170405466	21.4043061666972	1.20263260452146	0.0244076643130029	http://www.ncbi.nlm.nih.gov/nuccore/NM_013117.1
NM_001127344.1	mRNA	Tp63	protein_coding	6.25608064518068	7.56823264603969	1.52871020523434	5.67655344395489	55.1360010810724	6.81142220795042	2.10949832072945	0.0244562077333924	http://www.ncbi.nlm.nih.gov/nuccore/NM_001127344.1
NM_001077680.1	mRNA	Bpifb1	protein_coding	2766.24886807516	2018.54658326399	414.801907420014	4831.59198927684	4879.99557480424	1575.25970794906	1.11840906361413	0.0244669157314217	http://www.ncbi.nlm.nih.gov/nuccore/NM_001077680.1
XM_006253556.3	mRNA	Kif27	protein_coding	328.220316765124	408.533530104506	286.866460298	586.278221458771	540.435349513354	359.74818520422	0.536632069755688	0.0244745749686047	http://www.ncbi.nlm.nih.gov/nuccore/XM_006253556.3
XM_006230564.3	mRNA	Lrrc56	protein_coding	453.598189937762	500.49477620555	355.136157090865	783.578376490936	858.232162523685	369.338841096738	0.618560014948975	0.0244746086425568	http://www.ncbi.nlm.nih.gov/nuccore/XM_006230564.3
NM_173139.1	mRNA	Gnat3	protein_coding	119.082412320646	64.5316939877618	129.512021148366	67.7901480383173	51.4631855126324	53.7241669534924	-0.854965001538003	0.0244807488234881	http://www.ncbi.nlm.nih.gov/nuccore/NM_173139.1
NM_053976.1	mRNA	Krt18	protein_coding	912.401400415243	813.914946465961	757.723334083152	1089.92970728424	1259.44248249316	901.747509783169	0.387683528869236	0.0244934473666657	http://www.ncbi.nlm.nih.gov/nuccore/NM_053976.1
XM_008764149.2	mRNA	Tlr12	protein_coding	46.9395904576054	29.9429812677159	34.8488167305529	90.3256351203165	72.7468945660916	47.5064271087755	0.912656599913046	0.0244990635789105	http://www.ncbi.nlm.nih.gov/nuccore/XM_008764149.2
[truncated: 54,043 more rows]
