# Supplementary material for: Characteristics of phosgene aspiration lung injury analyzed based on transcriptomics and proteomics
Source: Front Genet. 2024 May 17;15:1393665. doi: 10.3389/fgene.2024.1393665 (PMC11140124; doi:10.3389/fgene.2024.1393665)
Supplement: Supplementary file 1 [file Presentation1.zip › Data/lncRNA/mRNA_differential_expression/Control--Treatment/Control--Treatment.different.mRNA.xls]

mRNA	RNA_type	Gene	Gene_type	1	2	3	4	5	6	log2(Fold_change)	p-value	Website
XM_008769996.2	mRNA	Spp1	protein_coding	29.13752147	6.367513807	24.48000617	167.0475662	76.88342877	227.1295552	2.96185505	0.00000008929581170104	http://www.ncbi.nlm.nih.gov/nuccore/XM_008769996.2
NM_012881.2	mRNA	Spp1	protein_coding	29.13752147	6.367513807	24.48000617	167.0475662	76.88342877	227.1295552	2.961854734	0.00000008933279016430	http://www.ncbi.nlm.nih.gov/nuccore/NM_012881.2
XM_017592037.1	mRNA	Gfra4	protein_coding	16.78512693	24.45532106	23.4480985	1.107895793	3.752548922	0.738062134	-3.446716	0.00000020575691663383	http://www.ncbi.nlm.nih.gov/nuccore/XM_017592037.1
XM_006235040.3	mRNA	Gfra4	protein_coding	17.82909524	26.34736115	23.5136596	2.163464669	3.737141911	0.718691651	-3.295749604	0.00000024234333113559	http://www.ncbi.nlm.nih.gov/nuccore/XM_006235040.3
NM_130741.1	mRNA	Lcn2	protein_coding	1560.140406	673.7787356	838.6059537	6055.051831	5361.364887	1481.540178	2.069550549	0.00000038966470899673	http://www.ncbi.nlm.nih.gov/nuccore/NM_130741.1
NM_139192.2	mRNA	Scd	protein_coding	10987.87882	7576.092623	3418.0882	30640.91005	12619.69867	46874.32594	2.035756861	0.00000084290987317696	http://www.ncbi.nlm.nih.gov/nuccore/NM_139192.2
XM_006231433.2	mRNA	Scd	protein_coding	11313.98204	7805.158894	3514.7827	31384.77994	12927.15059	48100.39229	2.029595787	0.00000092975667245506	http://www.ncbi.nlm.nih.gov/nuccore/XM_006231433.2
XM_006235042.3	mRNA	Gfra4	protein_coding	18.86613527	26.34048819	23.53543397	2.191308545	3.697228052	3.316871345	-2.840727536	0.00000158203419832568	http://www.ncbi.nlm.nih.gov/nuccore/XM_006235042.3
XM_017600749.1	mRNA	LOC102549174	protein_coding	17.75353637	20.73515713	10.34382709	2.116627991	0.913006042	0	-3.939126443	0.00000190796289311317	http://www.ncbi.nlm.nih.gov/nuccore/XM_017600749.1
XM_006235043.3	mRNA	Gfra4	protein_coding	21.03212027	47.12127326	34.71348206	2.22332761	8.434485931	2.333929875	-2.946305537	0.00000308046201925310	http://www.ncbi.nlm.nih.gov/nuccore/XM_006235043.3
XM_017600745.1	mRNA	LOC102549174	protein_coding	17.73816314	17.88197433	10.29149672	2.116627991	0.913006042	0	-3.852108811	0.00000314794063682469	http://www.ncbi.nlm.nih.gov/nuccore/XM_017600745.1
XM_017600748.1	mRNA	LOC102549174	protein_coding	15.66797544	17.89817958	10.25324017	2.116627991	0.913006042	0	-3.785521479	0.00000496564841211162	http://www.ncbi.nlm.nih.gov/nuccore/XM_017600748.1
XM_008762196.2	mRNA	Gfra4	protein_coding	15.72416107	23.55189396	17.47863486	2.153060337	3.752279219	0	-3.245354312	0.00000552376127059477	http://www.ncbi.nlm.nih.gov/nuccore/XM_008762196.2
XM_017600750.1	mRNA	LOC102549174	protein_coding	17.7267866	16.93907343	9.085842381	2.116627991	0.913006042	0	-3.782124625	0.00000710939063328953	http://www.ncbi.nlm.nih.gov/nuccore/XM_017600750.1
NM_053551.1	mRNA	Pdk4	protein_coding	192.704399	2227.003251	3090.455559	216.8887221	385.2338066	207.4278253	-2.766910021	0.00000945610853152015	http://www.ncbi.nlm.nih.gov/nuccore/NM_053551.1
XM_006235044.3	mRNA	Gfra4	protein_coding	21.04436017	47.08663092	40.69944094	2.250520875	10.29223003	4.020254284	-2.683892486	0.00000956790085670112	http://www.ncbi.nlm.nih.gov/nuccore/XM_006235044.3
XM_006235045.3	mRNA	Gfra4	protein_coding	16.76052106	23.54420721	17.49981	2.182513534	3.709742725	2.444293326	-2.734299851	0.00000978317698628441	http://www.ncbi.nlm.nih.gov/nuccore/XM_006235045.3
NM_031150.1	mRNA	Zp2	protein_coding	56.57680405	44.79863128	141.7450198	7.695917115	21.38097284	12.32129912	-2.550929688	0.00000987527618325111	http://www.ncbi.nlm.nih.gov/nuccore/NM_031150.1
XM_006235041.3	mRNA	Gfra4	protein_coding	23.12495751	48.02146743	40.75410274	3.333264964	10.23723887	6.599244557	-2.443714062	0.00001123392824331720	http://www.ncbi.nlm.nih.gov/nuccore/XM_006235041.3
XM_002727709.4	mRNA	LOC100362027	protein_coding	5.551021092	1387.543678	10.43270369	5.393322075	4.572998519	5.826399996	-6.436431931	0.00001267682429544780	http://www.ncbi.nlm.nih.gov/nuccore/XM_002727709.4
NM_173094.2	mRNA	Hmgcs2	protein_coding	878.3014637	3382.004166	2444.293247	716.9721898	1020.33593	517.058358	-1.572246975	0.00001431222405609720	http://www.ncbi.nlm.nih.gov/nuccore/NM_173094.2
NM_012604.1	mRNA	Myh3	protein_coding	2.080134467	0.92108298	1.275049568	9.879514504	32.60627191	11.2498478	3.546864563	0.00001616347870691350	http://www.ncbi.nlm.nih.gov/nuccore/NM_012604.1
XM_017600747.1	mRNA	LOC102549174	protein_coding	17.73228072	17.89042848	9.103197554	2.129786907	1.8580518	0	-3.442442496	0.00001859480365169240	http://www.ncbi.nlm.nih.gov/nuccore/XM_017600747.1
XM_017600746.1	mRNA	LOC102549174	protein_coding	17.73228072	17.89042848	9.103197554	2.129786907	1.8580518	0	-3.442439361	0.00001860617275933000	http://www.ncbi.nlm.nih.gov/nuccore/XM_017600746.1
XM_006242201.3	mRNA	Mlc1	protein_coding	44.23951358	278.1515024	301.0696766	17.47869615	18.18191035	55.81054428	-2.7752261	0.00001871076625059580	http://www.ncbi.nlm.nih.gov/nuccore/XM_006242201.3
NM_001108105.1	mRNA	Mlc1	protein_coding	44.23951358	278.1515024	301.0696766	17.47869615	18.18191035	55.81054428	-2.775226728	0.00001872529248895300	http://www.ncbi.nlm.nih.gov/nuccore/NM_001108105.1
XM_017594878.1	mRNA	Mlc1	protein_coding	44.24008143	278.1430135	305.9860742	17.49219139	20.97161044	56.59283158	-2.730780486	0.00002143483580080850	http://www.ncbi.nlm.nih.gov/nuccore/XM_017594878.1
XM_006240079.3	mRNA	G2e3	protein_coding	957.6798206	2054.182683	2484.26331	863.5341284	848.6969323	861.5531714	-1.094317717	0.00002300785723313340	http://www.ncbi.nlm.nih.gov/nuccore/XM_006240079.3
XM_006233002.3	mRNA	Hmgcs2	protein_coding	797.821797	3056.221662	2290.491184	657.7084004	981.7012499	493.0468226	-1.526609447	0.00002857507292889260	http://www.ncbi.nlm.nih.gov/nuccore/XM_006233002.3
XM_017594083.1	mRNA	G2e3	protein_coding	887.6541681	1927.444481	2346.634284	806.3997566	802.6816132	801.8916618	-1.098028818	0.00002965124748284900	http://www.ncbi.nlm.nih.gov/nuccore/XM_017594083.1
XM_008762197.2	mRNA	Gfra4	protein_coding	21.02766324	45.22683474	34.67964759	3.326761902	10.25010226	5.731326202	-2.357685048	3.2764E-05	http://www.ncbi.nlm.nih.gov/nuccore/XM_008762197.2
NM_031543.1	mRNA	Cyp2e1	protein_coding	657.7410686	1972.697867	1817.806569	602.688078	704.325396	572.2246415	-1.242927224	3.52259E-05	http://www.ncbi.nlm.nih.gov/nuccore/NM_031543.1
XM_017598668.1	mRNA	Fmo2	protein_coding	19993.98623	50701.62715	55919.55763	9891.713602	23260.0676	16455.72162	-1.351815851	4.3703E-05	http://www.ncbi.nlm.nih.gov/nuccore/XM_017598668.1
XM_008769604.2	mRNA	Fmo2	protein_coding	20067.15016	50772.03556	56083.18923	9925.134258	23341.99223	16550.99373	-1.349199741	4.46929E-05	http://www.ncbi.nlm.nih.gov/nuccore/XM_008769604.2
NM_031315.2	mRNA	Acot1	protein_coding	2.386704541	334.9833692	180.8791475	13.84996978	5.430173213	6.485353859	-4.295879961	4.5081E-05	http://www.ncbi.nlm.nih.gov/nuccore/NM_031315.2
XM_017602181.1	mRNA	LOC685590	protein_coding	12.71287811	44.3267634	35.70032439	3284.608689	13.21218742	92.16721057	5.189676577	5.01651E-05	http://www.ncbi.nlm.nih.gov/nuccore/XM_017602181.1
XM_008767595.2	mRNA	Gabrp	protein_coding	319.4276025	167.9489349	84.49600688	649.1519422	1334.738265	282.8926687	1.987034761	5.24349E-05	http://www.ncbi.nlm.nih.gov/nuccore/XM_008767595.2
NM_031712.1	mRNA	Pdzk1	protein_coding	1.39E-17	1.39E-17	1.39E-17	5.437877664	10.23585938	4.822107255	5.810535597	5.46219E-05	http://www.ncbi.nlm.nih.gov/nuccore/NM_031712.1
NM_001127650.1	mRNA	Anks4b	protein_coding	134.8413881	132.3429659	142.4572682	31.49387629	40.38251806	72.04833433	-1.506234824	5.89083E-05	http://www.ncbi.nlm.nih.gov/nuccore/NM_001127650.1
XM_008767594.2	mRNA	Gabrp	protein_coding	326.7447508	173.5868835	85.74888556	656.7003565	1355.915225	285.3747985	1.971383078	6.34552E-05	http://www.ncbi.nlm.nih.gov/nuccore/XM_008767594.2
XM_017594081.1	mRNA	G2e3	protein_coding	892.8703113	1869.241646	2231.432937	825.8078353	813.7139762	835.893018	-1.012164362	6.46938E-05	http://www.ncbi.nlm.nih.gov/nuccore/XM_017594081.1
XM_006240078.3	mRNA	G2e3	protein_coding	884.5083505	1843.891074	2212.827742	822.5737523	810.0311285	833.4097504	-1.00245534	7.63374E-05	http://www.ncbi.nlm.nih.gov/nuccore/XM_006240078.3
NM_001109021.1	mRNA	Bcl7b	protein_coding	642.1288525	40490.24556	760.6732646	686.7434528	667.3307437	717.4903834	-4.337572452	8.19961E-05	http://www.ncbi.nlm.nih.gov/nuccore/NM_001109021.1
XM_006249883.3	mRNA	Elf3	protein_coding	383.4597002	342.7273961	216.6287048	728.6346446	755.013502	441.67678	1.028628181	8.51838E-05	http://www.ncbi.nlm.nih.gov/nuccore/XM_006249883.3
XM_017596230.1	mRNA	Ptprn	protein_coding	9.367362659	7.517120018	3.985562542	30.59689326	181.7494252	13.80180236	3.415167107	9.61549E-05	http://www.ncbi.nlm.nih.gov/nuccore/XM_017596230.1
XM_017596229.1	mRNA	Ptprn	protein_coding	9.367362659	7.517120018	3.985562542	30.59689326	181.7494252	13.80180236	3.415167637	9.62035E-05	http://www.ncbi.nlm.nih.gov/nuccore/XM_017596229.1
XM_017596231.1	mRNA	Ptprn	protein_coding	9.367362659	7.517120018	3.985562542	30.59430309	179.900489	13.80474398	3.403318385	9.79108E-05	http://www.ncbi.nlm.nih.gov/nuccore/XM_017596231.1
NM_024157.1	mRNA	Cfi	protein_coding	82.5072037	87.44011874	45.46505735	220.1633102	553.3476047	94.8485403	2.011625788	9.88034E-05	http://www.ncbi.nlm.nih.gov/nuccore/NM_024157.1
XM_006249881.3	mRNA	Elf3	protein_coding	430.4924831	384.0333959	243.904283	809.488855	848.9237494	479.7507729	1.013154167	0.000100283	http://www.ncbi.nlm.nih.gov/nuccore/XM_006249881.3
NM_031029.1	mRNA	Gabrp	protein_coding	168.9803807	93.81224598	45.91198816	364.4876227	688.4457	151.21374	1.963894388	0.000102308	http://www.ncbi.nlm.nih.gov/nuccore/NM_031029.1
NM_012494.3	mRNA	Agtr2	protein_coding	1.042255275	0.940150982	0.035216254	7.6502887	21.47868871	5.450291993	3.819460527	0.000105703	http://www.ncbi.nlm.nih.gov/nuccore/NM_012494.3
NM_144737.2	mRNA	Fmo2	protein_coding	9512.686827	23992.95561	25361.01833	5070.57166	11376.15843	8560.950732	-1.235067673	0.000112189	http://www.ncbi.nlm.nih.gov/nuccore/NM_144737.2
XM_017600443.1	mRNA	Gpr50	protein_coding	0.018174531	3.815175431	1.304145092	13.98871071	12.88399111	11.50916164	2.788449025	0.000119125	http://www.ncbi.nlm.nih.gov/nuccore/XM_017600443.1
XM_006237197.3	mRNA	LOC500300	protein_coding	294.0892212	2065.542877	2694.091631	303.2410521	533.2209406	467.3891488	-1.954991258	0.000131283	http://www.ncbi.nlm.nih.gov/nuccore/XM_006237197.3
NM_001024334.2	mRNA	LOC500300	protein_coding	241.8288504	1799.864687	2358.118528	261.1811607	445.7538292	395.3157306	-1.997476845	0.000133029	http://www.ncbi.nlm.nih.gov/nuccore/NM_001024334.2
XM_006237196.3	mRNA	LOC500300	protein_coding	287.8180486	2036.438858	2664.329029	296.7751512	526.7838683	458.2695712	-1.960864201	0.000134056	http://www.ncbi.nlm.nih.gov/nuccore/XM_006237196.3
NM_031050.1	mRNA	Lum	protein_coding	694.8998305	498.4145362	464.1530788	830.3801292	1670.40706	825.3407949	1.004611511	0.000150599	http://www.ncbi.nlm.nih.gov/nuccore/NM_031050.1
XM_008761526.1	mRNA	Cfi	protein_coding	130.5006239	107.059754	64.12416034	268.6627457	634.2785785	131.3495762	1.777417994	0.000156388	http://www.ncbi.nlm.nih.gov/nuccore/XM_008761526.1
NM_001134410.1	mRNA	Tmem132e	protein_coding	5.210295049	5.667898851	1.471051895	21.50938147	18.3888267	17.29381442	2.157073798	0.000161922	http://www.ncbi.nlm.nih.gov/nuccore/NM_001134410.1
XM_017596265.1	mRNA	Trpm8	protein_coding	1.061751272	1.875350336	2.430232911	16.18766129	27.91961409	6.121470588	3.150220151	0.000166428	http://www.ncbi.nlm.nih.gov/nuccore/XM_017596265.1
XM_017596264.1	mRNA	Trpm8	protein_coding	1.061751272	1.875350336	2.430232911	16.18766129	27.91961409	6.121470588	3.150220127	0.000166491	http://www.ncbi.nlm.nih.gov/nuccore/XM_017596264.1
XM_017595454.1	mRNA	Grik4	protein_coding	14.80155627	50.00423422	34.6561463	4.379919809	10.24941524	4.842892905	-2.32731731	0.000166505	http://www.ncbi.nlm.nih.gov/nuccore/XM_017595454.1
XM_017596263.1	mRNA	Trpm8	protein_coding	1.061751272	1.875350336	2.430232911	16.18766129	27.91961409	6.121470588	3.1502201	0.000166561	http://www.ncbi.nlm.nih.gov/nuccore/XM_017596263.1
XM_017596261.1	mRNA	Trpm8	protein_coding	1.061751272	1.875350336	2.430232911	16.18766129	27.91961409	6.121470588	3.150220077	0.000166618	http://www.ncbi.nlm.nih.gov/nuccore/XM_017596261.1
XM_008759672.2	mRNA	Gp2	protein_coding	164.3370422	5.263538198	21.10989621	451.0769066	1872.069944	144.3526855	3.690933485	0.000171798	http://www.ncbi.nlm.nih.gov/nuccore/XM_008759672.2
NM_134418.3	mRNA	Gp2	protein_coding	164.3370422	5.263538198	21.10989621	445.6876652	1856.42328	142.6961112	3.677602074	0.00018221	http://www.ncbi.nlm.nih.gov/nuccore/NM_134418.3
XM_006245134.3	mRNA	Ptprn	protein_coding	12.46526717	7.49108382	4.048907973	30.60554981	187.2877477	14.62456373	3.256015154	0.000195036	http://www.ncbi.nlm.nih.gov/nuccore/XM_006245134.3
XM_006253572.3	mRNA	Catsper3	protein_coding	7.289322912	3.703634595	6.172164562	1.39E-17	1.39E-17	1.39E-17	-5.555712845	0.00023556	http://www.ncbi.nlm.nih.gov/nuccore/XM_006253572.3
NM_001191915.1	mRNA	Gpr50	protein_coding	1.112718381	11.41295262	5.061069117	42.90410118	32.22979034	19.41192902	2.403598862	0.000235947	http://www.ncbi.nlm.nih.gov/nuccore/NM_001191915.1
XM_008762920.2	mRNA	Aoc1	protein_coding	17.69088289	11.2301074	8.97287436	79.53547117	85.01344265	18.08118321	2.26167133	0.000238138	http://www.ncbi.nlm.nih.gov/nuccore/XM_008762920.2
NM_001034187.1	mRNA	Sh3rf2	protein_coding	177.6771114	191.5851749	152.8457045	510.5968248	368.1957312	231.1568651	1.086780121	0.000243029	http://www.ncbi.nlm.nih.gov/nuccore/NM_001034187.1
NM_053299.2	mRNA	Ubd	protein_coding	33.35973584	18.66006954	26.04718795	80.77301838	82.02530495	55.92492148	1.482951063	0.000264542	http://www.ncbi.nlm.nih.gov/nuccore/NM_053299.2
XM_017598901.1	mRNA	Itln1	protein_coding	388.8674812	50.2877378	7.820278233	2.288780236	0.767662193	19.12703819	-4.347932656	0.000291298	http://www.ncbi.nlm.nih.gov/nuccore/XM_017598901.1
XM_001077174.3	mRNA	Mrgprb3	protein_coding	64.78622218	42.06054009	79.9046258	13.05349774	29.76164165	11.24744098	-1.784098219	0.000292888	http://www.ncbi.nlm.nih.gov/nuccore/XM_001077174.3
NM_134371.2	mRNA	Trpm8	protein_coding	1.067322333	1.865346558	3.578990459	17.28347166	32.58551379	6.064856468	3.044220993	0.000297192	http://www.ncbi.nlm.nih.gov/nuccore/NM_134371.2
NM_001034946.1	mRNA	Itln1	protein_coding	413.9462473	54.03983302	9.091451245	2.298692506	0.758967812	20.8594423	-4.336207256	0.000304992	http://www.ncbi.nlm.nih.gov/nuccore/NM_001034946.1
XM_017595455.1	mRNA	Grik4	protein_coding	13.75362351	49.08896594	31.03465682	2.256700823	10.27790885	4.88673431	-2.398382515	0.000327172	http://www.ncbi.nlm.nih.gov/nuccore/XM_017595455.1
XM_576610.7	mRNA	Rbm44	protein_coding	0.003825779	0	1.168565445	4.421726716	15.8990957	4.731594942	4.129326149	0.000353954	http://www.ncbi.nlm.nih.gov/nuccore/XM_576610.7
XM_008767346.2	mRNA	Rbm44	protein_coding	0.003825779	0	1.168565445	4.421726716	15.8990957	4.731594942	4.129324246	0.000354061	http://www.ncbi.nlm.nih.gov/nuccore/XM_008767346.2
XM_017598174.1	mRNA	Muc4	protein_coding	20.93872327	29.19675025	20.06673041	52.26819947	390.0823637	30.2026967	2.746544763	0.000357889	http://www.ncbi.nlm.nih.gov/nuccore/XM_017598174.1
NM_001108547.2	mRNA	Ect2	protein_coding	195.3818336	151.0496882	171.1148355	470.0553611	788.723083	166.0776932	1.460296613	0.000358877	http://www.ncbi.nlm.nih.gov/nuccore/NM_001108547.2
XM_008762717.2	mRNA	Ppp1r3a	protein_coding	35.51738202	30.94231246	33.4807463	93.67489955	86.57345986	65.07360081	1.29256874	0.000369536	http://www.ncbi.nlm.nih.gov/nuccore/XM_008762717.2
NM_017237.3	mRNA	Uchl1	protein_coding	18.67514226	4.57209247	8.842679618	33.67138215	97.31883804	29.14696734	2.303727266	0.000373587	http://www.ncbi.nlm.nih.gov/nuccore/NM_017237.3
XM_006248283.3	mRNA	Retnla	protein_coding	1497.146743	447.4735314	395.6676398	1755.215994	1981.878476	2129.244136	1.325602639	0.000374438	http://www.ncbi.nlm.nih.gov/nuccore/XM_006248283.3
XM_006253439.3	mRNA	Adprhl1	protein_coding	247.4542271	130.3177109	134.4943411	324.5899186	422.7200962	314.5375891	1.050881067	0.00037651	http://www.ncbi.nlm.nih.gov/nuccore/XM_006253439.3
NM_019146.2	mRNA	Bsn	protein_coding	75.29088166	79.78349656	87.82012581	207.9567163	231.2933686	118.5646892	1.198229327	0.000394202	http://www.ncbi.nlm.nih.gov/nuccore/NM_019146.2
XM_017598596.1	mRNA	Muc3	protein_coding	3.357944611	73.71405405	39.6659258	84.72436453	1169.225021	77.28687727	3.512815623	0.000412679	http://www.ncbi.nlm.nih.gov/nuccore/XM_017598596.1
NM_001077356.2	mRNA	Clca4l	protein_coding	1.39E-17	1.39E-17	1.39E-17	1.354188117	63.69209991	0.978196483	7.466090432	0.000417716	http://www.ncbi.nlm.nih.gov/nuccore/NM_001077356.2
NM_001271182.1	mRNA	Col6a4	protein_coding	767.1709398	584.6835109	907.9873047	221.3685192	266.692868	577.2681956	-1.084449491	0.000426247	http://www.ncbi.nlm.nih.gov/nuccore/NM_001271182.1
NM_053333.1	mRNA	Retnla	protein_coding	1279.746565	369.5433677	348.5127006	1479.230494	1728.775505	1740.631408	1.308421785	0.000476481	http://www.ncbi.nlm.nih.gov/nuccore/NM_053333.1
NM_012703.2	mRNA	Thrsp	protein_coding	5.335787269	31.39001801	3.101248513	57.61961049	362.4527969	18.60455518	3.470468054	0.000499032	http://www.ncbi.nlm.nih.gov/nuccore/NM_012703.2
NM_001106862.1	mRNA	Ngp	protein_coding	180.5865775	109.7412595	88.80736619	178.2852265	471.8613827	288.0994684	1.306289837	0.00051146	http://www.ncbi.nlm.nih.gov/nuccore/NM_001106862.1
XM_008769155.1	mRNA	RGD1566006	protein_coding	8.334876979	7.526453208	3.963103316	1.056447703	0	0	-3.945274873	0.00052758	http://www.ncbi.nlm.nih.gov/nuccore/XM_008769155.1
XM_006230608.2	mRNA	Muc5b	protein_coding	2860.613425	3601.642533	875.7795807	7843.240048	21692.36512	2047.201242	2.105884629	0.000538196	http://www.ncbi.nlm.nih.gov/nuccore/XM_006230608.2
NM_001106683.1	mRNA	Mfsd2a	protein_coding	128.3425699	61.76061496	79.64245295	229.5082221	164.5822482	216.3418722	1.177237737	0.000554786	http://www.ncbi.nlm.nih.gov/nuccore/NM_001106683.1
NM_001034111.1	mRNA	Prlr	protein_coding	1.39E-17	1.39E-17	1.39E-17	6.426991387	5.535252862	3.174297694	5.378760594	0.000569867	http://www.ncbi.nlm.nih.gov/nuccore/NM_001034111.1
NM_017328.2	mRNA	Pgam2	protein_coding	4.148174841	2.821234148	0.116943117	10.95394924	37.30426852	8.621860553	2.904561096	0.000575021	http://www.ncbi.nlm.nih.gov/nuccore/NM_017328.2
XM_223434.7	mRNA	Slc25a52	protein_coding	5.519835724	8.033712205	299.0444562	5.411424807	3.606750705	8.470085556	-4.16204806	0.00057648	http://www.ncbi.nlm.nih.gov/nuccore/XM_223434.7
XM_006252189.3	mRNA	Gata4	protein_coding	74.13640065	55.30841065	60.85563101	134.7678444	118.6277946	151.8431587	1.089432148	0.000639425	http://www.ncbi.nlm.nih.gov/nuccore/XM_006252189.3
XM_017597444.1	mRNA	Gjc2	protein_coding	35.5884038	46.06234415	40.92736244	11.89630672	20.46149242	7.116597417	-1.62724158	0.000641782	http://www.ncbi.nlm.nih.gov/nuccore/XM_017597444.1
XM_017598700.1	mRNA	Lhx9	protein_coding	10.40737018	7.49917095	5.189723835	1.068910013	0.925027258	0	-3.3841327	0.000659426	http://www.ncbi.nlm.nih.gov/nuccore/XM_017598700.1
NM_153739.1	mRNA	Duox1	protein_coding	152.1840076	26.85498793	75.89720492	321.0560504	302.0657208	174.9054657	1.644479269	0.000665509	http://www.ncbi.nlm.nih.gov/nuccore/NM_153739.1
XM_006238792.3	mRNA	Mfsd2a	protein_coding	125.2084971	60.82659738	77.17636836	224.1075141	159.9841482	206.3682664	1.164589997	0.000684918	http://www.ncbi.nlm.nih.gov/nuccore/XM_006238792.3
XM_017600048.1	mRNA	Adprhl1	protein_coding	221.3336414	124.7202533	114.7552396	293.3011594	371.1654429	270.5897977	1.019915865	0.000743996	http://www.ncbi.nlm.nih.gov/nuccore/XM_017600048.1
XM_006234829.3	mRNA	Duox1	protein_coding	154.2681184	26.85337754	75.91507982	321.0573749	302.0644535	175.7383959	1.634179492	0.000745391	http://www.ncbi.nlm.nih.gov/nuccore/XM_006234829.3
NM_013220.1	mRNA	Ankrd1	protein_coding	288.3687668	225.2494433	214.8234159	522.8852335	813.425039	254.9052753	1.126736797	0.000781549	http://www.ncbi.nlm.nih.gov/nuccore/NM_013220.1
NM_001085404.1	mRNA	Clec2dl1	protein_coding	0.018330892	0.912610848	4.63550155	17.12684516	10.99826265	9.765733924	2.72089105	0.000812043	http://www.ncbi.nlm.nih.gov/nuccore/NM_001085404.1
XM_017597447.1	mRNA	Gjc2	protein_coding	35.57983098	44.1746287	39.69667892	11.89630672	20.46149242	7.116597417	-1.590124607	0.000825131	http://www.ncbi.nlm.nih.gov/nuccore/XM_017597447.1
XM_017597446.1	mRNA	Gjc2	protein_coding	35.57983098	44.1746287	39.69667892	11.89630672	20.46149242	7.116597417	-1.590124134	0.000825505	http://www.ncbi.nlm.nih.gov/nuccore/XM_017597446.1
XM_008765078.1	mRNA	LOC102550588	protein_coding	0.011183056	1.898049439	1.242932183	9.661305771	6.386265265	8.283785366	2.801715015	0.000909678	http://www.ncbi.nlm.nih.gov/nuccore/XM_008765078.1
XM_006235057.3	mRNA	Prnd	protein_coding	1.061579511	3.815298834	0.08509312	21.31744187	11.94105747	5.402838183	2.827658428	0.000933249	http://www.ncbi.nlm.nih.gov/nuccore/XM_006235057.3
NM_001130495.1	mRNA	Ift27	protein_coding	190.2169857	200.0173174	166.4321181	399.9271184	545.4093218	206.9742748	1.048852752	0.000948969	http://www.ncbi.nlm.nih.gov/nuccore/NM_001130495.1
NM_001191948.1	mRNA	Cd177	protein_coding	23.8585519	12.18375508	1.833455679	273.5649714	73.31755655	9.550975657	3.235793333	0.00101568	http://www.ncbi.nlm.nih.gov/nuccore/NM_001191948.1
NM_001025020.1	mRNA	Syndig1	protein_coding	157.0057359	246.8309383	407.4327222	132.5498431	124.2616852	116.669288	-1.118601357	0.001073111	http://www.ncbi.nlm.nih.gov/nuccore/NM_001025020.1
XM_232988.9	mRNA	Galnt12	protein_coding	156.6564946	134.2847434	88.81139188	276.0921736	492.2266183	152.2426359	1.276959564	0.001081925	http://www.ncbi.nlm.nih.gov/nuccore/XM_232988.9
XM_017599789.1	mRNA	Gata4	protein_coding	74.12115087	53.42889677	57.20470756	129.3682404	112.1814302	143.5446024	1.058335375	0.00108522	http://www.ncbi.nlm.nih.gov/nuccore/XM_017599789.1
NM_001008751.1	mRNA	Krt14	protein_coding	5.187317342	1.839510391	2.55978182	14.39074889	117.2918073	2.382063091	3.748340883	0.001092003	http://www.ncbi.nlm.nih.gov/nuccore/NM_001008751.1
XM_017599788.1	mRNA	Gata4	protein_coding	75.17037702	55.31206539	58.44747077	130.4534315	114.0222129	146.874886	1.049376093	0.001097163	http://www.ncbi.nlm.nih.gov/nuccore/XM_017599788.1
XM_008764577.2	mRNA	Slc26a4	protein_coding	45.78303379	22.43703954	16.75042306	151.4862446	96.65165829	42.13598088	1.772510396	0.001119146	http://www.ncbi.nlm.nih.gov/nuccore/XM_008764577.2
NM_053881.1	mRNA	Ptprn	protein_coding	12.44932186	6.546483291	2.833508392	21.95991954	145.798261	10.55749085	3.007307096	0.001129415	http://www.ncbi.nlm.nih.gov/nuccore/NM_053881.1
NM_001000121.1	mRNA	Olr35	protein_coding	3.118228334	1.86554685	1.332232472	7.642262994	13.88338384	11.61516043	2.321286598	0.001181508	http://www.ncbi.nlm.nih.gov/nuccore/NM_001000121.1
NM_012572.1	mRNA	Grik4	protein_coding	9.591502376	49.1207657	30.96008954	2.256700823	10.27790885	4.88673431	-2.333780706	0.001199433	http://www.ncbi.nlm.nih.gov/nuccore/NM_012572.1
NM_001104528.1	mRNA	Ephb1	protein_coding	35.51488369	28.09001878	35.81968481	55.35741572	195.9893365	64.74113387	1.662845698	0.001262754	http://www.ncbi.nlm.nih.gov/nuccore/NM_001104528.1
XM_017595450.1	mRNA	Ephb1	protein_coding	36.57909234	31.86014836	39.50054353	58.59372694	205.1931855	68.88698409	1.618551875	0.001300245	http://www.ncbi.nlm.nih.gov/nuccore/XM_017595450.1
XM_017595286.1	mRNA	Mov10l1	protein_coding	6.31151473	5.561879329	14.34686332	1.079951099	1.872442889	0	-3.061244008	0.00140111	http://www.ncbi.nlm.nih.gov/nuccore/XM_017595286.1
XM_006242249.3	mRNA	Mov10l1	protein_coding	6.31151473	5.561879329	14.34686332	1.079951099	1.872442889	0	-3.061244835	0.001401461	http://www.ncbi.nlm.nih.gov/nuccore/XM_006242249.3
XM_017591914.1	mRNA	Syndig1	protein_coding	159.0958576	247.7644375	413.6092922	140.0697532	127.0166916	117.4564983	-1.092808228	0.00140452	http://www.ncbi.nlm.nih.gov/nuccore/XM_017591914.1
NM_144730.1	mRNA	Gata4	protein_coding	74.13049894	54.36701449	59.6347997	133.6572544	107.5412868	146.8949698	1.043493336	0.001417657	http://www.ncbi.nlm.nih.gov/nuccore/NM_144730.1
XM_017591917.1	mRNA	Syndig1	protein_coding	155.9623709	246.8307871	408.6577549	136.8442416	127.0306447	114.9600182	-1.098439687	0.001437766	http://www.ncbi.nlm.nih.gov/nuccore/XM_017591917.1
NM_001077589.1	mRNA	Rgs16	protein_coding	85.72724578	58.93131833	122.9522759	29.23558351	42.43965496	38.14846455	-1.282717815	0.001437932	http://www.ncbi.nlm.nih.gov/nuccore/NM_001077589.1
NM_001109222.1	mRNA	Ppp1r3a	protein_coding	42.81926904	36.57811568	37.28859654	95.84314076	88.40086077	70.09372939	1.12145839	0.001463458	http://www.ncbi.nlm.nih.gov/nuccore/NM_001109222.1
NM_001006995.1	mRNA	Acat2	protein_coding	111.58856	51.4480275	58.76146852	174.588005	147.1820662	168.21852	1.142131148	0.001496748	http://www.ncbi.nlm.nih.gov/nuccore/NM_001006995.1
XM_008758969.2	mRNA	Cd177	protein_coding	42.73655068	46.21663667	4.755411762	406.402029	178.4662777	20.21428971	2.701001903	0.001529107	http://www.ncbi.nlm.nih.gov/nuccore/XM_008758969.2
XM_017591912.1	mRNA	Syndig1	protein_coding	155.9640445	251.5339102	408.6870375	140.0697532	127.0166916	117.4564983	-1.085255642	0.001534738	http://www.ncbi.nlm.nih.gov/nuccore/XM_017591912.1
XM_017591919.1	mRNA	Syndig1	protein_coding	151.7827654	247.7872713	395.0921229	133.6209231	126.1156146	114.1426077	-1.087244543	0.001534885	http://www.ncbi.nlm.nih.gov/nuccore/XM_017591919.1
XM_017591915.1	mRNA	Syndig1	protein_coding	159.1098555	255.2606382	448.1484263	144.3893191	133.4709507	121.5912196	-1.110183805	0.001555408	http://www.ncbi.nlm.nih.gov/nuccore/XM_017591915.1
XM_006249914.3	mRNA	Lhx9	protein_coding	13.5213799	7.459437842	7.615677313	3.163701591	0.902134997	0	-2.791343803	0.001558897	http://www.ncbi.nlm.nih.gov/nuccore/XM_006249914.3
XM_017591922.1	mRNA	Syndig1	protein_coding	151.7817379	244.9652739	395.0743324	132.5480575	126.1182823	114.1478063	-1.08619934	0.001582028	http://www.ncbi.nlm.nih.gov/nuccore/XM_017591922.1
XM_017591921.1	mRNA	Syndig1	protein_coding	151.7817379	244.9652739	395.0743324	132.5480575	126.1182823	114.1478063	-1.086199415	0.001582436	http://www.ncbi.nlm.nih.gov/nuccore/XM_017591921.1
XM_017591920.1	mRNA	Syndig1	protein_coding	151.7817379	244.9652739	395.0743324	132.5480575	126.1182823	114.1478063	-1.086199446	0.001582605	http://www.ncbi.nlm.nih.gov/nuccore/XM_017591920.1
XM_006228547.3	mRNA	Cd177	protein_coding	45.86393535	49.03771056	4.785698801	412.8858202	183.0700026	23.51994449	2.645398952	0.00159313	http://www.ncbi.nlm.nih.gov/nuccore/XM_006228547.3
XM_017591913.1	mRNA	Syndig1	protein_coding	155.9627074	247.771416	408.6636397	138.9967564	127.0192378	117.4615816	-1.082555057	0.00159888	http://www.ncbi.nlm.nih.gov/nuccore/XM_017591913.1
NM_001170399.1	mRNA	Tmem130	protein_coding	3.118083621	2.832151008	0.101225394	10.78084049	9.159056172	11.65624205	2.266108718	0.001601961	http://www.ncbi.nlm.nih.gov/nuccore/NM_001170399.1
XM_017591916.1	mRNA	Syndig1	protein_coding	155.9623709	246.8307871	408.6577549	138.992561	127.9504618	114.9454711	-1.086871742	0.001613042	http://www.ncbi.nlm.nih.gov/nuccore/XM_017591916.1
XM_001074008.5	mRNA	4-Mar	protein_coding	52.28080511	66.7834398	43.8208787	106.7977511	136.4044725	101.657658	1.079385244	0.001651425	http://www.ncbi.nlm.nih.gov/nuccore/XM_001074008.5
XM_006246512.3	mRNA	Gjc2	protein_coding	57.47631405	51.58644325	58.18445623	19.47354162	32.45003475	15.40306986	-1.308401066	0.001692754	http://www.ncbi.nlm.nih.gov/nuccore/XM_006246512.3
XM_017598729.1	mRNA	Susd4	protein_coding	55.37560516	49.72249343	52.09746772	100.3162993	116.0612524	102.6422538	1.019808891	0.001727235	http://www.ncbi.nlm.nih.gov/nuccore/XM_017598729.1
XM_006241286.3	mRNA	Epyc	protein_coding	2.062337817	0	0.035261283	7.585966139	16.83686318	2.118530781	3.431493945	0.001877382	http://www.ncbi.nlm.nih.gov/nuccore/XM_006241286.3
XM_006246104.1	mRNA	Spdl1	protein_coding	44.94000456	51.7230938	35.12523011	86.3309077	82.72716859	116.3995787	1.111978229	0.00189198	http://www.ncbi.nlm.nih.gov/nuccore/XM_006246104.1
XM_017591918.1	mRNA	Syndig1	protein_coding	167.4557466	266.562459	421.162546	144.4381455	146.3993774	129.0627405	-1.025623445	0.001908673	http://www.ncbi.nlm.nih.gov/nuccore/XM_017591918.1
XM_217935.6	mRNA	Cyp26c1	protein_coding	41.78563814	28.02381503	47.91469729	15.09367773	10.94189431	18.42421974	-1.396686322	0.001914399	http://www.ncbi.nlm.nih.gov/nuccore/XM_217935.6
NM_001108383.1	mRNA	Ebf2	protein_coding	12.47889041	11.32373149	1.68730376	22.99170535	118.8780439	15.63769072	2.610060274	0.001939877	http://www.ncbi.nlm.nih.gov/nuccore/NM_001108383.1
XM_017590484.1	mRNA	LOC102551694	protein_coding	28.22182071	26.25433058	29.67369564	10.77276626	10.11496195	9.904546961	-1.438939162	0.001994525	http://www.ncbi.nlm.nih.gov/nuccore/XM_017590484.1
XM_008770103.1	mRNA	Tmprss11a	protein_coding	5.230096818	9.50360062	0.23086278	39.2816549	286.1495804	0	4.41385558	0.001995276	http://www.ncbi.nlm.nih.gov/nuccore/XM_008770103.1
XM_017598730.1	mRNA	Susd4	protein_coding	51.20064955	49.7592966	46.0156143	92.77051501	105.9193532	96.87852216	1.005992278	0.002034333	http://www.ncbi.nlm.nih.gov/nuccore/XM_017598730.1
NM_183333.1	mRNA	Krt5	protein_coding	12.41443371	3.697019592	1.565747354	13.44346393	241.1325936	3.042739911	3.833114942	0.00209039	http://www.ncbi.nlm.nih.gov/nuccore/NM_183333.1
XM_006233913.3	mRNA	RGD1311084	protein_coding	4.192661959	2.767003701	7.191911806	18.3116902	15.59849224	18.25900197	1.870881773	0.002097964	http://www.ncbi.nlm.nih.gov/nuccore/XM_006233913.3
XM_006234768.2	mRNA	Nusap1	protein_coding	121.328417	172.8857717	136.5215692	258.9570677	571.5410446	162.9994242	1.205174236	0.002165017	http://www.ncbi.nlm.nih.gov/nuccore/XM_006234768.2
NM_057108.2	mRNA	Serpinb5	protein_coding	2.080134467	0.92108298	1.275049568	16.21076707	37.36190642	0.247141261	3.546137322	0.002172045	http://www.ncbi.nlm.nih.gov/nuccore/NM_057108.2
NM_001034138.1	mRNA	Spdl1	protein_coding	45.97914567	51.71814845	35.13761101	87.38676672	84.59757242	108.8218856	1.076753917	0.00218331	http://www.ncbi.nlm.nih.gov/nuccore/NM_001034138.1
XM_006234770.2	mRNA	Nusap1	protein_coding	112.9662765	155.9562129	132.6890067	251.3888762	540.2422907	146.3973622	1.223156446	0.002256527	http://www.ncbi.nlm.nih.gov/nuccore/XM_006234770.2
NM_181087.2	mRNA	Cyp26b1	protein_coding	1160.518281	4844.654702	3549.98845	1318.639818	1751.891246	1548.317285	-1.04868958	0.002259342	http://www.ncbi.nlm.nih.gov/nuccore/NM_181087.2
XM_017594054.1	mRNA	Slc26a4	protein_coding	54.06453161	18.61447342	16.80229757	152.6017246	104.0513741	43.787848	1.747476747	0.002259644	http://www.ncbi.nlm.nih.gov/nuccore/XM_017594054.1
XM_008764576.2	mRNA	Slc26a4	protein_coding	54.06453161	18.61447342	16.80229757	152.6017246	104.0513741	43.787848	1.747477094	0.00226032	http://www.ncbi.nlm.nih.gov/nuccore/XM_008764576.2
NM_133554.2	mRNA	Slc17a1	protein_coding	8.353899675	11.35427338	2.84977231	2.102031818	0	0	-3.329578411	0.002279342	http://www.ncbi.nlm.nih.gov/nuccore/NM_133554.2
NM_172031.1	mRNA	Bpifa1	protein_coding	727.648042	2393.262835	42.81554046	2506.118339	51070.80473	211.591264	4.088748306	0.002289296	http://www.ncbi.nlm.nih.gov/nuccore/NM_172031.1
XM_006235058.3	mRNA	Prnd	protein_coding	1.067035749	4.773532755	0.100990192	22.37561393	11.93211832	5.389820212	2.630463566	0.002297344	http://www.ncbi.nlm.nih.gov/nuccore/XM_006235058.3
XM_006235056.3	mRNA	Prnd	protein_coding	1.067035749	4.773532755	0.100990192	22.37561393	11.93211832	5.389820212	2.630469257	0.002298303	http://www.ncbi.nlm.nih.gov/nuccore/XM_006235056.3
XM_002728285.4	mRNA	Gzmbl3	protein_coding	19.77100552	4.529401633	18.27028246	1.123475099	0.86668267	5.201262756	-2.501332292	0.002331999	http://www.ncbi.nlm.nih.gov/nuccore/XM_002728285.4
XM_017597135.1	mRNA	Krt14	protein_coding	4.185236247	6.635479525	1.470769257	7.975833862	140.5039947	3.163133326	3.588418615	0.002353634	http://www.ncbi.nlm.nih.gov/nuccore/XM_017597135.1
NM_001108498.1	mRNA	Nrip3	protein_coding	42.82540647	39.42329852	36.13229717	91.54602653	75.40813104	79.45616036	1.054720692	0.002357891	http://www.ncbi.nlm.nih.gov/nuccore/NM_001108498.1
NM_019214.1	mRNA	Slc26a4	protein_coding	54.06453161	18.61447342	16.80229757	150.4525974	103.1320299	43.79583192	1.732685805	0.002457765	http://www.ncbi.nlm.nih.gov/nuccore/NM_019214.1
XM_017588859.1	mRNA	Tdrd1	protein_coding	1.055789174	1.88619548	1.274893259	9.700164933	15.85360165	2.948687355	2.650511576	0.002479859	http://www.ncbi.nlm.nih.gov/nuccore/XM_017588859.1
XM_008760526.2	mRNA	Tdrd1	protein_coding	1.055789174	1.88619548	1.274893259	9.700164933	15.85360165	2.948687355	2.650512312	0.002480255	http://www.ncbi.nlm.nih.gov/nuccore/XM_008760526.2
XM_008760531.2	mRNA	Tdrd1	protein_coding	1.055789174	1.88619548	1.274893259	9.700164933	15.85360165	2.948687355	2.650512635	0.002480428	http://www.ncbi.nlm.nih.gov/nuccore/XM_008760531.2
XM_006231642.3	mRNA	Tdrd1	protein_coding	1.055789174	1.88619548	1.274893259	9.700164933	15.85360165	2.948687355	2.650513269	0.002480768	http://www.ncbi.nlm.nih.gov/nuccore/XM_006231642.3
NM_012877.1	mRNA	Scn2b	protein_coding	2.080232537	0	2.392636536	10.746958	12.04390599	5.553626702	2.616766366	0.002508203	http://www.ncbi.nlm.nih.gov/nuccore/NM_012877.1
NM_001276765.1	mRNA	Pde4c	protein_coding	194.6273859	369.9970256	407.0306176	110.2373743	225.9561554	138.0723189	-1.034255554	0.002578021	http://www.ncbi.nlm.nih.gov/nuccore/NM_001276765.1
NM_031802.1	mRNA	Gabbr2	protein_coding	21.86174921	14.99948839	10.31207985	5.351839724	1.766674313	5.035596801	-1.926947112	0.002612483	http://www.ncbi.nlm.nih.gov/nuccore/NM_031802.1
XM_008758979.2	mRNA	Cox6b2	protein_coding	26.02413263	13.99862596	15.11691296	59.10569943	36.67200374	43.80736034	1.334478723	0.002638879	http://www.ncbi.nlm.nih.gov/nuccore/XM_008758979.2
XM_222198.8	mRNA	Cfap73	protein_coding	27.19520366	36.73687788	21.48739348	70.01450172	71.88591188	51.85231262	1.176402088	0.002644085	http://www.ncbi.nlm.nih.gov/nuccore/XM_222198.8
XM_006241546.3	mRNA	Erich5	protein_coding	105.5068823	109.9519992	65.219884	180.196762	342.1467276	121.7409229	1.197785118	0.002647882	http://www.ncbi.nlm.nih.gov/nuccore/XM_006241546.3
NM_001191908.1	mRNA	Six2	protein_coding	1.061579511	3.815298834	0.08509312	8.886657235	59.8306078	1.772126696	3.702550108	0.002678296	http://www.ncbi.nlm.nih.gov/nuccore/NM_001191908.1
XM_006241547.3	mRNA	Erich5	protein_coding	101.3217806	104.3151346	61.50603636	169.4365165	335.7274112	117.6011305	1.220548287	0.002702795	http://www.ncbi.nlm.nih.gov/nuccore/XM_006241547.3
NM_022384.1	mRNA	Ascl1	protein_coding	5.22473151	4.681933856	4.977444231	20.43784727	8.998979971	25.23126975	1.851999501	0.002723647	http://www.ncbi.nlm.nih.gov/nuccore/NM_022384.1
NM_001107219.2	mRNA	Lgi2	protein_coding	14.63556791	23.66472317	4.34332362	58.46666549	188.9484782	9.615389531	2.593106868	0.002783507	http://www.ncbi.nlm.nih.gov/nuccore/NM_001107219.2
NM_001033680.2	mRNA	Syt1	protein_coding	2.087862315	0.912752042	2.430463338	10.83059237	23.33855031	3.688592336	2.733672088	0.002800517	http://www.ncbi.nlm.nih.gov/nuccore/NM_001033680.2
XM_573037.4	mRNA	Rmi2	protein_coding	14.49813823	3.669768937	4.009210739	24.88434934	47.32212116	16.03673178	1.972694956	0.002824176	http://www.ncbi.nlm.nih.gov/nuccore/XM_573037.4
XM_003749139.4	mRNA	Ccdc147	protein_coding	1.049331236	1.898116891	0.05221992	9.630640465	4.518277317	7.46311963	2.644351343	0.002951134	http://www.ncbi.nlm.nih.gov/nuccore/XM_003749139.4
NM_001108088.1	mRNA	Epyc	protein_coding	1.034172126	0	0.017814884	5.421725201	12.17576309	1.369713019	3.751552106	0.00297043	http://www.ncbi.nlm.nih.gov/nuccore/NM_001108088.1
XM_008767553.2	mRNA	Prss30	protein_coding	1.102295814	8.546724173	4.975501083	13.24371246	77.32313052	9.146585214	2.738309658	0.002999199	http://www.ncbi.nlm.nih.gov/nuccore/XM_008767553.2
XM_006245923.3	mRNA	Prss30	protein_coding	1.102295814	8.546724173	4.975501083	13.24371246	77.32313052	9.146585214	2.738310195	0.00300016	http://www.ncbi.nlm.nih.gov/nuccore/XM_006245923.3
XM_006245922.3	mRNA	Prss30	protein_coding	1.102295814	8.546724173	4.975501083	13.24371246	77.32313052	9.146585214	2.738310709	0.003001079	http://www.ncbi.nlm.nih.gov/nuccore/XM_006245922.3
NM_199371.1	mRNA	Prss30	protein_coding	1.102295814	8.546724173	4.975501083	13.24371246	77.32313052	9.146585214	2.73831119	0.003001941	http://www.ncbi.nlm.nih.gov/nuccore/NM_199371.1
NM_001144957.1	mRNA	Riiad1	protein_coding	78.37486911	78.88406004	68.41986982	186.2858964	166.7088196	100.4073042	1.004914083	0.003024748	http://www.ncbi.nlm.nih.gov/nuccore/NM_001144957.1
NM_001048185.1	mRNA	Agmat	protein_coding	4.164759688	1.839389358	3.689594704	20.35255294	20.38912979	5.312265766	2.215536969	0.003050347	http://www.ncbi.nlm.nih.gov/nuccore/NM_001048185.1
XM_006238055.3	mRNA	Cntfr	protein_coding	173.6918397	251.5555722	366.9304879	68.28325971	177.1703348	120.9110011	-1.11257791	0.003100861	http://www.ncbi.nlm.nih.gov/nuccore/XM_006238055.3
NM_130750.1	mRNA	Asz1	protein_coding	3.153556447	1.824010649	7.111811658	1.39E-17	1.39E-17	1.39E-17	-5.060944149	0.003238484	http://www.ncbi.nlm.nih.gov/nuccore/NM_130750.1
XM_002730197.4	mRNA	LOC100363125	protein_coding	6.249644424	4.682142132	3.839950079	0.00566805	0.93872999	0	-3.539556458	0.003272967	http://www.ncbi.nlm.nih.gov/nuccore/XM_002730197.4
XM_006247876.3	mRNA	Gcgr	protein_coding	2.062337817	0	0.035261283	9.663320312	13.9990019	1.294368588	3.346482546	0.003299014	http://www.ncbi.nlm.nih.gov/nuccore/XM_006247876.3
NM_172092.2	mRNA	Gcgr	protein_coding	2.062337817	0	0.035261283	9.663320312	13.9990019	1.294368588	3.346484177	0.003300358	http://www.ncbi.nlm.nih.gov/nuccore/NM_172092.2
XM_006234769.2	mRNA	Nusap1	protein_coding	110.8766942	158.802985	125.3595543	232.0156399	530.1490656	143.0960723	1.195792142	0.003313668	http://www.ncbi.nlm.nih.gov/nuccore/XM_006234769.2
NM_019296.1	mRNA	Cdk1	protein_coding	147.3659484	141.7398818	143.8290926	274.991791	467.3275566	152.2687628	1.046335722	0.003319032	http://www.ncbi.nlm.nih.gov/nuccore/NM_019296.1
XM_006237614.3	mRNA	Iapp	protein_coding	31.19972373	11.11698051	17.53211004	66.67636802	62.70676893	34.22367632	1.446624496	0.003352492	http://www.ncbi.nlm.nih.gov/nuccore/XM_006237614.3
NM_012688.3	mRNA	Cckar	protein_coding	0.003813853	0.951659845	0.017791598	5.38401681	6.49026198	3.17478357	3.435571255	0.003462525	http://www.ncbi.nlm.nih.gov/nuccore/NM_012688.3
NM_001100657.1	mRNA	Megf10	protein_coding	20.98333743	37.70412453	24.98725632	11.81214296	10.12343813	8.155575834	-1.465671987	0.003479948	http://www.ncbi.nlm.nih.gov/nuccore/NM_001100657.1
XM_017596262.1	mRNA	Trpm8	protein_coding	4.192890497	1.810248131	8.307497546	22.66492993	41.8550513	6.789144676	2.288076569	0.003525901	http://www.ncbi.nlm.nih.gov/nuccore/XM_017596262.1
XM_006236472.2	mRNA	Aoc1	protein_coding	331.8361406	114.2831119	80.72782613	545.1708036	402.2249442	300.0994633	1.243625327	0.003558982	http://www.ncbi.nlm.nih.gov/nuccore/XM_006236472.2
XM_006236471.3	mRNA	Aoc1	protein_coding	331.8361406	114.2831119	80.72782613	545.1708036	402.2249442	300.0994633	1.2436256	0.00356115	http://www.ncbi.nlm.nih.gov/nuccore/XM_006236471.3
XM_008768776.2	mRNA	Muc4	protein_coding	10.54354077	26.46353184	15.06498973	25.28813598	231.619371	21.22504153	2.41279768	0.003563169	http://www.ncbi.nlm.nih.gov/nuccore/XM_008768776.2
NM_199115.2	mRNA	Angptl4	protein_coding	25.43246619	450.6057342	174.1453659	41.10703804	83.33713378	29.18735245	-2.075775206	0.003569526	http://www.ncbi.nlm.nih.gov/nuccore/NM_199115.2
NM_022935.2	mRNA	Aoc1	protein_coding	331.8361406	114.2831119	80.72782613	545.1688489	402.2263159	298.4365275	1.241708538	0.003625738	http://www.ncbi.nlm.nih.gov/nuccore/NM_022935.2
XM_008759854.2	mRNA	Sbk1	protein_coding	1.034172126	0	0.017814884	6.436787283	1.737334823	7.626542625	3.49547304	0.003639693	http://www.ncbi.nlm.nih.gov/nuccore/XM_008759854.2
NM_001271202.1	mRNA	Kif19	protein_coding	42.91187214	66.84949039	38.89337829	127.2220257	201.2417182	55.3314395	1.368613019	0.003660769	http://www.ncbi.nlm.nih.gov/nuccore/NM_001271202.1
NM_021583.3	mRNA	Ptges	protein_coding	5.242896246	8.511853835	3.915464365	18.40048653	35.31267131	11.11851304	1.84934834	0.003730275	http://www.ncbi.nlm.nih.gov/nuccore/NM_021583.3
XM_006256353.3	mRNA	Cdk1	protein_coding	151.547122	146.4365689	147.5569437	277.1557294	476.5395124	155.5855602	1.028455333	0.003790836	http://www.ncbi.nlm.nih.gov/nuccore/XM_006256353.3
XM_006254077.3	mRNA	LOC102553208	protein_coding	3.152797897	5.678983274	2.61372899	1.39E-17	1.39E-17	1.39E-17	-4.994892168	0.003873986	http://www.ncbi.nlm.nih.gov/nuccore/XM_006254077.3
NM_001169139.1	mRNA	Ckap2	protein_coding	118.1719151	146.5169561	136.3269149	221.2293164	484.0428811	152.3089006	1.095812956	0.003893997	http://www.ncbi.nlm.nih.gov/nuccore/NM_001169139.1
NM_001025042.2	mRNA	Fibin	protein_coding	218.7485178	496.6057511	796.3360333	237.1984135	304.038427	182.5574536	-1.062544375	0.00397176	http://www.ncbi.nlm.nih.gov/nuccore/NM_001025042.2
XM_017597445.1	mRNA	Gjc2	protein_coding	47.0748693	51.6268633	56.83124312	18.41072141	32.46038784	15.41610218	-1.22603826	0.003993357	http://www.ncbi.nlm.nih.gov/nuccore/XM_017597445.1
XM_008768567.2	mRNA	Kcnj6	protein_coding	9.493717873	10.21847156	28.72383416	3.265083347	4.61669357	4.136186643	-1.982192462	0.00404823	http://www.ncbi.nlm.nih.gov/nuccore/XM_008768567.2
NM_001013936.2	mRNA	Slc25a34	protein_coding	37.80822927	118.8022046	42.94734081	19.44445248	32.49757437	11.13852239	-1.649943736	0.004168113	http://www.ncbi.nlm.nih.gov/nuccore/NM_001013936.2
NM_001004021.1	mRNA	Krt13	protein_coding	6.249644424	4.682142132	3.839950079	19.32577283	15.63456183	13.08559672	1.673461495	0.004191523	http://www.ncbi.nlm.nih.gov/nuccore/NM_001004021.1
XM_006232116.1	mRNA	Car3	protein_coding	159.007216	388.4313248	82.13417286	467.3062178	2370.280258	93.81791734	2.222336194	0.004282399	http://www.ncbi.nlm.nih.gov/nuccore/XM_006232116.1
XM_006246515.3	mRNA	Gjc2	protein_coding	47.07249076	50.68132622	56.8168364	18.41072141	32.46038784	15.41610218	-1.217118092	0.004313331	http://www.ncbi.nlm.nih.gov/nuccore/XM_006246515.3
XM_017588858.1	mRNA	Tdrd1	protein_coding	1.055789174	1.88619548	1.274893259	9.691457225	15.86683756	2.105743192	2.608526951	0.004360408	http://www.ncbi.nlm.nih.gov/nuccore/XM_017588858.1
XM_017588857.1	mRNA	Tdrd1	protein_coding	1.055789174	1.88619548	1.274893259	9.691457225	15.86683756	2.105743192	2.608528149	0.004361382	http://www.ncbi.nlm.nih.gov/nuccore/XM_017588857.1
XM_008760525.2	mRNA	Tdrd1	protein_coding	1.055789174	1.88619548	1.274893259	9.691457225	15.86683756	2.105743192	2.608529395	0.004362396	http://www.ncbi.nlm.nih.gov/nuccore/XM_008760525.2
XM_017594222.1	mRNA	Coch	protein_coding	7.280498692	7.568501172	0.231306578	20.71183051	78.204668	5.767939015	2.754189555	0.004491885	http://www.ncbi.nlm.nih.gov/nuccore/XM_017594222.1
XM_001058720.5	mRNA	Ccdc74a	protein_coding	92.84288566	56.22749015	51.36643243	167.9738778	101.0139702	143.3930321	1.039360833	0.00454625	http://www.ncbi.nlm.nih.gov/nuccore/XM_001058720.5
XM_003751361.4	mRNA	LOC100910864	protein_coding	9.35984927	7.526733653	2.794797777	2.102031818	0	0	-3.140936855	0.004565574	http://www.ncbi.nlm.nih.gov/nuccore/XM_003751361.4
XM_017593666.1	mRNA	Fbxo2	protein_coding	1.067322333	1.865346558	3.578990459	7.65007745	20.52679301	6.320043498	2.353618762	0.004645417	http://www.ncbi.nlm.nih.gov/nuccore/XM_017593666.1
NM_053511.1	mRNA	Fbxo2	protein_coding	1.067322333	1.865346558	3.578990459	7.662706018	22.40383585	6.29144082	2.427312519	0.00464669	http://www.ncbi.nlm.nih.gov/nuccore/NM_053511.1
XM_008762101.1	mRNA	Nusap1	protein_coding	104.608664	146.5692513	125.2317745	221.2084828	480.4008036	132.3368235	1.146950895	0.004657136	http://www.ncbi.nlm.nih.gov/nuccore/XM_008762101.1
NM_001024360.2	mRNA	Lrrc73	protein_coding	4.185897382	3.736819151	4.913896918	9.843484248	25.10583239	12.21935816	1.852639578	0.004738211	http://www.ncbi.nlm.nih.gov/nuccore/NM_001024360.2
NM_001013084.1	mRNA	Akr1b10	protein_coding	7.348864956	13.23958323	6.434633981	2.152744846	0	3.440198754	-2.209453586	0.004787914	http://www.ncbi.nlm.nih.gov/nuccore/NM_001013084.1
XM_008762102.1	mRNA	Nusap1	protein_coding	103.5461409	139.0554399	115.3990841	205.0604054	467.5423989	126.5401874	1.157811743	0.004939194	http://www.ncbi.nlm.nih.gov/nuccore/XM_008762102.1
XM_008769204.2	mRNA	LOC103693640	protein_coding	4.119568681	0	0.069093097	70.06436804	6.124545301	0.940076926	4.109709647	0.004980911	http://www.ncbi.nlm.nih.gov/nuccore/XM_008769204.2
XM_006241249.3	mRNA	Anks1b	protein_coding	29.15293628	12.05979778	21.06715911	6.476829175	8.3389843	4.841665695	-1.646211806	0.004996958	http://www.ncbi.nlm.nih.gov/nuccore/XM_006241249.3
XM_006240941.3	mRNA	Celf5	protein_coding	24.00557714	13.00644807	26.89374306	53.84047498	49.71142796	43.72599646	1.202540658	0.005036687	http://www.ncbi.nlm.nih.gov/nuccore/XM_006240941.3
NM_001109074.1	mRNA	RGD1565283	protein_coding	16.69929022	14.06124344	13.7387712	43.02779386	46.18235733	22.6781641	1.323240259	0.005090648	http://www.ncbi.nlm.nih.gov/nuccore/NM_001109074.1
NM_053544.1	mRNA	Sfrp4	protein_coding	38.65030171	34.7122167	34.7950843	82.94003676	91.3000477	53.33303534	1.070567847	0.00509898	http://www.ncbi.nlm.nih.gov/nuccore/NM_053544.1
XM_006254747.2	mRNA	Megf10	protein_coding	48.15585955	69.58216745	57.09266272	34.34563274	24.80934726	21.29073705	-1.117502973	0.005101823	http://www.ncbi.nlm.nih.gov/nuccore/XM_006254747.2
NM_001100979.1	mRNA	RGD1311084	protein_coding	8.328970719	3.688935641	7.367139648	22.56971016	16.49724373	19.0244671	1.572793453	0.005113035	http://www.ncbi.nlm.nih.gov/nuccore/NM_001100979.1
NM_001106526.1	mRNA	Angpt4	protein_coding	5.243699708	5.617540588	7.333258139	17.30142294	29.71479573	11.19555843	1.661202241	0.005201942	http://www.ncbi.nlm.nih.gov/nuccore/NM_001106526.1
NM_001106725.1	mRNA	Agr2	protein_coding	677.0590553	489.0971196	317.2004801	1005.982558	2089.629111	367.3034433	1.223192325	0.005220115	http://www.ncbi.nlm.nih.gov/nuccore/NM_001106725.1
NM_001108661.1	mRNA	Ccl19	protein_coding	97.23321329	160.0022879	48.34068305	273.6321535	270.8207095	140.0432763	1.164715125	0.005245488	http://www.ncbi.nlm.nih.gov/nuccore/NM_001108661.1
XM_006230075.3	mRNA	Calcb	protein_coding	6.23385393	5.668116441	0.190550951	9.960182786	53.17144745	9.327972113	2.525145182	0.005245787	http://www.ncbi.nlm.nih.gov/nuccore/XM_006230075.3
XM_006240041.3	mRNA	Agr2	protein_coding	742.8922124	527.5857352	333.3685765	1073.913218	2272.826087	399.6117126	1.224029351	0.005498425	http://www.ncbi.nlm.nih.gov/nuccore/XM_006240041.3
NM_001106302.1	mRNA	Hmx3	protein_coding	55.39488313	48.74997972	60.52918186	25.83101111	32.4166343	12.77514177	-1.21059933	0.005516564	http://www.ncbi.nlm.nih.gov/nuccore/NM_001106302.1
NM_053624.2	mRNA	Pitx1	protein_coding	40.76506938	61.29695717	18.29755462	84.25738355	161.6092759	67.27765162	1.380213718	0.005548895	http://www.ncbi.nlm.nih.gov/nuccore/NM_053624.2
NM_013192.2	mRNA	Kcnj6	protein_coding	30.49548453	47.77506141	96.32767125	15.23440981	24.91830813	24.99801033	-1.423237363	0.00555535	http://www.ncbi.nlm.nih.gov/nuccore/NM_013192.2
NM_172091.2	mRNA	Gcgr	protein_coding	2.062337817	0	0.035261283	7.5425191	13.08703423	1.330398822	3.162685055	0.005575522	http://www.ncbi.nlm.nih.gov/nuccore/NM_172091.2
NM_212545.2	mRNA	Krt17	protein_coding	7.336910917	16.16042706	0.339932117	36.99617333	173.4761738	3.080187868	3.151881959	0.005584602	http://www.ncbi.nlm.nih.gov/nuccore/NM_212545.2
NM_053955.1	mRNA	Crym	protein_coding	144.0641527	50.36670635	130.8421137	44.23497566	57.24137543	36.97185439	-1.231276819	0.005637558	http://www.ncbi.nlm.nih.gov/nuccore/NM_053955.1
NM_057116.1	mRNA	Ppp2r2c	protein_coding	6.269516052	8.512148654	2.753634419	14.12002669	25.01087247	16.44343583	1.631771217	0.005658859	http://www.ncbi.nlm.nih.gov/nuccore/NM_057116.1
XM_017595187.1	mRNA	RGD1566251	protein_coding	4.17189534	3.756188969	2.587413496	1.39E-17	1.39E-17	1.39E-17	-4.874218918	0.005820132	http://www.ncbi.nlm.nih.gov/nuccore/XM_017595187.1
XM_017595183.1	mRNA	RGD1566251	protein_coding	4.17189534	3.756188969	2.587413496	1.39E-17	1.39E-17	1.39E-17	-4.874218365	0.005820604	http://www.ncbi.nlm.nih.gov/nuccore/XM_017595183.1
XM_017595185.1	mRNA	RGD1566251	protein_coding	4.17189534	3.756188969	2.587413496	1.39E-17	1.39E-17	1.39E-17	-4.874218012	0.005820906	http://www.ncbi.nlm.nih.gov/nuccore/XM_017595185.1
XM_017595186.1	mRNA	RGD1566251	protein_coding	4.17189534	3.756188969	2.587413496	1.39E-17	1.39E-17	1.39E-17	-4.874217735	0.005821143	http://www.ncbi.nlm.nih.gov/nuccore/XM_017595186.1
XM_017595184.1	mRNA	RGD1566251	protein_coding	4.17189534	3.756188969	2.587413496	1.39E-17	1.39E-17	1.39E-17	-4.874217311	0.005821506	http://www.ncbi.nlm.nih.gov/nuccore/XM_017595184.1
XM_017595181.1	mRNA	RGD1566251	protein_coding	4.17189534	3.756188969	2.587413496	1.39E-17	1.39E-17	1.39E-17	-4.874217276	0.005821536	http://www.ncbi.nlm.nih.gov/nuccore/XM_017595181.1
XM_017595179.1	mRNA	RGD1566251	protein_coding	4.17189534	3.756188969	2.587413496	1.39E-17	1.39E-17	1.39E-17	-4.874216602	0.005822112	http://www.ncbi.nlm.nih.gov/nuccore/XM_017595179.1
XM_017595180.1	mRNA	RGD1566251	protein_coding	4.17189534	3.756188969	2.587413496	1.39E-17	1.39E-17	1.39E-17	-4.87421656	0.005822148	http://www.ncbi.nlm.nih.gov/nuccore/XM_017595180.1
XM_017595178.1	mRNA	RGD1566251	protein_coding	4.17189534	3.756188969	2.587413496	1.39E-17	1.39E-17	1.39E-17	-4.874215648	0.005822929	http://www.ncbi.nlm.nih.gov/nuccore/XM_017595178.1
XM_017595175.1	mRNA	RGD1566251	protein_coding	4.17189534	3.756188969	2.587413496	1.39E-17	1.39E-17	1.39E-17	-4.874215095	0.005823402	http://www.ncbi.nlm.nih.gov/nuccore/XM_017595175.1
XM_017595177.1	mRNA	RGD1566251	protein_coding	4.17189534	3.756188969	2.587413496	1.39E-17	1.39E-17	1.39E-17	-4.874214578	0.005823845	http://www.ncbi.nlm.nih.gov/nuccore/XM_017595177.1
XM_017595176.1	mRNA	RGD1566251	protein_coding	4.17189534	3.756188969	2.587413496	1.39E-17	1.39E-17	1.39E-17	-4.874213626	0.005824659	http://www.ncbi.nlm.nih.gov/nuccore/XM_017595176.1
NM_001003929.1	mRNA	Cntfr	protein_coding	185.195242	265.6192115	406.4767794	83.36861455	198.2899484	146.668272	-1.001060303	0.005838795	http://www.ncbi.nlm.nih.gov/nuccore/NM_001003929.1
XM_006244738.3	mRNA	Slc9a4	protein_coding	4.148174841	2.821234148	0.116943117	11.84027753	15.79086791	5.475743801	2.126458659	0.00586628	http://www.ncbi.nlm.nih.gov/nuccore/XM_006244738.3
NM_001047940.1	mRNA	LOC499469	protein_coding	15.7079444	19.75037425	17.39341881	3.319472881	6.446130378	8.44267879	-1.506928461	0.005907251	http://www.ncbi.nlm.nih.gov/nuccore/NM_001047940.1
NM_001109182.1	mRNA	RGD1565989	protein_coding	5.26625733	5.583905163	11.98042935	1.099110628	0.892528885	2.559703876	-2.216629921	0.005938472	http://www.ncbi.nlm.nih.gov/nuccore/NM_001109182.1
XM_017590061.1	mRNA	LOC100912070	protein_coding	1.39E-17	1.39E-17	1.39E-17	8.453448649	0.836367566	2.372433324	5.019363654	0.00596251	http://www.ncbi.nlm.nih.gov/nuccore/XM_017590061.1
XM_003748837.3	mRNA	LOC100912070	protein_coding	1.39E-17	1.39E-17	1.39E-17	8.453448649	0.836367566	2.372433324	5.019366953	0.005963727	http://www.ncbi.nlm.nih.gov/nuccore/XM_003748837.3
NM_001109175.1	mRNA	Ccno	protein_coding	171.9765203	57.97844945	40.90134643	338.5957089	724.6700317	35.05830159	2.019906296	0.006138885	http://www.ncbi.nlm.nih.gov/nuccore/NM_001109175.1
NM_001108398.1	mRNA	Hapln4	protein_coding	1.39E-17	1.39E-17	1.39E-17	2.208136931	7.505249508	1.495468999	4.95847794	0.006193056	http://www.ncbi.nlm.nih.gov/nuccore/NM_001108398.1
NM_012682.2	mRNA	Ucp1	protein_coding	1.39E-17	1.39E-17	1.39E-17	0.16793064	39.51234819	0	6.715110552	0.006202904	http://www.ncbi.nlm.nih.gov/nuccore/NM_012682.2
NM_138880.2	mRNA	Ifng	protein_coding	7.265608441	3.728365121	2.665083376	0.005660802	0	0.862182141	-3.441702101	0.006235657	http://www.ncbi.nlm.nih.gov/nuccore/NM_138880.2
NM_001106684.1	mRNA	Rhbdl2	protein_coding	6.242048516	4.691703491	2.664722201	16.21520629	30.71593157	6.93985781	1.952857912	0.006239455	http://www.ncbi.nlm.nih.gov/nuccore/NM_001106684.1
XM_003750348.4	mRNA	H3f3c	protein_coding	213.4992018	161.0323388	949.1413951	223.8315461	2018.022616	2698.155862	1.895407346	0.00629482	http://www.ncbi.nlm.nih.gov/nuccore/XM_003750348.4
XM_006231947.3	mRNA	Ccno	protein_coding	168.841028	57.98694881	38.44603478	337.5135867	720.0696576	32.57749077	2.039316264	0.006376443	http://www.ncbi.nlm.nih.gov/nuccore/XM_006231947.3
XM_008773532.2	mRNA	Tenm1	protein_coding	2.113686258	2.800894679	4.807139831	1.39E-17	1.39E-17	1.39E-17	-4.754143619	0.006411837	http://www.ncbi.nlm.nih.gov/nuccore/XM_008773532.2
XM_008771490.2	mRNA	Ogn	protein_coding	150.6123266	126.5085786	278.5860664	152.5821471	381.8572773	802.2569769	1.262283962	0.006473381	http://www.ncbi.nlm.nih.gov/nuccore/XM_008771490.2
NM_001106103.1	mRNA	Ogn	protein_coding	150.6123266	126.5085786	278.5860664	152.5821471	381.8572773	802.2569769	1.262283812	0.006474522	http://www.ncbi.nlm.nih.gov/nuccore/NM_001106103.1
XM_006249915.3	mRNA	Lhx9	protein_coding	7.322052	7.507276126	7.456169628	3.163701591	0.902134997	0	-2.438625065	0.006525497	http://www.ncbi.nlm.nih.gov/nuccore/XM_006249915.3
XM_006240942.3	mRNA	Celf5	protein_coding	30.26448807	17.70638869	30.72276958	61.38395605	57.08118397	49.50687429	1.092297252	0.006530543	http://www.ncbi.nlm.nih.gov/nuccore/XM_006240942.3
NM_001107762.1	mRNA	Nusap1	protein_coding	96.19259979	117.4469467	93.22654109	174.8559461	382.7982981	110.0201488	1.120871544	0.006631224	http://www.ncbi.nlm.nih.gov/nuccore/NM_001107762.1
XM_008767965.2	mRNA	Tmem132e	protein_coding	5.264324506	12.33083696	4.004976805	25.77013551	20.22794134	17.19895006	1.52427896	0.006715951	http://www.ncbi.nlm.nih.gov/nuccore/XM_008767965.2
XM_017590294.1	mRNA	Sirpb2	protein_coding	0.014679902	3.829970951	0.068757126	10.72578598	3.541041644	11.80432398	2.56074063	0.006774622	http://www.ncbi.nlm.nih.gov/nuccore/XM_017590294.1
NM_001108662.1	mRNA	Melk	protein_coding	29.32306131	28.06906479	47.65563042	77.74935668	155.3009778	41.3372093	1.37865938	0.006911154	http://www.ncbi.nlm.nih.gov/nuccore/NM_001108662.1
XM_008765105.2	mRNA	Celf5	protein_coding	30.26448807	17.70638869	30.72276958	60.31537923	57.08600244	49.5161144	1.083255798	0.006921868	http://www.ncbi.nlm.nih.gov/nuccore/XM_008765105.2
XM_008765104.2	mRNA	Celf5	protein_coding	30.26448807	17.70638869	30.72276958	60.31537923	57.08600244	49.5161144	1.083255629	0.006922567	http://www.ncbi.nlm.nih.gov/nuccore/XM_008765104.2
XM_006237061.3	mRNA	Ssuh2	protein_coding	0.003813853	0.951659845	0.017791598	2.244252776	11.26606998	2.278867259	3.509888899	0.007005381	http://www.ncbi.nlm.nih.gov/nuccore/XM_006237061.3
XM_002729443.5	mRNA	Ssuh2	protein_coding	0.003813853	0.951659845	0.017791598	2.244252776	11.26606998	2.278867259	3.509889893	0.007006537	http://www.ncbi.nlm.nih.gov/nuccore/XM_002729443.5
NM_001044295.1	mRNA	Tpd52l1	protein_coding	67.92532218	84.67252321	42.91369569	36.53431703	25.6858884	28.0708413	-1.111159294	0.007173472	http://www.ncbi.nlm.nih.gov/nuccore/NM_001044295.1
XM_006253569.3	mRNA	Pitx1	protein_coding	36.59523311	56.59192369	18.22297575	83.12797218	151.5065337	53.06657182	1.369897601	0.007240528	http://www.ncbi.nlm.nih.gov/nuccore/XM_006253569.3
XM_006251896.3	mRNA	Rnase13	protein_coding	18.83632431	26.39526319	15.22032409	1.200411189	6.436912676	11.12041051	-1.657304496	0.007270398	http://www.ncbi.nlm.nih.gov/nuccore/XM_006251896.3
XM_017601412.1	mRNA	LOC501297	protein_coding	15.54071522	2.704713529	6.369248669	3.148026239	0	0	-2.925859899	0.007334738	http://www.ncbi.nlm.nih.gov/nuccore/XM_017601412.1
XM_017601405.1	mRNA	LOC501297	protein_coding	15.54071522	2.704713529	6.369248669	3.148026239	0	0	-2.925854025	0.007337428	http://www.ncbi.nlm.nih.gov/nuccore/XM_017601405.1
XM_017598780.1	mRNA	Serpinb11	protein_coding	4.209771502	6.590880788	6.170487366	22.79119571	68.9284031	2.493967527	2.445499026	0.00733924	http://www.ncbi.nlm.nih.gov/nuccore/XM_017598780.1
XM_008766133.2	mRNA	Tecta	protein_coding	6.227136516	0	6.000060428	1.39E-17	1.39E-17	1.39E-17	-5.076533324	0.007374666	http://www.ncbi.nlm.nih.gov/nuccore/XM_008766133.2
XM_008765179.2	mRNA	Madcam1	protein_coding	1.39E-17	1.39E-17	1.39E-17	3.256457904	7.504738926	0.63586186	4.976531413	0.007413593	http://www.ncbi.nlm.nih.gov/nuccore/XM_008765179.2
XM_001055454.5	mRNA	LOC501033	protein_coding	21.08937707	82.15704671	30.38743878	15.06933991	6.258147829	20.26621105	-1.670435404	0.007480703	http://www.ncbi.nlm.nih.gov/nuccore/XM_001055454.5
NM_001034105.1	mRNA	Tnnc1	protein_coding	31.14688826	12.10697729	8.025037439	37.995584	119.5815575	23.97206303	1.816480338	0.007605925	http://www.ncbi.nlm.nih.gov/nuccore/NM_001034105.1
XM_017594819.1	mRNA	Celf5	protein_coding	30.26448807	17.70638869	30.72276958	60.30722593	57.09418906	47.82645973	1.068535937	0.007614264	http://www.ncbi.nlm.nih.gov/nuccore/XM_017594819.1
NM_001135603.1	mRNA	Celf5	protein_coding	30.26448807	17.70638869	30.72276958	60.30722593	57.09418906	47.82645973	1.068535482	0.007616409	http://www.ncbi.nlm.nih.gov/nuccore/NM_001135603.1
XM_006231100.3	mRNA	Ms4a12	protein_coding	3.14649443	5.691097871	1.42851139	27.67065261	12.83415721	4.472588915	2.0947795	0.007638188	http://www.ncbi.nlm.nih.gov/nuccore/XM_006231100.3
XM_017595244.1	mRNA	Fam135b	protein_coding	16.75141237	4.484749788	35.86655241	2.230086481	5.548605292	5.882672584	-2.050808102	0.007646833	http://www.ncbi.nlm.nih.gov/nuccore/XM_017595244.1
XM_008765601.2	mRNA	Fam135b	protein_coding	16.75141237	4.484749788	35.86655241	2.230086481	5.548605292	5.882672584	-2.050810155	0.007648552	http://www.ncbi.nlm.nih.gov/nuccore/XM_008765601.2
XM_006249633.2	mRNA	Serpinb11	protein_coding	4.209771502	6.590880788	6.170487366	21.72562995	68.94197557	2.497660242	2.429071304	0.007915919	http://www.ncbi.nlm.nih.gov/nuccore/XM_006249633.2
XM_017591099.1	mRNA	Slc9b2	protein_coding	12.53702373	14.12511852	8.928006819	40.7431419	24.76067374	22.91840908	1.301945764	0.007951849	http://www.ncbi.nlm.nih.gov/nuccore/XM_017591099.1
NM_001106202.1	mRNA	Tdrd1	protein_coding	1.055789174	1.88619548	1.274893259	9.682506082	15.88046138	1.272474053	2.565927723	0.007990517	http://www.ncbi.nlm.nih.gov/nuccore/NM_001106202.1
NM_001107167.1	mRNA	Serpinb11	protein_coding	4.215085274	7.545682733	6.200882122	23.86973294	71.70463983	2.480549474	2.424211327	0.008025379	http://www.ncbi.nlm.nih.gov/nuccore/NM_001107167.1
XM_006229376.3	mRNA	LOC102553828	protein_coding	8.384245399	10.34020886	9.90702561	3.203684266	2.777287024	0.718481269	-2.056706495	0.008072227	http://www.ncbi.nlm.nih.gov/nuccore/XM_006229376.3
XM_017597324.1	mRNA	Rundc3a	protein_coding	18.81131116	18.77865922	17.43962066	32.46434919	50.81034519	36.30726211	1.114785694	0.008186887	http://www.ncbi.nlm.nih.gov/nuccore/XM_017597324.1
NM_001025769.1	mRNA	Spata25	protein_coding	35.52447686	32.8371874	33.5142755	15.11686317	16.58238291	15.72023203	-1.096113566	0.008249022	http://www.ncbi.nlm.nih.gov/nuccore/NM_001025769.1
XM_006236228.3	mRNA	Ssmem1	protein_coding	12.54149247	17.00113358	6.61595498	32.29230669	32.26954341	23.77787743	1.274424234	0.008290349	http://www.ncbi.nlm.nih.gov/nuccore/XM_006236228.3
XM_008765774.1	mRNA	Krt81	protein_coding	9.420714631	4.581154264	16.7585231	0.027232787	4.735016523	0	-2.644646668	0.008296856	http://www.ncbi.nlm.nih.gov/nuccore/XM_008765774.1
NM_001106546.1	mRNA	Zfp93	protein_coding	6.319820397	11.31156265	9.877631685	29.03990604	34.24756025	13.57511046	1.471052586	0.008460217	http://www.ncbi.nlm.nih.gov/nuccore/NM_001106546.1
XM_008765526.2	mRNA	Fer1l6	protein_coding	151.2657878	94.79294845	45.85200076	204.8944017	320.8440206	125.9037754	1.158578216	0.008552343	http://www.ncbi.nlm.nih.gov/nuccore/XM_008765526.2
NM_181367.2	mRNA	Lhx9	protein_coding	7.315718991	7.516554929	6.287588331	1.089991928	2.820739009	0	-2.382368636	0.008570315	http://www.ncbi.nlm.nih.gov/nuccore/NM_181367.2
XM_006238082.3	mRNA	Melk	protein_coding	29.32872853	29.96319793	47.69902518	77.73994825	152.5294627	40.50753175	1.333649663	0.00869175	http://www.ncbi.nlm.nih.gov/nuccore/XM_006238082.3
XM_017597730.1	mRNA	Abca6	protein_coding	72.01218316	48.72387829	52.29099752	204.2416297	111.265338	66.22969765	1.141837338	0.008700797	http://www.ncbi.nlm.nih.gov/nuccore/XM_017597730.1
XM_017594060.1	mRNA	Ptprn2	protein_coding	26.152125	31.98082463	24.97503676	62.60718999	114.7131964	30.61741431	1.320502424	0.008849658	http://www.ncbi.nlm.nih.gov/nuccore/XM_017594060.1
XM_006252818.3	mRNA	Dydc1	protein_coding	0.007529094	1.911442568	0.035171337	14.81218774	1.709714699	3.954151289	3.112825286	0.009080803	http://www.ncbi.nlm.nih.gov/nuccore/XM_006252818.3
NM_022676.3	mRNA	Ppp1r1a	protein_coding	10.40697095	8.461829084	4.027954574	22.61611378	27.76433838	13.71698003	1.463782675	0.009151263	http://www.ncbi.nlm.nih.gov/nuccore/NM_022676.3
XM_006239876.3	mRNA	Tdrd15	protein_coding	1.086207945	6.660408238	2.586436682	1.39E-17	1.39E-17	1.39E-17	-4.848505564	0.009201187	http://www.ncbi.nlm.nih.gov/nuccore/XM_006239876.3
NM_181085.2	mRNA	Lhfpl1	protein_coding	7.343459002	13.25061985	5.253547738	22.6340436	23.02783398	20.62556506	1.33821591	0.009287091	http://www.ncbi.nlm.nih.gov/nuccore/NM_181085.2
XM_017597731.1	mRNA	Abca6	protein_coding	72.01577856	48.72050464	53.49925041	206.3889411	111.2608841	66.22442916	1.139849499	0.009374656	http://www.ncbi.nlm.nih.gov/nuccore/XM_017597731.1
XM_006247656.3	mRNA	Abca6	protein_coding	72.01577856	48.72050464	53.49925041	206.3889411	111.2608841	66.22442916	1.13984986	0.009377794	http://www.ncbi.nlm.nih.gov/nuccore/XM_006247656.3
XM_006247654.3	mRNA	Abca6	protein_coding	72.01577856	48.72050464	53.49925041	206.3889411	111.2608841	66.22442916	1.139850223	0.009380954	http://www.ncbi.nlm.nih.gov/nuccore/XM_006247654.3
XM_008760427.2	mRNA	Nkx2-3	protein_coding	1.39E-17	1.39E-17	1.39E-17	8.453244273	0	3.262665884	5.018216264	0.009405669	http://www.ncbi.nlm.nih.gov/nuccore/XM_008760427.2
XM_003749600.4	mRNA	Gdf5	protein_coding	1.049331236	1.898116891	0.05221992	3.333557351	12.14826024	4.823335925	2.562097514	0.00940687	http://www.ncbi.nlm.nih.gov/nuccore/XM_003749600.4
XM_017596169.1	mRNA	LOC108351807	protein_coding	1.39E-17	1.39E-17	1.39E-17	2.208245267	8.466472842	0.636135525	4.966000718	0.009536704	http://www.ncbi.nlm.nih.gov/nuccore/XM_017596169.1
NM_001047912.1	mRNA	Morn5	protein_coding	14.52478469	3.651395617	7.542041625	19.53162064	38.95129975	18.73348767	1.57302306	0.009562253	http://www.ncbi.nlm.nih.gov/nuccore/NM_001047912.1
XM_017601094.1	mRNA	RGD1564574	protein_coding	0.003813853	0.951659845	0.017791598	6.403853781	1.758694237	5.007070994	3.249953035	0.009657418	http://www.ncbi.nlm.nih.gov/nuccore/XM_017601094.1
XM_017590310.1	mRNA	Ms4a12	protein_coding	3.14649443	5.691097871	1.42851139	25.55205628	12.85106091	4.494201699	2.024327865	0.009715592	http://www.ncbi.nlm.nih.gov/nuccore/XM_017590310.1
XM_006227737.3	mRNA	Tpd52l1	protein_coding	68.96629834	83.71918595	44.12684851	36.56595794	27.53519919	30.60022356	-1.052476982	0.009756114	http://www.ncbi.nlm.nih.gov/nuccore/XM_006227737.3
XM_017601025.1	mRNA	Ppp2r2b	protein_coding	72.98449775	43.09131896	37.74835343	86.41039055	148.5716658	84.09288525	1.050660938	0.009846611	http://www.ncbi.nlm.nih.gov/nuccore/XM_017601025.1
XM_008762747.2	mRNA	LOC103690019	protein_coding	26.08388724	21.57629643	18.8281643	64.47375934	57.17636608	28.36483956	1.170265825	0.009851078	http://www.ncbi.nlm.nih.gov/nuccore/XM_008762747.2
XM_006228070.3	mRNA	Lilrb3b	protein_coding	8.371030138	15.18185183	1.685911477	3.148026239	0	0	-2.945595644	0.009854835	http://www.ncbi.nlm.nih.gov/nuccore/XM_006228070.3
XM_006228069.3	mRNA	Lilrb3b	protein_coding	8.371030138	15.18185183	1.685911477	3.148026239	0	0	-2.945586174	0.009858337	http://www.ncbi.nlm.nih.gov/nuccore/XM_006228069.3
XM_006228067.3	mRNA	Lilrb3b	protein_coding	8.371030138	15.18185183	1.685911477	3.148026239	0	0	-2.945581557	0.009860045	http://www.ncbi.nlm.nih.gov/nuccore/XM_006228067.3
XM_001076302.6	mRNA	Lilrb3b	protein_coding	8.371030138	15.18185183	1.685911477	3.148026239	0	0	-2.945572564	0.009863373	http://www.ncbi.nlm.nih.gov/nuccore/XM_001076302.6
NM_001110270.1	mRNA	Slc14a2	protein_coding	1.39E-17	1.39E-17	1.39E-17	4.28951579	6.559109837	0	4.879114803	0.009885279	http://www.ncbi.nlm.nih.gov/nuccore/NM_001110270.1
NM_001109385.2	mRNA	Slc9b2	protein_coding	13.57143942	14.11658321	8.949678201	40.7431419	24.76067374	22.91840908	1.260545554	0.009934655	http://www.ncbi.nlm.nih.gov/nuccore/NM_001109385.2
XM_017600976.1	mRNA	Dsc3	protein_coding	1.07721486	4.746337345	2.529192672	8.74320791	28.05582685	3.658654917	2.222948889	0.009935615	http://www.ncbi.nlm.nih.gov/nuccore/XM_017600976.1
XM_006247655.3	mRNA	Abca6	protein_coding	73.05599539	48.71751293	53.51123276	206.3889411	111.2608841	66.22442916	1.131222719	0.010001533	http://www.ncbi.nlm.nih.gov/nuccore/XM_006247655.3
XM_017591742.1	mRNA	Duoxa1	protein_coding	38.45129185	8.242362541	19.9902999	72.06788771	69.16681676	36.68074875	1.41169783	0.010202671	http://www.ncbi.nlm.nih.gov/nuccore/XM_017591742.1
XM_006231890.3	mRNA	Cenpk	protein_coding	33.31525436	15.83974808	20.04160822	47.47352084	58.1106544	43.70461182	1.10558759	0.010467187	http://www.ncbi.nlm.nih.gov/nuccore/XM_006231890.3
XM_017599078.1	mRNA	Cckar	protein_coding	0.003813853	0.951659845	0.017791598	5.363543338	6.515760308	1.459541858	3.265070308	0.01050375	http://www.ncbi.nlm.nih.gov/nuccore/XM_017599078.1
NM_001107926.1	mRNA	Lingo2	protein_coding	6.334254728	10.32197691	14.52261445	42.82245194	18.21945222	23.82843745	1.43768395	0.01052622	http://www.ncbi.nlm.nih.gov/nuccore/NM_001107926.1
NM_001169128.3	mRNA	Vsx2	protein_coding	5.224475019	5.646441876	3.839519364	0.011208023	0.92510253	0.831354132	-2.764869326	0.010548353	http://www.ncbi.nlm.nih.gov/nuccore/NM_001169128.3
XM_017600884.1	mRNA	Megf10	protein_coding	43.98351858	63.92897973	56.96488537	34.33849394	24.81525334	20.43790263	-1.048409479	0.010561331	http://www.ncbi.nlm.nih.gov/nuccore/XM_017600884.1
XM_017590311.1	mRNA	Ms4a12	protein_coding	3.14649443	5.691097871	1.42851139	27.6456265	10.96138546	4.493080716	2.035605003	0.01061222	http://www.ncbi.nlm.nih.gov/nuccore/XM_017590311.1
XM_008760272.2	mRNA	Ms4a12	protein_coding	3.14649443	5.691097871	1.42851139	27.6456265	10.96138546	4.493080716	2.035606693	0.010613516	http://www.ncbi.nlm.nih.gov/nuccore/XM_008760272.2
XM_017598774.1	mRNA	Kcnj10	protein_coding	5.224475019	5.646441876	3.839519364	10.91780583	29.80963605	9.564637151	1.745206854	0.01061428	http://www.ncbi.nlm.nih.gov/nuccore/XM_017598774.1
XM_006248500.3	mRNA	Tp63	protein_coding	5.218291416	2.767166551	6.072482479	11.98099481	32.63998166	6.962303576	1.850200766	0.010628594	http://www.ncbi.nlm.nih.gov/nuccore/XM_006248500.3
XM_006228932.2	mRNA	Zfp939	protein_coding	9.31064316	1.810945075	2.665807216	0.005660802	0	0.862182141	-3.456910113	0.010646272	http://www.ncbi.nlm.nih.gov/nuccore/XM_006228932.2
XM_017595245.1	mRNA	Fam135b	protein_coding	16.75188163	3.540565136	37.0145158	2.230086481	5.548605292	5.882672584	-2.060221264	0.010646359	http://www.ncbi.nlm.nih.gov/nuccore/XM_017595245.1
XM_017589998.1	mRNA	LOC102553424	protein_coding	18.76149772	6.417024578	20.6518542	5.373811928	5.547215774	3.195620503	-1.677809495	0.010750722	http://www.ncbi.nlm.nih.gov/nuccore/XM_017589998.1
XM_006251668.3	mRNA	LOC498465	protein_coding	1.055940025	0	3.49298084	15.94965999	8.260902833	2.971756849	2.538119187	0.01084718	http://www.ncbi.nlm.nih.gov/nuccore/XM_006251668.3
XM_017591946.1	mRNA	B3galt1	protein_coding	1.081819685	5.703479534	2.558535677	8.688031202	11.9944318	11.63589925	1.740281805	0.010848182	http://www.ncbi.nlm.nih.gov/nuccore/XM_017591946.1
NM_001107867.2	mRNA	Atp6v1b1	protein_coding	13.59831063	16.9545592	11.37526202	31.43025913	80.76490868	14.92269048	1.593232174	0.010918434	http://www.ncbi.nlm.nih.gov/nuccore/NM_001107867.2
XM_008768406.2	mRNA	Abca6	protein_coding	76.17681677	48.70872304	53.54649093	207.4739017	114.0336365	66.2150103	1.119990104	0.010925834	http://www.ncbi.nlm.nih.gov/nuccore/XM_008768406.2
XM_017589025.1	mRNA	Ms4a14	protein_coding	2.133987594	7.591103761	3.810913707	14.02027827	13.79649849	14.07539268	1.595660308	0.010952223	http://www.ncbi.nlm.nih.gov/nuccore/XM_017589025.1
XM_006234857.2	mRNA	Duoxa1	protein_coding	42.64700728	11.05322643	24.88413901	76.39228974	70.9649564	44.22985481	1.282304543	0.010979276	http://www.ncbi.nlm.nih.gov/nuccore/XM_006234857.2
XM_017599549.1	mRNA	LOC102551828	protein_coding	5.187317342	1.839510391	2.55978182	1.39E-17	1.39E-17	1.39E-17	-4.740406389	0.011022257	http://www.ncbi.nlm.nih.gov/nuccore/XM_017599549.1
XM_006253141.3	mRNA	Lrp2bp	protein_coding	19.92214615	27.2549916	28.33210439	60.25517304	57.14659679	37.68620496	1.035196006	0.011167006	http://www.ncbi.nlm.nih.gov/nuccore/XM_006253141.3
XM_017601029.1	mRNA	Ppp2r2b	protein_coding	60.42779873	32.75839381	27.85981552	62.76202702	126.4991699	75.10173	1.124201312	0.01118335	http://www.ncbi.nlm.nih.gov/nuccore/XM_017601029.1
XM_017599077.1	mRNA	Cckar	protein_coding	1.042255275	0.940150982	0.035216254	5.38401681	6.49026198	3.17478357	2.63537018	0.011251718	http://www.ncbi.nlm.nih.gov/nuccore/XM_017599077.1
XM_008770188.2	mRNA	Cckar	protein_coding	1.042255275	0.940150982	0.035216254	5.38401681	6.49026198	3.17478357	2.635370587	0.011252089	http://www.ncbi.nlm.nih.gov/nuccore/XM_008770188.2
XM_008769737.2	mRNA	Kcnj10	protein_coding	5.224475019	5.646441876	3.839519364	10.91226637	28.87352635	9.577261522	1.71847395	0.011399254	http://www.ncbi.nlm.nih.gov/nuccore/XM_008769737.2
NM_024391.1	mRNA	Hsd17b2	protein_coding	5.210051614	6.63571524	0.190356336	12.05156944	47.61231912	5.140995819	2.375830983	0.011407562	http://www.ncbi.nlm.nih.gov/nuccore/NM_024391.1
NM_001128185.1	mRNA	Myadml2	protein_coding	2.087751092	1.875441282	1.304503763	8.586408503	5.465196704	7.463893729	1.951297716	0.011522125	http://www.ncbi.nlm.nih.gov/nuccore/NM_001128185.1
XM_017595548.1	mRNA	Trim29	protein_coding	2.113388627	4.734157244	2.558846459	6.699990098	45.86848905	2.687185461	2.504442372	0.011545922	http://www.ncbi.nlm.nih.gov/nuccore/XM_017595548.1
NM_001106815.1	mRNA	Trim29	protein_coding	2.113388627	4.734157244	2.558846459	6.699990098	45.86848905	2.687185461	2.504442994	0.011548332	http://www.ncbi.nlm.nih.gov/nuccore/NM_001106815.1
NM_022671.2	mRNA	Onecut1	protein_coding	5.187096422	2.801322591	1.406659058	1.39E-17	1.39E-17	1.39E-17	-4.722185048	0.011567743	http://www.ncbi.nlm.nih.gov/nuccore/NM_022671.2
XM_017594656.1	mRNA	Acr	protein_coding	26.06096718	13.96555043	22.22749507	8.615832175	10.18639781	5.625606479	-1.33807322	0.011639544	http://www.ncbi.nlm.nih.gov/nuccore/XM_017594656.1
XM_008771257.2	mRNA	Lrp2bp	protein_coding	19.91457521	27.26870875	25.95409664	60.23106639	55.30180042	35.16519497	1.039449125	0.011640113	http://www.ncbi.nlm.nih.gov/nuccore/XM_008771257.2
XM_006252106.3	mRNA	Pbk	protein_coding	52.16719199	32.74353226	40.97266228	71.35662299	157.1107043	54.7651284	1.16682788	0.011642423	http://www.ncbi.nlm.nih.gov/nuccore/XM_006252106.3
XM_017597569.1	mRNA	LOC103693260	protein_coding	1.39E-17	1.39E-17	1.39E-17	3.255444893	0	7.796659261	4.914604205	0.011700004	http://www.ncbi.nlm.nih.gov/nuccore/XM_017597569.1
XM_008767464.2	mRNA	LOC103693260	protein_coding	1.39E-17	1.39E-17	1.39E-17	3.255444893	0	7.796659261	4.914601359	0.011703593	http://www.ncbi.nlm.nih.gov/nuccore/XM_008767464.2
XM_017592026.1	mRNA	Bbox1	protein_coding	16.77516125	19.69309798	25.70072419	61.205204	44.16202635	31.0172734	1.130260261	0.011728499	http://www.ncbi.nlm.nih.gov/nuccore/XM_017592026.1
NM_031600.1	mRNA	Ptprn2	protein_coding	26.16397792	31.96105122	28.55370174	62.61338768	116.5667182	30.61050457	1.272251347	0.011826224	http://www.ncbi.nlm.nih.gov/nuccore/NM_031600.1
NM_001039665.1	mRNA	Sult2b1	protein_coding	0.003813853	0.951659845	0.017791598	4.309851763	2.712305509	5.036163401	3.128586452	0.0118638	http://www.ncbi.nlm.nih.gov/nuccore/NM_001039665.1
XM_002727835.6	mRNA	Abca6	protein_coding	76.17681677	48.70872304	53.54649093	206.3889411	111.2608841	66.22442916	1.105654919	0.012121626	http://www.ncbi.nlm.nih.gov/nuccore/XM_002727835.6
XM_017601411.1	mRNA	LOC501297	protein_coding	15.53144132	2.710164778	5.192393725	3.148026239	0	0	-2.853052147	0.012230821	http://www.ncbi.nlm.nih.gov/nuccore/XM_017601411.1
NM_001004022.2	mRNA	Krt15	protein_coding	35.68512567	110.4515982	21.01143735	67.42107678	647.160884	31.77582798	2.166990005	0.012301189	http://www.ncbi.nlm.nih.gov/nuccore/NM_001004022.2
XM_006247339.3	mRNA	Rundc3a	protein_coding	18.81131116	18.77865922	17.43962066	31.3815709	48.03102286	35.5029177	1.057599789	0.012324332	http://www.ncbi.nlm.nih.gov/nuccore/XM_006247339.3
XM_017588900.1	mRNA	Nccrp1	protein_coding	7.349192956	12.27546037	7.587742653	3.203684266	2.777287024	0.718481269	-1.984566998	0.012325776	http://www.ncbi.nlm.nih.gov/nuccore/XM_017588900.1
NM_023966.1	mRNA	Kcns2	protein_coding	20.94565735	23.45329329	28.2675836	9.731044967	9.159692508	12.5458027	-1.195826352	0.012358507	http://www.ncbi.nlm.nih.gov/nuccore/NM_023966.1
NM_019292.4	mRNA	Car3	protein_coding	24.16873419	68.96558575	20.63952742	74.86988149	452.770681	10.32446863	2.248246787	0.012775026	http://www.ncbi.nlm.nih.gov/nuccore/NM_019292.4
NM_001135719.1	mRNA	Wdr72	protein_coding	21.89445066	22.62134732	8.047192353	33.58295789	71.32548609	28.47623833	1.337673194	0.012939299	http://www.ncbi.nlm.nih.gov/nuccore/NM_001135719.1
NM_001108172.1	mRNA	Ttk	protein_coding	31.52536821	68.66846244	66.51160289	102.5782587	204.0634903	67.92179176	1.165630719	0.012969865	http://www.ncbi.nlm.nih.gov/nuccore/NM_001108172.1
NM_001007638.1	mRNA	RGD1359334	protein_coding	0.011183056	1.898049439	1.242932183	5.412501513	9.319343911	3.117122467	2.362343387	0.01298648	http://www.ncbi.nlm.nih.gov/nuccore/NM_001007638.1
XM_017590528.1	mRNA	Abca14	protein_coding	3.147594505	0	8.175046563	1.39E-17	1.39E-17	1.39E-17	-4.982628884	0.013063785	http://www.ncbi.nlm.nih.gov/nuccore/XM_017590528.1
XM_017590527.1	mRNA	Abca14	protein_coding	3.147594505	0	8.175046563	1.39E-17	1.39E-17	1.39E-17	-4.982635933	0.013067719	http://www.ncbi.nlm.nih.gov/nuccore/XM_017590527.1
XM_017590526.1	mRNA	Abca14	protein_coding	3.147594505	0	8.175046563	1.39E-17	1.39E-17	1.39E-17	-4.982641439	0.013070793	http://www.ncbi.nlm.nih.gov/nuccore/XM_017590526.1
XM_017590525.1	mRNA	Abca14	protein_coding	3.147594505	0	8.175046563	1.39E-17	1.39E-17	1.39E-17	-4.982646946	0.013073868	http://www.ncbi.nlm.nih.gov/nuccore/XM_017590525.1
XM_008761076.2	mRNA	Serpini1	protein_coding	59.46176034	22.27926863	57.7482486	92.75688601	118.0171996	80.02103383	1.056920512	0.013098231	http://www.ncbi.nlm.nih.gov/nuccore/XM_008761076.2
XM_006247340.3	mRNA	Rundc3a	protein_coding	15.68931701	17.8647701	14.98537465	31.330231	45.29525243	27.8896043	1.100055951	0.013120145	http://www.ncbi.nlm.nih.gov/nuccore/XM_006247340.3
XM_017590556.1	mRNA	LOC108348722	protein_coding	6.250207415	2.759741567	6.107200566	0.011194031	0	1.748129345	-2.806505529	0.013203093	http://www.ncbi.nlm.nih.gov/nuccore/XM_017590556.1
XM_017595547.1	mRNA	Tecta	protein_coding	6.235196816	0.86656164	6.037344665	0.00566805	0.93872999	0	-3.370174572	0.013226162	http://www.ncbi.nlm.nih.gov/nuccore/XM_017595547.1
XM_008766131.2	mRNA	Tecta	protein_coding	6.235196816	0.86656164	6.037344665	0.00566805	0.93872999	0	-3.370177264	0.013228583	http://www.ncbi.nlm.nih.gov/nuccore/XM_008766131.2
XM_008766130.2	mRNA	Tecta	protein_coding	6.235196816	0.86656164	6.037344665	0.00566805	0.93872999	0	-3.37017808	0.013229317	http://www.ncbi.nlm.nih.gov/nuccore/XM_008766130.2
XM_017590076.1	mRNA	Zfp939	protein_coding	8.279519281	1.817585869	2.640965756	0.005660802	0	0.862182141	-3.344352824	0.013231452	http://www.ncbi.nlm.nih.gov/nuccore/XM_017590076.1
NM_001106814.1	mRNA	Tecta	protein_coding	6.235196816	0.86656164	6.037344665	0.00566805	0.93872999	0	-3.370181218	0.013232141	http://www.ncbi.nlm.nih.gov/nuccore/NM_001106814.1
XM_006228931.3	mRNA	Zfp939	protein_coding	8.279519281	1.817585869	2.640965756	0.005660802	0	0.862182141	-3.344354905	0.013234473	http://www.ncbi.nlm.nih.gov/nuccore/XM_006228931.3
NM_001029924.1	mRNA	Stra6	protein_coding	26.05820574	9.207820945	26.8445507	43.35727988	125.1042875	23.09412769	1.611115504	0.013255527	http://www.ncbi.nlm.nih.gov/nuccore/NM_001029924.1
NM_022209.3	mRNA	Ppp2r2b	protein_coding	60.412795	31.82010467	25.44199938	61.68553293	129.3079693	70.05030875	1.146727747	0.013261494	http://www.ncbi.nlm.nih.gov/nuccore/NM_022209.3
XM_017596028.1	mRNA	LOC108351703	protein_coding	2.123771241	8.588036391	0.175752824	1.39E-17	1.39E-17	1.39E-17	-4.92606716	0.013306697	http://www.ncbi.nlm.nih.gov/nuccore/XM_017596028.1
XM_017597325.1	mRNA	Rundc3a	protein_coding	16.71518428	15.95567717	14.96417026	27.07541389	42.49766793	32.22404273	1.090157308	0.013406471	http://www.ncbi.nlm.nih.gov/nuccore/XM_017597325.1
XM_006228494.3	mRNA	LOC102553424	protein_coding	17.72019121	6.426246727	19.44413132	5.373811928	5.547215774	3.195620503	-1.605495544	0.013458043	http://www.ncbi.nlm.nih.gov/nuccore/XM_006228494.3
NM_001198970.1	mRNA	Ceacam19	protein_coding	16.65013518	10.2856863	8.93076071	20.62662911	35.12030502	28.15595602	1.216510955	0.013526247	http://www.ncbi.nlm.nih.gov/nuccore/NM_001198970.1
XM_017596186.1	mRNA	Ankk1	protein_coding	1.39E-17	1.39E-17	1.39E-17	0.056359821	6.560953492	3.291321692	4.796635913	0.013573268	http://www.ncbi.nlm.nih.gov/nuccore/XM_017596186.1
XM_017594223.1	mRNA	Coch	protein_coding	7.272926592	6.612946968	0.218054194	19.61385409	74.56019133	1.671174785	2.723362009	0.013774373	http://www.ncbi.nlm.nih.gov/nuccore/XM_017594223.1
XM_008772246.2	mRNA	LOC501297	protein_coding	14.52528085	2.699248977	8.68586518	3.178055881	1.844924328	0	-2.347991611	0.013805743	http://www.ncbi.nlm.nih.gov/nuccore/XM_008772246.2
XM_017598781.1	mRNA	Serpinb11	protein_coding	2.138895564	6.611713025	6.105041983	18.44213599	51.29389337	2.58782536	2.253317673	0.01383998	http://www.ncbi.nlm.nih.gov/nuccore/XM_017598781.1
XM_008769453.1	mRNA	Serpinb11	protein_coding	2.138895564	6.611713025	6.105041983	18.44213599	51.29389337	2.58782536	2.25331775	0.013842772	http://www.ncbi.nlm.nih.gov/nuccore/XM_008769453.1
NM_001008814.1	mRNA	Krt81	protein_coding	9.39621461	4.605398886	12.09046527	0.027232787	4.735016523	0	-2.402258215	0.014025977	http://www.ncbi.nlm.nih.gov/nuccore/NM_001008814.1
XM_006243465.3	mRNA	Ttk	protein_coding	45.08484655	81.80992207	74.14539754	128.3840817	227.0509832	71.15041464	1.084090886	0.014041672	http://www.ncbi.nlm.nih.gov/nuccore/XM_006243465.3
XM_006243464.3	mRNA	Ttk	protein_coding	45.08484655	81.80992207	74.14539754	128.3840817	227.0509832	71.15041464	1.084090946	0.014044704	http://www.ncbi.nlm.nih.gov/nuccore/XM_006243464.3
XM_006243463.3	mRNA	Ttk	protein_coding	45.08484655	81.80992207	74.14539754	128.3840817	227.0509832	71.15041464	1.084091027	0.014048728	http://www.ncbi.nlm.nih.gov/nuccore/XM_006243463.3
XM_017596115.1	mRNA	LOC501033	protein_coding	17.95706687	78.42549143	26.70075655	15.06139105	6.263341522	19.40384602	-1.580661984	0.014052083	http://www.ncbi.nlm.nih.gov/nuccore/XM_017596115.1
NM_001282336.1	mRNA	Enho	protein_coding	38.68519114	39.42150688	40.8686307	24.67525044	13.67380686	19.89714344	-1.026780098	0.014181691	http://www.ncbi.nlm.nih.gov/nuccore/NM_001282336.1
XM_008764786.2	mRNA	Smoc1	protein_coding	43.97921227	74.38318883	43.81489646	94.01015254	222.6334526	57.86236487	1.20761766	0.014345688	http://www.ncbi.nlm.nih.gov/nuccore/XM_008764786.2
NM_001109265.1	mRNA	Zbtb8b	protein_coding	0.034497379	5.690480512	4.843268313	20.34343073	20.39921782	4.46651805	2.062452866	0.014399563	http://www.ncbi.nlm.nih.gov/nuccore/NM_001109265.1
XM_006251670.3	mRNA	LOC498465	protein_coding	1.055940025	0	3.49298084	14.89425395	8.270905124	2.985921296	2.483076102	0.014412702	http://www.ncbi.nlm.nih.gov/nuccore/XM_006251670.3
NM_001270855.1	mRNA	Stmn4	protein_coding	7.274139749	2.759907454	4.978419576	15.07832086	10.0127261	17.58463879	1.490542737	0.014435741	http://www.ncbi.nlm.nih.gov/nuccore/NM_001270855.1
XM_006232506.2	mRNA	Glrb	protein_coding	1.39E-17	1.39E-17	1.39E-17	3.23703079	6.57533008	0	4.737101373	0.014613609	http://www.ncbi.nlm.nih.gov/nuccore/XM_006232506.2
NM_001302143.1	mRNA	Fam150a	protein_coding	0.011149823	2.870945452	0.052154902	4.371370167	4.545541872	9.342921989	2.420395843	0.014645215	http://www.ncbi.nlm.nih.gov/nuccore/NM_001302143.1
XM_017595515.1	mRNA	Scn11a	protein_coding	0.003825779	0	1.168565445	5.352662445	6.529380737	0.620761852	3.139918387	0.014665703	http://www.ncbi.nlm.nih.gov/nuccore/XM_017595515.1
NM_001004133.1	mRNA	Shank2	protein_coding	15.64704034	13.1323555	11.33368442	34.40920329	34.14630871	20.3266534	1.13940575	0.014687581	http://www.ncbi.nlm.nih.gov/nuccore/NM_001004133.1
NM_001002835.1	mRNA	Smoc1	protein_coding	13.56052261	11.25185169	10.06288371	22.82088579	63.19627657	14.23155045	1.512767627	0.014690651	http://www.ncbi.nlm.nih.gov/nuccore/NM_001002835.1
XM_017594831.1	mRNA	Anks1b	protein_coding	29.15853682	13.00800882	21.08845397	8.616067643	11.13876065	4.74618076	-1.357762892	0.014754986	http://www.ncbi.nlm.nih.gov/nuccore/XM_017594831.1
XM_017594829.1	mRNA	Anks1b	protein_coding	29.15853682	13.00800882	21.08845397	8.616067643	11.13876065	4.74618076	-1.357762657	0.014758339	http://www.ncbi.nlm.nih.gov/nuccore/XM_017594829.1
XM_017594828.1	mRNA	Anks1b	protein_coding	29.15853682	13.00800882	21.08845397	8.616067643	11.13876065	4.74618076	-1.35776243	0.014761576	http://www.ncbi.nlm.nih.gov/nuccore/XM_017594828.1
NM_001013060.1	mRNA	Rit2	protein_coding	1.39E-17	1.39E-17	1.39E-17	2.182706065	5.62984332	0.68336431	4.56890798	0.014787028	http://www.ncbi.nlm.nih.gov/nuccore/NM_001013060.1
NM_001270859.1	mRNA	Stmn4	protein_coding	6.234656943	2.775257581	3.784076955	12.93731061	10.04853193	15.04364672	1.54859259	0.01481684	http://www.ncbi.nlm.nih.gov/nuccore/NM_001270859.1
XM_006230128.3	mRNA	Acsm1	protein_coding	64.77363549	94.23369106	19.84942226	144.4334995	191.835922	82.06132944	1.229023278	0.015112289	http://www.ncbi.nlm.nih.gov/nuccore/XM_006230128.3
NM_001107037.1	mRNA	Epx	protein_coding	0.018278491	1.875259151	3.537339552	9.662311562	10.18570167	4.745563511	2.120197658	0.015163734	http://www.ncbi.nlm.nih.gov/nuccore/NM_001107037.1
NM_138876.1	mRNA	Ampd1	protein_coding	16.66078493	3.597019119	18.1440689	0.04707313	6.593255187	1.554851023	-2.179974452	0.015209639	http://www.ncbi.nlm.nih.gov/nuccore/NM_138876.1
NM_017286.3	mRNA	Cyp11a1	protein_coding	2.062337817	0	0.035261283	5.384190911	7.44626124	2.295197528	2.633992826	0.015344412	http://www.ncbi.nlm.nih.gov/nuccore/NM_017286.3
NM_012490.2	mRNA	Acr	protein_coding	26.06669599	13.96043919	23.41272354	8.633327446	10.16487543	7.353337384	-1.265881122	0.015647753	http://www.ncbi.nlm.nih.gov/nuccore/NM_012490.2
XM_017601028.1	mRNA	Ppp2r2b	protein_coding	60.412795	31.82010467	25.44199938	60.60623934	126.5393105	69.23205181	1.120735331	0.015647951	http://www.ncbi.nlm.nih.gov/nuccore/XM_017601028.1
XM_017590785.1	mRNA	Myoz2	protein_coding	36.29219866	14.0142291	0.584240605	51.94842207	127.7518004	31.44730192	2.040848066	0.015752318	http://www.ncbi.nlm.nih.gov/nuccore/XM_017590785.1
NM_001113335.1	mRNA	Slc9a2	protein_coding	18.77385894	16.9151212	11.47855015	0.078242327	9.364721186	4.95838512	-1.670317377	0.015776835	http://www.ncbi.nlm.nih.gov/nuccore/NM_001113335.1
NM_001039539.1	mRNA	Pax9	protein_coding	24.98913106	22.61436766	5.669571408	56.36432765	216.7447415	3.031179357	2.374553781	0.015892019	http://www.ncbi.nlm.nih.gov/nuccore/NM_001039539.1
NM_017145.2	mRNA	Mcpt1	protein_coding	31.08760844	11.19322405	0.519895033	167.5748673	138.4106661	1.394126676	2.838326906	0.01607967	http://www.ncbi.nlm.nih.gov/nuccore/NM_017145.2
XM_006243462.3	mRNA	Ttk	protein_coding	45.08484655	81.80992207	74.14539754	128.3791984	227.060778	68.64415264	1.075634444	0.016091821	http://www.ncbi.nlm.nih.gov/nuccore/XM_006243462.3
XM_006243460.3	mRNA	Ttk	protein_coding	45.08484655	81.80992207	74.14539754	128.3791984	227.060778	68.64415264	1.075634485	0.016093987	http://www.ncbi.nlm.nih.gov/nuccore/XM_006243460.3
NM_033359.3	mRNA	Ngb	protein_coding	10.44807167	6.493076851	13.35741463	32.23445493	12.62578973	35.18150575	1.39156077	0.016105115	http://www.ncbi.nlm.nih.gov/nuccore/NM_033359.3
NM_022547.1	mRNA	Aldh1l1	protein_coding	70.80837611	28.93636164	29.13436241	104.433684	94.86056102	69.16874518	1.05721565	0.016144299	http://www.ncbi.nlm.nih.gov/nuccore/NM_022547.1
XM_017598775.1	mRNA	Kcnj10	protein_coding	5.230874104	6.601571927	3.865796847	10.91226637	28.87352635	9.577261522	1.626193216	0.016204667	http://www.ncbi.nlm.nih.gov/nuccore/XM_017598775.1
XM_017597790.1	mRNA	LOC108352180	protein_coding	4.164164124	4.734517413	0.147153333	1.39E-17	1.39E-17	1.39E-17	-4.687657468	0.016253629	http://www.ncbi.nlm.nih.gov/nuccore/XM_017597790.1
NM_139087.2	mRNA	Cgref1	protein_coding	30.21323874	12.98978952	24.6703334	37.88145234	62.81450895	43.74980958	1.085922216	0.01628667	http://www.ncbi.nlm.nih.gov/nuccore/NM_139087.2
NM_001107036.1	mRNA	Mpo	protein_coding	3.118083621	2.832151008	0.101225394	7.593546099	15.86867504	3.826807998	2.064953277	0.016305284	http://www.ncbi.nlm.nih.gov/nuccore/NM_001107036.1
NM_001009478.1	mRNA	Saa4	protein_coding	9.424133095	10.32300218	11.10637082	18.43449936	23.93837642	27.52667515	1.173182807	0.016441581	http://www.ncbi.nlm.nih.gov/nuccore/NM_001009478.1
XM_002729187.5	mRNA	Fads2l1	protein_coding	1.39E-17	1.39E-17	1.39E-17	2.208353755	9.428563693	0	4.975183118	0.016566961	http://www.ncbi.nlm.nih.gov/nuccore/XM_002729187.5
XM_008762181.2	mRNA	Mall	protein_coding	3.17520359	6.60106914	6.138380784	17.18259134	16.62349671	9.669184981	1.429436188	0.01660056	http://www.ncbi.nlm.nih.gov/nuccore/XM_008762181.2
NM_001126278.1	mRNA	Glyatl1	protein_coding	5.289461763	9.386263103	13.28711572	0.042192203	4.68427471	2.4708709	-1.880258987	0.016614883	http://www.ncbi.nlm.nih.gov/nuccore/NM_001126278.1
XM_017599365.1	mRNA	Lif	protein_coding	21.89196021	16.8792944	13.90877937	40.8865989	34.95605028	32.15155926	1.028776038	0.016782068	http://www.ncbi.nlm.nih.gov/nuccore/XM_017599365.1
XM_017589706.1	mRNA	Ceacam19	protein_coding	16.65013518	10.2856863	8.93076071	20.6178407	35.13503809	26.44948097	1.187105461	0.016895558	http://www.ncbi.nlm.nih.gov/nuccore/XM_017589706.1
XM_006230764.3	mRNA	Lgals12	protein_coding	30.22230473	16.79222265	22.37854155	46.40517106	69.34051898	32.62525458	1.09257508	0.016916438	http://www.ncbi.nlm.nih.gov/nuccore/XM_006230764.3
XM_006230763.3	mRNA	Lgals12	protein_coding	30.22230473	16.79222265	22.37854155	46.40517106	69.34051898	32.62525458	1.092575036	0.016918656	http://www.ncbi.nlm.nih.gov/nuccore/XM_006230763.3
NM_001107597.1	mRNA	Dmrt2	protein_coding	52.07651116	44.25560241	6.041768812	97.11926887	192.2297189	35.35580061	1.668532571	0.016922464	http://www.ncbi.nlm.nih.gov/nuccore/NM_001107597.1
XM_006243461.3	mRNA	Ttk	protein_coding	45.08484655	81.80992207	74.14539754	126.2325248	227.0690095	68.64852701	1.068338364	0.016926091	http://www.ncbi.nlm.nih.gov/nuccore/XM_006243461.3
NM_080775.1	mRNA	Bpifa2f	protein_coding	10.33236898	0.861462624	2.666169883	1.056447703	0	0	-3.424046574	0.016964031	http://www.ncbi.nlm.nih.gov/nuccore/NM_080775.1
XM_006228017.3	mRNA	Tsen34	protein_coding	7.333125593	10.37839697	6.36451091	18.34768152	21.22079514	17.29696098	1.222689646	0.016978283	http://www.ncbi.nlm.nih.gov/nuccore/XM_006228017.3
XM_006249401.3	mRNA	Oas1k	protein_coding	118.325434	191.466463	299.7406069	53.19552917	151.4338561	96.8366346	-1.01703811	0.017010579	http://www.ncbi.nlm.nih.gov/nuccore/XM_006249401.3
NM_130818.1	mRNA	Tas1r3	protein_coding	5.249639548	5.608654881	8.494782808	0.027169212	2.805450104	1.650991393	-1.982645458	0.017052112	http://www.ncbi.nlm.nih.gov/nuccore/NM_130818.1
NM_057203.1	mRNA	Ccl22	protein_coding	22.91191755	12.11010793	16.19542791	64.31493193	19.00131525	43.10614805	1.299851351	0.017052663	http://www.ncbi.nlm.nih.gov/nuccore/NM_057203.1
NM_031732.2	mRNA	Sult1c3	protein_coding	2.107314867	5.717207214	0.131915332	4.672115451	95.22669808	0.055765592	3.583364279	0.01717902	http://www.ncbi.nlm.nih.gov/nuccore/NM_031732.2
XM_017595182.1	mRNA	RGD1566251	protein_coding	4.156792876	1.847626314	2.530077729	1.39E-17	1.39E-17	1.39E-17	-4.577767862	0.01718601	http://www.ncbi.nlm.nih.gov/nuccore/XM_017595182.1
XM_006237108.3	mRNA	LOC690020	protein_coding	16.66945444	12.18122394	10.15409413	5.373469803	3.642230638	4.980961129	-1.455630293	0.017192922	http://www.ncbi.nlm.nih.gov/nuccore/XM_006237108.3
XM_017588878.1	mRNA	Tsen34	protein_coding	7.327523184	9.424467069	6.339681659	16.22496406	21.23882681	17.33196043	1.230286273	0.017197266	http://www.ncbi.nlm.nih.gov/nuccore/XM_017588878.1
XM_006228018.3	mRNA	Tsen34	protein_coding	7.327523184	9.424467069	6.339681659	16.22496406	21.23882681	17.33196043	1.23028677	0.017200304	http://www.ncbi.nlm.nih.gov/nuccore/XM_006228018.3
NM_001101014.1	mRNA	Ajap1	protein_coding	2.080134467	0.92108298	1.275049568	9.609921189	8.337141669	2.211498817	2.147588198	0.017204291	http://www.ncbi.nlm.nih.gov/nuccore/NM_001101014.1
XM_002729540.4	mRNA	LOC100360940	protein_coding	4.220439179	7.535311982	7.364633788	0.027137529	1.845461192	2.559976581	-1.97417845	0.017229655	http://www.ncbi.nlm.nih.gov/nuccore/XM_002729540.4
XM_017602339.1	mRNA	Rlim_1	protein_coding	10.31139909	0	1.451836757	1.39E-17	1.39E-17	1.39E-17	-5.021530157	0.017343035	http://www.ncbi.nlm.nih.gov/nuccore/XM_017602339.1
NM_001100171.1	mRNA	Noxa1	protein_coding	5.22473151	4.681933856	4.977444231	21.7220855	70.83807371	0.08032589	2.603666647	0.017476585	http://www.ncbi.nlm.nih.gov/nuccore/NM_001100171.1
XM_008764785.2	mRNA	Smoc1	protein_coding	47.10330121	76.25799233	43.86706393	94.01490411	225.4057403	57.85629938	1.174135258	0.017531141	http://www.ncbi.nlm.nih.gov/nuccore/XM_008764785.2
XM_003751210.4	mRNA	LOC100912590	protein_coding	3.133226263	3.777582387	1.382764573	1.39E-17	1.39E-17	1.39E-17	-4.552522683	0.017583917	http://www.ncbi.nlm.nih.gov/nuccore/XM_003751210.4
NM_001017988.1	mRNA	LOC303566	protein_coding	21.91703552	13.03116178	23.2887298	46.34764605	67.55771844	22.50113815	1.222372605	0.017659319	http://www.ncbi.nlm.nih.gov/nuccore/NM_001017988.1
NM_001004264.1	mRNA	Knstrn	protein_coding	19.90490576	31.11032754	18.89285567	31.56461042	101.9096048	36.72262259	1.280224846	0.017659839	http://www.ncbi.nlm.nih.gov/nuccore/NM_001004264.1
XM_017598762.1	mRNA	Atp1a4	protein_coding	13.53439093	10.32436465	6.50248994	3.236792899	4.654447046	1.533344207	-1.658038612	0.017695959	http://www.ncbi.nlm.nih.gov/nuccore/XM_017598762.1
XM_006252712.3	mRNA	Zfp488	protein_coding	1.39E-17	1.39E-17	1.39E-17	4.266227989	4.668062474	0	4.605049962	0.017723597	http://www.ncbi.nlm.nih.gov/nuccore/XM_006252712.3
NM_052805.2	mRNA	Chrna3	protein_coding	1.39E-17	1.39E-17	1.39E-17	4.266227989	4.668062474	0	4.605051887	0.017725247	http://www.ncbi.nlm.nih.gov/nuccore/NM_052805.2
NM_001012216.1	mRNA	Tmc5	protein_coding	208.748087	126.6766967	75.53001761	227.7817495	671.3156313	99.77368763	1.281585444	0.017809668	http://www.ncbi.nlm.nih.gov/nuccore/NM_001012216.1
XM_017597134.1	mRNA	Krt15	protein_coding	36.70345849	99.1239064	19.73768302	58.78405763	552.3110645	26.8266238	2.043664227	0.017834127	http://www.ncbi.nlm.nih.gov/nuccore/XM_017597134.1
XM_017601176.1	mRNA	Mlnr	protein_coding	0.031417072	4.733795477	4.806311639	1.39E-17	1.39E-17	1.39E-17	-4.743114903	0.01796245	http://www.ncbi.nlm.nih.gov/nuccore/XM_017601176.1
XM_006233914.3	mRNA	RGD1311084	protein_coding	4.192661959	2.767003701	7.191911806	12.96043063	11.91498445	15.86245686	1.51652506	0.017983202	http://www.ncbi.nlm.nih.gov/nuccore/XM_006233914.3
NM_012617.1	mRNA	Oprd1	protein_coding	1.39E-17	1.39E-17	1.39E-17	1.130998244	3.710064296	3.345230348	4.5367143	0.018032148	http://www.ncbi.nlm.nih.gov/nuccore/NM_012617.1
XM_008760111.2	mRNA	Lgals12	protein_coding	30.23231312	18.68944658	22.41728843	47.47303133	69.33346255	32.61773854	1.063016149	0.018053552	http://www.ncbi.nlm.nih.gov/nuccore/XM_008760111.2
XM_017595611.1	mRNA	Deup1	protein_coding	58.52099632	71.5018496	39.09369792	113.3092187	224.4365267	48.63260697	1.192874145	0.018058551	http://www.ncbi.nlm.nih.gov/nuccore/XM_017595611.1
XM_017595612.1	mRNA	Deup1	protein_coding	52.21488415	57.3919466	29.23833478	97.11111848	182.022417	42.05958963	1.210894124	0.018060948	http://www.ncbi.nlm.nih.gov/nuccore/XM_017595612.1
NM_138513.1	mRNA	Calcb	protein_coding	5.18687634	3.766818769	0.147313761	5.603684847	36.49867601	5.290181014	2.307287827	0.01807264	http://www.ncbi.nlm.nih.gov/nuccore/NM_138513.1
XM_006240284.3	mRNA	Smoc1	protein_coding	46.06327168	76.26300947	43.85654722	94.01201126	225.4139046	56.18466098	1.176879021	0.01823414	http://www.ncbi.nlm.nih.gov/nuccore/XM_006240284.3
XM_017601916.1	mRNA	Gabra3	protein_coding	1.39E-17	1.39E-17	1.39E-17	2.191711561	7.538253953	0	4.724836846	0.018391248	http://www.ncbi.nlm.nih.gov/nuccore/XM_017601916.1
XM_006229511.3	mRNA	Gabra3	protein_coding	1.39E-17	1.39E-17	1.39E-17	2.191711561	7.538253953	0	4.724837734	0.01839468	http://www.ncbi.nlm.nih.gov/nuccore/XM_006229511.3
NM_053968.3	mRNA	Mt3	protein_coding	0.003813853	0.951659845	0.017791598	3.25582347	2.722050773	5.066033692	3.009019757	0.0183955	http://www.ncbi.nlm.nih.gov/nuccore/NM_053968.3
NM_017069.3	mRNA	Gabra3	protein_coding	1.39E-17	1.39E-17	1.39E-17	2.191711561	7.538253953	0	4.724838942	0.018399351	http://www.ncbi.nlm.nih.gov/nuccore/NM_017069.3
NM_001009489.1	mRNA	Oas1k	protein_coding	128.7869468	206.4620964	345.4265416	58.6010379	173.5720673	105.901852	-1.011169912	0.018406493	http://www.ncbi.nlm.nih.gov/nuccore/NM_001009489.1
NM_001107594.1	mRNA	Nkx2-3	protein_coding	1.39E-17	1.39E-17	1.39E-17	5.302809691	0	3.343592805	4.583880781	0.018425034	http://www.ncbi.nlm.nih.gov/nuccore/NM_001107594.1
NM_001108582.1	mRNA	Dapl1	protein_coding	4.178420647	6.647957619	0.176119466	11.87290412	16.69677226	8.033260258	1.664314622	0.018460023	http://www.ncbi.nlm.nih.gov/nuccore/NM_001108582.1
XM_003751952.4	mRNA	LOC100364062	protein_coding	2.10759544	3.777427889	2.529487195	4.466846576	17.69986082	9.869024582	1.880962604	0.01846825	http://www.ncbi.nlm.nih.gov/nuccore/XM_003751952.4
XM_017601430.1	mRNA	LOC363324	protein_coding	5.178893867	0	3.655467766	1.39E-17	1.39E-17	1.39E-17	-4.614013595	0.018470352	http://www.ncbi.nlm.nih.gov/nuccore/XM_017601430.1
XM_342941.8	mRNA	Catsper4	protein_coding	5.259531099	10.41012247	5.139946389	1.107773321	1.833381647	2.527713132	-1.843085023	0.01855761	http://www.ncbi.nlm.nih.gov/nuccore/XM_342941.8
XM_008765934.2	mRNA	Deup1	protein_coding	170.2481694	137.992028	108.4607759	256.7004569	514.51892	99.00674368	1.062251396	0.018605516	http://www.ncbi.nlm.nih.gov/nuccore/XM_008765934.2
XM_006238967.2	mRNA	Zbtb8b	protein_coding	0.040448302	7.603394694	4.912046412	23.54071039	21.29394466	5.271010163	1.971255888	0.018672736	http://www.ncbi.nlm.nih.gov/nuccore/XM_006238967.2
NM_001106333.1	mRNA	Lgals12	protein_coding	30.23231312	18.68944658	22.41728843	47.46889674	68.40425913	32.62453432	1.054080211	0.018702069	http://www.ncbi.nlm.nih.gov/nuccore/NM_001106333.1
XM_008765241.2	mRNA	Anks1b	protein_coding	29.13936801	13.02295197	17.53033623	8.606696572	10.19767187	4.763781602	-1.329664283	0.018764916	http://www.ncbi.nlm.nih.gov/nuccore/XM_008765241.2
NM_001109200.1	mRNA	Ppp1r1c	protein_coding	1.39E-17	1.39E-17	1.39E-17	3.215046731	0.866328487	3.374116347	4.394753162	0.018793469	http://www.ncbi.nlm.nih.gov/nuccore/NM_001109200.1
NM_017065.1	mRNA	Gabrb3	protein_coding	0.007529094	1.911442568	0.035171337	3.281874857	3.642988284	6.785369717	2.521747266	0.018830819	http://www.ncbi.nlm.nih.gov/nuccore/NM_017065.1
XM_008770942.1	mRNA	Sox21	protein_coding	14.65335881	29.39262396	1.915762131	36.85081223	93.62536583	24.09299262	1.750748061	0.018984817	http://www.ncbi.nlm.nih.gov/nuccore/XM_008770942.1
XM_008759676.2	mRNA	Calca	protein_coding	2.094899449	1.865446831	2.465591078	16.00992619	14.85933748	1.220070052	2.265384064	0.018994489	http://www.ncbi.nlm.nih.gov/nuccore/XM_008759676.2
XM_008769104.2	mRNA	LOC100910801	protein_coding	1.39E-17	1.39E-17	1.39E-17	1.137740758	0.851640242	6.959006216	4.641911279	0.019196769	http://www.ncbi.nlm.nih.gov/nuccore/XM_008769104.2
NM_001014087.1	mRNA	Deup1	protein_coding	158.7509532	131.4374894	97.36436086	243.7415165	469.3749499	93.22269482	1.057000025	0.019213812	http://www.ncbi.nlm.nih.gov/nuccore/NM_001014087.1
XM_006237109.3	mRNA	LOC690020	protein_coding	12.53746083	13.16402626	10.08523871	5.363038733	3.652045053	4.109742864	-1.425854825	0.019240456	http://www.ncbi.nlm.nih.gov/nuccore/XM_006237109.3
XM_006232330.3	mRNA	Mgarp	protein_coding	3.17520359	6.60106914	6.138380784	1.079911395	0.913105793	0.80449342	-2.359135202	0.019333891	http://www.ncbi.nlm.nih.gov/nuccore/XM_006232330.3
XM_008765933.2	mRNA	Deup1	protein_coding	170.2481694	137.992028	108.4607759	256.693969	508.063722	99.01064333	1.05151046	0.019386253	http://www.ncbi.nlm.nih.gov/nuccore/XM_008765933.2
NM_001079937.1	mRNA	Pbk	protein_coding	52.16719199	32.74353226	40.97266228	68.12432612	154.3805364	49.754352	1.109775467	0.019536699	http://www.ncbi.nlm.nih.gov/nuccore/NM_001079937.1
XM_017589804.1	mRNA	Cnga4	protein_coding	5.230874104	6.601571927	3.865796847	0.021948725	1.858367374	1.67996678	-1.989386193	0.019545451	http://www.ncbi.nlm.nih.gov/nuccore/XM_017589804.1
XM_006251364.3	mRNA	Lif	protein_coding	21.89728528	17.82963862	13.92760928	40.8865989	34.95605028	32.15155926	1.002223502	0.019551598	http://www.ncbi.nlm.nih.gov/nuccore/XM_006251364.3
XM_008765935.2	mRNA	Deup1	protein_coding	169.207072	138.9358943	108.460335	255.6147014	504.3775166	99.01356423	1.043883377	0.019618466	http://www.ncbi.nlm.nih.gov/nuccore/XM_008765935.2
XM_017599543.1	mRNA	Klb	protein_coding	0.003813853	0.951659845	0.017791598	2.207920711	5.5862254	3.265381063	3.012158168	0.019620531	http://www.ncbi.nlm.nih.gov/nuccore/XM_017599543.1
XM_006252104.3	mRNA	Pbk	protein_coding	45.93023082	31.81907266	40.85993395	64.87875928	144.2371396	46.44787631	1.10408172	0.01968763	http://www.ncbi.nlm.nih.gov/nuccore/XM_006252104.3
NM_001318742.1	mRNA	Oprk1	protein_coding	1.034172126	0	0.017814884	6.380078644	4.627455328	0.63503751	3.061098558	0.019725	http://www.ncbi.nlm.nih.gov/nuccore/NM_001318742.1
NM_017167.3	mRNA	Oprk1	protein_coding	1.034172126	0	0.017814884	6.380078644	4.627455328	0.63503751	3.061104423	0.019730842	http://www.ncbi.nlm.nih.gov/nuccore/NM_017167.3
NM_001135896.1	mRNA	Lrrc24	protein_coding	27.11251046	16.80702983	22.31482966	3.373509607	8.259143224	14.47271483	-1.325886766	0.019867269	http://www.ncbi.nlm.nih.gov/nuccore/NM_001135896.1
XM_006247354.3	mRNA	Cdc6	protein_coding	41.8248834	41.2775133	46.9549379	93.7546412	133.0002906	41.35694363	1.041683272	0.020037217	http://www.ncbi.nlm.nih.gov/nuccore/XM_006247354.3
NM_001100784.1	mRNA	Gjc2	protein_coding	35.60985344	50.77776777	44.60603316	20.48686989	30.62658498	10.29680236	-1.08914501	0.020045665	http://www.ncbi.nlm.nih.gov/nuccore/NM_001100784.1
NM_001114180.1	mRNA	Plek2	protein_coding	15.75565988	24.44750192	25.79619718	43.17856788	67.52853942	29.28047705	1.080713221	0.02007462	http://www.ncbi.nlm.nih.gov/nuccore/NM_001114180.1
XM_006249632.3	mRNA	Serpinb11	protein_coding	9.381661483	7.498886437	6.340859336	23.8610948	69.8449828	2.487023085	2.032723241	0.020078665	http://www.ncbi.nlm.nih.gov/nuccore/XM_006249632.3
XM_008759499.2	mRNA	Plin1	protein_coding	28.23570616	53.91736299	3.45937231	58.68834259	364.3540825	8.700744249	2.342991522	0.020158775	http://www.ncbi.nlm.nih.gov/nuccore/XM_008759499.2
XM_017595519.1	mRNA	Scn11a	protein_coding	0.003825779	0	1.168565445	4.300215889	6.544131183	0.635587637	3.019884274	0.020243811	http://www.ncbi.nlm.nih.gov/nuccore/XM_017595519.1
XM_017595518.1	mRNA	Scn11a	protein_coding	0.003825779	0	1.168565445	4.300215889	6.544131183	0.635587637	3.019883699	0.020245987	http://www.ncbi.nlm.nih.gov/nuccore/XM_017595518.1
XM_017595517.1	mRNA	Scn11a	protein_coding	0.003825779	0	1.168565445	4.300215889	6.544131183	0.635587637	3.019882687	0.020249815	http://www.ncbi.nlm.nih.gov/nuccore/XM_017595517.1
XM_017595516.1	mRNA	Scn11a	protein_coding	0.003825779	0	1.168565445	4.300215889	6.544131183	0.635587637	3.019881925	0.020252701	http://www.ncbi.nlm.nih.gov/nuccore/XM_017595516.1
NM_019265.2	mRNA	Scn11a	protein_coding	0.003825779	0	1.168565445	4.300215889	6.544131183	0.635587637	3.019880615	0.020257655	http://www.ncbi.nlm.nih.gov/nuccore/NM_019265.2
NM_001006968.1	mRNA	Tsen34	protein_coding	7.327523184	9.424467069	6.339681659	16.21870573	21.24716987	16.47372302	1.207611648	0.020342943	http://www.ncbi.nlm.nih.gov/nuccore/NM_001006968.1
XM_017599552.1	mRNA	LOC302228	protein_coding	1.072572487	1.85602703	4.72653633	1.39E-17	1.39E-17	1.39E-17	-4.421699344	0.020355833	http://www.ncbi.nlm.nih.gov/nuccore/XM_017599552.1
NM_001108844.1	mRNA	Map6d1	protein_coding	13.48945872	8.453481204	1.659722175	14.18491001	27.73134458	24.96412428	1.475796415	0.020361453	http://www.ncbi.nlm.nih.gov/nuccore/NM_001108844.1
XM_006240173.3	mRNA	Cdkl1	protein_coding	14.72731241	28.25986394	24.67622541	61.22840596	46.01311439	32.69423627	1.045355794	0.020401194	http://www.ncbi.nlm.nih.gov/nuccore/XM_006240173.3
XM_017590954.1	mRNA	Ankrd55	protein_coding	14.62362773	14.08346825	12.5121729	28.03394791	25.72436366	29.89808358	1.014290533	0.020462676	http://www.ncbi.nlm.nih.gov/nuccore/XM_017590954.1
XM_008771936.2	mRNA	Chst9	protein_coding	237.0263903	198.2180069	67.19202535	325.6550483	567.735287	157.9590431	1.066116529	0.020481583	http://www.ncbi.nlm.nih.gov/nuccore/XM_008771936.2
NM_001109260.1	mRNA	RGD1561849	protein_coding	18.68231944	6.475802646	7.70862551	20.69562964	65.08028981	14.2327071	1.592386256	0.02049756	http://www.ncbi.nlm.nih.gov/nuccore/NM_001109260.1
NM_001108519.1	mRNA	Ms4a8	protein_coding	26.06692583	22.5530061	14.08431594	46.44404605	91.72721412	19.85066354	1.330664273	0.020782193	http://www.ncbi.nlm.nih.gov/nuccore/NM_001108519.1
XM_008760306.1	mRNA	Dmrt2	protein_coding	7.331819284	14.23997716	1.657658421	25.95239531	58.60880045	5.831879168	1.951174741	0.020782456	http://www.ncbi.nlm.nih.gov/nuccore/XM_008760306.1
NM_001109020.1	mRNA	Upk3bl	protein_coding	1.042255275	0.940150982	0.035216254	0.186531094	46.04779167	0	4.229538015	0.020865754	http://www.ncbi.nlm.nih.gov/nuccore/NM_001109020.1
XM_006243466.2	mRNA	Ttk	protein_coding	45.07834218	79.93019061	71.69928344	125.1329468	219.7042337	62.81783893	1.050163518	0.020959444	http://www.ncbi.nlm.nih.gov/nuccore/XM_006243466.2
NM_017131.2	mRNA	Casq2	protein_coding	91.53787313	32.70923364	11.11569239	85.52617188	312.334818	42.71450199	1.701658808	0.021249556	http://www.ncbi.nlm.nih.gov/nuccore/NM_017131.2
NM_001170470.1	mRNA	Chst9	protein_coding	152.4220785	141.9300276	46.01013349	216.8024488	398.3621229	113.2817666	1.099055622	0.021275131	http://www.ncbi.nlm.nih.gov/nuccore/NM_001170470.1
XM_006249493.2	mRNA	Foxn4	protein_coding	32.30539708	19.63345594	21.28438674	86.11742566	127.6752958	9.65364626	1.606743667	0.021313234	http://www.ncbi.nlm.nih.gov/nuccore/XM_006249493.2
XM_006237453.3	mRNA	Clec2dl1	protein_coding	13.67234866	10.16001791	38.34248096	70.87525213	51.54473637	32.58258898	1.306088952	0.02132128	http://www.ncbi.nlm.nih.gov/nuccore/XM_006237453.3
NM_001191778.1	mRNA	Aldh1l2	protein_coding	44.60909619	9.200604236	9.363462722	65.68811007	84.09925832	29.0527704	1.498044409	0.021387122	http://www.ncbi.nlm.nih.gov/nuccore/NM_001191778.1
XM_017601111.1	mRNA	RGD1305184	protein_coding	87.43843518	26.05499266	30.47601591	23.62498969	21.20842621	13.7918369	-1.28846787	0.02145924	http://www.ncbi.nlm.nih.gov/nuccore/XM_017601111.1
NM_001108912.1	mRNA	Ffar3	protein_coding	1.39E-17	1.39E-17	1.39E-17	6.338310863	0	2.442859318	4.609661175	0.021617925	http://www.ncbi.nlm.nih.gov/nuccore/NM_001108912.1
NM_001108297.1	mRNA	Gsdma	protein_coding	0.011183056	1.898049439	1.242932183	3.297675741	4.573863032	7.628792364	2.169899377	0.021672008	http://www.ncbi.nlm.nih.gov/nuccore/NM_001108297.1
XM_006247357.3	mRNA	Krt12	protein_coding	12.44976511	5.585614306	4.008266683	1.107895793	3.752548922	0.738062134	-1.91115587	0.021694987	http://www.ncbi.nlm.nih.gov/nuccore/XM_006247357.3
XM_017600007.1	mRNA	Erc2	protein_coding	0.003813853	0.951659845	0.017791598	1.186449689	15.08951908	0.55634865	3.603465536	0.021865244	http://www.ncbi.nlm.nih.gov/nuccore/XM_017600007.1
XM_017600006.1	mRNA	Erc2	protein_coding	0.003813853	0.951659845	0.017791598	1.186449689	15.08951908	0.55634865	3.603467652	0.021869801	http://www.ncbi.nlm.nih.gov/nuccore/XM_017600006.1
XM_017600004.1	mRNA	Erc2	protein_coding	0.003813853	0.951659845	0.017791598	1.186449689	15.08951908	0.55634865	3.603469956	0.021874764	http://www.ncbi.nlm.nih.gov/nuccore/XM_017600004.1
XM_017600003.1	mRNA	Erc2	protein_coding	0.003813853	0.951659845	0.017791598	1.186449689	15.08951908	0.55634865	3.60347219	0.021879578	http://www.ncbi.nlm.nih.gov/nuccore/XM_017600003.1
XM_017600002.1	mRNA	Erc2	protein_coding	0.003813853	0.951659845	0.017791598	1.186449689	15.08951908	0.55634865	3.603474768	0.021885132	http://www.ncbi.nlm.nih.gov/nuccore/XM_017600002.1
XM_008760543.2	mRNA	Plekhs1	protein_coding	13.55729772	17.98548497	1.78667859	29.10906916	25.70702998	31.58775115	1.358379539	0.021935059	http://www.ncbi.nlm.nih.gov/nuccore/XM_008760543.2
XM_008766710.2	mRNA	Ccdc13	protein_coding	34.39519235	29.14592437	14.29531355	43.24833305	63.67535377	49.61076511	1.002840324	0.022034588	http://www.ncbi.nlm.nih.gov/nuccore/XM_008766710.2
XM_017595613.1	mRNA	Deup1	protein_coding	48.03379471	54.59797494	24.34492528	89.53899104	158.0228428	39.62333298	1.178763927	0.022036726	http://www.ncbi.nlm.nih.gov/nuccore/XM_017595613.1
NM_001271371.1	mRNA	Anks1b	protein_coding	28.10522191	10.16828161	20.99981397	8.597049157	9.256495293	4.781971343	-1.37708972	0.022138066	http://www.ncbi.nlm.nih.gov/nuccore/NM_001271371.1
XM_006230129.3	mRNA	Acsm1	protein_coding	50.16754719	80.16516796	16.04827036	124.9518677	144.7994187	64.6825691	1.196317255	0.022193799	http://www.ncbi.nlm.nih.gov/nuccore/XM_006230129.3
XM_017591423.1	mRNA	LOC108350249	protein_coding	17.75893392	20.72654038	11.5324891	2.268235736	8.341422437	8.415527934	-1.367031611	0.022205579	http://www.ncbi.nlm.nih.gov/nuccore/XM_017591423.1
NM_001012071.1	mRNA	Gsto2	protein_coding	5.265425131	8.469891389	8.591651617	2.163379161	2.777540865	1.599153495	-1.714852723	0.022208734	http://www.ncbi.nlm.nih.gov/nuccore/NM_001012071.1
NM_012952.1	mRNA	Fgf9	protein_coding	12.48067816	7.474608532	6.414915805	20.48307118	19.3039443	20.72473543	1.184943639	0.02230127	http://www.ncbi.nlm.nih.gov/nuccore/NM_012952.1
XM_008763299.2	mRNA	Ano2	protein_coding	155.823515	164.2016285	234.7258364	39.2151333	168.4087793	54.00654449	-1.085813527	0.022421098	http://www.ncbi.nlm.nih.gov/nuccore/XM_008763299.2
XM_017596713.1	mRNA	LOC685668	protein_coding	0.021542207	4.773382218	1.331633234	15.94965999	8.260902833	2.971756849	2.079591544	0.022445555	http://www.ncbi.nlm.nih.gov/nuccore/XM_017596713.1
XM_008766884.2	mRNA	LOC685668	protein_coding	0.021542207	4.773382218	1.331633234	15.94965999	8.260902833	2.971756849	2.079596577	0.022451005	http://www.ncbi.nlm.nih.gov/nuccore/XM_008766884.2
XM_017594830.1	mRNA	Anks1b	protein_coding	29.13936801	13.02295197	17.53033623	8.616067643	11.13876065	4.74618076	-1.274341149	0.022510269	http://www.ncbi.nlm.nih.gov/nuccore/XM_017594830.1
XM_017588642.1	mRNA	Sbk1	protein_coding	1.067226376	2.831913577	2.46533625	8.586408503	5.465196704	7.463893729	1.701586705	0.022525084	http://www.ncbi.nlm.nih.gov/nuccore/XM_017588642.1
XM_006238943.3	mRNA	Sync	protein_coding	151.1743921	62.71720992	48.15114036	138.1936393	248.9667499	138.7358049	1.004077276	0.022547385	http://www.ncbi.nlm.nih.gov/nuccore/XM_006238943.3
XM_006240675.3	mRNA	LOC100910275	protein_coding	100.0112268	42.0838709	33.13146058	139.9735596	116.8997324	94.05385843	1.001347752	0.02271019	http://www.ncbi.nlm.nih.gov/nuccore/XM_006240675.3
NM_001270858.1	mRNA	Stmn4	protein_coding	7.274139749	2.759907454	4.978419576	15.0544951	10.03294201	14.99767221	1.401223876	0.0227765	http://www.ncbi.nlm.nih.gov/nuccore/NM_001270858.1
XM_006253433.3	mRNA	LOC290876	protein_coding	27.20320471	21.47331065	40.2751993	11.92253692	15.6813775	14.93915205	-1.055887596	0.022846804	http://www.ncbi.nlm.nih.gov/nuccore/XM_006253433.3
XM_006227600.3	mRNA	Raet1e	protein_coding	8.372083881	12.2863619	5.254083111	23.6404488	22.13610968	14.63390551	1.202578416	0.022932017	http://www.ncbi.nlm.nih.gov/nuccore/XM_006227600.3
XM_017590769.1	mRNA	Mab21l3	protein_coding	4.224624791	11.3882164	3.961254864	37.33450155	21.17445102	5.15719573	1.697939877	0.022941924	http://www.ncbi.nlm.nih.gov/nuccore/XM_017590769.1
XM_008761375.2	mRNA	Mab21l3	protein_coding	4.224624791	11.3882164	3.961254864	37.33450155	21.17445102	5.15719573	1.697941958	0.022946132	http://www.ncbi.nlm.nih.gov/nuccore/XM_008761375.2
XM_008761374.2	mRNA	Mab21l3	protein_coding	4.224624791	11.3882164	3.961254864	37.33450155	21.17445102	5.15719573	1.697944255	0.022950779	http://www.ncbi.nlm.nih.gov/nuccore/XM_008761374.2
XM_006233045.3	mRNA	Mab21l3	protein_coding	4.224624791	11.3882164	3.961254864	37.33450155	21.17445102	5.15719573	1.697946429	0.022955175	http://www.ncbi.nlm.nih.gov/nuccore/XM_006233045.3
XM_006256858.3	mRNA	Asb11	protein_coding	8.532567966	53.04967259	15.4781141	2.257195087	14.11104133	1.384543113	-2.08603269	0.022977509	http://www.ncbi.nlm.nih.gov/nuccore/XM_006256858.3
NM_001008522.1	mRNA	Aox2	protein_coding	2.094655094	3.801838576	0.101107667	8.697981348	24.34957548	1.195726132	2.412110095	0.023058405	http://www.ncbi.nlm.nih.gov/nuccore/NM_001008522.1
XM_003750241.2	mRNA	LOC100910275	protein_coding	82.23808596	31.75410851	24.43867597	134.4639743	107.7548634	61.42626425	1.133710217	0.023133163	http://www.ncbi.nlm.nih.gov/nuccore/XM_003750241.2
NM_012777.1	mRNA	Apod	protein_coding	2.124251654	5.678770677	3.752696291	7.771694773	46.78474606	2.673973925	2.268597252	0.0231868	http://www.ncbi.nlm.nih.gov/nuccore/NM_012777.1
XM_001058983.6	mRNA	Lsmem1	protein_coding	0.003825779	0	1.168565445	1.157729359	8.450667994	2.354306706	3.084002052	0.023305229	http://www.ncbi.nlm.nih.gov/nuccore/XM_001058983.6
NM_012501.2	mRNA	Apoc3	protein_coding	1.07743875	2.810496915	4.767760871	6.555676434	12.98717841	9.064219158	1.697048724	0.023332104	http://www.ncbi.nlm.nih.gov/nuccore/NM_012501.2
NM_181082.2	mRNA	Ms4a14	protein_coding	5.243163331	7.545959693	5.063106411	15.08712216	13.77978713	14.91630099	1.272815869	0.023442228	http://www.ncbi.nlm.nih.gov/nuccore/NM_181082.2
XM_006247355.3	mRNA	Cdc6	protein_coding	40.76738084	37.50517129	44.47128156	92.64708509	127.4758685	36.34867599	1.061024773	0.023449396	http://www.ncbi.nlm.nih.gov/nuccore/XM_006247355.3
XM_006234757.3	mRNA	Knstrn	protein_coding	22.00790662	35.81576598	22.58574685	36.92520319	104.6377271	38.35961191	1.159328041	0.023463275	http://www.ncbi.nlm.nih.gov/nuccore/XM_006234757.3
XM_008760850.2	mRNA	LOC102548546	protein_coding	29.40391273	46.93988099	63.67659043	4.571748664	28.78312232	22.55017912	-1.326081431	0.023474414	http://www.ncbi.nlm.nih.gov/nuccore/XM_008760850.2
XM_008765582.2	mRNA	Lrrc24	protein_coding	25.02922054	15.87393896	21.06317859	2.299715643	8.278279091	13.63566595	-1.337103283	0.023480547	http://www.ncbi.nlm.nih.gov/nuccore/XM_008765582.2
XM_006241935.3	mRNA	RGD1309808	protein_coding	40.69779231	19.52419648	42.92444789	17.21220811	9.04643609	20.14415362	-1.148471152	0.023510063	http://www.ncbi.nlm.nih.gov/nuccore/XM_006241935.3
NM_001106469.1	mRNA	Myoz2	protein_coding	36.29219866	14.0142291	0.584240605	48.67977634	107.3858915	31.54566034	1.870653162	0.023597706	http://www.ncbi.nlm.nih.gov/nuccore/NM_001106469.1
NM_001127343.1	mRNA	Tp63	protein_coding	16.6952816	21.74219089	4.344229274	16.57977104	130.0713529	14.78364167	1.913871171	0.02359909	http://www.ncbi.nlm.nih.gov/nuccore/NM_001127343.1
NM_001106456.1	mRNA	Mab21l3	protein_coding	4.23860649	13.28470365	5.186536017	50.10633632	22.02067226	5.069335103	1.771200176	0.023683855	http://www.ncbi.nlm.nih.gov/nuccore/NM_001106456.1
XM_017591991.1	mRNA	Bpifb1	protein_coding	2791.333829	2036.383311	419.760108	4885.498448	4959.164799	1590.168823	1.123974626	0.023802406	http://www.ncbi.nlm.nih.gov/nuccore/XM_017591991.1
XM_006252103.3	mRNA	Pbk	protein_coding	45.93023082	31.81907266	40.85993395	65.93929173	143.3256361	43.09078802	1.085877506	0.023806066	http://www.ncbi.nlm.nih.gov/nuccore/XM_006252103.3
XM_017601026.1	mRNA	Ppp2r2b	protein_coding	66.67585602	36.52565413	26.76004219	64.9015074	128.3577733	71.71807699	1.025574012	0.023881267	http://www.ncbi.nlm.nih.gov/nuccore/XM_017601026.1
XM_006234956.3	mRNA	Gpat2	protein_coding	0.08449486	21.87437018	8.830125723	3.148026239	0	0	-3.191507105	0.023954108	http://www.ncbi.nlm.nih.gov/nuccore/XM_006234956.3
XM_006254435.3	mRNA	Chst9	protein_coding	228.6698263	193.5302024	64.70986955	313.7933794	548.4127254	148.004107	1.053926446	0.023967922	http://www.ncbi.nlm.nih.gov/nuccore/XM_006254435.3
XM_008770166.2	mRNA	Bend4	protein_coding	0.003825779	0	1.168565445	7.431377766	5.570858485	0	3.167616935	0.023979222	http://www.ncbi.nlm.nih.gov/nuccore/XM_008770166.2
XM_008763960.2	mRNA	Foxd3	protein_coding	0.003825779	0	1.168565445	7.431377766	5.570858485	0	3.167616829	0.02398565	http://www.ncbi.nlm.nih.gov/nuccore/XM_008763960.2
XM_008760182.2	mRNA	LOC102547221	protein_coding	0.034234023	8.602559752	1.427731261	1.39E-17	1.39E-17	1.39E-17	-4.798425408	0.023998227	http://www.ncbi.nlm.nih.gov/nuccore/XM_008760182.2
NM_001100967.1	mRNA	Nyx	protein_coding	8.481828935	24.52425308	22.06680226	6.477228447	10.24803666	3.081663334	-1.460890124	0.02400514	http://www.ncbi.nlm.nih.gov/nuccore/NM_001100967.1
XM_006252105.2	mRNA	Pbk	protein_coding	45.93375816	32.76562047	40.87576718	65.94841632	147.0285587	43.07756125	1.095197619	0.024033376	http://www.ncbi.nlm.nih.gov/nuccore/XM_006252105.2
XM_006230127.3	mRNA	Acsm1	protein_coding	78.31643242	100.775667	19.92817503	155.193882	198.2561568	87.03255951	1.149364419	0.024041702	http://www.ncbi.nlm.nih.gov/nuccore/XM_006230127.3
XM_017590478.1	mRNA	Tex40	protein_coding	8.249718978	0	1.407407646	1.39E-17	1.39E-17	1.39E-17	-4.745314569	0.024065691	http://www.ncbi.nlm.nih.gov/nuccore/XM_017590478.1
XM_017593038.1	mRNA	Ano2	protein_coding	155.8193546	160.437585	233.4719759	39.2151333	168.4087793	54.00654449	-1.072752074	0.024242463	http://www.ncbi.nlm.nih.gov/nuccore/XM_017593038.1
NM_031730.2	mRNA	Kcnd2	protein_coding	4.198697776	3.719205387	7.229203201	12.94528096	10.98551428	15.02149292	1.353424366	0.024255335	http://www.ncbi.nlm.nih.gov/nuccore/NM_031730.2
XM_006240405.3	mRNA	RGD1565693	protein_coding	5.217536579	5.656926204	2.664361522	1.068880218	0	0.831257928	-2.641396503	0.024278513	http://www.ncbi.nlm.nih.gov/nuccore/XM_006240405.3
XM_006233642.2	mRNA	Entpd8	protein_coding	13.53532968	8.403767828	8.815279281	24.89183626	56.72690941	8.359145915	1.537174654	0.024352446	http://www.ncbi.nlm.nih.gov/nuccore/XM_006233642.2
NM_013117.1	mRNA	Col11a1	protein_coding	29.25656077	23.39396859	32.01870108	93.43416517	80.27781704	21.40430617	1.202632605	0.024407664	http://www.ncbi.nlm.nih.gov/nuccore/NM_013117.1
NM_001127344.1	mRNA	Tp63	protein_coding	6.256080645	7.568232646	1.528710205	5.676553444	55.13600108	6.811422208	2.109498321	0.024456208	http://www.ncbi.nlm.nih.gov/nuccore/NM_001127344.1
NM_001077680.1	mRNA	Bpifb1	protein_coding	2766.248868	2018.546583	414.8019074	4831.591989	4879.995575	1575.259708	1.118409064	0.024466916	http://www.ncbi.nlm.nih.gov/nuccore/NM_001077680.1
XM_001078490.5	mRNA	LOC691485	protein_coding	15.71401616	26.44705253	11.59886949	24.0773698	125.3431292	16.44990098	1.623660455	0.024581511	http://www.ncbi.nlm.nih.gov/nuccore/XM_001078490.5
XM_006252133.3	mRNA	Ebf2	protein_coding	10.38420484	7.527013682	1.598122574	6.787410507	66.25196017	9.251187956	2.051935141	0.024604179	http://www.ncbi.nlm.nih.gov/nuccore/XM_006252133.3
XM_017596930.1	mRNA	LOC108352018	protein_coding	16.7091835	16.92220026	12.62193514	9.585258905	2.661602344	5.773684827	-1.348508337	0.024706538	http://www.ncbi.nlm.nih.gov/nuccore/XM_017596930.1
XM_017596929.1	mRNA	LOC108352018	protein_coding	16.7091835	16.92220026	12.62193514	9.585258905	2.661602344	5.773684827	-1.348508078	0.024707216	http://www.ncbi.nlm.nih.gov/nuccore/XM_017596929.1
XM_017596928.1	mRNA	LOC108352018	protein_coding	16.7091835	16.92220026	12.62193514	9.585258905	2.661602344	5.773684827	-1.34850654	0.024711257	http://www.ncbi.nlm.nih.gov/nuccore/XM_017596928.1
NM_001017496.1	mRNA	Cxcl13	protein_coding	109.4536664	62.84719208	30.8864641	137.9961809	184.4336397	90.46254792	1.022869967	0.024789809	http://www.ncbi.nlm.nih.gov/nuccore/NM_001017496.1
NM_001101002.1	mRNA	Pou6f2	protein_coding	3.13306083	4.746680833	0.132062125	1.39E-17	1.39E-17	1.39E-17	-4.52219645	0.024836509	http://www.ncbi.nlm.nih.gov/nuccore/NM_001101002.1
NM_001039342.2	mRNA	Zdhhc11	protein_coding	3.13306083	4.746680833	0.132062125	1.39E-17	1.39E-17	1.39E-17	-4.522191066	0.024840614	http://www.ncbi.nlm.nih.gov/nuccore/NM_001039342.2
XM_006235355.3	mRNA	Bpifb1	protein_coding	2784.01945	2039.202043	419.7598458	4873.631011	4885.512685	1583.544074	1.113540783	0.024867977	http://www.ncbi.nlm.nih.gov/nuccore/XM_006235355.3
NM_022274.1	mRNA	Birc5	protein_coding	6.256364533	6.601822664	2.710823438	11.9980578	37.34112185	5.223690622	1.78197506	0.02490563	http://www.ncbi.nlm.nih.gov/nuccore/NM_022274.1
XM_006241723.3	mRNA	Fam135b	protein_coding	12.59824084	2.615668438	35.62445526	2.230086481	5.548605292	5.882672584	-1.895938822	0.024990594	http://www.ncbi.nlm.nih.gov/nuccore/XM_006241723.3
XM_017600922.1	mRNA	Chst9	protein_coding	271.4840893	211.3287912	73.42180114	349.3815298	619.302895	169.5449457	1.033813958	0.025063898	http://www.ncbi.nlm.nih.gov/nuccore/XM_017600922.1
NM_001109344.2	mRNA	Dok5	protein_coding	2.095022428	0.904989592	3.579291426	8.606461239	9.245506887	5.644717733	1.805243372	0.025080599	http://www.ncbi.nlm.nih.gov/nuccore/NM_001109344.2
NM_001108643.1	mRNA	Tmem72	protein_coding	2.080134467	0.92108298	1.275049568	14.81251236	2.645764528	3.077601101	2.185265638	0.025122587	http://www.ncbi.nlm.nih.gov/nuccore/NM_001108643.1
XM_017596459.1	mRNA	Aox2	protein_coding	2.094655094	3.801838576	0.101107667	8.675852089	21.53404571	1.222898541	2.288996958	0.025225091	http://www.ncbi.nlm.nih.gov/nuccore/XM_017596459.1
XM_017595475.1	mRNA	Rbp2	protein_coding	6.23385393	5.668116441	0.190550951	1.056447703	0	0	-3.253138755	0.025481796	http://www.ncbi.nlm.nih.gov/nuccore/XM_017595475.1
NM_001100781.1	mRNA	Nanog	protein_coding	3.197900374	11.37565119	6.285263076	1.099220602	2.805236412	0.758490064	-2.07501646	0.025602998	http://www.ncbi.nlm.nih.gov/nuccore/NM_001100781.1
XM_006256945.3	mRNA	Smpx	protein_coding	19.69159351	4.577770955	6.506052417	9.010584738	94.91564034	16.64733621	1.950922734	0.025609799	http://www.ncbi.nlm.nih.gov/nuccore/XM_006256945.3
NM_022848.3	mRNA	Atp1a4	protein_coding	13.53439093	10.32436465	6.50248994	3.246661032	4.641217044	2.396383459	-1.531616202	0.025612221	http://www.ncbi.nlm.nih.gov/nuccore/NM_022848.3
XM_017591817.1	mRNA	Noxa1	protein_coding	7.28900823	4.664424284	5.036635185	21.7220855	70.83807371	0.08032589	2.417248768	0.02563209	http://www.ncbi.nlm.nih.gov/nuccore/XM_017591817.1
XM_017600923.1	mRNA	Chst9	protein_coding	265.2226521	210.3975507	73.40993175	342.9171479	614.7129974	164.5648663	1.032181971	0.025699105	http://www.ncbi.nlm.nih.gov/nuccore/XM_017600923.1
XM_341397.7	mRNA	Smim4	protein_coding	24.13294647	44.2812737	31.12681141	83.91087378	88.61292299	33.15826561	1.046918299	0.025736063	http://www.ncbi.nlm.nih.gov/nuccore/XM_341397.7
NM_001100942.1	mRNA	Pomp	protein_coding	6.299508728	9.424143368	7.483492308	13.0455233	20.31375025	19.12400431	1.165042468	0.025813544	http://www.ncbi.nlm.nih.gov/nuccore/NM_001100942.1
XM_008760631.2	mRNA	Dmgdh	protein_coding	0.007552075	0.940112252	1.207978124	10.59886478	0	5.823131424	2.739443138	0.025831737	http://www.ncbi.nlm.nih.gov/nuccore/XM_008760631.2
XM_008761636.1	mRNA	Tmem8c	protein_coding	5.178262223	2.811039921	0.132356594	1.39E-17	1.39E-17	1.39E-17	-4.539713555	0.025846307	http://www.ncbi.nlm.nih.gov/nuccore/XM_008761636.1
XM_017589694.1	mRNA	Slit1	protein_coding	1.07721486	4.746337345	2.529192672	10.73796897	13.00690927	3.825127389	1.672687903	0.025987611	http://www.ncbi.nlm.nih.gov/nuccore/XM_017589694.1
NM_022953.2	mRNA	Slit1	protein_coding	1.07721486	4.746337345	2.529192672	10.73796897	13.00690927	3.825127389	1.672690244	0.025992391	http://www.ncbi.nlm.nih.gov/nuccore/NM_022953.2
XM_017593203.1	mRNA	Oprk1	protein_coding	1.034172126	0	0.017814884	5.32909911	4.640439655	0.650434901	2.930532371	0.026115294	http://www.ncbi.nlm.nih.gov/nuccore/XM_017593203.1
XM_017598146.1	mRNA	Hhla2	protein_coding	1.072677702	0.897604614	5.828851	1.39E-17	1.39E-17	1.39E-17	-4.454343259	0.026188881	http://www.ncbi.nlm.nih.gov/nuccore/XM_017598146.1
XM_006240285.3	mRNA	Smoc1	protein_coding	45.00603648	69.65805111	42.56694647	84.31382819	207.0071889	50.39399131	1.120031529	0.02625752	http://www.ncbi.nlm.nih.gov/nuccore/XM_006240285.3
XM_006233046.3	mRNA	Mab21l3	protein_coding	7.338215566	12.29683749	5.232394172	50.13945651	24.82081779	5.052979204	1.689359748	0.026270107	http://www.ncbi.nlm.nih.gov/nuccore/XM_006233046.3
XM_006247877.2	mRNA	Gcgr	protein_coding	2.062337817	0	0.035261283	6.478029203	14.07479824	0	3.044642594	0.026328938	http://www.ncbi.nlm.nih.gov/nuccore/XM_006247877.2
XM_017592592.1	mRNA	Lag3	protein_coding	81.51278501	68.445028	86.54673346	42.0029822	16.2323608	58.74697789	-1.015782731	0.02633512	http://www.ncbi.nlm.nih.gov/nuccore/XM_017592592.1
XM_008766230.2	mRNA	Celf6	protein_coding	1.39E-17	1.39E-17	1.39E-17	3.215478356	4.683246334	0	4.432214926	0.026376204	http://www.ncbi.nlm.nih.gov/nuccore/XM_008766230.2
XM_008766229.2	mRNA	Celf6	protein_coding	1.39E-17	1.39E-17	1.39E-17	3.215478356	4.683246334	0	4.432219494	0.026382116	http://www.ncbi.nlm.nih.gov/nuccore/XM_008766229.2
XM_008766227.2	mRNA	Celf6	protein_coding	1.39E-17	1.39E-17	1.39E-17	3.215478356	4.683246334	0	4.432221203	0.02638433	http://www.ncbi.nlm.nih.gov/nuccore/XM_008766227.2
NM_001106827.1	mRNA	Celf6	protein_coding	1.39E-17	1.39E-17	1.39E-17	3.215478356	4.683246334	0	4.432224124	0.026388113	http://www.ncbi.nlm.nih.gov/nuccore/NM_001106827.1
XM_017591820.1	mRNA	Noxa1	protein_coding	7.28900823	4.664424284	5.036635185	21.70892869	68.04829271	0.089532986	2.3734991	0.026576034	http://www.ncbi.nlm.nih.gov/nuccore/XM_017591820.1
XM_017597749.1	mRNA	Prcd	protein_coding	15.55844535	2.694305842	8.714128397	0.03731124	4.700006358	1.599690857	-2.012197712	0.026636053	http://www.ncbi.nlm.nih.gov/nuccore/XM_017597749.1
XM_017590650.1	mRNA	Col11a1	protein_coding	29.26092837	23.3888494	33.21073162	93.43416517	80.27781704	21.40430617	1.182301718	0.026637027	http://www.ncbi.nlm.nih.gov/nuccore/XM_017590650.1
XM_017594413.1	mRNA	LOC108351182	protein_coding	6.242048516	4.691703491	2.664722201	0.011194031	0	1.748129345	-2.666818185	0.026694801	http://www.ncbi.nlm.nih.gov/nuccore/XM_017594413.1
NM_001033072.1	mRNA	LOC500959	protein_coding	4.204473694	4.672563888	7.265016132	20.37276456	4.36072959	22.7690129	1.535997815	0.026727033	http://www.ncbi.nlm.nih.gov/nuccore/NM_001033072.1
XM_017593040.1	mRNA	Ano2	protein_coding	155.811939	161.3906902	223.6628118	38.14137143	168.4215774	53.17141189	-1.059724701	0.026870368	http://www.ncbi.nlm.nih.gov/nuccore/XM_017593040.1
NM_001105935.1	mRNA	Foxn4	protein_coding	27.07226914	14.9368105	16.34222742	67.80795014	102.7979637	7.237654882	1.603973372	0.026943063	http://www.ncbi.nlm.nih.gov/nuccore/NM_001105935.1
XM_008759771.2	mRNA	Acsm1	protein_coding	64.74655855	86.69003369	17.37030998	133.6265929	172.4972472	70.4339942	1.161217712	0.026958754	http://www.ncbi.nlm.nih.gov/nuccore/XM_008759771.2
XM_017600049.1	mRNA	Adprhl1	protein_coding	23.85605451	3.594186294	11.29476253	24.93071358	38.77818707	33.15407797	1.311981627	0.02700212	http://www.ncbi.nlm.nih.gov/nuccore/XM_017600049.1
XM_017599117.1	mRNA	RGD1560394	protein_coding	10.42122008	8.443613324	6.390363529	17.3552075	40.01652717	9.381862451	1.388368642	0.027263146	http://www.ncbi.nlm.nih.gov/nuccore/XM_017599117.1
XM_006240652.3	mRNA	LOC691485	protein_coding	15.70139743	23.59553401	11.54853023	21.92836242	123.5309477	14.78799875	1.652684175	0.027319878	http://www.ncbi.nlm.nih.gov/nuccore/XM_006240652.3
XM_017599469.1	mRNA	LOC108352751	protein_coding	17.66316132	8.383289242	7.72893288	6.366735694	2.731018603	1.512795183	-1.651005859	0.027363746	http://www.ncbi.nlm.nih.gov/nuccore/XM_017599469.1
XM_008760544.2	mRNA	Plekhs1	protein_coding	11.50011355	19.91217693	1.785970583	29.10317235	24.77428193	31.60306026	1.350725932	0.027451302	http://www.ncbi.nlm.nih.gov/nuccore/XM_008760544.2
NM_001039686.1	mRNA	Gkn2	protein_coding	0.049227941	7.566611579	8.383868154	1.068880218	0	0.831257928	-2.874123358	0.027761617	http://www.ncbi.nlm.nih.gov/nuccore/NM_001039686.1
NM_001169142.1	mRNA	Nlrp12	protein_coding	27.06197823	11.13014802	18.63089425	53.80188231	71.2735994	15.70652049	1.303908443	0.02778456	http://www.ncbi.nlm.nih.gov/nuccore/NM_001169142.1
XM_017595513.1	mRNA	Gria4	protein_coding	0.021602265	3.801567636	2.465081888	5.468690998	14.00239389	4.748028732	1.87829082	0.027931393	http://www.ncbi.nlm.nih.gov/nuccore/XM_017595513.1
XM_017595511.1	mRNA	Gria4	protein_coding	0.021602265	3.801567636	2.465081888	5.468690998	14.00239389	4.748028732	1.878291599	0.027937077	http://www.ncbi.nlm.nih.gov/nuccore/XM_017595511.1
XM_017595510.1	mRNA	Gria4	protein_coding	0.021602265	3.801567636	2.465081888	5.468690998	14.00239389	4.748028732	1.878292407	0.027942971	http://www.ncbi.nlm.nih.gov/nuccore/XM_017595510.1
XM_017601519.1	mRNA	LOC501346	protein_coding	2.101451518	2.820978769	2.498486649	1.39E-17	1.39E-17	1.39E-17	-4.38711121	0.027966114	http://www.ncbi.nlm.nih.gov/nuccore/XM_017601519.1
XM_006228697.3	mRNA	Zfp30	protein_coding	2.101451518	2.820978769	2.498486649	1.39E-17	1.39E-17	1.39E-17	-4.387110897	0.027968697	http://www.ncbi.nlm.nih.gov/nuccore/XM_006228697.3
XM_006228696.3	mRNA	Zfp30	protein_coding	2.101451518	2.820978769	2.498486649	1.39E-17	1.39E-17	1.39E-17	-4.387110585	0.027971281	http://www.ncbi.nlm.nih.gov/nuccore/XM_006228696.3
XM_006232601.3	mRNA	S100a5	protein_coding	0.014765622	1.886115151	2.39223291	5.446665042	15.00163866	1.331191566	2.248077018	0.02797295	http://www.ncbi.nlm.nih.gov/nuccore/XM_006232601.3
XM_006228752.3	mRNA	LOC102552698	protein_coding	1.115505382	15.2749151	1.578941633	1.068880218	0	0.831257928	-3.011365433	0.027994172	http://www.ncbi.nlm.nih.gov/nuccore/XM_006228752.3
NM_012653.2	mRNA	Slc9a2	protein_coding	18.74363594	15.03657428	7.879496164	0.069812531	9.395798252	3.219728847	-1.673092329	0.028022148	http://www.ncbi.nlm.nih.gov/nuccore/NM_012653.2
NM_001108137.2	mRNA	Mfrp	protein_coding	0.003825779	0	1.168565445	0.065152241	4.617908479	6.851324898	3.032102203	0.028070886	http://www.ncbi.nlm.nih.gov/nuccore/NM_001108137.2
XM_006254111.3	mRNA	Pom121l2	protein_coding	3.126132943	1.856243571	2.498763142	1.39E-17	1.39E-17	1.39E-17	-4.394316901	0.028254748	http://www.ncbi.nlm.nih.gov/nuccore/XM_006254111.3
XM_008762380.1	mRNA	Bpifa2f	protein_coding	10.32194504	0.867003481	1.472471386	1.056447703	0	0	-3.295678425	0.028261464	http://www.ncbi.nlm.nih.gov/nuccore/XM_008762380.1
NM_019308.1	mRNA	Gja6	protein_coding	22.96005061	19.70235889	17.54448312	13.77407333	6.430530871	0.517546446	-1.527306362	0.02830789	http://www.ncbi.nlm.nih.gov/nuccore/NM_019308.1
NM_001271077.1	mRNA	Amelx	protein_coding	3.146676091	4.722677316	2.587087387	0.00566805	0.93872999	0	-3.059119246	0.028324638	http://www.ncbi.nlm.nih.gov/nuccore/NM_001271077.1
NM_001271074.1	mRNA	Amelx	protein_coding	3.146676091	4.722677316	2.587087387	0.00566805	0.93872999	0	-3.059118268	0.028326683	http://www.ncbi.nlm.nih.gov/nuccore/NM_001271074.1
XM_006257236.3	mRNA	LOC100910180	protein_coding	5.169497772	0	2.499317583	1.39E-17	1.39E-17	1.39E-17	-4.417668698	0.028511035	http://www.ncbi.nlm.nih.gov/nuccore/XM_006257236.3
XM_017593103.1	mRNA	LOC102547160	protein_coding	0.003825779	0	1.168565445	3.246661032	4.641217044	2.396383459	2.88123754	0.028584116	http://www.ncbi.nlm.nih.gov/nuccore/XM_017593103.1
XM_006257473.3	mRNA	Rhox5	protein_coding	1.39E-17	1.39E-17	1.39E-17	2.173072072	1.81172493	3.374506904	4.384770494	0.0286053	http://www.ncbi.nlm.nih.gov/nuccore/XM_006257473.3
XM_003749241.4	mRNA	RGD1564247	protein_coding	112.9131992	154.1722631	89.91335831	11.16337029	10.64218548	101.8164269	-1.543988209	0.028605998	http://www.ncbi.nlm.nih.gov/nuccore/XM_003749241.4
XM_017594944.1	mRNA	Stac3	protein_coding	12.56916183	15.03412726	14.84261963	3.312399513	5.50488085	8.471704398	-1.266011823	0.028644245	http://www.ncbi.nlm.nih.gov/nuccore/XM_017594944.1
XM_008768543.2	mRNA	LOC680624	protein_coding	0.0801542	6.49726071	23.46927377	0.021896451	0	3.517755524	-3.021760451	0.028666976	http://www.ncbi.nlm.nih.gov/nuccore/XM_008768543.2
NM_001011972.1	mRNA	Atp6v0d2	protein_coding	6.276594032	6.571736462	6.231337967	18.24094535	14.72241003	11.40094491	1.200726168	0.02869401	http://www.ncbi.nlm.nih.gov/nuccore/NM_001011972.1
XM_225905.7	mRNA	RGD1305184	protein_coding	91.62366828	30.77037267	30.55528094	27.8951592	23.97976526	13.70108011	-1.213950533	0.028730011	http://www.ncbi.nlm.nih.gov/nuccore/XM_225905.7
XM_017597792.1	mRNA	Fbxw10	protein_coding	15.66377987	15.02733153	12.557726	33.4414748	57.5232456	12.51346367	1.252763363	0.028739195	http://www.ncbi.nlm.nih.gov/nuccore/XM_017597792.1
XM_017601406.1	mRNA	LOC501297	protein_coding	10.34199642	1.804585644	2.689698739	2.102031818	0	0	-2.726761944	0.028827282	http://www.ncbi.nlm.nih.gov/nuccore/XM_017601406.1
XM_017590396.1	mRNA	LOC103691376	protein_coding	1.39E-17	1.39E-17	1.39E-17	2.163379161	2.777540865	1.599153495	4.216123537	0.028837301	http://www.ncbi.nlm.nih.gov/nuccore/XM_017590396.1
XM_017590395.1	mRNA	LOC103691376	protein_coding	1.39E-17	1.39E-17	1.39E-17	2.163379161	2.777540865	1.599153495	4.216124163	0.028840642	http://www.ncbi.nlm.nih.gov/nuccore/XM_017590395.1
XM_017590394.1	mRNA	LOC103691376	protein_coding	1.39E-17	1.39E-17	1.39E-17	2.163379161	2.777540865	1.599153495	4.216124447	0.028842157	http://www.ncbi.nlm.nih.gov/nuccore/XM_017590394.1
XM_017590393.1	mRNA	LOC103691376	protein_coding	1.39E-17	1.39E-17	1.39E-17	2.163379161	2.777540865	1.599153495	4.216125045	0.028845354	http://www.ncbi.nlm.nih.gov/nuccore/XM_017590393.1
XM_008760578.2	mRNA	LOC103691376	protein_coding	1.39E-17	1.39E-17	1.39E-17	2.163379161	2.777540865	1.599153495	4.216125644	0.028848552	http://www.ncbi.nlm.nih.gov/nuccore/XM_008760578.2
XM_008760568.2	mRNA	LOC103691376	protein_coding	1.39E-17	1.39E-17	1.39E-17	2.163379161	2.777540865	1.599153495	4.216126266	0.028851877	http://www.ncbi.nlm.nih.gov/nuccore/XM_008760568.2
XM_008760564.2	mRNA	LOC103691376	protein_coding	1.39E-17	1.39E-17	1.39E-17	2.163379161	2.777540865	1.599153495	4.216126866	0.028855081	http://www.ncbi.nlm.nih.gov/nuccore/XM_008760564.2
XM_008760562.2	mRNA	LOC103691376	protein_coding	1.39E-17	1.39E-17	1.39E-17	2.163379161	2.777540865	1.599153495	4.216127248	0.028857127	http://www.ncbi.nlm.nih.gov/nuccore/XM_008760562.2
NM_001013853.1	mRNA	Hba-a1	protein_coding	1203.389793	5240.671623	5114.899997	6825.414062	13433.03088	3305.000704	1.027478194	0.02912776	http://www.ncbi.nlm.nih.gov/nuccore/NM_001013853.1
NM_017072.2	mRNA	Cps1	protein_coding	2.124412949	4.711428428	4.879350489	13.93548013	11.04263794	8.09867086	1.470887542	0.02916843	http://www.ncbi.nlm.nih.gov/nuccore/NM_017072.2
XM_006254078.3	mRNA	LOC102553208	protein_coding	0.028112664	5.716831168	2.528898643	1.39E-17	1.39E-17	1.39E-17	-4.539215647	0.029252345	http://www.ncbi.nlm.nih.gov/nuccore/XM_006254078.3
NM_001033565.1	mRNA	Entpd8	protein_coding	10.41460706	7.490514391	6.366283718	16.30803491	44.71960488	7.656967026	1.485607363	0.029255157	http://www.ncbi.nlm.nih.gov/nuccore/NM_001033565.1
NM_001107439.1	mRNA	Snai3	protein_coding	3.159206841	3.736639097	6.035798902	16.04918648	9.132019534	9.820712489	1.419168999	0.029267625	http://www.ncbi.nlm.nih.gov/nuccore/NM_001107439.1
XM_017594388.1	mRNA	Otof	protein_coding	7.303349525	4.64788915	7.366512163	2.152823509	0.883225287	2.527413958	-1.721963167	0.029290098	http://www.ncbi.nlm.nih.gov/nuccore/XM_017594388.1
XM_017594387.1	mRNA	Otof	protein_coding	7.303349525	4.64788915	7.366512163	2.152823509	0.883225287	2.527413958	-1.721963687	0.02929195	http://www.ncbi.nlm.nih.gov/nuccore/XM_017594387.1
XM_008764535.1	mRNA	Otof	protein_coding	7.303349525	4.64788915	7.366512163	2.152823509	0.883225287	2.527413958	-1.721964227	0.029293872	http://www.ncbi.nlm.nih.gov/nuccore/XM_008764535.1
XM_008764534.2	mRNA	Otof	protein_coding	7.303349525	4.64788915	7.366512163	2.152823509	0.883225287	2.527413958	-1.721965181	0.029297272	http://www.ncbi.nlm.nih.gov/nuccore/XM_008764534.2
XM_006239833.2	mRNA	Otof	protein_coding	7.303349525	4.64788915	7.366512163	2.152823509	0.883225287	2.527413958	-1.721965389	0.029298015	http://www.ncbi.nlm.nih.gov/nuccore/XM_006239833.2
NM_001276720.1	mRNA	Otof	protein_coding	7.303349525	4.64788915	7.366512163	2.152823509	0.883225287	2.527413958	-1.721966569	0.029302222	http://www.ncbi.nlm.nih.gov/nuccore/NM_001276720.1
XM_017593538.1	mRNA	Slc5a9	protein_coding	1.39E-17	1.39E-17	1.39E-17	3.20358289	1.821891227	1.598883903	4.226921045	0.029313223	http://www.ncbi.nlm.nih.gov/nuccore/XM_017593538.1
XM_006238598.3	mRNA	Slc5a9	protein_coding	1.39E-17	1.39E-17	1.39E-17	3.20358289	1.821891227	1.598883903	4.226921953	0.029314594	http://www.ncbi.nlm.nih.gov/nuccore/XM_006238598.3
NM_001108974.1	mRNA	Slc5a9	protein_coding	1.39E-17	1.39E-17	1.39E-17	3.20358289	1.821891227	1.598883903	4.226924006	0.029317693	http://www.ncbi.nlm.nih.gov/nuccore/NM_001108974.1
NM_012794.1	mRNA	Glycam1	protein_coding	62.58995223	75.4333878	3.67587133	125.1512031	228.0174016	63.63664604	1.561812914	0.029497483	http://www.ncbi.nlm.nih.gov/nuccore/NM_012794.1
XM_017594026.1	mRNA	Vsx2	protein_coding	5.249639548	5.608654881	8.494782808	2.152823509	0.883225287	2.527413958	-1.724380554	0.029648274	http://www.ncbi.nlm.nih.gov/nuccore/XM_017594026.1
XM_006231646.3	mRNA	Plekhs1	protein_coding	13.5687063	19.8902143	1.808757433	30.17909132	26.63354289	31.55658941	1.312186664	0.02966718	http://www.ncbi.nlm.nih.gov/nuccore/XM_006231646.3
NM_019282.3	mRNA	Grem1	protein_coding	23.93108047	16.90188239	7.992531713	27.13758386	65.84717139	23.48991112	1.247714336	0.029724717	http://www.ncbi.nlm.nih.gov/nuccore/NM_019282.3
XM_017589520.1	mRNA	Mrgpre	protein_coding	1.39E-17	1.39E-17	1.39E-17	1.123617801	2.765456877	3.374896634	4.373863426	0.029789652	http://www.ncbi.nlm.nih.gov/nuccore/XM_017589520.1
XM_006230870.3	mRNA	Mrgpre	protein_coding	1.39E-17	1.39E-17	1.39E-17	1.123617801	2.765456877	3.374896634	4.373860809	0.02979281	http://www.ncbi.nlm.nih.gov/nuccore/XM_006230870.3
XM_008764180.1	mRNA	LOC100360940	protein_coding	4.220439179	7.535311982	7.364633788	1.107773321	1.833381647	2.527713132	-1.718267043	0.029863027	http://www.ncbi.nlm.nih.gov/nuccore/XM_008764180.1
XM_017590651.1	mRNA	Col11a1	protein_coding	29.25267176	22.4459165	31.99798795	88.05811936	75.66507308	21.43629228	1.143622578	0.030152039	http://www.ncbi.nlm.nih.gov/nuccore/XM_017590651.1
XM_006230141.3	mRNA	RGD1559600	protein_coding	1.072467729	2.820850617	3.617677275	1.39E-17	1.39E-17	1.39E-17	-4.398863752	0.030168348	http://www.ncbi.nlm.nih.gov/nuccore/XM_006230141.3
XM_008762866.2	mRNA	Wee2	protein_coding	1.39E-17	1.39E-17	1.39E-17	1.123689334	3.72331734	2.470531432	4.38081115	0.030169489	http://www.ncbi.nlm.nih.gov/nuccore/XM_008762866.2
XM_001072955.6	mRNA	LOC690020	protein_coding	16.68737553	14.07639231	11.37755407	8.532465706	3.613927562	4.905662639	-1.294077322	0.030315185	http://www.ncbi.nlm.nih.gov/nuccore/XM_001072955.6
XM_006233640.3	mRNA	Entpd8	protein_coding	14.58868976	10.29251743	10.0636271	29.15624358	57.61184929	8.330875638	1.435518591	0.030330009	http://www.ncbi.nlm.nih.gov/nuccore/XM_006233640.3
NM_012936.2	mRNA	Crybb1	protein_coding	1.39E-17	1.39E-17	1.39E-17	2.173436838	5.646091573	0	4.419891602	0.03043373	http://www.ncbi.nlm.nih.gov/nuccore/NM_012936.2
XM_006233210.3	mRNA	Col11a1	protein_coding	29.25322358	21.49293307	33.1684156	90.19191922	74.72595342	21.43240638	1.14884273	0.030682067	http://www.ncbi.nlm.nih.gov/nuccore/XM_006233210.3
XM_017595655.1	mRNA	Ccdc33	protein_coding	38.62431423	29.03375405	33.50064077	71.12141733	101.6764565	31.47552408	1.011579908	0.030718418	http://www.ncbi.nlm.nih.gov/nuccore/XM_017595655.1
XM_008768938.1	mRNA	Grifin	protein_coding	1.39E-17	1.39E-17	1.39E-17	3.203481686	0.8744612	2.49747776	4.219990814	0.030754621	http://www.ncbi.nlm.nih.gov/nuccore/XM_008768938.1
NM_080691.1	mRNA	Cacng3	protein_coding	53.23104755	51.716293	27.98622085	15.19417676	8.044293794	34.81950886	-1.193245858	0.030766096	http://www.ncbi.nlm.nih.gov/nuccore/NM_080691.1
XM_017596840.1	mRNA	LOC103693234	protein_coding	3.125976462	2.821106612	1.358180643	12.8079342	11.12428554	2.128467226	1.776033555	0.030851647	http://www.ncbi.nlm.nih.gov/nuccore/XM_017596840.1
XM_017590695.1	mRNA	S100z	protein_coding	15.53968451	4.613299941	4.050336996	3.191262096	1.832987509	0.737675941	-2.019015861	0.030960075	http://www.ncbi.nlm.nih.gov/nuccore/XM_017590695.1
XM_017590312.1	mRNA	Ms4a12	protein_coding	1.034172126	0	0.017814884	7.417732027	4.627053027	0	3.088945359	0.031011924	http://www.ncbi.nlm.nih.gov/nuccore/XM_017590312.1
NM_198740.2	mRNA	RT1-DMb	protein_coding	10.42242852	5.562863966	9.822381499	28.88688931	16.49275105	13.78741336	1.189953563	0.03119796	http://www.ncbi.nlm.nih.gov/nuccore/NM_198740.2
NM_001127342.1	mRNA	Tp63	protein_coding	17.75202909	23.61542552	6.802817441	16.58528172	133.774993	14.77202843	1.77608002	0.031401965	http://www.ncbi.nlm.nih.gov/nuccore/NM_001127342.1
NM_001099503.1	mRNA	Vom2r52	protein_coding	4.171688744	4.722864789	1.428772265	1.056447703	0	0	-3.033081626	0.031455822	http://www.ncbi.nlm.nih.gov/nuccore/NM_001099503.1
XM_006242933.3	mRNA	Mfrp	protein_coding	1.39E-17	1.39E-17	1.39E-17	0.046822216	1.802419225	6.081100605	4.484550652	0.031656568	http://www.ncbi.nlm.nih.gov/nuccore/XM_006242933.3
XM_006233639.2	mRNA	Entpd8	protein_coding	13.55459966	10.29988829	10.03919132	25.96162472	57.64635711	8.347841219	1.430177238	0.031998113	http://www.ncbi.nlm.nih.gov/nuccore/XM_006233639.2
XM_008759615.2	mRNA	Cyp2c6v1	protein_coding	0.025101736	1.855918361	5.82844133	1.39E-17	1.39E-17	1.39E-17	-4.450845656	0.032007015	http://www.ncbi.nlm.nih.gov/nuccore/XM_008759615.2
XM_008759614.2	mRNA	Cyp2c6v1	protein_coding	0.025101736	1.855918361	5.82844133	1.39E-17	1.39E-17	1.39E-17	-4.450852079	0.032013518	http://www.ncbi.nlm.nih.gov/nuccore/XM_008759614.2
NM_001308145.1	mRNA	Plin1	protein_coding	23.03477144	50.17488203	3.408176887	53.27163245	313.6910697	3.802496844	2.284722958	0.032058761	http://www.ncbi.nlm.nih.gov/nuccore/NM_001308145.1
NM_001271030.1	mRNA	Atp1a4	protein_coding	13.52774958	9.371788394	6.481655648	3.246661032	4.641217044	2.396383459	-1.484513788	0.032126399	http://www.ncbi.nlm.nih.gov/nuccore/NM_001271030.1
XM_008760307.1	mRNA	Dmrt2	protein_coding	5.277971034	17.12647088	1.671101696	22.76741965	59.56630766	6.677964396	1.881795243	0.032168641	http://www.ncbi.nlm.nih.gov/nuccore/XM_008760307.1
NM_181365.2	mRNA	Kcnip4	protein_coding	0.007575194	0	2.305512281	10.61277484	1.729522402	4.904446779	2.785872929	0.032241696	http://www.ncbi.nlm.nih.gov/nuccore/NM_181365.2
XM_006245478.3	mRNA	Prlh	protein_coding	8.349778107	4.625521338	9.726563572	2.173072072	1.81172493	3.374506904	-1.563716008	0.032267868	http://www.ncbi.nlm.nih.gov/nuccore/XM_006245478.3
NM_001108683.1	mRNA	Sync	protein_coding	39.53288295	21.533488	13.06207579	41.11393918	73.03277809	41.08928532	1.062030735	0.032345527	http://www.ncbi.nlm.nih.gov/nuccore/NM_001108683.1
NM_019193.2	mRNA	Sox10	protein_coding	12.42439177	2.733333443	3.94220113	12.01237057	34.46234553	10.34614521	1.551715238	0.032509776	http://www.ncbi.nlm.nih.gov/nuccore/NM_019193.2
NM_144744.3	mRNA	Adipoq	protein_coding	32.54008512	108.6805587	7.472816626	101.8494433	648.05925	3.745876309	2.353443605	0.032729681	http://www.ncbi.nlm.nih.gov/nuccore/NM_144744.3
XM_017601491.1	mRNA	RGD1562660	protein_coding	2.062337817	0	0.035261283	2.223213664	7.475305063	3.218792105	2.417748222	0.032944043	http://www.ncbi.nlm.nih.gov/nuccore/XM_017601491.1
XM_008772436.2	mRNA	RGD1562660	protein_coding	2.062337817	0	0.035261283	2.223213664	7.475305063	3.218792105	2.417747369	0.032949982	http://www.ncbi.nlm.nih.gov/nuccore/XM_008772436.2
XM_006255383.3	mRNA	RGD1562660	protein_coding	2.062337817	0	0.035261283	2.223213664	7.475305063	3.218792105	2.417747054	0.032952178	http://www.ncbi.nlm.nih.gov/nuccore/XM_006255383.3
XM_008764220.1	mRNA	Cela3b	protein_coding	1.39E-17	1.39E-17	1.39E-17	1.123760987	4.683933197	1.576307183	4.387295571	0.03305922	http://www.ncbi.nlm.nih.gov/nuccore/XM_008764220.1
NM_001106692.1	mRNA	Cela3b	protein_coding	1.39E-17	1.39E-17	1.39E-17	1.123760987	4.683933197	1.576307183	4.38729457	0.033063182	http://www.ncbi.nlm.nih.gov/nuccore/NM_001106692.1
XM_017596116.1	mRNA	LOC501033	protein_coding	23.15527488	75.54190335	27.92879847	20.41487871	8.076154703	23.53569214	-1.271770613	0.033111078	http://www.ncbi.nlm.nih.gov/nuccore/XM_017596116.1
NM_131909.1	mRNA	Hrh4	protein_coding	10.49872716	14.08994049	15.93851152	8.520851437	4.571693326	3.15332049	-1.308805834	0.03316944	http://www.ncbi.nlm.nih.gov/nuccore/NM_131909.1
NM_012667.2	mRNA	Tacr1	protein_coding	52.10425977	35.654833	21.78390436	110.7643905	116.3316197	24.61624014	1.202775895	0.033348599	http://www.ncbi.nlm.nih.gov/nuccore/NM_012667.2
NM_138892.1	mRNA	Dctpp1	protein_coding	15.69389833	18.8156385	15.00699226	24.94972769	50.01798029	26.20566005	1.025055374	0.033377584	http://www.ncbi.nlm.nih.gov/nuccore/NM_138892.1
NM_001109353.1	mRNA	Clec12b	protein_coding	26.35455058	60.04583159	104.9851388	28.04426601	39.81572022	17.77962212	-1.161457963	0.033489146	http://www.ncbi.nlm.nih.gov/nuccore/NM_001109353.1
XM_006251193.3	mRNA	RGD1560394	protein_coding	20.82602432	15.96493238	9.122112057	26.00837271	52.84298844	21.91813579	1.12667734	0.03355632	http://www.ncbi.nlm.nih.gov/nuccore/XM_006251193.3
XM_017592186.1	mRNA	Ccdc73	protein_coding	1.39E-17	1.39E-17	1.39E-17	4.240238055	1.821677599	0.718270388	4.250678671	0.033634071	http://www.ncbi.nlm.nih.gov/nuccore/XM_017592186.1
NM_001013054.1	mRNA	Adprhl1	protein_coding	48.81013687	8.219132588	17.78724836	44.3851029	78.49869981	54.53042647	1.239326797	0.033670173	http://www.ncbi.nlm.nih.gov/nuccore/NM_001013054.1
XM_001070063.5	mRNA	LOC689230	protein_coding	4.130027238	0	1.304863832	6.55727892	20.61215129	2.08431851	2.364641611	0.033671407	http://www.ncbi.nlm.nih.gov/nuccore/XM_001070063.5
NM_019322.2	mRNA	Tpsab1	protein_coding	49.31641086	77.84967333	133.6638347	46.24667184	57.38978934	14.97005338	-1.136589398	0.033694427	http://www.ncbi.nlm.nih.gov/nuccore/NM_019322.2
NM_012630.2	mRNA	Prlr	protein_coding	1.39E-17	1.39E-17	1.39E-17	6.323516043	1.810815297	0	4.484463239	0.033772942	http://www.ncbi.nlm.nih.gov/nuccore/NM_012630.2
XM_008767195.2	mRNA	Scg2	protein_coding	13.51385792	7.467044586	6.438195795	28.9838297	33.37388537	7.650347984	1.343100089	0.033841315	http://www.ncbi.nlm.nih.gov/nuccore/XM_008767195.2
NM_012953.1	mRNA	Fosl1	protein_coding	2.113093297	6.674474776	0.146833403	15.03281401	21.43229801	1.991626737	2.045903005	0.034027935	http://www.ncbi.nlm.nih.gov/nuccore/NM_012953.1
XM_008772612.2	mRNA	Snai3	protein_coding	3.175621141	4.672351179	8.385815381	18.2134118	11.91147222	11.45125839	1.345363821	0.03409234	http://www.ncbi.nlm.nih.gov/nuccore/XM_008772612.2
XM_006253024.3	mRNA	Npy1r	protein_coding	6.289515249	4.632335536	10.81883228	5.680487688	46.6009853	16.24416191	1.628951755	0.034433912	http://www.ncbi.nlm.nih.gov/nuccore/XM_006253024.3
XM_017588928.1	mRNA	Sult2b1	protein_coding	1.042255275	0.940150982	0.035216254	4.309851763	2.712305509	5.036163401	2.328653728	0.034467136	http://www.ncbi.nlm.nih.gov/nuccore/XM_017588928.1
XM_017588929.1	mRNA	Sult2b1	protein_coding	1.042255275	0.940150982	0.035216254	4.309851763	2.712305509	5.036163401	2.328653729	0.034467139	http://www.ncbi.nlm.nih.gov/nuccore/XM_017588929.1
XM_006229032.3	mRNA	Sult2b1	protein_coding	1.042255275	0.940150982	0.035216254	4.309851763	2.712305509	5.036163401	2.328654431	0.034470069	http://www.ncbi.nlm.nih.gov/nuccore/XM_006229032.3
XM_006229033.3	mRNA	Sult2b1	protein_coding	1.042255275	0.940150982	0.035216254	4.309851763	2.712305509	5.036163401	2.328654704	0.034471212	http://www.ncbi.nlm.nih.gov/nuccore/XM_006229033.3
XM_003750993.4	mRNA	Tspan10	protein_coding	1.072259572	4.759480915	1.357745105	1.39E-17	1.39E-17	1.39E-17	-4.354664087	0.034472971	http://www.ncbi.nlm.nih.gov/nuccore/XM_003750993.4
XM_006229031.3	mRNA	Sult2b1	protein_coding	1.042255275	0.940150982	0.035216254	4.309851763	2.712305509	5.036163401	2.328655381	0.034474039	http://www.ncbi.nlm.nih.gov/nuccore/XM_006229031.3
XM_017592218.1	mRNA	LOC108350451	protein_coding	1.072259572	4.759480915	1.357745105	1.39E-17	1.39E-17	1.39E-17	-4.354660932	0.034476255	http://www.ncbi.nlm.nih.gov/nuccore/XM_017592218.1
XM_008765863.2	mRNA	LOC102551453	protein_coding	5.217037409	7.591882532	0.204127901	3.590879045	95.22895879	0.849638191	2.896665759	0.034568331	http://www.ncbi.nlm.nih.gov/nuccore/XM_008765863.2
XM_008768472.2	mRNA	Pycr1	protein_coding	50.90465276	12.94757028	15.49291605	80.58530671	59.83002093	39.2163951	1.178099757	0.034603889	http://www.ncbi.nlm.nih.gov/nuccore/XM_008768472.2
NM_031809.1	mRNA	Cngb1	protein_coding	7.303027774	5.609135429	6.231910966	10.88849365	23.23077227	11.37546703	1.23472291	0.034632362	http://www.ncbi.nlm.nih.gov/nuccore/NM_031809.1
NM_001108502.2	mRNA	Acsm1	protein_coding	60.58126252	84.82300793	17.34353376	125.0098815	167.0079979	62.94224988	1.129177493	0.034738104	http://www.ncbi.nlm.nih.gov/nuccore/NM_001108502.2
NM_133622.2	mRNA	Csap1	protein_coding	1.39E-17	1.39E-17	1.39E-17	0.04707313	6.593255187	1.554851023	4.530976362	0.034983996	http://www.ncbi.nlm.nih.gov/nuccore/NM_133622.2
NM_001107283.1	mRNA	Slitrk1	protein_coding	1.39E-17	1.39E-17	1.39E-17	0.04707313	6.593255187	1.554851023	4.530973645	0.034991792	http://www.ncbi.nlm.nih.gov/nuccore/NM_001107283.1
XM_017590307.1	mRNA	LOC100912336	protein_coding	12.52100358	9.347706384	11.16278161	31.0864704	17.36647071	20.5870592	1.056628271	0.035062763	http://www.ncbi.nlm.nih.gov/nuccore/XM_017590307.1
XM_017601043.1	mRNA	Cabyr	protein_coding	30.12109114	9.244108913	12.72872598	6.484912324	4.527681998	9.282931392	-1.343550976	0.03516597	http://www.ncbi.nlm.nih.gov/nuccore/XM_017601043.1
XM_006252151.3	mRNA	Stmn4	protein_coding	8.297259905	2.760073033	3.840813187	10.84770654	10.03548054	18.54626548	1.383324322	0.035327107	http://www.ncbi.nlm.nih.gov/nuccore/XM_006252151.3
NM_001145334.1	mRNA	Gpr81	protein_coding	8.340871641	10.41113849	1.613240066	19.36780992	24.09776857	9.534291109	1.355228526	0.03538455	http://www.ncbi.nlm.nih.gov/nuccore/NM_001145334.1
NM_001003691.1	mRNA	Ly6g6f	protein_coding	24.00875868	25.41596516	14.09835867	15.89629076	5.453186757	2.166006815	-1.417090951	0.035398115	http://www.ncbi.nlm.nih.gov/nuccore/NM_001003691.1
XM_006237733.2	mRNA	Xkr9	protein_coding	1.077778131	0	8.074935498	1.39E-17	1.39E-17	1.39E-17	-4.70226138	0.035444629	http://www.ncbi.nlm.nih.gov/nuccore/XM_006237733.2
XM_017599830.1	mRNA	LOC102550211	protein_coding	3.100828019	0	1.275206195	20.10450463	7.319443152	0	2.571207194	0.035454385	http://www.ncbi.nlm.nih.gov/nuccore/XM_017599830.1
NM_001313948.1	mRNA	Lilrb3b	protein_coding	0.042910761	12.44217649	0.203111335	1.39E-17	1.39E-17	1.39E-17	-5.111712644	0.035467327	http://www.ncbi.nlm.nih.gov/nuccore/NM_001313948.1
NM_001106438.1	mRNA	S100a5	protein_coding	0.014765622	1.886115151	2.39223291	5.430302817	13.11805526	1.356469222	2.121638785	0.035516112	http://www.ncbi.nlm.nih.gov/nuccore/NM_001106438.1
NM_134401.2	mRNA	Crtac1	protein_coding	0.003825779	0	1.168565445	4.288676319	0.84399694	5.096318257	2.867800388	0.035550383	http://www.ncbi.nlm.nih.gov/nuccore/NM_134401.2
NM_001173981.1	mRNA	Arid3c	protein_coding	12.55059038	9.312352152	17.02868582	6.437364566	4.57256458	4.930361877	-1.267092344	0.03593707	http://www.ncbi.nlm.nih.gov/nuccore/NM_001173981.1
NM_138546.2	mRNA	Grin3a	protein_coding	7.26501548	5.657371859	0.204536913	15.02112179	12.90077937	8.906919391	1.431673451	0.035973235	http://www.ncbi.nlm.nih.gov/nuccore/NM_138546.2
NM_001198583.2	mRNA	Grin3a	protein_coding	7.26501548	5.657371859	0.204536913	15.02112179	12.90077937	8.906919391	1.431677358	0.035981242	http://www.ncbi.nlm.nih.gov/nuccore/NM_001198583.2
XM_008759367.2	mRNA	Acpt	protein_coding	18.92967963	34.80175828	36.8193294	9.815091926	22.31653501	10.54884381	-1.078811755	0.036030863	http://www.ncbi.nlm.nih.gov/nuccore/XM_008759367.2
NM_001106629.1	mRNA	Steap1	protein_coding	15.64534325	4.537218289	20.490893	33.64655649	114.2550642	4.804742854	1.879962369	0.036203375	http://www.ncbi.nlm.nih.gov/nuccore/NM_001106629.1
XM_006247347.2	mRNA	Gsdma	protein_coding	0.011183056	1.898049439	1.242932183	3.289713639	2.686710522	8.565896656	2.07731086	0.036319079	http://www.ncbi.nlm.nih.gov/nuccore/XM_006247347.2
XM_017592280.1	mRNA	L3mbtl1	protein_coding	29.37419593	31.79725191	64.54747836	27.86785102	15.52872967	18.95401667	-1.010127491	0.036577919	http://www.ncbi.nlm.nih.gov/nuccore/XM_017592280.1
XM_017592282.1	mRNA	L3mbtl1	protein_coding	29.37419593	31.79725191	64.54747836	27.86785102	15.52872967	18.95401667	-1.010127907	0.036591308	http://www.ncbi.nlm.nih.gov/nuccore/XM_017592282.1
NM_001024301.2	mRNA	LOC499643	protein_coding	2.062337817	0	0.035261283	3.264953357	3.663035804	5.036729017	2.312481997	0.036751334	http://www.ncbi.nlm.nih.gov/nuccore/NM_001024301.2
XM_006233600.3	mRNA	Noxa1	protein_coding	5.217787378	4.691499509	3.812174037	12.0738754	57.94812339	0.1637049	2.318768515	0.036856243	http://www.ncbi.nlm.nih.gov/nuccore/XM_006233600.3
XM_008770507.2	mRNA	Eddm3b	protein_coding	6.226611195	1.824405424	3.754284692	8.730611104	25.22998404	4.536040496	1.675061227	0.036906894	http://www.ncbi.nlm.nih.gov/nuccore/XM_008770507.2
NM_001106101.1	mRNA	Catsper3	protein_coding	3.125820627	3.789370404	0.116810051	1.39E-17	1.39E-17	1.39E-17	-4.346962895	0.037067058	http://www.ncbi.nlm.nih.gov/nuccore/NM_001106101.1
XM_006257432.3	mRNA	Agtr2	protein_coding	19.7251738	5.509557579	10.06734995	27.03536052	55.73302624	11.72106299	1.409912744	0.037079875	http://www.ncbi.nlm.nih.gov/nuccore/XM_006257432.3
XM_017592281.1	mRNA	L3mbtl1	protein_coding	29.37419593	31.79725191	64.54747836	27.85964141	15.53449148	18.09746433	-1.030009949	0.037103282	http://www.ncbi.nlm.nih.gov/nuccore/XM_017592281.1
XM_006241488.3	mRNA	Stac3	protein_coding	12.55347841	15.05940622	11.30902205	3.305092519	4.564215125	8.501861209	-1.220518223	0.037103774	http://www.ncbi.nlm.nih.gov/nuccore/XM_006241488.3
XM_006241486.3	mRNA	Stac3	protein_coding	12.55347841	15.05940622	11.30902205	3.305092519	4.564215125	8.501861209	-1.220519309	0.037109939	http://www.ncbi.nlm.nih.gov/nuccore/XM_006241486.3
XM_008760630.1	mRNA	Dmgdh	protein_coding	0.007552075	0.940112252	1.207978124	9.546627968	0	5.850417002	2.64602407	0.037160204	http://www.ncbi.nlm.nih.gov/nuccore/XM_008760630.1
XM_008760629.2	mRNA	Dmgdh	protein_coding	0.007552075	0.940112252	1.207978124	9.546627968	0	5.850417002	2.646025176	0.037168554	http://www.ncbi.nlm.nih.gov/nuccore/XM_008760629.2
NM_139102.2	mRNA	Dmgdh	protein_coding	0.007552075	0.940112252	1.207978124	9.546627968	0	5.850417002	2.646026098	0.037175511	http://www.ncbi.nlm.nih.gov/nuccore/NM_139102.2
XM_008763020.2	mRNA	Ctnna2	protein_coding	28.03394652	9.263722725	10.31622653	7.501628398	5.502948378	4.883694442	-1.395194888	0.037222795	http://www.ncbi.nlm.nih.gov/nuccore/XM_008763020.2
XM_008773166.1	mRNA	Asb11	protein_coding	9.575092334	53.98661701	15.50361738	3.327636309	15.99396999	0.52090155	-1.968106959	0.037293196	http://www.ncbi.nlm.nih.gov/nuccore/XM_008773166.1
XM_017594698.1	mRNA	Sox10	protein_coding	12.4335954	2.727098539	5.118865058	12.01237057	34.46234553	10.34614521	1.467790094	0.037326397	http://www.ncbi.nlm.nih.gov/nuccore/XM_017594698.1
NM_001013952.1	mRNA	LOC300308	protein_coding	3.153175828	3.746087115	4.879799607	2.102031818	0	0	-2.414056274	0.037340586	http://www.ncbi.nlm.nih.gov/nuccore/NM_001013952.1
XM_008772247.2	mRNA	LOC685989	protein_coding	5.210539306	4.701510513	2.639911628	0.011194031	0	1.748129345	-2.554206306	0.037360947	http://www.ncbi.nlm.nih.gov/nuccore/XM_008772247.2
XM_017593157.1	mRNA	Htr1d	protein_coding	1.39E-17	1.39E-17	1.39E-17	1.116074679	4.699683962	0.718901533	4.212881003	0.03759331	http://www.ncbi.nlm.nih.gov/nuccore/XM_017593157.1
XM_017593156.1	mRNA	Htr1d	protein_coding	1.39E-17	1.39E-17	1.39E-17	1.116074679	4.699683962	0.718901533	4.21288094	0.037597757	http://www.ncbi.nlm.nih.gov/nuccore/XM_017593156.1
NM_001106014.1	mRNA	RGD1560394	protein_coding	20.8387963	15.9498695	11.49862466	26.00837271	52.84298844	21.91813579	1.054847015	0.037602023	http://www.ncbi.nlm.nih.gov/nuccore/NM_001106014.1
XM_017593155.1	mRNA	Htr1d	protein_coding	1.39E-17	1.39E-17	1.39E-17	1.116074679	4.699683962	0.718901533	4.212880864	0.037603127	http://www.ncbi.nlm.nih.gov/nuccore/XM_017593155.1
XM_017593153.1	mRNA	Htr1d	protein_coding	1.39E-17	1.39E-17	1.39E-17	1.116074679	4.699683962	0.718901533	4.212880821	0.037606193	http://www.ncbi.nlm.nih.gov/nuccore/XM_017593153.1
XM_008764208.2	mRNA	Htr1d	protein_coding	1.39E-17	1.39E-17	1.39E-17	1.116074679	4.699683962	0.718901533	4.212880764	0.037610273	http://www.ncbi.nlm.nih.gov/nuccore/XM_008764208.2
NM_012835.1	mRNA	Cort	protein_coding	1.39E-17	1.39E-17	1.39E-17	1.116074679	4.699683962	0.718901533	4.212880706	0.037614354	http://www.ncbi.nlm.nih.gov/nuccore/NM_012835.1
NM_053856.2	mRNA	Scg3	protein_coding	7.308524529	9.456146755	2.793998353	18.28488523	24.13883511	6.990103697	1.315981082	0.0377172	http://www.ncbi.nlm.nih.gov/nuccore/NM_053856.2
XM_008770595.2	mRNA	LOC102550211	protein_coding	3.100828019	0	1.275206195	19.04854697	7.329067526	0	2.514567597	0.037781085	http://www.ncbi.nlm.nih.gov/nuccore/XM_008770595.2
XM_006250760.3	mRNA	LOC360919	protein_coding	0.028037914	6.688713338	1.382064424	1.39E-17	1.39E-17	1.39E-17	-4.505620202	0.037788253	http://www.ncbi.nlm.nih.gov/nuccore/XM_006250760.3
NM_001177368.1	mRNA	Lrrn2	protein_coding	2.156207707	6.570693137	10.74068599	8.811929528	18.42861421	24.41040421	1.387881702	0.037820972	http://www.ncbi.nlm.nih.gov/nuccore/NM_001177368.1
NM_001047100.2	mRNA	Tmprss9	protein_coding	1.072259572	4.759480915	1.357745105	10.70593082	3.553662258	10.06785834	1.690802208	0.037943515	http://www.ncbi.nlm.nih.gov/nuccore/NM_001047100.2
NM_024378.1	mRNA	Grid1	protein_coding	19.8198071	18.80942953	11.53392975	5.446112724	12.13293729	3.923073188	-1.209178113	0.038077857	http://www.ncbi.nlm.nih.gov/nuccore/NM_024378.1
NM_001106962.1	mRNA	Asb11	protein_coding	8.493097494	35.0321209	15.19504189	2.244494174	13.18578491	0.56832172	-1.850403498	0.038112873	http://www.ncbi.nlm.nih.gov/nuccore/NM_001106962.1
XM_017600051.1	mRNA	Npy1r	protein_coding	6.289515249	4.632335536	10.81883228	5.669505625	42.86770593	16.29389166	1.550474919	0.038289339	http://www.ncbi.nlm.nih.gov/nuccore/XM_017600051.1
XM_006253025.3	mRNA	Npy1r	protein_coding	6.289515249	4.632335536	10.81883228	5.669505625	42.86770593	16.29389166	1.550473543	0.038295032	http://www.ncbi.nlm.nih.gov/nuccore/XM_006253025.3
NM_001100779.1	mRNA	Aicda	protein_coding	1.39E-17	1.39E-17	1.39E-17	3.203380652	0	3.405817407	4.212560295	0.038385408	http://www.ncbi.nlm.nih.gov/nuccore/NM_001100779.1
XM_017591948.1	mRNA	B3galt1	protein_coding	1.081819685	5.703479534	2.558535677	4.444627951	12.03769945	11.73303648	1.54997719	0.03838922	http://www.ncbi.nlm.nih.gov/nuccore/XM_017591948.1
NM_001301151.1	mRNA	Kiss1r	protein_coding	11.3634571	1.804727438	1.511767535	0.011194031	0	1.748129345	-2.790987222	0.038513134	http://www.ncbi.nlm.nih.gov/nuccore/NM_001301151.1
XM_017601432.1	mRNA	LOC363324	protein_coding	3.118519642	0	3.579592942	1.39E-17	1.39E-17	1.39E-17	-4.224037795	0.03884658	http://www.ncbi.nlm.nih.gov/nuccore/XM_017601432.1
XM_017601431.1	mRNA	LOC363324	protein_coding	3.118519642	0	3.579592942	1.39E-17	1.39E-17	1.39E-17	-4.224042378	0.038851289	http://www.ncbi.nlm.nih.gov/nuccore/XM_017601431.1
XM_008763990.1	mRNA	Gjb5	protein_coding	8.336269227	3.681899324	8.530224569	16.20096639	26.9502527	8.683415185	1.323027172	0.039071244	http://www.ncbi.nlm.nih.gov/nuccore/XM_008763990.1
XM_230849.8	mRNA	L3mbtl1	protein_coding	29.36896463	31.80509426	62.14256983	27.85964141	15.53449148	18.09746433	-1.001960049	0.039245392	http://www.ncbi.nlm.nih.gov/nuccore/XM_230849.8
XM_017593465.1	mRNA	Rgs20	protein_coding	4.20882143	10.45877486	1.545922786	21.68084608	62.46596505	0.109021795	2.364376341	0.039378182	http://www.ncbi.nlm.nih.gov/nuccore/XM_017593465.1
XM_006242178.3	mRNA	Acr	protein_coding	5.294457935	7.457154758	16.71682098	2.199587336	2.732238633	5.097395501	-1.514248687	0.039436325	http://www.ncbi.nlm.nih.gov/nuccore/XM_006242178.3
NM_001244784.1	mRNA	Dusp15	protein_coding	8.36132875	8.451960519	7.511876259	4.25328723	0.866150335	2.469508669	-1.645755973	0.039555454	http://www.ncbi.nlm.nih.gov/nuccore/NM_001244784.1
XM_017597881.1	mRNA	Tp63	protein_coding	16.70255302	18.8500192	9.102546024	13.3251379	108.8088311	14.03480008	1.60281824	0.039701644	http://www.ncbi.nlm.nih.gov/nuccore/XM_017597881.1
XM_008759421.2	mRNA	Kcnj11	protein_coding	6.234388369	3.737178191	2.640262502	18.18762387	18.56796957	2.823894991	1.622696747	0.039707713	http://www.ncbi.nlm.nih.gov/nuccore/XM_008759421.2
XM_008771472.2	mRNA	LOC102555503	protein_coding	1.39E-17	1.39E-17	1.39E-17	4.24035378	2.777032189	0	4.266604544	0.039733351	http://www.ncbi.nlm.nih.gov/nuccore/XM_008771472.2
XM_006247329.3	mRNA	LOC303566	protein_coding	34.36579776	13.92125381	24.77972403	52.8108954	75.84893117	25.79045904	1.075749514	0.039951998	http://www.ncbi.nlm.nih.gov/nuccore/XM_006247329.3
NM_001109514.1	mRNA	Pmp2	protein_coding	0.025170792	0.897518797	6.92624161	9.741391542	19.59888285	3.746210463	2.018290984	0.040049377	http://www.ncbi.nlm.nih.gov/nuccore/NM_001109514.1
XM_017591580.1	mRNA	Gpat2	protein_coding	0.071494086	17.12412945	7.532989454	3.148026239	0	0	-2.88435142	0.040181945	http://www.ncbi.nlm.nih.gov/nuccore/XM_017591580.1
XM_008762158.2	mRNA	Gpat2	protein_coding	0.071494086	17.12412945	7.532989454	3.148026239	0	0	-2.884343836	0.040192314	http://www.ncbi.nlm.nih.gov/nuccore/XM_008762158.2
NM_001168529.1	mRNA	Gpat2	protein_coding	0.071494086	17.12412945	7.532989454	3.148026239	0	0	-2.884337463	0.040201029	http://www.ncbi.nlm.nih.gov/nuccore/NM_001168529.1
XM_017595285.1	mRNA	Mov10l1	protein_coding	0.057796831	5.607446992	14.09255611	1.079951099	1.872442889	0	-2.674484163	0.040223328	http://www.ncbi.nlm.nih.gov/nuccore/XM_017595285.1
XM_006252969.3	mRNA	Tmem221	protein_coding	1.067226376	2.831913577	2.46533625	8.566299791	6.433210211	4.840435384	1.584370945	0.040224089	http://www.ncbi.nlm.nih.gov/nuccore/XM_006252969.3
XM_006242248.3	mRNA	Mov10l1	protein_coding	0.057796831	5.607446992	14.09255611	1.079951099	1.872442889	0	-2.674484797	0.040232065	http://www.ncbi.nlm.nih.gov/nuccore/XM_006242248.3
XM_006235707.3	mRNA	Gcnt7	protein_coding	4.257678629	6.505394133	17.80460144	4.253164615	0	3.373724961	-1.888082033	0.040343882	http://www.ncbi.nlm.nih.gov/nuccore/XM_006235707.3
NM_001109638.1	mRNA	LOC691352	protein_coding	1.39E-17	1.39E-17	1.39E-17	1.123904657	6.6104232	0	4.405543327	0.040522177	http://www.ncbi.nlm.nih.gov/nuccore/NM_001109638.1
XM_017590763.1	mRNA	S100a5	protein_coding	0.014765622	1.886115151	2.39223291	5.421725201	12.17576309	1.369713019	2.053837722	0.040612726	http://www.ncbi.nlm.nih.gov/nuccore/XM_017590763.1
XM_017590761.1	mRNA	S100a5	protein_coding	0.014765622	1.886115151	2.39223291	5.421725201	12.17576309	1.369713019	2.053837515	0.040620921	http://www.ncbi.nlm.nih.gov/nuccore/XM_017590761.1
XM_017600331.1	mRNA	Dydc1	protein_coding	0.007529094	1.911442568	0.035171337	14.75002197	1.734941574	0.564532449	2.881437596	0.040749331	http://www.ncbi.nlm.nih.gov/nuccore/XM_017600331.1
XM_006252817.3	mRNA	Dydc1	protein_coding	0.007529094	1.911442568	0.035171337	14.75002197	1.734941574	0.564532449	2.881444782	0.040757875	http://www.ncbi.nlm.nih.gov/nuccore/XM_006252817.3
XM_017592018.1	mRNA	Defb27	protein_coding	8.369647242	2.698157119	15.4756248	4.26583939	1.801469842	2.4435778	-1.609848414	0.0407855	http://www.ncbi.nlm.nih.gov/nuccore/XM_017592018.1
XM_006250170.3	mRNA	RGD1309106	protein_coding	7.420788162	15.00867378	24.10902581	5.411067354	1.724647269	10.27744734	-1.408059393	0.040894993	http://www.ncbi.nlm.nih.gov/nuccore/XM_006250170.3
NM_020104.2	mRNA	Myl1	protein_coding	1.055714294	2.856764919	0.068840828	8.533376422	7.419306924	1.396402269	1.972473395	0.040904975	http://www.ncbi.nlm.nih.gov/nuccore/NM_020104.2
NM_133289.1	mRNA	Scn9a	protein_coding	11.4807309	9.362990154	9.962755701	25.00552279	89.35254513	1.612801009	1.895456728	0.041075743	http://www.ncbi.nlm.nih.gov/nuccore/NM_133289.1
XM_006249229.3	mRNA	LOC103690026	protein_coding	0.024896644	4.759318674	2.497935116	1.39E-17	1.39E-17	1.39E-17	-4.365343115	0.041253509	http://www.ncbi.nlm.nih.gov/nuccore/XM_006249229.3
XM_008770995.1	mRNA	Itih1	protein_coding	2.062337817	0	0.035261283	3.274250542	8.433916688	1.460251062	2.438880916	0.041294932	http://www.ncbi.nlm.nih.gov/nuccore/XM_008770995.1
XM_017588927.1	mRNA	Sult2b1	protein_coding	1.049331236	1.898116891	0.05221992	6.41545073	2.693988706	4.980374474	2.040356441	0.041370418	http://www.ncbi.nlm.nih.gov/nuccore/XM_017588927.1
XM_008764644.2	mRNA	Scin	protein_coding	370.5409428	162.2570026	75.95701226	394.6964977	807.3181633	134.5454666	1.13520712	0.041538846	http://www.ncbi.nlm.nih.gov/nuccore/XM_008764644.2
NM_001127495.1	mRNA	Rgs20	protein_coding	4.203300627	9.503296407	1.528095835	19.51190059	55.0454241	0.145698278	2.277191743	0.041964711	http://www.ncbi.nlm.nih.gov/nuccore/NM_001127495.1
XM_006235628.3	mRNA	Spint3	protein_coding	1.39E-17	1.39E-17	1.39E-17	2.163550323	4.699360309	0	4.238375072	0.042219541	http://www.ncbi.nlm.nih.gov/nuccore/XM_006235628.3
NM_001191099.1	mRNA	Nr5a1	protein_coding	1.39E-17	1.39E-17	1.39E-17	2.163550323	4.699360309	0	4.238377537	0.04222555	http://www.ncbi.nlm.nih.gov/nuccore/NM_001191099.1
NM_053691.2	mRNA	Nek2	protein_coding	68.91299463	70.52271195	36.7508846	119.6935029	208.735173	40.30135108	1.067134143	0.042333579	http://www.ncbi.nlm.nih.gov/nuccore/NM_053691.2
XM_017600008.1	mRNA	Erc2	protein_coding	0.003813853	0.951659845	0.017791598	1.157909163	10.37364826	0.62189515	3.144218665	0.042523545	http://www.ncbi.nlm.nih.gov/nuccore/XM_017600008.1
XM_017591819.1	mRNA	Noxa1	protein_coding	7.28900823	4.664424284	5.036635185	19.50658378	54.11369328	0.149589362	2.090985531	0.042544587	http://www.ncbi.nlm.nih.gov/nuccore/XM_017591819.1
NM_017263.2	mRNA	Gria4	protein_coding	0.024964664	3.788933041	3.617352416	5.482448979	13.97616627	6.471787868	1.753209691	0.042587525	http://www.ncbi.nlm.nih.gov/nuccore/NM_017263.2
NM_001113184.1	mRNA	Gria4	protein_coding	0.024964664	3.788933041	3.617352416	5.482448979	13.97616627	6.471787868	1.753209054	0.042594764	http://www.ncbi.nlm.nih.gov/nuccore/NM_001113184.1
XM_008761637.1	mRNA	Tmem8c	protein_coding	5.169101603	1.856459056	0.117076458	1.39E-17	1.39E-17	1.39E-17	-4.362991377	0.042621469	http://www.ncbi.nlm.nih.gov/nuccore/XM_008761637.1
NM_001170346.1	mRNA	Neil3	protein_coding	6.270393773	5.617778653	6.202014055	22.41835385	10.95765795	9.680195924	1.236186645	0.042621508	http://www.ncbi.nlm.nih.gov/nuccore/NM_001170346.1
XM_008761635.2	mRNA	Tmem8c	protein_coding	5.169101603	1.856459056	0.117076458	1.39E-17	1.39E-17	1.39E-17	-4.362988269	0.042627869	http://www.ncbi.nlm.nih.gov/nuccore/XM_008761635.2
XM_017590464.1	mRNA	LOC108349780	protein_coding	0.063920562	0	23.09971104	0.005660802	0	0.862182141	-4.29934035	0.042722912	http://www.ncbi.nlm.nih.gov/nuccore/XM_017590464.1
NM_022669.1	mRNA	Scg2	protein_coding	13.51385792	7.467044586	6.438195795	26.83598308	30.59115207	7.690932632	1.238596682	0.042917209	http://www.ncbi.nlm.nih.gov/nuccore/NM_022669.1
XM_017602247.1	mRNA	LOC102551428	protein_coding	0.021723321	1.865246031	4.682364221	1.39E-17	1.39E-17	1.39E-17	-4.222912508	0.042985255	http://www.ncbi.nlm.nih.gov/nuccore/XM_017602247.1
XM_017597905.1	mRNA	Ccdc116	protein_coding	15.88496377	26.08987433	89.34187383	11.97979991	27.90194489	11.28763842	-1.371442565	0.043068968	http://www.ncbi.nlm.nih.gov/nuccore/XM_017597905.1
NM_001109465.2	mRNA	Ddo	protein_coding	24.07131853	35.8247146	19.03694578	63.46527786	72.07547816	24.07088315	1.016096976	0.043198724	http://www.ncbi.nlm.nih.gov/nuccore/NM_001109465.2
NM_001108154.1	mRNA	Larp6	protein_coding	17.82248746	23.49181407	24.63520297	14.89491471	10.17128595	1.281249961	-1.316486337	0.043294629	http://www.ncbi.nlm.nih.gov/nuccore/NM_001108154.1
NM_023992.2	mRNA	Kiss1r	protein_coding	11.3634571	1.804727438	1.511767535	0.016604421	0	2.633564362	-2.303280571	0.04378804	http://www.ncbi.nlm.nih.gov/nuccore/NM_023992.2
NM_199400.1	mRNA	Ica1l	protein_coding	12.53921474	9.325909685	14.68184459	5.38401681	6.49026198	3.17478357	-1.261435122	0.044028617	http://www.ncbi.nlm.nih.gov/nuccore/NM_199400.1
NM_001207022.1	mRNA	Shisa8	protein_coding	5.291953249	16.1218566	6.45549088	47.10063721	42.59230612	2.504500485	1.732090696	0.044033944	http://www.ncbi.nlm.nih.gov/nuccore/NM_001207022.1
XM_003748697.4	mRNA	Acat2l1	protein_coding	34.33353682	23.4853446	8.207132764	11.77148115	3.540635697	10.9091834	-1.317630149	0.044196341	http://www.ncbi.nlm.nih.gov/nuccore/XM_003748697.4
XM_008772209.2	mRNA	Katnal2	protein_coding	22.92624627	9.2374227	22.03082164	47.28717935	48.97141588	19.23794496	1.086955674	0.044556804	http://www.ncbi.nlm.nih.gov/nuccore/XM_008772209.2
NM_001191943.1	mRNA	Dok6	protein_coding	12.44976511	5.585614306	4.008266683	22.49654911	15.61701945	12.17831145	1.173478251	0.044662872	http://www.ncbi.nlm.nih.gov/nuccore/NM_001191943.1
XM_008764749.2	mRNA	Dpf3	protein_coding	15.7350399	27.36069914	16.37043993	5.495460568	13.95144164	8.200083675	-1.090871208	0.044698181	http://www.ncbi.nlm.nih.gov/nuccore/XM_008764749.2
XM_006248866.3	mRNA	Grid2ip	protein_coding	5.27588775	7.489084572	12.05259385	13.05128582	21.24997574	19.10537137	1.100256292	0.044829596	http://www.ncbi.nlm.nih.gov/nuccore/XM_006248866.3
XM_006234758.3	mRNA	Knstrn	protein_coding	26.16491567	37.68445104	22.68198836	36.91357114	101.8686784	36.6903442	1.01799862	0.044869202	http://www.ncbi.nlm.nih.gov/nuccore/XM_006234758.3
NM_130402.2	mRNA	Clec2d	protein_coding	3.109888731	0.912822351	1.304683622	6.468047304	10.26136574	2.228068078	1.762632574	0.044902928	http://www.ncbi.nlm.nih.gov/nuccore/NM_130402.2
XM_017592184.1	mRNA	Ccdc73	protein_coding	0.003813853	0.951659845	0.017791598	4.277617022	1.792192963	3.316020798	2.776178784	0.045027073	http://www.ncbi.nlm.nih.gov/nuccore/XM_017592184.1
NM_134383.2	mRNA	Elovl6	protein_coding	6.287412604	11.37672327	2.812626432	15.14012274	26.9622147	8.695767183	1.290502159	0.045094943	http://www.ncbi.nlm.nih.gov/nuccore/NM_134383.2
NM_147135.2	mRNA	Sbk1	protein_coding	1.034172126	0	0.017814884	3.236437389	1.792441887	4.22040707	2.751000621	0.045133523	http://www.ncbi.nlm.nih.gov/nuccore/NM_147135.2
NM_001012231.1	mRNA	Rnase13	protein_coding	6.281965445	9.455828418	3.962178116	1.107651295	0	4.359217144	-1.781632139	0.045197925	http://www.ncbi.nlm.nih.gov/nuccore/NM_001012231.1
XM_017591599.1	mRNA	Angpt4	protein_coding	2.071686661	0.930141807	0.052285094	6.438330951	9.34632657	0.567067435	2.244680978	0.045289442	http://www.ncbi.nlm.nih.gov/nuccore/XM_017591599.1
XM_017591600.1	mRNA	Angpt4	protein_coding	2.071686661	0.930141807	0.052285094	6.438330951	9.34632657	0.567067435	2.244683894	0.045296081	http://www.ncbi.nlm.nih.gov/nuccore/XM_017591600.1
XM_006236591.3	mRNA	Snca	protein_coding	1.042302375	0	1.208074872	3.265474347	7.489408194	1.47731679	2.318440491	0.045711144	http://www.ncbi.nlm.nih.gov/nuccore/XM_006236591.3
XM_017589038.1	mRNA	Pdzd7	protein_coding	12.46571394	6.530122065	5.213270728	3.226306264	3.70942	1.553949098	-1.480302027	0.046356494	http://www.ncbi.nlm.nih.gov/nuccore/XM_017589038.1
NM_001106898.1	mRNA	Adgrb3	protein_coding	4.230601723	7.515704275	9.690109928	20.40464572	23.17004611	7.828683301	1.250022669	0.046371293	http://www.ncbi.nlm.nih.gov/nuccore/NM_001106898.1
NM_001191942.1	mRNA	Siglec15	protein_coding	0.04657441	5.645296975	9.460126812	0.011222048	1.888528763	0	-2.814031382	0.046562264	http://www.ncbi.nlm.nih.gov/nuccore/NM_001191942.1
XM_017591344.1	mRNA	Egf_1	protein_coding	7.296949932	2.738929648	8.461544213	1.107773321	1.833381647	2.527713132	-1.669148262	0.046750664	http://www.ncbi.nlm.nih.gov/nuccore/XM_017591344.1
NM_001170325.1	mRNA	Actn2	protein_coding	65.4254262	23.36349294	0.814338197	47.85822538	228.5178265	42.8999548	1.826409946	0.046785419	http://www.ncbi.nlm.nih.gov/nuccore/NM_001170325.1
NM_001127339.1	mRNA	Tp63	protein_coding	17.74187256	21.71340274	6.775474802	13.33585248	114.3594958	14.8511656	1.621872545	0.046791728	http://www.ncbi.nlm.nih.gov/nuccore/NM_001127339.1
XM_006243404.3	mRNA	Onecut1	protein_coding	16.607106	5.537820235	7.640992977	2.20000505	6.560034718	1.514103084	-1.503901771	0.046968789	http://www.ncbi.nlm.nih.gov/nuccore/XM_006243404.3
XM_006232238.3	mRNA	Lrrc31	protein_coding	5.277292333	2.702897295	17.6779154	3.203684266	2.777287024	0.718481269	-1.907347574	0.047120124	http://www.ncbi.nlm.nih.gov/nuccore/XM_006232238.3
NM_054007.1	mRNA	Hsd17b3	protein_coding	6.269807824	7.546236206	3.915916564	0.032215498	1.833577506	3.440884646	-1.634085121	0.047522553	http://www.ncbi.nlm.nih.gov/nuccore/NM_054007.1
XM_017596422.1	mRNA	Dlk2	protein_coding	0.003813853	0.951659845	0.017791598	0.106511718	21.71443314	0	3.960112924	0.047659451	http://www.ncbi.nlm.nih.gov/nuccore/XM_017596422.1
NM_053651.1	mRNA	Nkx2-5	protein_coding	1.39E-17	1.39E-17	1.39E-17	0.061171347	11.35610164	0	4.945192569	0.047825299	http://www.ncbi.nlm.nih.gov/nuccore/NM_053651.1
XM_006249641.3	mRNA	LOC100360575	protein_coding	0.049114044	8.533919807	7.262617035	15.07206193	14.74144714	12.31463492	1.388626569	0.047935057	http://www.ncbi.nlm.nih.gov/nuccore/XM_006249641.3
XM_006231648.3	mRNA	Plekhs1	protein_coding	11.50011355	19.91217693	1.785970583	24.83075714	22.93853557	30.85148557	1.230314581	0.047946867	http://www.ncbi.nlm.nih.gov/nuccore/XM_006231648.3
NM_022798.2	mRNA	Trim17	protein_coding	15.63600525	10.27095782	12.44183063	7.480170796	6.477256749	2.276700543	-1.231270665	0.048121581	http://www.ncbi.nlm.nih.gov/nuccore/NM_022798.2
XM_006232900.3	mRNA	Celf3	protein_coding	5.15930777	0.905223788	0.101461609	11.74150129	10.19557679	2.154470175	1.879980888	0.048140265	http://www.ncbi.nlm.nih.gov/nuccore/XM_006232900.3
XM_008768164.2	mRNA	Tex14	protein_coding	20.83765685	17.86696533	9.154934689	2.273988291	9.283507309	8.388558885	-1.239546515	0.048184847	http://www.ncbi.nlm.nih.gov/nuccore/XM_008768164.2
NM_001191841.1	mRNA	Pnpla1	protein_coding	8.354953043	8.461221318	6.34027023	2.182321607	1.801946274	4.252140042	-1.439725663	0.048243337	http://www.ncbi.nlm.nih.gov/nuccore/NM_001191841.1
XM_006242437.3	mRNA	Ppp1r1a	protein_coding	3.146313434	6.660852415	0.161614338	8.666700588	14.8771205	6.39801657	1.51530757	0.048495181	http://www.ncbi.nlm.nih.gov/nuccore/XM_006242437.3
NM_053395.1	mRNA	Smpx	protein_coding	52.83884592	6.355894437	3.304156188	27.37321762	157.5539415	33.10503486	1.792446158	0.048560453	http://www.ncbi.nlm.nih.gov/nuccore/NM_053395.1
NM_001271053.1	mRNA	Apoc3	protein_coding	1.07743875	2.810496915	4.767760871	6.534637558	13.02211753	6.471072573	1.560449651	0.048566868	http://www.ncbi.nlm.nih.gov/nuccore/NM_001271053.1
NM_001009503.1	mRNA	Pfn4	protein_coding	1.049331236	1.898116891	0.05221992	4.380907806	15.99306093	0	2.55450406	0.048584227	http://www.ncbi.nlm.nih.gov/nuccore/NM_001009503.1
XM_017596897.1	mRNA	LOC102552195	protein_coding	2.094899449	1.865446831	2.465591078	1.39E-17	1.39E-17	1.39E-17	-4.184104173	0.048799411	http://www.ncbi.nlm.nih.gov/nuccore/XM_017596897.1
NM_001108875.2	mRNA	Sgcz	protein_coding	2.094899449	1.865446831	2.465591078	1.39E-17	1.39E-17	1.39E-17	-4.184104865	0.048802782	http://www.ncbi.nlm.nih.gov/nuccore/NM_001108875.2
XM_017590786.1	mRNA	Ndst3	protein_coding	77.05226434	41.25202149	17.19472842	133.3301806	110.5974617	43.82163077	1.089715492	0.04880429	http://www.ncbi.nlm.nih.gov/nuccore/XM_017590786.1
NM_001002280.1	mRNA	Mrgprx2	protein_coding	5.274497977	12.30728581	6.363331605	2.182609724	4.668784765	1.554250373	-1.471524036	0.048931864	http://www.ncbi.nlm.nih.gov/nuccore/NM_001002280.1
XM_008772449.2	mRNA	LOC501317	protein_coding	7.274752012	0.855761513	7.230977908	2.116627991	0.913006042	0	-2.280467331	0.049276288	http://www.ncbi.nlm.nih.gov/nuccore/XM_008772449.2
NM_138850.1	mRNA	Fap	protein_coding	0.074448422	13.24782079	13.24829216	21.69160153	52.06310127	11.7846098	1.666069513	0.04933505	http://www.ncbi.nlm.nih.gov/nuccore/NM_138850.1
NM_053648.3	mRNA	Bco1	protein_coding	5.237536844	5.62678181	6.17104577	13.99856065	18.56102056	7.115189388	1.203181533	0.049450371	http://www.ncbi.nlm.nih.gov/nuccore/NM_053648.3
NM_001107767.1	mRNA	Duoxa1	protein_coding	34.27658836	5.424507969	18.65905662	48.42822965	47.94684161	31.93837047	1.131674758	0.049532691	http://www.ncbi.nlm.nih.gov/nuccore/NM_001107767.1
NM_053288.2	mRNA	Orm1	protein_coding	1.081819685	5.703479534	2.558535677	8.633797318	12.06794891	5.589180063	1.446672228	0.049621207	http://www.ncbi.nlm.nih.gov/nuccore/NM_053288.2
XM_006253599.3	mRNA	Drd1	protein_coding	1.39E-17	1.39E-17	1.39E-17	2.152902312	1.833184983	1.623884742	4.007288136	0.049719236	http://www.ncbi.nlm.nih.gov/nuccore/XM_006253599.3
XM_017588882.1	mRNA	Nlrp12	protein_coding	34.3678841	11.06857403	28.28233689	59.24008731	86.06177005	19.8228952	1.157075089	0.049822676	http://www.ncbi.nlm.nih.gov/nuccore/XM_017588882.1
XM_017595287.1	mRNA	Mov10l1	protein_coding	0.055190559	4.654466233	14.04616451	1.079951099	1.872442889	0	-2.604266285	0.049853666	http://www.ncbi.nlm.nih.gov/nuccore/XM_017595287.1
