# Supplementary material for: Characteristics of phosgene aspiration lung injury analyzed based on transcriptomics and proteomics
Source: Front Genet. 2024 May 17;15:1393665. doi: 10.3389/fgene.2024.1393665 (PMC11140124; doi:10.3389/fgene.2024.1393665)
Supplement: Supplementary file 1 [file Presentation1.zip › Data/lncRNA/mRNA_differential_expression/differentialStat.mRNA.xls]

compare_group	Sig	Up	Down
Control--Treatment	41	10	31
Control--Treatment	941	622	319
