# Supplementary material for: Characteristics of phosgene aspiration lung injury analyzed based on transcriptomics and proteomics
Source: Front Genet. 2024 May 17;15:1393665. doi: 10.3389/fgene.2024.1393665 (PMC11140124; doi:10.3389/fgene.2024.1393665)
Supplement: Supplementary file 1 [file Presentation1.zip › Data/lncRNA/ncRNA_differential_expression/Control--Treatment/Control--Treatment.all.ncRNA.xls]

ncRNA	RNA_type	Gene	Gene_type	1	2	3	4	5	6	log2(Fold_change)	p-value	Website
XR_001837048.1	misc_RNA	Gfra4	protein_coding	15.8237855600213	25.5582733918563	21.3372307333129	1.10641512513508	3.88735876866465	0.825213075370519	-3.35003464325425	7.5227768408071e-07	http://www.ncbi.nlm.nih.gov/nuccore/XR_001837048.1
XR_357896.3	ncRNA	LOC102546527	lncRNA	15.8433745405372	11.7898320761506	6.86945711844308	1.06979691343494	0.966711680658735	0	-3.90984362704247	4.32252607094584e-05	http://www.ncbi.nlm.nih.gov/nuccore/XR_357896.3
XR_590408.1	ncRNA	LOC103691205	lncRNA	50.4609327055737	44.1941865051091	80.6409632317358	18.3433825005629	25.1122289508249	16.6664610226803	-1.53562885592092	6.86779232910912e-05	http://www.ncbi.nlm.nih.gov/nuccore/XR_590408.1
NR_038098.1	misc_RNA	Ybx1-ps3	transcribed_pseudogene	438.381263373554	231.839354089272	562.350489948748	1040.76230297756	697.436173952093	1737.2465778934	1.49563953656922	8.36259024436358e-05	http://www.ncbi.nlm.nih.gov/nuccore/NR_038098.1
XR_595519.2	ncRNA	LOC103693675	lncRNA	2.77555756156289e-17	2.77555756156289e-17	2.77555756156289e-17	5.41031904786965	8.70964270292758	4.33230432894054	5.65380341394228	0.000231749214809164	http://www.ncbi.nlm.nih.gov/nuccore/XR_595519.2
XR_356678.3	ncRNA	LOC102547938	lncRNA	72.2593724450685	45.1878715543258	31.630710481657	22.4928761507279	14.467896041353	6.87208968384548	-1.76670050340685	0.000309293602178182	http://www.ncbi.nlm.nih.gov/nuccore/XR_356678.3
XR_001839559.1	ncRNA	LOC102549917	lncRNA	255.306310273548	196.482794974445	333.341613053006	145.389558841675	132.174466954823	101.222207420703	-1.05136456880358	0.000399641181905674	http://www.ncbi.nlm.nih.gov/nuccore/XR_001839559.1
XR_001841491.1	ncRNA	LOC102548219	lncRNA	6.9224620696123	9.8318817020047	7.88214066852936	1.0697316650818	0	0.883935101878219	-3.43544204837336	0.000419806935555462	http://www.ncbi.nlm.nih.gov/nuccore/XR_001841491.1
XR_001842127.1	ncRNA	LOC108348805	lncRNA	49.4467633312146	197.482189689322	375.63967582041	44.2420452153051	60.7921655593388	59.9621935026265	-1.91324834776756	0.000457657371986001	http://www.ncbi.nlm.nih.gov/nuccore/XR_001842127.1
XR_001840908.1	ncRNA	LOC102555374	lncRNA	57.4005615870314	44.2031374729875	49.4288109624367	145.32136843284	100.315656920608	83.5778909494554	1.11975803479132	0.000496350236647668	http://www.ncbi.nlm.nih.gov/nuccore/XR_001840908.1
XR_001841493.1	ncRNA	LOC102548219	lncRNA	6.92333994951797	8.84613478991345	7.8713506236022	1.0697316650818	0	0.883935101878219	-3.37648670051166	0.000561757907955939	http://www.ncbi.nlm.nih.gov/nuccore/XR_001841493.1
XR_001838828.1	ncRNA	LOC100910482	lncRNA	94.0220294601318	75.655406824954	50.7060318488709	200.301280854523	176.559287710459	111.734414004073	1.14408883852731	0.000744257202940068	http://www.ncbi.nlm.nih.gov/nuccore/XR_001838828.1
XR_001841485.1	ncRNA	LOC102548219	lncRNA	6.92073951992539	9.8280725482743	10.0789363242698	0.0162987976003788	2.92661261746266	0	-3.05151530330203	0.00123890911134408	http://www.ncbi.nlm.nih.gov/nuccore/XR_001841485.1
XR_594186.2	ncRNA	LOC102549917	lncRNA	308.737447117735	293.758973820228	462.456476085805	222.939499839405	190.053881563459	147.036214968053	-0.927248390296005	0.00138087097503739	http://www.ncbi.nlm.nih.gov/nuccore/XR_594186.2
XR_001839558.1	ncRNA	LOC102549917	lncRNA	399.778266008602	353.689069938268	606.165768142326	273.596863373371	254.698902970129	192.867294628917	-0.914616295044565	0.00156226139860428	http://www.ncbi.nlm.nih.gov/nuccore/XR_001839558.1
NR_073588.1	misc_RNA	Ppp2r2b	protein_coding	65.3362991869681	35.3577451666257	26.0191575086357	75.5182197722929	152.50775433481	86.253967026173	1.30612471171283	0.00160666547366722	http://www.ncbi.nlm.nih.gov/nuccore/NR_073588.1
XR_360422.3	ncRNA	LOC100910404	lncRNA	55.4202503052632	44.2040130977418	49.4219171627533	87.2891221678307	94.5465486977344	93.4116595515361	0.883962644054573	0.00172776508560413	http://www.ncbi.nlm.nih.gov/nuccore/XR_360422.3
NR_031841.1	precursor_RNA	Mir30b	ncRNA	14.8530511228894	7.84631016619751	10.1403650439645	1.11312005582201	1.92209686086218	3.58491951994094	-2.22980033637147	0.00177392642992399	http://www.ncbi.nlm.nih.gov/nuccore/NR_031841.1
XR_001840356.1	misc_RNA	LOC690323	misc_RNA	670.986092793506	162.074893813412	169.846197126424	115.275777862759	142.824639217405	81.794566806654	-1.5601936196968	0.00183082564516743	http://www.ncbi.nlm.nih.gov/nuccore/XR_001840356.1
XR_001839560.1	ncRNA	LOC102549917	lncRNA	286.966786189089	276.074002512759	431.016301371378	217.540201780727	168.817887112247	146.174898314436	-0.900497442475209	0.00190996629070464	http://www.ncbi.nlm.nih.gov/nuccore/XR_001839560.1
XR_001840110.1	ncRNA	LOC108352058	lncRNA	4.92557897725879	31.4718006113444	26.83847784615	6.39697198929593	1.90457613439142	3.49810474826779	-2.38947278682457	0.00191880366936908	http://www.ncbi.nlm.nih.gov/nuccore/XR_001840110.1
XR_001840109.1	ncRNA	LOC108352058	lncRNA	4.92557897725879	31.4718006113444	26.83847784615	6.39697198929593	1.90457613439142	3.49810474826779	-2.38947006908642	0.00192165875387042	http://www.ncbi.nlm.nih.gov/nuccore/XR_001840109.1
XR_595566.2	ncRNA	LOC102555374	lncRNA	65.3183677317369	49.115385545942	53.9319199766613	148.550898196881	100.312992971338	86.2267833294319	0.988757888833515	0.00210818234182047	http://www.ncbi.nlm.nih.gov/nuccore/XR_595566.2
XR_001836116.1	ncRNA	LOC108349293	lncRNA	10.8759020305121	18.6798544825754	15.7157264038322	3.26224087477507	5.80658158020367	3.48610266581761	-1.817279051771	0.00235526206966148	http://www.ncbi.nlm.nih.gov/nuccore/XR_001836116.1
XR_592083.2	ncRNA	LOC102554668	lncRNA	25.72518607375	33.41883491185	23.6566278795132	48.5329335629176	65.6259929269997	54.6113382621792	1.02270405579257	0.00236660047479125	http://www.ncbi.nlm.nih.gov/nuccore/XR_592083.2
XR_001839484.1	ncRNA	LOC108351756	lncRNA	27.7179848354292	16.688170748395	20.2488580643331	7.52408487003094	9.68086035337118	2.50961449582756	-1.7045634534002	0.00249013193585852	http://www.ncbi.nlm.nih.gov/nuccore/XR_001839484.1
XR_001837186.1	ncRNA	LOC108350423	lncRNA	55.3999670795123	91.3824071298046	100.941534116357	30.2466309359619	47.2968406663113	42.3186819577955	-1.04098893744726	0.00283456410316221	http://www.ncbi.nlm.nih.gov/nuccore/XR_001837186.1
XR_001842128.1	ncRNA	LOC108348806	lncRNA	2.9439273142077	29.4766695863819	53.4565630692408	3.28089413420264	3.84189523675265	8.04794209306464	-2.47377343359672	0.00285818366125011	http://www.ncbi.nlm.nih.gov/nuccore/XR_001842128.1
XR_592216.2	ncRNA	LOC102556061	lncRNA	508.619490180921	855.788402187017	966.687710730038	424.489777569125	375.256273281439	504.159900527515	-0.837527782971174	0.00339001656992429	http://www.ncbi.nlm.nih.gov/nuccore/XR_592216.2
XR_359984.3	ncRNA	LOC102547998	lncRNA	2.77555756156289e-17	2.77555756156289e-17	2.77555756156289e-17	4.30435563395266	3.85566775954164	3.49891421510689	5.00793659501904	0.00350264177428567	http://www.ncbi.nlm.nih.gov/nuccore/XR_359984.3
XR_001839485.1	ncRNA	LOC108351756	lncRNA	27.7187972401023	16.6889873421917	19.1407449953588	7.52408487003094	9.68086035337118	2.50961449582756	-1.67988905714056	0.00352197520163541	http://www.ncbi.nlm.nih.gov/nuccore/XR_001839485.1
XR_597112.1	ncRNA	LOC102556364	lncRNA	1.9793775575362	0.976366302396919	2.23063265844412	5.48255319701149	21.320528627746	6.02901396463065	2.5848045433398	0.00357933451758467	http://www.ncbi.nlm.nih.gov/nuccore/XR_597112.1
XR_361593.2	ncRNA	LOC102556364	lncRNA	1.9793775575362	0.976366302396919	2.23063265844412	5.48255319701149	21.320528627746	6.02901396463065	2.58480229451869	0.00358350870926445	http://www.ncbi.nlm.nih.gov/nuccore/XR_361593.2
XR_350825.3	ncRNA	LOC102553541	lncRNA	11.8446982285906	70.7326043253569	153.246291391865	19.4046744614046	28.9986473271928	11.2856202614373	-1.97662423408663	0.00373496276096733	http://www.ncbi.nlm.nih.gov/nuccore/XR_350825.3
XR_001837031.1	misc_RNA	Wfdc2	protein_coding	1499.18706897172	2196.9533624641	1491.34308535534	4532.29888165425	4970.40126433207	1521.5791267844	1.08744262573786	0.00378194098516207	http://www.ncbi.nlm.nih.gov/nuccore/XR_001837031.1
NR_073147.1	misc_RNA	Gcgr	protein_coding	1.98510687366214	0	0.0181852775699161	9.6777496722148	14.5318028778959	1.58286083043425	3.43914897320796	0.00381999613243639	http://www.ncbi.nlm.nih.gov/nuccore/NR_073147.1
XR_001837032.1	misc_RNA	Wfdc2	protein_coding	1496.21839287348	2191.05819004605	1486.85160966996	4526.91173856921	4965.57784360152	1510.12209921491	1.08832359497391	0.00385832999387519	http://www.ncbi.nlm.nih.gov/nuccore/XR_001837032.1
XR_001841494.1	ncRNA	LOC102548219	lncRNA	6.92073951992539	9.8280725482743	10.0789363242698	1.09869687644414	2.9121152039405	0.837344820274133	-2.38055898383934	0.00395868741307836	http://www.ncbi.nlm.nih.gov/nuccore/XR_001841494.1
XR_596066.2	ncRNA	LOC102548219	lncRNA	6.92073951992539	9.8280725482743	10.0789363242698	1.09869687644414	2.9121152039405	0.837344820274133	-2.38055924632412	0.00396137417477261	http://www.ncbi.nlm.nih.gov/nuccore/XR_596066.2
XR_001839494.1	misc_RNA	LOC501033	protein_coding	13.8372990803202	47.221677633402	14.7790799312881	9.63459131768908	4.80064516111435	6.1343932699962	-1.86698671026169	0.00406479704025488	http://www.ncbi.nlm.nih.gov/nuccore/XR_001839494.1
XR_361560.3	ncRNA	LOC102552643	lncRNA	10.8806157367335	6.85612173860947	20.0001509080224	1.12567640826775	4.84946029954642	2.62148526123637	-2.0761238872282	0.0041592916040498	http://www.ncbi.nlm.nih.gov/nuccore/XR_361560.3
XR_360997.3	ncRNA	LOC102548193	lncRNA	0	0.972786712805107	6.52154426154564	12.9338862672552	11.5636697849218	14.1237679130197	2.33192196611506	0.00418517164187289	http://www.ncbi.nlm.nih.gov/nuccore/XR_360997.3
XR_590444.2	ncRNA	LOC102551569	lncRNA	11.8945337343156	0	6.72751064264254	2.77555756156289e-17	2.77555756156289e-17	2.77555756156289e-17	-5.66477281065011	0.00425629991913249	http://www.ncbi.nlm.nih.gov/nuccore/XR_590444.2
XR_597115.1	ncRNA	LOC102556364	lncRNA	1.9793775575362	0.976366302396919	2.23063265844412	5.47544656876192	19.3808315573831	6.04155235576321	2.49863623634236	0.00446869624797561	http://www.ncbi.nlm.nih.gov/nuccore/XR_597115.1
XR_597114.1	ncRNA	LOC102556364	lncRNA	1.9793775575362	0.976366302396919	2.23063265844412	5.47544656876192	19.3808315573831	6.04155235576321	2.49863333516104	0.00447493820831541	http://www.ncbi.nlm.nih.gov/nuccore/XR_597114.1
XR_597113.1	ncRNA	LOC102556364	lncRNA	1.9793775575362	0.976366302396919	2.23063265844412	5.47544656876192	19.3808315573831	6.04155235576321	2.49863128247462	0.0044793592772496	http://www.ncbi.nlm.nih.gov/nuccore/XR_597113.1
XR_001836356.1	ncRNA	LOC108349824	lncRNA	168.238234554905	23.5276764154605	216.351311126455	637.600682944124	204.437183996304	470.619317650101	1.68434380442235	0.0049023750160072	http://www.ncbi.nlm.nih.gov/nuccore/XR_001836356.1
XR_595423.2	misc_RNA	LOC680491	transcribed_pseudogene	550.203410102398	520.739951482904	450.373514861719	668.025726201784	813.274606075573	924.507948163928	0.661181792548664	0.00495029161076438	http://www.ncbi.nlm.nih.gov/nuccore/XR_595423.2
XR_352593.3	ncRNA	LOC102556271	lncRNA	1.97135057346448	2.93913375387137	7.70484926964383	2.77555756156289e-17	2.77555756156289e-17	2.77555756156289e-17	-5.11908984258919	0.00508258683583009	http://www.ncbi.nlm.nih.gov/nuccore/XR_352593.3
XR_001841495.1	ncRNA	LOC102548219	lncRNA	6.92157925745849	9.8299305667926	8.98044141026245	1.09869687644414	2.9121152039405	0.837344820274133	-2.32186390852156	0.00510192678016033	http://www.ncbi.nlm.nih.gov/nuccore/XR_001841495.1
XR_001841489.1	ncRNA	LOC102548219	lncRNA	6.92157925745849	9.8299305667926	8.98044141026245	1.09869687644414	2.9121152039405	0.837344820274133	-2.32186376291672	0.00510516910372654	http://www.ncbi.nlm.nih.gov/nuccore/XR_001841489.1
XR_001841487.1	ncRNA	LOC102548219	lncRNA	6.9215308133308	8.84246267963397	10.0670807085299	1.09869687644414	2.9121152039405	0.837344820274133	-2.32630400313627	0.0051544660278824	http://www.ncbi.nlm.nih.gov/nuccore/XR_001841487.1
XR_593119.2	ncRNA	LOC102547293	lncRNA	17.8123639530173	10.7866318207849	23.4438165608229	0.0550634567211428	2.87686904643778	9.04098694749242	-2.0659995922518	0.00525997820028634	http://www.ncbi.nlm.nih.gov/nuccore/XR_593119.2
XR_354566.3	ncRNA	LOC102550556	lncRNA	64.2996300585405	138.546414109952	163.744416943938	42.1099012019492	55.9476871350095	74.1750192868541	-1.08518007850164	0.00529443478191504	http://www.ncbi.nlm.nih.gov/nuccore/XR_354566.3
XR_592217.2	ncRNA	LOC102556061	lncRNA	459.140495637232	802.733733883103	888.086383934724	392.173528172962	342.451816449287	483.029348187116	-0.819517034426259	0.00535483977329305	http://www.ncbi.nlm.nih.gov/nuccore/XR_592217.2
XR_592218.2	ncRNA	LOC102556061	lncRNA	457.161321665663	793.890141477962	892.571283486608	382.481124587384	323.151070543876	493.633269555137	-0.837168331547636	0.00547857465595289	http://www.ncbi.nlm.nih.gov/nuccore/XR_592218.2
XR_001837367.1	ncRNA	LOC108350522	lncRNA	18.7943092237903	14.7155268555199	35.6833255481781	9.66804712977908	6.73724108243763	7.91534850794652	-1.49268824997011	0.00557474789436191	http://www.ncbi.nlm.nih.gov/nuccore/XR_001837367.1
XR_351075.1	ncRNA	LOC102554176	lncRNA	0	0.986434866180111	0.00935965591112886	2.26907127588345	25.2519330636937	0.693388378963561	4.35766801976781	0.00596518736538543	http://www.ncbi.nlm.nih.gov/nuccore/XR_351075.1
XR_592287.1	misc_RNA	RGD1561715	transcribed_pseudogene	7.91495724585655	11.8077618206096	4.60893089732541	25.8393272290688	33.8198328082307	12.1371657035256	1.5392248642683	0.00596630813241711	http://www.ncbi.nlm.nih.gov/nuccore/XR_592287.1
NR_110712.1	ncRNA	LOC102548847	lncRNA	15.8215966562331	38.3643031908515	13.6437318953376	44.2731491746871	110.110075642527	33.2520540172461	1.46113105163107	0.00600549345910053	http://www.ncbi.nlm.nih.gov/nuccore/NR_110712.1
XR_595560.2	ncRNA	LOC103692286	lncRNA	50.4870712978417	31.4324575221025	22.6292525123828	15.0858503252653	15.4370865873023	14.0705520474504	-1.22542884307343	0.00608049055101949	http://www.ncbi.nlm.nih.gov/nuccore/XR_595560.2
XR_001840582.1	ncRNA	LOC108352384	lncRNA	12.8648916681789	13.7599119694133	10.173430317798	24.8245037130377	36.6964781937565	24.6006237111374	1.21591844491585	0.00618449461233827	http://www.ncbi.nlm.nih.gov/nuccore/XR_001840582.1
XR_001838421.1	ncRNA	LOC108351238	lncRNA	278.080069333925	194.526649238727	206.682005447143	364.149395278725	379.146856220749	349.818194111648	0.685613275056067	0.00619426622034785	http://www.ncbi.nlm.nih.gov/nuccore/XR_001838421.1
XR_001838471.1	ncRNA	LOC108351259	lncRNA	0.991924019248511	0	0.0093617019586357	5.37913345304463	2.87007105754983	6.21766929218586	3.40913481322611	0.00634907687797821	http://www.ncbi.nlm.nih.gov/nuccore/XR_001838471.1
XR_597265.2	ncRNA	LOC103694335	lncRNA	38.6017502473545	23.5625676634684	32.5600609705221	14.0106195972243	16.4170101913551	11.3831460931429	-1.17404990371142	0.00657486475490827	http://www.ncbi.nlm.nih.gov/nuccore/XR_597265.2
XR_001840678.1	ncRNA	LOC108352448	lncRNA	5.93359419940625	4.90136364546903	9.99849370004342	2.1196758682619	0.961525816613343	0	-2.67203925502004	0.00690445118355322	http://www.ncbi.nlm.nih.gov/nuccore/XR_001840678.1
XR_001842578.1	ncRNA	LOC108349047	lncRNA	12.8753563803146	5.88057731306233	7.90242441456286	3.18432967151768	1.93096786973833	0	-2.3493647870562	0.00694022287195131	http://www.ncbi.nlm.nih.gov/nuccore/XR_001842578.1
XR_592490.2	ncRNA	LOC366365	lncRNA	1.97230104888666	4.91865626777285	4.47161805724641	2.77555756156289e-17	2.77555756156289e-17	2.77555756156289e-17	-4.97056129555488	0.00698690972550432	http://www.ncbi.nlm.nih.gov/nuccore/XR_592490.2
XR_592489.2	ncRNA	LOC366365	lncRNA	1.97230104888666	4.91865626777285	4.47161805724641	2.77555756156289e-17	2.77555756156289e-17	2.77555756156289e-17	-4.97056368939241	0.00699609745548855	http://www.ncbi.nlm.nih.gov/nuccore/XR_592489.2
XR_353494.3	ncRNA	LOC102556061	lncRNA	471.015481665999	819.436814529726	901.565102183577	402.951663868399	356.923146985543	506.829611834229	-0.790491992823165	0.00703704461281829	http://www.ncbi.nlm.nih.gov/nuccore/XR_353494.3
XR_001836273.1	ncRNA	LOC102546375	lncRNA	10.8892660042628	11.8015813728827	4.62911868101819	0.0211741891005387	3.90255910568093	0	-2.70554221995787	0.00707497428849554	http://www.ncbi.nlm.nih.gov/nuccore/XR_001836273.1
XR_001840901.1	ncRNA	LOC103692286	lncRNA	24.7477194383355	19.6487805485215	14.7088755921274	3.30730187005924	11.6307067524751	5.2246196706674	-1.53119990044814	0.00716387478309379	http://www.ncbi.nlm.nih.gov/nuccore/XR_001840901.1
XR_596067.2	ncRNA	LOC102548219	lncRNA	6.91994002367419	9.82630164935145	11.1777598099807	1.10641512513508	3.88735876866465	0.825213075370519	-2.19149402087968	0.00721783097867682	http://www.ncbi.nlm.nih.gov/nuccore/XR_596067.2
XR_001838407.1	misc_RNA	LOC102557478	protein_coding	3.95454536234203	5.90043894248879	4.51353194906714	0.00571874610987685	0	0.905219447444052	-3.46705826074195	0.00755897273732975	http://www.ncbi.nlm.nih.gov/nuccore/XR_001838407.1
XR_001839451.1	ncRNA	LOC102546620	lncRNA	5.93451533659555	2.92946550715057	11.0610201186868	2.10460150632628	0	0	-3.10747058122288	0.00764353108435908	http://www.ncbi.nlm.nih.gov/nuccore/XR_001839451.1
XR_001841856.1	ncRNA	LOC102550923	lncRNA	1.97233159978413	5.9082275391863	3.39503371378622	2.77555756156289e-17	2.77555756156289e-17	2.77555756156289e-17	-4.96092218247007	0.00788016903025095	http://www.ncbi.nlm.nih.gov/nuccore/XR_001841856.1
XR_001841854.1	ncRNA	LOC102550923	lncRNA	1.97233159978413	5.9082275391863	3.39503371378622	2.77555756156289e-17	2.77555756156289e-17	2.77555756156289e-17	-4.96092203712998	0.00788098213380239	http://www.ncbi.nlm.nih.gov/nuccore/XR_001841854.1
XR_001841855.1	ncRNA	LOC102550923	lncRNA	1.97233159978413	5.9082275391863	3.39503371378622	2.77555756156289e-17	2.77555756156289e-17	2.77555756156289e-17	-4.9609213758548	0.00788468306187477	http://www.ncbi.nlm.nih.gov/nuccore/XR_001841855.1
XR_596674.1	ncRNA	LOC102550923	lncRNA	1.97233159978413	5.9082275391863	3.39503371378622	2.77555756156289e-17	2.77555756156289e-17	2.77555756156289e-17	-4.96092063438417	0.00788883560867784	http://www.ncbi.nlm.nih.gov/nuccore/XR_596674.1
XR_001841858.1	ncRNA	LOC102550923	lncRNA	1.97233159978413	5.9082275391863	3.39503371378622	2.77555756156289e-17	2.77555756156289e-17	2.77555756156289e-17	-4.9609198978017	0.00789296370532982	http://www.ncbi.nlm.nih.gov/nuccore/XR_001841858.1
XR_597205.1	ncRNA	LOC103694303	lncRNA	15.8571989694443	4.89673248121528	3.51125999843371	1.08052912940514	0	1.80011788709662	-2.91906284284219	0.00789944302480725	http://www.ncbi.nlm.nih.gov/nuccore/XR_597205.1
XR_001839093.1	ncRNA	LOC103692759	lncRNA	4.94423664505351	8.85957030690993	3.45964736516905	19.356850846928	18.3391610580073	12.231412142602	1.5022265790352	0.00791369369230642	http://www.ncbi.nlm.nih.gov/nuccore/XR_001839093.1
XR_594063.2	ncRNA	LOC103690445	lncRNA	2.77555756156289e-17	2.77555756156289e-17	2.77555756156289e-17	5.3892376997273	10.6804684670611	0	5.44463461221369	0.00797899292279607	http://www.ncbi.nlm.nih.gov/nuccore/XR_594063.2
XR_001835574.1	ncRNA	LOC108349468	lncRNA	23.7263693252957	82.5733018386092	57.252243936832	32.1590572195937	8.61964021294441	20.2583254187442	-1.41807340798137	0.00807417218678306	http://www.ncbi.nlm.nih.gov/nuccore/XR_001835574.1
XR_001836102.1	ncRNA	LOC103691311	lncRNA	27.6868277016789	42.2301942451075	95.0258480116362	23.6929231278088	28.9774679834794	14.8359765892058	-1.28416170513549	0.00807840294108432	http://www.ncbi.nlm.nih.gov/nuccore/XR_001836102.1
XR_001837533.1	ncRNA	LOC102550644	lncRNA	207.788782949281	318.329880781668	513.986146935882	204.670033537473	182.326351967235	180.617548296837	-0.872852844888551	0.00844228641902755	http://www.ncbi.nlm.nih.gov/nuccore/XR_001837533.1
XR_596612.2	misc_RNA	Slc25a48	protein_coding	171.197837117464	189.642329679777	120.30795831047	280.159072869588	487.296117339829	177.761462669067	0.972829947270667	0.0084686608456397	http://www.ncbi.nlm.nih.gov/nuccore/XR_596612.2
XR_593942.2	ncRNA	LOC103693107	lncRNA	3.95797438132593	0.967478046830644	6.61499866363216	2.77555756156289e-17	2.77555756156289e-17	2.77555756156289e-17	-4.99458422918173	0.00864256503512443	http://www.ncbi.nlm.nih.gov/nuccore/XR_593942.2
XR_001841492.1	ncRNA	LOC102548219	lncRNA	6.92328884377795	7.85853845091359	8.957179316992	1.09869687644414	2.9121152039405	0.837344820274133	-2.20643137651283	0.00865800132878268	http://www.ncbi.nlm.nih.gov/nuccore/XR_001841492.1
XR_001841174.1	ncRNA	LOC102556834	lncRNA	118.739928616763	130.669344450319	168.319306493655	59.3406986189641	108.116053881339	65.1157828434205	-0.842273097554594	0.00895534104910542	http://www.ncbi.nlm.nih.gov/nuccore/XR_001841174.1
XR_001842298.1	misc_RNA	Pdf	protein_coding	57.4039825488106	47.1595947235967	37.1747743284232	72.2343039001348	96.4985178148246	80.1640496457001	0.808822173158928	0.00904793544605572	http://www.ncbi.nlm.nih.gov/nuccore/XR_001842298.1
XR_590668.2	ncRNA	LOC102553965	lncRNA	3.95261772791835	8.86221202052523	3.45050239714553	15.0991481441812	13.4879267153189	18.5656784662053	1.50925322424983	0.00910471339343002	http://www.ncbi.nlm.nih.gov/nuccore/XR_590668.2
XR_086082.6	misc_RNA	LOC688754	transcribed_pseudogene	109.838200949055	117.90257387226	122.380198139587	163.820545412105	165.907650285328	250.445374413136	0.729773643060198	0.00940979538428496	http://www.ncbi.nlm.nih.gov/nuccore/XR_086082.6
NR_037674.1	misc_RNA	Cox6a2	protein_coding	32.7018069460607	6.85254082762343	2.46955662773815	56.0175010811873	89.8285349004036	17.3230268302153	1.94719971172164	0.00950409206370777	http://www.ncbi.nlm.nih.gov/nuccore/NR_037674.1
XR_594709.1	ncRNA	LOC103693329	lncRNA	138.530559108468	177.842677020331	178.504907822148	58.3038090050355	130.313797631622	83.6641339499209	-0.859401581901525	0.00955294289625123	http://www.ncbi.nlm.nih.gov/nuccore/XR_594709.1
XR_001835539.1	ncRNA	LOC108349498	lncRNA	1.98510687366214	0	0.0181852775699161	6.45463179501467	3.83554004385224	7.09125902147897	2.87721747386998	0.00975829984306894	http://www.ncbi.nlm.nih.gov/nuccore/XR_001835539.1
XR_001838329.1	misc_RNA	LOC102547504	protein_coding	2.77555756156289e-17	2.77555756156289e-17	2.77555756156289e-17	4.28512142556248	2.88667823379524	2.60635001858429	4.76139312419225	0.00978128041347255	http://www.ncbi.nlm.nih.gov/nuccore/XR_001838329.1
XR_593014.2	misc_RNA	LOC102557478	protein_coding	9.89975470522359	5.88293943756046	8.9691968937039	0.0255214820359116	0	4.5739665613509	-2.31004148154338	0.00980624176166105	http://www.ncbi.nlm.nih.gov/nuccore/XR_593014.2
XR_593486.1	ncRNA	LOC103692882	lncRNA	61.3502651726864	82.5544097929192	48.4254493354211	142.191716240921	195.924682846027	63.1708222009264	1.05781368136189	0.00980792628513356	http://www.ncbi.nlm.nih.gov/nuccore/XR_593486.1
XR_354294.3	ncRNA	LOC102551009	lncRNA	2.97194437446274	2.9528705511521	0.0489276859242137	3.34927968539933	10.6081310829944	17.8435593835402	2.31942825670978	0.00982895094972917	http://www.ncbi.nlm.nih.gov/nuccore/XR_354294.3
XR_001840085.1	misc_RNA	Myadml2	protein_coding	1.9810489639879	0.978407871117935	1.14435648616551	8.58318298007378	5.77483291612578	6.13488253112587	2.21737938243541	0.00999074513587186	http://www.ncbi.nlm.nih.gov/nuccore/XR_001840085.1
XR_352489.3	ncRNA	LOC102552985	lncRNA	2.97372788886399	0.97639836710231	1.15816166107604	3.32966776639566	10.6295594796864	11.5484323553636	2.23961683826866	0.0102476256381121	http://www.ncbi.nlm.nih.gov/nuccore/XR_352489.3
XR_595202.2	ncRNA	LOC103693611	lncRNA	8.91325509901849	3.91603704921594	6.73993818168141	15.1240605026561	16.3896117050945	21.2229699050837	1.4175307107126	0.0105541508134956	http://www.ncbi.nlm.nih.gov/nuccore/XR_595202.2
XR_595909.2	ncRNA	LOC102557304	lncRNA	4.95317391454966	1.95510024558851	3.3815258718144	2.77555756156289e-17	2.77555756156289e-17	2.77555756156289e-17	-4.83279658695884	0.0110225459851806	http://www.ncbi.nlm.nih.gov/nuccore/XR_595909.2
XR_589927.2	ncRNA	LOC102548198	lncRNA	12.8769026922613	7.85570520196805	4.61607165213192	27.9600048537628	30.9125633919745	11.2493889674271	1.44729785783163	0.0111669395334872	http://www.ncbi.nlm.nih.gov/nuccore/XR_589927.2
XR_001839841.1	misc_RNA	LOC102554284	transcribed_pseudogene	2.77555756156289e-17	2.77555756156289e-17	2.77555756156289e-17	4.2853536893019	3.86431915092591	1.69037905034387	4.76909363319627	0.0113282798563862	http://www.ncbi.nlm.nih.gov/nuccore/XR_001839841.1
XR_595007.2	ncRNA	LOC102548079	lncRNA	83.1214440447193	38.2778453698698	135.521629217336	27.008304532463	59.9215201360437	18.2900800676367	-1.28503931513506	0.0118876705458192	http://www.ncbi.nlm.nih.gov/nuccore/XR_595007.2
XR_001839175.1	misc_RNA	Deup1	protein_coding	45.5231619314648	57.0131510745703	22.6791393729976	85.1626660393605	165.093795120646	42.8964393616201	1.22294681068617	0.0119117826142595	http://www.ncbi.nlm.nih.gov/nuccore/XR_001839175.1
XR_001838404.1	misc_RNA	LOC102557478	protein_coding	5.93812375554263	5.89612140726993	4.53725662560857	0.0111011077181692	0	1.82517508014709	-2.87600843743303	0.0119781219488486	http://www.ncbi.nlm.nih.gov/nuccore/XR_001838404.1
XR_591224.2	ncRNA	LOC103691645	lncRNA	1.95813088454788	27.5479339616222	21.240819599424	3.24728487765109	5.81703647496156	1.68020329883982	-2.20309260484844	0.0122628848760042	http://www.ncbi.nlm.nih.gov/nuccore/XR_591224.2
XR_593512.2	ncRNA	LOC103692895	lncRNA	94.0199393891406	60.8997080377919	73.022539161651	43.0893763343273	54.068464945202	28.0364300476119	-0.865326838497451	0.0123619344894368	http://www.ncbi.nlm.nih.gov/nuccore/XR_593512.2
XR_001839952.1	misc_RNA	LOC102555914	transcribed_pseudogene	102.896560542689	193.572874121756	193.038935018457	85.1489963719659	86.8117028272554	108.475177337774	-0.80114029485446	0.0123952241120864	http://www.ncbi.nlm.nih.gov/nuccore/XR_001839952.1
XR_001840461.1	ncRNA	LOC102548079	lncRNA	82.1331214015604	35.3294413770575	129.913102843597	26.9996432947483	57.0227932928318	17.4082917991239	-1.28331270509276	0.012495877139809	http://www.ncbi.nlm.nih.gov/nuccore/XR_001840461.1
XR_001838070.1	misc_RNA	LOC100362895	transcribed_pseudogene	3936.51676663624	2857.1802623545	2274.08872277687	3918.37834066694	4947.1872797548	5320.99843258905	0.645648601974327	0.0125685282557581	http://www.ncbi.nlm.nih.gov/nuccore/XR_001838070.1
XR_001840492.1	ncRNA	LOC102553634	lncRNA	10.8911504632422	4.89526911994346	10.0672368276001	23.6731600723166	16.371590687931	22.9418670154413	1.27576827016692	0.0126103438787818	http://www.ncbi.nlm.nih.gov/nuccore/XR_001840492.1
XR_593781.2	ncRNA	LOC102552294	lncRNA	28.6954960665962	18.6435752405064	41.3576896558734	13.9932142331155	10.5915423053842	14.1231712935975	-1.18502152437619	0.0127199023994342	http://www.ncbi.nlm.nih.gov/nuccore/XR_593781.2
XR_353556.3	ncRNA	LOC102548450	lncRNA	31.6504159001714	81.6027403093788	33.8521353545265	25.8122603632165	25.0992314671482	14.8437863230769	-1.16116822947556	0.0131051552755161	http://www.ncbi.nlm.nih.gov/nuccore/XR_353556.3
XR_590930.2	ncRNA	LOC102547847	lncRNA	13.8659292799468	12.787463803951	1.30598222564268	3.16969238686538	0	0.850541825413708	-2.70824047322618	0.0137262785725705	http://www.ncbi.nlm.nih.gov/nuccore/XR_590930.2
XR_593928.1	ncRNA	LOC103693100	lncRNA	4.94317447430627	7.86842069469758	5.64414785692471	0.0162584036689292	1.94290243832806	0.866357510795714	-2.52948842400699	0.0138643583154158	http://www.ncbi.nlm.nih.gov/nuccore/XR_593928.1
NR_132630.1	ncRNA	Lppos	lncRNA	42.5516111226918	38.3114435992172	43.776606586728	61.4535334500695	76.2282965194019	69.6119024815813	0.734394058965126	0.0138655370352003	http://www.ncbi.nlm.nih.gov/nuccore/NR_132630.1
XR_361620.3	ncRNA	LOC102553339	lncRNA	7.93346587102018	1.95364010546053	1.21915123370247	10.8097158603676	15.4567785668129	11.4152941263188	1.71929274738253	0.0139333928954592	http://www.ncbi.nlm.nih.gov/nuccore/XR_361620.3
XR_001839094.1	ncRNA	LOC103692759	lncRNA	1.97150206134957	7.88480544194308	2.32285543033576	13.9946696272354	15.4528430091221	9.59777576463402	1.64282902272037	0.014028145779106	http://www.ncbi.nlm.nih.gov/nuccore/XR_001839094.1
XR_001837922.1	ncRNA	LOC102551110	lncRNA	31.6826378042104	10.7785197957535	23.5606926077194	5.40821607184556	0	12.6066097563794	-1.85702944105627	0.0141659615155921	http://www.ncbi.nlm.nih.gov/nuccore/XR_001837922.1
XR_597339.1	misc_RNA	LOC103694382	misc_RNA	167.225658403989	143.421151687398	321.941007931163	236.094657252591	421.59668556193	549.23763938694	0.932789585676903	0.0145388729627814	http://www.ncbi.nlm.nih.gov/nuccore/XR_597339.1
XR_001842374.1	ncRNA	LOC108349320	lncRNA	2.95922963785835	0.961633707138615	14.2457182014424	0.00573473644351663	0.972826915665675	0	-3.79973268600344	0.0145399232823396	http://www.ncbi.nlm.nih.gov/nuccore/XR_001842374.1
XR_596306.2	ncRNA	LOC102547244	lncRNA	12.8412888876453	46.2011863600271	45.888256495874	8.70227367348095	19.3365040567519	13.1935015511029	-1.33682124121959	0.0146623262771721	http://www.ncbi.nlm.nih.gov/nuccore/XR_596306.2
XR_001842000.1	ncRNA	LOC108348622	lncRNA	109.841963496048	85.4614578716241	129.029113816745	82.8344252103857	42.3996001959196	59.0128075018157	-0.815983283152734	0.0147078216994058	http://www.ncbi.nlm.nih.gov/nuccore/XR_001842000.1
XR_595008.2	ncRNA	LOC102548079	lncRNA	79.164269627555	32.3808709994733	127.651933942947	24.8557392073336	56.0610761876009	17.4155900442779	-1.27939804475668	0.0148771150345244	http://www.ncbi.nlm.nih.gov/nuccore/XR_595008.2
XR_592045.2	ncRNA	LOC102550644	lncRNA	206.798102880676	336.016561972287	538.681816571575	216.528388553286	194.866616967642	200.020539168201	-0.821907309031668	0.0148791548815267	http://www.ncbi.nlm.nih.gov/nuccore/XR_592045.2
XR_086214.5	misc_RNA	Ncaph	misc_RNA	82.1295530683272	91.3758048476452	93.1850935337287	173.443167765431	242.231140827103	84.3308378323886	0.905211773013421	0.0149394017617117	http://www.ncbi.nlm.nih.gov/nuccore/XR_086214.5
XR_001840863.1	ncRNA	LOC108352556	lncRNA	0	0.986434866180111	0.00935965591112886	4.3217792555975	7.7575248800585	1.6529028767587	3.33594489172705	0.0149778124034449	http://www.ncbi.nlm.nih.gov/nuccore/XR_001840863.1
XR_360903.3	ncRNA	LOC102549787	lncRNA	80.1398154195551	120.853763643003	143.590695564577	60.373163675945	63.6612858166498	77.6249648525821	-0.768815081894287	0.0150996726137354	http://www.ncbi.nlm.nih.gov/nuccore/XR_360903.3
XR_594483.2	ncRNA	LOC102554187	lncRNA	95.9904442955785	102.192590061315	71.9894288064713	185.215052836118	149.531792530266	113.535910705248	0.726540131057868	0.0152343726875575	http://www.ncbi.nlm.nih.gov/nuccore/XR_594483.2
XR_353490.3	ncRNA	LOC102555860	lncRNA	362.167027328325	467.675759231961	662.315724114427	294.143268367906	293.267364391739	346.387134471378	-0.675119034716949	0.0152747333773556	http://www.ncbi.nlm.nih.gov/nuccore/XR_353490.3
XR_591154.2	ncRNA	LOC103691592	lncRNA	0	0	2.16619826805807	3.28685402140289	5.78948130897559	7.10836959063611	2.75175125526981	0.0156242146004681	http://www.ncbi.nlm.nih.gov/nuccore/XR_591154.2
XR_596164.1	ncRNA	LOC103693653	lncRNA	6.91395540438013	17.7049028557872	13.4642378890957	2.19542970086545	6.79683304535302	1.68048085678861	-1.80017520223476	0.0157436198800522	http://www.ncbi.nlm.nih.gov/nuccore/XR_596164.1
XR_596662.1	ncRNA	LOC102549787	lncRNA	82.1195198818017	120.853246608002	143.595153354097	63.5954605634768	64.6252063412001	77.6118628278192	-0.747856411897164	0.0158923905000275	http://www.ncbi.nlm.nih.gov/nuccore/XR_596662.1
XR_001837537.1	ncRNA	LOC102550644	lncRNA	148.412492655741	258.397998373595	415.148160295591	169.100906261136	139.872329288459	141.83720022438	-0.865618160346529	0.0159107529071792	http://www.ncbi.nlm.nih.gov/nuccore/XR_001837537.1
XR_146284.4	ncRNA	LOC100911506	lncRNA	7.90137823750903	13.7473697849587	25.5764879685612	31.2743927015325	33.7616922601688	37.0449778758931	1.11385917838295	0.0160243014366353	http://www.ncbi.nlm.nih.gov/nuccore/XR_146284.4
XR_001842150.1	ncRNA	LOC108348824	lncRNA	3.96094764981578	1.95678758793156	3.36684041042306	2.77555756156289e-17	2.77555756156289e-17	2.77555756156289e-17	-4.68931163334402	0.0160802842513155	http://www.ncbi.nlm.nih.gov/nuccore/XR_001842150.1
XR_596317.2	ncRNA	LOC102547244	lncRNA	13.8311199775702	47.1830466597475	47.0135377773907	8.7090194117194	21.2754424629331	13.1776540542707	-1.31336170696638	0.0161546030853393	http://www.ncbi.nlm.nih.gov/nuccore/XR_596317.2
XR_001841173.1	ncRNA	LOC102556834	lncRNA	113.795227211386	112.9815226804	145.883666446623	66.8445615750948	95.5494837183858	66.0114124254979	-0.704025053761172	0.0162010733685222	http://www.ncbi.nlm.nih.gov/nuccore/XR_001841173.1
XR_596321.2	ncRNA	LOC102547244	lncRNA	13.8297374555922	55.0496672720839	50.399782340311	9.78826119903149	20.2879542964477	17.6555656102291	-1.31148408725863	0.0163501801742236	http://www.ncbi.nlm.nih.gov/nuccore/XR_596321.2
XR_596320.2	ncRNA	LOC102547244	lncRNA	13.8297374555922	55.0496672720839	50.399782340311	9.78826119903149	20.2879542964477	17.6555656102291	-1.3114853036605	0.0163579905279286	http://www.ncbi.nlm.nih.gov/nuccore/XR_596320.2
XR_596318.2	ncRNA	LOC102547244	lncRNA	13.8297374555922	55.0496672720839	50.399782340311	9.78826119903149	20.2879542964477	17.6555656102291	-1.31148832589435	0.0163774118696987	http://www.ncbi.nlm.nih.gov/nuccore/XR_596318.2
XR_353413.2	misc_RNA	Ankrd53	misc_RNA	2.77555756156289e-17	2.77555756156289e-17	2.77555756156289e-17	3.22918001640636	1.91424443071547	3.54575904254262	4.60050200652666	0.0164106180895291	http://www.ncbi.nlm.nih.gov/nuccore/XR_353413.2
XR_596319.2	ncRNA	LOC102547244	lncRNA	11.8524829783081	40.3021953750003	42.5049336368092	8.69123170838832	16.4273728151665	13.2195016967601	-1.29210359463319	0.0165665856512774	http://www.ncbi.nlm.nih.gov/nuccore/XR_596319.2
XR_595462.1	ncRNA	LOC103691878	lncRNA	0.991924019248511	0	0.0093617019586357	2.22370808282113	11.6602837659014	1.63828173569371	3.50934353824154	0.016629303618638	http://www.ncbi.nlm.nih.gov/nuccore/XR_595462.1
XR_591653.2	misc_RNA	Ncaph	misc_RNA	75.2051620780937	72.7010306694414	83.0614060334176	154.040422753241	207.496966244218	71.1091525912165	0.903788343133542	0.0166850797616728	http://www.ncbi.nlm.nih.gov/nuccore/XR_591653.2
XR_146387.4	ncRNA	LOC100910201	lncRNA	9.8769630798555	22.5975773517342	34.5633284158511	53.8300144609429	56.9471446875691	32.4421236727041	1.09370416679418	0.0167077003797745	http://www.ncbi.nlm.nih.gov/nuccore/XR_146387.4
XR_360254.3	ncRNA	LOC102547244	lncRNA	13.8297374555922	55.0496672720839	50.399782340311	9.78842846730396	21.259900502171	16.7519081095627	-1.3096821600074	0.0167274337821488	http://www.ncbi.nlm.nih.gov/nuccore/XR_360254.3
XR_001840106.1	ncRNA	LOC103693272	lncRNA	25.7345017793176	18.6575693499186	21.3570281892314	13.9251930581517	6.72437522345739	8.77239428379553	-1.15645827448568	0.0170138667510229	http://www.ncbi.nlm.nih.gov/nuccore/XR_001840106.1
XR_001841488.1	ncRNA	LOC102548219	lncRNA	6.92436961958886	9.8360901334599	5.68515716308252	1.09869687644414	2.9121152039405	0.837344820274133	-2.13018238427526	0.0170604060660278	http://www.ncbi.nlm.nih.gov/nuccore/XR_001841488.1
XR_001841484.1	ncRNA	LOC102548219	lncRNA	6.92436961958886	9.8360901334599	5.68515716308252	1.09869687644414	2.9121152039405	0.837344820274133	-2.13017982991183	0.0170731591367269	http://www.ncbi.nlm.nih.gov/nuccore/XR_001841484.1
XR_001841468.1	ncRNA	LOC102547244	lncRNA	12.8397241726294	56.0351945626539	49.2860818507144	9.78531332682402	20.2906790876507	16.7602029894235	-1.32551297930812	0.0172440914528179	http://www.ncbi.nlm.nih.gov/nuccore/XR_001841468.1
XR_001837173.1	ncRNA	LOC102554972	lncRNA	4.94632111379932	5.89820962941168	4.52576377096966	0.0111595865361129	1.95000845354187	0	-2.76876112191458	0.0174085482042012	http://www.ncbi.nlm.nih.gov/nuccore/XR_001837173.1
XR_352437.3	ncRNA	LOC102554972	lncRNA	4.94632111379932	5.89820962941168	4.52576377096966	0.0111595865361129	1.95000845354187	0	-2.76876012560728	0.017419006618056	http://www.ncbi.nlm.nih.gov/nuccore/XR_352437.3
XR_594968.1	misc_RNA	LOC680121	transcribed_pseudogene	46.5110825164425	50.1174297566235	36.0370659871283	51.8627052971603	61.6891339335963	161.725758128916	1.05192094545602	0.0174317011816512	http://www.ncbi.nlm.nih.gov/nuccore/XR_594968.1
XR_001842006.1	ncRNA	LOC108348626	lncRNA	0	0.986434866180111	0.00935965591112886	3.25483085696712	4.83335557359495	3.49931807652691	3.0994967778296	0.0174462534922596	http://www.ncbi.nlm.nih.gov/nuccore/XR_001842006.1
XR_593368.2	ncRNA	LOC102554140	lncRNA	2.77555756156289e-17	2.77555756156289e-17	2.77555756156289e-17	4.27449483058823	2.89078668688871	1.70172296894204	4.62479476012524	0.0178264527559623	http://www.ncbi.nlm.nih.gov/nuccore/XR_593368.2
XR_595765.2	misc_RNA	Spata18	protein_coding	637.278320115055	840.083104653546	523.425854367227	1231.35550726855	1317.87178096208	701.254186814397	0.699523588571407	0.0179193445234344	http://www.ncbi.nlm.nih.gov/nuccore/XR_595765.2
XR_596309.2	ncRNA	LOC102547244	lncRNA	14.8197882671332	55.0487916499087	50.4052350465182	9.79674177863391	21.2518428802021	19.4369712700189	-1.24269945127323	0.0184483850776809	http://www.ncbi.nlm.nih.gov/nuccore/XR_596309.2
XR_001841467.1	ncRNA	LOC102547244	lncRNA	20.7600358555823	58.9790712328438	49.3412013127082	13.0187701522587	28.0270662032837	18.4672932839762	-1.10938869655441	0.0184667551440415	http://www.ncbi.nlm.nih.gov/nuccore/XR_001841467.1
XR_360377.3	ncRNA	LOC102548312	lncRNA	13.8275270507621	22.5617444653721	108.180376132894	166.870921361119	112.852855295191	101.219827899391	1.39451874851958	0.0184714241922677	http://www.ncbi.nlm.nih.gov/nuccore/XR_360377.3
XR_351975.3	ncRNA	LOC102548700	lncRNA	2.77555756156289e-17	2.77555756156289e-17	2.77555756156289e-17	3.23895705101818	5.82287659926942	0.786028612697544	4.77037176367999	0.0184838848794606	http://www.ncbi.nlm.nih.gov/nuccore/XR_351975.3
XR_001838163.1	misc_RNA	Sntg2	protein_coding	28.703332961859	14.713008379069	30.2213262942646	50.6071839769364	38.5632060921548	48.4876194732475	0.902351723434262	0.0185056573082677	http://www.ncbi.nlm.nih.gov/nuccore/XR_001838163.1
NR_031789.1	precursor_RNA	Mir345	ncRNA	5.93369290305677	6.87625173083297	7.83551787552146	1.09859419706458	1.93124807912606	1.76005567740155	-2.01358813713082	0.01856705763834	http://www.ncbi.nlm.nih.gov/nuccore/NR_031789.1
XR_595687.2	ncRNA	LOC102551010	lncRNA	4.95492526712542	1.9568361376046	2.28980324024844	2.77555756156289e-17	2.77555756156289e-17	2.77555756156289e-17	-4.67869255891513	0.0187038164430272	http://www.ncbi.nlm.nih.gov/nuccore/XR_595687.2
XR_595688.2	ncRNA	LOC102551010	lncRNA	4.95492526712542	1.9568361376046	2.28980324024844	2.77555756156289e-17	2.77555756156289e-17	2.77555756156289e-17	-4.67869173557476	0.0187085301475416	http://www.ncbi.nlm.nih.gov/nuccore/XR_595688.2
XR_001841046.1	ncRNA	LOC102551010	lncRNA	4.95492526712542	1.9568361376046	2.28980324024844	2.77555756156289e-17	2.77555756156289e-17	2.77555756156289e-17	-4.67869161200445	0.0187092377455736	http://www.ncbi.nlm.nih.gov/nuccore/XR_001841046.1
XR_001837534.1	ncRNA	LOC102550644	lncRNA	235.494491823469	398.898198454906	649.83303503543	262.84635691035	256.627710103167	209.644665020195	-0.816103036626061	0.0187476571211414	http://www.ncbi.nlm.nih.gov/nuccore/XR_001837534.1
XR_596314.2	ncRNA	LOC102547244	lncRNA	13.8297374555922	55.0496672720839	50.399782340311	9.79128354466739	21.2571363851036	17.6471044481829	-1.28295167037957	0.018993925573981	http://www.ncbi.nlm.nih.gov/nuccore/XR_596314.2
XR_596312.2	ncRNA	LOC102547244	lncRNA	13.8297374555922	55.0496672720839	50.399782340311	9.79128354466739	21.2571363851036	17.6471044481829	-1.28295608118051	0.0190261483484644	http://www.ncbi.nlm.nih.gov/nuccore/XR_596312.2
XR_596308.2	ncRNA	LOC102547244	lncRNA	13.8297374555922	55.0496672720839	50.399782340311	9.79128354466739	21.2571363851036	17.6471044481829	-1.28295943750252	0.0190507039932203	http://www.ncbi.nlm.nih.gov/nuccore/XR_596308.2
XR_596305.2	ncRNA	LOC102547244	lncRNA	13.8297374555922	55.0496672720839	50.399782340311	9.79128354466739	21.2571363851036	17.6471044481829	-1.28296096894723	0.0190619188360406	http://www.ncbi.nlm.nih.gov/nuccore/XR_596305.2
XR_596304.2	ncRNA	LOC102547244	lncRNA	13.8297374555922	55.0496672720839	50.399782340311	9.79128354466739	21.2571363851036	17.6471044481829	-1.28296320241769	0.0190782863762397	http://www.ncbi.nlm.nih.gov/nuccore/XR_596304.2
XR_596303.2	ncRNA	LOC102547244	lncRNA	13.8297374555922	55.0496672720839	50.399782340311	9.79128354466739	21.2571363851036	17.6471044481829	-1.28296503426856	0.0190917211229681	http://www.ncbi.nlm.nih.gov/nuccore/XR_596303.2
XR_001840385.1	ncRNA	LOC102556395	lncRNA	18.7941993516032	23.5805925115101	26.8859919789232	49.5638040572021	78.2369809312461	20.8831035372888	1.09752041452135	0.0193406039692893	http://www.ncbi.nlm.nih.gov/nuccore/XR_001840385.1
XR_001840498.1	ncRNA	LOC108352331	lncRNA	15.8389174716302	9.81190843046418	13.4737450512543	5.35070314859448	0	6.27178087595924	-1.72393163775796	0.0198062043200332	http://www.ncbi.nlm.nih.gov/nuccore/XR_001840498.1
NR_037356.1	precursor_RNA	Mir3568	ncRNA	0	0.98330026135843	1.11118815378413	1.16398478014012	5.78635790318216	9.85896512965506	2.81633004683334	0.0201634619967491	http://www.ncbi.nlm.nih.gov/nuccore/NR_037356.1
XR_594025.2	ncRNA	LOC103690433	lncRNA	0	3.90450700202616	28.5805585474437	0.0162584036689292	1.94290243832806	0.866357510795714	-3.36129741505375	0.0202367929499414	http://www.ncbi.nlm.nih.gov/nuccore/XR_594025.2
XR_001840462.1	ncRNA	LOC102548079	lncRNA	72.233556217713	30.4148303427534	134.32422237115	23.789028911479	57.028517589444	18.3046006668688	-1.25445127297423	0.0208975570874055	http://www.ncbi.nlm.nih.gov/nuccore/XR_001840462.1
XR_597192.2	misc_RNA	LOC100359539	transcribed_pseudogene	17.8078420446004	12.7517102304904	28.9997465815985	42.0574698749553	80.1870733317488	19.1177781862248	1.24276744933243	0.020972458720539	http://www.ncbi.nlm.nih.gov/nuccore/XR_597192.2
XR_596324.2	ncRNA	LOC102547244	lncRNA	11.8531204118556	36.3664656251682	42.4762505248407	8.69123170838832	16.4273728151665	13.2195016967601	-1.23027183132862	0.021542575428917	http://www.ncbi.nlm.nih.gov/nuccore/XR_596324.2
XR_001835573.1	ncRNA	LOC108349468	lncRNA	23.7264476120546	79.6215863674843	59.4728094397904	38.5736159431104	8.61451064612161	20.2182529890163	-1.26906216047684	0.0217732063014759	http://www.ncbi.nlm.nih.gov/nuccore/XR_001835573.1
XR_355240.3	misc_RNA	Plk5	protein_coding	40.5762408189992	37.3361731602056	31.5185999872557	64.6650411968535	101.378548136713	38.5509253213268	0.898093754356549	0.0218598004443497	http://www.ncbi.nlm.nih.gov/nuccore/XR_355240.3
XR_596316.2	ncRNA	LOC102547244	lncRNA	12.8403141046403	55.0557223816308	44.827144077269	9.78514196600334	19.3186969903702	17.6642987136473	-1.25954173615047	0.0218656750971264	http://www.ncbi.nlm.nih.gov/nuccore/XR_596316.2
XR_356009.3	ncRNA	LOC102555387	lncRNA	12.858882424508	16.7073680014778	15.7157971274574	4.3544174832783	4.80729763030542	8.91684037598892	-1.29639283189282	0.0219617864231193	http://www.ncbi.nlm.nih.gov/nuccore/XR_356009.3
XR_001838403.1	misc_RNA	LOC102557478	protein_coding	7.91780670984234	4.90007548834774	8.93157629119361	0.0255214820359116	0	4.5739665613509	-2.12951629351132	0.0219975651452133	http://www.ncbi.nlm.nih.gov/nuccore/XR_001838403.1
XR_352756.3	misc_RNA	LOC102547986	transcribed_pseudogene	13.8490935538262	15.7186299275871	17.9252195480735	35.5081746941225	26.9942337250558	29.049084416617	0.941959373247267	0.0220200526448211	http://www.ncbi.nlm.nih.gov/nuccore/XR_352756.3
XR_596086.2	ncRNA	LOC103693373	lncRNA	33.6548693283106	17.6631184738301	29.1655412217155	15.0474061949263	13.5100487510504	9.60428912159633	-1.07254054353582	0.0220280244508652	http://www.ncbi.nlm.nih.gov/nuccore/XR_596086.2
XR_593722.2	ncRNA	LOC102549417	lncRNA	3.95676000680562	2.93925248484167	5.56174206055526	17.156671831796	11.5671701723225	8.70700257124248	1.56108600333278	0.0220389586316566	http://www.ncbi.nlm.nih.gov/nuccore/XR_593722.2
XR_593213.1	ncRNA	LOC103692721	lncRNA	26.7030078201858	73.7506090557937	23.7895473092103	20.4521922791273	16.3830400574819	19.3915333629722	-1.14039444508571	0.0223297527856898	http://www.ncbi.nlm.nih.gov/nuccore/XR_593213.1
XR_001837536.1	ncRNA	LOC102550644	lncRNA	173.153650340211	272.152057700179	434.261077351944	176.679752019464	182.343772579626	155.916265457641	-0.771385344145582	0.0224178106813252	http://www.ncbi.nlm.nih.gov/nuccore/XR_001837536.1
XR_351159.3	ncRNA	LOC102553657	lncRNA	8.9007655212731	8.8335116952676	14.4898510772464	5.32912956537108	0.938025287583749	3.52817495864608	-1.6850798278944	0.0226104621294642	http://www.ncbi.nlm.nih.gov/nuccore/XR_351159.3
XR_596310.2	ncRNA	LOC102547244	lncRNA	12.8407626173436	49.1514422407788	47.0195294208614	9.78192155802913	18.3493655292358	17.6733160248877	-1.24070631081513	0.0226143791257049	http://www.ncbi.nlm.nih.gov/nuccore/XR_596310.2
XR_001836171.1	ncRNA	LOC102553657	lncRNA	8.9007655212731	8.8335116952676	14.4898510772464	5.32912956537108	0.938025287583749	3.52817495864608	-1.68507939513683	0.0226225702250879	http://www.ncbi.nlm.nih.gov/nuccore/XR_001836171.1
XR_596315.2	ncRNA	LOC102547244	lncRNA	12.8405341737327	52.1036189055189	45.9238452014214	8.71752859844524	19.3217262448786	17.6739279445197	-1.26792903037775	0.0226484851277412	http://www.ncbi.nlm.nih.gov/nuccore/XR_596315.2
XR_001841451.1	ncRNA	LOC102547440	lncRNA	54.4212674541236	61.9005735519535	62.8651294560503	34.4994638429988	33.7518219388647	41.4747465005775	-0.702609099077163	0.0231742819669402	http://www.ncbi.nlm.nih.gov/nuccore/XR_001841451.1
XR_596311.2	ncRNA	LOC102547244	lncRNA	13.8302052206235	52.0996672472944	49.2694570711635	9.79128354466739	21.2571363851036	17.6471044481829	-1.23272541301236	0.0232316838198539	http://www.ncbi.nlm.nih.gov/nuccore/XR_596311.2
XR_001836852.1	ncRNA	LOC102547750	lncRNA	2.77555756156289e-17	2.77555756156289e-17	2.77555756156289e-17	3.22898509742327	0.940737805108097	4.47473065196928	4.59184915265366	0.0232854901318231	http://www.ncbi.nlm.nih.gov/nuccore/XR_001836852.1
XR_001836851.1	ncRNA	LOC102547750	lncRNA	2.77555756156289e-17	2.77555756156289e-17	2.77555756156289e-17	3.22898509742327	0.940737805108097	4.47473065196928	4.59184582285607	0.0233072612679461	http://www.ncbi.nlm.nih.gov/nuccore/XR_001836851.1
XR_361622.3	ncRNA	LOC102553609	lncRNA	36.616063335937	32.4181806574708	33.7059477050428	22.5773854725856	15.4121764155418	18.4894479688463	-0.861937126035694	0.0233170556871161	http://www.ncbi.nlm.nih.gov/nuccore/XR_361622.3
XR_001840386.1	ncRNA	LOC102556395	lncRNA	16.8164260740671	22.6050510602209	20.2159990949598	46.3015995274921	62.7817287185483	18.2495566468483	1.08753907333094	0.0233299223377714	http://www.ncbi.nlm.nih.gov/nuccore/XR_001840386.1
XR_593810.2	ncRNA	LOC102552355	lncRNA	44.528400730922	49.1302933665214	43.8272740841782	82.9272850281326	54.9448790253127	89.095952298803	0.721464296224754	0.0235191045098149	http://www.ncbi.nlm.nih.gov/nuccore/XR_593810.2
XR_590937.2	ncRNA	LOC103691475	lncRNA	11.8745087421531	11.7894578834862	11.2508375727534	4.31312267382999	4.82863998163149	3.48570477491618	-1.44275445221033	0.0236318463631236	http://www.ncbi.nlm.nih.gov/nuccore/XR_590937.2
XR_595772.2	ncRNA	LOC102554235	lncRNA	11.8530903235527	45.2309256590578	33.6434731584498	12.9386949985845	10.5897664885014	15.9278634368154	-1.19179266803296	0.0237562944473149	http://www.ncbi.nlm.nih.gov/nuccore/XR_595772.2
XR_595561.2	ncRNA	LOC103692286	lncRNA	24.7477194383355	19.6487805485215	14.7088755921274	6.50867479321194	13.5576277280937	5.17924463242941	-1.21824539586199	0.0238075471629242	http://www.ncbi.nlm.nih.gov/nuccore/XR_595561.2
XR_353575.3	ncRNA	LOC102548743	lncRNA	7.93138855326672	1.95214994916142	2.322974190379	13.9832940058041	15.4587466008393	7.80562439390876	1.57363378816509	0.0239900550113176	http://www.ncbi.nlm.nih.gov/nuccore/XR_353575.3
XR_001842385.1	ncRNA	LOC108353212	lncRNA	0.982101921632752	2.94504962229661	5.50624428509182	2.77555756156289e-17	2.77555756156289e-17	2.77555756156289e-17	-4.71312565231721	0.0240137451439022	http://www.ncbi.nlm.nih.gov/nuccore/XR_001842385.1
XR_001838400.1	misc_RNA	LOC102557478	protein_coding	9.89975470522359	5.88293943756046	8.9691968937039	0.0298325960208357	0	5.48657146422451	-2.07392980063337	0.0240572966653234	http://www.ncbi.nlm.nih.gov/nuccore/XR_001838400.1
XR_597314.2	ncRNA	LOC103694365	lncRNA	2.77555756156289e-17	2.77555756156289e-17	2.77555756156289e-17	2.17290556872736	2.89564663079266	2.63652581217734	4.43617284514076	0.0243632439438671	http://www.ncbi.nlm.nih.gov/nuccore/XR_597314.2
XR_597270.2	ncRNA	LOC103694343	lncRNA	40.5639600693795	31.4143626314294	74.9431585181533	17.3276923475279	31.8690026730448	26.4481829922089	-0.948684026772231	0.0244234184683281	http://www.ncbi.nlm.nih.gov/nuccore/XR_597270.2
XR_001842477.1	misc_RNA	Fam184a	protein_coding	236.505923801796	286.915949113448	184.300356808226	353.37675124016	389.769991789923	319.821915102592	0.585480195569673	0.0245918760147444	http://www.ncbi.nlm.nih.gov/nuccore/XR_001842477.1
XR_353842.3	ncRNA	LOC102552817	lncRNA	57.3888513670455	83.5374458130622	52.885267211777	34.5131542331705	33.7456217488734	46.8074933999636	-0.749035224292803	0.024700423006059	http://www.ncbi.nlm.nih.gov/nuccore/XR_353842.3
XR_591585.2	misc_RNA	RGD1560961	transcribed_pseudogene	85.1002774958949	98.2608362174831	80.9075225700531	141.1248640133	159.20899965749	108.267807338311	0.626193494010809	0.0249123891411691	http://www.ncbi.nlm.nih.gov/nuccore/XR_591585.2
XR_591231.2	ncRNA	LOC102550575	lncRNA	26.7230432629675	18.6543177737717	24.6892029362506	13.9626807884921	9.63030487432974	10.5420049636629	-1.03228086536353	0.025184562628965	http://www.ncbi.nlm.nih.gov/nuccore/XR_591231.2
XR_001838406.1	misc_RNA	LOC102557478	protein_coding	3.95454536234203	5.90043894248879	4.51353194906714	0.0111011077181692	0	1.82517508014709	-2.69279526714668	0.0252678103851116	http://www.ncbi.nlm.nih.gov/nuccore/XR_001838406.1
NR_031825.1	precursor_RNA	Mir23a	ncRNA	4.95015275366385	3.92754307401704	3.40773392786701	9.72482407222664	11.5794528376086	11.4616340204107	1.38780859010327	0.025355614856643	http://www.ncbi.nlm.nih.gov/nuccore/NR_031825.1
XR_596313.2	ncRNA	LOC102547244	lncRNA	12.8403141046403	55.0557223816308	44.827144077269	9.78826119903149	20.2879542964477	17.6555656102291	-1.2304534349889	0.02552616645697	http://www.ncbi.nlm.nih.gov/nuccore/XR_596313.2
XR_596215.2	ncRNA	LOC103693719	lncRNA	27.7106048949324	10.7743447809062	37.9507873694374	13.9486172577892	8.66247062351137	9.65273731813863	-1.23509104705744	0.0255378044676527	http://www.ncbi.nlm.nih.gov/nuccore/XR_596215.2
XR_361621.3	ncRNA	LOC102553339	lncRNA	9.91530974671417	2.93629006121128	1.24091322957383	12.9446442986247	14.4753435188605	13.1997163807305	1.49222098283215	0.0257523553050588	http://www.ncbi.nlm.nih.gov/nuccore/XR_361621.3
XR_596307.2	ncRNA	LOC102547244	lncRNA	13.8296170773636	55.048701556581	51.5135530461319	10.86513619689	23.1921553669497	17.6227076718985	-1.21155281485726	0.0259987383176242	http://www.ncbi.nlm.nih.gov/nuccore/XR_596307.2
XR_360902.2	ncRNA	LOC102549787	lncRNA	57.3741861231213	112.01420487966	139.035265803686	54.9751461073093	59.812632342689	62.5894491404767	-0.794658591049856	0.0260510062890975	http://www.ncbi.nlm.nih.gov/nuccore/XR_360902.2
NR_037322.1	precursor_RNA	Mir449c	ncRNA	1.9793775575362	0.976366302396919	2.23063265844412	17.0819958799711	12.5667149568264	0	2.42992788705156	0.0263320901154743	http://www.ncbi.nlm.nih.gov/nuccore/NR_037322.1
XR_592772.1	ncRNA	LOC103692503	lncRNA	8.90956666876167	7.86052674045368	5.68521196070777	13.0013421665561	26.1007451403956	14.9046951799964	1.25009304385665	0.0264070273225256	http://www.ncbi.nlm.nih.gov/nuccore/XR_592772.1
XR_359313.3	ncRNA	LOC102551010	lncRNA	3.962600978982	1.95867336672712	2.27692008686669	2.77555756156289e-17	2.77555756156289e-17	2.77555756156289e-17	-4.51868382340258	0.0267879452704944	http://www.ncbi.nlm.nih.gov/nuccore/XR_359313.3
XR_593916.1	ncRNA	LOC103693093	lncRNA	3.962600978982	1.95867336672712	2.27692008686669	2.77555756156289e-17	2.77555756156289e-17	2.77555756156289e-17	-4.51868311737152	0.0267952397669201	http://www.ncbi.nlm.nih.gov/nuccore/XR_593916.1
XR_594690.2	ncRNA	LOC102550895	lncRNA	468.067533889751	404.791491666424	460.38721967383	246.790621654895	307.75070207632	358.76596370804	-0.544448509707445	0.0270091651138352	http://www.ncbi.nlm.nih.gov/nuccore/XR_594690.2
XR_001837348.1	ncRNA	LOC102550999	lncRNA	256.284852893098	354.695025582715	403.016164099769	245.606678853335	218.021891006197	214.100380387074	-0.580882562710547	0.0273261802510602	http://www.ncbi.nlm.nih.gov/nuccore/XR_001837348.1
XR_001835626.1	ncRNA	LOC108349526	lncRNA	55.4152633026814	40.2625099563376	69.4836868310926	32.3284391394129	28.9241110587378	36.1757497625091	-0.755319728521459	0.0273611275914769	http://www.ncbi.nlm.nih.gov/nuccore/XR_001835626.1
XR_001841466.1	ncRNA	LOC102547244	lncRNA	10.8641985487584	33.419610683101	38.0000531533021	7.61749521094479	14.490804806841	13.2491737284223	-1.20514659070793	0.0277484935398728	http://www.ncbi.nlm.nih.gov/nuccore/XR_001841466.1
XR_596323.2	ncRNA	LOC102547244	lncRNA	12.8412746929226	45.216400023731	46.9948080177822	9.78192155802913	18.3493655292358	17.6733160248877	-1.18719443470413	0.027824390782721	http://www.ncbi.nlm.nih.gov/nuccore/XR_596323.2
XR_001839906.1	ncRNA	LOC102552654	lncRNA	5.94914585404772	1.95688456632744	1.20196837276374	9.7017216221615	7.69779604723341	11.5057257417053	1.61760170959029	0.0279102932542304	http://www.ncbi.nlm.nih.gov/nuccore/XR_001839906.1
XR_001842007.1	ncRNA	LOC108348626	lncRNA	0	0.986434866180111	0.00935965591112886	3.24708939894808	4.83815202728192	2.59372480150926	2.98447779407622	0.0279839977876543	http://www.ncbi.nlm.nih.gov/nuccore/XR_001842007.1
XR_001837481.1	misc_RNA	Akr1b10	protein_coding	8.90358286245904	13.7745003470815	5.73300564333932	2.18047139424444	0.940853033330887	5.40708735668692	-1.68534975494951	0.0280845675979296	http://www.ncbi.nlm.nih.gov/nuccore/XR_001837481.1
XR_001842774.1	ncRNA	LOC102551675	lncRNA	3.95815382989263	4.91881950196926	2.31266018991949	0.00573473644351663	0.972826915665675	0	-3.10921565426673	0.0284541796068828	http://www.ncbi.nlm.nih.gov/nuccore/XR_001842774.1
XR_593105.1	ncRNA	LOC102547892	lncRNA	2.77555756156289e-17	2.77555756156289e-17	2.77555756156289e-17	0.0488723489030258	4.83893417709485	5.36612265193697	4.8301102709411	0.0285753671003475	http://www.ncbi.nlm.nih.gov/nuccore/XR_593105.1
XR_360721.3	misc_RNA	Kif27	protein_coding	316.657899464561	428.406060469159	259.541679635917	584.949244437881	574.038109600826	385.826646381618	0.619643602316378	0.0289731992270369	http://www.ncbi.nlm.nih.gov/nuccore/XR_360721.3
XR_001841385.1	ncRNA	LOC103693719	lncRNA	28.7017349074839	9.79027086493569	37.9508322987853	12.8915683566668	7.69046084376005	11.4701920361441	-1.24318697584661	0.0291912264761848	http://www.ncbi.nlm.nih.gov/nuccore/XR_001841385.1
XR_001836678.1	ncRNA	LOC108349995	lncRNA	0.990070641210052	0.983320942607186	0.0181815389089806	2.22824068505123	11.653785643366	2.53350137448951	2.80062764070868	0.0292206174266208	http://www.ncbi.nlm.nih.gov/nuccore/XR_001836678.1
XR_591513.2	ncRNA	LOC102556209	lncRNA	2.97187232696445	0.974562215092246	2.24756328859708	9.64373599400975	5.77170735649168	6.1234545186338	1.73944601400367	0.0292532565543272	http://www.ncbi.nlm.nih.gov/nuccore/XR_591513.2
XR_591127.2	ncRNA	LOC103691580	lncRNA	13.8517232539607	11.7793406258432	17.8874593657839	7.50594665650141	4.80963196345211	5.25579401932073	-1.2923804573572	0.0299102505080393	http://www.ncbi.nlm.nih.gov/nuccore/XR_591127.2
XR_001838408.1	misc_RNA	LOC102557478	protein_coding	1.97230104888666	4.91865626777285	4.47161805724641	0.00571874610987685	0	0.905219447444052	-3.13920934824336	0.030011513622684	http://www.ncbi.nlm.nih.gov/nuccore/XR_001838408.1
XR_352598.3	ncRNA	LOC102546597	lncRNA	26.7236107210401	16.6850664291432	25.7845604245559	49.4966672126507	29.8656432738709	44.0885177924112	0.832692686946847	0.0300759412526784	http://www.ncbi.nlm.nih.gov/nuccore/XR_352598.3
XR_145827.4	misc_RNA	LOC682357	transcribed_pseudogene	129.627002579194	146.395496884042	160.525400660413	195.038056394549	205.480317095292	237.996842367386	0.549738854995004	0.0301211284678146	http://www.ncbi.nlm.nih.gov/nuccore/XR_145827.4
XR_001842122.1	ncRNA	LOC108348800	lncRNA	5.94728838720486	3.93215470493095	0.0739833741382874	2.77555756156289e-17	2.77555756156289e-17	2.77555756156289e-17	-4.79249072114345	0.0301377039848202	http://www.ncbi.nlm.nih.gov/nuccore/XR_001842122.1
XR_001841555.1	ncRNA	LOC103693859	lncRNA	15.8363494708196	13.7529385870036	12.4033035878822	2.22708297405966	3.83913636567131	9.87798527154131	-1.36208249016531	0.030298415162083	http://www.ncbi.nlm.nih.gov/nuccore/XR_001841555.1
XR_596716.1	ncRNA	LOC102550566	lncRNA	2.96878333721011	3.93726038234541	1.1923360119905	2.77555756156289e-17	2.77555756156289e-17	2.77555756156289e-17	-4.50492202178071	0.0303832648163341	http://www.ncbi.nlm.nih.gov/nuccore/XR_596716.1
XR_354926.1	ncRNA	LOC102546566	lncRNA	3.96264562697588	2.94756860083488	1.19235070318699	2.77555756156289e-17	2.77555756156289e-17	2.77555756156289e-17	-4.50558196882535	0.0304469668848211	http://www.ncbi.nlm.nih.gov/nuccore/XR_354926.1
XR_001840689.1	ncRNA	LOC108352453	lncRNA	16.8225120005584	28.5366643864198	3.6047623517306	4.34246869253369	5.78921212168555	6.18772742880303	-1.56330960982566	0.0305801289438534	http://www.ncbi.nlm.nih.gov/nuccore/XR_001840689.1
XR_001837190.1	ncRNA	LOC108350428	lncRNA	5.92425877711828	21.6605433036925	6.86922972480716	32.2833720336765	39.6091694955694	12.9934522090362	1.28850788727545	0.0306038328086265	http://www.ncbi.nlm.nih.gov/nuccore/XR_001837190.1
XR_357119.2	ncRNA	LOC102548066	lncRNA	7.92447115072706	3.92038435950406	4.53731105943596	2.11956197388385	0	0.866059656541946	-2.34232247965939	0.0307357414619895	http://www.ncbi.nlm.nih.gov/nuccore/XR_357119.2
XR_597425.2	misc_RNA	Fam184a	protein_coding	241.454116721304	290.846016697457	185.426850861081	349.07124644495	389.770480728193	321.588608555521	0.561818217550692	0.0310097735249654	http://www.ncbi.nlm.nih.gov/nuccore/XR_597425.2
XR_593049.2	misc_RNA	Lrfn5	protein_coding	0	0	2.16619826805807	2.24093914510916	15.5458910473667	1.61306376162419	2.98564403894627	0.0312665684066463	http://www.ncbi.nlm.nih.gov/nuccore/XR_593049.2
XR_001838166.1	misc_RNA	Lrfn5	protein_coding	0	0	2.16619826805807	2.24093914510916	15.5458910473667	1.61306376162419	2.98563556593072	0.0312853806698754	http://www.ncbi.nlm.nih.gov/nuccore/XR_001838166.1
XR_594535.2	ncRNA	LOC103690595	lncRNA	2.77555756156289e-17	2.77555756156289e-17	2.77555756156289e-17	0.0490327029592381	6.79748829920986	3.51479379864169	4.84619834690002	0.0313229407082524	http://www.ncbi.nlm.nih.gov/nuccore/XR_594535.2
NR_131101.1	ncRNA	LOC100912214	lncRNA	6.92540149719865	9.838362456134	4.58558134412671	24.7229324622151	31.910327961497	4.14870280299259	1.49000114935968	0.0313329258913717	http://www.ncbi.nlm.nih.gov/nuccore/NR_131101.1
NR_110645.1	ncRNA	LOC100363521	lncRNA	376.03456065354	384.167803138414	373.951656634878	481.614235064653	508.407834702841	593.142454508402	0.48144906936973	0.0327566639471169	http://www.ncbi.nlm.nih.gov/nuccore/NR_110645.1
XR_594049.1	ncRNA	LOC102554337	lncRNA	0.98594649075048	2.9558683275359	1.1581355123799	8.5740612193272	3.83007358040019	7.06209751486015	1.85176036956652	0.0327720927358892	http://www.ncbi.nlm.nih.gov/nuccore/XR_594049.1
XR_358696.3	misc_RNA	Iqcd	misc_RNA	107.862564665931	119.877352226296	92.1682920389852	201.408030305882	218.074208808676	102.87457501416	0.70486138519764	0.0331624296500176	http://www.ncbi.nlm.nih.gov/nuccore/XR_358696.3
XR_351729.3	misc_RNA	LOC102549890	transcribed_pseudogene	6.91734194743454	15.7427852230645	9.03877599040633	21.5582838505567	23.1577438210413	21.1239982547573	1.04355348062583	0.0331851990348274	http://www.ncbi.nlm.nih.gov/nuccore/XR_351729.3
XR_001837575.1	ncRNA	LOC108350698	lncRNA	25.7484570266903	10.7887083771846	12.450519039736	21.6517360331436	37.6416556976771	39.7447726624296	1.01071032456979	0.0333695907958603	http://www.ncbi.nlm.nih.gov/nuccore/XR_001837575.1
XR_001841387.1	ncRNA	LOC103693719	lncRNA	28.7044091201522	9.79178556949187	33.5102212388768	12.8844240944041	6.72053103071481	11.4809188280206	-1.20123857486744	0.033662755285381	http://www.ncbi.nlm.nih.gov/nuccore/XR_001841387.1
XR_350463.3	ncRNA	LOC102549532	lncRNA	0	0.986434866180111	0.00935965591112886	2.19527177974672	5.81733216885414	2.59406832906534	2.97756998780709	0.0336938967636037	http://www.ncbi.nlm.nih.gov/nuccore/XR_350463.3
XR_001841606.1	ncRNA	LOC108348384	lncRNA	173.172282693361	203.394649294963	155.048961033608	119.59861563471	121.553787541052	124.256547922428	-0.540946344227343	0.0339227572400081	http://www.ncbi.nlm.nih.gov/nuccore/XR_001841606.1
XR_001842382.1	ncRNA	LOC108353209	lncRNA	0	0	2.16619826805807	11.7270483721067	8.70322701659739	0	3.05204891098142	0.0341179045645015	http://www.ncbi.nlm.nih.gov/nuccore/XR_001842382.1
XR_596457.2	ncRNA	LOC102552351	lncRNA	1.9793775575362	0.976366302396919	2.23063265844412	7.5148121434691	5.7813595001635	5.24416849577871	1.7720382982105	0.0343056950472007	http://www.ncbi.nlm.nih.gov/nuccore/XR_596457.2
XR_592050.2	ncRNA	LOC102551271	lncRNA	46.507972724144	45.1912826357964	50.5070524665944	36.5371642112051	17.3162253831104	29.0956910877926	-0.777412204794407	0.0344139058392352	http://www.ncbi.nlm.nih.gov/nuccore/XR_592050.2
XR_594689.2	ncRNA	LOC102550895	lncRNA	480.932053754878	418.547551766248	467.131487161406	254.335551028472	324.153143842453	373.74657252141	-0.519945932885761	0.0344217280637486	http://www.ncbi.nlm.nih.gov/nuccore/XR_594689.2
XR_001842492.1	ncRNA	LOC108349083	lncRNA	0.979995410967722	5.90529147316257	5.56164198233232	11.853214628747	11.5734944525047	11.4411075593616	1.46488147467867	0.0347059918408888	http://www.ncbi.nlm.nih.gov/nuccore/XR_001842492.1
XR_595876.2	ncRNA	LOC102556834	lncRNA	95.9765092928876	121.830969605307	151.462831088209	58.2633826189212	104.25224997649	66.0110412056282	-0.689569596270839	0.0347612613245004	http://www.ncbi.nlm.nih.gov/nuccore/XR_595876.2
XR_001839745.1	ncRNA	LOC103690500	lncRNA	120.706816126489	214.193392657403	279.38211578128	92.746135805154	146.671273988349	129.563240851738	-0.73313245896336	0.0349397576235187	http://www.ncbi.nlm.nih.gov/nuccore/XR_001839745.1
XR_001838637.1	ncRNA	LOC108351368	lncRNA	5.93277215113853	7.86215198994894	7.84806480280843	15.100408299631	18.3452005778666	14.0483123570086	1.12217587254757	0.0351091191079228	http://www.ncbi.nlm.nih.gov/nuccore/XR_001838637.1
XR_355877.3	ncRNA	LOC102550959	lncRNA	0	4.9388142557178	0.0418296284704288	4.38542585669599	12.587413429113	7.0062955872536	2.16670882339651	0.0351321111529714	http://www.ncbi.nlm.nih.gov/nuccore/XR_355877.3
XR_352028.2	ncRNA	LOC102552237	lncRNA	20.7745233389452	25.5472720624778	26.9137903001297	30.2589809086823	54.0657674265855	42.2900193181987	0.790833176779261	0.0353561871701449	http://www.ncbi.nlm.nih.gov/nuccore/XR_352028.2
NR_037360.1	precursor_RNA	Mir3571	ncRNA	46.5323150389669	11.7537528228497	32.53891812543	15.0635334619855	9.616075020678	15.9163371688079	-1.15360582979531	0.0354557943833876	http://www.ncbi.nlm.nih.gov/nuccore/NR_037360.1
XR_001837817.1	ncRNA	LOC108350848	lncRNA	6.9208338377933	11.8032002783757	7.90223590819358	3.22957094506198	3.86941924969233	1.70200291127685	-1.56464226711141	0.0355304004022209	http://www.ncbi.nlm.nih.gov/nuccore/XR_001837817.1
XR_001842478.1	misc_RNA	Fam184a	protein_coding	234.527031865076	282.002818861547	182.054105204619	332.914770940396	376.264637518283	311.898909681252	0.546291003298146	0.0359388955410897	http://www.ncbi.nlm.nih.gov/nuccore/XR_001842478.1
XR_357595.3	ncRNA	LOC102550895	lncRNA	373.064787117698	373.356352265016	401.986055174594	228.463239070695	276.881205946363	306.743678760109	-0.49855565258567	0.0361029490883978	http://www.ncbi.nlm.nih.gov/nuccore/XR_357595.3
XR_360722.3	misc_RNA	Kif27	protein_coding	320.616130204883	433.318480044155	264.031693558614	589.252949102398	565.353219848424	383.181987224479	0.594007814873788	0.0361984670692215	http://www.ncbi.nlm.nih.gov/nuccore/XR_360722.3
XR_355067.3	misc_RNA	Prima1	protein_coding	4.94764396801505	7.87884658044418	1.24083995449808	7.63116579085745	13.5070513112689	17.7470394341446	1.43445969764429	0.0362546865634275	http://www.ncbi.nlm.nih.gov/nuccore/XR_355067.3
XR_351922.3	ncRNA	LOC102547750	lncRNA	2.77555756156289e-17	2.77555756156289e-17	2.77555756156289e-17	2.17259413229324	0.943534483334202	4.49629186653633	4.41659979048821	0.0364840048659653	http://www.ncbi.nlm.nih.gov/nuccore/XR_351922.3
XR_597133.2	ncRNA	LOC103694287	lncRNA	2.97027008323928	2.95006363287596	1.18194147335653	9.65211859202538	5.76897582035396	7.02510050225035	1.59815246143207	0.0367002897157495	http://www.ncbi.nlm.nih.gov/nuccore/XR_597133.2
XR_001835630.1	misc_RNA	LOC102555644	protein_coding	236.506815399105	200.422181587655	259.332077721753	156.232705745663	147.587812172064	178.948916722364	-0.526694565619717	0.0373691008346598	http://www.ncbi.nlm.nih.gov/nuccore/XR_001835630.1
XR_597006.2	ncRNA	LOC102546473	lncRNA	6.94585715220412	0.971507369985737	0.0620840420837592	18.2170281772285	18.376684247111	1.54383284701105	2.19609704978178	0.0379247459466194	http://www.ncbi.nlm.nih.gov/nuccore/XR_597006.2
XR_001841296.1	ncRNA	LOC108352896	lncRNA	2.9673496881719	2.9451704108597	3.36681566721665	7.5701690959289	7.70592016755866	10.6315867539225	1.45115284925022	0.037966954637857	http://www.ncbi.nlm.nih.gov/nuccore/XR_001841296.1
XR_001842473.1	ncRNA	LOC108349069	lncRNA	9.89975470522359	5.88293943756046	8.9691968937039	0.0379702720037789	1.91830886996001	5.43194379961781	-1.66648752073461	0.0383661569843409	http://www.ncbi.nlm.nih.gov/nuccore/XR_001842473.1
XR_001840090.1	misc_RNA	Srebf1	protein_coding	2445.23262735255	2317.79183310909	1312.92175709768	2948.70568953181	2620.20572084184	3400.78384643976	0.561792615998217	0.038486890653328	http://www.ncbi.nlm.nih.gov/nuccore/XR_001840090.1
XR_354334.3	ncRNA	LOC102546373	lncRNA	17.8214698031293	15.7274216648646	6.90195792533471	25.8625704580715	27.0157818479004	24.6443204119465	0.924527257536204	0.0387124771338212	http://www.ncbi.nlm.nih.gov/nuccore/XR_354334.3
XR_001837239.1	ncRNA	LOC102546597	lncRNA	33.6515345127322	26.5217105488444	25.8828756117312	66.6746712406922	33.71830162811	46.671807146129	0.766623400934001	0.0388641213908011	http://www.ncbi.nlm.nih.gov/nuccore/XR_001837239.1
XR_001839088.1	ncRNA	LOC108351593	lncRNA	1.97529997358935	0.971327850061044	5.48480288461955	2.77555756156289e-17	2.77555756156289e-17	2.77555756156289e-17	-4.5590871864961	0.0392900467364139	http://www.ncbi.nlm.nih.gov/nuccore/XR_001839088.1
XR_596895.2	ncRNA	LOC103694149	lncRNA	16.8213913404964	8.81706595549967	25.6246660263162	11.7004086349675	0.922563661054022	5.25390714333357	-1.5051595677408	0.0393783464267452	http://www.ncbi.nlm.nih.gov/nuccore/XR_596895.2
XR_001839886.1	ncRNA	LOC108351970	lncRNA	18.79161986537	37.3680669587597	19.2018488549183	42.0319404155351	45.3471726570662	42.2785799709081	0.776686010218372	0.0402544574696516	http://www.ncbi.nlm.nih.gov/nuccore/XR_001839886.1
XR_001842335.1	ncRNA	LOC102550418	lncRNA	4.95502852766036	3.93463277742792	0.0681602626301241	13.9586363776747	17.4196606378773	2.44078234258798	1.85702031924104	0.0404697792500981	http://www.ncbi.nlm.nih.gov/nuccore/XR_001842335.1
XR_352538.3	misc_RNA	Bub1b	protein_coding	107.860622472686	115.940486548798	108.944697465814	164.873516721225	268.285529119192	109.048673412174	0.703246572761055	0.0408357254747765	http://www.ncbi.nlm.nih.gov/nuccore/XR_352538.3
XR_596560.1	ncRNA	LOC103694009	lncRNA	0	0.986434866180111	0.00935965591112886	2.1882161867489	3.86477612775582	3.52940962208529	2.83783546104373	0.0411749416126432	http://www.ncbi.nlm.nih.gov/nuccore/XR_596560.1
XR_001840641.1	misc_RNA	Zfp853	protein_coding	107.883786529388	54.9991029619611	64.1014268523081	53.8056603441293	49.2138093861569	31.5733605634479	-0.756003363006255	0.0421600628580046	http://www.ncbi.nlm.nih.gov/nuccore/XR_001840641.1
XR_350522.2	ncRNA	LOC102548818	lncRNA	5.94723019820927	2.94319986487335	1.21085393857578	4.41739332682461	18.3978015190426	9.64836654584901	1.64222849514438	0.0422550635874843	http://www.ncbi.nlm.nih.gov/nuccore/XR_350522.2
XR_589841.2	ncRNA	LOC102547024	lncRNA	8.88791923019832	20.6329968098739	31.2054920293673	10.745217334612	8.67592880687878	7.88392452392567	-1.14181022422515	0.0422805332267521	http://www.ncbi.nlm.nih.gov/nuccore/XR_589841.2
XR_354783.3	ncRNA	LOC102551830	lncRNA	0	1.9713053517676	1.12886028068723	3.28162154065853	7.7474139160373	4.36591177033696	2.19100624721084	0.0426420472325865	http://www.ncbi.nlm.nih.gov/nuccore/XR_354783.3
XR_596589.2	ncRNA	LOC103694026	lncRNA	4.9515020853199	0.967514774569931	5.54463837724773	19.2453574795837	7.68523180468855	7.82329607723103	1.57366242955155	0.0430308639285747	http://www.ncbi.nlm.nih.gov/nuccore/XR_596589.2
XR_353646.3	ncRNA	LOC102549299	lncRNA	6.93586623923439	4.9141956334875	1.23408270184928	18.1977276754692	8.65516875205218	8.72059152495132	1.40414523301238	0.0430381091189188	http://www.ncbi.nlm.nih.gov/nuccore/XR_353646.3
XR_001841447.1	ncRNA	LOC102547440	lncRNA	53.4325617041131	63.8715865948424	55.0564030239028	34.5020086800419	34.7190987009159	41.4697818173441	-0.635359424056788	0.0430469803200171	http://www.ncbi.nlm.nih.gov/nuccore/XR_001841447.1
XR_001838298.1	ncRNA	LOC108351187	lncRNA	7.92296616335737	3.91882431426363	5.6325105795702	20.3674828117109	13.4989214824748	8.67531997074246	1.26137650623877	0.0431539053209741	http://www.ncbi.nlm.nih.gov/nuccore/XR_001838298.1
XR_355758.2	ncRNA	LOC102551574	lncRNA	291.926226758854	259.382415825048	254.946411445902	173.488598484856	163.980610667793	226.594459936918	-0.514185430156385	0.0431784253204794	http://www.ncbi.nlm.nih.gov/nuccore/XR_355758.2
XR_001837805.1	ncRNA	LOC102554570	lncRNA	98.9315660688453	150.30122140086	384.615128813697	85.2028843705277	144.758757120241	107.475791538027	-0.908072625261043	0.0432331207874537	http://www.ncbi.nlm.nih.gov/nuccore/XR_001837805.1
XR_592213.1	ncRNA	LOC102554570	lncRNA	98.9315660688453	150.30122140086	384.615128813697	85.2028843705277	144.758757120241	107.475791538027	-0.908072635000939	0.0432335306915659	http://www.ncbi.nlm.nih.gov/nuccore/XR_592213.1
NR_031780.1	precursor_RNA	Mir336	ncRNA	0.985885470814989	0	4.35221775309779	3.31105285170906	8.69785689294416	8.8711939201577	1.91808296725805	0.0432580828476447	http://www.ncbi.nlm.nih.gov/nuccore/NR_031780.1
XR_001840290.1	ncRNA	LOC108352135	lncRNA	2.97190841779376	1.96294658173358	1.17060767345877	7.53091130873141	6.74972998558071	6.13537171352111	1.67295750052395	0.0434704818347636	http://www.ncbi.nlm.nih.gov/nuccore/XR_001840290.1
XR_595075.2	ncRNA	LOC103693572	lncRNA	30.6822223938567	32.4374169624784	15.8972361141079	41.0038083780541	80.1705786535582	28.8719258786572	0.918524056879726	0.0435879463695435	http://www.ncbi.nlm.nih.gov/nuccore/XR_595075.2
XR_001841175.1	ncRNA	LOC108352782	lncRNA	510.59981637552	755.561926736954	985.729760993688	507.43983868471	520.959194097113	508.461034316594	-0.55066290010723	0.0437821026005252	http://www.ncbi.nlm.nih.gov/nuccore/XR_001841175.1
XR_001837154.1	ncRNA	LOC108350403	lncRNA	2.96374196000283	1.95191030610883	7.70489113836411	5.50118616994917	11.5632844527015	21.3855381460222	1.58817899600899	0.0438488496009427	http://www.ncbi.nlm.nih.gov/nuccore/XR_001837154.1
XR_001839887.1	misc_RNA	Mroh2a	misc_RNA	59.3841845004754	44.2062447497933	40.5161633122873	85.0859445093408	100.377727926971	50.0354306719535	0.703971126499877	0.0450711173405307	http://www.ncbi.nlm.nih.gov/nuccore/XR_001839887.1
XR_001840731.1	ncRNA	LOC102552958	lncRNA	2.77555756156289e-17	2.77555756156289e-17	2.77555756156289e-17	1.11323259451101	2.90073316352665	2.65375126421091	4.24079342431218	0.0454463964710231	http://www.ncbi.nlm.nih.gov/nuccore/XR_001840731.1
XR_591698.2	ncRNA	LOC103691900	lncRNA	369.102255393463	229.873740305679	640.826552140628	238.123659618248	228.622780513645	294.423310577877	-0.702743655754952	0.0454538616464586	http://www.ncbi.nlm.nih.gov/nuccore/XR_591698.2
XR_001840730.1	ncRNA	LOC102552958	lncRNA	2.77555756156289e-17	2.77555756156289e-17	2.77555756156289e-17	1.11323259451101	2.90073316352665	2.65375126421091	4.24078917934996	0.0454641598612362	http://www.ncbi.nlm.nih.gov/nuccore/XR_001840730.1
XR_596411.2	misc_RNA	Ankle1	protein_coding	24.7323777911094	21.5975155037476	41.3499276310176	53.8539513618126	65.645942689971	33.3102140957225	0.801148268032531	0.0454684962123034	http://www.ncbi.nlm.nih.gov/nuccore/XR_596411.2
XR_001837191.1	ncRNA	LOC108350428	lncRNA	4.93345115474537	21.6630368117205	6.86300838618081	34.3896023368557	33.8019615727145	11.2245396954957	1.23550423938759	0.0458239400692448	http://www.ncbi.nlm.nih.gov/nuccore/XR_001837191.1
XR_001842626.1	misc_RNA	LOC100363642	transcribed_pseudogene	0.984851214778488	2.95275650651073	2.24752567664864	14.9096844667712	4.79467422716011	3.38916626030224	1.84058237207339	0.0459879343201793	http://www.ncbi.nlm.nih.gov/nuccore/XR_001842626.1
XR_001841389.1	ncRNA	LOC108352946	lncRNA	6.91156296690826	14.7370419183504	22.2600580683728	28.0219493566257	31.8499296870391	25.4993173705942	0.95902878044118	0.0460949775940952	http://www.ncbi.nlm.nih.gov/nuccore/XR_001841389.1
XR_351813.3	ncRNA	LOC102546356	lncRNA	2.96385447658149	4.91621989429064	4.48656761160593	5.48111871562339	12.5539981708224	14.1938216559023	1.36302192972138	0.0462691740664032	http://www.ncbi.nlm.nih.gov/nuccore/XR_351813.3
XR_591329.2	ncRNA	LOC103691695	lncRNA	13.8727045282063	4.89783031593791	4.6016845862661	22.5798745823862	7.65471953481658	26.5997275183634	1.26578906353064	0.0467226185675972	http://www.ncbi.nlm.nih.gov/nuccore/XR_591329.2
XR_001841471.1	ncRNA	LOC108352981	lncRNA	0.983855114310686	2.94994591862713	3.33357800313641	2.77555756156289e-17	2.77555756156289e-17	2.77555756156289e-17	-4.35043085882234	0.0468262572255317	http://www.ncbi.nlm.nih.gov/nuccore/XR_001841471.1
XR_001842103.1	ncRNA	LOC108348792	lncRNA	2.77555756156289e-17	2.77555756156289e-17	2.77555756156289e-17	0.0419930130934278	5.83008507907984	2.62183051666686	4.57132411562988	0.046849005048673	http://www.ncbi.nlm.nih.gov/nuccore/XR_001842103.1
XR_001841470.1	ncRNA	LOC108352981	lncRNA	0.983855114310686	2.94994591862713	3.33357800313641	2.77555756156289e-17	2.77555756156289e-17	2.77555756156289e-17	-4.35043524396131	0.0468558165576316	http://www.ncbi.nlm.nih.gov/nuccore/XR_001841470.1
XR_001840512.1	ncRNA	LOC108352341	lncRNA	0.983855114310686	2.94994591862713	3.33357800313641	2.77555756156289e-17	2.77555756156289e-17	2.77555756156289e-17	-4.35043768580485	0.0468722894509637	http://www.ncbi.nlm.nih.gov/nuccore/XR_001840512.1
XR_001838621.1	ncRNA	LOC102547735	lncRNA	2.96025500923317	7.87310546743071	5.61992312908828	3.1535793852805	0	0	-2.31885029488401	0.046986662760124	http://www.ncbi.nlm.nih.gov/nuccore/XR_001838621.1
XR_595129.2	ncRNA	LOC100910319	lncRNA	17.7886567234485	61.9276792129793	54.9126280570227	20.4990525879768	32.8609302831359	13.9411918245898	-0.99671696169747	0.0473254639792402	http://www.ncbi.nlm.nih.gov/nuccore/XR_595129.2
XR_085994.5	misc_RNA	Iqcd	misc_RNA	103.904617475125	109.064729486985	93.2631577106467	184.176709591588	206.502393561358	93.1758044119669	0.65761293187374	0.0475823436450583	http://www.ncbi.nlm.nih.gov/nuccore/XR_085994.5
XR_001836873.1	ncRNA	LOC108350090	lncRNA	12.869707893651	11.7943509781556	6.85001716146691	4.30458517135215	4.83309594167629	2.58139928580629	-1.40740934134155	0.04779863887054	http://www.ncbi.nlm.nih.gov/nuccore/XR_001836873.1
XR_001836777.1	ncRNA	LOC108350045	lncRNA	1.98291871841316	0	1.12888125121299	9.59294937212601	0.924258406939882	6.18503045577557	2.30260780445789	0.0478011731525978	http://www.ncbi.nlm.nih.gov/nuccore/XR_001836777.1
XR_001837910.1	ncRNA	LOC103692313	lncRNA	14.862916476538	9.83074198195463	0.137495318117611	1.09849183167248	0.953264384789263	2.69315573290318	-2.29653468992038	0.0480713158621868	http://www.ncbi.nlm.nih.gov/nuccore/XR_001837910.1
XR_001837599.1	ncRNA	LOC103692137	lncRNA	6.9225118462099	10.8196849862777	6.79348755866948	1.11969918844957	3.87517644124071	2.6368699995823	-1.62756167140574	0.0482509650277535	http://www.ncbi.nlm.nih.gov/nuccore/XR_001837599.1
XR_596216.2	ncRNA	LOC103693720	lncRNA	8.90819356067938	4.89751313773554	10.0417288017324	2.16463129500712	4.86196287100059	0	-1.74257232692981	0.0483201179329026	http://www.ncbi.nlm.nih.gov/nuccore/XR_596216.2
XR_001838365.1	ncRNA	LOC102555048	lncRNA	1.97662033313891	3.94021390745189	1.18192712282011	2.77555756156289e-17	2.77555756156289e-17	2.77555756156289e-17	-4.32299100131132	0.0483239551279006	http://www.ncbi.nlm.nih.gov/nuccore/XR_001838365.1
XR_360376.3	misc_RNA	LOC100909791	transcribed_pseudogene	140.528549122898	96.2719812962968	112.323539734116	153.026509585449	160.133954909402	195.71835154772	0.543919755573021	0.0483409627469014	http://www.ncbi.nlm.nih.gov/nuccore/XR_360376.3
XR_001841449.1	ncRNA	LOC102547440	lncRNA	52.4429490669232	61.9052827556411	55.0473973285469	34.4994638429988	33.7518219388647	41.4747465005775	-0.622760327286469	0.0483493914630778	http://www.ncbi.nlm.nih.gov/nuccore/XR_001841449.1
XR_001838364.1	ncRNA	LOC102555048	lncRNA	1.97662033313891	3.94021390745189	1.18192712282011	2.77555756156289e-17	2.77555756156289e-17	2.77555756156289e-17	-4.32298360244103	0.0483595414595986	http://www.ncbi.nlm.nih.gov/nuccore/XR_001838364.1
XR_001838362.1	ncRNA	LOC102555048	lncRNA	1.97662033313891	3.94021390745189	1.18192712282011	2.77555756156289e-17	2.77555756156289e-17	2.77555756156289e-17	-4.32297984001264	0.0483776534750685	http://www.ncbi.nlm.nih.gov/nuccore/XR_001838362.1
XR_001838361.1	ncRNA	LOC102555048	lncRNA	1.97662033313891	3.94021390745189	1.18192712282011	2.77555756156289e-17	2.77555756156289e-17	2.77555756156289e-17	-4.32297588503004	0.0483967039782233	http://www.ncbi.nlm.nih.gov/nuccore/XR_001838361.1
XR_001838359.1	ncRNA	LOC102555048	lncRNA	1.97662033313891	3.94021390745189	1.18192712282011	2.77555756156289e-17	2.77555756156289e-17	2.77555756156289e-17	-4.32297034758146	0.0484233968662659	http://www.ncbi.nlm.nih.gov/nuccore/XR_001838359.1
XR_001841446.1	ncRNA	LOC102547440	lncRNA	52.4429490669232	61.9052827556411	55.0473973285469	34.4994638429988	33.7518219388647	41.4747465005775	-0.622761962256667	0.048424472004734	http://www.ncbi.nlm.nih.gov/nuccore/XR_001841446.1
XR_359266.3	ncRNA	LOC102550527	lncRNA	620.450923001498	654.353257543769	876.868476552671	548.344002099027	418.662401987938	560.521832501414	-0.493802588881093	0.0485287947146142	http://www.ncbi.nlm.nih.gov/nuccore/XR_359266.3
XR_001838296.1	ncRNA	LOC102548914	lncRNA	0.990070641210052	0.983320942607186	0.0181815389089806	2.20769709045451	7.76399205005768	2.57096136824403	2.4219872815791	0.048621056193067	http://www.ncbi.nlm.nih.gov/nuccore/XR_001838296.1
XR_352386.3	ncRNA	LOC102552809	lncRNA	0	0.986434866180111	0.00935965591112886	5.32966344566	2.88648485368463	1.69009880814315	2.87822941943127	0.0486824011981469	http://www.ncbi.nlm.nih.gov/nuccore/XR_352386.3
XR_001840416.1	misc_RNA	Efcab1	protein_coding	63.3410479285908	55.0234909470226	39.4406942620785	78.6573791458295	82.004640290062	78.4115168551659	0.595079059600252	0.0487034352313778	http://www.ncbi.nlm.nih.gov/nuccore/XR_001840416.1
XR_354724.2	misc_RNA	Klf11	protein_coding	994.492818025067	2180.24573960536	2173.84937355736	1001.99289787772	1413.38016759283	1082.10889623115	-0.61267707538619	0.0489764251278456	http://www.ncbi.nlm.nih.gov/nuccore/XR_354724.2
XR_596818.2	ncRNA	LOC102553701	lncRNA	0.987106288852815	0	3.27048969676185	6.44731872667608	6.76491302179088	3.44050801418121	1.90142332101417	0.0493512649048824	http://www.ncbi.nlm.nih.gov/nuccore/XR_596818.2
XR_593409.2	ncRNA	LOC103692840	lncRNA	7.92180312148768	7.86872336325654	2.37211992157409	3.16969238686538	0	0.850541825413708	-2.10342843469921	0.0496248290504529	http://www.ncbi.nlm.nih.gov/nuccore/XR_593409.2
XR_355163.2	ncRNA	LOC100912557	lncRNA	932.170890018574	1046.39858499738	870.331103816811	1246.50701237954	1472.21622808289	1137.60103873068	0.436585840239919	0.0496400027954797	http://www.ncbi.nlm.nih.gov/nuccore/XR_355163.2
XR_596786.2	ncRNA	LOC102556841	lncRNA	3.96436126182295	0.97292796911759	2.2629164951662	2.77555756156289e-17	2.77555756156289e-17	2.77555756156289e-17	-4.33869759665485	0.0497662003397219	http://www.ncbi.nlm.nih.gov/nuccore/XR_596786.2
XR_001839401.1	ncRNA	LOC108351719	lncRNA	3.95445927167865	3.92354865285726	6.66919377030771	9.76689890463913	27.1204711062653	5.08718879923893	1.50684919340172	0.0499249952305096	http://www.ncbi.nlm.nih.gov/nuccore/XR_001839401.1
XR_001841448.1	ncRNA	LOC102547440	lncRNA	51.4530852259832	60.9223742190229	55.0412080589304	34.4970558825163	33.7529136243245	40.5857195260631	-0.617666376978515	0.0500475581431342	http://www.ncbi.nlm.nih.gov/nuccore/XR_001841448.1
XR_001836632.1	ncRNA	LOC102546934	lncRNA	9.90498481650742	4.901638400566	5.665867189385	20.4315161771583	27.0786497225349	5.054394839391	1.34155578015351	0.0504229545890892	http://www.ncbi.nlm.nih.gov/nuccore/XR_001836632.1
XR_353998.2	ncRNA	LOC102550553	lncRNA	2.77555756156289e-17	2.77555756156289e-17	2.77555756156289e-17	2.16401834842909	0.94645045645492	3.5845175262038	4.24197426467714	0.0504231993376797	http://www.ncbi.nlm.nih.gov/nuccore/XR_353998.2
XR_001837535.1	ncRNA	LOC102550644	lncRNA	187.007281028156	302.61189075931	470.201884183334	219.75181619634	212.248032230362	176.161825447472	-0.657633927684716	0.0509436551908373	http://www.ncbi.nlm.nih.gov/nuccore/XR_001837535.1
NR_031873.1	precursor_RNA	Mir128-1	ncRNA	4.94636979156107	6.88696353769572	3.44083357513992	0.0161781537645758	0	2.74341182311598	-2.28633102717505	0.0516975388101353	http://www.ncbi.nlm.nih.gov/nuccore/NR_031873.1
XR_592084.2	ncRNA	LOC102554668	lncRNA	33.6409579866776	39.3047896328177	37.061600885303	45.3215741411688	69.4945033917456	55.4960168044157	0.630830659560613	0.0517039541124941	http://www.ncbi.nlm.nih.gov/nuccore/XR_592084.2
XR_001836352.1	ncRNA	LOC108349820	lncRNA	37.6040512400348	31.4297988912074	40.3810932203494	24.7507580607061	19.2766312783741	22.0214597038579	-0.725037997735328	0.0517295471379066	http://www.ncbi.nlm.nih.gov/nuccore/XR_001836352.1
XR_001839754.1	ncRNA	LOC102550363	lncRNA	2.77555756156289e-17	2.77555756156289e-17	2.77555756156289e-17	1.11993079603117	5.83665575959964	0.804191021886064	4.44210404246264	0.0520715066800202	http://www.ncbi.nlm.nih.gov/nuccore/XR_001839754.1
XR_001837189.1	ncRNA	LOC108350428	lncRNA	2.95275717054504	21.6713112825019	5.74607092503388	31.1809924308043	33.8091217193417	11.2323848427954	1.31612595514635	0.0527834435110839	http://www.ncbi.nlm.nih.gov/nuccore/XR_001837189.1
XR_355241.3	misc_RNA	Plk5	protein_coding	30.6813754590701	28.4957374682093	21.4357576195749	48.490868083431	75.3347039429466	23.5474194750558	0.864170008182422	0.0529884573435913	http://www.ncbi.nlm.nih.gov/nuccore/XR_355241.3
XR_001837505.1	ncRNA	LOC108350647	lncRNA	43.5357563284682	44.2059522102416	57.17928078635	31.2463564863899	27.961447155132	33.5171696002064	-0.638782169224363	0.0531787465998542	http://www.ncbi.nlm.nih.gov/nuccore/XR_001837505.1
XR_591993.2	ncRNA	LOC102551002	lncRNA	4.94308315562121	5.89207232494528	7.80829302648194	11.8992619032109	8.63962124238413	23.1314963616104	1.21863087021785	0.0532898682834985	http://www.ncbi.nlm.nih.gov/nuccore/XR_591993.2
XR_591992.2	ncRNA	LOC102551002	lncRNA	4.94308315562121	5.89207232494528	7.80829302648194	11.8992619032109	8.63962124238413	23.1314963616104	1.21862602852816	0.0533209461748872	http://www.ncbi.nlm.nih.gov/nuccore/XR_591992.2
XR_593129.2	misc_RNA	Cep128	misc_RNA	512.595466339115	543.341602868734	473.929637032523	769.196550231655	821.019517736673	538.285602112431	0.475813526622667	0.0536248411791993	http://www.ncbi.nlm.nih.gov/nuccore/XR_593129.2
XR_001837279.1	ncRNA	LOC108350482	lncRNA	41.5674737351949	25.524517375608	41.483777694663	28.9607652521435	10.559501733249	19.3732311573194	-0.881142232576438	0.0537681794675664	http://www.ncbi.nlm.nih.gov/nuccore/XR_001837279.1
XR_001841376.1	ncRNA	LOC102546539	lncRNA	4.94999912751649	0.966385369831237	6.63432961502935	1.06979691343494	0.966711680658735	0	-2.46687040293786	0.0539580861911635	http://www.ncbi.nlm.nih.gov/nuccore/XR_001841376.1
XR_001835587.1	ncRNA	LOC108349508	lncRNA	1.97239251268461	7.88828561625991	1.21906131618104	0.00571874610987685	0	0.905219447444052	-3.1126350502057	0.0540065762458858	http://www.ncbi.nlm.nih.gov/nuccore/XR_001835587.1
XR_001837394.1	ncRNA	LOC102550520	lncRNA	29.7086302931651	3.89390727359825	22.384145557212	49.5264265941942	69.5494807831623	14.6921604570579	1.2512233254973	0.054205098267002	http://www.ncbi.nlm.nih.gov/nuccore/XR_001837394.1
XR_353797.3	misc_RNA	LOC100912291	misc_RNA	32.6626845009251	22.5853558504688	26.9680156651408	60.231149283907	49.2093485435092	28.8956024177802	0.74396307556866	0.0543544794075743	http://www.ncbi.nlm.nih.gov/nuccore/XR_353797.3
XR_353796.3	misc_RNA	LOC100912291	misc_RNA	32.6626845009251	22.5853558504688	26.9680156651408	60.231149283907	49.2093485435092	28.8956024177802	0.74396561445892	0.0543946270948883	http://www.ncbi.nlm.nih.gov/nuccore/XR_353796.3
XR_590511.2	ncRNA	LOC103691244	lncRNA	2.97811681759305	0	0.0265171741451266	4.33649486943498	8.72471229978531	2.54132244358445	2.2219291757484	0.0544590633723753	http://www.ncbi.nlm.nih.gov/nuccore/XR_590511.2
XR_358444.3	misc_RNA	Mcm4	protein_coding	672.903824002189	636.668708926543	760.165276878956	902.83956193612	1144.21762805373	787.718719768254	0.453825466743002	0.0548005084085434	http://www.ncbi.nlm.nih.gov/nuccore/XR_358444.3
XR_590817.2	ncRNA	LOC103691419	lncRNA	63.3388925352467	49.1170833366208	51.6946195889005	29.1331585214685	22.1417985618905	48.6913498190868	-0.709372117178283	0.0548501436927435	http://www.ncbi.nlm.nih.gov/nuccore/XR_590817.2
XR_001838167.1	misc_RNA	Mdga2	protein_coding	270.168888322676	153.251871191912	188.707699031451	298.438549770288	241.145951674613	372.896439663477	0.575848226547618	0.0549002713001412	http://www.ncbi.nlm.nih.gov/nuccore/XR_001838167.1
XR_001841922.1	ncRNA	LOC102553048	lncRNA	2.77555756156289e-17	2.77555756156289e-17	2.77555756156289e-17	0.041841993953964	3.87010158155928	4.47614910214305	4.55244989796956	0.0551492435547558	http://www.ncbi.nlm.nih.gov/nuccore/XR_001841922.1
XR_359996.2	ncRNA	LOC102548615	lncRNA	2.77555756156289e-17	2.77555756156289e-17	2.77555756156289e-17	0.0420688115958761	6.81099611853758	1.7028391329282	4.58050451620945	0.0554232344539331	http://www.ncbi.nlm.nih.gov/nuccore/XR_359996.2
XR_590093.2	ncRNA	LOC103691054	lncRNA	28.6975417543188	40.313213806512	14.803571749452	66.6878513250119	29.8468740518159	54.6720682808939	0.843723516477841	0.0557185946349755	http://www.ncbi.nlm.nih.gov/nuccore/XR_590093.2
XR_357987.3	ncRNA	LOC102548022	lncRNA	10.8951268798029	4.89892244412557	6.77379450852902	19.3446436596067	13.4869674544627	14.9488118937784	1.06687478127134	0.0558182633198888	http://www.ncbi.nlm.nih.gov/nuccore/XR_357987.3
XR_001835756.1	ncRNA	LOC108349571	lncRNA	2.77555756156289e-17	2.77555756156289e-17	2.77555756156289e-17	0.0419174073192743	4.84972139115253	3.54699077600407	4.56218212046854	0.0558940122274854	http://www.ncbi.nlm.nih.gov/nuccore/XR_001835756.1
XR_001841532.1	misc_RNA	Opn4	protein_coding	6.93415437953803	3.92375274251528	3.43056343931202	0.0162584036689292	1.94290243832806	0.866357510795714	-2.17112065052701	0.0564329893987871	http://www.ncbi.nlm.nih.gov/nuccore/XR_001841532.1
XR_001838168.1	misc_RNA	Mdga2	protein_coding	268.189560554162	152.269257268099	188.704994104843	297.358728906335	240.182015604874	365.839318033078	0.568385745150243	0.0566475378169309	http://www.ncbi.nlm.nih.gov/nuccore/XR_001838168.1
XR_358457.2	ncRNA	LOC102548900	lncRNA	49.480410036063	56.0183907693246	33.8331499285369	63.6037608836335	66.5551129732808	81.1489381059035	0.59776334725741	0.056750994000075	http://www.ncbi.nlm.nih.gov/nuccore/XR_358457.2
NR_024118.1	misc_RNA	Tnxa-ps1	transcribed_pseudogene	600.68342116001	422.477070452133	366.211806099773	599.041819607551	662.776157999629	690.038883028853	0.490029756346131	0.0568673621671284	http://www.ncbi.nlm.nih.gov/nuccore/NR_024118.1
XR_001840354.1	misc_RNA	LOC100359515	transcribed_pseudogene	14.8449361778611	21.6457282771569	4.69502815043831	24.8101042556018	33.7969193858783	22.8324664453925	0.969995831501073	0.0569409842638973	http://www.ncbi.nlm.nih.gov/nuccore/XR_001840354.1
XR_590171.2	ncRNA	LOC103691112	lncRNA	21.7819481740981	11.774841777029	14.6421631345697	4.36705163169955	13.5839448174227	2.50384317643935	-1.22413714790385	0.0571013266512725	http://www.ncbi.nlm.nih.gov/nuccore/XR_590171.2
XR_001835527.1	ncRNA	LOC102548015	lncRNA	5.93466718491358	5.89034146862543	7.8222918864349	0.0341317578449316	2.9009197739147	3.5853204328455	-1.50754178318753	0.0573366886130532	http://www.ncbi.nlm.nih.gov/nuccore/XR_001835527.1
XR_592911.2	ncRNA	LOC100910821	lncRNA	290.938626436678	305.580534796049	180.977997469955	395.365213389304	363.700330284144	352.456651338305	0.514151229325685	0.0575796856171375	http://www.ncbi.nlm.nih.gov/nuccore/XR_592911.2
XR_354335.3	ncRNA	LOC102546455	lncRNA	6.91989417750308	8.83913605616849	12.2642981123907	6.37209337575737	0.937908103344091	2.6056546997454	-1.47449923763277	0.0578845981565454	http://www.ncbi.nlm.nih.gov/nuccore/XR_354335.3
XR_001836467.1	misc_RNA	Cd101	protein_coding	246.38497587911	527.656477697356	330.214409090078	317.680044811726	211.256866659522	177.860494643877	-0.644429462834669	0.058185832191011	http://www.ncbi.nlm.nih.gov/nuccore/XR_001836467.1
XR_001837592.1	ncRNA	LOC108350714	lncRNA	9.908011647544	3.91748229037967	4.55833217850696	1.09859419706458	1.93124807912606	1.76005567740155	-1.85359822607304	0.0581861887163783	http://www.ncbi.nlm.nih.gov/nuccore/XR_001837592.1
XR_358443.3	misc_RNA	Mcm4	protein_coding	764.934347302158	703.479307026522	852.245194015984	1020.2652044893	1267.70266684814	874.077625709461	0.44634427934034	0.0582249663027003	http://www.ncbi.nlm.nih.gov/nuccore/XR_358443.3
XR_591219.2	ncRNA	LOC103691640	lncRNA	2.96882093041133	4.92756958555841	0.0620473438777183	2.77555756156289e-17	2.77555756156289e-17	2.77555756156289e-17	-4.48321372050244	0.0586879991922196	http://www.ncbi.nlm.nih.gov/nuccore/XR_591219.2
XR_359544.3	ncRNA	LOC102554740	lncRNA	2.96882093041133	4.92756958555841	0.0620473438777183	2.77555756156289e-17	2.77555756156289e-17	2.77555756156289e-17	-4.48320595604038	0.0587272365374856	http://www.ncbi.nlm.nih.gov/nuccore/XR_359544.3
NR_132629.1	ncRNA	LOC103693340	lncRNA	4.95687664665632	2.94762810635896	0.0620656889672557	2.77555756156289e-17	2.77555756156289e-17	2.77555756156289e-17	-4.48492339788548	0.0587608524287194	http://www.ncbi.nlm.nih.gov/nuccore/NR_132629.1
XR_001839678.1	misc_RNA	Fam178b	protein_coding	0	3.95117437720616	0.0343733470704074	6.45490242467999	4.80986470576644	6.17279898547623	2.00756241569725	0.0592146888064318	http://www.ncbi.nlm.nih.gov/nuccore/XR_001839678.1
XR_594123.2	ncRNA	LOC100911077	lncRNA	8.8878457229425	17.6765107839231	34.4986929215906	11.7585437453777	10.642166797914	0.711999786443148	-1.39471558490004	0.0593349620784873	http://www.ncbi.nlm.nih.gov/nuccore/XR_594123.2
XR_362172.3	ncRNA	LOC102546397	lncRNA	0	4.92732602767629	3.35085355106784	2.77555756156289e-17	2.77555756156289e-17	2.77555756156289e-17	-4.52996546322024	0.0594575036764423	http://www.ncbi.nlm.nih.gov/nuccore/XR_362172.3
XR_353062.3	ncRNA	LOC102556034	lncRNA	66.3019852090284	49.1074157134249	76.2584732694748	27.0388516695386	43.4216303714136	50.3488838871751	-0.657667098453452	0.0595616691555902	http://www.ncbi.nlm.nih.gov/nuccore/XR_353062.3
XR_001840308.1	ncRNA	LOC108352152	lncRNA	40.5810472971416	28.4822165942204	30.3697042345773	16.2101949410544	21.2316556717084	21.1737821263674	-0.756079792189076	0.0601251776452775	http://www.ncbi.nlm.nih.gov/nuccore/XR_001840308.1
XR_595515.1	ncRNA	LOC103691961	lncRNA	6.92138555553327	5.88142162190251	13.3209278053826	5.3172022734899	1.91393315861745	1.70144242524501	-1.51933991874266	0.0603154882182317	http://www.ncbi.nlm.nih.gov/nuccore/XR_595515.1
XR_352620.3	ncRNA	LOC102552477	lncRNA	20.805365760243	8.83067136576483	4.66688915616583	39.6908173538067	23.1404771954588	13.0183246503427	1.13151873944857	0.0605666269173469	http://www.ncbi.nlm.nih.gov/nuccore/XR_352620.3
XR_001836000.1	ncRNA	LOC108349643	lncRNA	63.337016788071	56.0016265413915	50.59909520332	85.1024739491012	83.9334962674136	76.6226446702127	0.528508695708318	0.0608669095133688	http://www.ncbi.nlm.nih.gov/nuccore/XR_001836000.1
XR_001841571.1	ncRNA	LOC108353074	lncRNA	70.2588254734948	74.6763418680264	64.0617236140223	105.562257070342	100.331912592771	91.5963744952314	0.506624758974744	0.060919567850885	http://www.ncbi.nlm.nih.gov/nuccore/XR_001841571.1
XR_001841841.1	ncRNA	LOC108348527	lncRNA	2.77555756156289e-17	2.77555756156289e-17	2.77555756156289e-17	0.0381862973834151	4.85581588106194	2.63721336609831	4.40636577157881	0.060953841331284	http://www.ncbi.nlm.nih.gov/nuccore/XR_001841841.1
XR_001835947.1	ncRNA	LOC108349625	lncRNA	24.7553658198045	9.80256243703144	15.7549054437726	4.38076352897013	10.6406036483024	7.92947416003676	-1.1143713362779	0.0610845367220038	http://www.ncbi.nlm.nih.gov/nuccore/XR_001835947.1
XR_001837574.1	ncRNA	LOC108350698	lncRNA	21.7919337764001	6.85503674026288	10.1884332794076	14.1328346923033	30.8906128029663	34.4978866926803	1.02836504254642	0.0611410176554914	http://www.ncbi.nlm.nih.gov/nuccore/XR_001837574.1
XR_001838269.1	misc_RNA	Pigf	protein_coding	215.731893061067	163.085608168734	193.145626885256	234.911137340061	261.439035709558	297.926275131993	0.474324564482511	0.0611607160377727	http://www.ncbi.nlm.nih.gov/nuccore/XR_001838269.1
XR_597299.1	ncRNA	LOC102547513	lncRNA	30.6452405373957	131.649644721275	271.171336588913	30.3323544105948	113.005842332047	48.3327368341126	-1.17649209407952	0.0614072342694975	http://www.ncbi.nlm.nih.gov/nuccore/XR_597299.1
XR_001837495.1	ncRNA	LOC108350641	lncRNA	10.9048907770658	0.96273893746018	4.53739272055072	11.8898680613436	21.2809357336825	8.67818065257341	1.33151199818856	0.0616422575672013	http://www.ncbi.nlm.nih.gov/nuccore/XR_001837495.1
XR_001841450.1	ncRNA	LOC102547440	lncRNA	52.4429490669232	61.9052827556411	55.0473973285469	34.5069748582117	36.6536018777152	41.4600960004382	-0.58530216836336	0.0619269617030387	http://www.ncbi.nlm.nih.gov/nuccore/XR_001841450.1
XR_356393.3	ncRNA	LOC102548661	lncRNA	62.3449903601448	48.1289589267713	65.0774949356403	39.8553431380485	44.3988151055863	30.739726600645	-0.609677327076243	0.0620113994775789	http://www.ncbi.nlm.nih.gov/nuccore/XR_356393.3
XR_001839259.1	ncRNA	LOC102552294	lncRNA	35.6251467282167	20.6058989060174	46.9826352987866	18.3287194211945	11.5315723037122	26.6025979971564	-0.86121198370865	0.0621165486348773	http://www.ncbi.nlm.nih.gov/nuccore/XR_001839259.1
XR_595058.2	ncRNA	LOC102548829	lncRNA	0.982216679691974	7.89594039868583	0.068121931718681	5.47063083697728	12.5636440170675	11.4964790405153	1.66570657398302	0.0621815727395614	http://www.ncbi.nlm.nih.gov/nuccore/XR_595058.2
XR_001839549.1	ncRNA	LOC108351788	lncRNA	5.93931382403079	3.92191307569972	5.6068174661895	1.09016278869185	1.93664712850942	0.850882003172679	-1.89642157251223	0.0624862539214852	http://www.ncbi.nlm.nih.gov/nuccore/XR_001839549.1
XR_356413.3	misc_RNA	Gtf2a2	protein_coding	557.125807976933	563.969914951466	548.007955097859	705.681140117302	721.619588302975	764.053956014478	0.392769969217243	0.0625801165757834	http://www.ncbi.nlm.nih.gov/nuccore/XR_356413.3
XR_359885.1	ncRNA	LOC102554488	lncRNA	3.95068659481956	5.89199037902199	8.88764376290291	4.22115045054694	0.952958028907528	0	-1.8312560514058	0.0629883004728275	http://www.ncbi.nlm.nih.gov/nuccore/XR_359885.1
XR_592228.1	ncRNA	LOC103692197	lncRNA	1.97791098702682	1.96290058000946	2.24754448065106	2.77555756156289e-17	2.77555756156289e-17	2.77555756156289e-17	-4.13109716179003	0.0632438869071213	http://www.ncbi.nlm.nih.gov/nuccore/XR_592228.1
XR_353723.1	ncRNA	LOC102549024	lncRNA	98.0632087848741	0	0.242040971797607	155.161033116069	266.386485729923	65.7849181847246	2.30857696920799	0.0636641622678509	http://www.ncbi.nlm.nih.gov/nuccore/XR_353723.1
XR_357183.3	misc_RNA	Mroh2a	misc_RNA	65.3224992079979	45.1846701817829	46.1117481393933	85.1071144960683	111.967640921825	51.7906785319015	0.664612708155665	0.0641311779578215	http://www.ncbi.nlm.nih.gov/nuccore/XR_357183.3
XR_001838383.1	ncRNA	LOC102554773	lncRNA	2.96874563277471	2.94750892912953	2.27690028545518	2.26449422392023	6.73131864973563	17.0304006913555	1.62434816986798	0.0646511734511578	http://www.ncbi.nlm.nih.gov/nuccore/XR_001838383.1
XR_001836470.1	misc_RNA	Bmpr1b	protein_coding	292.9091352734	307.530157803489	313.288767774987	342.669095913846	420.625881182758	480.365469839344	0.445460429292147	0.0650306938238034	http://www.ncbi.nlm.nih.gov/nuccore/XR_001836470.1
XR_597362.2	ncRNA	LOC103694402	lncRNA	48.4782491722402	53.0441234716191	84.0209969653981	37.7299217812028	34.7093720915754	46.7858773870964	-0.631483815918301	0.0651589857316387	http://www.ncbi.nlm.nih.gov/nuccore/XR_597362.2
XR_001836740.1	misc_RNA	LOC365085	protein_coding	601.660805884546	478.476600699159	587.264413860183	404.020637169585	390.706144145727	447.710296688076	-0.423912466161961	0.0652374358189338	http://www.ncbi.nlm.nih.gov/nuccore/XR_001836740.1
NR_110642.1	ncRNA	LOC287004	lncRNA	0.982216679691974	7.89594039868583	0.068121931718681	2.77555756156289e-17	2.77555756156289e-17	2.77555756156289e-17	-4.63915020265966	0.0653488102646543	http://www.ncbi.nlm.nih.gov/nuccore/NR_110642.1
XR_594118.2	ncRNA	LOC103693167	lncRNA	33.6474534472467	23.562893043189	36.9785990491426	59.2044204059741	31.7801487753964	61.7916710281256	0.69777516422996	0.0654078298829538	http://www.ncbi.nlm.nih.gov/nuccore/XR_594118.2
XR_595200.1	ncRNA	LOC102548900	lncRNA	49.4790066007824	57.9840081997815	36.0678506121763	64.6817248474938	69.4529838410768	81.1369469586097	0.581993589872545	0.0654229070153872	http://www.ncbi.nlm.nih.gov/nuccore/XR_595200.1
XR_592818.2	ncRNA	LOC103692527	lncRNA	354.266688804222	276.072299636549	388.450201319652	247.785775529904	193.875666254084	282.974051556848	-0.490529515227624	0.0656597394555871	http://www.ncbi.nlm.nih.gov/nuccore/XR_592818.2
XR_594428.1	misc_RNA	Usp40	protein_coding	47.4904820352765	65.8391833691805	59.5074029987773	90.4740838019362	76.1967592156086	84.5947765906916	0.538655518107275	0.0656849379692543	http://www.ncbi.nlm.nih.gov/nuccore/XR_594428.1
XR_001840627.1	ncRNA	LOC108352417	lncRNA	21.7702559359039	27.5276586512536	14.7328263170773	8.66203911283228	17.4258975792638	6.03409225030287	-0.99084268531205	0.0659377611201669	http://www.ncbi.nlm.nih.gov/nuccore/XR_001840627.1
XR_594505.2	ncRNA	LOC102552654	lncRNA	3.96634233309376	0.974596041784844	1.17062150816719	5.4162882922243	6.75370523058188	7.06376368876005	1.5924228593651	0.0661563802288262	http://www.ncbi.nlm.nih.gov/nuccore/XR_594505.2
XR_001836727.1	misc_RNA	LOC100909949	transcribed_pseudogene	0.98594649075048	2.9558683275359	1.1581355123799	1.18052687065361	3.82269071401216	17.1132130502376	2.03096453228018	0.0668359480580316	http://www.ncbi.nlm.nih.gov/nuccore/XR_001836727.1
XR_001840688.1	ncRNA	LOC108352453	lncRNA	13.8573459062771	19.6821223968456	2.45335150877509	3.26898849140036	5.80187988214273	4.39158020280086	-1.39476966308301	0.0670076378626853	http://www.ncbi.nlm.nih.gov/nuccore/XR_001840688.1
XR_361444.3	ncRNA	LOC102551356	lncRNA	53.4388295953869	54.043534473793	42.7574669887552	73.2724420058571	92.6528229152717	58.0347040354295	0.571944594642536	0.067028385326494	http://www.ncbi.nlm.nih.gov/nuccore/XR_361444.3
XR_596116.2	ncRNA	LOC103693543	lncRNA	6.94122961539269	0	3.38157544468606	8.63921766849236	9.64728709219876	9.69506105022317	1.41212392718354	0.0670618433088607	http://www.ncbi.nlm.nih.gov/nuccore/XR_596116.2
XR_001841607.1	ncRNA	LOC108348384	lncRNA	88.0744757432067	88.4326858896775	68.5980384043968	57.1041483652467	57.8843052617559	55.4958158249507	-0.524675535998979	0.0671750117634716	http://www.ncbi.nlm.nih.gov/nuccore/XR_001841607.1
XR_362279.3	ncRNA	LOC102555657	lncRNA	0	0.986434866180111	0.00935965591112886	3.2556071055378	8.74949073456113	0	3.1371014671351	0.0672116462318046	http://www.ncbi.nlm.nih.gov/nuccore/XR_362279.3
XR_001836052.1	ncRNA	LOC108349666	lncRNA	21.779389799403	15.7145883217942	13.5626384246832	9.66201947705377	11.6142277900417	2.48471007422435	-1.10185830257343	0.0672213447993826	http://www.ncbi.nlm.nih.gov/nuccore/XR_001836052.1
NR_031872.1	precursor_RNA	Mir127	ncRNA	0.974666398012021	2.92520075632565	20.8458236281496	0.0211741891005387	3.90255910568093	0	-2.58229596073496	0.0674484356076664	http://www.ncbi.nlm.nih.gov/nuccore/NR_031872.1
XR_358458.3	ncRNA	LOC102548964	lncRNA	12.8558751943825	17.6867659200258	20.1447369670991	4.38577496222308	14.5389472870928	5.18794089199076	-1.05708147596795	0.0676342036990322	http://www.ncbi.nlm.nih.gov/nuccore/XR_358458.3
XR_591956.2	ncRNA	LOC102549835	lncRNA	0.988480546296359	0	2.1905666582198	2.2182942864258	7.75282412757426	4.37875776235007	2.07700833895111	0.0676806616461082	http://www.ncbi.nlm.nih.gov/nuccore/XR_591956.2
XR_001839557.1	ncRNA	LOC102549861	lncRNA	105.864488083525	157.195182624741	254.604469048703	128.149722196165	90.6529982103977	112.800709153651	-0.641215776933222	0.0681160368548032	http://www.ncbi.nlm.nih.gov/nuccore/XR_001839557.1
XR_590938.2	ncRNA	LOC103691475	lncRNA	14.8445113722699	14.7391675104188	12.4032727934472	4.36647203390506	10.6537581054241	5.22418335869825	-1.03708677351355	0.0684598033184746	http://www.ncbi.nlm.nih.gov/nuccore/XR_590938.2
XR_001836561.1	ncRNA	LOC102546726	lncRNA	7.90012197466659	36.4262325207338	5.83366988653471	3.29318159520495	11.6472031869504	2.52526075918574	-1.50168258468226	0.0685995328766578	http://www.ncbi.nlm.nih.gov/nuccore/XR_001836561.1
XR_001838053.1	ncRNA	LOC103692462	lncRNA	0.990070641210052	0.983320942607186	0.0181815389089806	2.19511408706538	4.83841356592384	3.51398006827173	2.18090577700898	0.0688676379951367	http://www.ncbi.nlm.nih.gov/nuccore/XR_001838053.1
XR_001835631.1	misc_RNA	LOC682225	protein_coding	1.97533063891425	1.95857674864345	4.41952543354955	2.25996310626218	13.5593217298255	8.82036299967726	1.52908941438998	0.068900778724324	http://www.ncbi.nlm.nih.gov/nuccore/XR_001835631.1
XR_595172.2	misc_RNA	Efcab1	protein_coding	70.2698935578012	56.9854015401729	42.8084699462266	79.744404398571	83.9310489163971	85.4866607553367	0.547686177315435	0.0690481649079902	http://www.ncbi.nlm.nih.gov/nuccore/XR_595172.2
XR_594408.2	ncRNA	LOC102550420	lncRNA	0	20.6799730394318	11.2217204287531	3.20843337376305	0	3.58411444942656	-2.17610899529709	0.0692844879687997	http://www.ncbi.nlm.nih.gov/nuccore/XR_594408.2
XR_001842032.1	misc_RNA	Cabyr	protein_coding	28.7279069384149	5.86559033186339	11.3326841449571	6.46988870893178	4.80399129059782	7.98054586715782	-1.23687101654755	0.0695674893292336	http://www.ncbi.nlm.nih.gov/nuccore/XR_001842032.1
XR_001835780.1	misc_RNA	LOC108348727	protein_coding	32.64550619284	64.8883692003687	28.2402269414078	58.2284458506514	73.3323793180197	69.6286756404744	0.673931025899747	0.0697494683739721	http://www.ncbi.nlm.nih.gov/nuccore/XR_001835780.1
XR_357190.3	ncRNA	LOC102554187	lncRNA	155.361607566735	167.035243142346	140.429733402431	255.266847901279	229.615316153753	166.411080065403	0.490719179109417	0.0698932997891261	http://www.ncbi.nlm.nih.gov/nuccore/XR_357190.3
XR_593716.2	ncRNA	LOC103692978	lncRNA	7.93138855326672	1.95214994916142	2.322974190379	1.06979691343494	0.966711680658735	0	-2.42940180986445	0.0699607621369794	http://www.ncbi.nlm.nih.gov/nuccore/XR_593716.2
XR_359118.3	ncRNA	LOC102555223	lncRNA	384.936871974227	468.674978448347	397.555636182271	289.831448001457	256.590011892722	367.596439663108	-0.452334620373432	0.0699739802200481	http://www.ncbi.nlm.nih.gov/nuccore/XR_359118.3
XR_591770.2	misc_RNA	RGD1565143	misc_RNA	33.6592440372377	28.5021525646034	11.4473986303417	21.3369438457221	6.717037377069	5.12901554296371	-1.14624871314986	0.0700132299443025	http://www.ncbi.nlm.nih.gov/nuccore/XR_591770.2
XR_001838021.1	ncRNA	LOC102549668	lncRNA	4.94749538038152	4.91184846605776	4.51356016173835	9.72040842414533	14.5031902135498	7.84160472549524	1.13601530015988	0.0700555729905143	http://www.ncbi.nlm.nih.gov/nuccore/XR_001838021.1
XR_001840755.1	ncRNA	LOC108352498	lncRNA	140.518294957791	106.092018887073	170.553793989246	86.2245236507903	75.2142883796869	120.887139240552	-0.559901019064174	0.0702957329397975	http://www.ncbi.nlm.nih.gov/nuccore/XR_001840755.1
XR_595477.2	ncRNA	LOC102553722	lncRNA	29.6832639910091	31.4382721262069	34.7778352715616	44.2082972265005	59.8468434252057	42.2219707890011	0.608617664080137	0.070539504606967	http://www.ncbi.nlm.nih.gov/nuccore/XR_595477.2
XR_001841673.1	ncRNA	LOC108348421	lncRNA	1.97230104888666	4.91865626777285	4.47161805724641	1.06979691343494	0.966711680658735	0	-2.33056998235148	0.0705472109659513	http://www.ncbi.nlm.nih.gov/nuccore/XR_001841673.1
XR_001840997.1	ncRNA	LOC108352653	lncRNA	1.97794004895782	2.9528136290282	1.17059384171861	2.77555756156289e-17	2.77555756156289e-17	2.77555756156289e-17	-4.11644555084982	0.0707013391428176	http://www.ncbi.nlm.nih.gov/nuccore/XR_001840997.1
XR_595221.2	ncRNA	LOC102555699	lncRNA	1.97794004895782	2.9528136290282	1.17059384171861	2.77555756156289e-17	2.77555756156289e-17	2.77555756156289e-17	-4.11643444541387	0.0707731846041654	http://www.ncbi.nlm.nih.gov/nuccore/XR_595221.2
XR_001840337.1	ncRNA	LOC108352161	lncRNA	32.6643478019812	28.496866656028	18.1122012253559	17.2074670820471	15.436504016841	12.2636240094061	-0.821500342296408	0.0709881214755853	http://www.ncbi.nlm.nih.gov/nuccore/XR_001840337.1
XR_361830.3	misc_RNA	Dhodh	protein_coding	47.4887392518013	58.9481532104307	75.1085358419138	86.2038912050498	100.352442847075	79.2435317719537	0.551381497799459	0.0710635276734695	http://www.ncbi.nlm.nih.gov/nuccore/XR_361830.3
XR_592127.2	ncRNA	LOC103692134	lncRNA	2.97190841779376	1.96294658173358	1.17060767345877	2.77555756156289e-17	2.77555756156289e-17	2.77555756156289e-17	-4.11718839928168	0.0710799192395242	http://www.ncbi.nlm.nih.gov/nuccore/XR_592127.2
NR_037376.1	precursor_RNA	Mir3582	ncRNA	8.91318672981831	2.92961974320768	7.82240358460882	16.1301010209542	13.50002411896	12.2857035158206	1.07975597371198	0.0710908541618262	http://www.ncbi.nlm.nih.gov/nuccore/NR_037376.1
XR_001840384.1	ncRNA	LOC102556395	lncRNA	18.7873639903145	38.3382484029947	31.4213835659872	50.6678988350348	91.7609339261517	22.6376870283003	0.894996634910164	0.0712323158822981	http://www.ncbi.nlm.nih.gov/nuccore/XR_001840384.1
XR_592901.2	ncRNA	LOC102553396	lncRNA	15.8498482654675	11.798232417544	1.30922740415062	23.6737086673296	18.3114906522859	21.1421062988039	1.10494576109439	0.0712643619226542	http://www.ncbi.nlm.nih.gov/nuccore/XR_592901.2
XR_592209.1	ncRNA	LOC103692187	lncRNA	1.97659042173128	2.95000486788261	2.26287763896894	4.37166674752816	11.6253493369979	5.21437618120508	1.51477169238825	0.0714583476655359	http://www.ncbi.nlm.nih.gov/nuccore/XR_592209.1
XR_590921.2	ncRNA	LOC103691467	lncRNA	2.77555756156289e-17	2.77555756156289e-17	2.77555756156289e-17	1.10619778243179	1.92643426121861	2.67239604090834	4.02926191244225	0.0714663933347032	http://www.ncbi.nlm.nih.gov/nuccore/XR_590921.2
XR_001837554.1	misc_RNA	LOC102552990	transcribed_pseudogene	0	0.98065369685296	2.19055219685948	3.26204956550472	4.8288960825139	4.40580115873773	1.88652937047851	0.0714742724870026	http://www.ncbi.nlm.nih.gov/nuccore/XR_001837554.1
XR_353866.3	ncRNA	LOC102551372	lncRNA	53.4376035760648	30.4284583095959	70.5447506396984	34.4558283112541	33.7716567622706	27.2426303167017	-0.690266104641736	0.0717059432364947	http://www.ncbi.nlm.nih.gov/nuccore/XR_353866.3
XR_001839731.1	ncRNA	LOC108351886	lncRNA	2.97372788886399	0.97639836710231	1.15816166107604	2.23628635352246	9.68747349179823	6.16181725956517	1.75253770622647	0.0717132844522139	http://www.ncbi.nlm.nih.gov/nuccore/XR_001839731.1
XR_001839730.1	ncRNA	LOC108351886	lncRNA	2.97372788886399	0.97639836710231	1.15816166107604	2.23628635352246	9.68747349179823	6.16181725956517	1.75253539109304	0.0717544469466589	http://www.ncbi.nlm.nih.gov/nuccore/XR_001839730.1
XR_354973.3	ncRNA	LOC102548751	lncRNA	10.8842065609903	11.7924859095812	10.1402342357134	5.37989407883625	5.79692030761331	3.46158719064883	-1.15023628286258	0.0717892169356593	http://www.ncbi.nlm.nih.gov/nuccore/XR_354973.3
NR_110721.1	ncRNA	LOC102550367	lncRNA	2.97580051736983	0.978437281800319	0.0343922166103201	8.53515569031338	3.84084361179206	3.4497642728493	1.86579869119428	0.07180268386004	http://www.ncbi.nlm.nih.gov/nuccore/NR_110721.1
XR_591430.1	ncRNA	LOC103691747	lncRNA	0	0.986434866180111	0.00935965591112886	2.18110107582954	4.84919814767663	1.70228225252279	2.70675204876087	0.0721590902749037	http://www.ncbi.nlm.nih.gov/nuccore/XR_591430.1
XR_001838967.1	ncRNA	LOC103692937	lncRNA	0.984808237404789	0.974494190999545	4.37679288431437	7.52263798938421	4.8037696054032	7.06265307380018	1.57562616425956	0.0723523651711864	http://www.ncbi.nlm.nih.gov/nuccore/XR_001838967.1
XR_001839029.1	ncRNA	LOC103692969	lncRNA	2.96738771614308	3.93449072273302	2.28976326788595	7.55940962558731	11.6107721252489	5.18676635480093	1.36510469033227	0.0727422460153288	http://www.ncbi.nlm.nih.gov/nuccore/XR_001839029.1
XR_361445.3	ncRNA	LOC102551356	lncRNA	63.3353837459964	56.983083970808	55.0652550324605	76.5357348171886	109.059781461284	71.2797081720816	0.548869334523964	0.0731455573215913	http://www.ncbi.nlm.nih.gov/nuccore/XR_361445.3
XR_591087.2	ncRNA	LOC102546847	lncRNA	2.77555756156289e-17	2.77555756156289e-17	2.77555756156289e-17	1.10630630486414	2.90612655968507	1.74342245817891	4.03927153991273	0.0732804027957937	http://www.ncbi.nlm.nih.gov/nuccore/XR_591087.2
XR_001838823.1	ncRNA	LOC108351443	lncRNA	2.96499246638982	5.90831959444093	2.3126402399148	1.06979691343494	0.966711680658735	0	-2.31240364052357	0.0737008042602931	http://www.ncbi.nlm.nih.gov/nuccore/XR_001838823.1
XR_591441.2	ncRNA	LOC100911266	lncRNA	194.930587493255	319.338078565318	282.946937796518	202.519456764663	169.773475785909	194.762305385343	-0.491179139883696	0.0745274020602862	http://www.ncbi.nlm.nih.gov/nuccore/XR_591441.2
XR_001842087.1	ncRNA	LOC108353165	lncRNA	27.7161831711774	24.5678281318302	14.7458960386315	7.62077819388161	12.5421752720633	15.9644817369576	-0.880809221664385	0.0746874880069203	http://www.ncbi.nlm.nih.gov/nuccore/XR_001842087.1
XR_001841304.1	ncRNA	LOC108352901	lncRNA	0.984829767519896	1.96285441609123	3.31463301155987	2.77555756156289e-17	2.77555756156289e-17	2.77555756156289e-17	-4.14627435975327	0.0748874868939325	http://www.ncbi.nlm.nih.gov/nuccore/XR_001841304.1
XR_596830.2	ncRNA	LOC102548683	lncRNA	1.97788181652143	0.974528264978234	3.31465631318436	2.77555756156289e-17	2.77555756156289e-17	2.77555756156289e-17	-4.1471174565076	0.0749341338795034	http://www.ncbi.nlm.nih.gov/nuccore/XR_596830.2
XR_001839556.1	ncRNA	LOC102549861	lncRNA	105.863897562798	162.108463024316	261.337712760244	108.839249099972	112.867833688698	124.290051538143	-0.611178162025344	0.0752916945179255	http://www.ncbi.nlm.nih.gov/nuccore/XR_001839556.1
XR_001839751.1	ncRNA	LOC108351891	lncRNA	11.8763819803318	11.7925843900197	9.04726835894441	4.33541569645054	3.8416855057399	7.12409975242901	-1.07258278132064	0.075479448912564	http://www.ncbi.nlm.nih.gov/nuccore/XR_001839751.1
XR_357186.3	misc_RNA	Mroh2a	misc_RNA	65.3236914260591	43.2181357710361	44.9907279184605	81.880553172032	111.973398533175	49.1394874807518	0.658996611775523	0.0755276091071657	http://www.ncbi.nlm.nih.gov/nuccore/XR_357186.3
XR_001842842.1	ncRNA	LOC108353316	lncRNA	119.734122443218	88.4018344372176	171.594004882506	93.6840573382096	55.902589283479	97.0297393161445	-0.620601892712042	0.0757523781553348	http://www.ncbi.nlm.nih.gov/nuccore/XR_001842842.1
XR_351045.3	ncRNA	LOC102549247	lncRNA	6.91490437685362	14.7477669664488	14.5363415191824	1.15729618264292	6.77075206496135	7.12591950905541	-1.23140862699276	0.0760226147731313	http://www.ncbi.nlm.nih.gov/nuccore/XR_351045.3
XR_592113.2	ncRNA	LOC103692122	lncRNA	27.7094498402379	22.5880503871198	28.0491548013197	12.9719733313845	19.320341865042	14.05645872256	-0.750018097731639	0.0761936490302397	http://www.ncbi.nlm.nih.gov/nuccore/XR_592113.2
XR_001836631.1	ncRNA	LOC102546934	lncRNA	9.90498481650742	4.901638400566	5.665867189385	17.2311776149019	27.0898607779599	5.06302378344404	1.25228601615577	0.0762307239530383	http://www.ncbi.nlm.nih.gov/nuccore/XR_001836631.1
XR_001839051.1	ncRNA	LOC108351556	lncRNA	213.757299612647	136.551067487221	177.427424555188	131.423631905802	133.142096165388	110.961959854582	-0.491094619915769	0.0764750411561376	http://www.ncbi.nlm.nih.gov/nuccore/XR_001839051.1
XR_595054.2	ncRNA	LOC103693556	lncRNA	1.98510687366214	0	0.0181852775699161	4.2951999514316	3.85982696913443	2.59338070656938	2.20208591204467	0.0766690136041854	http://www.ncbi.nlm.nih.gov/nuccore/XR_595054.2
XR_360443.3	ncRNA	LOC102549910	lncRNA	9.89415859700084	0.954615920050471	19.8902650500866	4.27472684161091	3.86918998173608	0.794340968912652	-1.74986135340656	0.0767695307916882	http://www.ncbi.nlm.nih.gov/nuccore/XR_360443.3
XR_351187.3	ncRNA	LOC102550100	lncRNA	66.2840564987407	118.898722869868	120.054801713283	57.148923235839	90.7481015602332	48.3242302938352	-0.636128489487346	0.0767718152973103	http://www.ncbi.nlm.nih.gov/nuccore/XR_351187.3
XR_001841939.1	ncRNA	LOC108348574	lncRNA	0.987143699959434	1.9681654647142	1.14434448678536	4.32925494209311	7.75213460578968	2.55032857599587	1.74300114865125	0.076779153403077	http://www.ncbi.nlm.nih.gov/nuccore/XR_001841939.1
XR_361319.2	misc_RNA	RGD1565779	misc_RNA	2.97811681759305	0	0.0265171741451266	4.36763141549733	16.5155687552071	0	2.62886895185996	0.0769572487758282	http://www.ncbi.nlm.nih.gov/nuccore/XR_361319.2
XR_001841233.1	ncRNA	LOC108352837	lncRNA	10.9090910493271	0.964552857220524	2.34151264248668	0.0111595865361129	1.95000845354187	0	-2.65558259060334	0.0770262854179529	http://www.ncbi.nlm.nih.gov/nuccore/XR_001841233.1
XR_001840898.1	ncRNA	LOC108352570	lncRNA	1285.45388813966	1009.04189004482	1167.84608265534	857.577160885545	722.556993298585	1017.93422693718	-0.414054615423244	0.0772870095906977	http://www.ncbi.nlm.nih.gov/nuccore/XR_001840898.1
XR_592699.2	ncRNA	LOC103692454	lncRNA	36.6073280185448	32.4054135740339	58.199008257144	25.8724352911195	27.9805664257718	26.4215180358782	-0.657504287979434	0.0774405314026626	http://www.ncbi.nlm.nih.gov/nuccore/XR_592699.2
XR_595348.1	ncRNA	LOC102556093	lncRNA	576.910285939984	662.221356371821	746.672858787392	618.286286456716	418.669975643644	413.204954056751	-0.453888282426354	0.0774779138860534	http://www.ncbi.nlm.nih.gov/nuccore/XR_595348.1
XR_592697.2	ncRNA	LOC103692454	lncRNA	36.6073280185448	32.4054135740339	58.199008257144	25.8724352911195	27.9805664257718	26.4215180358782	-0.657506721497648	0.077492203845234	http://www.ncbi.nlm.nih.gov/nuccore/XR_592697.2
XR_001842577.1	ncRNA	LOC108349047	lncRNA	8.90242335433448	8.83627892397592	12.2892487133529	6.40833769742659	2.87575052759797	3.48490750471069	-1.21564727929611	0.0775230868607395	http://www.ncbi.nlm.nih.gov/nuccore/XR_001842577.1
XR_001838041.1	ncRNA	LOC103692454	lncRNA	36.6073280185448	32.4054135740339	58.199008257144	25.8724352911195	27.9805664257718	26.4215180358782	-0.657508438418913	0.0775286834938436	http://www.ncbi.nlm.nih.gov/nuccore/XR_001838041.1
XR_001838040.1	ncRNA	LOC103692454	lncRNA	36.6073280185448	32.4054135740339	58.199008257144	25.8724352911195	27.9805664257718	26.4215180358782	-0.657509716730681	0.0775558564046974	http://www.ncbi.nlm.nih.gov/nuccore/XR_001838040.1
XR_001838401.1	misc_RNA	LOC102557478	protein_coding	7.92020924169844	3.91597614071452	7.82236635088261	0.0298325960208357	0	5.48657146422451	-1.75384893901613	0.077669519916089	http://www.ncbi.nlm.nih.gov/nuccore/XR_001838401.1
XR_001835664.1	ncRNA	LOC108349540	lncRNA	0	0.986434866180111	0.00935965591112886	4.2740321084248	0.940622083563423	3.54534671458472	2.71129569069854	0.0777116009494651	http://www.ncbi.nlm.nih.gov/nuccore/XR_001835664.1
XR_596640.2	ncRNA	LOC103694042	lncRNA	52.4478673790893	32.3965590991452	67.202782091033	25.9149878903903	26.0214608784816	42.4612635757758	-0.679437449785648	0.0781321328809119	http://www.ncbi.nlm.nih.gov/nuccore/XR_596640.2
XR_592877.2	ncRNA	LOC102555012	lncRNA	2.97030709001138	3.9402832125109	0.0556508362859236	2.77555756156289e-17	2.77555756156289e-17	2.77555756156289e-17	-4.30175966950818	0.0781464931597668	http://www.ncbi.nlm.nih.gov/nuccore/XR_592877.2
XR_001841705.1	ncRNA	LOC108353110	lncRNA	3.96444897943545	2.95012221402311	0.0556594936149537	2.77555756156289e-17	2.77555756156289e-17	2.77555756156289e-17	-4.30269948531953	0.0781498289126111	http://www.ncbi.nlm.nih.gov/nuccore/XR_001841705.1
NR_031893.1	precursor_RNA	Mir150	ncRNA	0.98849694355222	0.980679656246126	1.12887076437023	5.39415349557178	0	10.800743953956	2.24839720317576	0.0782905844549359	http://www.ncbi.nlm.nih.gov/nuccore/NR_031893.1
XR_358585.3	ncRNA	LOC102551436	lncRNA	1.98107454748546	1.96820597431528	0.0343859247667173	5.38724325911866	2.8674164679134	7.12349214206661	1.82742473710345	0.0783377347678791	http://www.ncbi.nlm.nih.gov/nuccore/XR_358585.3
XR_597271.2	ncRNA	LOC102547670	lncRNA	20.7895802517658	17.6888238288954	10.2482305615997	10.7209031044879	3.81926110616808	9.74156148889771	-0.998297473788901	0.0787173552661462	http://www.ncbi.nlm.nih.gov/nuccore/XR_597271.2
XR_359427.1	ncRNA	LOC102549742	lncRNA	14.8458212430195	7.83928982014366	17.8557225907194	4.3478888526141	1.8913823807026	10.7803790872636	-1.22718386037453	0.0789052691574658	http://www.ncbi.nlm.nih.gov/nuccore/XR_359427.1
XR_001839048.1	ncRNA	LOC102555387	lncRNA	11.8744496370078	10.8028195449558	12.3432111676225	3.28649781394902	3.8389313570354	8.95306845123089	-1.09229956548918	0.079151950246522	http://www.ncbi.nlm.nih.gov/nuccore/XR_001839048.1
XR_590975.2	misc_RNA	Fabp12	protein_coding	1.97940527757936	1.96540594217205	1.15814858515975	6.43814827251394	4.81647706043952	4.36460887309999	1.53792420563935	0.0792764662750671	http://www.ncbi.nlm.nih.gov/nuccore/XR_590975.2
XR_353351.3	ncRNA	LOC102551107	lncRNA	14.8499162999345	10.8017133189071	10.1656866810855	7.5056445943458	3.83533882563864	6.17227189908423	-1.02089710302075	0.0792884360127026	http://www.ncbi.nlm.nih.gov/nuccore/XR_353351.3
XR_590405.2	ncRNA	LOC103691201	lncRNA	8.9214507268355	2.93623292593364	2.34147404959336	2.1196758682619	0.961525816613343	0	-2.12531609980871	0.0794500881134978	http://www.ncbi.nlm.nih.gov/nuccore/XR_590405.2
XR_590149.2	misc_RNA	Acpt	protein_coding	14.8299654351058	30.477140763774	24.6888166761511	8.68419917896881	19.3539113899383	8.71028052109516	-0.921602540599012	0.0795959757709722	http://www.ncbi.nlm.nih.gov/nuccore/XR_590149.2
XR_001836830.1	ncRNA	LOC108350073	lncRNA	2.95731276436364	5.88839640798924	12.1569273562488	20.3869663599977	12.5212235653801	12.2622741732614	1.0967764426864	0.0797291560594036	http://www.ncbi.nlm.nih.gov/nuccore/XR_001836830.1
XR_593514.2	ncRNA	LOC102547184	lncRNA	398.798004964322	333.064695634276	399.734022157764	290.875290167812	237.295886623163	313.784312216711	-0.425965555356036	0.0798259219365769	http://www.ncbi.nlm.nih.gov/nuccore/XR_593514.2
XR_001839242.1	ncRNA	LOC108351647	lncRNA	52.4311112443635	95.3212236435672	88.6487251493792	51.7166699447072	64.6761878238951	37.7524891378168	-0.616509249660227	0.0798613800696311	http://www.ncbi.nlm.nih.gov/nuccore/XR_001839242.1
XR_592729.2	ncRNA	LOC102546373	lncRNA	16.8252509962824	21.6383493148327	6.92399975637	23.7431036965167	32.8274944833814	24.6244751365477	0.8275514093463	0.079986263454005	http://www.ncbi.nlm.nih.gov/nuccore/XR_592729.2
XR_001838285.1	ncRNA	LOC108351179	lncRNA	2.96184085963367	3.92348045580311	7.743645241573	10.8026103552331	5.74010118743561	19.6026490930189	1.29097946881032	0.0800373210559959	http://www.ncbi.nlm.nih.gov/nuccore/XR_001838285.1
XR_351151.3	ncRNA	LOC102551352	lncRNA	0	1.97497938947637	0.0181778016822632	1.14554137993432	6.78551814026187	4.40671869245943	2.40366554069299	0.0802965426474208	http://www.ncbi.nlm.nih.gov/nuccore/XR_351151.3
XR_351605.3	ncRNA	LOC102552193	lncRNA	8.92137565745664	1.94951378662567	3.43061106845054	0.0162584036689292	1.94290243832806	0.866357510795714	-2.17338198004565	0.0803604945079513	http://www.ncbi.nlm.nih.gov/nuccore/XR_351605.3
XR_592700.2	ncRNA	LOC103692454	lncRNA	36.6076552591925	32.405890370812	57.084642613418	25.8724352911195	27.9805664257718	26.4215180358782	-0.644867193001148	0.0805011724316544	http://www.ncbi.nlm.nih.gov/nuccore/XR_592700.2
XR_356409.3	ncRNA	LOC102546620	lncRNA	0.978726665983663	3.92334381380636	9.8882522683206	0.0162181894071106	0.961689612446663	1.80032522786601	-2.24021206610163	0.0806601365498072	http://www.ncbi.nlm.nih.gov/nuccore/XR_356409.3
XR_001841486.1	ncRNA	LOC102548219	lncRNA	0.976791568522802	8.85652878786554	8.88751792898893	1.09869687644414	2.9121152039405	0.837344820274133	-1.87021370202659	0.0806973831263631	http://www.ncbi.nlm.nih.gov/nuccore/XR_001841486.1
XR_593672.2	ncRNA	LOC103692954	lncRNA	21.7858657977169	7.83644697973476	14.6117483600911	5.42862337508748	8.69720768804992	7.03870084501971	-1.04687935442879	0.0808163676985987	http://www.ncbi.nlm.nih.gov/nuccore/XR_593672.2
XR_591122.2	misc_RNA	LOC365085	protein_coding	613.535167970046	484.370666011252	615.323956888268	426.638465091736	389.734778753797	474.160919856743	-0.408224018626718	0.0813311574195386	http://www.ncbi.nlm.nih.gov/nuccore/XR_591122.2
XR_351794.3	ncRNA	LOC102552298	lncRNA	33.6441811994377	36.357286189343	31.4859658004196	26.8581701239048	13.4633547800079	22.0472396217219	-0.702594727155084	0.0815052267072111	http://www.ncbi.nlm.nih.gov/nuccore/XR_351794.3
XR_001839270.1	ncRNA	LOC103693028	lncRNA	7.92322679951196	7.87110466255095	1.25898897730102	3.16969238686538	0	0.850541825413708	-2.00956304242431	0.0816534597492297	http://www.ncbi.nlm.nih.gov/nuccore/XR_001839270.1
XR_001836563.1	ncRNA	LOC108349934	lncRNA	6.92059816507193	6.86677072647811	13.335800314641	2.20138294161387	4.83361449602862	4.42155223131897	-1.20421316149063	0.0822101751342131	http://www.ncbi.nlm.nih.gov/nuccore/XR_001836563.1
XR_354897.2	ncRNA	LOC102552632	lncRNA	100.935127971622	56.9522929288289	144.597202095438	64.6466620890934	53.0301182943693	75.8741951205795	-0.640839828906146	0.0822291206942739	http://www.ncbi.nlm.nih.gov/nuccore/XR_354897.2
XR_590884.2	ncRNA	LOC102549347	lncRNA	299.839881974442	236.771529358183	334.54483710333	219.775746276252	220.927412972522	203.525562908288	-0.434761897616064	0.0832938713153709	http://www.ncbi.nlm.nih.gov/nuccore/XR_590884.2
XR_001839993.1	ncRNA	LOC108352037	lncRNA	2.77555756156289e-17	2.77555756156289e-17	2.77555756156289e-17	3.20843337376305	0	3.58411444942656	4.25369858225511	0.0833042702085278	http://www.ncbi.nlm.nih.gov/nuccore/XR_001839993.1
XR_001835840.1	ncRNA	LOC108349586	lncRNA	7.91204795024146	9.82639783056723	10.0903039320996	6.39727040175332	2.87900302494341	2.58071757146269	-1.21616616313089	0.0842289867841592	http://www.ncbi.nlm.nih.gov/nuccore/XR_001835840.1
XR_596146.2	ncRNA	LOC102550095	lncRNA	2.95950300642138	8.85934483944138	5.63235672354457	10.8106679751066	19.3493379965061	7.80066303433602	1.1038545594836	0.0843940835836321	http://www.ncbi.nlm.nih.gov/nuccore/XR_596146.2
XR_001839884.1	ncRNA	LOC102548729	lncRNA	4.9515020853199	0.967514774569931	5.54463837724773	10.7814016424057	3.80581968968298	17.8375563496418	1.47480737196543	0.0844075360916159	http://www.ncbi.nlm.nih.gov/nuccore/XR_001839884.1
XR_591306.2	ncRNA	LOC102555028	lncRNA	47.4995516874633	44.2088815318768	47.1633328047463	76.4434971590205	65.5974209149045	57.1975980921116	0.517451295218005	0.0847671187983115	http://www.ncbi.nlm.nih.gov/nuccore/XR_591306.2
XR_001842105.1	ncRNA	LOC102555904	lncRNA	0	0.98065369685296	2.19055219685948	2.21301236267976	6.77995623089432	4.3920315702942	1.98105984765147	0.0848570317819942	http://www.ncbi.nlm.nih.gov/nuccore/XR_001842105.1
XR_595346.1	ncRNA	LOC102556093	lncRNA	583.837194403194	665.168129259571	763.509992873692	629.062591992092	432.177696056684	422.016586573287	-0.440581747772588	0.0849116280673376	http://www.ncbi.nlm.nih.gov/nuccore/XR_595346.1
XR_597750.1	ncRNA	LOC102554662	lncRNA	45.5178749187234	38.3036974855271	57.1614597426612	37.6459220774761	28.9303433443009	26.3598045873334	-0.600662876853894	0.0850382524930103	http://www.ncbi.nlm.nih.gov/nuccore/XR_597750.1
XR_353891.3	misc_RNA	Rad54b	protein_coding	18.7986302629779	13.7361185713953	27.911351658559	41.9522106504654	38.6045013110292	22.7509876982371	0.770846397227143	0.0852617689474131	http://www.ncbi.nlm.nih.gov/nuccore/XR_353891.3
XR_592415.2	ncRNA	LOC102551372	lncRNA	51.457298401727	30.4289966151838	70.5347531266746	35.5258997934394	31.8322422078362	29.026381000468	-0.657577631872659	0.0852674678074952	http://www.ncbi.nlm.nih.gov/nuccore/XR_592415.2
XR_593914.1	ncRNA	LOC103693092	lncRNA	105.873842009663	130.675193196764	152.619533651448	99.0864070671927	106.148304780006	65.939228210063	-0.521476948547816	0.0852928363975071	http://www.ncbi.nlm.nih.gov/nuccore/XR_593914.1
XR_593911.1	ncRNA	LOC103693092	lncRNA	141.497290771379	165.057188639003	224.424837137431	133.572725992347	139.904342122731	102.994890467287	-0.495488363669022	0.0856793434676288	http://www.ncbi.nlm.nih.gov/nuccore/XR_593911.1
XR_001836053.1	ncRNA	LOC108349666	lncRNA	29.6966117930039	23.5794863729352	16.9693195475094	15.0486750397892	17.4012979654105	5.99926272674281	-0.871318679380443	0.0857977039405449	http://www.ncbi.nlm.nih.gov/nuccore/XR_001836053.1
XR_592641.2	ncRNA	LOC102550339	lncRNA	16.8032930160298	46.2047083263193	38.1241976113655	16.2072499234648	23.1755618610589	18.4788167050003	-0.79956987000583	0.0858437627717308	http://www.ncbi.nlm.nih.gov/nuccore/XR_592641.2
NR_131094.1	ncRNA	LOC100911627	lncRNA	4.93387052687919	19.6903731746361	7.95267465571492	8.45465351676825	0	1.68925488019886	-1.65420311846402	0.0858696776690411	http://www.ncbi.nlm.nih.gov/nuccore/NR_131094.1
XR_001838473.1	ncRNA	LOC108351262	lncRNA	42.5515708297911	47.1698996204591	34.9008839785466	22.6784298950131	30.88672416711	28.2051084007713	-0.60489567027741	0.086139641617207	http://www.ncbi.nlm.nih.gov/nuccore/XR_001838473.1
XR_001838472.1	ncRNA	LOC108351262	lncRNA	42.5515708297911	47.1698996204591	34.9008839785466	22.6784298950131	30.88672416711	28.2051084007713	-0.604895811930273	0.0861943730001655	http://www.ncbi.nlm.nih.gov/nuccore/XR_001838472.1
XR_001841554.1	ncRNA	LOC103693859	lncRNA	13.8512468540459	16.7089182260378	13.5150034757465	6.496045321469	6.74076577844634	9.75758032237255	-0.922623564605028	0.0862051165258957	http://www.ncbi.nlm.nih.gov/nuccore/XR_001841554.1
XR_589840.2	ncRNA	LOC102547024	lncRNA	9.87669202322909	22.5965502572274	35.6729540166022	13.9698094330944	11.5729188750489	9.62726988257629	-0.946504222247129	0.0864194143571719	http://www.ncbi.nlm.nih.gov/nuccore/XR_589840.2
XR_001839830.1	ncRNA	LOC108351942	lncRNA	19.7789838653247	34.4012649359803	31.4041354433677	21.4291708294504	2.82783851482594	18.6116926746873	-0.992358037791761	0.0864582798028953	http://www.ncbi.nlm.nih.gov/nuccore/XR_001839830.1
XR_001840089.1	misc_RNA	Sebox	protein_coding	1.97665014503006	4.93096016326024	0.0556421810346643	2.77555756156289e-17	2.77555756156289e-17	2.77555756156289e-17	-4.29938061698137	0.0865426707818059	http://www.ncbi.nlm.nih.gov/nuccore/XR_001840089.1
XR_001842186.1	ncRNA	LOC102547511	lncRNA	3.94772561752368	7.8600679479937	11.1100533679315	11.9079686349579	13.4905680777401	20.3879384480263	0.996625217496755	0.0867946793093571	http://www.ncbi.nlm.nih.gov/nuccore/XR_001842186.1
XR_001842668.1	ncRNA	LOC108353285	lncRNA	0	4.93080085307825	2.26283879725629	2.77555756156289e-17	2.77555756156289e-17	2.77555756156289e-17	-4.33459629713032	0.0870169543968696	http://www.ncbi.nlm.nih.gov/nuccore/XR_001842668.1
XR_362046.2	misc_RNA	Pi16	protein_coding	1522.96306113935	1259.60711903736	636.965464924926	1742.0946988615	2880.82072011829	893.285694404458	0.689675875985061	0.0870987504198975	http://www.ncbi.nlm.nih.gov/nuccore/XR_362046.2
XR_589987.2	ncRNA	LOC102546375	lncRNA	8.91641557799993	5.89432848946577	2.36514041259729	0.0211741891005387	3.90255910568093	0	-2.04682989751416	0.0871025655234356	http://www.ncbi.nlm.nih.gov/nuccore/XR_589987.2
XR_594184.2	ncRNA	LOC102549861	lncRNA	81.1224880654107	146.392830920711	223.158395573867	96.9701524268789	95.5025089283142	100.467838576181	-0.619470130593627	0.0874433389034391	http://www.ncbi.nlm.nih.gov/nuccore/XR_594184.2
XR_358894.3	ncRNA	LOC102556005	lncRNA	4.94526932677733	7.87331596512632	3.45052535643907	0.0209770072286219	0	3.65963235188735	-2.01239207527473	0.0874863325761586	http://www.ncbi.nlm.nih.gov/nuccore/XR_358894.3
XR_001842839.1	ncRNA	LOC108353316	lncRNA	126.660923708352	91.3479418356441	185.053742735221	101.222633665248	58.7943747061046	104.966479009451	-0.603165890940827	0.0876118900679647	http://www.ncbi.nlm.nih.gov/nuccore/XR_001842839.1
XR_001840583.1	ncRNA	LOC108352385	lncRNA	127.656686450046	113.967465487216	117.92715343044	97.9991637355602	80.0569323573345	83.6852896399793	-0.458935783352816	0.0876415694489073	http://www.ncbi.nlm.nih.gov/nuccore/XR_001840583.1
XR_594437.1	ncRNA	LOC102554599	lncRNA	11.8586740216178	17.6722743760437	36.7514838615716	5.47292107641578	4.77925151770964	19.703258966566	-1.13366200335727	0.0879322376351576	http://www.ncbi.nlm.nih.gov/nuccore/XR_594437.1
XR_594435.1	ncRNA	LOC102554599	lncRNA	11.8586740216178	17.6722743760437	36.7514838615716	5.47292107641578	4.77925151770964	19.703258966566	-1.13366488322775	0.0879507457989184	http://www.ncbi.nlm.nih.gov/nuccore/XR_594435.1
XR_350409.3	ncRNA	LOC102556159	lncRNA	6.92730312639277	3.91591520843846	8.90314052161504	19.3006365136653	10.5864473707075	11.3880580056806	1.05154252143728	0.0880139295975385	http://www.ncbi.nlm.nih.gov/nuccore/XR_350409.3
XR_001835521.1	ncRNA	LOC108349489	lncRNA	9.92455384797353	0	0.0740230444816314	2.77555756156289e-17	2.77555756156289e-17	2.77555756156289e-17	-4.78832433853626	0.0880719340061792	http://www.ncbi.nlm.nih.gov/nuccore/XR_001835521.1
XR_001840845.1	misc_RNA	RGD1562140	transcribed_pseudogene	83.1261806944913	81.5521949651549	68.5746762730163	91.6350349629647	110.946935312322	120.790014714703	0.471145172992416	0.0882109700500548	http://www.ncbi.nlm.nih.gov/nuccore/XR_001840845.1
XR_594506.2	ncRNA	LOC102552654	lncRNA	2.77555756156289e-17	2.77555756156289e-17	2.77555756156289e-17	1.10608955708713	0.94974889842889	3.60704762770012	4.0144479938835	0.0882432890226928	http://www.ncbi.nlm.nih.gov/nuccore/XR_594506.2
XR_001842324.1	ncRNA	LOC102549202	lncRNA	17.8053418779275	18.6587858241926	27.9472653308594	16.0750298306625	4.77338410750373	13.2654294117393	-0.909957401851407	0.0883011392227968	http://www.ncbi.nlm.nih.gov/nuccore/XR_001842324.1
XR_592356.2	ncRNA	LOC102553792	lncRNA	2.77555756156289e-17	2.77555756156289e-17	2.77555756156289e-17	1.10608955708713	0.94974889842889	3.60704762770012	4.01443156263559	0.0883148621889488	http://www.ncbi.nlm.nih.gov/nuccore/XR_592356.2
XR_001839663.1	misc_RNA	Usp40	protein_coding	41.5512184588961	65.8463704089981	52.794024666888	89.3672288328003	70.4091870875352	71.3303309337967	0.525942920516793	0.0885022851981919	http://www.ncbi.nlm.nih.gov/nuccore/XR_001839663.1
XR_001840417.1	misc_RNA	Vwa5b2	protein_coding	7.91479184592151	8.8443481196004	7.88217372077534	5.32993105199274	3.86408945667685	0.785605719798124	-1.2912429313124	0.0885854398581677	http://www.ncbi.nlm.nih.gov/nuccore/XR_001840417.1
XR_001837249.1	ncRNA	LOC108350465	lncRNA	8.91318672981831	2.92961974320768	7.82240358460882	2.16417103910051	1.921946276985	2.65341204555496	-1.48793435131198	0.0888603390713783	http://www.ncbi.nlm.nih.gov/nuccore/XR_001837249.1
XR_001842174.1	ncRNA	LOC102552707	lncRNA	0	9.87333715791042	0.0739239226001553	2.77555756156289e-17	2.77555756156289e-17	2.77555756156289e-17	-4.77983842281458	0.0890134207094392	http://www.ncbi.nlm.nih.gov/nuccore/XR_001842174.1
XR_001835988.1	ncRNA	LOC102549884	lncRNA	5.94728838720486	3.93215470493095	0.0739833741382874	0.00573473644351663	0.972826915665675	0	-2.94941298640042	0.0891120240413928	http://www.ncbi.nlm.nih.gov/nuccore/XR_001835988.1
XR_001835986.1	ncRNA	LOC102549884	lncRNA	5.94728838720486	3.93215470493095	0.0739833741382874	0.00573473644351663	0.972826915665675	0	-2.94940810515544	0.0891480949033937	http://www.ncbi.nlm.nih.gov/nuccore/XR_001835986.1
XR_001842273.1	ncRNA	LOC108348922	lncRNA	6.9375662588979	3.92768295545178	1.22685478257193	12.8629765444802	8.6726158040356	6.96594533418293	1.19793256288391	0.0891824978693765	http://www.ncbi.nlm.nih.gov/nuccore/XR_001842273.1
XR_594719.1	misc_RNA	Bcl6b	protein_coding	384.951124204371	291.799947535968	297.637600075835	378.204697024421	438.955356132741	484.745133567894	0.418150066184451	0.0891840027324663	http://www.ncbi.nlm.nih.gov/nuccore/XR_594719.1
XR_001839563.1	misc_RNA	Zcwpw2	protein_coding	18.7878484763575	33.4150985342866	34.7243688027705	51.6687491936014	47.2771372863654	36.0236241650994	0.632655150767848	0.0892615728972674	http://www.ncbi.nlm.nih.gov/nuccore/XR_001839563.1
XR_001838162.1	misc_RNA	Sntg2	protein_coding	38.6020114612954	17.6568278446398	38.0844090248438	54.9110530570921	40.4900446826663	52.0139250589821	0.644131596477064	0.0892987740082678	http://www.ncbi.nlm.nih.gov/nuccore/XR_001838162.1
XR_001842175.1	ncRNA	LOC108348836	lncRNA	2.77555756156289e-17	2.77555756156289e-17	2.77555756156289e-17	0.0383313241149568	6.8186060356646	0.804396749969589	4.42668651888748	0.0893321780115929	http://www.ncbi.nlm.nih.gov/nuccore/XR_001842175.1
XR_591901.2	ncRNA	LOC102550425	lncRNA	2.77555756156289e-17	2.77555756156289e-17	2.77555756156289e-17	5.28964329995639	1.92148992104154	0	4.33320684291419	0.0898107254504676	http://www.ncbi.nlm.nih.gov/nuccore/XR_591901.2
XR_596248.1	ncRNA	LOC103693764	lncRNA	218.684316894039	284.937206237159	297.513279252277	269.146521665605	147.569852347271	130.254010852902	-0.551705330755463	0.0898313170219432	http://www.ncbi.nlm.nih.gov/nuccore/XR_596248.1
XR_597240.2	ncRNA	LOC103694320	lncRNA	9.90808735974793	4.90475348556227	3.46835890108483	4.22094404290318	0	0.836790030930479	-1.8038954529276	0.0899756133170834	http://www.ncbi.nlm.nih.gov/nuccore/XR_597240.2
XR_596581.2	misc_RNA	LOC100910660	transcribed_pseudogene	23.7699490666572	6.85141755917904	13.5153195755831	3.30697606326075	9.67783106222002	7.05196817897969	-1.11945025694513	0.0902276584704703	http://www.ncbi.nlm.nih.gov/nuccore/XR_596581.2
XR_350830.3	ncRNA	LOC100910988	lncRNA	4.92681179224512	49.2362248730188	1.36419132996665	6.44676564164903	4.8130699637576	5.26863432364284	-1.72191888753536	0.0905123413416529	http://www.ncbi.nlm.nih.gov/nuccore/XR_350830.3
XR_001841416.1	ncRNA	LOC102550182	lncRNA	19.7805163708148	25.5407220723881	35.7864913577207	23.57244525503	11.5477254730547	11.3529501310771	-0.802627323227823	0.0905542587123825	http://www.ncbi.nlm.nih.gov/nuccore/XR_001841416.1
XR_001835608.1	ncRNA	LOC108348585	lncRNA	51.4601402835754	49.1269642007833	42.7363047390876	30.1919628235588	38.6147701871895	28.1298486144683	-0.564128362609602	0.0905917751355939	http://www.ncbi.nlm.nih.gov/nuccore/XR_001835608.1
XR_594438.1	ncRNA	LOC102554599	lncRNA	11.8604119957094	15.7060598523649	33.4012523491429	3.33508092937891	4.78458206167742	18.845241213656	-1.16333570399785	0.0912112583958903	http://www.ncbi.nlm.nih.gov/nuccore/XR_594438.1
XR_594579.2	ncRNA	LOC103693274	lncRNA	6.92073951992539	9.8280725482743	10.0789363242698	18.3114921675125	26.1046025198344	8.62535497964079	0.972271957571666	0.091268043170267	http://www.ncbi.nlm.nih.gov/nuccore/XR_594579.2
XR_001842816.1	ncRNA	LOC102554662	lncRNA	51.4566122406312	39.2823030990704	63.8837530923153	41.9463408329763	28.9191560513438	30.7909333375784	-0.60400350809939	0.0916544683144204	http://www.ncbi.nlm.nih.gov/nuccore/XR_001842816.1
XR_001838056.1	ncRNA	LOC100909490	lncRNA	7.91661311321359	3.91227907581686	11.1102355394469	22.542252230124	23.1964343943346	5.05929093555038	1.13466270513496	0.0916716201475927	http://www.ncbi.nlm.nih.gov/nuccore/XR_001838056.1
XR_356227.1	ncRNA	LOC100912569	lncRNA	5.91777626439576	15.71223155896	32.2194472642991	33.4071555524499	41.5146679974959	26.326546176223	0.909541647611321	0.0918674696347994	http://www.ncbi.nlm.nih.gov/nuccore/XR_356227.1
XR_001838130.1	misc_RNA	Plch2	protein_coding	96.9738013629089	125.780893478022	86.5671154965296	159.420327499775	173.682838921868	107.352356401893	0.507135250651355	0.0920852323662877	http://www.ncbi.nlm.nih.gov/nuccore/XR_001838130.1
XR_589909.2	misc_RNA	LOC100362709	transcribed_pseudogene	0.982965378038299	3.93711887316945	3.35087806537711	5.43327290657707	4.79652127359028	11.6080125305684	1.36889126925049	0.0921346248509514	http://www.ncbi.nlm.nih.gov/nuccore/XR_589909.2
XR_596713.2	misc_RNA	RGD1563601	transcribed_pseudogene	0	28.5920886829793	0.14916485505487	0.0210751984404424	1.93677581443769	1.77899852758219	-2.80912312624223	0.0921690366288391	http://www.ncbi.nlm.nih.gov/nuccore/XR_596713.2
XR_592698.1	ncRNA	LOC103692454	lncRNA	35.6177263938364	32.4068221128377	55.9646589751906	25.8724352911195	27.9805664257718	26.4215180358782	-0.620600995493005	0.0921727374284216	http://www.ncbi.nlm.nih.gov/nuccore/XR_592698.1
XR_001840900.1	ncRNA	LOC103692286	lncRNA	24.7461873740851	20.6321707494139	15.8220700874046	6.53743728059785	19.3803295465671	5.13905132676482	-0.971943191070742	0.092397072602783	http://www.ncbi.nlm.nih.gov/nuccore/XR_001840900.1
XR_001838616.1	misc_RNA	LOC102547866	transcribed_pseudogene	4.94744571850451	3.9236167666417	5.59274257437879	2.13258113420627	0	1.77852945152957	-1.80016099648431	0.0926412682784134	http://www.ncbi.nlm.nih.gov/nuccore/XR_001838616.1
XR_596513.2	ncRNA	LOC103693986	lncRNA	2.77555756156289e-17	2.77555756156289e-17	2.77555756156289e-17	0.045867723611454	9.74690011942186	0	4.74624101432949	0.0927866315030765	http://www.ncbi.nlm.nih.gov/nuccore/XR_596513.2
XR_592215.1	ncRNA	LOC102555978	lncRNA	194.927648510147	281.980983850799	395.043612225476	181.040297336224	179.418953474506	245.989619434067	-0.522174767778434	0.0929322003484613	http://www.ncbi.nlm.nih.gov/nuccore/XR_592215.1
XR_357799.3	misc_RNA	Prr11	protein_coding	35.6157541042978	39.2924203668313	56.0027343748616	56.0711969403208	77.2098618302821	58.9906966864293	0.557353490927031	0.0929404447532887	http://www.ncbi.nlm.nih.gov/nuccore/XR_357799.3
XR_594795.2	misc_RNA	Trim37	protein_coding	856.970989520278	729.028292502329	724.335519421217	984.701834578289	1055.43395503852	927.897820985326	0.36118767473692	0.0932007087565418	http://www.ncbi.nlm.nih.gov/nuccore/XR_594795.2
NR_031778.1	precursor_RNA	Mir331	ncRNA	0	0.986434866180111	0.00935965591112886	3.21962545874502	2.89545536691077	1.71436972886231	2.55307473264058	0.0934078140419113	http://www.ncbi.nlm.nih.gov/nuccore/NR_031778.1
XR_001842081.1	ncRNA	LOC108348764	lncRNA	6.92973808979514	2.9319134878001	7.79361188745868	1.10630630486414	2.90612655968507	1.74342245817891	-1.54611004290461	0.0934183305016542	http://www.ncbi.nlm.nih.gov/nuccore/XR_001842081.1
XR_592984.2	ncRNA	LOC103692608	lncRNA	0.991924019248511	0	0.0093617019586357	6.37299823393154	3.86385896010792	0	2.91754617354913	0.0935083316838202	http://www.ncbi.nlm.nih.gov/nuccore/XR_592984.2
XR_358445.3	ncRNA	LOC102550200	lncRNA	0	0	1.09042915290581	3.21962545874502	2.89545536691077	1.71436972886231	2.53356417815668	0.0939234518084081	http://www.ncbi.nlm.nih.gov/nuccore/XR_358445.3
XR_354585.3	ncRNA	LOC102553826	lncRNA	12.8682364987909	5.87419965998419	14.502360219855	6.42871831611064	3.8444084943503	4.37698406037158	-1.16314063781077	0.0941030467928592	http://www.ncbi.nlm.nih.gov/nuccore/XR_354585.3
XR_001842472.1	ncRNA	LOC108349069	lncRNA	3.962600978982	1.95867336672712	2.27692008686669	0.00571874610987685	0	0.905219447444052	-2.68886660652002	0.0944379378214027	http://www.ncbi.nlm.nih.gov/nuccore/XR_001842472.1
XR_001840236.1	ncRNA	LOC102549294	lncRNA	12.8384649380487	32.4034546120984	87.0299071038732	20.4847639298129	31.9006130219544	11.2704501837323	-1.05212917594304	0.0945952836383193	http://www.ncbi.nlm.nih.gov/nuccore/XR_001840236.1
XR_001840770.1	misc_RNA	Cntn2	protein_coding	1211.27772907198	501.064949316684	305.748790078866	936.271250259204	1000.41830692051	1296.42446776414	0.679689270065271	0.0946391441169529	http://www.ncbi.nlm.nih.gov/nuccore/XR_001840770.1
XR_593243.1	ncRNA	LOC102553109	lncRNA	11.8755473194438	13.7648794821336	7.96009204799155	6.44621316992974	2.86475082581228	7.1065843522125	-1.01866197481869	0.094897676720887	http://www.ncbi.nlm.nih.gov/nuccore/XR_593243.1
XR_594440.1	ncRNA	LOC102554599	lncRNA	9.88328973547149	13.7464168964747	24.4950725708455	3.31831328896664	4.79461495104648	14.3494037489279	-1.07850139685517	0.0950645463231463	http://www.ncbi.nlm.nih.gov/nuccore/XR_594440.1
XR_591305.2	ncRNA	LOC102555028	lncRNA	46.5114320008689	39.2918971485762	46.025464132259	71.0642976837926	63.672123700302	53.6698113233164	0.512422982199295	0.0952293685470439	http://www.ncbi.nlm.nih.gov/nuccore/XR_591305.2
XR_001835957.1	ncRNA	LOC108349628	lncRNA	2.96480311303419	0.967441242058302	7.68349176118445	0.0111011077181692	0	1.82517508014709	-2.41308764896647	0.0952845889737964	http://www.ncbi.nlm.nih.gov/nuccore/XR_001835957.1
XR_001842280.1	ncRNA	LOC102548759	lncRNA	5.92875447014687	10.8154532058769	10.0788982484333	21.5193187388617	30.9493355264915	5.04246555008331	1.08836505985276	0.0956931945650637	http://www.ncbi.nlm.nih.gov/nuccore/XR_001842280.1
XR_356380.2	ncRNA	LOC102546547	lncRNA	0	1.9713053517676	1.12886028068723	7.45450210801283	3.85113538458127	1.66045312591463	1.94471805388516	0.0961165019372533	http://www.ncbi.nlm.nih.gov/nuccore/XR_356380.2
XR_001840238.1	ncRNA	LOC102549294	lncRNA	7.89012150326969	27.4904757004078	79.1252377504808	18.3106901692732	23.189635926221	11.3166624981504	-1.11268984875771	0.0962928926562827	http://www.ncbi.nlm.nih.gov/nuccore/XR_001840238.1
XR_352612.3	misc_RNA	Nop56	protein_coding	625.41234002558	549.229036912667	505.38826457069	699.215943157863	766.976190644854	698.794011920788	0.365564007557445	0.0967637340793947	http://www.ncbi.nlm.nih.gov/nuccore/XR_352612.3
XR_001835946.1	ncRNA	LOC108349624	lncRNA	0.990070641210052	0.983320942607186	0.0181815389089806	6.38572211230564	3.85937022366345	0.777486971033097	2.23846974378402	0.0970061352513621	http://www.ncbi.nlm.nih.gov/nuccore/XR_001835946.1
XR_592822.2	ncRNA	LOC102557372	lncRNA	15.8627374130778	2.92782428673531	2.39106678965134	2.1549216204975	2.90594415349027	0.825018540638646	-1.78821483252691	0.0970815835025861	http://www.ncbi.nlm.nih.gov/nuccore/XR_592822.2
XR_357185.3	misc_RNA	Mroh2a	misc_RNA	65.3224992079979	45.1846701817829	46.1117481393933	76.5112674397397	111.977939319183	50.0313473188548	0.603800921601223	0.0971148990848884	http://www.ncbi.nlm.nih.gov/nuccore/XR_357185.3
XR_355417.1	ncRNA	LOC102546992	lncRNA	5.95604748136497	0	0.0489517588648432	7.56043504579797	15.5134822596974	1.58744878245563	1.96451820404521	0.0973893912274713	http://www.ncbi.nlm.nih.gov/nuccore/XR_355417.1
XR_001839569.1	misc_RNA	LOC680933	protein_coding	148.433576152798	150.324974412824	152.7193483277	107.755132574361	101.278586994732	126.966830109904	-0.424539726987849	0.0975509708154785	http://www.ncbi.nlm.nih.gov/nuccore/XR_001839569.1
XR_592902.1	ncRNA	LOC102553396	lncRNA	15.8472614334726	13.769086867781	1.31529636529198	24.7413615555654	16.3700118706118	22.9342393699308	1.03278618723214	0.0979774905442069	http://www.ncbi.nlm.nih.gov/nuccore/XR_592902.1
XR_001841415.1	ncRNA	LOC102550182	lncRNA	22.7536697115176	23.5718553789124	33.5729436913747	23.5661567985886	13.4917632827363	8.65860124273268	-0.806752085695194	0.0980415304061907	http://www.ncbi.nlm.nih.gov/nuccore/XR_001841415.1
XR_597041.2	ncRNA	LOC103694237	lncRNA	2.96742564474686	4.9243857675334	1.20192369732315	5.43894309567445	6.74102038592585	10.6744817920489	1.28843910789969	0.0980699331665772	http://www.ncbi.nlm.nih.gov/nuccore/XR_597041.2
XR_001836026.1	ncRNA	LOC102552907	lncRNA	2.77555756156289e-17	2.77555756156289e-17	2.77555756156289e-17	9.47699995347676	0	0	4.7308167842712	0.0981904949991384	http://www.ncbi.nlm.nih.gov/nuccore/XR_001836026.1
XR_350559.3	ncRNA	LOC102554680	lncRNA	19.781680597996	24.5582982486533	33.5581068833977	16.1572740146993	17.3755808213506	13.15261833036	-0.732551336843344	0.0982826325356503	http://www.ncbi.nlm.nih.gov/nuccore/XR_350559.3
XR_591644.2	ncRNA	LOC102557338	lncRNA	252.336282051241	319.338177291849	224.688711884407	150.91619337217	201.635055176549	227.457753301819	-0.456312921567764	0.0983921446715696	http://www.ncbi.nlm.nih.gov/nuccore/XR_591644.2
XR_360315.3	ncRNA	LOC102555502	lncRNA	17.8127665782758	17.6859696952026	15.7617292141376	12.0257084710139	76.3995710600563	17.3981433632235	1.04034092645326	0.098527469859725	http://www.ncbi.nlm.nih.gov/nuccore/XR_360315.3
XR_001837490.1	misc_RNA	LOC500354	protein_coding	4.95170845856089	4.91890088053643	1.21910626679603	0.0111595865361129	1.95000845354187	0	-2.31326296037469	0.0987364295890944	http://www.ncbi.nlm.nih.gov/nuccore/XR_001837490.1
XR_001836346.1	misc_RNA	LOC108349816	protein_coding	2.96286816567181	5.90282429230647	4.50048589202804	10.7599524182701	12.565330115495	6.05334563720747	1.1120306734643	0.099126637760382	http://www.ncbi.nlm.nih.gov/nuccore/XR_001836346.1
XR_001835405.1	misc_RNA	Pdzd7	protein_coding	11.8868038326104	6.87158315656506	4.60163836865942	3.22957094506198	3.86941924969233	1.70200291127685	-1.37977450975626	0.0992432133755797	http://www.ncbi.nlm.nih.gov/nuccore/XR_001835405.1
XR_355069.3	ncRNA	Ndufb1	lncRNA	266.186569725141	351.757846652676	289.751710010506	398.62158593404	395.539805508756	393.901128045856	0.387966505630381	0.0993203946378914	http://www.ncbi.nlm.nih.gov/nuccore/XR_355069.3
XR_001841497.1	ncRNA	LOC102548219	lncRNA	7.91039416488348	9.82309077821266	12.2892072065737	4.30527550605026	7.76944251221177	0	-1.31597725272029	0.100158668018157	http://www.ncbi.nlm.nih.gov/nuccore/XR_001841497.1
XR_001841490.1	ncRNA	LOC102548219	lncRNA	7.91039416488348	9.82309077821266	12.2892072065737	4.30527550605026	7.76944251221177	0	-1.31597163087529	0.100222365587639	http://www.ncbi.nlm.nih.gov/nuccore/XR_001841490.1
XR_590992.2	misc_RNA	LOC682402	transcribed_pseudogene	1138.00396153777	1207.53270709715	948.968322625569	1281.00879298863	1348.69298039531	1629.4973747228	0.370481839556673	0.10033632921984	http://www.ncbi.nlm.nih.gov/nuccore/XR_590992.2
XR_596728.2	ncRNA	LOC103694076	lncRNA	4.94744571850451	3.9236167666417	5.59274257437879	0.0211245933369471	2.91899318322374	0.851051112272251	-1.81094696757829	0.100682725291549	http://www.ncbi.nlm.nih.gov/nuccore/XR_596728.2
XR_596727.2	ncRNA	LOC103694076	lncRNA	4.94744571850451	3.9236167666417	5.59274257437879	0.0211245933369471	2.91899318322374	0.851051112272251	-1.81095138174507	0.100721043838185	http://www.ncbi.nlm.nih.gov/nuccore/XR_596727.2
XR_001841988.1	ncRNA	LOC103694076	lncRNA	4.94744571850451	3.9236167666417	5.59274257437879	0.0211245933369471	2.91899318322374	0.851051112272251	-1.81095591918796	0.100760445243284	http://www.ncbi.nlm.nih.gov/nuccore/XR_001841988.1
XR_594491.2	ncRNA	LOC102547942	lncRNA	0.987162272186216	2.95934579727796	0.034379634920342	5.37076629267917	3.84798409810172	4.39067599138711	1.65438075961317	0.101022772886557	http://www.ncbi.nlm.nih.gov/nuccore/XR_594491.2
XR_596703.2	ncRNA	LOC102547830	lncRNA	21.7656561635215	26.5326246868212	24.7079238439831	47.3199424351617	31.8131183294239	32.536262875775	0.607285532686614	0.101042189614344	http://www.ncbi.nlm.nih.gov/nuccore/XR_596703.2
XR_001837514.1	ncRNA	LOC108350659	lncRNA	2311.62252933273	2375.73819416211	3241.74708064812	1969.39971595413	1638.0914160328	2394.44634014279	-0.401527187075194	0.101205734958127	http://www.ncbi.nlm.nih.gov/nuccore/XR_001837514.1
XR_001841386.1	ncRNA	LOC103693719	lncRNA	16.8162534287053	6.84376165625339	36.6815589019063	9.7017216221615	7.69779604723341	11.5057257417053	-1.05013543882643	0.101820780800268	http://www.ncbi.nlm.nih.gov/nuccore/XR_001841386.1
XR_361394.3	ncRNA	LOC102548758	lncRNA	20.7907400576939	20.6489780396611	5.82439597074166	33.3413623006398	23.1296929215645	26.4078503813501	0.797494823728591	0.10225183438533	http://www.ncbi.nlm.nih.gov/nuccore/XR_361394.3
XR_595345.1	ncRNA	LOC102556093	lncRNA	760.971247225396	852.83205164891	927.485699513499	785.302983234972	554.696308970905	603.597918219464	-0.387045199650182	0.102436659626445	http://www.ncbi.nlm.nih.gov/nuccore/XR_595345.1
XR_350639.3	ncRNA	LOC102549121	lncRNA	0	0	1.09042915290581	0.0491131343284263	7.77750369252497	2.59475367894268	2.92227222605294	0.10244113894861	http://www.ncbi.nlm.nih.gov/nuccore/XR_350639.3
XR_594198.2	misc_RNA	Zcwpw2	protein_coding	21.7591305902341	33.4124524198341	34.7432237588543	51.6687491936014	47.2771372863654	36.0236241650994	0.583489093482207	0.10268163942274	http://www.ncbi.nlm.nih.gov/nuccore/XR_594198.2
XR_592214.2	ncRNA	LOC102555978	lncRNA	175.137667744343	237.765446347807	338.90328855538	155.190579668284	164.955581715898	210.722689426029	-0.499992275283957	0.10347072968887	http://www.ncbi.nlm.nih.gov/nuccore/XR_592214.2
XR_001842183.1	misc_RNA	LOC681224	misc_RNA	3.95261772791835	8.86221202052523	3.45050239714553	20.310324207771	7.68319191924025	7.816122054199	1.11426101024791	0.103477676367853	http://www.ncbi.nlm.nih.gov/nuccore/XR_001842183.1
XR_001836576.1	ncRNA	LOC102549347	lncRNA	335.46221459439	277.055438180422	400.774173275545	267.169335111081	256.618708353406	241.417910851416	-0.404599549456597	0.103719627719128	http://www.ncbi.nlm.nih.gov/nuccore/XR_001836576.1
XR_595210.1	ncRNA	LOC102552452	lncRNA	3.94480701837275	9.82601330831053	14.4349182224262	27.8751305764212	12.5036226485544	14.8987178814942	0.963612748956952	0.103802714321608	http://www.ncbi.nlm.nih.gov/nuccore/XR_595210.1
XR_594051.1	ncRNA	LOC102554337	lncRNA	0.98594649075048	2.9558683275359	1.1581355123799	8.53480948750829	2.86688425531533	4.36373863232847	1.55285837155093	0.103865012098004	http://www.ncbi.nlm.nih.gov/nuccore/XR_594051.1
XR_001842287.1	ncRNA	LOC102550010	lncRNA	12.8692284269029	4.88952268493744	14.4900326863705	16.2061958395977	18.3215686358462	22.9845494418873	0.834871683187658	0.104078432740295	http://www.ncbi.nlm.nih.gov/nuccore/XR_001842287.1
XR_360390.3	misc_RNA	Ankle1	protein_coding	8.89491634426603	10.7952079725724	22.2347721963262	24.8027843313991	41.5629113680815	13.0074467597897	0.916890934914687	0.104879692175437	http://www.ncbi.nlm.nih.gov/nuccore/XR_360390.3
XR_595525.2	ncRNA	LOC103692015	lncRNA	5.95349896636543	0	1.18198454149312	2.77555756156289e-17	2.77555756156289e-17	2.77555756156289e-17	-4.32076323669463	0.105014648984289	http://www.ncbi.nlm.nih.gov/nuccore/XR_595525.2
NR_128664.1	precursor_RNA	Mirlet7g	ncRNA	6.92868727549398	6.88028771259701	4.55825390796055	0.0298325960208357	0	5.48657146422451	-1.65592401468893	0.105104768518003	http://www.ncbi.nlm.nih.gov/nuccore/NR_128664.1
XR_596659.2	ncRNA	LOC103694052	lncRNA	38.6062946653609	24.5516991013739	23.6747099822955	19.3809373799836	18.3284017007461	16.7028950803219	-0.673898094747178	0.10513815857674	http://www.ncbi.nlm.nih.gov/nuccore/XR_596659.2
XR_001839894.1	ncRNA	LOC102555030	lncRNA	4.95677418515326	0.971435879254321	2.27693989155429	5.42884121955739	9.67284552644431	6.1253602903346	1.33317634876436	0.105174982126109	http://www.ncbi.nlm.nih.gov/nuccore/XR_001839894.1
XR_001839895.1	ncRNA	LOC102555030	lncRNA	4.95677418515326	0.971435879254321	2.27693989155429	5.42884121955739	9.67284552644431	6.1253602903346	1.33317642751647	0.105210262038213	http://www.ncbi.nlm.nih.gov/nuccore/XR_001839895.1
XR_356370.2	ncRNA	LOC102552398	lncRNA	0	0	1.09042915290581	1.1195837650019	2.89583703799254	3.56486682081989	2.49456891936749	0.1053149475347	http://www.ncbi.nlm.nih.gov/nuccore/XR_356370.2
XR_597239.2	ncRNA	LOC103694320	lncRNA	8.91791893860412	3.92044962904234	3.45061720526556	4.20413310989212	0	0	-1.9148109237606	0.10534218881408	http://www.ncbi.nlm.nih.gov/nuccore/XR_597239.2
XR_597238.2	ncRNA	LOC103694320	lncRNA	8.91791893860412	3.92044962904234	3.45061720526556	4.20413310989212	0	0	-1.91479717777678	0.105378653922043	http://www.ncbi.nlm.nih.gov/nuccore/XR_597238.2
XR_001836680.1	ncRNA	LOC108349997	lncRNA	4.93892912544339	8.84593866840647	10.0415649031023	4.2853536893019	3.86431915092591	1.69037905034387	-1.25140671446731	0.105629723781475	http://www.ncbi.nlm.nih.gov/nuccore/XR_001836680.1
XR_594631.2	ncRNA	LOC102552476	lncRNA	51.4499249575811	57.9645017101278	71.7707755064154	66.8759068689186	93.593748755004	94.3453426430874	0.495360072475963	0.105655063589732	http://www.ncbi.nlm.nih.gov/nuccore/XR_594631.2
XR_592331.2	ncRNA	LOC103692249	lncRNA	66.3094634943604	46.1646982326697	53.9258406731403	35.5820941359011	45.3668944208016	34.3066189273711	-0.528576024546466	0.1062741034956	http://www.ncbi.nlm.nih.gov/nuccore/XR_592331.2
XR_001841412.1	ncRNA	LOC108352959	lncRNA	37.6082151817623	27.4975157328207	34.7988933651826	21.5481960553741	28.0167154688738	13.9572988974708	-0.652919915288157	0.106434415648785	http://www.ncbi.nlm.nih.gov/nuccore/XR_001841412.1
XR_001842465.1	ncRNA	LOC102555625	lncRNA	9.90261463395086	10.8245918722964	1.28338736877395	16.1553522277664	10.5768427557717	19.4796042639425	1.04750709959719	0.10650334608633	http://www.ncbi.nlm.nih.gov/nuccore/XR_001842465.1
XR_352582.3	misc_RNA	Mall	protein_coding	14.8491569198546	14.746918214875	6.88110070751956	14.1037884333172	35.7756339742511	16.6319337199583	0.856792437083403	0.106548122386793	http://www.ncbi.nlm.nih.gov/nuccore/XR_352582.3
XR_001838271.1	misc_RNA	LOC100359600	misc_RNA	96.9745422878958	146.434232292353	60.8623754173096	91.7298499923036	245.138430250498	146.222359005365	0.665792808656672	0.106606921087633	http://www.ncbi.nlm.nih.gov/nuccore/XR_001838271.1
XR_353864.3	ncRNA	LOC102551372	lncRNA	66.290076261837	61.8769542618882	125.480120671317	62.4545049118143	61.755744520793	44.8295789364918	-0.58348628094393	0.107133141896748	http://www.ncbi.nlm.nih.gov/nuccore/XR_353864.3
XR_001842281.1	ncRNA	LOC102548759	lncRNA	13.8586092490142	8.83015859403494	12.3432844388813	32.18905584652	25.0994837425251	8.58449624429286	0.900648393728064	0.107417684530029	http://www.ncbi.nlm.nih.gov/nuccore/XR_001842281.1
XR_001841562.1	ncRNA	LOC108348374	lncRNA	14.8642022055004	5.8832904184406	3.51124099863942	0.0417667726755184	2.89155434992178	5.40815225066291	-1.48272068803106	0.10760205216599	http://www.ncbi.nlm.nih.gov/nuccore/XR_001841562.1
XR_594797.2	misc_RNA	Trim37	protein_coding	859.939844519513	725.09764416947	727.702172967531	962.083616011406	1061.22513441774	920.848157474834	0.348065929075278	0.107625831219304	http://www.ncbi.nlm.nih.gov/nuccore/XR_594797.2
XR_001840673.1	ncRNA	LOC102556093	lncRNA	703.577028914001	768.333764711907	843.267747760923	718.507900917885	513.214184365211	547.1932817098	-0.380375525718195	0.107648352944956	http://www.ncbi.nlm.nih.gov/nuccore/XR_001840673.1
XR_001835579.1	ncRNA	LOC108349505	lncRNA	9.91345681787037	4.9101868536484	0.0994966969504998	1.08052912940514	0	1.80011788709662	-2.23886030654673	0.107680539683827	http://www.ncbi.nlm.nih.gov/nuccore/XR_001835579.1
XR_001842097.1	ncRNA	LOC108348779	lncRNA	2.9648411361408	1.95339842568314	6.61496074051706	1.08061112389406	0.96160804688684	0.86620890203482	-1.85443292230528	0.107701424977185	http://www.ncbi.nlm.nih.gov/nuccore/XR_001842097.1
XR_353795.3	misc_RNA	LOC100912291	misc_RNA	65.3186564333333	47.1480925443582	55.0414714203895	106.554544965094	90.6989111194945	50.9055998024402	0.563153319407972	0.107934874331721	http://www.ncbi.nlm.nih.gov/nuccore/XR_353795.3
XR_001837806.1	ncRNA	LOC102555978	lncRNA	184.043362261439	257.417464639298	357.998594687465	162.737071674713	169.773899479245	232.782219203356	-0.498098362094705	0.108035926163518	http://www.ncbi.nlm.nih.gov/nuccore/XR_001837806.1
XR_001836831.1	ncRNA	LOC108350073	lncRNA	2.95731276436364	5.88839640798924	12.1569273562488	20.3739303023332	12.5251439817494	10.4714289428753	1.03755505955337	0.108188757981941	http://www.ncbi.nlm.nih.gov/nuccore/XR_001836831.1
XR_594870.2	ncRNA	LOC102557019	lncRNA	3.962600978982	1.95867336672712	2.27692008686669	5.42261523289988	7.7255004279571	7.05088553223803	1.26434629016386	0.108330002127375	http://www.ncbi.nlm.nih.gov/nuccore/XR_594870.2
XR_001836306.1	ncRNA	LOC102554833	lncRNA	1.97533063891425	1.95857674864345	4.41952543354955	6.48312782719945	3.82591272975078	10.7051342736505	1.30474897909653	0.108341514137067	http://www.ncbi.nlm.nih.gov/nuccore/XR_001836306.1
XR_597306.2	ncRNA	LOC102548408	lncRNA	6.93580293698309	3.92564937174823	2.33250268361178	0.0162987976003788	2.92661261746266	0	-2.04943055969308	0.108390403690967	http://www.ncbi.nlm.nih.gov/nuccore/XR_597306.2
XR_593910.1	ncRNA	LOC103693092	lncRNA	133.580391977747	147.366744168895	225.503301954689	127.111669499982	136.048195071745	97.7032370130582	-0.488064189381303	0.108955243591184	http://www.ncbi.nlm.nih.gov/nuccore/XR_593910.1
XR_356740.2	ncRNA	LOC102551973	lncRNA	6.94348576922406	0.970101223731501	1.2019832691331	0.00571874610987685	0	0.905219447444052	-2.84319556805978	0.109258993687809	http://www.ncbi.nlm.nih.gov/nuccore/XR_356740.2
XR_001837690.1	ncRNA	LOC102554095	lncRNA	5.93471775629079	6.87816764165404	6.73983810189171	2.18062837252306	1.91439913233655	4.47520448737566	-1.14397883752825	0.109423959001055	http://www.ncbi.nlm.nih.gov/nuccore/XR_001837690.1
XR_001839842.1	ncRNA	LOC102554599	lncRNA	11.8614913346614	11.7677553537488	34.4626997152732	5.45686811162293	2.84500049707823	17.9451480424522	-1.13586491544081	0.109579510834543	http://www.ncbi.nlm.nih.gov/nuccore/XR_001839842.1
XR_001842699.1	ncRNA	LOC681090	lncRNA	5.94064196171358	2.9360610914381	5.59277509729074	11.8284039400222	8.66528510364823	10.5718263399596	1.08574383271411	0.109591938868765	http://www.ncbi.nlm.nih.gov/nuccore/XR_001842699.1
XR_001842697.1	ncRNA	LOC681090	lncRNA	5.94064196171358	2.9360610914381	5.59277509729074	11.8284039400222	8.66528510364823	10.5718263399596	1.08574329404734	0.109641444166797	http://www.ncbi.nlm.nih.gov/nuccore/XR_001842697.1
XR_001836892.1	ncRNA	LOC102555173	lncRNA	51.4748383288415	42.2582891505006	15.9727620490724	52.8252795542495	55.9470144023532	64.3827735989196	0.652883867967423	0.109712731736857	http://www.ncbi.nlm.nih.gov/nuccore/XR_001836892.1
XR_595347.1	ncRNA	LOC102556093	lncRNA	702.587604343703	761.455663688932	841.020664616283	716.353370593754	513.214592544356	544.54837929141	-0.377955778420636	0.109762402553181	http://www.ncbi.nlm.nih.gov/nuccore/XR_595347.1
XR_001840771.1	misc_RNA	LOC289035	protein_coding	2.77555756156289e-17	2.77555756156289e-17	2.77555756156289e-17	1.09859419706458	1.93124807912606	1.76005567740155	3.79329845642205	0.109778431872468	http://www.ncbi.nlm.nih.gov/nuccore/XR_001840771.1
XR_591972.2	ncRNA	LOC103692023	lncRNA	1.97940527757936	1.96540594217205	1.15814858515975	2.77555756156289e-17	2.77555756156289e-17	2.77555756156289e-17	-3.87411454140165	0.109785005954612	http://www.ncbi.nlm.nih.gov/nuccore/XR_591972.2
XR_595502.2	misc_RNA	Fmo3	protein_coding	1826.71925784486	2724.52942105422	5244.77527246533	1503.01816270658	3105.57906899846	1849.62756402505	-0.600951425078478	0.109823523404115	http://www.ncbi.nlm.nih.gov/nuccore/XR_595502.2
XR_001837838.1	misc_RNA	Atad3a	protein_coding	169.224526755772	172.941148706628	88.9327279847363	193.943209332268	204.524301326522	206.21402924359	0.486213462751252	0.110225929041386	http://www.ncbi.nlm.nih.gov/nuccore/XR_001837838.1
XR_001836579.1	ncRNA	LOC108349943	lncRNA	7.91912720522708	6.87642616222105	5.66580964928225	2.18062837252306	1.91439913233655	4.47520448737566	-1.21072815568882	0.110360257477476	http://www.ncbi.nlm.nih.gov/nuccore/XR_001836579.1
XR_001841413.1	ncRNA	LOC108352959	lncRNA	39.5851205071569	30.4449263134021	40.3861092862652	23.7144017555079	27.994902590604	21.0838558256589	-0.598123412480896	0.110438066641398	http://www.ncbi.nlm.nih.gov/nuccore/XR_001841413.1
XR_001839319.1	ncRNA	LOC108351676	lncRNA	0	7.89179949771105	2.30157611599759	0.00571874610987685	0	0.905219447444052	-2.99861941053149	0.110469317517541	http://www.ncbi.nlm.nih.gov/nuccore/XR_001839319.1
XR_001839110.1	ncRNA	LOC102556690	lncRNA	0.987143699959434	1.9681654647142	1.14434448678536	7.46633446467323	4.82372669132461	1.65209899905765	1.67170439699186	0.110524999285172	http://www.ncbi.nlm.nih.gov/nuccore/XR_001839110.1
XR_595344.1	ncRNA	LOC102556093	lncRNA	768.887672491099	859.709298465968	945.447878528616	797.156729867046	573.028100013482	614.170887135312	-0.375563094059103	0.110693246964998	http://www.ncbi.nlm.nih.gov/nuccore/XR_595344.1
XR_358201.3	ncRNA	LOC102550426	lncRNA	4.94512611839204	4.90788508544231	6.69997438214357	15.0202921963276	10.6025157940538	8.72935868226617	1.03635129188126	0.11074700500597	http://www.ncbi.nlm.nih.gov/nuccore/XR_358201.3
XR_592149.1	misc_RNA	LOC102549052	transcribed_pseudogene	356.260131449493	263.312153969745	202.29202385229	317.88399307166	348.254074031602	465.43272088737	0.461041276197032	0.11080643728032	http://www.ncbi.nlm.nih.gov/nuccore/XR_592149.1
XR_001840194.1	misc_RNA	Dnah9	protein_coding	1700.07944265454	1853.05733704623	1282.51893872313	2490.7536154166	2121.45886296935	1726.22929582301	0.390093930198159	0.110831212514851	http://www.ncbi.nlm.nih.gov/nuccore/XR_001840194.1
XR_001842728.1	ncRNA	LOC108353297	lncRNA	3.95801937981527	1.95344694943197	5.544604751338	3.35107856560912	5.74564441496776	23.3096508731402	1.47063409802968	0.111300610382135	http://www.ncbi.nlm.nih.gov/nuccore/XR_001842728.1
XR_001840616.1	ncRNA	LOC102546827	lncRNA	2.95882950662465	10.8343806165377	4.55814955904915	3.19699172982351	0.949534256109802	1.74289150296447	-1.58726857431395	0.111719189373589	http://www.ncbi.nlm.nih.gov/nuccore/XR_001840616.1
XR_590900.2	ncRNA	LOC103691456	lncRNA	2.95675544918939	7.86186959214596	11.0944501458542	2.17321832302505	4.8552964610058	0.803984764581813	-1.44594655760316	0.111948909920336	http://www.ncbi.nlm.nih.gov/nuccore/XR_590900.2
XR_591855.2	ncRNA	LOC100909912	lncRNA	93.0148357600381	105.132751438186	103.303056361446	145.417968587913	143.75473399227	115.350655622954	0.422945339458865	0.112873747423191	http://www.ncbi.nlm.nih.gov/nuccore/XR_591855.2
XR_001835843.1	ncRNA	LOC108349000	lncRNA	1.9793775575362	0.976366302396919	2.23063265844412	2.77555756156289e-17	2.77555756156289e-17	2.77555756156289e-17	-3.89031936248304	0.112880044518889	http://www.ncbi.nlm.nih.gov/nuccore/XR_001835843.1
XR_596577.2	ncRNA	LOC103694020	lncRNA	25.7360493745035	7.82656061106129	30.1376301447921	10.7895130587344	13.5226562241109	9.63685869297063	-0.898717549074768	0.113047619547944	http://www.ncbi.nlm.nih.gov/nuccore/XR_596577.2
XR_351096.3	ncRNA	LOC102548668	lncRNA	15.8243168026188	14.720299866674	31.2162330655852	14.9991359484983	13.5309528589347	3.34034297269683	-0.95148746439488	0.113111938546148	http://www.ncbi.nlm.nih.gov/nuccore/XR_351096.3
XR_001840909.1	ncRNA	LOC108352576	lncRNA	2.97183610151209	0	3.31467961970414	2.77555756156289e-17	2.77555756156289e-17	2.77555756156289e-17	-4.15336417408662	0.113574739386229	http://www.ncbi.nlm.nih.gov/nuccore/XR_001840909.1
XR_595794.1	ncRNA	LOC103692863	lncRNA	0	2.95269918294501	3.31460971482976	2.77555756156289e-17	2.77555756156289e-17	2.77555756156289e-17	-4.15022759593798	0.113738311636396	http://www.ncbi.nlm.nih.gov/nuccore/XR_595794.1
XR_001842340.1	ncRNA	LOC100909629	lncRNA	0	2.95269918294501	3.31460971482976	2.77555756156289e-17	2.77555756156289e-17	2.77555756156289e-17	-4.15023030069369	0.113769564143037	http://www.ncbi.nlm.nih.gov/nuccore/XR_001842340.1
NR_130639.1	misc_RNA	Taf13	protein_coding	261.246180816236	259.386834949318	245.954415344653	288.783930698145	354.069183972909	348.995213546151	0.371909467916084	0.114042906206311	http://www.ncbi.nlm.nih.gov/nuccore/NR_130639.1
XR_001841388.1	ncRNA	LOC103693719	lncRNA	16.8186091845448	6.84550757040147	32.2456375406431	9.69532856186865	6.72742701603468	11.5179993068813	-0.988403305879382	0.114085180074989	http://www.ncbi.nlm.nih.gov/nuccore/XR_001841388.1
XR_593734.1	ncRNA	LOC102547667	lncRNA	1.97313639931845	0.9686154457989	7.66049562164298	1.0697316650818	0	0.883935101878219	-2.24846826166379	0.114089708186495	http://www.ncbi.nlm.nih.gov/nuccore/XR_593734.1
XR_001842363.1	ncRNA	LOC108348977	lncRNA	23.7687424080339	6.85075459670364	14.6197941255651	1.17586500077137	7.72309704686654	11.628368748364	-1.11836375689981	0.114686351196067	http://www.ncbi.nlm.nih.gov/nuccore/XR_001842363.1
XR_593909.1	ncRNA	LOC103693092	lncRNA	147.434916582699	168.986387946285	233.404253061806	145.411901805177	148.587644163556	104.739419032547	-0.463176884094612	0.114997058598812	http://www.ncbi.nlm.nih.gov/nuccore/XR_593909.1
XR_357731.3	ncRNA	LOC102549294	lncRNA	12.8373452506854	40.2688561976138	94.9105469688654	20.5347975381365	35.7439346320154	21.9520666152536	-0.916814537421499	0.115087572176491	http://www.ncbi.nlm.nih.gov/nuccore/XR_357731.3
XR_358389.2	ncRNA	LOC102549362	lncRNA	10.8832082319835	9.81755330413554	13.4240447196967	20.4604138759843	14.4393969437577	22.9821254353965	0.760113613728288	0.115163432164256	http://www.ncbi.nlm.nih.gov/nuccore/XR_358389.2
XR_001840423.1	misc_RNA	Prodh1	protein_coding	461.124087247946	792.922334325064	626.603538202534	502.002115018452	548.975048296237	298.538592489374	-0.479133130276724	0.115172737275663	http://www.ncbi.nlm.nih.gov/nuccore/XR_001840423.1
NR_002151.1	ncRNA	RT1-T24-2	lncRNA	78.2055376916863	35.3505293909514	30.507187041724	43.9948701649112	14.4102989696584	25.5077459892771	-0.780143087443811	0.115232565519347	http://www.ncbi.nlm.nih.gov/nuccore/NR_002151.1
XR_001836050.1	ncRNA	LOC108349666	lncRNA	30.6857318026092	23.5767099050192	19.1931018179087	17.1854006412321	18.3638782222168	5.98510113286516	-0.825272006272265	0.11536627459603	http://www.ncbi.nlm.nih.gov/nuccore/XR_001836050.1
XR_356018.1	misc_RNA	Hnrnpa1	protein_coding	950.972982082781	969.752685792739	969.091905628189	1201.24693555334	1228.11363633295	1179.95873687551	0.320711984507264	0.115669114101118	http://www.ncbi.nlm.nih.gov/nuccore/XR_356018.1
XR_356017.1	misc_RNA	Hnrnpa1	protein_coding	961.858103610675	987.438566886875	980.322563652024	1210.9452727609	1248.3736849497	1199.34767066999	0.320573967956197	0.115778312087701	http://www.ncbi.nlm.nih.gov/nuccore/XR_356017.1
XR_361802.3	ncRNA	LOC102550010	lncRNA	0.978125633027218	1.94793408810247	13.1243383531556	17.1710114243908	13.5068875776516	8.69405088839557	1.27788553536017	0.116129505289983	http://www.ncbi.nlm.nih.gov/nuccore/XR_361802.3
XR_353867.3	ncRNA	LOC102551372	lncRNA	53.4373684049871	33.3793920700998	68.3278344946603	40.8807614041347	36.6685445956243	24.5388847003592	-0.602981396767914	0.116389491261281	http://www.ncbi.nlm.nih.gov/nuccore/XR_353867.3
XR_001840087.1	misc_RNA	Trim37	protein_coding	835.200783896014	705.447442659123	700.755699989929	934.069606989251	1017.81094557103	884.715726923528	0.339540975804285	0.116632311996953	http://www.ncbi.nlm.nih.gov/nuccore/XR_001840087.1
XR_085983.4	misc_RNA	LOC688812	transcribed_pseudogene	0.991924019248511	0	0.0093617019586357	2.17259413229324	0.943534483334202	4.49629186653633	2.51756803377123	0.116826635297136	http://www.ncbi.nlm.nih.gov/nuccore/XR_085983.4
XR_591170.2	ncRNA	LOC103691602	lncRNA	2.77555756156289e-17	2.77555756156289e-17	2.77555756156289e-17	3.19680820537781	0	2.671734960344	4.05697471080487	0.116981512859786	http://www.ncbi.nlm.nih.gov/nuccore/XR_591170.2
NR_024535.1	misc_RNA	Alg3	protein_coding	603.641161599722	578.711954243639	457.142326916428	711.048018823679	731.277411138727	658.239812911308	0.356939528802164	0.117039130337561	http://www.ncbi.nlm.nih.gov/nuccore/NR_024535.1
XR_591307.2	ncRNA	LOC102555028	lncRNA	29.6950915998412	22.5923932564086	20.2930328139544	44.1138977685815	38.5933992407312	28.0784983883492	0.601905272076332	0.117052608868887	http://www.ncbi.nlm.nih.gov/nuccore/XR_591307.2
XR_001837681.1	ncRNA	LOC103695224	lncRNA	8.90178193308646	12.782908807056	9.03014095407978	7.47681698317344	3.84419338349838	3.46081878612918	-1.04708823301977	0.117303275805802	http://www.ncbi.nlm.nih.gov/nuccore/XR_001837681.1
XR_591218.2	ncRNA	LOC102547008	lncRNA	1.96840858396178	4.90765804525063	9.92920368054222	8.68419917896881	19.3539113899383	8.71028052109516	1.11828721657517	0.117823684344473	http://www.ncbi.nlm.nih.gov/nuccore/XR_591218.2
XR_001841523.1	ncRNA	LOC108353035	lncRNA	3.96638483042216	1.9629924217997	0.0489357081242395	2.77555756156289e-17	2.77555756156289e-17	2.77555756156289e-17	-4.09321830424411	0.118369690714625	http://www.ncbi.nlm.nih.gov/nuccore/XR_001841523.1
XR_596154.2	ncRNA	LOC102553694	lncRNA	3.95454536234203	5.90043894248879	4.51353194906714	11.8504197902416	21.312751088651	1.5524503346697	1.2486901627656	0.118384063919645	http://www.ncbi.nlm.nih.gov/nuccore/XR_596154.2
XR_351240.3	misc_RNA	Arrdc3	protein_coding	9244.52902689042	12508.5473494732	13700.7289006186	7337.87895498665	11117.6929843759	8729.5327700735	-0.383086166784016	0.118416816002834	http://www.ncbi.nlm.nih.gov/nuccore/XR_351240.3
XR_593404.2	ncRNA	LOC102551450	lncRNA	0	3.94339862875442	2.24750687658911	2.77555756156289e-17	2.77555756156289e-17	2.77555756156289e-17	-4.13013265096863	0.118434179274658	http://www.ncbi.nlm.nih.gov/nuccore/XR_593404.2
XR_355594.2	ncRNA	LOC102553465	lncRNA	0	3.94339862875442	2.24750687658911	2.77555756156289e-17	2.77555756156289e-17	2.77555756156289e-17	-4.13013295156825	0.118490373349329	http://www.ncbi.nlm.nih.gov/nuccore/XR_355594.2
XR_001839330.1	ncRNA	LOC108351682	lncRNA	0	0.968541460554229	9.789147280475	1.05703578278929	0	0	-3.0347318753871	0.118553318788807	http://www.ncbi.nlm.nih.gov/nuccore/XR_001839330.1
XR_001838816.1	ncRNA	LOC102551450	lncRNA	0	3.94339862875442	2.24750687658911	2.77555756156289e-17	2.77555756156289e-17	2.77555756156289e-17	-4.13013338210865	0.118570931565684	http://www.ncbi.nlm.nih.gov/nuccore/XR_001838816.1
XR_001838360.1	ncRNA	LOC102555048	lncRNA	0	3.94339862875442	2.24750687658911	2.77555756156289e-17	2.77555756156289e-17	2.77555756156289e-17	-4.13013384187252	0.118657052852727	http://www.ncbi.nlm.nih.gov/nuccore/XR_001838360.1
XR_597488.1	ncRNA	LOC103694460	lncRNA	2.94726178303962	22.6131790794122	27.8376816757136	33.4071106775376	27.9510278344102	39.7337122053998	0.917915707966861	0.11889575212917	http://www.ncbi.nlm.nih.gov/nuccore/XR_597488.1
XR_001840237.1	ncRNA	LOC102549294	lncRNA	10.8588396259961	32.4051903771616	84.7798973148118	20.4847639298129	31.9006130219544	11.2704501837323	-1.00557150014305	0.119105533171794	http://www.ncbi.nlm.nih.gov/nuccore/XR_001840237.1
NR_031907.1	precursor_RNA	Mir191	ncRNA	6.92991557866037	5.89416128193287	4.54807615719329	3.19680820537781	0	2.671734960344	-1.51853097648361	0.119204758878544	http://www.ncbi.nlm.nih.gov/nuccore/NR_031907.1
XR_354487.3	misc_RNA	LOC679604	transcribed_pseudogene	135.577401133153	122.817507981128	96.6871614149048	179.870948566979	155.316343001915	140.923949498844	0.420332866507723	0.119480126834447	http://www.ncbi.nlm.nih.gov/nuccore/XR_354487.3
XR_001841535.1	misc_RNA	Nxnl1	protein_coding	2.96738771614308	3.93449072273302	2.28976326788595	6.50399935671779	16.4900366734765	1.58765654982536	1.37942102440673	0.119821574099184	http://www.ncbi.nlm.nih.gov/nuccore/XR_001841535.1
XR_001842209.1	misc_RNA	Rpgrip1l	protein_coding	383.957434206121	328.157868546824	324.573903898615	433.106718204035	470.801918805828	420.312551048729	0.352785173890771	0.120252980344044	http://www.ncbi.nlm.nih.gov/nuccore/XR_001842209.1
XR_001837629.1	ncRNA	LOC108350726	lncRNA	163.277698318313	210.284989668524	116.958102904072	146.41839790037	80.0218963164734	118.092803928673	-0.511083410361152	0.120474308089226	http://www.ncbi.nlm.nih.gov/nuccore/XR_001837629.1
XR_001841481.1	ncRNA	LOC108353014	lncRNA	43.5429009389504	23.5510005101221	55.9591567952448	24.7981401450673	20.2286945061412	32.7172433204671	-0.655223381190566	0.120479344289066	http://www.ncbi.nlm.nih.gov/nuccore/XR_001841481.1
XR_596952.1	misc_RNA	RGD1565779	misc_RNA	2.97811681759305	0	0.0265171741451266	4.34395132661087	12.6311051807346	0	2.33523196593582	0.120564364443129	http://www.ncbi.nlm.nih.gov/nuccore/XR_596952.1
XR_596175.2	ncRNA	LOC102549097	lncRNA	31.6659519755718	20.6099678648616	41.3936749884798	38.8445663897624	45.3355171394648	55.6096438133452	0.582521088750638	0.120801097056938	http://www.ncbi.nlm.nih.gov/nuccore/XR_596175.2
XR_590391.2	ncRNA	LOC102550214	lncRNA	1.9793497215349	0	3.29376216283529	2.22766117629932	7.74298001523169	6.18880371874501	1.56917421742891	0.120870190296592	http://www.ncbi.nlm.nih.gov/nuccore/XR_590391.2
XR_001838133.1	ncRNA	LOC108351067	lncRNA	2.77555756156289e-17	2.77555756156289e-17	2.77555756156289e-17	2.15507034734081	3.88714252651329	0	4.08072302692864	0.120888668786334	http://www.ncbi.nlm.nih.gov/nuccore/XR_001838133.1
XR_001837810.1	ncRNA	LOC108350847	lncRNA	2.77555756156289e-17	2.77555756156289e-17	2.77555756156289e-17	2.15507034734081	3.88714252651329	0	4.08073235784468	0.120975662013397	http://www.ncbi.nlm.nih.gov/nuccore/XR_001837810.1
XR_355373.2	ncRNA	LOC102554140	lncRNA	2.97811681759305	0	0.0265171741451266	8.51103276733968	0.929353619390042	4.38931601665287	2.06052697983347	0.121099263365119	http://www.ncbi.nlm.nih.gov/nuccore/XR_355373.2
XR_001841324.1	ncRNA	LOC108352917	lncRNA	0.982919808657537	1.95852823657772	5.48476959954976	0.00571874610987685	0	0.905219447444052	-2.73239055506785	0.121099508489301	http://www.ncbi.nlm.nih.gov/nuccore/XR_001841324.1
XR_001837369.1	ncRNA	LOC108350523	lncRNA	1.97785253706413	0	4.37682039044908	2.77555756156289e-17	2.77555756156289e-17	2.77555756156289e-17	-4.17359852432263	0.121373510765156	http://www.ncbi.nlm.nih.gov/nuccore/XR_001837369.1
XR_001837368.1	ncRNA	LOC108350523	lncRNA	1.97785253706413	0	4.37682039044908	2.77555756156289e-17	2.77555756156289e-17	2.77555756156289e-17	-4.1736019105196	0.121395445049978	http://www.ncbi.nlm.nih.gov/nuccore/XR_001837368.1
XR_001841836.1	ncRNA	LOC108353127	lncRNA	0	1.96280808944453	4.37676538400233	2.77555756156289e-17	2.77555756156289e-17	2.77555756156289e-17	-4.17147190394097	0.121498802977274	http://www.ncbi.nlm.nih.gov/nuccore/XR_001841836.1
XR_001839717.1	ncRNA	LOC108351871	lncRNA	0	1.96280808944453	4.37676538400233	2.77555756156289e-17	2.77555756156289e-17	2.77555756156289e-17	-4.17147729569866	0.121535350540579	http://www.ncbi.nlm.nih.gov/nuccore/XR_001839717.1
XR_356496.3	ncRNA	LOC102550510	lncRNA	38.5771251066254	49.1117982282724	90.6575556823709	82.9788503033822	92.6227643664131	85.4602707113302	0.552521095738352	0.121561552334659	http://www.ncbi.nlm.nih.gov/nuccore/XR_356496.3
XR_591771.2	misc_RNA	RGD1565143	misc_RNA	24.7487585574494	22.6071133858302	10.2877949008344	17.0983578039166	6.72167644567062	6.94851208378692	-0.906659612221367	0.121671274611476	http://www.ncbi.nlm.nih.gov/nuccore/XR_591771.2
XR_001840783.1	misc_RNA	Ikbke	protein_coding	562.081250657939	531.552380523185	386.428998219056	896.215755773436	630.925568712603	485.392026038527	0.442401998476273	0.122241456821643	http://www.ncbi.nlm.nih.gov/nuccore/XR_001840783.1
XR_356359.2	ncRNA	LOC102551052	lncRNA	11.8795767285755	12.7851919097381	4.64107538009641	8.4852638894627	1.90426751172942	1.66914731165067	-1.26806668048749	0.122251038271596	http://www.ncbi.nlm.nih.gov/nuccore/XR_356359.2
NR_031782.1	precursor_RNA	Mir148b	ncRNA	9.89839652279865	2.92389497189772	13.3210751847106	3.25463739819286	3.85589261210685	4.42108664250033	-1.14875807458436	0.122422149840889	http://www.ncbi.nlm.nih.gov/nuccore/NR_031782.1
XR_593862.1	ncRNA	LOC102550157	lncRNA	22.7482581704683	25.5313724061331	46.9253605168939	29.2273170230317	43.386012043968	82.2772446378491	0.705113319645335	0.122599409921221	http://www.ncbi.nlm.nih.gov/nuccore/XR_593862.1
XR_359834.3	ncRNA	LOC102551718	lncRNA	34.6254378231896	56.0251246472828	39.3596914556652	37.6222712176383	26.0310651644609	23.7014069456148	-0.577238517530249	0.12274159872946	http://www.ncbi.nlm.nih.gov/nuccore/XR_359834.3
XR_592335.2	ncRNA	LOC102547697	lncRNA	0	20.692108894796	6.81966270612757	0.0381140874155304	3.8754014466946	3.56527405571542	-1.81727453770311	0.122762543271526	http://www.ncbi.nlm.nih.gov/nuccore/XR_592335.2
XR_001839564.1	misc_RNA	Zcwpw2	protein_coding	25.7208364829567	33.4091648307107	34.7666980015533	51.6714765153631	48.2440180322856	36.02078508634	0.530685477136309	0.122781081674617	http://www.ncbi.nlm.nih.gov/nuccore/XR_001839564.1
XR_001837746.1	ncRNA	LOC102547697	lncRNA	0	20.692108894796	6.81966270612757	0.0381140874155304	3.8754014466946	3.56527405571542	-1.81727797174107	0.122804357365715	http://www.ncbi.nlm.nih.gov/nuccore/XR_001837746.1
XR_001835814.1	ncRNA	LOC102546835	lncRNA	14.8378996400977	12.757160024781	24.5397809997097	7.58600222251619	7.6982780181386	13.3322252707695	-0.847238245082014	0.12281606855607	http://www.ncbi.nlm.nih.gov/nuccore/XR_001835814.1
XR_001841649.1	ncRNA	LOC108348410	lncRNA	14.8265167705443	34.4051860415023	32.4830662918579	8.72221542625573	14.458655279931	23.9921895951448	-0.781070308580149	0.123067498316095	http://www.ncbi.nlm.nih.gov/nuccore/XR_001841649.1
XR_357544.2	ncRNA	LOC102550422	lncRNA	7.92433791314366	1.94711852022551	6.70008094023746	0.0298950267022785	0.949855277117249	4.54574592761832	-1.50057668666542	0.123126511735721	http://www.ncbi.nlm.nih.gov/nuccore/XR_357544.2
XR_001837193.1	ncRNA	LOC108350432	lncRNA	5.94902919218496	0	3.36688990766529	0.00571874610987685	0	0.905219447444052	-2.87343405871297	0.123785283913938	http://www.ncbi.nlm.nih.gov/nuccore/XR_001837193.1
XR_595791.2	ncRNA	LOC103692861	lncRNA	0.982988056514145	4.92740744377643	2.27686069245952	2.25340242954794	7.71611192184214	12.5119786199201	1.41875744096787	0.123914946791045	http://www.ncbi.nlm.nih.gov/nuccore/XR_595791.2
XR_001838604.1	ncRNA	LOC108351314	lncRNA	2.77555756156289e-17	2.77555756156289e-17	2.77555756156289e-17	0.0300835839389082	3.88757377996181	1.74368673928217	4.01856173709137	0.123992047054697	http://www.ncbi.nlm.nih.gov/nuccore/XR_001838604.1
XR_595461.2	ncRNA	LOC102555796	lncRNA	2.97372788886399	0.97639836710231	1.15816166107604	2.77555756156289e-17	2.77555756156289e-17	2.77555756156289e-17	-3.87384544590481	0.124154976309286	http://www.ncbi.nlm.nih.gov/nuccore/XR_595461.2
XR_354097.3	ncRNA	LOC102552278	lncRNA	2.97372788886399	0.97639836710231	1.15816166107604	2.77555756156289e-17	2.77555756156289e-17	2.77555756156289e-17	-3.87384266757916	0.124194837190537	http://www.ncbi.nlm.nih.gov/nuccore/XR_354097.3
XR_594773.2	misc_RNA	RGD1304728	protein_coding	776.803476776167	918.664663328835	946.588649035724	1204.44518222947	1160.58576643803	978.092330845096	0.339425649918704	0.124960453147863	http://www.ncbi.nlm.nih.gov/nuccore/XR_594773.2
XR_001838131.1	misc_RNA	Plch2	protein_coding	90.0469329041049	117.92178319318	78.7145839372831	134.669975631479	165.976497370471	98.5457931298169	0.475029890608788	0.124988097397578	http://www.ncbi.nlm.nih.gov/nuccore/XR_001838131.1
XR_358258.3	ncRNA	LOC102546366	lncRNA	12.8664349108691	8.8300855767301	13.4347895106125	6.45571502921065	7.73718080104016	3.4311148911995	-0.98423978005861	0.125194096942731	http://www.ncbi.nlm.nih.gov/nuccore/XR_358258.3
XR_595428.2	misc_RNA	Ikbke	protein_coding	563.070610900473	533.517302062395	390.917741444926	900.523544307656	629.960218383319	486.273150079166	0.438195293306626	0.125360784365114	http://www.ncbi.nlm.nih.gov/nuccore/XR_595428.2
XR_001840982.1	ncRNA	LOC108352603	lncRNA	18.8290861116162	3.90697491789861	5.73324010772057	4.28581936210647	5.82257830852009	0	-1.48483343918472	0.125419739818579	http://www.ncbi.nlm.nih.gov/nuccore/XR_001840982.1
XR_351753.2	ncRNA	LOC102555139	lncRNA	52.4427450877315	55.0176602196896	62.834888920172	42.0110147378344	31.8030335292355	47.6676369286343	-0.483438961192366	0.125582727796305	http://www.ncbi.nlm.nih.gov/nuccore/XR_351753.2
XR_001840203.1	misc_RNA	Scimp	protein_coding	234.550084701356	115.91259543864	142.700412307083	204.767035506504	156.224158455268	380.152333360679	0.587685876737046	0.125602997622505	http://www.ncbi.nlm.nih.gov/nuccore/XR_001840203.1
XR_001837524.1	ncRNA	LOC108350668	lncRNA	5.94387555685887	5.90574751970242	0.0848424234800502	2.10460150632628	0	0	-2.3682104945999	0.125690583626241	http://www.ncbi.nlm.nih.gov/nuccore/XR_001837524.1
XR_354700.2	ncRNA	LOC102551312	lncRNA	2.96731156080667	1.95673891726085	4.43829844704692	10.6962918859307	7.72043009421016	3.39740548080354	1.18967203855987	0.12585560835065	http://www.ncbi.nlm.nih.gov/nuccore/XR_354700.2
XR_589894.2	ncRNA	LOC103690944	lncRNA	0.983832839313332	1.96058943053248	4.39910339683974	6.46286326136196	5.78161738552717	6.15976125773301	1.29679580259537	0.126233252167179	http://www.ncbi.nlm.nih.gov/nuccore/XR_589894.2
XR_593167.2	ncRNA	LOC102548124	lncRNA	5.94229089055381	5.90309444559105	1.23406789150413	0.0162987976003788	2.92661261746266	0	-2.03776573873032	0.12694268828451	http://www.ncbi.nlm.nih.gov/nuccore/XR_593167.2
XR_001835490.1	misc_RNA	Tpd52l1	protein_coding	31.6703549631322	33.4172647092724	19.2379669365025	19.3677553332131	21.2488012292715	11.321267439342	-0.702364418206977	0.127007504168777	http://www.ncbi.nlm.nih.gov/nuccore/XR_001835490.1
XR_593913.1	ncRNA	LOC103693092	lncRNA	127.642739191488	144.420503417101	215.404207274533	121.735104007417	135.085560310691	97.7111684099943	-0.458318714865555	0.127548039120759	http://www.ncbi.nlm.nih.gov/nuccore/XR_593913.1
XR_596705.2	ncRNA	LOC103694063	lncRNA	2.97187232696445	0.974562215092246	2.24756328859708	5.38774088377777	4.81672024506583	5.28229852517086	1.27656221487347	0.128012441098642	http://www.ncbi.nlm.nih.gov/nuccore/XR_596705.2
XR_350004.2	ncRNA	LOC102553224	lncRNA	2.77555756156289e-17	2.77555756156289e-17	2.77555756156289e-17	1.09869687644414	2.9121152039405	0.837344820274133	3.80446855729943	0.128199395884187	http://www.ncbi.nlm.nih.gov/nuccore/XR_350004.2
XR_001839591.1	ncRNA	LOC108351805	lncRNA	2.77555756156289e-17	2.77555756156289e-17	2.77555756156289e-17	1.09869687644414	2.9121152039405	0.837344820274133	3.8044694098267	0.128262864164319	http://www.ncbi.nlm.nih.gov/nuccore/XR_001839591.1
XR_001839590.1	ncRNA	LOC108351805	lncRNA	2.77555756156289e-17	2.77555756156289e-17	2.77555756156289e-17	1.09869687644414	2.9121152039405	0.837344820274133	3.80446947418485	0.128267659211719	http://www.ncbi.nlm.nih.gov/nuccore/XR_001839590.1
XR_001837228.1	ncRNA	LOC108350454	lncRNA	2.77555756156289e-17	2.77555756156289e-17	2.77555756156289e-17	1.09869687644414	2.9121152039405	0.837344820274133	3.80446947618263	0.128267808066229	http://www.ncbi.nlm.nih.gov/nuccore/XR_001837228.1
XR_594843.2	ncRNA	LOC103693408	lncRNA	2.77555756156289e-17	2.77555756156289e-17	2.77555756156289e-17	1.09869687644414	2.9121152039405	0.837344820274133	3.80446977896533	0.12829037427124	http://www.ncbi.nlm.nih.gov/nuccore/XR_594843.2
XR_356226.3	ncRNA	LOC102549942	lncRNA	2.77555756156289e-17	2.77555756156289e-17	2.77555756156289e-17	1.09869687644414	2.9121152039405	0.837344820274133	3.80446978506967	0.128290829344382	http://www.ncbi.nlm.nih.gov/nuccore/XR_356226.3
XR_362414.2	ncRNA	LOC102555398	lncRNA	53.4427883353556	56.018676336837	29.383235063735	79.6592433575547	56.8938225038782	63.4134567316352	0.519855597790255	0.128484466831788	http://www.ncbi.nlm.nih.gov/nuccore/XR_362414.2
XR_001838802.1	ncRNA	LOC102554269	lncRNA	5.91798646569958	25.5720788213921	21.2593120784824	17.0225846057661	3.82010045099387	3.38197514150714	-1.1125619694786	0.12867494334481	http://www.ncbi.nlm.nih.gov/nuccore/XR_001838802.1
XR_596864.2	ncRNA	LOC103694135	lncRNA	50.4997397867207	12.7388209810492	23.674978360874	53.83256662664	57.913878082334	32.439900822137	0.726299742798449	0.129178566357516	http://www.ncbi.nlm.nih.gov/nuccore/XR_596864.2
XR_001837146.1	ncRNA	LOC108350398	lncRNA	0.990070641210052	0.983320942607186	0.0181815389089806	5.34177239467447	5.81644227888923	0	2.24518629778485	0.129256169450804	http://www.ncbi.nlm.nih.gov/nuccore/XR_001837146.1
XR_001841472.1	ncRNA	LOC108352981	lncRNA	0.985905898068469	0.976334107668758	3.29374003426336	2.77555756156289e-17	2.77555756156289e-17	2.77555756156289e-17	-3.90966598736148	0.129310484481929	http://www.ncbi.nlm.nih.gov/nuccore/XR_001841472.1
XR_001837049.1	misc_RNA	Scn1a	protein_coding	6.93415437953803	3.92375274251528	3.43056343931202	14.9812685918541	9.64265874771687	5.14849714399157	1.03177209581121	0.129492982765839	http://www.ncbi.nlm.nih.gov/nuccore/XR_001837049.1
XR_001839277.1	ncRNA	LOC108351664	lncRNA	71.255974303573	56.9797965693331	55.0871144227101	51.6582881434576	34.6978875997838	44.9473044380188	-0.483018137843873	0.129948049936586	http://www.ncbi.nlm.nih.gov/nuccore/XR_001839277.1
XR_001838005.1	ncRNA	LOC100911221	lncRNA	748.113540243497	571.809856627598	874.640896270559	562.382839591853	620.34224439487	513.697578948196	-0.371137516998239	0.130112939791277	http://www.ncbi.nlm.nih.gov/nuccore/XR_001838005.1
XR_146205.4	ncRNA	LOC100912002	lncRNA	34.6286294449497	47.1740125754396	37.0992065339318	49.5987609553424	58.8563513533191	57.290050987825	0.478315701031095	0.130130342871043	http://www.ncbi.nlm.nih.gov/nuccore/XR_146205.4
XR_593371.2	ncRNA	LOC103692819	lncRNA	59.3810040179317	38.2991273629407	54.9900108457396	48.3511867748731	30.8550898221418	23.6445425781043	-0.573052073199558	0.130637823507464	http://www.ncbi.nlm.nih.gov/nuccore/XR_593371.2
XR_001835903.1	ncRNA	LOC108349194	lncRNA	93.0196456659802	68.7562203388138	111.047244471714	51.7780509531513	45.2978812422775	91.0150660363884	-0.531701275054859	0.130661800211062	http://www.ncbi.nlm.nih.gov/nuccore/XR_001835903.1
XR_595997.2	ncRNA	LOC103693798	lncRNA	6.93945665101686	3.92986893368302	0.0795451528386288	1.0697316650818	0	0.883935101878219	-2.2961764130188	0.130879398975004	http://www.ncbi.nlm.nih.gov/nuccore/XR_595997.2
XR_001842677.1	ncRNA	LOC103694470	lncRNA	5.94728838720486	3.93215470493095	0.0739833741382874	9.6692896913781	10.6348589102079	4.28038052508875	1.25272063906292	0.13097371175548	http://www.ncbi.nlm.nih.gov/nuccore/XR_001842677.1
XR_001838586.1	ncRNA	LOC102554517	lncRNA	6.92436961958886	9.8360901334599	5.68515716308252	2.18125923318605	5.8294944645463	0.794760494903728	-1.32173524519513	0.13101646006208	http://www.ncbi.nlm.nih.gov/nuccore/XR_001838586.1
XR_001841110.1	ncRNA	LOC108352735	lncRNA	52.4391254321874	51.07641642808	82.9126598169081	42.0349129607733	50.1864761707077	38.7085890565337	-0.505921959759595	0.13137220920589	http://www.ncbi.nlm.nih.gov/nuccore/XR_001841110.1
NR_032111.1	precursor_RNA	Mir224	ncRNA	4.96357296090549	0	0.0418658354741427	3.29248271208873	7.73815693146108	6.17437858065285	1.69404060234042	0.131731640415789	http://www.ncbi.nlm.nih.gov/nuccore/NR_032111.1
XR_592187.2	ncRNA	LOC103692178	lncRNA	2.96022014781766	6.88434498794899	6.69990335280643	0.0300205199124761	2.90630793455009	2.6727250986994	-1.47226656804046	0.132069478061896	http://www.ncbi.nlm.nih.gov/nuccore/XR_592187.2
XR_001839789.1	misc_RNA	Vwa3b	protein_coding	186.03952925024	248.612579346963	105.795252933234	260.71363864361	285.582455979244	215.80573287992	0.494056975014293	0.133036239213569	http://www.ncbi.nlm.nih.gov/nuccore/XR_001839789.1
XR_001842841.1	ncRNA	LOC108353316	lncRNA	111.816508883771	78.5731129990779	172.670817378507	94.7598398931982	55.9017897353066	97.9118711839369	-0.544477025150808	0.13310182055152	http://www.ncbi.nlm.nih.gov/nuccore/XR_001842841.1
XR_001840937.1	ncRNA	LOC102555798	lncRNA	14.8544946459705	10.8075398048285	5.75251405935918	4.32903478976976	6.77442483138919	3.46197087568842	-1.09435070359763	0.133258367254963	http://www.ncbi.nlm.nih.gov/nuccore/XR_001840937.1
XR_591677.2	ncRNA	LOC102552951	lncRNA	15.8275471422914	13.7399938341987	25.6670407498065	11.8344451897303	7.69068272733863	12.3805302515697	-0.780157594046328	0.133342562885094	http://www.ncbi.nlm.nih.gov/nuccore/XR_591677.2
XR_596947.1	ncRNA	LOC102550858	lncRNA	2.77555756156289e-17	2.77555756156289e-17	2.77555756156289e-17	3.18415466870493	0.953060815735847	0.836975604577706	3.83702939213731	0.133409838779258	http://www.ncbi.nlm.nih.gov/nuccore/XR_596947.1
XR_596198.2	ncRNA	LOC103693705	lncRNA	2.77555756156289e-17	2.77555756156289e-17	2.77555756156289e-17	3.18415466870493	0.953060815735847	0.836975604577706	3.8370337782181	0.133428758816536	http://www.ncbi.nlm.nih.gov/nuccore/XR_596198.2
XR_354161.3	ncRNA	LOC102556219	lncRNA	2.77555756156289e-17	2.77555756156289e-17	2.77555756156289e-17	3.18415466870493	0.953060815735847	0.836975604577706	3.8370407271354	0.133458744814781	http://www.ncbi.nlm.nih.gov/nuccore/XR_354161.3
XR_001841290.1	ncRNA	LOC102552150	lncRNA	57.4076427755373	36.3389789368262	39.3703677350598	36.5742418625563	24.087755232941	30.8390763475573	-0.542014698149824	0.133633735656696	http://www.ncbi.nlm.nih.gov/nuccore/XR_001841290.1
XR_001837937.1	ncRNA	LOC108350958	lncRNA	0.984808237404789	0.974494190999545	4.37679288431437	7.4962737593124	2.86457729768381	6.18611029999838	1.34786487377892	0.133759360755191	http://www.ncbi.nlm.nih.gov/nuccore/XR_001837937.1
XR_591025.1	ncRNA	LOC102547718	lncRNA	0.976305403233121	6.87772029980961	12.1382993051331	0.0340639603732136	1.92224668204191	4.52031497495465	-1.56177771523484	0.133794072392438	http://www.ncbi.nlm.nih.gov/nuccore/XR_591025.1
XR_594441.2	ncRNA	LOC102555358	lncRNA	0	4.91597650510679	7.70476554506046	1.08061112389406	0.96160804688684	0.86620890203482	-1.98525481858488	0.134281149765125	http://www.ncbi.nlm.nih.gov/nuccore/XR_594441.2
XR_001839845.1	ncRNA	LOC102555358	lncRNA	0	4.91597650510679	7.70476554506046	1.08061112389406	0.96160804688684	0.86620890203482	-1.9852592653019	0.134340078448993	http://www.ncbi.nlm.nih.gov/nuccore/XR_001839845.1
XR_358033.2	misc_RNA	Tmem235	protein_coding	3.95245239485744	4.90780947030869	7.77786857947342	0.0300835839389082	3.88757377996181	1.74368673928217	-1.47258373503676	0.134353644139701	http://www.ncbi.nlm.nih.gov/nuccore/XR_358033.2
XR_001840413.1	misc_RNA	B3galt5	protein_coding	100.928859451513	148.385240995502	96.6751302626875	91.5527799851933	78.1276296503015	85.4731873076613	-0.44043699390348	0.13437927977091	http://www.ncbi.nlm.nih.gov/nuccore/XR_001840413.1
XR_001839844.1	ncRNA	LOC102555358	lncRNA	0	4.91597650510679	7.70476554506046	1.08061112389406	0.96160804688684	0.86620890203482	-1.98526436274815	0.134407681011484	http://www.ncbi.nlm.nih.gov/nuccore/XR_001839844.1
XR_591378.1	ncRNA	LOC103691722	lncRNA	0.979500790311389	11.8415113397971	0.0898693716612997	1.0697316650818	0	0.883935101878219	-2.51775086360824	0.135183219619306	http://www.ncbi.nlm.nih.gov/nuccore/XR_591378.1
XR_001837760.1	ncRNA	LOC108350787	lncRNA	84.1291847954155	67.7992326140823	36.1559604584352	91.5767229385123	73.2865624544237	106.723428254071	0.526804371238054	0.135438273407053	http://www.ncbi.nlm.nih.gov/nuccore/XR_001837760.1
XR_350714.3	ncRNA	LOC102548041	lncRNA	0	0	3.24428218490508	1.14969446025267	6.78027322741315	5.3134428673548	1.93483603700109	0.135440068283535	http://www.ncbi.nlm.nih.gov/nuccore/XR_350714.3
XR_001836310.1	ncRNA	LOC102554833	lncRNA	2.96731156080667	1.95673891726085	4.43829844704692	5.43306039094941	3.82399410782417	12.5270551327615	1.19562670526194	0.135511048068833	http://www.ncbi.nlm.nih.gov/nuccore/XR_001836310.1
XR_001841746.1	misc_RNA	Cntnap3b	misc_RNA	4.9305705720053	20.659509724182	15.6796248430543	20.5110438605495	28.969863157907	21.0956478366822	0.770490095754457	0.135632193465741	http://www.ncbi.nlm.nih.gov/nuccore/XR_001841746.1
XR_590250.2	ncRNA	LOC102554833	lncRNA	1.97533063891425	1.95857674864345	4.41952543354955	5.42172272766708	3.82830970453148	10.7228213348383	1.23326019172319	0.135680134100814	http://www.ncbi.nlm.nih.gov/nuccore/XR_590250.2
XR_001837606.1	ncRNA	LOC100912188	lncRNA	50.4574404732433	57.9601481162783	84.0493428254041	35.624478025989	44.3730169597304	54.7412603435217	-0.507129598385025	0.13568121773752	http://www.ncbi.nlm.nih.gov/nuccore/XR_001837606.1
XR_001836051.1	ncRNA	LOC108349666	lncRNA	29.6958102742746	22.5933010711883	19.1836261288154	17.1854006412321	18.3638782222168	5.98510113286516	-0.785900421527986	0.135766126603239	http://www.ncbi.nlm.nih.gov/nuccore/XR_001836051.1
NR_131097.1	ncRNA	LOC100912071	lncRNA	80.156386280233	77.6192240175614	71.9118363012912	66.7392527249008	54.982552673245	48.3829543118367	-0.436190939677114	0.136201230160583	http://www.ncbi.nlm.nih.gov/nuccore/NR_131097.1
XR_360979.3	ncRNA	LOC102555109	lncRNA	29.6954024638733	27.5186622376257	14.765410249156	38.78874762207	56.0224473897363	20.9374727695394	0.677650080666481	0.136245255366869	http://www.ncbi.nlm.nih.gov/nuccore/XR_360979.3
XR_001838402.1	misc_RNA	LOC102557478	protein_coding	7.92296616335737	3.91882431426363	5.6325105795702	0.0298325960208357	0	5.48657146422451	-1.58823005727686	0.136264505943667	http://www.ncbi.nlm.nih.gov/nuccore/XR_001838402.1
XR_085962.5	misc_RNA	LOC100362400	transcribed_pseudogene	0.981416296137066	6.90142808454425	2.3015961314873	1.06979691343494	0.966711680658735	0	-2.17312893477272	0.136341637759467	http://www.ncbi.nlm.nih.gov/nuccore/XR_085962.5
XR_592625.2	ncRNA	LOC100911221	lncRNA	750.092715953156	571.809731706323	876.886225943403	566.691484643881	623.236229259977	516.340940135718	-0.365567417232551	0.136409830840715	http://www.ncbi.nlm.nih.gov/nuccore/XR_592625.2
XR_001841540.1	misc_RNA	Got1l1	protein_coding	0.974800556726259	9.83329244412367	13.2887635903739	23.5925430657711	11.5428825179464	14.0376658299268	1.0205209911833	0.136677573341242	http://www.ncbi.nlm.nih.gov/nuccore/XR_001841540.1
XR_592890.2	ncRNA	LOC102553826	lncRNA	12.8703334369367	4.89038788480556	13.3894900863288	6.42871831611064	3.8444084943503	4.37698406037158	-1.07020562011741	0.136799141197945	http://www.ncbi.nlm.nih.gov/nuccore/XR_592890.2
XR_001838154.1	ncRNA	LOC108351139	lncRNA	0	0.986434866180111	0.00935965591112886	0.0577916873470548	0	12.7394401278963	3.21707827477232	0.136972447745459	http://www.ncbi.nlm.nih.gov/nuccore/XR_001838154.1
XR_001837612.1	ncRNA	LOC108350716	lncRNA	0	6.90499822390079	2.28970333129648	0.00571874610987685	0	0.905219447444052	-2.8558406884524	0.137037367293846	http://www.ncbi.nlm.nih.gov/nuccore/XR_001837612.1
XR_001839574.1	ncRNA	LOC108351799	lncRNA	18.7891937874217	33.4192670587124	30.2814835502659	19.3702802209582	13.4783956490581	19.4232163728029	-0.653453149771469	0.137198679673941	http://www.ncbi.nlm.nih.gov/nuccore/XR_001839574.1
XR_001840813.1	ncRNA	LOC102548908	lncRNA	1.98291871841316	0	1.12888125121299	2.20676999347408	1.90254798826447	8.10970456567957	1.86196661418347	0.137825194878481	http://www.ncbi.nlm.nih.gov/nuccore/XR_001840813.1
XR_001838010.1	ncRNA	LOC100911221	lncRNA	686.760670004112	533.492803331705	782.576930091914	523.594018741077	566.315049260098	472.278498353408	-0.358201557780943	0.137920082011882	http://www.ncbi.nlm.nih.gov/nuccore/XR_001838010.1
XR_595977.2	ncRNA	LOC102552414	lncRNA	0	3.94707411697169	1.15812244273568	5.37938679234953	3.8446232468872	5.29636159893543	1.44149506030437	0.138079662304117	http://www.ncbi.nlm.nih.gov/nuccore/XR_595977.2
XR_359751.3	ncRNA	LOC102552414	lncRNA	0	3.94707411697169	1.15812244273568	5.37938679234953	3.8446232468872	5.29636159893543	1.44149595157445	0.138095522454538	http://www.ncbi.nlm.nih.gov/nuccore/XR_359751.3
XR_591282.2	misc_RNA	RGD1310209	misc_RNA	5742.47438858816	5689.83103538673	2412.33159115205	6481.30621617246	7120.75864611539	5445.96775282238	0.460228983630851	0.138431687288929	http://www.ncbi.nlm.nih.gov/nuccore/XR_591282.2
XR_355973.1	ncRNA	LOC102550357	lncRNA	0	0.98330026135843	1.11118815378413	3.22957094506198	3.86941924969233	1.70200291127685	1.90868030694103	0.138466222749338	http://www.ncbi.nlm.nih.gov/nuccore/XR_355973.1
XR_001838006.1	ncRNA	LOC100911221	lncRNA	735.248736979919	567.879939017409	870.145474838042	562.381437772561	612.622479266303	515.46383960558	-0.362132190798997	0.138524038836117	http://www.ncbi.nlm.nih.gov/nuccore/XR_001838006.1
XR_591283.2	misc_RNA	RGD1310209	misc_RNA	5757.31794499972	5699.65626320074	2415.7005289379	6496.38890028456	7126.54682908699	5462.71187448177	0.46015656645515	0.138538051345324	http://www.ncbi.nlm.nih.gov/nuccore/XR_591283.2
XR_001836358.1	ncRNA	LOC108349471	lncRNA	17.7936504075854	40.2958292083152	43.6568322346462	42.0802767607705	49.1930712769762	61.789695832163	0.591904412978679	0.138549251620227	http://www.ncbi.nlm.nih.gov/nuccore/XR_001836358.1
XR_001836082.1	misc_RNA	LOC100912336	protein_coding	42.5581308821307	42.259277843075	23.750756767055	77.4272020608097	33.7076860798419	53.7346592798485	0.596317430309499	0.138608009267846	http://www.ncbi.nlm.nih.gov/nuccore/XR_001836082.1
XR_001841948.1	misc_RNA	LOC688655	transcribed_pseudogene	2042.47077239347	2023.02597829422	1656.40963987894	2105.18932934208	2239.14317220834	2889.70446849894	0.338323054564589	0.138716810063217	http://www.ncbi.nlm.nih.gov/nuccore/XR_001841948.1
XR_001840411.1	misc_RNA	B3galt5	protein_coding	99.9390011596456	148.385573035753	96.6737757055552	91.5527799851933	78.1276296503015	85.4731873076613	-0.436281693799729	0.139009148563034	http://www.ncbi.nlm.nih.gov/nuccore/XR_001840411.1
XR_590799.2	misc_RNA	LOC100912538	protein_coding	10.8889364122108	6.86573195185187	10.090415332956	35.2871099043157	11.5350962065875	7.72624287728339	0.959483016973667	0.139514020473675	http://www.ncbi.nlm.nih.gov/nuccore/XR_590799.2
XR_001836853.1	ncRNA	LOC103691660	lncRNA	13.8489938315519	13.7467306597302	20.1165868568539	15.211031593223	52.2190467374421	17.453308222568	0.828093495488315	0.13958158735941	http://www.ncbi.nlm.nih.gov/nuccore/XR_001836853.1
XR_001840306.1	ncRNA	LOC108352150	lncRNA	2.96091411679843	2.93439947377726	9.90940896980633	3.18432967151768	1.93096786973833	0	-1.59888962601639	0.139750436407912	http://www.ncbi.nlm.nih.gov/nuccore/XR_001840306.1
XR_590635.2	ncRNA	LOC102557104	lncRNA	4.9610671333153	0	1.17063534584446	2.77555756156289e-17	2.77555756156289e-17	2.77555756156289e-17	-4.11393963149029	0.13999264156775	http://www.ncbi.nlm.nih.gov/nuccore/XR_590635.2
XR_593074.1	ncRNA	LOC102551114	lncRNA	17.8254050485821	8.82818909602215	10.1735779450011	28.9868021010548	20.2522835860943	13.9593542335201	0.767325218327882	0.139994269036574	http://www.ncbi.nlm.nih.gov/nuccore/XR_593074.1
XR_001837366.1	ncRNA	LOC100909912	lncRNA	97.9620045612439	112.993507485876	111.159132130855	151.88158808004	150.50856099846	119.754173970951	0.388934389318195	0.140047250281902	http://www.ncbi.nlm.nih.gov/nuccore/XR_001837366.1
XR_354391.3	ncRNA	LOC102553488	lncRNA	4.9610671333153	0	1.17063534584446	2.77555756156289e-17	2.77555756156289e-17	2.77555756156289e-17	-4.11393530388112	0.140099325557442	http://www.ncbi.nlm.nih.gov/nuccore/XR_354391.3
XR_362006.2	ncRNA	LOC102553017	lncRNA	85.1144784790806	58.9398397388315	59.5922875433388	62.3870924907229	34.6879879118877	46.6830671236438	-0.504821060185651	0.140185394680663	http://www.ncbi.nlm.nih.gov/nuccore/XR_362006.2
XR_591333.2	ncRNA	LOC102546772	lncRNA	0	4.93461038545058	1.17056618714073	2.77555756156289e-17	2.77555756156289e-17	2.77555756156289e-17	-4.10817473024798	0.14034816526378	http://www.ncbi.nlm.nih.gov/nuccore/XR_591333.2
XR_001839782.1	ncRNA	LOC102548289	lncRNA	0	4.93461038545058	1.17056618714073	2.77555756156289e-17	2.77555756156289e-17	2.77555756156289e-17	-4.10817006993937	0.140433701624418	http://www.ncbi.nlm.nih.gov/nuccore/XR_001839782.1
XR_001835595.1	ncRNA	LOC108348331	lncRNA	4.96111583222368	0.974629745500094	0.0489437324375792	2.77555756156289e-17	2.77555756156289e-17	2.77555756156289e-17	-4.09172036145356	0.14078487718744	http://www.ncbi.nlm.nih.gov/nuccore/XR_001835595.1
XR_593323.2	ncRNA	LOC103692802	lncRNA	4.96111583222368	0.974629745500094	0.0489437324375792	2.77555756156289e-17	2.77555756156289e-17	2.77555756156289e-17	-4.09171936575166	0.14079483305211	http://www.ncbi.nlm.nih.gov/nuccore/XR_593323.2
XR_001842327.1	ncRNA	LOC102551361	lncRNA	0	0.986434866180111	0.00935965591112886	3.20881261061165	1.92179492757448	1.72792726466172	2.37186176368736	0.140926332194198	http://www.ncbi.nlm.nih.gov/nuccore/XR_001842327.1
XR_001838011.1	ncRNA	LOC100911221	lncRNA	680.82199622596	535.457157901625	815.120436992426	527.905167007184	572.102992153295	481.976315608848	-0.360404928434959	0.140928735213447	http://www.ncbi.nlm.nih.gov/nuccore/XR_001838011.1
XR_594830.2	ncRNA	LOC102552078	lncRNA	2.77555756156289e-17	2.77555756156289e-17	2.77555756156289e-17	1.11289580583931	0	5.45744261533665	4.19377249588253	0.141384422142476	http://www.ncbi.nlm.nih.gov/nuccore/XR_594830.2
XR_001837914.1	ncRNA	LOC103692320	lncRNA	2.77555756156289e-17	2.77555756156289e-17	2.77555756156289e-17	1.11289580583931	0	5.45744261533665	4.19376200779354	0.141457066857003	http://www.ncbi.nlm.nih.gov/nuccore/XR_001837914.1
XR_353569.3	ncRNA	LOC102554909	lncRNA	16.8032421383048	33.4036551533768	51.3914624841231	20.4722789698908	28.0244951441981	12.1774272168863	-0.740124479508227	0.14162277004542	http://www.ncbi.nlm.nih.gov/nuccore/XR_353569.3
XR_001841882.1	ncRNA	LOC102549751	lncRNA	8.90856575299388	10.8221346721277	3.5048883842407	16.1341428168456	8.64180249617169	17.7084757933071	0.853332395736351	0.141886255181093	http://www.ncbi.nlm.nih.gov/nuccore/XR_001841882.1
XR_592548.2	ncRNA	LOC102547858	lncRNA	3.95180465389076	11.8268310064575	1.25893289563276	2.14411959601543	0	2.69284051721616	-1.74646139896813	0.142409236737475	http://www.ncbi.nlm.nih.gov/nuccore/XR_592548.2
XR_595017.2	ncRNA	LOC102550239	lncRNA	2.77555756156289e-17	2.77555756156289e-17	2.77555756156289e-17	1.10652424399361	4.86954311158307	0	4.06439534752224	0.142582900508276	http://www.ncbi.nlm.nih.gov/nuccore/XR_595017.2
XR_593780.2	ncRNA	LOC102552294	lncRNA	20.7866001877842	12.7566664313529	19.0646685263629	2.27046863954244	16.4669610547	9.68777304790127	-0.872432535859366	0.142583322170187	http://www.ncbi.nlm.nih.gov/nuccore/XR_593780.2
XR_001841940.1	ncRNA	LOC108348576	lncRNA	2.77555756156289e-17	2.77555756156289e-17	2.77555756156289e-17	1.10652424399361	4.86954311158307	0	4.06439554419301	0.142588817141757	http://www.ncbi.nlm.nih.gov/nuccore/XR_001841940.1
XR_001835778.1	misc_RNA	LOC108348727	protein_coding	47.4941977219389	77.6576682488169	31.6459003644463	60.4098532824046	86.8462373555056	81.9857424071181	0.54511459845986	0.143226684933801	http://www.ncbi.nlm.nih.gov/nuccore/XR_001835778.1
XR_001838007.1	ncRNA	LOC100911221	lncRNA	759.988428839126	581.63528817841	884.749552044259	571.004883521626	640.603568618612	525.152895198018	-0.357992957397964	0.143250051209309	http://www.ncbi.nlm.nih.gov/nuccore/XR_001838007.1
XR_353381.3	ncRNA	LOC102556495	lncRNA	127.651043565886	144.436824857545	129.167360062669	123.813439555974	97.4302873468874	80.9569224309225	-0.411405173032996	0.143349638518949	http://www.ncbi.nlm.nih.gov/nuccore/XR_353381.3
XR_594851.2	ncRNA	LOC103693414	lncRNA	15.8344363104298	10.7926035285596	17.8974449333911	8.61988420689372	5.76178175551689	10.6440946199026	-0.816609554559274	0.143580432726413	http://www.ncbi.nlm.nih.gov/nuccore/XR_594851.2
XR_590402.2	ncRNA	LOC103691200	lncRNA	16.8098859139779	29.4858881653918	29.1326503713097	15.0884759940909	7.66775602338944	22.2095533497938	-0.737603688106907	0.143798461141953	http://www.ncbi.nlm.nih.gov/nuccore/XR_590402.2
XR_001835916.1	ncRNA	LOC103691200	lncRNA	16.8098859139779	29.4858881653918	29.1326503713097	15.0884759940909	7.66775602338944	22.2095533497938	-0.737606330091728	0.14385662162548	http://www.ncbi.nlm.nih.gov/nuccore/XR_001835916.1
XR_354766.3	ncRNA	LOC102554773	lncRNA	14.8641099952503	4.89667072013144	4.60908853595063	12.9699465862483	10.5774378278031	22.199499711002	0.896589424678082	0.143880735282394	http://www.ncbi.nlm.nih.gov/nuccore/XR_354766.3
XR_001839281.1	ncRNA	LOC108351666	lncRNA	10.8877119705061	4.89213418167915	13.3638350578533	16.1748760410605	15.4241155487831	18.5386263268149	0.782196449713202	0.144034815011597	http://www.ncbi.nlm.nih.gov/nuccore/XR_001839281.1
XR_596207.2	ncRNA	LOC103693715	lncRNA	22.7613219169402	22.5997577359594	19.1464465130054	14.0036283018048	9.61628620730767	16.8239365624849	-0.667628837353	0.144171882123814	http://www.ncbi.nlm.nih.gov/nuccore/XR_596207.2
XR_001836875.1	misc_RNA	RGD1310209	misc_RNA	5588.10189102128	5527.71408520501	2344.95604282167	6285.22861552738	6898.86887918527	5252.9743861301	0.453760071402625	0.144341970052575	http://www.ncbi.nlm.nih.gov/nuccore/XR_001836875.1
XR_591285.2	misc_RNA	RGD1310209	misc_RNA	5511.90526598117	5447.14695061067	2302.2856903454	6223.81813494346	6792.74728679749	5162.20497053621	0.454938439099666	0.144368707965627	http://www.ncbi.nlm.nih.gov/nuccore/XR_591285.2
XR_001839276.1	ncRNA	LOC108351663	lncRNA	0.983855114310686	2.94994591862713	3.33357800313641	8.55534012511848	2.86207057187761	6.17174454077085	1.23772055511945	0.14438401192487	http://www.ncbi.nlm.nih.gov/nuccore/XR_001839276.1
XR_591284.2	misc_RNA	RGD1310209	misc_RNA	5503.98866271666	5447.14702298721	2302.2855409644	6214.1223354818	6790.8179277693	5158.68008562475	0.454597085034051	0.144513393870601	http://www.ncbi.nlm.nih.gov/nuccore/XR_591284.2
XR_592418.2	ncRNA	LOC103692300	lncRNA	1.97429648189905	4.92430396298747	2.28974328609557	0.0111302755013744	0.966777013643436	0.8840543127977	-2.06172167808462	0.144523081262359	http://www.ncbi.nlm.nih.gov/nuccore/XR_592418.2
XR_590805.1	ncRNA	LOC103691414	lncRNA	124.699465875228	70.7191386386731	95.4680579766209	68.9663729723436	73.3226923469508	70.4858288522796	-0.450189391850609	0.144599140088539	http://www.ncbi.nlm.nih.gov/nuccore/XR_590805.1
XR_592751.2	ncRNA	LOC103692495	lncRNA	26.7122507617832	27.5022383514613	38.0714456384101	21.5371120185485	16.3748828888899	22.9577635632619	-0.593779348392279	0.144777916244362	http://www.ncbi.nlm.nih.gov/nuccore/XR_592751.2
XR_593729.2	ncRNA	LOC103692985	lncRNA	157.358223921978	125.767734048924	69.8517451710476	213.212231180761	164.964622697886	124.98332841543	0.508486988234744	0.144968108986223	http://www.ncbi.nlm.nih.gov/nuccore/XR_593729.2
XR_001840638.1	ncRNA	LOC108352420	lncRNA	145.462426184464	134.593534316634	185.171734715037	139.982929219154	94.5106017658041	114.542539916034	-0.414289024038603	0.145026530603911	http://www.ncbi.nlm.nih.gov/nuccore/XR_001840638.1
XR_595454.2	ncRNA	LOC102554198	lncRNA	0.984808237404789	0.974494190999545	4.37679288431437	2.23545426222577	3.83370953069095	11.685215673944	1.44222059164825	0.145082904575848	http://www.ncbi.nlm.nih.gov/nuccore/XR_595454.2
XR_001842511.1	ncRNA	LOC102555396	lncRNA	1.9810489639879	0.978407871117935	1.14435648616551	7.45450210801283	3.85113538458127	1.66045312591463	1.56922769465329	0.145090840073894	http://www.ncbi.nlm.nih.gov/nuccore/XR_001842511.1
XR_001839790.1	misc_RNA	Vwa3b	protein_coding	183.07024260856	247.630215983319	106.913568520111	251.024935506475	278.828322475729	217.581846715508	0.473642027758034	0.145102225935867	http://www.ncbi.nlm.nih.gov/nuccore/XR_001839790.1
XR_001839468.1	ncRNA	LOC108351750	lncRNA	0	1.96054163763633	5.46139739668959	3.31461766035429	5.77037531115696	12.5286826549094	1.50495000445092	0.145152079705365	http://www.ncbi.nlm.nih.gov/nuccore/XR_001839468.1
XR_358616.3	ncRNA	LOC102553484	lncRNA	2.95610802776895	5.88526123679782	14.3516226862326	1.13087285142264	2.88725432238488	5.3857589550333	-1.2593099548763	0.145179335828816	http://www.ncbi.nlm.nih.gov/nuccore/XR_358616.3
XR_594944.2	ncRNA	LOC103693482	lncRNA	5.93089239690419	5.88403376514481	12.2073787596052	1.13134481347925	6.80365284697897	1.69121657269818	-1.28181461976796	0.145223357579705	http://www.ncbi.nlm.nih.gov/nuccore/XR_594944.2
XR_001840114.1	misc_RNA	Flywch2	protein_coding	47.4906716018403	82.5671745210518	41.6987607066409	85.097047801083	84.902693733854	72.1942146045591	0.491692829032598	0.14542456252282	http://www.ncbi.nlm.nih.gov/nuccore/XR_001840114.1
XR_595460.1	ncRNA	LOC103691877	lncRNA	2.96173151015719	0.964266385275527	10.9591206191117	0.0210751984404424	1.93677581443769	1.77899852758219	-1.87726477574014	0.146007771359777	http://www.ncbi.nlm.nih.gov/nuccore/XR_595460.1
XR_001842661.1	ncRNA	LOC108349203	lncRNA	66.3076078042737	36.3257162921354	69.5123548934552	33.4519411325264	32.7739154871432	52.1493477883923	-0.534044008241352	0.146222182318588	http://www.ncbi.nlm.nih.gov/nuccore/XR_001842661.1
XR_001839397.1	ncRNA	LOC108351713	lncRNA	12.8752008267241	3.90845118576693	10.0791647674523	12.9798351223537	20.2869143275565	14.9444567947764	0.838685265889962	0.14669976271771	http://www.ncbi.nlm.nih.gov/nuccore/XR_001839397.1
XR_001838009.1	ncRNA	LOC100911221	lncRNA	739.207363378004	563.949450102844	867.900896137233	563.458863578569	621.30759541807	509.287491806627	-0.357626810573751	0.146748857515176	http://www.ncbi.nlm.nih.gov/nuccore/XR_001838009.1
XR_001839791.1	misc_RNA	Vwa3b	protein_coding	170.205070341859	235.840998141594	101.296998518011	243.473570876805	268.219610770848	195.526162059523	0.477331591113095	0.146903397406139	http://www.ncbi.nlm.nih.gov/nuccore/XR_001839791.1
XR_001842442.1	misc_RNA	LOC100362738	transcribed_pseudogene	141.50421940441	162.122046726085	148.246175458812	214.358839615482	207.427435104126	162.924811481271	0.370396820145564	0.147140221443346	http://www.ncbi.nlm.nih.gov/nuccore/XR_001842442.1
XR_001842364.1	ncRNA	LOC108348978	lncRNA	0.991924019248511	0	0.0093617019586357	1.11323259451101	2.90073316352665	2.65375126421091	2.3406057868946	0.147257065570897	http://www.ncbi.nlm.nih.gov/nuccore/XR_001842364.1
XR_591201.2	ncRNA	LOC103691619	lncRNA	64.3205591379859	87.4722546619359	42.8568211774474	121.628073565201	87.7792072563318	69.4728726825203	0.513704971796436	0.147347258166308	http://www.ncbi.nlm.nih.gov/nuccore/XR_591201.2
XR_597174.2	ncRNA	LOC102548349	lncRNA	1.97662033313891	3.94021390745189	1.18192712282011	6.46206885320914	2.86020340672684	8.91548652748711	1.31011556201689	0.14753048872092	http://www.ncbi.nlm.nih.gov/nuccore/XR_597174.2
XR_358422.3	ncRNA	LOC102547398	lncRNA	5.922621459931	15.7310374023373	16.7410087851456	10.6650774931701	4.80593387665112	3.42088354675043	-1.01520993431056	0.147721208288652	http://www.ncbi.nlm.nih.gov/nuccore/XR_358422.3
XR_001839753.1	ncRNA	LOC102550363	lncRNA	0	0	1.09042915290581	1.11993079603117	5.83665575959964	0.804191021886064	2.51239762523591	0.147851254643106	http://www.ncbi.nlm.nih.gov/nuccore/XR_001839753.1
XR_001838303.1	ncRNA	LOC103692584	lncRNA	47.5052590828908	33.3910735459649	42.6630189394386	23.7585269884614	30.8784103362436	31.7621790696234	-0.510145427903971	0.147909598552109	http://www.ncbi.nlm.nih.gov/nuccore/XR_001838303.1
XR_358881.3	ncRNA	LOC102548838	lncRNA	14.8366151720629	10.7849796837173	28.9456689974959	33.3662003025744	34.7518098409898	21.0124096842737	0.707616918944022	0.147948655214842	http://www.ncbi.nlm.nih.gov/nuccore/XR_358881.3
XR_001836607.1	ncRNA	LOC102551932	lncRNA	37.6172486777834	24.5538440787953	21.4486380697729	46.2856725835386	36.6432094761739	38.7427673625884	0.534507598541232	0.148061642381653	http://www.ncbi.nlm.nih.gov/nuccore/XR_001836607.1
XR_001839763.1	ncRNA	LOC108351895	lncRNA	7.91381397339649	8.84255577693406	8.98047704737553	4.31312267382999	4.82863998163149	3.48570477491618	-1.00686826815766	0.148326141902703	http://www.ncbi.nlm.nih.gov/nuccore/XR_001839763.1
XR_001838012.1	ncRNA	LOC100911221	lncRNA	674.884727991356	527.596719848937	806.136890176583	524.672484936026	570.174405277391	474.922612701123	-0.355328022871862	0.148329585712832	http://www.ncbi.nlm.nih.gov/nuccore/XR_001838012.1
NR_131067.1	ncRNA	LOC690120	lncRNA	43.5374523962942	57.0030000717335	38.2777515424677	58.2119902677812	74.3096862800668	58.1064416052974	0.454389798399067	0.148461908411549	http://www.ncbi.nlm.nih.gov/nuccore/NR_131067.1
XR_350840.2	ncRNA	LOC102552971	lncRNA	12.8672849980908	6.85903008220378	14.514211748866	18.3261810886134	17.3540820135024	20.2940675228467	0.708776837553757	0.148475095227566	http://www.ncbi.nlm.nih.gov/nuccore/XR_350840.2
XR_360864.2	ncRNA	LOC102550150	lncRNA	40.5667399506084	25.514696961987	70.4449742622398	31.2132686573728	38.6418340482817	13.8877710286278	-0.703439901955939	0.148565853161194	http://www.ncbi.nlm.nih.gov/nuccore/XR_360864.2
XR_592851.2	ncRNA	LOC102554883	lncRNA	22.7463118113202	33.4033120018672	45.8694106545738	13.0334874966827	28.983102742697	22.9262460820867	-0.642226675250549	0.14859604532976	http://www.ncbi.nlm.nih.gov/nuccore/XR_592851.2
XR_356702.3	misc_RNA	LOC680933	protein_coding	127.652869110043	119.860853524471	139.204707166333	95.8998122222425	83.9051320647221	115.533486943654	-0.386601364946294	0.148635860227848	http://www.ncbi.nlm.nih.gov/nuccore/XR_356702.3
XR_001837587.1	ncRNA	LOC108350710	lncRNA	32.683256098478	7.82954084385045	15.7943748674375	7.59571068441811	8.66628962587314	14.2180232238479	-0.874363113743226	0.148668285427312	http://www.ncbi.nlm.nih.gov/nuccore/XR_001837587.1
XR_001840412.1	misc_RNA	B3galt5	protein_coding	99.9390011596456	148.385573035753	96.6737757055552	91.5556296894065	79.0931037675676	86.3561378297986	-0.425799569254613	0.148896610888341	http://www.ncbi.nlm.nih.gov/nuccore/XR_001840412.1
XR_354063.3	misc_RNA	Wdr31	protein_coding	150.419749743623	123.790374211493	128.050793540346	194.969118441086	210.342786194235	129.378814390611	0.408875205261894	0.14893943497979	http://www.ncbi.nlm.nih.gov/nuccore/XR_354063.3
XR_357177.2	ncRNA	LOC102548888	lncRNA	60.3757511097392	45.1914825642674	36.0627867490461	29.1294496064259	41.5190023834522	28.1221009009054	-0.520566648294715	0.149009384376188	http://www.ncbi.nlm.nih.gov/nuccore/XR_357177.2
XR_001835629.1	ncRNA	LOC102547319	lncRNA	23.739849765194	29.4715007888961	39.1764915949245	21.5373726639645	17.3449659783174	22.0570909779039	-0.593920978681427	0.149084540340104	http://www.ncbi.nlm.nih.gov/nuccore/XR_001835629.1
XR_001836181.1	ncRNA	LOC108349701	lncRNA	2.77555756156289e-17	2.77555756156289e-17	2.77555756156289e-17	0.030146860579375	4.86979016725105	0.825406999446707	4.03112057164957	0.149198910047626	http://www.ncbi.nlm.nih.gov/nuccore/XR_001836181.1
XR_357463.3	ncRNA	LOC102547952	lncRNA	2.96286816567181	5.90282429230647	4.50048589202804	11.7989839902065	4.7849669904075	10.6165065580182	1.00464427970351	0.149392654162915	http://www.ncbi.nlm.nih.gov/nuccore/XR_357463.3
XR_001842800.1	ncRNA	LOC103690083	lncRNA	448.268299913453	424.437413188489	611.849432135572	422.288104537558	363.693172235506	372.733428059743	-0.357123383587962	0.14951233015551	http://www.ncbi.nlm.nih.gov/nuccore/XR_001842800.1
XR_001840920.1	ncRNA	LOC102552208	lncRNA	39.5780954822245	33.3882444693351	57.1067720106683	30.1695552094911	25.0586762961029	34.4305404707577	-0.530173689507234	0.149540653605256	http://www.ncbi.nlm.nih.gov/nuccore/XR_001840920.1
XR_592128.2	ncRNA	LOC102553885	lncRNA	2.97811681759305	0	0.0265171741451266	6.39756919778649	3.855216239451	1.66970065636417	1.84652146565639	0.149670421648727	http://www.ncbi.nlm.nih.gov/nuccore/XR_592128.2
XR_001837637.1	ncRNA	LOC102548902	lncRNA	12.8674799698447	9.81771718793313	11.2416904505137	8.55534012511848	2.86207057187761	6.17174454077085	-0.93772591034278	0.14983824424074	http://www.ncbi.nlm.nih.gov/nuccore/XR_001837637.1
XR_595648.2	ncRNA	LOC102550245	lncRNA	60.3789189304586	50.1162665125341	23.8095690194602	79.6607218641528	42.3913155740568	78.5178080597404	0.574069763034592	0.150028403897524	http://www.ncbi.nlm.nih.gov/nuccore/XR_595648.2
XR_591774.2	misc_RNA	RGD1565143	misc_RNA	27.7246461283012	22.6087427952112	5.85029754104243	18.1096484828108	3.81466635523626	5.16765531130927	-1.04398820418507	0.150031736649592	http://www.ncbi.nlm.nih.gov/nuccore/XR_591774.2
XR_001837807.1	ncRNA	LOC108350844	lncRNA	56.3962403604713	103.206751925536	46.2207661633379	122.781740061537	167.956324070607	41.1069650806386	0.686876335404752	0.150098623150684	http://www.ncbi.nlm.nih.gov/nuccore/XR_001837807.1
XR_001838287.1	ncRNA	LOC108351181	lncRNA	21.7666576692022	25.5494274707164	23.5927088409471	17.2130941152007	16.4059166875735	12.2569121437189	-0.62796844555304	0.150193804257859	http://www.ncbi.nlm.nih.gov/nuccore/XR_001838287.1
XR_001840533.1	ncRNA	LOC102554257	lncRNA	0.991924019248511	0	0.0093617019586357	0.041841993953964	3.87010158155928	4.47614910214305	2.65673746024623	0.150456027348272	http://www.ncbi.nlm.nih.gov/nuccore/XR_001840533.1
XR_001836478.1	misc_RNA	Fabp12	protein_coding	1.97940527757936	1.96540594217205	1.15814858515975	6.41928515657952	4.82398018014226	2.55930205515635	1.36155500612223	0.150630219703513	http://www.ncbi.nlm.nih.gov/nuccore/XR_001836478.1
XR_593912.1	ncRNA	LOC103693092	lncRNA	127.644725596685	141.4752329266	194.114341548589	120.655521340645	128.325059116318	100.374006120655	-0.406055594983431	0.151200996982432	http://www.ncbi.nlm.nih.gov/nuccore/XR_593912.1
XR_590538.1	ncRNA	LOC103691262	lncRNA	3.94912152249507	6.87607718941739	9.9984058696845	9.75361812860433	18.3730173881893	10.503132956551	0.886441377189213	0.151351951135179	http://www.ncbi.nlm.nih.gov/nuccore/XR_590538.1
XR_590322.2	ncRNA	LOC102549532	lncRNA	1.98294132934943	0.980705485734173	0.0265120359107363	2.19527177974672	5.81733216885414	2.59406832906534	1.68203189315291	0.151453359052191	http://www.ncbi.nlm.nih.gov/nuccore/XR_590322.2
XR_593859.2	ncRNA	LOC103693072	lncRNA	486.880465330797	343.872579740784	335.849314704805	285.519091856258	249.836337011971	357.899793508746	-0.384830284123244	0.151480454831241	http://www.ncbi.nlm.nih.gov/nuccore/XR_593859.2
XR_001836947.1	ncRNA	LOC108350130	lncRNA	17.8155063216714	10.7899362607755	19.0212632201888	12.8201502206418	10.6376980908698	0.708105193284001	-0.976859063047565	0.151491166387116	http://www.ncbi.nlm.nih.gov/nuccore/XR_001836947.1
XR_001840432.1	ncRNA	LOC102556241	lncRNA	61.3633850538606	29.4461519000178	58.3076030280617	33.3911976822361	46.3710641730895	16.5299263237494	-0.630577688258832	0.151611332988522	http://www.ncbi.nlm.nih.gov/nuccore/XR_001840432.1
XR_001837487.1	misc_RNA	Ttc26	protein_coding	102.927501343062	71.7133892927561	69.7121576155319	83.0577889029845	160.216819944459	98.6132652755466	0.483819380560682	0.151814131763461	http://www.ncbi.nlm.nih.gov/nuccore/XR_001837487.1
XR_001842132.1	ncRNA	LOC108353174	lncRNA	257.28368429617	254.466877820329	307.611642872904	220.847396197343	179.411484402016	237.997200411813	-0.359406044558903	0.151921442481542	http://www.ncbi.nlm.nih.gov/nuccore/XR_001842132.1
XR_594938.1	ncRNA	LOC102546977	lncRNA	0	0	1.09042915290581	0.041841993953964	3.87010158155928	4.47614910214305	2.62332502193165	0.152090611594594	http://www.ncbi.nlm.nih.gov/nuccore/XR_594938.1
XR_001840343.1	ncRNA	LOC102546977	lncRNA	0	0	1.09042915290581	0.041841993953964	3.87010158155928	4.47614910214305	2.6232951978221	0.152187695904778	http://www.ncbi.nlm.nih.gov/nuccore/XR_001840343.1
XR_593683.1	ncRNA	LOC102552227	lncRNA	758.000024482831	744.738936160808	1173.25651906453	782.105006371695	637.675506896884	653.837178687546	-0.367703122120221	0.152334789067293	http://www.ncbi.nlm.nih.gov/nuccore/XR_593683.1
XR_350321.3	misc_RNA	Siglec8	misc_RNA	772.863935155522	514.826056970398	609.782138446187	854.316596683675	860.556891401656	702.260808517321	0.348926472506838	0.152357969899061	http://www.ncbi.nlm.nih.gov/nuccore/XR_350321.3
XR_595385.2	misc_RNA	Mmab	protein_coding	76.2037780972315	62.8770640847678	57.347181583622	99.0731157561361	87.7888680492514	75.7030572532682	0.414835834551116	0.152362550556096	http://www.ncbi.nlm.nih.gov/nuccore/XR_595385.2
XR_593853.2	ncRNA	LOC103693068	lncRNA	0	0.986434866180111	0.00935965591112886	3.20862276679468	0.946339064018597	2.65307191810233	2.3646544026677	0.152388486922553	http://www.ncbi.nlm.nih.gov/nuccore/XR_593853.2
XR_001840192.1	ncRNA	LOC108352094	lncRNA	0.991924019248511	0	0.0093617019586357	3.20862276679468	0.946339064018597	2.65307191810233	2.36333159046154	0.152455185511442	http://www.ncbi.nlm.nih.gov/nuccore/XR_001840192.1
XR_001836575.1	ncRNA	LOC102549347	lncRNA	354.263563677181	294.740820798542	429.964071175699	284.421490700609	290.389193073932	269.624243226383	-0.352925586542	0.152506896872574	http://www.ncbi.nlm.nih.gov/nuccore/XR_001836575.1
XR_001842523.1	ncRNA	LOC108353242	lncRNA	14.857168550023	11.7981256855192	2.42932588651045	5.36183899405831	4.8283832761192	2.56995604101067	-1.17345980292899	0.152932845995078	http://www.ncbi.nlm.nih.gov/nuccore/XR_001842523.1
XR_146000.4	misc_RNA	Rimkla	misc_RNA	58.3904973801212	57.9784706913775	36.0898207967472	73.2593937056901	91.6937001290279	50.951494654891	0.496908618987277	0.153495088529505	http://www.ncbi.nlm.nih.gov/nuccore/XR_146000.4
XR_591309.2	ncRNA	LOC102555028	lncRNA	29.6841137682086	30.45510435522	33.6607906194911	47.3802587001138	46.3142573442302	36.9277075546115	0.475156912637355	0.153627062652728	http://www.ncbi.nlm.nih.gov/nuccore/XR_591309.2
XR_001838008.1	ncRNA	LOC100911221	lncRNA	723.374845578731	542.333406063469	837.585063976372	548.375640329138	599.116884036266	499.598676631216	-0.352428752040594	0.153714839755855	http://www.ncbi.nlm.nih.gov/nuccore/XR_001838008.1
XR_590101.2	misc_RNA	Catsperg1	protein_coding	260.248588108177	322.273981183793	316.639854885058	255.305064663326	214.15281114017	238.813099627675	-0.344188837662358	0.153962565811043	http://www.ncbi.nlm.nih.gov/nuccore/XR_590101.2
XR_001835558.1	ncRNA	LOC102553457	lncRNA	17.8009339558896	33.4274451922541	23.6158317481012	14.0417941536298	16.399981258684	17.6532353989133	-0.631978466649591	0.154009469712121	http://www.ncbi.nlm.nih.gov/nuccore/XR_001835558.1
XR_001838224.1	ncRNA	LOC108351160	lncRNA	4.9549769662337	2.94529060547907	1.20195347867234	1.0697316650818	0	0.883935101878219	-2.03827141097858	0.154132071936762	http://www.ncbi.nlm.nih.gov/nuccore/XR_001838224.1
XR_594720.2	misc_RNA	Rabep1	protein_coding	666.957234450741	928.496407096735	908.400253360945	957.808141650293	922.262602212899	1331.70118301697	0.359525843443871	0.154366424861516	http://www.ncbi.nlm.nih.gov/nuccore/XR_594720.2
XR_354125.3	ncRNA	LOC102546747	lncRNA	29.7012372420721	8.81052252794328	25.7476145909216	12.9161006329065	6.71174467109818	15.9728513702603	-0.843226368770831	0.154543725810431	http://www.ncbi.nlm.nih.gov/nuccore/XR_354125.3
XR_001841236.1	ncRNA	LOC108352840	lncRNA	3.96440519392589	1.96073191212703	1.18195582664724	1.05703578278929	0	0	-2.46075813461399	0.154722004877736	http://www.ncbi.nlm.nih.gov/nuccore/XR_001841236.1
XR_590929.2	ncRNA	LOC103691468	lncRNA	79.1959072767169	58.9674739077561	5.93943719477613	45.9349807270594	1.85442771725809	12.1825702538645	-1.25129183354781	0.154814124476079	http://www.ncbi.nlm.nih.gov/nuccore/XR_590929.2
XR_358203.2	ncRNA	LOC102550426	lncRNA	5.93690174621323	5.89407758427668	5.63244903327484	12.8993840224137	11.5785432792067	8.73806153401184	0.909696550246077	0.154900439464787	http://www.ncbi.nlm.nih.gov/nuccore/XR_358203.2
XR_001836989.1	ncRNA	LOC108350216	lncRNA	0.977217503054354	6.8818791955257	9.94788768133799	1.11300779309871	0.946561261073403	4.51985451933219	-1.38051755032642	0.154991323034645	http://www.ncbi.nlm.nih.gov/nuccore/XR_001836989.1
XR_001840774.1	misc_RNA	Ush2a	protein_coding	70.2582218704992	98.2844511382257	42.8829308640603	130.254433698299	101.294914343472	72.0978152602524	0.517759805629426	0.155006899441071	http://www.ncbi.nlm.nih.gov/nuccore/XR_001840774.1
XR_001836343.1	ncRNA	LOC102556513	lncRNA	0.983010664353786	5.91809223594721	1.19230663715472	10.6867743351883	7.7239808916306	2.50216275253788	1.32326749266305	0.155220262939628	http://www.ncbi.nlm.nih.gov/nuccore/XR_001836343.1
XR_001835407.1	misc_RNA	Pdzd7	protein_coding	11.8897188556782	4.90034313261124	4.58570286341028	3.22957094506198	3.86941924969233	1.70200291127685	-1.25230294904705	0.155353764903867	http://www.ncbi.nlm.nih.gov/nuccore/XR_001835407.1
XR_001838109.1	ncRNA	LOC108351057	lncRNA	0	3.9370478209118	4.41946745808718	0.00571874610987685	0	0.905219447444052	-2.72644249076847	0.155559515046887	http://www.ncbi.nlm.nih.gov/nuccore/XR_001838109.1
XR_594089.2	ncRNA	LOC100909637	lncRNA	12.8597109393034	19.6682357516733	11.3197214443722	9.6668039889279	2.8488042426738	11.5731399718875	-0.854895268458181	0.155798236993585	http://www.ncbi.nlm.nih.gov/nuccore/XR_594089.2
XR_352602.3	ncRNA	LOC102547080	lncRNA	1.97329043824485	5.91129029242764	2.3016161495653	3.31922061258069	10.6409669298348	8.84419179856824	1.13494550627743	0.155954514816525	http://www.ncbi.nlm.nih.gov/nuccore/XR_352602.3
XR_001835572.1	ncRNA	LOC108349238	lncRNA	47.513241424087	35.3690118803939	23.7451576784969	39.9398266506254	52.095221334186	61.7863644119359	0.526266697070946	0.156000094839902	http://www.ncbi.nlm.nih.gov/nuccore/XR_001835572.1
XR_001841337.1	ncRNA	LOC108352929	lncRNA	182.117143267712	47.1190474356606	94.4081322045046	113.790374118804	7.62085839996695	43.0638425498571	-0.97304812935144	0.156186508306129	http://www.ncbi.nlm.nih.gov/nuccore/XR_001841337.1
XR_001842388.1	ncRNA	LOC108353214	lncRNA	3.96436126182295	0.97292796911759	2.2629164951662	0.00571874610987685	0	0.905219447444052	-2.51229854597994	0.15625631492731	http://www.ncbi.nlm.nih.gov/nuccore/XR_001842388.1
XR_592617.2	ncRNA	LOC102546747	lncRNA	29.7012372420721	8.81052252794328	25.7476145909216	12.9217683535781	6.7101874428303	16.8702975566922	-0.807352000379545	0.156477614319735	http://www.ncbi.nlm.nih.gov/nuccore/XR_592617.2
XR_351688.2	misc_RNA	Ndufc1	protein_coding	66.2910576273904	88.4321530197828	92.020795978331	102.374348848386	105.148707322094	117.243021478276	0.397899767549106	0.156645319008489	http://www.ncbi.nlm.nih.gov/nuccore/XR_351688.2
XR_591308.2	ncRNA	LOC102555028	lncRNA	44.5336766214749	35.3599094653217	42.6586859449219	64.5932917036569	55.9518425380621	47.4991834608161	0.452385617619665	0.156694393287388	http://www.ncbi.nlm.nih.gov/nuccore/XR_591308.2
XR_001837639.1	ncRNA	LOC102548902	lncRNA	11.8772516596219	9.8204175763857	10.1311235511455	7.4962737593124	2.86457729768381	6.18611029999838	-0.931604514269449	0.156912234839447	http://www.ncbi.nlm.nih.gov/nuccore/XR_001837639.1
XR_593668.2	ncRNA	LOC102550959	lncRNA	0.977325522112806	11.8264083011967	4.54791619446538	7.61787218867005	16.437410952727	11.4341206295884	1.01715044089322	0.157014736796955	http://www.ncbi.nlm.nih.gov/nuccore/XR_593668.2
XR_595892.2	ncRNA	LOC102549967	lncRNA	11.8586513729643	28.5109170821013	25.7623302043245	19.2721871984224	12.538947155776	6.0029580858741	-0.805824919881321	0.157026309249916	http://www.ncbi.nlm.nih.gov/nuccore/XR_595892.2
XR_001839106.1	ncRNA	LOC108351605	lncRNA	33.6658393478974	12.7479279455628	19.1524396534654	29.1365360678488	41.5141350782311	30.7911248909872	0.62647182988318	0.157577177636108	http://www.ncbi.nlm.nih.gov/nuccore/XR_001839106.1
XR_001841375.1	ncRNA	LOC102546539	lncRNA	4.95487343028336	0.970028643973808	3.36686515723927	1.06979691343494	0.966711680658735	0	-2.04712667948954	0.157702901082608	http://www.ncbi.nlm.nih.gov/nuccore/XR_001841375.1
XR_593980.2	ncRNA	LOC102549146	lncRNA	35.6343771573923	26.5226463993695	22.5594518528481	46.2896604890206	29.8660358870553	46.768135521425	0.532456327101735	0.158152550082261	http://www.ncbi.nlm.nih.gov/nuccore/XR_593980.2
XR_001837055.1	ncRNA	LOC103691747	lncRNA	0	0.986434866180111	0.00935965591112886	1.1133454096642	3.88097555546518	1.72847331824821	2.351279884395	0.158175429545034	http://www.ncbi.nlm.nih.gov/nuccore/XR_001837055.1
XR_001838240.1	ncRNA	LOC103690379	lncRNA	4.95487343028336	0.970028643973808	3.36686515723927	1.0697316650818	0	0.883935101878219	-2.06038034548679	0.158329919479407	http://www.ncbi.nlm.nih.gov/nuccore/XR_001838240.1
XR_594349.2	misc_RNA	Vwa3b	protein_coding	175.152964361164	241.73582508182	104.664657403245	244.556556825225	274.974177018571	200.817408540023	0.464090665213475	0.158399342561277	http://www.ncbi.nlm.nih.gov/nuccore/XR_594349.2
XR_001835544.1	ncRNA	LOC108348873	lncRNA	0	2.95929550672053	1.14433249062624	6.41986929439403	6.77868151900502	0.756811599933533	1.6786019059003	0.158553909385286	http://www.ncbi.nlm.nih.gov/nuccore/XR_001835544.1
XR_001839843.1	ncRNA	LOC108351947	lncRNA	0	0	4.32488704082041	3.26917711952734	6.77963855634917	3.47381331509183	1.58446483311931	0.158923268530241	http://www.ncbi.nlm.nih.gov/nuccore/XR_001839843.1
XR_359353.3	ncRNA	LOC102546534	lncRNA	12.8632303907035	14.7434342021019	11.2842709701465	9.63322627714908	0.918786206428691	9.80036418766111	-0.923858484986659	0.158957958756032	http://www.ncbi.nlm.nih.gov/nuccore/XR_359353.3
XR_001842089.1	ncRNA	LOC108348772	lncRNA	56.3907307461848	72.6975670037661	113.18237648899	52.827358603692	59.815404149769	61.7098366645085	-0.470085134366832	0.159773184080438	http://www.ncbi.nlm.nih.gov/nuccore/XR_001842089.1
XR_001841538.1	misc_RNA	Got1l1	protein_coding	0.973897808362651	14.7660474874316	11.1652092430118	25.740981769846	15.4182048788526	12.212724867453	0.979664310549543	0.159892480108565	http://www.ncbi.nlm.nih.gov/nuccore/XR_001841538.1
XR_360062.3	ncRNA	LOC102552389	lncRNA	30.6793895116516	35.3874077879983	18.1300677280985	40.9452137632428	50.1982928925821	31.6061574869989	0.536154991798208	0.160078399747298	http://www.ncbi.nlm.nih.gov/nuccore/XR_360062.3
XR_360061.3	ncRNA	LOC102552389	lncRNA	30.6829782016029	34.4091747619911	12.56787985542	38.7971415991129	49.235952231299	30.7273170436282	0.604517967307373	0.160264137289528	http://www.ncbi.nlm.nih.gov/nuccore/XR_360061.3
NR_031934.1	precursor_RNA	Mir221	ncRNA	5.93491980533134	10.8318866593928	2.37869930724555	0.0381140874155304	3.8754014466946	3.56527405571542	-1.29753734855681	0.160710095392065	http://www.ncbi.nlm.nih.gov/nuccore/NR_031934.1
XR_001840159.1	ncRNA	LOC100910970	lncRNA	9.89968891408662	4.8963620590515	10.0547840020715	3.26166756904176	2.87631176869768	6.25362695425212	-0.972376668782523	0.160749797263828	http://www.ncbi.nlm.nih.gov/nuccore/XR_001840159.1
XR_001840243.1	ncRNA	LOC103693395	lncRNA	0.980041424685086	7.88469382371972	3.40763608777378	7.57114476331373	11.6028703427409	6.98558885857351	1.0682261987752	0.160849023193925	http://www.ncbi.nlm.nih.gov/nuccore/XR_001840243.1
XR_001838618.1	ncRNA	LOC102557388	lncRNA	13.8727045282063	4.89783031593791	4.6016845862661	17.1897966413416	13.499747746122	11.3817836295997	0.831526910472851	0.161081272006304	http://www.ncbi.nlm.nih.gov/nuccore/XR_001838618.1
XR_001840709.1	ncRNA	LOC102546787	lncRNA	42.5371410286529	64.8500665139737	76.2286855073373	65.5203144720196	29.8651862346008	28.9298715025238	-0.564497869649146	0.161205927797107	http://www.ncbi.nlm.nih.gov/nuccore/XR_001840709.1
XR_592081.2	ncRNA	LOC103692101	lncRNA	534.370022529894	370.38934721846	580.450635069991	356.618162673959	243.054600284563	499.004762171355	-0.434137902154895	0.161215459991799	http://www.ncbi.nlm.nih.gov/nuccore/XR_592081.2
XR_001842795.1	ncRNA	LOC103690083	lncRNA	459.153904282595	431.315071381054	618.591471384749	427.680476991037	371.410332455329	389.487902399375	-0.343981736517396	0.161390501973896	http://www.ncbi.nlm.nih.gov/nuccore/XR_001842795.1
XR_595510.2	ncRNA	LOC102552819	lncRNA	34.6361085186077	39.3133941481399	24.8288552651176	51.6792520475939	50.1766431253497	36.902966616356	0.482596860695901	0.161410409278371	http://www.ncbi.nlm.nih.gov/nuccore/XR_595510.2
XR_597761.1	ncRNA	LOC103690083	lncRNA	473.011969947922	370.391592138417	589.392621390515	400.747848854468	333.778451255213	381.582784100147	-0.359837630484725	0.161480113310089	http://www.ncbi.nlm.nih.gov/nuccore/XR_597761.1
XR_595427.2	misc_RNA	Ikbke	protein_coding	649.161823951703	642.580268060446	456.051150700565	1041.65065524093	733.189693103973	539.134057562465	0.404016932158344	0.161990632558732	http://www.ncbi.nlm.nih.gov/nuccore/XR_595427.2
NR_031892.1	precursor_RNA	Mir146a	ncRNA	0	0.986434866180111	0.00935965591112886	3.21904560069184	0	4.49582119551581	2.53208783038397	0.162014400599066	http://www.ncbi.nlm.nih.gov/nuccore/NR_031892.1
XR_001838382.1	ncRNA	LOC102554773	lncRNA	14.8625561481869	5.88196785625045	4.61611552891322	12.9699465862483	10.5774378278031	22.199499711002	0.839656814355427	0.16205691478692	http://www.ncbi.nlm.nih.gov/nuccore/XR_001838382.1
XR_001840115.1	misc_RNA	Flywch2	protein_coding	47.4935160027465	73.7192264114268	38.331854117035	72.1958979891211	82.018554934945	66.9144936679653	0.466830649001984	0.162110273609019	http://www.ncbi.nlm.nih.gov/nuccore/XR_001840115.1
XR_361894.2	ncRNA	LOC102551873	lncRNA	0	0.986434866180111	0.00935965591112886	5.30426562599986	2.89507026260943	0	2.61137233386565	0.162110571456439	http://www.ncbi.nlm.nih.gov/nuccore/XR_361894.2
XR_001835535.1	ncRNA	LOC102549233	lncRNA	0	0	1.09042915290581	1.13052104373976	0	8.1855857311209	2.7339682484414	0.162364194745692	http://www.ncbi.nlm.nih.gov/nuccore/XR_001835535.1
XR_001840654.1	ncRNA	LOC108352432	lncRNA	32.6494582248292	58.0098396366765	21.5387324212982	17.3198350507585	27.0247231073633	28.26396897108	-0.624942195507152	0.162428268274935	http://www.ncbi.nlm.nih.gov/nuccore/XR_001840654.1
XR_001835896.1	ncRNA	LOC102553298	lncRNA	0	0	1.09042915290581	0.0419930130934278	5.83008507907984	2.62183051666686	2.6399921768025	0.162589090027859	http://www.ncbi.nlm.nih.gov/nuccore/XR_001835896.1
XR_001840146.1	ncRNA	LOC108352078	lncRNA	0	7.86357898970386	13.2348441002683	3.20881261061165	1.92179492757448	1.72792726466172	-1.57404855147779	0.162667259192915	http://www.ncbi.nlm.nih.gov/nuccore/XR_001840146.1
XR_593938.1	ncRNA	LOC103693105	lncRNA	0	0	1.09042915290581	5.30426562599986	2.89507026260943	0	2.57376296489996	0.16270469476887	http://www.ncbi.nlm.nih.gov/nuccore/XR_593938.1
XR_590407.2	ncRNA	LOC103691204	lncRNA	3.95956077066129	4.92153356676187	1.21082397420803	1.18797584335493	10.6302351706265	13.3808572415251	1.28519632607383	0.162785113518646	http://www.ncbi.nlm.nih.gov/nuccore/XR_590407.2
XR_001835929.1	ncRNA	LOC103691204	lncRNA	3.95956077066129	4.92153356676187	1.21082397420803	1.18797584335493	10.6302351706265	13.3808572415251	1.2851954878206	0.162819749865665	http://www.ncbi.nlm.nih.gov/nuccore/XR_001835929.1
XR_001841760.1	ncRNA	LOC102555284	lncRNA	14.8371997848606	10.7857082266548	27.8382993567008	11.8284039400222	8.66528510364823	10.5718263399596	-0.772450195791818	0.162846962095629	http://www.ncbi.nlm.nih.gov/nuccore/XR_001841760.1
XR_597275.2	ncRNA	LOC103694346	lncRNA	83.1206205088119	99.245494487879	78.669617935236	115.273914579124	110.939364330314	111.903473275521	0.371560360192735	0.163598745509894	http://www.ncbi.nlm.nih.gov/nuccore/XR_597275.2
XR_001836172.1	ncRNA	LOC108349650	lncRNA	20.7803462038886	18.660893094435	22.4311180515692	12.938162889989	8.64711167271966	17.7434280101245	-0.643897670667854	0.163660456215759	http://www.ncbi.nlm.nih.gov/nuccore/XR_001836172.1
XR_001841714.1	ncRNA	LOC108348457	lncRNA	163.291377511558	96.2651423082523	130.268287632089	96.9633495076469	72.313253233524	118.212934312125	-0.437870084781101	0.163719822979882	http://www.ncbi.nlm.nih.gov/nuccore/XR_001841714.1
XR_597161.2	ncRNA	LOC102557216	lncRNA	9.90823861498112	6.88056162093563	1.26440683786077	0.0298325960208357	0	5.48657146422451	-1.64428964558657	0.163735172751531	http://www.ncbi.nlm.nih.gov/nuccore/XR_597161.2
XR_001835779.1	misc_RNA	LOC108348727	protein_coding	46.5049193441098	77.6610757042224	28.2965308872804	58.254351757405	83.9527327151256	78.4570704156962	0.530341534127969	0.163777836760323	http://www.ncbi.nlm.nih.gov/nuccore/XR_001835779.1
XR_001840918.1	ncRNA	LOC103692325	lncRNA	0.990057583401032	0	1.11119648440719	4.28442692849386	0	5.38415543322993	2.02912631419872	0.163957530674946	http://www.ncbi.nlm.nih.gov/nuccore/XR_001840918.1
XR_001840809.1	ncRNA	LOC108352522	lncRNA	8.91075196941388	6.87469514670325	5.67577864243427	4.27380139727213	0	4.47425579732765	-1.26664994483808	0.164152557436119	http://www.ncbi.nlm.nih.gov/nuccore/XR_001840809.1
XR_360672.3	ncRNA	LOC102551048	lncRNA	4.94507829366458	3.92018821164477	7.77790816205709	0.033996370613947	0.946671480403063	5.45796010279994	-1.29894769379216	0.164304035585957	http://www.ncbi.nlm.nih.gov/nuccore/XR_360672.3
XR_001837333.1	misc_RNA	Mroh8	protein_coding	14.8484242510556	18.6929506939448	3.57103859171088	24.7441587390401	26.0721107011902	13.9520708147853	0.789477163774898	0.164479251577381	http://www.ncbi.nlm.nih.gov/nuccore/XR_001837333.1
XR_146185.4	ncRNA	LOC100911946	lncRNA	180.096537164041	202.402375366737	202.114077791521	201.542628014517	260.484442761094	286.484317479653	0.357648215861136	0.16465263595785	http://www.ncbi.nlm.nih.gov/nuccore/XR_146185.4
XR_001840856.1	ncRNA	LOC108352553	lncRNA	1.97943288219404	2.95592260641586	0.0418441049915337	2.77555756156289e-17	2.77555756156289e-17	2.77555756156289e-17	-3.8473599866557	0.16465586706165	http://www.ncbi.nlm.nih.gov/nuccore/XR_001840856.1
XR_357689.2	ncRNA	LOC102554726	lncRNA	1.97943288219404	2.95592260641586	0.0418441049915337	2.77555756156289e-17	2.77555756156289e-17	2.77555756156289e-17	-3.84735843165931	0.164667285537826	http://www.ncbi.nlm.nih.gov/nuccore/XR_357689.2
XR_590948.1	ncRNA	LOC103691481	lncRNA	1.97943288219404	2.95592260641586	0.0418441049915337	2.77555756156289e-17	2.77555756156289e-17	2.77555756156289e-17	-3.84735438902698	0.164696977703773	http://www.ncbi.nlm.nih.gov/nuccore/XR_590948.1
XR_359560.3	ncRNA	LOC102552822	lncRNA	1.97943288219404	2.95592260641586	0.0418441049915337	2.77555756156289e-17	2.77555756156289e-17	2.77555756156289e-17	-3.84735336146882	0.164704526428789	http://www.ncbi.nlm.nih.gov/nuccore/XR_359560.3
XR_590823.2	ncRNA	LOC102548141	lncRNA	1.97943288219404	2.95592260641586	0.0418441049915337	2.77555756156289e-17	2.77555756156289e-17	2.77555756156289e-17	-3.84735297351177	0.164707376632172	http://www.ncbi.nlm.nih.gov/nuccore/XR_590823.2
XR_001837859.1	misc_RNA	LOC102550711	misc_RNA	10.8834898105566	14.7518770627923	7.96006586049446	4.47691712122033	20.246239988586	40.9282042713676	0.958587807358544	0.164949516848474	http://www.ncbi.nlm.nih.gov/nuccore/XR_001837859.1
XR_001842468.1	ncRNA	LOC108353232	lncRNA	2.97369346020503	0	2.23065052110513	2.77555756156289e-17	2.77555756156289e-17	2.77555756156289e-17	-3.89471223351881	0.165099126504066	http://www.ncbi.nlm.nih.gov/nuccore/XR_001842468.1
XR_001836351.1	ncRNA	LOC103691214	lncRNA	2.97369346020503	0	2.23065052110513	2.77555756156289e-17	2.77555756156289e-17	2.77555756156289e-17	-3.89471309364915	0.165117562285464	http://www.ncbi.nlm.nih.gov/nuccore/XR_001836351.1
XR_001842513.1	ncRNA	LOC102555396	lncRNA	0.991924019248511	0	0.0093617019586357	4.24999169023789	0.946227081263216	1.72765313183987	2.38694229728375	0.165117733460804	http://www.ncbi.nlm.nih.gov/nuccore/XR_001842513.1
XR_001835833.1	ncRNA	LOC108349584	lncRNA	2.97369346020503	0	2.23065052110513	2.77555756156289e-17	2.77555756156289e-17	2.77555756156289e-17	-3.89471310304052	0.16511776359881	http://www.ncbi.nlm.nih.gov/nuccore/XR_001835833.1
XR_351311.3	ncRNA	LOC102556480	lncRNA	0	2.95581383446435	2.23059694575244	2.77555756156289e-17	2.77555756156289e-17	2.77555756156289e-17	-3.8910978619658	0.165454103792647	http://www.ncbi.nlm.nih.gov/nuccore/XR_351311.3
XR_001836870.1	ncRNA	LOC103691669	lncRNA	0	2.95581383446435	2.23059694575244	2.77555756156289e-17	2.77555756156289e-17	2.77555756156289e-17	-3.89110036624697	0.165527858690627	http://www.ncbi.nlm.nih.gov/nuccore/XR_001836870.1
XR_596080.2	ncRNA	LOC102548458	lncRNA	1.97214735432017	0	9.81655154959426	0.0111011077181692	0	1.82517508014709	-2.46018560251718	0.165529691375027	http://www.ncbi.nlm.nih.gov/nuccore/XR_596080.2
XR_001838991.1	ncRNA	LOC102554082	lncRNA	25.7466682872995	15.7149156921408	9.15444218649069	23.7393110951171	27.9810599927017	28.2161538041074	0.651171477580324	0.16583427168297	http://www.ncbi.nlm.nih.gov/nuccore/XR_001838991.1
XR_001838990.1	ncRNA	LOC102554082	lncRNA	25.7466682872995	15.7149156921408	9.15444218649069	23.7393110951171	27.9810599927017	28.2161538041074	0.651172390750052	0.165862057474752	http://www.ncbi.nlm.nih.gov/nuccore/XR_001838990.1
XR_001837438.1	ncRNA	LOC102548047	lncRNA	128.637771787508	146.396825402701	154.924629478686	118.487369157829	122.537688579248	90.6581758283782	-0.374912198584948	0.166145767273381	http://www.ncbi.nlm.nih.gov/nuccore/XR_001837438.1
XR_354957.3	ncRNA	LOC102553034	lncRNA	3.95352831683461	6.88686630021359	4.52573603634029	2.15477329062899	1.92628791822924	1.74315738018481	-1.34683186074859	0.16626844514693	http://www.ncbi.nlm.nih.gov/nuccore/XR_354957.3
XR_358198.3	ncRNA	LOC102550135	lncRNA	219.66444465202	311.448726241355	533.061322325145	183.258205660979	288.478808794939	290.005471492116	-0.481016632658256	0.166336626130882	http://www.ncbi.nlm.nih.gov/nuccore/XR_358198.3
XR_001835813.1	ncRNA	LOC102546835	lncRNA	14.8367521622237	13.7408161237433	25.6568360079952	8.66447036633121	7.68930068876993	16.0144852353206	-0.72880120228051	0.166468717520564	http://www.ncbi.nlm.nih.gov/nuccore/XR_001835813.1
XR_591861.2	ncRNA	LOC103691972	lncRNA	0.974398176827888	6.86916275523868	17.6300519054569	3.23876059893027	4.84332808118518	1.69065875862647	-1.35488336609166	0.166471952673309	http://www.ncbi.nlm.nih.gov/nuccore/XR_591861.2
XR_597790.2	ncRNA	LOC103690083	lncRNA	399.785424207401	300.631470401238	478.23498870257	342.551777908941	260.451274824404	310.198213844691	-0.367715937733445	0.166693977965927	http://www.ncbi.nlm.nih.gov/nuccore/XR_597790.2
XR_001842805.1	ncRNA	LOC103690083	lncRNA	429.470330439656	338.950487692384	548.956683117741	377.035368825403	302.905086287435	344.560442731215	-0.362262712836883	0.166730669565206	http://www.ncbi.nlm.nih.gov/nuccore/XR_001842805.1
XR_001837835.1	misc_RNA	Sigmar1	protein_coding	928.222080975531	816.479159011405	672.74580432371	947.014051298672	1031.30884763211	1021.36080188438	0.311079320020641	0.166825593227778	http://www.ncbi.nlm.nih.gov/nuccore/XR_001837835.1
XR_001840593.1	misc_RNA	Bicdl1	protein_coding	283.011272842201	354.704525143153	285.278705920667	358.790895175467	373.344733485738	428.339439141357	0.330317207701211	0.166873573706748	http://www.ncbi.nlm.nih.gov/nuccore/XR_001840593.1
XR_591642.2	ncRNA	LOC102557338	lncRNA	280.043465301647	362.570395779205	253.883348280578	172.472505333487	234.433427730911	277.714992377386	-0.388010442488908	0.166894696484211	http://www.ncbi.nlm.nih.gov/nuccore/XR_591642.2
NR_128673.1	precursor_RNA	Mir3064	ncRNA	35.6212647388908	30.44358557612	47.0433792711943	38.6241920325526	17.3248471188935	19.2808388028875	-0.589811170464053	0.166985403801961	http://www.ncbi.nlm.nih.gov/nuccore/NR_128673.1
XR_351624.2	ncRNA	LOC102546477	lncRNA	1.9793497215349	0	3.29376216283529	2.77555756156289e-17	2.77555756156289e-17	2.77555756156289e-17	-3.91670544527441	0.167011756035444	http://www.ncbi.nlm.nih.gov/nuccore/XR_351624.2
XR_001840643.1	ncRNA	LOC108352425	lncRNA	1.9793497215349	0	3.29376216283529	2.77555756156289e-17	2.77555756156289e-17	2.77555756156289e-17	-3.91671743686124	0.167107744611876	http://www.ncbi.nlm.nih.gov/nuccore/XR_001840643.1
XR_001836601.1	ncRNA	LOC108349958	lncRNA	1.9793497215349	0	3.29376216283529	2.77555756156289e-17	2.77555756156289e-17	2.77555756156289e-17	-3.91671787360323	0.167111242568137	http://www.ncbi.nlm.nih.gov/nuccore/XR_001836601.1
XR_590130.2	ncRNA	LOC102555648	lncRNA	2.77555756156289e-17	2.77555756156289e-17	2.77555756156289e-17	2.14454154321935	2.91194105064891	0	3.83939395194432	0.16714378619497	http://www.ncbi.nlm.nih.gov/nuccore/XR_590130.2
XR_001842782.1	ncRNA	LOC103690083	lncRNA	467.074554272029	366.461605397149	581.532995643855	396.439298182948	329.919078957457	379.823028930478	-0.354751090954193	0.167144275860463	http://www.ncbi.nlm.nih.gov/nuccore/XR_001842782.1
XR_001840444.1	ncRNA	LOC108352297	lncRNA	2.77555756156289e-17	2.77555756156289e-17	2.77555756156289e-17	2.14454154321935	2.91194105064891	0	3.839399293137	0.167185411426149	http://www.ncbi.nlm.nih.gov/nuccore/XR_001840444.1
XR_001839582.1	ncRNA	LOC108351803	lncRNA	2.77555756156289e-17	2.77555756156289e-17	2.77555756156289e-17	0.0256344374208223	1.93138685319119	2.69346989433996	3.75449696799264	0.167189498017429	http://www.ncbi.nlm.nih.gov/nuccore/XR_001839582.1
XR_359583.3	ncRNA	LOC102550431	lncRNA	0	1.96531801062376	3.29371791092392	2.77555756156289e-17	2.77555756156289e-17	2.77555756156289e-17	-3.91433444090708	0.167447133473107	http://www.ncbi.nlm.nih.gov/nuccore/XR_359583.3
XR_001836115.1	ncRNA	LOC108349293	lncRNA	3.94657495001869	11.8072785354426	8.96897769327958	3.2618584633749	3.85202529917378	5.3285488246298	-0.962665945259025	0.167504281227062	http://www.ncbi.nlm.nih.gov/nuccore/XR_001836115.1
XR_001841776.1	ncRNA	LOC108348502	lncRNA	0	1.96531801062376	3.29371791092392	2.77555756156289e-17	2.77555756156289e-17	2.77555756156289e-17	-3.91434201425535	0.167512168475265	http://www.ncbi.nlm.nih.gov/nuccore/XR_001841776.1
XR_001841775.1	ncRNA	LOC108348502	lncRNA	0	1.96531801062376	3.29371791092392	2.77555756156289e-17	2.77555756156289e-17	2.77555756156289e-17	-3.91435086037664	0.167588193898822	http://www.ncbi.nlm.nih.gov/nuccore/XR_001841775.1
XR_001841380.1	ncRNA	LOC103693717	lncRNA	18.8023767423514	21.6259737602064	13.5799031591187	8.66627832536686	15.4738796505339	8.73989069135158	-0.711531232644025	0.167937193821606	http://www.ncbi.nlm.nih.gov/nuccore/XR_001841380.1
XR_001836545.1	ncRNA	LOC108349925	lncRNA	3.94915910656151	7.86396519365778	8.91758900545635	3.37205877349308	21.2774802255236	17.7061568871444	1.02223711638793	0.167986157626468	http://www.ncbi.nlm.nih.gov/nuccore/XR_001836545.1
XR_001842783.1	ncRNA	LOC103690083	lncRNA	477.95932065975	379.234574977656	603.986527278076	409.36721276418	336.670476475148	395.691313162721	-0.355372180430405	0.168043584953376	http://www.ncbi.nlm.nih.gov/nuccore/XR_001842783.1
XR_352401.3	ncRNA	LOC102554564	lncRNA	2.77555756156289e-17	2.77555756156289e-17	2.77555756156289e-17	3.18432967151768	1.93096786973833	0	3.85872158947489	0.168067025759957	http://www.ncbi.nlm.nih.gov/nuccore/XR_352401.3
XR_596514.1	misc_RNA	RGD1308750	transcribed_pseudogene	0.98849694355222	0.980679656246126	1.12887076437023	2.1882161867489	3.86477612775582	3.52940962208529	1.53036061569469	0.168171672776444	http://www.ncbi.nlm.nih.gov/nuccore/XR_596514.1
XR_001840711.1	ncRNA	LOC102546787	lncRNA	44.517259171561	64.8491595710034	76.2362824426903	67.6606792478198	27.9288802405653	29.8175413154129	-0.567431565706768	0.168483934534285	http://www.ncbi.nlm.nih.gov/nuccore/XR_001840711.1
XR_001839516.1	ncRNA	LOC108351773	lncRNA	0	0	2.16619826805807	2.18062837252306	1.91439913233655	4.47520448737566	1.85435592283734	0.168634265890867	http://www.ncbi.nlm.nih.gov/nuccore/XR_001839516.1
XR_001840183.1	ncRNA	LOC102549418	lncRNA	13.870819405653	1.94029018523902	8.96934302331651	8.72373546509879	24.1766016433274	14.9464421511513	0.941581728037236	0.168720740416185	http://www.ncbi.nlm.nih.gov/nuccore/XR_001840183.1
XR_001837628.1	ncRNA	LOC103692178	lncRNA	2.96022014781766	6.88434498794899	6.69990335280643	1.11323259451101	2.90073316352665	2.65375126421091	-1.25072896218984	0.168807243569305	http://www.ncbi.nlm.nih.gov/nuccore/XR_001837628.1
XR_592705.2	ncRNA	LOC103692460	lncRNA	18.7914384360425	32.4409081950325	24.7254462068803	33.4358008454198	50.2165804239568	28.0749943284902	0.553477921693343	0.169039961530749	http://www.ncbi.nlm.nih.gov/nuccore/XR_592705.2
XR_001836964.1	ncRNA	LOC103690134	lncRNA	40.5739822754432	38.3170956634471	35.9742821644678	19.4765213192354	32.8268104988014	29.1033190633726	-0.490966313506892	0.169074124065728	http://www.ncbi.nlm.nih.gov/nuccore/XR_001836964.1
XR_001838480.1	ncRNA	LOC108351266	lncRNA	1.97325977378695	4.9213697404777	3.38145153636888	6.49131160493596	11.6198525994637	4.2964321557316	1.09614882154419	0.169164448128036	http://www.ncbi.nlm.nih.gov/nuccore/XR_001838480.1
XR_001835968.1	ncRNA	LOC103691231	lncRNA	10.8802247578227	13.7581518772717	13.4643843153031	5.43412294723908	8.69347766261939	7.94095904734935	-0.771425272405483	0.169373956041797	http://www.ncbi.nlm.nih.gov/nuccore/XR_001835968.1
XR_001841356.1	ncRNA	LOC102547888	lncRNA	16.8294776738547	16.7139244165977	6.90193850052644	23.6790369901915	22.1905909233221	18.4390963122015	0.655654934441379	0.169375501498407	http://www.ncbi.nlm.nih.gov/nuccore/XR_001841356.1
XR_001840097.1	ncRNA	LOC108352051	lncRNA	0	1.96054163763633	5.46139739668959	8.5740612193272	3.83007358040019	7.06209751486015	1.36059466593918	0.169403712436263	http://www.ncbi.nlm.nih.gov/nuccore/XR_001840097.1
XR_590686.2	misc_RNA	Pdzd7	protein_coding	11.8881441047305	4.89898760742438	5.68529415785244	4.2853536893019	3.86431915092591	1.69037905034387	-1.17089003650897	0.169465488201378	http://www.ncbi.nlm.nih.gov/nuccore/XR_590686.2
XR_001840966.1	ncRNA	LOC102555043	lncRNA	16.8304868150876	16.7156081624084	5.79381285631245	8.77398325449289	46.4353893164354	17.4988627014285	0.878549362553579	0.169515700077855	http://www.ncbi.nlm.nih.gov/nuccore/XR_001840966.1
XR_356705.3	misc_RNA	Mobp	protein_coding	2.77555756156289e-17	2.77555756156289e-17	2.77555756156289e-17	0.0256912285757911	2.91228825297196	1.76030789953163	3.76973442643795	0.169552715058004	http://www.ncbi.nlm.nih.gov/nuccore/XR_356705.3
XR_001841144.1	ncRNA	LOC108352760	lncRNA	2.77555756156289e-17	2.77555756156289e-17	2.77555756156289e-17	0.0256912285757911	2.91228825297196	1.76030789953163	3.76972024897306	0.169672507197701	http://www.ncbi.nlm.nih.gov/nuccore/XR_001841144.1
XR_001838341.1	ncRNA	LOC102550954	lncRNA	29.6960975531687	15.6989922322179	25.7982681217552	19.3226467950611	17.382217732283	7.76618895645137	-0.679714903721212	0.169677430326593	http://www.ncbi.nlm.nih.gov/nuccore/XR_001838341.1
XR_001837326.1	ncRNA	LOC108350503	lncRNA	2.96286816567181	5.90282429230647	4.50048589202804	10.7470980176905	14.5223135173674	2.46474727283729	1.02933640849465	0.1699188902717	http://www.ncbi.nlm.nih.gov/nuccore/XR_001837326.1
XR_351373.3	ncRNA	LOC102546727	lncRNA	39.6147428876269	5.85805791504648	20.2552106609547	19.1940913008153	0.908942768510847	9.67892512376989	-1.12957708026813	0.170076302368784	http://www.ncbi.nlm.nih.gov/nuccore/XR_351373.3
XR_001841544.1	misc_RNA	Kcnn1	protein_coding	37.6156044149293	31.4457247083487	17.0280794296341	33.4692336363546	36.6376896693212	56.5676180575501	0.554011102309781	0.170630340999249	http://www.ncbi.nlm.nih.gov/nuccore/XR_001841544.1
XR_001838467.1	ncRNA	LOC108351256	lncRNA	6.94837148602642	0	0.0556854780733642	2.77555756156289e-17	2.77555756156289e-17	2.77555756156289e-17	-4.2972904172043	0.170738574944903	http://www.ncbi.nlm.nih.gov/nuccore/XR_001838467.1
XR_001836931.1	ncRNA	LOC102547266	lncRNA	6.92241229974865	8.84425254942787	8.96908729438255	3.24767667248552	7.77642059477371	0	-1.16648406175917	0.170807129995734	http://www.ncbi.nlm.nih.gov/nuccore/XR_001836931.1
XR_001841285.1	ncRNA	LOC108352886	lncRNA	56.4283190431201	25.5232680131578	29.3074037683468	26.9138900950483	26.052426826839	21.0775881457265	-0.588062370581695	0.170842978631394	http://www.ncbi.nlm.nih.gov/nuccore/XR_001841285.1
XR_590131.2	ncRNA	LOC102555770	lncRNA	0	1.96812477617858	2.21177234528728	5.38649808415107	0	9.89663554962069	1.77809239880453	0.171008401234932	http://www.ncbi.nlm.nih.gov/nuccore/XR_590131.2
XR_590674.2	ncRNA	LOC102549441	lncRNA	1.98510687366214	0	0.0181852775699161	1.13099053290265	3.865003408241	4.45633133932323	2.03118435042815	0.17135672791317	http://www.ncbi.nlm.nih.gov/nuccore/XR_590674.2
XR_589918.2	ncRNA	LOC103690958	lncRNA	54.4317734866181	47.1588471382045	41.6247884084247	38.7338837666836	42.4889708601457	17.4152962988661	-0.542115368398649	0.171723277301374	http://www.ncbi.nlm.nih.gov/nuccore/XR_589918.2
XR_001836701.1	ncRNA	LOC108350005	lncRNA	5.95116937484866	0	2.27695969951817	0.00573473644351663	0.972826915665675	0	-2.67465193257513	0.17177996562507	http://www.ncbi.nlm.nih.gov/nuccore/XR_001836701.1
XR_001836700.1	ncRNA	LOC108350005	lncRNA	5.95116937484866	0	2.27695969951817	0.00573473644351663	0.972826915665675	0	-2.67465102221577	0.171865304964763	http://www.ncbi.nlm.nih.gov/nuccore/XR_001836700.1
XR_001836699.1	ncRNA	LOC108350005	lncRNA	5.95116937484866	0	2.27695969951817	0.00573473644351663	0.972826915665675	0	-2.67465088727	0.171877963129326	http://www.ncbi.nlm.nih.gov/nuccore/XR_001836699.1
XR_001836698.1	ncRNA	LOC108350005	lncRNA	5.95116937484866	0	2.27695969951817	0.00573473644351663	0.972826915665675	0	-2.67464974389776	0.171985296744905	http://www.ncbi.nlm.nih.gov/nuccore/XR_001836698.1
XR_085968.5	misc_RNA	Mettl16	misc_RNA	684.784090428867	630.77959221653	595.20266336666	712.169666660031	738.975837096226	912.173864504997	0.306803321893512	0.172135485941376	http://www.ncbi.nlm.nih.gov/nuccore/XR_085968.5
XR_592752.2	ncRNA	LOC103692496	lncRNA	1.97545239523031	5.91818332800274	0.0620381743421774	0.00573473644351663	0.972826915665675	0	-2.6379801304754	0.17220762009531	http://www.ncbi.nlm.nih.gov/nuccore/XR_592752.2
XR_593661.2	ncRNA	LOC103692951	lncRNA	28.6852419992825	42.251954096505	48.1835757791128	26.9516899008157	29.9129617867149	27.2961487257596	-0.496484052471916	0.172227182439867	http://www.ncbi.nlm.nih.gov/nuccore/XR_593661.2
XR_593031.2	ncRNA	LOC102551688	lncRNA	159.309359269578	256.463929141299	183.097598525565	258.56913730783	237.30841240794	279.392741444871	0.372028135283728	0.172314830632939	http://www.ncbi.nlm.nih.gov/nuccore/XR_593031.2
XR_597829.2	ncRNA	LOC103694547	lncRNA	2.77555756156289e-17	2.77555756156289e-17	2.77555756156289e-17	3.18398019258091	0	1.75954868502802	3.82852672359962	0.17232179056903	http://www.ncbi.nlm.nih.gov/nuccore/XR_597829.2
XR_350728.3	misc_RNA	LOC102552638	protein_coding	2.77555756156289e-17	2.77555756156289e-17	2.77555756156289e-17	3.18398019258091	0	1.75954868502802	3.82853002605481	0.172356543310595	http://www.ncbi.nlm.nih.gov/nuccore/XR_350728.3
XR_350729.3	misc_RNA	LOC102552638	protein_coding	2.77555756156289e-17	2.77555756156289e-17	2.77555756156289e-17	3.18398019258091	0	1.75954868502802	3.82853235900422	0.172381101420854	http://www.ncbi.nlm.nih.gov/nuccore/XR_350729.3
XR_001836028.1	ncRNA	LOC108349655	lncRNA	0	5.91800088216287	2.27684090087498	1.05703578278929	0	0	-2.63682131100643	0.172674196699354	http://www.ncbi.nlm.nih.gov/nuccore/XR_001836028.1
XR_592413.2	misc_RNA	Gm5471	transcribed_pseudogene	42.539603880212	68.7927228268909	58.3850061938839	80.7834069189385	74.2787823943003	72.2263058844076	0.420122700636444	0.172834490459003	http://www.ncbi.nlm.nih.gov/nuccore/XR_592413.2
XR_591408.2	ncRNA	LOC102553411	lncRNA	0	3.93427631369952	5.50621066060835	2.26222058840912	9.65536105904644	13.3800724671479	1.3923364707203	0.172856171916809	http://www.ncbi.nlm.nih.gov/nuccore/XR_591408.2
XR_592207.2	ncRNA	LOC102548902	lncRNA	11.8762573653502	9.81899628598138	11.2321033414083	8.55534012511848	2.86207057187761	6.17174454077085	-0.894768361464105	0.172987374905782	http://www.ncbi.nlm.nih.gov/nuccore/XR_592207.2
XR_001837515.1	ncRNA	LOC108350660	lncRNA	435.424502492881	275.089409520008	309.992967033162	260.729821779361	244.062263296834	289.093434958757	-0.362079025418656	0.173034990880761	http://www.ncbi.nlm.nih.gov/nuccore/XR_001837515.1
XR_001840212.1	ncRNA	LOC108352103	lncRNA	0.990057583401032	0	1.11119648440719	3.23915382325707	6.80299272473036	0	2.06897297381317	0.173704659511818	http://www.ncbi.nlm.nih.gov/nuccore/XR_001840212.1
XR_001840434.1	ncRNA	LOC102556241	lncRNA	60.3695573129554	37.3134358091959	60.5665711255975	36.6247062970432	52.1657358938957	17.3980902838578	-0.575834909611961	0.173736929270774	http://www.ncbi.nlm.nih.gov/nuccore/XR_001840434.1
XR_001841152.1	ncRNA	LOC103693081	lncRNA	18.7860968387043	24.5478434760955	50.2227954137664	15.1487321613332	22.2006438197667	22.0678267901127	-0.645805781910738	0.173792708469578	http://www.ncbi.nlm.nih.gov/nuccore/XR_001841152.1
XR_359068.3	ncRNA	LOC102555981	lncRNA	7.92447115072706	3.92038435950406	4.53731105943596	0.0340639603732136	1.92224668204191	4.52031497495465	-1.26503482239244	0.173880362477906	http://www.ncbi.nlm.nih.gov/nuccore/XR_359068.3
XR_594882.2	ncRNA	LOC102547955	lncRNA	74.2207417374732	63.8574074861705	67.394894275047	93.7160753098935	88.7525686983812	84.5613505066766	0.376566353740663	0.173893213826167	http://www.ncbi.nlm.nih.gov/nuccore/XR_594882.2
XR_001839444.1	ncRNA	LOC108351740	lncRNA	7.9294495007348	1.95076254291613	3.41958003251847	0.0211245933369471	2.91899318322374	0.851051112272251	-1.69716771693646	0.173976673506272	http://www.ncbi.nlm.nih.gov/nuccore/XR_001839444.1
XR_001835908.1	ncRNA	LOC108349107	lncRNA	46.4945688817724	93.3693134796962	65.1659677204404	42.0687010761471	59.8460848167841	44.8910383368979	-0.480633211783912	0.174283445509316	http://www.ncbi.nlm.nih.gov/nuccore/XR_001835908.1
XR_591851.2	ncRNA	LOC102554191	lncRNA	4.94885321271517	5.90300453013166	2.33246354668442	9.67653809025996	10.6311124329391	5.17810303005095	0.920688458277997	0.174472838096979	http://www.ncbi.nlm.nih.gov/nuccore/XR_591851.2
XR_593027.2	ncRNA	LOC102548522	lncRNA	22.7532525339079	35.3912234187357	22.5414764492473	36.6859775030091	18.2528245138641	75.2994511546343	0.688754703490709	0.174483922369242	http://www.ncbi.nlm.nih.gov/nuccore/XR_593027.2
XR_001838824.1	ncRNA	LOC108351443	lncRNA	0	2.9449890052072	6.57182946308892	1.06979691343494	0.966711680658735	0	-2.07876991521701	0.174538771739143	http://www.ncbi.nlm.nih.gov/nuccore/XR_001838824.1
XR_595283.2	ncRNA	LOC102551138	lncRNA	494.799784503435	459.840189159639	186.699030656521	262.882278240584	357.980998140128	175.166151632862	-0.520310970823772	0.174596587403545	http://www.ncbi.nlm.nih.gov/nuccore/XR_595283.2
XR_001842840.1	ncRNA	LOC108353316	lncRNA	137.547121012358	96.2599639766088	195.167299156094	123.817454972451	62.645787988443	118.171943284104	-0.492556433588637	0.174756368437835	http://www.ncbi.nlm.nih.gov/nuccore/XR_001842840.1
XR_360090.3	ncRNA	LOC102546462	lncRNA	13.8328102899088	37.3457185642906	45.8347417431158	22.5901890648822	10.5593376871223	25.6782465804919	-0.71652696783088	0.174801871593515	http://www.ncbi.nlm.nih.gov/nuccore/XR_360090.3
XR_001839394.1	ncRNA	LOC103693104	lncRNA	2.77555756156289e-17	2.77555756156289e-17	2.77555756156289e-17	7.36423720735103	0	0	4.38115386426029	0.174825090684117	http://www.ncbi.nlm.nih.gov/nuccore/XR_001839394.1
XR_001840321.1	misc_RNA	LOC102549836	protein_coding	3.95819846420025	5.90841146736845	1.21909128144735	6.50934463576975	16.484612860301	2.47508594232426	1.16547929215035	0.17486015952257	http://www.ncbi.nlm.nih.gov/nuccore/XR_001840321.1
XR_595465.1	ncRNA	LOC102557118	lncRNA	16.8270365728726	8.82234192845512	17.8875845883193	6.49486904464062	1.8816338940221	14.3467283061861	-0.923607075065252	0.174915194750296	http://www.ncbi.nlm.nih.gov/nuccore/XR_595465.1
XR_001839393.1	ncRNA	LOC103693104	lncRNA	2.77555756156289e-17	2.77555756156289e-17	2.77555756156289e-17	7.36423720735103	0	0	4.38116563909569	0.174921845503149	http://www.ncbi.nlm.nih.gov/nuccore/XR_001839393.1
XR_001840318.1	misc_RNA	LOC102549836	protein_coding	3.95819846420025	5.90841146736845	1.21909128144735	6.50934463576975	16.484612860301	2.47508594232426	1.16548725219146	0.17494535739734	http://www.ncbi.nlm.nih.gov/nuccore/XR_001840318.1
NR_031828.1	precursor_RNA	Mir24-2	ncRNA	7.89849389702974	25.5674018593132	22.3832848136579	19.5028429560002	24.0852663101826	49.6393257573918	0.738504743594661	0.175152679518168	http://www.ncbi.nlm.nih.gov/nuccore/NR_031828.1
XR_355670.2	ncRNA	LOC102553429	lncRNA	65.308870288417	71.7276540104364	66.2753367560292	32.4353892263884	56.9388327376334	60.0231789591275	-0.439012932783419	0.175171486552626	http://www.ncbi.nlm.nih.gov/nuccore/XR_355670.2
XR_592971.2	ncRNA	LOC102550954	lncRNA	29.6976097566817	15.7003126602589	23.5804906914537	19.3091824558367	15.4431625816533	7.77593381812826	-0.699233867442699	0.175215380323023	http://www.ncbi.nlm.nih.gov/nuccore/XR_592971.2
XR_357486.2	misc_RNA	LOC100910596	protein_coding	54.4245142331761	67.8107424531319	43.9124107363866	39.8570717372025	53.1161012469709	22.7178444006655	-0.525080845632177	0.175266849214014	http://www.ncbi.nlm.nih.gov/nuccore/XR_357486.2
XR_001842013.1	ncRNA	LOC103694100	lncRNA	2.96268313714373	0.965256275173136	9.86595727909291	8.64939875479165	6.72336204757724	14.2308902211423	1.08883272451992	0.175383322159008	http://www.ncbi.nlm.nih.gov/nuccore/XR_001842013.1
XR_590665.1	ncRNA	LOC103691349	lncRNA	3.96099270885585	2.9452305823934	2.28978325260356	6.47118410993286	9.68123055470053	3.41396316877604	1.05298727980101	0.175396983507312	http://www.ncbi.nlm.nih.gov/nuccore/XR_590665.1
XR_001840249.1	ncRNA	LOC108352112	lncRNA	2.96874563277471	2.94750892912953	2.27690028545518	6.46233356479588	3.83292524341642	7.99548287045718	1.12346526599793	0.17558542361845	http://www.ncbi.nlm.nih.gov/nuccore/XR_001840249.1
XR_592265.2	misc_RNA	Gpr162	protein_coding	6.92764212495501	9.84328664311514	2.37871680096766	2.17306178100776	3.87495041576167	1.71464734184663	-1.26823420317157	0.17592194589462	http://www.ncbi.nlm.nih.gov/nuccore/XR_592265.2
XR_593516.2	ncRNA	LOC103692899	lncRNA	1.9698100949059	4.91161255376755	7.7436043334595	0.025748229893537	3.89464390780965	0.837528467492807	-1.53383961478573	0.17593365389972	http://www.ncbi.nlm.nih.gov/nuccore/XR_593516.2
XR_590882.2	ncRNA	LOC102549347	lncRNA	345.356787272682	295.724453750568	424.349899423046	285.497264456359	297.146768489037	261.676420583792	-0.334995090535634	0.17603181476832	http://www.ncbi.nlm.nih.gov/nuccore/XR_590882.2
XR_001842391.1	ncRNA	LOC108353216	lncRNA	11.8826466583737	5.88051087276526	8.99145197083822	5.37076629267917	3.84798409810172	4.39067599138711	-0.957435079844304	0.176171853122636	http://www.ncbi.nlm.nih.gov/nuccore/XR_001842391.1
NR_037394.1	precursor_RNA	Mir3593	ncRNA	1.97788181652143	0.974528264978234	3.31465631318436	13.8084549011775	0	5.24140708400114	1.55406711733238	0.1764110707398	http://www.ncbi.nlm.nih.gov/nuccore/NR_037394.1
XR_595004.2	ncRNA	LOC103693516	lncRNA	1.98102326067671	0	2.21180528230518	5.3699942982406	0.929697050549423	7.15942738601354	1.61023998244371	0.17772423913822	http://www.ncbi.nlm.nih.gov/nuccore/XR_595004.2
XR_001840457.1	ncRNA	LOC103693516	lncRNA	1.98102326067671	0	2.21180528230518	5.3699942982406	0.929697050549423	7.15942738601354	1.61023289411367	0.177795676316319	http://www.ncbi.nlm.nih.gov/nuccore/XR_001840457.1
XR_001839334.1	ncRNA	LOC108351685	lncRNA	34.6602041152592	9.7956303882634	18.0329189996138	15.0328341853714	7.6824229037849	13.2449245910329	-0.791873413556045	0.178234285798205	http://www.ncbi.nlm.nih.gov/nuccore/XR_001839334.1
XR_356117.2	ncRNA	LOC102552397	lncRNA	96.9884620276352	64.8314515114748	74.1558316551041	53.8985259245383	45.3065012205491	75.057068215573	-0.434530367444158	0.178256390012606	http://www.ncbi.nlm.nih.gov/nuccore/XR_356117.2
XR_001836309.1	ncRNA	LOC102554833	lncRNA	2.96602723691682	1.95500287701443	5.52615877950973	6.50101869928974	3.81993386066444	13.4097948509057	1.16448314287542	0.178603252403635	http://www.ncbi.nlm.nih.gov/nuccore/XR_001836309.1
XR_357917.3	ncRNA	LOC102549019	lncRNA	6.92540149719865	9.838362456134	4.58558134412671	0.0453973018574025	3.86522988221169	5.38629139738487	-1.14821438621312	0.178681097386989	http://www.ncbi.nlm.nih.gov/nuccore/XR_357917.3
XR_360060.3	ncRNA	LOC102552389	lncRNA	30.6805496933963	35.3896740973354	15.9068726807232	39.8686832458923	49.2342908295788	30.7239960249207	0.539684187300087	0.178740445410877	http://www.ncbi.nlm.nih.gov/nuccore/XR_360060.3
XR_362127.3	ncRNA	LOC102548205	lncRNA	57.4072580746426	48.1481818656668	28.2595993923361	58.1999962195782	63.6762811672294	61.6811055024669	0.451247316385374	0.178997006850939	http://www.ncbi.nlm.nih.gov/nuccore/XR_362127.3
XR_001838248.1	ncRNA	LOC108351165	lncRNA	0.991924019248511	0	0.0093617019586357	0.0382587094656743	5.83694795236091	1.71520056191706	2.52151546609354	0.17924373241192	http://www.ncbi.nlm.nih.gov/nuccore/XR_001838248.1
XR_001836465.1	misc_RNA	Adamtsl4	protein_coding	1104.34825771785	1543.56406234902	1289.14116437176	1014.87785056782	1251.30066955843	874.08097420808	-0.326305754282108	0.179372265714669	http://www.ncbi.nlm.nih.gov/nuccore/XR_001836465.1
XR_593857.2	ncRNA	LOC103693070	lncRNA	4.95487343028336	0.970028643973808	3.36686515723927	0.0111011077181692	0	1.82517508014709	-2.09392648358821	0.179677150715569	http://www.ncbi.nlm.nih.gov/nuccore/XR_593857.2
XR_001841668.1	ncRNA	LOC108348420	lncRNA	56.4018059388906	47.1438365107667	76.2134270920116	47.3811986724413	51.154754211464	32.4729652832832	-0.455425515846366	0.179732191817372	http://www.ncbi.nlm.nih.gov/nuccore/XR_001841668.1
XR_596172.1	ncRNA	LOC102548615	lncRNA	2.77555756156289e-17	2.77555756156289e-17	2.77555756156289e-17	0.0344050368605808	6.82690033565232	0	4.25475013087101	0.179901884684076	http://www.ncbi.nlm.nih.gov/nuccore/XR_596172.1
XR_594238.2	ncRNA	LOC103690478	lncRNA	3.94993894538212	7.86608072100641	7.82221742600046	4.2740321084248	0.940622083563423	3.54534671458472	-1.13277591313321	0.180085025326783	http://www.ncbi.nlm.nih.gov/nuccore/XR_594238.2
XR_594303.2	ncRNA	LOC102550162	lncRNA	15.8297881984585	20.6438542439902	14.6623931484013	25.8562620122659	28.9587441562095	21.0682232634929	0.562240279689862	0.180133465982301	http://www.ncbi.nlm.nih.gov/nuccore/XR_594303.2
XR_001836994.1	ncRNA	LOC102555911	lncRNA	15.8391247639311	12.7706398087627	10.1882649267442	8.60653069641004	6.74025668472787	7.92727471384742	-0.731544968231721	0.180134677418428	http://www.ncbi.nlm.nih.gov/nuccore/XR_001836994.1
NR_033180.1	misc_RNA	Aoc2-ps1	transcribed_pseudogene	84.1167515866223	66.799638341488	80.8344130801282	65.6853532826725	58.8454809755218	52.8089013439917	-0.386772717493204	0.180357174742318	http://www.ncbi.nlm.nih.gov/nuccore/NR_033180.1
XR_353986.3	misc_RNA	Pigo	protein_coding	447.288013025073	406.762757961275	389.703377319314	491.289784569823	535.436708415027	500.524145290938	0.296014153996171	0.180442976807565	http://www.ncbi.nlm.nih.gov/nuccore/XR_353986.3
XR_594205.2	ncRNA	LOC102548352	lncRNA	35.6219774201473	38.3196269028311	37.0661074015412	24.8055325072281	26.0418384491711	29.1128153298448	-0.469112039466673	0.180451562260254	http://www.ncbi.nlm.nih.gov/nuccore/XR_594205.2
XR_001837522.1	ncRNA	LOC108350666	lncRNA	2.96595067575715	0	7.66053782976182	2.10460150632628	0	0	-2.2049900497751	0.18053340819266	http://www.ncbi.nlm.nih.gov/nuccore/XR_001837522.1
XR_001840376.1	ncRNA	LOC108352208	lncRNA	5.94370290043098	2.93937082301304	3.40775839387897	9.66960023183207	11.6100106254095	3.3778269481881	0.977462231258527	0.180618714373061	http://www.ncbi.nlm.nih.gov/nuccore/XR_001840376.1
XR_357742.3	ncRNA	LOC102552371	lncRNA	92.02214287506	121.843843956353	106.689267085165	116.167041436363	59.7753993471337	56.2470618138439	-0.468023876352053	0.181165634123715	http://www.ncbi.nlm.nih.gov/nuccore/XR_357742.3
XR_353862.3	ncRNA	LOC102551372	lncRNA	66.294451489714	47.1319016130704	113.122978842917	53.871124596269	60.7974134113293	45.7407988970845	-0.495136100351799	0.181271081770723	http://www.ncbi.nlm.nih.gov/nuccore/XR_353862.3
XR_001840184.1	ncRNA	LOC102549418	lncRNA	13.8652978700323	4.89229962461454	10.10135847705	12.9839033886466	22.2279329082261	14.0355691913243	0.765674715730702	0.181451001585893	http://www.ncbi.nlm.nih.gov/nuccore/XR_001840184.1
XR_594953.2	ncRNA	LOC103693490	lncRNA	6.9252939022792	7.86224608283836	6.7629882263643	9.74929000679045	17.4032202337128	10.5106986171001	0.795511336058042	0.181558810703864	http://www.ncbi.nlm.nih.gov/nuccore/XR_594953.2
XR_001835811.1	ncRNA	LOC102546835	lncRNA	14.8378996400977	12.757160024781	24.5397809997097	7.59996044575727	7.6915729135551	16.0292557160791	-0.718497967675816	0.181739434890044	http://www.ncbi.nlm.nih.gov/nuccore/XR_001835811.1
XR_001835810.1	ncRNA	LOC102546835	lncRNA	14.8378996400977	12.757160024781	24.5397809997097	7.59996044575727	7.6915729135551	16.0292557160791	-0.718500104880195	0.18175975641919	http://www.ncbi.nlm.nih.gov/nuccore/XR_001835810.1
XR_001840646.1	ncRNA	LOC102551138	lncRNA	574.954431895071	541.390862602472	217.020305702884	324.273522032401	408.138620470317	207.772376448368	-0.504531063013479	0.181783477561092	http://www.ncbi.nlm.nih.gov/nuccore/XR_001840646.1
XR_001835809.1	ncRNA	LOC102546835	lncRNA	14.8378996400977	12.757160024781	24.5397809997097	7.59996044575727	7.6915729135551	16.0292557160791	-0.718503124232804	0.181788470172649	http://www.ncbi.nlm.nih.gov/nuccore/XR_001835809.1
XR_001841379.1	ncRNA	LOC102552389	lncRNA	33.6508333814486	35.3844630794226	18.1399570209907	40.9500160378894	51.1639096047783	32.4915069850847	0.507891054932368	0.181804357009444	http://www.ncbi.nlm.nih.gov/nuccore/XR_001841379.1
XR_359755.3	ncRNA	LOC102553689	lncRNA	23.747535625159	18.6518707496368	31.323190690081	21.4670925807034	16.4001823237998	10.4421671423587	-0.609638076815806	0.181871972438518	http://www.ncbi.nlm.nih.gov/nuccore/XR_359755.3
XR_001841881.1	ncRNA	LOC102556358	lncRNA	10.8900848922606	6.86706854544509	8.99141721988062	1.14029881419051	0	9.99827381069381	-1.24055921872501	0.181876946193374	http://www.ncbi.nlm.nih.gov/nuccore/XR_001841881.1
XR_001835807.1	ncRNA	LOC102546835	lncRNA	14.8378996400977	12.757160024781	24.5397809997097	7.59996044575727	7.6915729135551	16.0292557160791	-0.718513158218217	0.181883929020367	http://www.ncbi.nlm.nih.gov/nuccore/XR_001835807.1
XR_001835806.1	ncRNA	LOC102546835	lncRNA	14.8378996400977	12.757160024781	24.5397809997097	7.59996044575727	7.6915729135551	16.0292557160791	-0.718517366256158	0.181923979168948	http://www.ncbi.nlm.nih.gov/nuccore/XR_001835806.1
XR_001835805.1	ncRNA	LOC102546835	lncRNA	14.8378996400977	12.757160024781	24.5397809997097	7.59996044575727	7.6915729135551	16.0292557160791	-0.718521324676666	0.181961662618167	http://www.ncbi.nlm.nih.gov/nuccore/XR_001835805.1
XR_592903.2	ncRNA	LOC102547591	lncRNA	21.7636730809392	25.5435121438148	30.2494378792352	35.5676438424265	30.846714433417	43.2624755927619	0.502489630335467	0.181986624794043	http://www.ncbi.nlm.nih.gov/nuccore/XR_592903.2
XR_001835803.1	ncRNA	LOC102546835	lncRNA	14.8378996400977	12.757160024781	24.5397809997097	7.59996044575727	7.6915729135551	16.0292557160791	-0.71852761345481	0.182021548685782	http://www.ncbi.nlm.nih.gov/nuccore/XR_001835803.1
XR_001835800.1	ncRNA	LOC102546835	lncRNA	14.8378996400977	12.757160024781	24.5397809997097	7.59996044575727	7.6915729135551	16.0292557160791	-0.718529645727579	0.182040906117628	http://www.ncbi.nlm.nih.gov/nuccore/XR_001835800.1
XR_001835801.1	ncRNA	LOC102546835	lncRNA	14.8378996400977	12.757160024781	24.5397809997097	7.59996044575727	7.6915729135551	16.0292557160791	-0.718532103987571	0.182064324175747	http://www.ncbi.nlm.nih.gov/nuccore/XR_001835801.1
XR_594945.2	ncRNA	LOC103693482	lncRNA	2.95558263841445	6.87085631495021	14.3698337276915	1.13134481347925	6.80365284697897	1.69121657269818	-1.29558461270641	0.182099456532841	http://www.ncbi.nlm.nih.gov/nuccore/XR_594945.2
XR_590499.2	ncRNA	LOC102556439	lncRNA	3.95815382989263	4.91881950196926	2.31266018991949	9.68050894935522	0.91233999780473	15.2075308701508	1.17423827981281	0.182668055836442	http://www.ncbi.nlm.nih.gov/nuccore/XR_590499.2
XR_001841357.1	ncRNA	LOC102547888	lncRNA	11.8739171756488	16.7223888687675	6.87531645997057	19.3902117879648	20.2661459243859	16.6898967667319	0.65484790124956	0.182778997413049	http://www.ncbi.nlm.nih.gov/nuccore/XR_001841357.1
XR_001841987.1	ncRNA	LOC103694076	lncRNA	2.96381703671163	3.92740272232462	5.56170869782184	0.0211245933369471	2.91899318322374	0.851051112272251	-1.60092784365973	0.182790158208614	http://www.ncbi.nlm.nih.gov/nuccore/XR_001841987.1
XR_001838845.1	ncRNA	LOC102551482	lncRNA	2.77555756156289e-17	2.77555756156289e-17	2.77555756156289e-17	1.09006873915762	0.95718164268067	1.77876442906194	3.49566897784767	0.183501568505077	http://www.ncbi.nlm.nih.gov/nuccore/XR_001838845.1
XR_351399.3	ncRNA	LOC102554057	lncRNA	2.77555756156289e-17	2.77555756156289e-17	2.77555756156289e-17	1.09006873915762	0.95718164268067	1.77876442906194	3.49566500025038	0.183541236750119	http://www.ncbi.nlm.nih.gov/nuccore/XR_351399.3
XR_001842125.1	ncRNA	LOC108348802	lncRNA	2.77555756156289e-17	2.77555756156289e-17	2.77555756156289e-17	1.09006873915762	0.95718164268067	1.77876442906194	3.49566272163798	0.183563970572762	http://www.ncbi.nlm.nih.gov/nuccore/XR_001842125.1
XR_001836712.1	ncRNA	LOC102546847	lncRNA	2.77555756156289e-17	2.77555756156289e-17	2.77555756156289e-17	1.09006873915762	0.95718164268067	1.77876442906194	3.49566240544469	0.183567125789875	http://www.ncbi.nlm.nih.gov/nuccore/XR_001836712.1
XR_356474.3	ncRNA	LOC102554552	lncRNA	23.7595850349597	20.6391967033562	10.2757974658456	26.9458049781851	30.885666920444	24.6183806787853	0.583149703522488	0.183574457595551	http://www.ncbi.nlm.nih.gov/nuccore/XR_356474.3
XR_146288.3	misc_RNA	LOC100912502	transcribed_pseudogene	2.77555756156289e-17	2.77555756156289e-17	2.77555756156289e-17	1.09006873915762	0.95718164268067	1.77876442906194	3.49565832680246	0.183607837428873	http://www.ncbi.nlm.nih.gov/nuccore/XR_146288.3
XR_001836711.1	ncRNA	LOC102546847	lncRNA	2.77555756156289e-17	2.77555756156289e-17	2.77555756156289e-17	1.09006873915762	0.95718164268067	1.77876442906194	3.49565582633641	0.183632807117672	http://www.ncbi.nlm.nih.gov/nuccore/XR_001836711.1
XR_595209.1	ncRNA	LOC102557178	lncRNA	25.7418564773381	5.86118645610212	24.5798310899114	8.64278317239646	1.874378864075	17.9049673668461	-0.975880781321919	0.183760158553554	http://www.ncbi.nlm.nih.gov/nuccore/XR_595209.1
XR_001840619.1	ncRNA	LOC108352411	lncRNA	11.8868038326104	6.87158315656506	4.60163836865942	17.1764563812745	10.5888271122576	12.3009527135436	0.760889039703766	0.183880369619792	http://www.ncbi.nlm.nih.gov/nuccore/XR_001840619.1
XR_001836916.1	ncRNA	LOC108350117	lncRNA	4.95010163651738	2.93931170317365	4.48662556103868	3.16969238686538	0	0.850541825413708	-1.56152705306807	0.184054207267321	http://www.ncbi.nlm.nih.gov/nuccore/XR_001836916.1
XR_597004.2	ncRNA	LOC102556416	lncRNA	11.8627962558581	23.5972665223716	19.0799485043231	28.0107659599389	24.0998089950067	29.9963543655929	0.588170517436724	0.184309349534371	http://www.ncbi.nlm.nih.gov/nuccore/XR_597004.2
XR_592227.2	ncRNA	LOC102555037	lncRNA	16.83468651801	13.7619553801107	4.67134014008358	8.55667332215831	6.76026941022641	2.52374966473622	-0.978770871653378	0.184332049156798	http://www.ncbi.nlm.nih.gov/nuccore/XR_592227.2
XR_589849.2	ncRNA	LOC102548015	lncRNA	10.8841487539505	10.8056236021254	11.2320677295735	0.0690610673402774	5.78662040323873	10.7835741652285	-0.954997651401788	0.184729906990035	http://www.ncbi.nlm.nih.gov/nuccore/XR_589849.2
XR_001840650.1	ncRNA	LOC103690351	lncRNA	378.040861714339	260.369516314275	129.419273011683	203.581814863996	171.709376448317	175.330549549475	-0.480445371296152	0.184737535602541	http://www.ncbi.nlm.nih.gov/nuccore/XR_001840650.1
XR_597423.1	ncRNA	LOC103694436	lncRNA	0.987143699959434	1.9681654647142	1.14434448678536	2.77555756156289e-17	2.77555756156289e-17	2.77555756156289e-17	-3.58008237945675	0.185116848182562	http://www.ncbi.nlm.nih.gov/nuccore/XR_597423.1
XR_596077.2	ncRNA	LOC103693371	lncRNA	1.9810489639879	0.978407871117935	1.14435648616551	2.77555756156289e-17	2.77555756156289e-17	2.77555756156289e-17	-3.58107081097471	0.185591576946064	http://www.ncbi.nlm.nih.gov/nuccore/XR_596077.2
XR_596076.2	ncRNA	LOC103693371	lncRNA	1.9810489639879	0.978407871117935	1.14435648616551	2.77555756156289e-17	2.77555756156289e-17	2.77555756156289e-17	-3.58107053367564	0.185599264517961	http://www.ncbi.nlm.nih.gov/nuccore/XR_596076.2
XR_001839802.1	ncRNA	LOC102547455	lncRNA	1.9810489639879	0.978407871117935	1.14435648616551	2.77555756156289e-17	2.77555756156289e-17	2.77555756156289e-17	-3.58107002586265	0.185613344513403	http://www.ncbi.nlm.nih.gov/nuccore/XR_001839802.1
XR_361555.3	ncRNA	LOC102552357	lncRNA	1.9810489639879	0.978407871117935	1.14435648616551	2.77555756156289e-17	2.77555756156289e-17	2.77555756156289e-17	-3.58106855967668	0.18565401070577	http://www.ncbi.nlm.nih.gov/nuccore/XR_361555.3
XR_359467.3	ncRNA	LOC102551686	lncRNA	13.8424442230032	25.5607373771107	21.323298065407	11.8748436045907	15.4535170109755	11.406671189883	-0.642976273287326	0.186003621645879	http://www.ncbi.nlm.nih.gov/nuccore/XR_359467.3
XR_591977.2	ncRNA	LOC103692027	lncRNA	150.425335210098	98.2349446555447	119.057565330951	88.3718076948425	89.7095774494663	104.922006349943	-0.376359737284054	0.186013121156983	http://www.ncbi.nlm.nih.gov/nuccore/XR_591977.2
NR_131064.1	ncRNA	RGD1566401	lncRNA	576.945747019773	261.323637492934	315.66209962929	203.676355118043	443.951496658304	59.5644579856014	-0.706287689721169	0.18626792946386	http://www.ncbi.nlm.nih.gov/nuccore/NR_131064.1
NR_002316.2	ncRNA	CB741658	lncRNA	2.97194437446274	2.9528705511521	0.0489276859242137	0.0916660099118847	27.2127302075178	0	2.10640766536731	0.18635393604292	http://www.ncbi.nlm.nih.gov/nuccore/NR_002316.2
XR_001841608.1	ncRNA	LOC108348385	lncRNA	4.9486513776778	1.9506206998807	6.65235219142563	7.5766283942288	11.5991800117343	7.88540500957244	0.987005263989236	0.186861858377092	http://www.ncbi.nlm.nih.gov/nuccore/XR_001841608.1
XR_001840488.1	ncRNA	LOC108352321	lncRNA	3.94607581707854	14.7690851066683	6.80260726864776	3.25483085696712	4.83335557359495	3.49931807652691	-1.11315357063195	0.187077692343864	http://www.ncbi.nlm.nih.gov/nuccore/XR_001840488.1
XR_001842810.1	ncRNA	LOC103690083	lncRNA	429.471007555005	338.951310556888	532.128192266565	380.263996007914	298.078798714748	347.208270023656	-0.342288320650775	0.187242135559484	http://www.ncbi.nlm.nih.gov/nuccore/XR_001842810.1
XR_592086.2	ncRNA	LOC102555151	lncRNA	3.96849094775841	0	1.15817474012959	2.77555756156289e-17	2.77555756156289e-17	2.77555756156289e-17	-3.87214475176929	0.187464911574955	http://www.ncbi.nlm.nih.gov/nuccore/XR_592086.2
XR_592123.2	ncRNA	LOC103692132	lncRNA	245.424761112262	111.972072728623	237.944266306756	147.600838085774	136.012586335632	156.891330104514	-0.43348652982973	0.187651507114864	http://www.ncbi.nlm.nih.gov/nuccore/XR_592123.2
XR_001838384.1	ncRNA	LOC102554773	lncRNA	11.8947963241476	2.93094239974101	3.46840292230459	8.67787813508248	8.65519723783656	17.7964235499066	0.926171376629963	0.18767824081184	http://www.ncbi.nlm.nih.gov/nuccore/XR_001838384.1
XR_354890.3	ncRNA	LOC102552179	lncRNA	663.010475510841	628.812328566298	661.403803596707	868.307577501543	713.885956537789	795.752374140282	0.283702314303972	0.18787325083425	http://www.ncbi.nlm.nih.gov/nuccore/XR_354890.3
XR_358766.3	ncRNA	LOC102547205	lncRNA	0	3.94707411697169	1.15812244273568	2.77555756156289e-17	2.77555756156289e-17	2.77555756156289e-17	-3.86692884954049	0.187885955718194	http://www.ncbi.nlm.nih.gov/nuccore/XR_358766.3
XR_001840419.1	misc_RNA	Fam162a	protein_coding	637.287342628895	562.985198897585	506.518663217923	669.054252665156	661.798619581957	762.32089778001	0.294274559532981	0.188313961379437	http://www.ncbi.nlm.nih.gov/nuccore/XR_001840419.1
XR_594487.2	ncRNA	LOC102555030	lncRNA	3.96436126182295	0.97292796911759	2.2629164951662	3.29283200948793	9.69212097144952	4.34337725516727	1.2280928111111	0.188708937146151	http://www.ncbi.nlm.nih.gov/nuccore/XR_594487.2
XR_001841604.1	ncRNA	LOC108348384	lncRNA	56.4027054428223	58.9505107762675	60.6298928305792	48.455106911026	48.2479116329977	36.0302497637059	-0.408441185879632	0.188730653070266	http://www.ncbi.nlm.nih.gov/nuccore/XR_001841604.1
NR_106709.1	precursor_RNA	Mir7578	ncRNA	2.9687078169555	1.95862512530093	3.35092710614488	0.0111302755013744	0.966777013643436	0.8840543127977	-1.91198668324253	0.188747982430045	http://www.ncbi.nlm.nih.gov/nuccore/NR_106709.1
XR_001840792.1	ncRNA	LOC108352512	lncRNA	2.77555756156289e-17	2.77555756156289e-17	2.77555756156289e-17	1.09016278869185	1.93664712850942	0.850882003172679	3.50833876238377	0.188830252033339	http://www.ncbi.nlm.nih.gov/nuccore/XR_001840792.1
XR_595752.2	ncRNA	LOC103692776	lncRNA	3.96853141168755	0.976430302378062	0.0418585898855454	2.77555756156289e-17	2.77555756156289e-17	2.77555756156289e-17	-3.84706178193467	0.188988974982257	http://www.ncbi.nlm.nih.gov/nuccore/XR_595752.2
XR_001841496.1	ncRNA	LOC102548219	lncRNA	6.92226303499091	5.88272897916728	12.2226371681453	3.24767667248552	7.77642059477371	0	-1.18219446328865	0.188999342478386	http://www.ncbi.nlm.nih.gov/nuccore/XR_001841496.1
XR_001841099.1	ncRNA	LOC103692776	lncRNA	3.96853141168755	0.976430302378062	0.0418585898855454	2.77555756156289e-17	2.77555756156289e-17	2.77555756156289e-17	-3.84706028765371	0.189004042286574	http://www.ncbi.nlm.nih.gov/nuccore/XR_001841099.1
XR_001839432.1	ncRNA	LOC108351734	lncRNA	0.985966657018138	3.94713816688911	0.0418368656847241	2.77555756156289e-17	2.77555756156289e-17	2.77555756156289e-17	-3.84310835819594	0.189127961943195	http://www.ncbi.nlm.nih.gov/nuccore/XR_001839432.1
XR_001841931.1	ncRNA	LOC684819	lncRNA	20.7793486931079	23.5862441240091	19.1405467413427	20.3507920800034	7.67502291900501	12.2994202473645	-0.656980835612861	0.189827154991005	http://www.ncbi.nlm.nih.gov/nuccore/XR_001841931.1
XR_597055.2	ncRNA	LOC102546313	lncRNA	0	0	6.49298059897459	2.77555756156289e-17	2.77555756156289e-17	2.77555756156289e-17	-4.22936154281088	0.190152387958402	http://www.ncbi.nlm.nih.gov/nuccore/XR_597055.2
XR_001838987.1	ncRNA	LOC102554986	lncRNA	3.94281993325288	22.6534284804531	5.75820099839024	6.43758490738688	2.86723931215977	6.20139008493374	-1.04337712674301	0.190158667667039	http://www.ncbi.nlm.nih.gov/nuccore/XR_001838987.1
XR_597054.2	ncRNA	LOC102546313	lncRNA	0	0	6.49298059897459	2.77555756156289e-17	2.77555756156289e-17	2.77555756156289e-17	-4.22937665427145	0.190305565114595	http://www.ncbi.nlm.nih.gov/nuccore/XR_597054.2
XR_001840823.1	ncRNA	LOC108352536	lncRNA	0.987125039023936	0.978378327870732	2.21178881161272	2.77555756156289e-17	2.77555756156289e-17	2.77555756156289e-17	-3.59946667618191	0.190364792352117	http://www.ncbi.nlm.nih.gov/nuccore/XR_001840823.1
XR_001842138.1	ncRNA	LOC102546313	lncRNA	0	0	6.49298059897459	2.77555756156289e-17	2.77555756156289e-17	2.77555756156289e-17	-4.22938920375573	0.190432918238747	http://www.ncbi.nlm.nih.gov/nuccore/XR_001842138.1
XR_001840971.1	ncRNA	LOC108352596	lncRNA	0.987125039023936	0.978378327870732	2.21178881161272	2.77555756156289e-17	2.77555756156289e-17	2.77555756156289e-17	-3.59947884027643	0.190454055216201	http://www.ncbi.nlm.nih.gov/nuccore/XR_001840971.1
XR_001842394.1	ncRNA	LOC108353218	lncRNA	0.987125039023936	0.978378327870732	2.21178881161272	2.77555756156289e-17	2.77555756156289e-17	2.77555756156289e-17	-3.59949097071283	0.190543168096761	http://www.ncbi.nlm.nih.gov/nuccore/XR_001842394.1
XR_001836189.1	ncRNA	LOC108349711	lncRNA	0	0	6.49298059897459	2.77555756156289e-17	2.77555756156289e-17	2.77555756156289e-17	-4.22940280320533	0.190571075686705	http://www.ncbi.nlm.nih.gov/nuccore/XR_001836189.1
XR_001840430.1	ncRNA	LOC102556241	lncRNA	67.299661759976	39.2781139370128	60.6000989380725	39.8498186040257	56.0274655336407	17.3842600854887	-0.56240647038575	0.190643921028348	http://www.ncbi.nlm.nih.gov/nuccore/XR_001840430.1
XR_005455.6	misc_RNA	Seh1l	misc_RNA	1316.12604844975	1225.20556054418	1275.65300314896	1423.20979339327	1484.72374388321	1712.31071912694	0.275668854800607	0.190771671878005	http://www.ncbi.nlm.nih.gov/nuccore/XR_005455.6
XR_001837940.1	ncRNA	LOC108350962	lncRNA	1.97329043824485	5.91129029242764	2.3016161495653	6.48510437224675	11.6245310742817	3.39869677253375	1.0459234193304	0.191016613093495	http://www.ncbi.nlm.nih.gov/nuccore/XR_001837940.1
XR_001837607.1	ncRNA	LOC100912188	lncRNA	49.4680272863649	58.9455463464643	79.5823535793608	35.6309173743858	44.3691702095519	58.2916576902291	-0.435714169449699	0.191028564394725	http://www.ncbi.nlm.nih.gov/nuccore/XR_001837607.1
XR_592831.2	ncRNA	LOC102557106	lncRNA	2.77555756156289e-17	2.77555756156289e-17	2.77555756156289e-17	1.09879987084574	3.89443899492622	0	3.82136762741198	0.191043882272382	http://www.ncbi.nlm.nih.gov/nuccore/XR_592831.2
XR_592185.2	ncRNA	LOC102549703	lncRNA	2.77555756156289e-17	2.77555756156289e-17	2.77555756156289e-17	1.09879987084574	3.89443899492622	0	3.82137138722707	0.191130903185953	http://www.ncbi.nlm.nih.gov/nuccore/XR_592185.2
XR_001841892.1	misc_RNA	LOC108348176	transcribed_pseudogene	71.2495083678052	79.5956436413878	56.256866568684	78.7003965875552	112.913427720951	81.0041373381351	0.394468863824826	0.191131184301922	http://www.ncbi.nlm.nih.gov/nuccore/XR_001841892.1
XR_592184.1	ncRNA	LOC102549703	lncRNA	2.77555756156289e-17	2.77555756156289e-17	2.77555756156289e-17	1.09879987084574	3.89443899492622	0	3.82137514936651	0.191218059608937	http://www.ncbi.nlm.nih.gov/nuccore/XR_592184.1
XR_592182.2	ncRNA	LOC102549703	lncRNA	2.77555756156289e-17	2.77555756156289e-17	2.77555756156289e-17	1.09879987084574	3.89443899492622	0	3.82138070297057	0.191346868008909	http://www.ncbi.nlm.nih.gov/nuccore/XR_592182.2
XR_001838218.1	ncRNA	LOC102557106	lncRNA	2.77555756156289e-17	2.77555756156289e-17	2.77555756156289e-17	1.09879987084574	3.89443899492622	0	3.82138240712671	0.191386429442612	http://www.ncbi.nlm.nih.gov/nuccore/XR_001838218.1
XR_597058.1	ncRNA	LOC102551968	lncRNA	0.985885470814989	0	4.35221775309779	2.77555756156289e-17	2.77555756156289e-17	2.77555756156289e-17	-3.9428435330464	0.191423398153953	http://www.ncbi.nlm.nih.gov/nuccore/XR_597058.1
XR_596494.1	ncRNA	LOC102553369	lncRNA	0.985885470814989	0	4.35221775309779	2.77555756156289e-17	2.77555756156289e-17	2.77555756156289e-17	-3.94284677317663	0.191444229800719	http://www.ncbi.nlm.nih.gov/nuccore/XR_596494.1
NR_031919.1	precursor_RNA	Mir204	ncRNA	2.77555756156289e-17	2.77555756156289e-17	2.77555756156289e-17	1.09879987084574	3.89443899492622	0	3.82138543224461	0.191456698058041	http://www.ncbi.nlm.nih.gov/nuccore/NR_031919.1
XR_145894.3	ncRNA	LOC100910286	lncRNA	95.9974756421468	86.4679112045967	56.3138005234655	89.4835229297428	97.4214955825138	132.319982254384	0.417849727460334	0.191558965732654	http://www.ncbi.nlm.nih.gov/nuccore/XR_145894.3
XR_359401.3	ncRNA	LOC102554702	lncRNA	0.98849694355222	0.980679656246126	1.12887076437023	0.0521199784759565	4.83413019977554	6.27471294900906	1.74276558905111	0.19156493544774	http://www.ncbi.nlm.nih.gov/nuccore/XR_359401.3
XR_361457.3	misc_RNA	Seh1l	misc_RNA	1342.84485029544	1235.03048794819	1284.63953107546	1442.60136881272	1496.29990579798	1736.10566053784	0.275552906083194	0.191772126840462	http://www.ncbi.nlm.nih.gov/nuccore/XR_361457.3
XR_001842779.1	ncRNA	LOC103690083	lncRNA	532.382831139995	482.405187440886	701.689927950604	497.705037673003	418.678300214176	458.234991696577	-0.320036695032314	0.191777191773358	http://www.ncbi.nlm.nih.gov/nuccore/XR_001842779.1
XR_360479.3	ncRNA	LOC102553008	lncRNA	0	0.976301782323686	4.35219166843394	2.77555756156289e-17	2.77555756156289e-17	2.77555756156289e-17	-3.94161417766506	0.191795519797277	http://www.ncbi.nlm.nih.gov/nuccore/XR_360479.3
XR_001839916.1	ncRNA	LOC108351979	lncRNA	0	0.976301782323686	4.35219166843394	2.77555756156289e-17	2.77555756156289e-17	2.77555756156289e-17	-3.94162947479574	0.191896137533984	http://www.ncbi.nlm.nih.gov/nuccore/XR_001839916.1
XR_001840167.1	ncRNA	LOC102550895	lncRNA	181.100901863158	132.62968501654	137.059752090009	79.8336664610383	109.972207138482	149.995420286896	-0.405241852918918	0.192166281420842	http://www.ncbi.nlm.nih.gov/nuccore/XR_001840167.1
XR_360571.3	ncRNA	LOC102552829	lncRNA	2.77555756156289e-17	2.77555756156289e-17	2.77555756156289e-17	4.22115045054694	0.952958028907528	0	3.8834169406474	0.192168088779777	http://www.ncbi.nlm.nih.gov/nuccore/XR_360571.3
XR_595746.2	ncRNA	LOC102554948	lncRNA	25.7492582242949	6.8489909567991	15.7401933071431	20.5345739435746	20.2282433415415	37.2051983912581	0.687905420908138	0.192224194559601	http://www.ncbi.nlm.nih.gov/nuccore/XR_595746.2
XR_001836942.1	ncRNA	LOC103691722	lncRNA	0	9.87333715791042	0.0739239226001553	1.05703578278929	0	0	-2.88900242267686	0.192278819743772	http://www.ncbi.nlm.nih.gov/nuccore/XR_001836942.1
XR_591499.1	ncRNA	LOC102556679	lncRNA	2.77555756156289e-17	2.77555756156289e-17	2.77555756156289e-17	1.09838977923381	0	3.63165465785058	3.75503788958886	0.192525823490317	http://www.ncbi.nlm.nih.gov/nuccore/XR_591499.1
XR_001841510.1	ncRNA	LOC108353025	lncRNA	2.77555756156289e-17	2.77555756156289e-17	2.77555756156289e-17	1.09838977923381	0	3.63165465785058	3.75502896774519	0.192601837622724	http://www.ncbi.nlm.nih.gov/nuccore/XR_001841510.1
XR_001842619.1	misc_RNA	Fam122b	protein_coding	10.8813962387526	21.6562956062759	3.56744939692375	3.29712340098399	5.78238991705423	8.91751680882788	-0.987829644496763	0.192618697744645	http://www.ncbi.nlm.nih.gov/nuccore/XR_001842619.1
NR_031804.1	precursor_RNA	Mirlet7c-2	ncRNA	11.8814114910795	5.87931943487994	10.0904524651286	7.46503625565841	0.929468365618197	5.31036980136696	-1.00701360736998	0.192698020218954	http://www.ncbi.nlm.nih.gov/nuccore/NR_031804.1
XR_001840004.1	misc_RNA	Abcc3	protein_coding	1012.3302345328	979.579783806404	870.3337623441	1172.1596312793	1401.79914232817	956.904710667674	0.302592333431235	0.193538432406755	http://www.ncbi.nlm.nih.gov/nuccore/XR_001840004.1
XR_001836595.1	ncRNA	LOC103691468	lncRNA	84.1431975651976	65.8493362240436	4.81678410283797	51.3079730871964	1.85201539798956	13.94422142637	-1.19318542331277	0.193605877310688	http://www.ncbi.nlm.nih.gov/nuccore/XR_001836595.1
XR_595792.2	misc_RNA	LOC100362751	transcribed_pseudogene	91.0376549441291	113.006039472884	78.7082624479257	105.634626955138	124.452258656711	134.883515763354	0.367634289770869	0.193620794981238	http://www.ncbi.nlm.nih.gov/nuccore/XR_595792.2
XR_001838741.1	ncRNA	LOC108351406	lncRNA	2.77555756156289e-17	2.77555756156289e-17	2.77555756156289e-17	2.13271061212453	0.957088125400858	0.850712241948599	3.52508682471242	0.193713894671289	http://www.ncbi.nlm.nih.gov/nuccore/XR_001838741.1
XR_593474.2	ncRNA	LOC102552702	lncRNA	2.77555756156289e-17	2.77555756156289e-17	2.77555756156289e-17	2.13271061212453	0.957088125400858	0.850712241948599	3.52508934359713	0.193728960044325	http://www.ncbi.nlm.nih.gov/nuccore/XR_593474.2
XR_590710.2	ncRNA	LOC103691369	lncRNA	17.8236783657911	1.93347044856786	18.9235826892237	2.221939652393	0	12.681647889115	-1.37251925196269	0.193904225603283	http://www.ncbi.nlm.nih.gov/nuccore/XR_590710.2
XR_001836578.1	ncRNA	LOC102549347	lncRNA	332.493825971565	274.108146942903	391.796975945106	272.565112566456	278.815299851221	246.693993152442	-0.322580219386672	0.193967767564766	http://www.ncbi.nlm.nih.gov/nuccore/XR_001836578.1
XR_001837720.1	ncRNA	LOC103692228	lncRNA	9.89201411885795	9.81882797668765	13.4129133719876	10.6406034355775	0.924148429175946	5.26670276667829	-0.966659420420259	0.194166079031238	http://www.ncbi.nlm.nih.gov/nuccore/XR_001837720.1
XR_591297.2	ncRNA	LOC103691684	lncRNA	20.7780535117024	21.6131033793772	23.5603264547033	18.2607625384229	11.5523632679163	14.0769038714104	-0.585904998189484	0.194236068268423	http://www.ncbi.nlm.nih.gov/nuccore/XR_591297.2
XR_594539.1	ncRNA	LOC103693255	lncRNA	56.419316313891	43.230614862778	28.2455508204204	25.8905164566539	16.3449381119906	43.4254781224801	-0.575221484786332	0.194435664226536	http://www.ncbi.nlm.nih.gov/nuccore/XR_594539.1
XR_361456.3	misc_RNA	Seh1l	misc_RNA	1322.06349737741	1229.13561790935	1280.14486357061	1426.44182585629	1486.65305269838	1717.59875334562	0.273510863754593	0.194533826054186	http://www.ncbi.nlm.nih.gov/nuccore/XR_361456.3
XR_001836456.1	misc_RNA	Egfem1	protein_coding	31.6796698799328	16.6846448255287	21.3809774109291	37.7019252557528	16.3289173624245	54.8929296281901	0.641085639076959	0.19459900025552	http://www.ncbi.nlm.nih.gov/nuccore/XR_001836456.1
XR_001838803.1	ncRNA	LOC102554269	lncRNA	3.9385736611632	23.6098160113957	19.0111999290855	15.9597242929988	3.82222085781356	3.38885240801292	-0.995545562387704	0.194614550281455	http://www.ncbi.nlm.nih.gov/nuccore/XR_001838803.1
XR_001836679.1	ncRNA	LOC108349996	lncRNA	9.90498481650742	4.901638400566	5.665867189385	13.9710895772345	15.465092034503	6.01492622413082	0.775752813698698	0.194635959685007	http://www.ncbi.nlm.nih.gov/nuccore/XR_001836679.1
XR_001840744.1	ncRNA	LOC102554019	lncRNA	61.3545876218406	48.128919643271	66.1900327184422	48.4505355442185	50.1864070090962	32.4727167354674	-0.422878252546935	0.194643696128735	http://www.ncbi.nlm.nih.gov/nuccore/XR_001840744.1
XR_360961.2	ncRNA	LOC102550566	lncRNA	2.96392915831544	6.8950627440904	2.3228752187684	2.13258113420627	0	1.77852945152957	-1.56228891309094	0.195044708995172	http://www.ncbi.nlm.nih.gov/nuccore/XR_360961.2
XR_001842785.1	ncRNA	LOC103690083	lncRNA	438.375815262858	355.654413291463	566.923666476099	389.971414900698	321.236209142696	367.480692599271	-0.33479849889601	0.195321373631217	http://www.ncbi.nlm.nih.gov/nuccore/XR_001842785.1
XR_361455.3	misc_RNA	Seh1l	misc_RNA	1348.78229709619	1238.96054717495	1289.13137800449	1445.83340271652	1498.22921837752	1741.39368501217	0.273420555412102	0.19552100138032	http://www.ncbi.nlm.nih.gov/nuccore/XR_361455.3
XR_001840223.1	misc_RNA	Mettl16	misc_RNA	611.558944702901	506.976236350903	509.857142508258	618.430844547497	627.066828444532	751.769377839134	0.294680273605348	0.195950825048384	http://www.ncbi.nlm.nih.gov/nuccore/XR_001840223.1
XR_001835644.1	misc_RNA	LOC103691005	protein_coding	109.842538644339	87.4286371988428	123.438728849246	75.4487420197935	71.3669875479943	98.8074033648166	-0.381283425976248	0.196140685829982	http://www.ncbi.nlm.nih.gov/nuccore/XR_001835644.1
XR_592124.2	ncRNA	LOC103692132	lncRNA	243.445813289195	111.972513715728	233.458948171358	147.59929409639	136.013223847978	155.124194692303	-0.423575382607573	0.196176059972908	http://www.ncbi.nlm.nih.gov/nuccore/XR_592124.2
XR_590885.2	ncRNA	LOC102549347	lncRNA	298.846336378162	270.181615296614	367.093396654647	261.783961424953	249.863827834934	240.544325615995	-0.315024763513874	0.1961988234893	http://www.ncbi.nlm.nih.gov/nuccore/XR_590885.2
XR_001839174.1	misc_RNA	Sesn3	protein_coding	5068.56989471482	4865.47351160416	4011.1899116785	5577.42396066447	5341.74831433908	5886.70677436576	0.269147804689675	0.196394860982777	http://www.ncbi.nlm.nih.gov/nuccore/XR_001839174.1
XR_597772.1	ncRNA	LOC103690083	lncRNA	429.469413250643	354.672675644277	556.820087363026	383.508996718952	316.412189509535	364.840609699663	-0.332172248366541	0.196419001733385	http://www.ncbi.nlm.nih.gov/nuccore/XR_597772.1
XR_001836965.1	ncRNA	LOC103690134	lncRNA	32.6549474678769	31.436945578156	33.6817899493945	16.2433033586021	28.0028592267798	24.6963666799402	-0.496532443922773	0.196467562216753	http://www.ncbi.nlm.nih.gov/nuccore/XR_001836965.1
XR_594448.2	ncRNA	LOC103690558	lncRNA	6.92524008735994	6.87452503512184	7.84810036615559	17.1574028778319	13.5120845455632	6.90328470200224	0.780578810112175	0.196546006408415	http://www.ncbi.nlm.nih.gov/nuccore/XR_594448.2
XR_001838491.1	misc_RNA	Fam161b	misc_RNA	92.0283752504977	114.974334617978	72.0031532687882	133.561629281723	137.011284569891	95.9262925533278	0.390136958032532	0.196573507873099	http://www.ncbi.nlm.nih.gov/nuccore/XR_001838491.1
XR_001838375.1	ncRNA	LOC102547703	lncRNA	127.650659133758	119.85743742498	157.118247768718	122.761081812912	97.4231075856281	95.9952981379339	-0.3558936436976	0.196627483536801	http://www.ncbi.nlm.nih.gov/nuccore/XR_001838375.1
XR_001842807.1	ncRNA	LOC103690083	lncRNA	542.278454437946	496.161175551615	711.800512987741	507.403363456186	433.150942313974	467.926545909587	-0.313037006620939	0.196656072768255	http://www.ncbi.nlm.nih.gov/nuccore/XR_001842807.1
XR_596658.2	ncRNA	LOC102555870	lncRNA	57.4371289080777	17.6594302386105	12.5923245778604	16.1846325315026	21.2473163207857	14.9157888595031	-0.741329877922294	0.196826839585825	http://www.ncbi.nlm.nih.gov/nuccore/XR_596658.2
XR_001842787.1	ncRNA	LOC103690083	lncRNA	432.438269934034	354.67242017338	559.065803317531	385.662867442212	317.376817645083	365.721006638889	-0.332373770720924	0.196909627154183	http://www.ncbi.nlm.nih.gov/nuccore/XR_001842787.1
XR_596708.2	misc_RNA	Slc35b3	protein_coding	763.946699687039	686.777354162385	787.146037381794	667.919853974808	654.104324395995	500.429366717404	-0.296508894591551	0.197201850558522	http://www.ncbi.nlm.nih.gov/nuccore/XR_596708.2
XR_001840398.1	ncRNA	LOC108352222	lncRNA	2.77555756156289e-17	2.77555756156289e-17	2.77555756156289e-17	4.22094404290318	0	0.836790030930479	3.86808120500578	0.197294497668189	http://www.ncbi.nlm.nih.gov/nuccore/XR_001840398.1
XR_001838681.1	misc_RNA	Nsmce2	protein_coding	230.569022423615	257.432128332582	195.485241474367	266.134879294039	282.6648940943	302.295475994531	0.315911704994895	0.197562707375543	http://www.ncbi.nlm.nih.gov/nuccore/XR_001838681.1
XR_592672.2	ncRNA	LOC103692433	lncRNA	1.97233159978413	5.9082275391863	3.39503371378622	6.49745624117865	12.5911331674291	4.28872449431254	1.02599777691457	0.197744792394254	http://www.ncbi.nlm.nih.gov/nuccore/XR_592672.2
XR_001838250.1	ncRNA	LOC102555011	lncRNA	2.95461115894157	8.84209047667811	14.4038102827384	1.14554137993432	6.78551814026187	4.40671869245943	-1.05601146547579	0.197889360894833	http://www.ncbi.nlm.nih.gov/nuccore/XR_001838250.1
XR_359562.2	ncRNA	LOC102554914	lncRNA	2.77555756156289e-17	2.77555756156289e-17	2.77555756156289e-17	0.025748229893537	3.89464390780965	0.837528467492807	3.78365174262262	0.198373944910935	http://www.ncbi.nlm.nih.gov/nuccore/XR_359562.2
XR_351336.3	ncRNA	LOC102553934	lncRNA	2.77555756156289e-17	2.77555756156289e-17	2.77555756156289e-17	0.025748229893537	3.89464390780965	0.837528467492807	3.78364553830941	0.198495899882071	http://www.ncbi.nlm.nih.gov/nuccore/XR_351336.3
XR_353863.3	ncRNA	LOC102551372	lncRNA	63.3264817773307	44.18446983567	105.27365230674	50.6449246272087	57.9022427244547	44.870938413934	-0.468663575575261	0.198623099774151	http://www.ncbi.nlm.nih.gov/nuccore/XR_353863.3
XR_354304.3	ncRNA	LOC102552786	lncRNA	52.4535101289938	38.3059600991074	44.9308817390711	55.0018493035781	101.392489811408	37.678415369936	0.514364417370654	0.19870400908126	http://www.ncbi.nlm.nih.gov/nuccore/XR_354304.3
XR_595379.2	ncRNA	LOC102546787	lncRNA	44.5160128282027	65.8295999173227	82.940072272019	71.9638993651869	30.8263789638444	29.7988648762727	-0.545289447138591	0.198952951851842	http://www.ncbi.nlm.nih.gov/nuccore/XR_595379.2
XR_595288.2	ncRNA	LOC102554946	lncRNA	0	0.978348651314298	3.27046930062668	1.16012251261329	0.925132103957748	13.5846627419132	1.7837303379116	0.199145759810488	http://www.ncbi.nlm.nih.gov/nuccore/XR_595288.2
XR_001840752.1	ncRNA	LOC102554946	lncRNA	0	0.978348651314298	3.27046930062668	1.16012251261329	0.925132103957748	13.5846627419132	1.7837119727958	0.199230050290563	http://www.ncbi.nlm.nih.gov/nuccore/XR_001840752.1
XR_592230.1	ncRNA	LOC103692197	lncRNA	1.97791098702682	1.96290058000946	2.24754448065106	0.00573473644351663	0.972826915665675	0	-2.28713334559117	0.199296128109279	http://www.ncbi.nlm.nih.gov/nuccore/XR_592230.1
XR_001840751.1	ncRNA	LOC102554946	lncRNA	0	0.978348651314298	3.27046930062668	1.16012251261329	0.925132103957748	13.5846627419132	1.78369360633881	0.199314386082668	http://www.ncbi.nlm.nih.gov/nuccore/XR_001840751.1
XR_592229.1	ncRNA	LOC103692197	lncRNA	1.97791098702682	1.96290058000946	2.24754448065106	0.00573473644351663	0.972826915665675	0	-2.28713466173106	0.199381290340913	http://www.ncbi.nlm.nih.gov/nuccore/XR_592229.1
XR_595464.2	misc_RNA	Glrx2	protein_coding	253.327364056083	280.025972291009	242.600703542951	300.608332664974	301.950802672709	354.317107489364	0.302411798377163	0.199385571473361	http://www.ncbi.nlm.nih.gov/nuccore/XR_595464.2
XR_001840750.1	ncRNA	LOC102554946	lncRNA	0	0.978348651314298	3.27046930062668	1.16012251261329	0.925132103957748	13.5846627419132	1.78367523854797	0.199398767182275	http://www.ncbi.nlm.nih.gov/nuccore/XR_001840750.1
XR_001839320.1	ncRNA	LOC108351676	lncRNA	0	6.9089750573329	1.192291953515	0.00571874610987685	0	0.905219447444052	-2.68303051189552	0.199747991818584	http://www.ncbi.nlm.nih.gov/nuccore/XR_001839320.1
XR_351227.1	ncRNA	LOC102551636	lncRNA	1.97223975873233	2.94097350639231	6.61492282179543	2.13284052864076	1.93651752234353	0	-1.46009542712709	0.199933364305373	http://www.ncbi.nlm.nih.gov/nuccore/XR_351227.1
XR_001837594.1	ncRNA	LOC102553885	lncRNA	1.98510687366214	0	0.0181852775699161	6.37299823393154	3.86385896010792	0	2.13312753127246	0.199968494621082	http://www.ncbi.nlm.nih.gov/nuccore/XR_001837594.1
XR_594724.1	ncRNA	LOC103693339	lncRNA	23.7352708839898	45.2135247411194	39.2679465940344	26.920518197493	23.140236624809	25.5522817274147	-0.514681252951369	0.200264681155999	http://www.ncbi.nlm.nih.gov/nuccore/XR_594724.1
XR_001835747.1	ncRNA	LOC100912942	lncRNA	170.210260723717	141.475378494463	150.496463611751	191.803003470873	126.314321962014	304.31463393101	0.429921641599012	0.200316698625873	http://www.ncbi.nlm.nih.gov/nuccore/XR_001835747.1
XR_001840649.1	ncRNA	LOC103690351	lncRNA	304.810595749431	213.207498953495	115.922105392839	137.947555196373	179.466887931831	147.128032689874	-0.448982616136543	0.200319881968703	http://www.ncbi.nlm.nih.gov/nuccore/XR_001840649.1
XR_591879.2	ncRNA	LOC102547159	lncRNA	91.0494245911269	69.7516032208263	66.3317707786391	47.4686195052972	65.6213153657606	59.9349823179813	-0.390826248155225	0.200498512263326	http://www.ncbi.nlm.nih.gov/nuccore/XR_591879.2
XR_001840847.1	ncRNA	LOC108352547	lncRNA	6.94585715220412	0.971507369985737	0.0620840420837592	0.00571874610987685	0	0.905219447444052	-2.67183744251831	0.20053325953418	http://www.ncbi.nlm.nih.gov/nuccore/XR_001840847.1
XR_590102.2	misc_RNA	Catsperg1	protein_coding	235.508728907036	302.625528461472	288.572693824343	236.994466237266	197.749985760144	229.133863750391	-0.31628351428335	0.200977052663349	http://www.ncbi.nlm.nih.gov/nuccore/XR_590102.2
XR_001837925.1	ncRNA	LOC108350947	lncRNA	12.8520377337307	20.6344899568105	25.7048604127787	29.0905571125795	26.0326933073067	30.8691596029023	0.540733450006173	0.201111426350721	http://www.ncbi.nlm.nih.gov/nuccore/XR_001837925.1
XR_589965.2	ncRNA	LOC103690988	lncRNA	3.95160281953795	6.88216026568528	6.71398165098218	1.12532551001109	1.91455321150847	5.40762038540928	-1.00522303338916	0.201137425852557	http://www.ncbi.nlm.nih.gov/nuccore/XR_589965.2
XR_001842796.1	ncRNA	LOC103690083	lncRNA	541.289238188494	488.300458777767	705.063445762881	505.247245320422	428.326644847672	464.401540546199	-0.310940288287672	0.201383222542199	http://www.ncbi.nlm.nih.gov/nuccore/XR_001842796.1
XR_591624.2	ncRNA	LOC102548045	lncRNA	1.98294132934943	0.980705485734173	0.0265120359107363	5.32966344566	2.88648485368463	1.69009880814315	1.5812686156703	0.201392067831576	http://www.ncbi.nlm.nih.gov/nuccore/XR_591624.2
XR_001837436.1	ncRNA	LOC108350540	lncRNA	7.90888632683283	9.820071861238	14.4898056713458	7.51422071715283	3.8327288258661	7.07625581793559	-0.791119891426037	0.201509798595376	http://www.ncbi.nlm.nih.gov/nuccore/XR_001837436.1
XR_001837783.1	ncRNA	LOC108350833	lncRNA	1122.1612641077	1345.07963304437	1461.98416286958	1211.96391194343	902.000194037918	1089.21549005609	-0.294712648515602	0.201590527823383	http://www.ncbi.nlm.nih.gov/nuccore/XR_001837783.1
XR_354412.3	misc_RNA	Tardbp	protein_coding	1008.3682958636	1019.86143745337	1014.01288794324	1208.78948622461	1235.83101653252	1197.58704390722	0.259647047973803	0.202086231160968	http://www.ncbi.nlm.nih.gov/nuccore/XR_354412.3
XR_001839046.1	ncRNA	LOC108351554	lncRNA	44.5463963508292	20.6085463871855	31.4634308966482	31.1184887446395	20.2500752354372	13.0582782320938	-0.587077001125604	0.202244532649843	http://www.ncbi.nlm.nih.gov/nuccore/XR_001839046.1
XR_590928.2	ncRNA	LOC103691468	lncRNA	107.89796529507	73.7010410689891	8.20133995082977	66.4429986096774	10.5319906647894	20.9843105098925	-0.947807123020982	0.202284015398366	http://www.ncbi.nlm.nih.gov/nuccore/XR_590928.2
XR_001842788.1	ncRNA	LOC103690083	lncRNA	443.323212321793	364.497448140477	580.395594331576	398.590515256904	324.128302581836	380.707339803585	-0.330683138450613	0.202493762313435	http://www.ncbi.nlm.nih.gov/nuccore/XR_001842788.1
XR_001842512.1	ncRNA	LOC102555396	lncRNA	0.990070641210052	0.983320942607186	0.0181815389089806	4.26275035046033	1.91769542650218	1.71409144609572	1.77263027646395	0.202620882989938	http://www.ncbi.nlm.nih.gov/nuccore/XR_001842512.1
XR_001837739.1	ncRNA	LOC108350780	lncRNA	9.89228078008032	14.7537056481223	7.9528090843032	6.47040668640449	6.75342384541561	6.14746864627385	-0.743051950789143	0.202718546891073	http://www.ncbi.nlm.nih.gov/nuccore/XR_001837739.1
XR_354413.3	misc_RNA	Tardbp	protein_coding	978.682186984496	966.80439854612	957.873095530006	1171.07634206703	1180.84109922811	1124.43419388458	0.259764294318823	0.202850172573116	http://www.ncbi.nlm.nih.gov/nuccore/XR_354413.3
XR_001836966.1	ncRNA	LOC103690134	lncRNA	31.6669209564392	30.4568522272647	29.225596054149	13.0282765636091	25.1049121724834	24.7408035963186	-0.530289823223113	0.202890450741335	http://www.ncbi.nlm.nih.gov/nuccore/XR_001836966.1
XR_001838862.1	ncRNA	LOC102551148	lncRNA	0	0	1.09042915290581	2.15477329062899	1.92628791822924	1.74315738018481	2.13078312543335	0.203173904788496	http://www.ncbi.nlm.nih.gov/nuccore/XR_001838862.1
XR_362496.2	ncRNA	LOC102555916	lncRNA	14.8505602788651	4.88724268963439	15.6159037011346	4.36099954191206	9.68197026113082	5.23455737233485	-0.858244371248747	0.203535718762446	http://www.ncbi.nlm.nih.gov/nuccore/XR_362496.2
XR_597353.2	ncRNA	LOC103694395	lncRNA	0.98849694355222	0.980679656246126	1.12887076437023	0.0523651801395206	7.77087770129276	3.50052615624407	1.76255319078316	0.203639945713745	http://www.ncbi.nlm.nih.gov/nuccore/XR_597353.2
XR_001841950.1	misc_RNA	LOC103694115	protein_coding	8.8966179645474	9.81250864508966	20.0135355084999	9.6447372407801	8.69590838517362	3.39772831246303	-0.825949405361359	0.204075641011005	http://www.ncbi.nlm.nih.gov/nuccore/XR_001841950.1
XR_001839335.1	ncRNA	LOC108351685	lncRNA	27.7385379590942	5.86671261030278	10.2210585063038	12.8073469691425	3.82275257575996	6.11170664255406	-0.936984759451693	0.204173582372361	http://www.ncbi.nlm.nih.gov/nuccore/XR_001839335.1
XR_001840431.1	ncRNA	LOC102556241	lncRNA	52.4510047126283	37.319082909825	52.7286031184256	35.5263690188938	47.3397300639093	13.8579206893889	-0.560225691931566	0.204379427675037	http://www.ncbi.nlm.nih.gov/nuccore/XR_001840431.1
XR_001839813.1	ncRNA	LOC108351928	lncRNA	0.987162272186216	2.95934579727796	0.034379634920342	6.42757292980955	0	8.06495565199354	1.74766821172459	0.204547915000934	http://www.ncbi.nlm.nih.gov/nuccore/XR_001839813.1
XR_594881.2	ncRNA	LOC102547955	lncRNA	90.0571022906218	66.798559441506	78.6142936223783	103.41988792841	101.296414712647	96.0214902530679	0.352160518206754	0.20467985864189	http://www.ncbi.nlm.nih.gov/nuccore/XR_594881.2
XR_001836142.1	ncRNA	RGD1561251	lncRNA	8.91486058538062	5.89239963829998	3.46833689154057	4.26297996384411	2.89526324470456	0.803570658677102	-1.17986436330343	0.205015516933089	http://www.ncbi.nlm.nih.gov/nuccore/XR_001836142.1
XR_001836199.1	ncRNA	LOC102556164	lncRNA	2.97030709001138	3.9402832125109	0.0556508362859236	0.00571874610987685	0	0.905219447444052	-2.48429547836889	0.205043825806731	http://www.ncbi.nlm.nih.gov/nuccore/XR_001836199.1
XR_001836196.1	ncRNA	LOC102556164	lncRNA	2.97030709001138	3.9402832125109	0.0556508362859236	0.00571874610987685	0	0.905219447444052	-2.48430035214889	0.205159367127331	http://www.ncbi.nlm.nih.gov/nuccore/XR_001836196.1
XR_361266.3	ncRNA	LOC102554494	lncRNA	0	0	9.75981553760596	0.00573473644351663	0.972826915665675	0	-2.94647741097241	0.205220759140394	http://www.ncbi.nlm.nih.gov/nuccore/XR_361266.3
XR_594468.2	ncRNA	LOC102548729	lncRNA	4.94498251388547	1.94698379714101	9.92934643684132	9.72835196926089	5.74462431640366	17.8235948551373	0.975861466900839	0.205576341882307	http://www.ncbi.nlm.nih.gov/nuccore/XR_594468.2
XR_001838306.1	ncRNA	LOC100912293	lncRNA	2.97030709001138	3.9402832125109	0.0556508362859236	0.00573473644351663	0.972826915665675	0	-2.45878807985877	0.205626060721203	http://www.ncbi.nlm.nih.gov/nuccore/XR_001838306.1
XR_001837105.1	ncRNA	LOC102555425	lncRNA	9.89485050014297	12.7849636035346	6.83559754411625	18.2882111781724	11.5438931974061	18.5547499805004	0.701452769353701	0.205834698999583	http://www.ncbi.nlm.nih.gov/nuccore/XR_001837105.1
XR_591592.1	ncRNA	LOC102552075	lncRNA	7.91082850615694	18.7110752238703	2.42923026233067	5.37076629267917	3.84798409810172	4.39067599138711	-1.07693101679065	0.205992113541229	http://www.ncbi.nlm.nih.gov/nuccore/XR_591592.1
XR_597773.2	ncRNA	LOC103690083	lncRNA	442.335313373076	355.655363341626	543.365595962773	399.653681641134	316.41113590586	356.008805196318	-0.322938084670331	0.206013404575824	http://www.ncbi.nlm.nih.gov/nuccore/XR_597773.2
XR_352002.3	ncRNA	LOC102550474	lncRNA	67.311470727576	27.4815778012132	43.8312567972905	21.645754248735	32.8012911053937	41.5542262765687	-0.524652801282166	0.206184495489704	http://www.ncbi.nlm.nih.gov/nuccore/XR_352002.3
XR_352469.3	ncRNA	LOC102548073	lncRNA	22.7662385584673	7.82916015442762	26.7845262035926	16.0693036529826	9.63211375843822	7.83161553936643	-0.770305323696599	0.206968883960063	http://www.ncbi.nlm.nih.gov/nuccore/XR_352469.3
XR_001838377.1	ncRNA	LOC102547703	lncRNA	127.650659133758	119.85743742498	157.118247768718	122.763575335073	97.4222483748267	97.7641788252062	-0.347735077017867	0.206989818451529	http://www.ncbi.nlm.nih.gov/nuccore/XR_001838377.1
XR_001840925.1	ncRNA	LOC108352582	lncRNA	153.397855533989	119.867968584885	81.035602137578	186.316452110728	178.497011745989	109.093302130085	0.416782529741245	0.207024461791577	http://www.ncbi.nlm.nih.gov/nuccore/XR_001840925.1
XR_001837071.1	ncRNA	LOC108350347	lncRNA	8.9162018157155	2.93202130446908	5.63254135465783	3.20843337376305	0	3.58411444942656	-1.32227074322604	0.207099978204063	http://www.ncbi.nlm.nih.gov/nuccore/XR_001837071.1
XR_001837050.1	misc_RNA	Lrp4	protein_coding	2626.30086075589	3862.32544933479	3446.24484930007	2672.90360314228	3051.49127986696	2371.33330823277	-0.295346183739463	0.207190074036237	http://www.ncbi.nlm.nih.gov/nuccore/XR_001837050.1
XR_596232.2	ncRNA	LOC102549816	lncRNA	7.91810424023819	9.8384743927772	3.49140214591753	5.32939628334326	1.91062015665882	2.60600268323273	-1.09294940448068	0.207274512541619	http://www.ncbi.nlm.nih.gov/nuccore/XR_596232.2
XR_001835609.1	ncRNA	LOC102553528	lncRNA	76.1996907517835	55.9866091971414	79.6644430612794	109.823512191732	73.2843558718546	93.4092718353627	0.383944060702892	0.207402473635896	http://www.ncbi.nlm.nih.gov/nuccore/XR_001835609.1
XR_001838422.1	ncRNA	LOC102551688	lncRNA	157.329875756049	256.464329178683	183.095776538327	257.484751025208	228.623357165625	272.340366379341	0.345131225816587	0.207405036151924	http://www.ncbi.nlm.nih.gov/nuccore/XR_001838422.1
XR_356434.3	ncRNA	LOC102551227	lncRNA	20.7770662143541	24.5672017864212	22.4715585061083	44.0640624781352	21.175825794687	32.5964561534995	0.523577519540759	0.207924474474505	http://www.ncbi.nlm.nih.gov/nuccore/XR_356434.3
XR_356664.3	ncRNA	LOC102550774	lncRNA	276.089448124046	202.377526736916	335.611991838446	178.905044371016	216.101816778126	241.534262570478	-0.353107710025107	0.208179012501495	http://www.ncbi.nlm.nih.gov/nuccore/XR_356664.3
XR_357482.3	ncRNA	LOC102551876	lncRNA	0.991924019248511	0	0.0093617019586357	3.20919365335301	3.88052938181387	0	2.40321663577494	0.20829815937676	http://www.ncbi.nlm.nih.gov/nuccore/XR_357482.3
NR_031900.1	precursor_RNA	Mir181b2	ncRNA	0	0.986434866180111	0.00935965591112886	3.20919365335301	3.88052938181387	0	2.40528997087122	0.208431718703432	http://www.ncbi.nlm.nih.gov/nuccore/NR_031900.1
XR_005465.4	misc_RNA	LOC313310	misc_RNA	5.93042450883726	13.7838082882423	4.60888585591596	17.1878390278464	7.67266392825795	16.8115608138454	0.762911232462399	0.208526026499051	http://www.ncbi.nlm.nih.gov/nuccore/XR_005465.4
XR_595378.2	ncRNA	LOC102546787	lncRNA	44.5168863944694	64.848173272733	78.4694103302295	70.8872929206539	30.8278795486237	28.913677720555	-0.525857128468921	0.208697122805064	http://www.ncbi.nlm.nih.gov/nuccore/XR_595378.2
XR_360388.3	misc_RNA	Ankle1	protein_coding	15.8213370487167	19.6403241041523	33.4829342757547	39.8255402261282	49.2596800852788	16.509547554482	0.612775207940944	0.208713195240254	http://www.ncbi.nlm.nih.gov/nuccore/XR_360388.3
XR_595891.2	ncRNA	LOC102549967	lncRNA	10.8693671016748	24.5746493912476	25.7222833400743	19.2560414613398	12.5441570663565	4.21749933531101	-0.763121696523544	0.209048613838135	http://www.ncbi.nlm.nih.gov/nuccore/XR_595891.2
XR_359153.3	ncRNA	LOC102552208	lncRNA	41.5578803773229	33.3865193191589	59.3465781379713	34.4629955971528	25.0495145153513	37.9653109990925	-0.456605107038594	0.209222948513725	http://www.ncbi.nlm.nih.gov/nuccore/XR_359153.3
XR_001838119.1	ncRNA	LOC108351062	lncRNA	0	2.94988678469797	4.39907496927544	0.00571874610987685	0	0.905219447444052	-2.55187119371255	0.20931996611642	http://www.ncbi.nlm.nih.gov/nuccore/XR_001838119.1
XR_001839611.1	ncRNA	LOC102550774	lncRNA	281.037570764846	204.342398401669	338.982810466623	183.211888740394	219.961184859569	243.291004914395	-0.348962291002617	0.209370327617064	http://www.ncbi.nlm.nih.gov/nuccore/XR_001839611.1
NR_032296.1	precursor_RNA	Mir770	ncRNA	0.979318313685016	3.92523378349964	8.7959266726097	0.0211741891005387	3.90255910568093	0	-1.73533926120874	0.209512679456669	http://www.ncbi.nlm.nih.gov/nuccore/NR_032296.1
XR_001839570.1	ncRNA	LOC108351797	lncRNA	31.6845475393049	11.7642605920567	20.2428131473405	19.293679014185	10.5883597992625	10.4918461457891	-0.657018654121101	0.209607854587147	http://www.ncbi.nlm.nih.gov/nuccore/XR_001839570.1
XR_001836030.1	ncRNA	LOC103695050	lncRNA	0	0	1.09042915290581	3.20919365335301	3.88052938181387	0	2.367782347187	0.209632462564903	http://www.ncbi.nlm.nih.gov/nuccore/XR_001836030.1
XR_590162.2	misc_RNA	Siglec8	misc_RNA	551.201172228135	353.689811478264	439.087109822606	593.59829785058	593.323000173737	489.003315123405	0.318110101069678	0.209735950061913	http://www.ncbi.nlm.nih.gov/nuccore/XR_590162.2
XR_001836013.1	ncRNA	LOC108349648	lncRNA	0.990070641210052	0.983320942607186	0.0181815389089806	3.21923847943015	0.943420664066087	3.56404941463146	1.74856558052948	0.209910250742411	http://www.ncbi.nlm.nih.gov/nuccore/XR_001836013.1
XR_001836311.1	ncRNA	LOC102554833	lncRNA	3.95942572511858	1.95505161485741	4.45563446883559	5.42753434123594	3.82609478251606	11.6252397572934	0.992441256743933	0.209932443279863	http://www.ncbi.nlm.nih.gov/nuccore/XR_001836311.1
XR_593026.2	ncRNA	LOC102548461	lncRNA	25.7136330049777	50.1268897380976	43.7539147346799	17.3452002864203	37.6721691151562	28.1963083685847	-0.517380920156557	0.20993477270943	http://www.ncbi.nlm.nih.gov/nuccore/XR_593026.2
XR_001838492.1	misc_RNA	Fam161b	misc_RNA	87.0816198754113	99.2465022357137	71.9693707285094	122.78259099124	120.604822538693	88.8864530743906	0.359831337627876	0.210001271700024	http://www.ncbi.nlm.nih.gov/nuccore/XR_001838492.1
XR_592895.2	misc_RNA	Dnajc5g	protein_coding	2.9687078169555	1.95862512530093	3.35092710614488	0.0111595865361129	1.95000845354187	0	-1.90226928721146	0.21002360567894	http://www.ncbi.nlm.nih.gov/nuccore/XR_592895.2
XR_001838187.1	misc_RNA	Dnajc5g	protein_coding	2.9687078169555	1.95862512530093	3.35092710614488	0.0111595865361129	1.95000845354187	0	-1.90227236904401	0.210108198580904	http://www.ncbi.nlm.nih.gov/nuccore/XR_001838187.1
XR_001838186.1	misc_RNA	Dnajc5g	protein_coding	2.9687078169555	1.95862512530093	3.35092710614488	0.0111595865361129	1.95000845354187	0	-1.90227483095516	0.210175811407858	http://www.ncbi.nlm.nih.gov/nuccore/XR_001838186.1
XR_001838455.1	ncRNA	LOC102552179	lncRNA	700.613371987317	669.095445284065	719.784630891389	914.635727469073	755.369616640971	847.749405030887	0.268897747985458	0.210254560051336	http://www.ncbi.nlm.nih.gov/nuccore/XR_001838455.1
XR_001838185.1	misc_RNA	Dnajc5g	protein_coding	2.9687078169555	1.95862512530093	3.35092710614488	0.0111595865361129	1.95000845354187	0	-1.90227869427215	0.210281976457466	http://www.ncbi.nlm.nih.gov/nuccore/XR_001838185.1
XR_001838184.1	misc_RNA	Dnajc5g	protein_coding	2.9687078169555	1.95862512530093	3.35092710614488	0.0111595865361129	1.95000845354187	0	-1.90228108438661	0.210347697038042	http://www.ncbi.nlm.nih.gov/nuccore/XR_001838184.1
XR_594883.2	ncRNA	LOC102547955	lncRNA	87.0876758024741	64.8329830266296	78.6020983804394	100.191205600535	100.33398386651	93.3751776119517	0.349884868182192	0.210408750809892	http://www.ncbi.nlm.nih.gov/nuccore/XR_594883.2
XR_001842813.1	ncRNA	LOC103690083	lncRNA	526.445433189945	482.406012636078	688.221488738318	498.781247447627	420.608584208883	454.705543468229	-0.304213396107729	0.210659836081847	http://www.ncbi.nlm.nih.gov/nuccore/XR_001842813.1
XR_594917.2	ncRNA	LOC102550782	lncRNA	0	1.97497938947637	0.0181778016822632	2.17290556872736	2.89564663079266	2.63652581217734	1.74786936773124	0.210707665106676	http://www.ncbi.nlm.nih.gov/nuccore/XR_594917.2
XR_001841633.1	ncRNA	LOC102547443	lncRNA	53.4391919914019	54.044150043665	41.6424693697296	30.2228350362118	27.942898363945	50.4215985710605	-0.453253331164421	0.21092256965017	http://www.ncbi.nlm.nih.gov/nuccore/XR_001841633.1
XR_591358.2	ncRNA	LOC100912622	lncRNA	291.93743377448	186.663523969677	201.082440380881	190.647279176021	101.230285065871	216.063844143073	-0.419960060264132	0.211013964344329	http://www.ncbi.nlm.nih.gov/nuccore/XR_591358.2
NR_027839.1	misc_RNA	Atp2a2	protein_coding	8501.37811169757	9326.15359261405	6397.4512425529	8967.86299987235	11311.5902399522	9251.21248713216	0.285683189706117	0.211137395720918	http://www.ncbi.nlm.nih.gov/nuccore/NR_027839.1
XR_595077.2	ncRNA	LOC103693574	lncRNA	1.97794004895782	2.9528136290282	1.17059384171861	0.00571874610987685	0	0.905219447444052	-2.28896066178353	0.21136547112339	http://www.ncbi.nlm.nih.gov/nuccore/XR_595077.2
XR_001841623.1	ncRNA	LOC102549910	lncRNA	12.8651251533857	2.91749880569442	21.0750205275317	6.46365847143032	8.70929419245665	3.42228265103183	-0.974383948154	0.211488903387964	http://www.ncbi.nlm.nih.gov/nuccore/XR_001841623.1
XR_591398.2	ncRNA	LOC102547649	lncRNA	2.97190841779376	1.96294658173358	1.17060767345877	0.00571874610987685	0	0.905219447444052	-2.28975961087236	0.211651201108446	http://www.ncbi.nlm.nih.gov/nuccore/XR_591398.2
XR_350590.1	ncRNA	LOC102548233	lncRNA	61.3683658185659	26.4982067955899	49.3768628015347	33.3963914600553	29.8926045049655	34.385276182617	-0.487891943854929	0.211918106559336	http://www.ncbi.nlm.nih.gov/nuccore/XR_350590.1
XR_001842778.1	ncRNA	LOC103690083	lncRNA	543.267631636635	500.091139102731	724.146531087962	518.174629802811	440.869101914519	472.328634855046	-0.303951906333172	0.212381056101458	http://www.ncbi.nlm.nih.gov/nuccore/XR_001842778.1
NR_031770.1	precursor_RNA	Mir301a	ncRNA	10.8832082319835	9.81755330413554	13.4240447196967	8.57501908297233	6.75286062956866	4.32147042177514	-0.790141689828659	0.212548019975519	http://www.ncbi.nlm.nih.gov/nuccore/NR_031770.1
XR_001835495.1	misc_RNA	Pola2	protein_coding	93.0124144951508	127.744530048078	97.7510230740621	122.864670208333	179.492757085782	111.800583514414	0.377784754574846	0.2125870688326	http://www.ncbi.nlm.nih.gov/nuccore/XR_001835495.1
XR_001836824.1	ncRNA	LOC102549654	lncRNA	1.97794004895782	2.9528136290282	1.17059384171861	1.05703578278929	0	0	-2.25402035790359	0.212701951450344	http://www.ncbi.nlm.nih.gov/nuccore/XR_001836824.1
XR_595553.2	ncRNA	LOC102556681	lncRNA	9.88627760141533	21.6450415990546	10.2082941629	4.38385344805702	3.82027058827885	15.2487497950358	-0.817620157346692	0.212872089790195	http://www.ncbi.nlm.nih.gov/nuccore/XR_595553.2
XR_001837337.1	ncRNA	LOC103691958	lncRNA	5.95349896636543	0	1.18198454149312	7.50685365927932	7.7368547681276	2.5240521759304	1.27318809386147	0.212921216815176	http://www.ncbi.nlm.nih.gov/nuccore/XR_001837337.1
XR_001842792.1	ncRNA	LOC103690083	lncRNA	547.225907878752	502.055957625377	730.882291425163	520.330671412881	443.763209121553	477.618467141218	-0.303848705854789	0.213063645032453	http://www.ncbi.nlm.nih.gov/nuccore/XR_001842792.1
XR_596239.2	misc_RNA	LOC498555	transcribed_pseudogene	385.919550067228	607.222302466327	476.148703435549	546.261251476083	675.334528759027	606.280218898818	0.315051570773713	0.213067426043364	http://www.ncbi.nlm.nih.gov/nuccore/XR_596239.2
XR_001840934.1	ncRNA	LOC102555798	lncRNA	12.8768229404564	6.86862574206221	5.7109236096885	3.26917711952734	6.77963855634917	3.47381331509183	-0.89522327514977	0.21310553727813	http://www.ncbi.nlm.nih.gov/nuccore/XR_001840934.1
XR_359248.3	ncRNA	LOC102546453	lncRNA	132.598768568092	124.770631787202	160.494795956001	144.437210909182	178.476355081194	204.53679812473	0.338139436854638	0.213487119568921	http://www.ncbi.nlm.nih.gov/nuccore/XR_359248.3
XR_001837332.1	ncRNA	LOC108350507	lncRNA	0	1.97497938947637	0.0181778016822632	3.21943176534183	1.91784982902269	2.63618080289931	1.75805438664258	0.213619699163081	http://www.ncbi.nlm.nih.gov/nuccore/XR_001837332.1
XR_354212.3	ncRNA	LOC102548251	lncRNA	90.0582732265285	51.0645633410033	89.7472526604839	26.0126250704529	38.5478422646859	92.0732653485651	-0.555578878428593	0.213663909178281	http://www.ncbi.nlm.nih.gov/nuccore/XR_354212.3
XR_594753.1	ncRNA	LOC102557195	lncRNA	300.825292376569	304.578722333672	340.206558962182	311.265635897627	235.381112280149	212.27497245584	-0.318091348516265	0.214052986286405	http://www.ncbi.nlm.nih.gov/nuccore/XR_594753.1
XR_001836784.1	ncRNA	LOC102551266	lncRNA	101.933229790803	99.245499681566	59.6946888337617	76.4396321568987	53.0277875190425	67.8629981511738	-0.40513187085068	0.214229664678562	http://www.ncbi.nlm.nih.gov/nuccore/XR_001836784.1
XR_001841833.1	ncRNA	LOC102555870	lncRNA	57.4371289080777	17.6594302386105	12.5923245778604	16.188822678266	22.2162679902241	14.9095037123533	-0.715088311414223	0.214259367294033	http://www.ncbi.nlm.nih.gov/nuccore/XR_001841833.1
XR_001842750.1	misc_RNA	LOC363500	transcribed_pseudogene	47.5076562709151	33.3937684341836	37.0955869909587	50.6618644271264	36.6105341084306	74.2234504244911	0.453416850821894	0.214386743033328	http://www.ncbi.nlm.nih.gov/nuccore/XR_001842750.1
XR_001842789.1	ncRNA	LOC103690083	lncRNA	540.298802695159	499.108679405341	723.022505277822	516.020851458493	440.869450593394	471.447548964376	-0.302857310323327	0.214792528500239	http://www.ncbi.nlm.nih.gov/nuccore/XR_001842789.1
XR_597000.2	misc_RNA	LOC100362479	transcribed_pseudogene	0	0	1.09042915290581	1.10619778243179	1.92643426121861	2.67239604090834	2.1069765628163	0.214901973709388	http://www.ncbi.nlm.nih.gov/nuccore/XR_597000.2
XR_001835895.1	ncRNA	LOC102553298	lncRNA	0	0	1.09042915290581	1.10619778243179	1.92643426121861	2.67239604090834	2.10696571143906	0.214940968059028	http://www.ncbi.nlm.nih.gov/nuccore/XR_001835895.1
XR_358386.3	ncRNA	LOC102548576	lncRNA	27.7048558531169	25.5357578759198	34.7310454589542	21.5412071887154	16.3734199576808	23.8508965332667	-0.504058830864287	0.215047290601061	http://www.ncbi.nlm.nih.gov/nuccore/XR_358386.3
XR_596592.2	ncRNA	LOC102548402	lncRNA	20.7998054827493	8.8263023367556	9.0911253382956	7.53932791113009	10.648008342451	3.39837396032324	-0.837764243763673	0.215097411324029	http://www.ncbi.nlm.nih.gov/nuccore/XR_596592.2
XR_595381.2	ncRNA	LOC102546787	lncRNA	47.4863086084551	65.828814931826	81.8345310816535	71.9911042778268	35.6591826336631	31.5624084188008	-0.489200046882924	0.215616577765625	http://www.ncbi.nlm.nih.gov/nuccore/XR_595381.2
XR_350777.3	misc_RNA	Mettl10	protein_coding	93.0141294983794	119.881734484834	93.2630379484101	118.545517782105	118.645880010611	150.780775100057	0.341782063574138	0.215778672383934	http://www.ncbi.nlm.nih.gov/nuccore/XR_350777.3
XR_357558.3	ncRNA	LOC102553843	lncRNA	0	1.97497938947637	0.0181778016822632	3.21962545874502	2.89545536691077	1.71436972886231	1.76655822586041	0.215835161386572	http://www.ncbi.nlm.nih.gov/nuccore/XR_357558.3
XR_590409.2	ncRNA	LOC103691206	lncRNA	8.89323695003358	20.6525770439499	15.7156556715897	32.22519612557	10.546987011767	29.1692857725673	0.663879041508132	0.216102385069577	http://www.ncbi.nlm.nih.gov/nuccore/XR_590409.2
XR_593410.2	ncRNA	LOC103692840	lncRNA	8.91094741328341	9.83858629596295	2.39094987624352	5.31667045753267	0	3.54493351107924	-1.23028830769889	0.216145863719949	http://www.ncbi.nlm.nih.gov/nuccore/XR_593410.2
NR_106690.1	precursor_RNA	Mir3075	ncRNA	18.8328136690176	4.89463927174229	2.41668652559377	3.26204956550472	4.8288960825139	4.40580115873773	-1.04267053324116	0.216264675768083	http://www.ncbi.nlm.nih.gov/nuccore/NR_106690.1
XR_001841850.1	ncRNA	LOC102550662	lncRNA	0.981462249991926	8.88260333399631	0.0739338266929386	0.0111302755013744	0.966777013643436	0.8840543127977	-2.1824610539254	0.216436319793628	http://www.ncbi.nlm.nih.gov/nuccore/XR_001841850.1
XR_086203.5	misc_RNA	Oip5	misc_RNA	20.7751012899093	27.5189491990536	23.5986938616203	22.744277122769	69.5957105485036	20.0543757469044	0.64187698593928	0.216438984275133	http://www.ncbi.nlm.nih.gov/nuccore/XR_086203.5
XR_353598.3	misc_RNA	Mrpl51	protein_coding	1095.45353835909	1110.25966035964	911.90353593233	1200.18419617	1267.66709448198	1274.27683570692	0.263254094294473	0.216511963393433	http://www.ncbi.nlm.nih.gov/nuccore/XR_353598.3
XR_594354.2	ncRNA	LOC103690523	lncRNA	6.92271101110846	14.7722690634449	2.40701294489405	6.38542099727119	2.8825055535421	1.67936780587435	-1.12110591434735	0.216524267842263	http://www.ncbi.nlm.nih.gov/nuccore/XR_594354.2
XR_001842184.1	misc_RNA	LOC102551486	protein_coding	60.3710775354597	46.1698164451183	47.2148880353325	34.5052899596129	53.122594372182	24.5081649341657	-0.456387074254315	0.216655838230895	http://www.ncbi.nlm.nih.gov/nuccore/XR_001842184.1
XR_595877.2	ncRNA	LOC103693090	lncRNA	115.823923634769	43.2074315930443	26.1093627447491	40.9430698833412	38.5792566761157	42.310553032623	-0.603380583124009	0.216803403217589	http://www.ncbi.nlm.nih.gov/nuccore/XR_595877.2
XR_594879.2	ncRNA	LOC102547955	lncRNA	90.0588056581612	67.7840663525927	70.7946202612177	99.1142759715389	100.33568095836	91.6077713805996	0.34660748136899	0.216946325252405	http://www.ncbi.nlm.nih.gov/nuccore/XR_594879.2
XR_590112.2	ncRNA	LOC102550499	lncRNA	2.96617930870631	5.91138257688797	1.21080899508344	1.08069343437279	1.94278861142418	0	-1.66326765124384	0.217015373230999	http://www.ncbi.nlm.nih.gov/nuccore/XR_590112.2
XR_001840322.1	misc_RNA	LOC102549836	protein_coding	3.95819846420025	5.90841146736845	1.21909128144735	6.49792636520002	14.5431357430224	2.48548489433737	1.05200435850957	0.217147737793337	http://www.ncbi.nlm.nih.gov/nuccore/XR_001840322.1
XR_001840319.1	misc_RNA	LOC102549836	protein_coding	3.95819846420025	5.90841146736845	1.21909128144735	6.49792636520002	14.5431357430224	2.48548489433737	1.05200925519076	0.217198845703081	http://www.ncbi.nlm.nih.gov/nuccore/XR_001840319.1
XR_001840317.1	misc_RNA	LOC102549836	protein_coding	3.95819846420025	5.90841146736845	1.21909128144735	6.49792636520002	14.5431357430224	2.48548489433737	1.05201530735797	0.217262031316283	http://www.ncbi.nlm.nih.gov/nuccore/XR_001840317.1
XR_360651.3	ncRNA	LOC102554173	lncRNA	0	0	1.09042915290581	1.10630630486414	2.90612655968507	1.74342245817891	2.1164275093076	0.217504922329618	http://www.ncbi.nlm.nih.gov/nuccore/XR_360651.3
XR_001835623.1	ncRNA	LOC102551889	lncRNA	62.3384935466545	79.5982924952686	59.5873188415486	57.0715468390771	51.1259453027943	47.5338522448676	-0.374221408008634	0.217757496500465	http://www.ncbi.nlm.nih.gov/nuccore/XR_001835623.1
XR_361469.3	ncRNA	LOC102551612	lncRNA	15.853612555204	2.92335346991764	7.90251866060738	9.78445499144636	15.4318033397262	21.2845629260106	0.795530104341283	0.217895376387316	http://www.ncbi.nlm.nih.gov/nuccore/XR_361469.3
XR_001837846.1	misc_RNA	Pusl1	protein_coding	349.312154025554	358.6154879907	434.491775902389	312.434105012339	341.532954658334	277.517463112409	-0.294180680869712	0.218076015390685	http://www.ncbi.nlm.nih.gov/nuccore/XR_001837846.1
XR_596943.2	ncRNA	LOC102546511	lncRNA	13.8590161384865	14.7503490765393	5.76953645992605	3.29661192790412	2.86069940451454	11.6843801214713	-0.927921584739922	0.218312669461109	http://www.ncbi.nlm.nih.gov/nuccore/XR_596943.2
XR_359961.1	ncRNA	LOC102552417	lncRNA	11.8819789923089	13.7771494169279	1.30259975463263	4.31289592005581	3.85180359489946	4.40534151581232	-1.08250603403383	0.21832755429742	http://www.ncbi.nlm.nih.gov/nuccore/XR_359961.1
XR_001842279.1	ncRNA	LOC102548759	lncRNA	43.5369579359515	52.0809499479767	44.948754450417	78.56887446036	76.2436003883313	36.795120038805	0.442234308413435	0.218453903970828	http://www.ncbi.nlm.nih.gov/nuccore/XR_001842279.1
XR_001839954.1	misc_RNA	Ppidl1	misc_RNA	1.97542209164427	4.92748862963355	1.19232132331315	1.06979691343494	0.966711680658735	0	-1.86106165694622	0.218640163205955	http://www.ncbi.nlm.nih.gov/nuccore/XR_001839954.1
XR_001836577.1	ncRNA	LOC102549347	lncRNA	345.355674523124	303.584960932292	440.059132575492	298.424508561303	312.584274388968	269.600851986433	-0.30586160496779	0.21865042295278	http://www.ncbi.nlm.nih.gov/nuccore/XR_001836577.1
XR_001836162.1	ncRNA	LOC102552122	lncRNA	3.97093438502535	0	0.0343985104519369	11.6616032588612	3.84332944221846	0	1.85289396314936	0.21879803212319	http://www.ncbi.nlm.nih.gov/nuccore/XR_001836162.1
XR_001842780.1	ncRNA	LOC103690083	lncRNA	547.225827454769	505.003840270559	730.883673095701	523.562079805368	445.692611906957	479.380272928956	-0.299334937681844	0.218971390475078	http://www.ncbi.nlm.nih.gov/nuccore/XR_001842780.1
XR_001838374.1	ncRNA	LOC102547703	lncRNA	128.640114915881	121.822939299879	158.24323035351	125.991126472197	100.318434406043	96.8700345085272	-0.338900455263795	0.219030641693222	http://www.ncbi.nlm.nih.gov/nuccore/XR_001838374.1
XR_590943.2	ncRNA	LOC102550695	lncRNA	4.95889616814976	1.96077910810602	0.0556681530222212	0.00571874610987685	0	0.905219447444052	-2.48684448047515	0.219221294204961	http://www.ncbi.nlm.nih.gov/nuccore/XR_590943.2
XR_594401.2	ncRNA	LOC103690533	lncRNA	383.963900079674	274.112554937592	280.80523562784	276.844726891094	238.278016250811	240.541723249868	-0.31383208574158	0.219328549819483	http://www.ncbi.nlm.nih.gov/nuccore/XR_594401.2
XR_597502.1	misc_RNA	LOC100359876	transcribed_pseudogene	1013.31304788872	1160.36895694183	1070.1657640766	1120.50037071621	1397.9176939226	1386.22179935519	0.267630341540519	0.219405495947362	http://www.ncbi.nlm.nih.gov/nuccore/XR_597502.1
XR_001842708.1	ncRNA	LOC108349229	lncRNA	3.96440519392589	1.96073191212703	1.18195582664724	5.39488422339202	2.86492415337988	8.0287519539587	1.15028640355119	0.219505709535574	http://www.ncbi.nlm.nih.gov/nuccore/XR_001842708.1
XR_001842794.1	ncRNA	LOC103690083	lncRNA	547.225907878752	502.055957625377	730.882291425163	520.332023879963	443.762708573518	482.028419939197	-0.299426136182311	0.219716226350897	http://www.ncbi.nlm.nih.gov/nuccore/XR_001842794.1
XR_001835624.1	ncRNA	LOC102551889	lncRNA	64.3185867622828	80.5811421556831	58.4774981803749	56.0054842858005	53.0594065684473	48.4183409313707	-0.371142192886634	0.219770648604015	http://www.ncbi.nlm.nih.gov/nuccore/XR_001835624.1
XR_001842776.1	ncRNA	LOC103690083	lncRNA	547.225907878752	502.055957625377	730.882291425163	523.561240903399	444.72782770502	477.616699888341	-0.299671400045949	0.219799520250275	http://www.ncbi.nlm.nih.gov/nuccore/XR_001842776.1
XR_001842790.1	ncRNA	LOC103690083	lncRNA	439.365402659545	360.567814965782	563.561491878613	406.120167210085	326.059849922975	363.057649590411	-0.315660366811372	0.219948472299915	http://www.ncbi.nlm.nih.gov/nuccore/XR_001842790.1
XR_590807.2	ncRNA	LOC102554306	lncRNA	0	4.93080085307825	2.26283879725629	1.05703578278929	0	0	-2.45806170609304	0.220078882433167	http://www.ncbi.nlm.nih.gov/nuccore/XR_590807.2
XR_001840513.1	ncRNA	LOC108352342	lncRNA	12.857551758847	15.7185406418165	19.021062250939	19.4456950990278	31.8811375623671	19.301608125821	0.568982656308162	0.220111875754881	http://www.ncbi.nlm.nih.gov/nuccore/XR_001840513.1
XR_595103.1	misc_RNA	LOC102549131	transcribed_pseudogene	4.9549769662337	2.94529060547907	1.20195347867234	4.36685841060415	12.6070265973106	3.40677705642085	1.1236572149604	0.220125178639116	http://www.ncbi.nlm.nih.gov/nuccore/XR_595103.1
XR_360317.3	ncRNA	LOC102555619	lncRNA	0	4.93080085307825	2.26283879725629	1.05703578278929	0	0	-2.45803804094627	0.220201461328577	http://www.ncbi.nlm.nih.gov/nuccore/XR_360317.3
XR_351800.3	misc_RNA	Dap3	protein_coding	303.796771299834	310.479468761558	290.870669970243	334.018010205326	399.415540075401	365.703555001444	0.280174113599527	0.220228914817537	http://www.ncbi.nlm.nih.gov/nuccore/XR_351800.3
XR_355747.3	ncRNA	LOC102548624	lncRNA	2.9701957002055	0.972892828299201	3.33362613689905	13.795782315866	1.89013753128041	2.52223500970075	1.28726778511842	0.220310977558966	http://www.ncbi.nlm.nih.gov/nuccore/XR_355747.3
XR_001842669.1	ncRNA	LOC108353285	lncRNA	0	4.93080085307825	2.26283879725629	1.05703578278929	0	0	-2.45801351937605	0.220328513148752	http://www.ncbi.nlm.nih.gov/nuccore/XR_001842669.1
XR_001841545.1	misc_RNA	Kcnn1	protein_coding	37.6156044149293	31.4457247083487	17.0280794296341	33.4599439369813	34.7063060388123	53.9146101935681	0.500693590806639	0.220426670877695	http://www.ncbi.nlm.nih.gov/nuccore/XR_001841545.1
XR_595534.2	ncRNA	LOC100912617	lncRNA	0	0.986434866180111	0.00935965591112886	2.1549216204975	2.90594415349027	0.825018540638646	2.16381121154074	0.220648359536214	http://www.ncbi.nlm.nih.gov/nuccore/XR_595534.2
NR_031791.1	precursor_RNA	Mir349	ncRNA	0.991924019248511	0	0.0093617019586357	2.1549216204975	2.90594415349027	0.825018540638646	2.16242730556022	0.220678216624773	http://www.ncbi.nlm.nih.gov/nuccore/NR_031791.1
NR_037366.1	precursor_RNA	Mir3574	ncRNA	0	0.986434866180111	0.00935965591112886	2.1549216204975	2.90594415349027	0.825018540638646	2.16382171248856	0.220713682942972	http://www.ncbi.nlm.nih.gov/nuccore/NR_037366.1
XR_597005.2	ncRNA	LOC102546473	lncRNA	13.8713412027938	7.85743473453199	2.40712156866617	22.5237969123064	23.2054030850454	2.40329433675013	0.983150095021257	0.220976762298913	http://www.ncbi.nlm.nih.gov/nuccore/XR_597005.2
XR_355974.3	ncRNA	LOC102550409	lncRNA	0.982988056514145	4.92740744377643	2.27686069245952	0.0111302755013744	0.966777013643436	0.8840543127977	-1.90293430505261	0.22112693452987	http://www.ncbi.nlm.nih.gov/nuccore/XR_355974.3
XR_001839027.1	ncRNA	LOC102550409	lncRNA	0.982988056514145	4.92740744377643	2.27686069245952	0.0111302755013744	0.966777013643436	0.8840543127977	-1.90293488471891	0.221134879908847	http://www.ncbi.nlm.nih.gov/nuccore/XR_001839027.1
XR_001842458.1	ncRNA	LOC108349059	lncRNA	4.95677418515326	0.971435879254321	2.27693989155429	1.06979691343494	0.966711680658735	0	-1.87499408173207	0.2213384183943	http://www.ncbi.nlm.nih.gov/nuccore/XR_001842458.1
XR_001842457.1	ncRNA	LOC108349059	lncRNA	4.95677418515326	0.971435879254321	2.27693989155429	1.06979691343494	0.966711680658735	0	-1.87498801603297	0.221379330598627	http://www.ncbi.nlm.nih.gov/nuccore/XR_001842457.1
XR_362049.3	ncRNA	LOC102551729	lncRNA	17.8125360690649	13.7428956224294	20.1537746755236	19.1868043082464	7.69800152109477	2.4586006999516	-0.81706441281435	0.221587832260922	http://www.ncbi.nlm.nih.gov/nuccore/XR_362049.3
XR_001837222.1	ncRNA	LOC102557338	lncRNA	127.645825125985	174.902726821179	148.244762944041	79.8391976354446	123.494625440201	144.660457581434	-0.370750829234098	0.221665810658317	http://www.ncbi.nlm.nih.gov/nuccore/XR_001837222.1
XR_354820.3	ncRNA	LOC102546497	lncRNA	11.8719172404864	10.7989028213118	15.6495684137575	19.3933858324112	16.381594003637	21.1873546120435	0.572229909160958	0.221885698645589	http://www.ncbi.nlm.nih.gov/nuccore/XR_354820.3
XR_597625.1	misc_RNA	LOC100361265	protein_coding	0	0.986434866180111	0.00935965591112886	2.16463129500712	4.86196287100059	0	2.39270635089837	0.221929094010685	http://www.ncbi.nlm.nih.gov/nuccore/XR_597625.1
XR_597624.1	misc_RNA	LOC100361265	protein_coding	0	0.986434866180111	0.00935965591112886	2.16463129500712	4.86196287100059	0	2.39271438161002	0.221989225947876	http://www.ncbi.nlm.nih.gov/nuccore/XR_597624.1
XR_001842319.1	ncRNA	LOC108348942	lncRNA	0.977712903819812	6.88415361441066	8.85408202591414	1.11323259451101	2.90073316352665	2.65375126421091	-1.26988893275027	0.221994445904255	http://www.ncbi.nlm.nih.gov/nuccore/XR_001842319.1
XR_597623.1	misc_RNA	LOC100361265	protein_coding	0	0.986434866180111	0.00935965591112886	2.16463129500712	4.86196287100059	0	2.39272241625919	0.222049405231258	http://www.ncbi.nlm.nih.gov/nuccore/XR_597623.1
XR_597622.2	misc_RNA	LOC100361265	protein_coding	0	0.986434866180111	0.00935965591112886	2.16463129500712	4.86196287100059	0	2.39273204270044	0.222121530522301	http://www.ncbi.nlm.nih.gov/nuccore/XR_597622.2
XR_001842804.1	ncRNA	LOC103690083	lncRNA	410.66975072642	322.248652849751	498.449429376996	359.803798884339	294.223147271223	336.63566604316	-0.313298849530285	0.222123532310022	http://www.ncbi.nlm.nih.gov/nuccore/XR_001842804.1
XR_597621.2	misc_RNA	LOC100361265	protein_coding	0	0.986434866180111	0.00935965591112886	2.16463129500712	4.86196287100059	0	2.39274167234142	0.222193705458526	http://www.ncbi.nlm.nih.gov/nuccore/XR_597621.2
XR_001839086.1	ncRNA	LOC108351591	lncRNA	5.95604748136497	0	0.0489517588648432	2.77555756156289e-17	2.77555756156289e-17	2.77555756156289e-17	-4.08744580128485	0.222207127014856	http://www.ncbi.nlm.nih.gov/nuccore/XR_001839086.1
XR_001838249.1	ncRNA	LOC102555011	lncRNA	5.92728315793652	8.83750273153866	14.4495612937368	1.15752175135585	8.72582117818587	5.28426672113706	-0.918632665368512	0.222252810090539	http://www.ncbi.nlm.nih.gov/nuccore/XR_001838249.1
XR_597620.1	misc_RNA	LOC100361265	protein_coding	0	0.986434866180111	0.00935965591112886	2.16463129500712	4.86196287100059	0	2.39275130518062	0.222265930059813	http://www.ncbi.nlm.nih.gov/nuccore/XR_597620.1
XR_001836587.1	ncRNA	LOC108349945	lncRNA	5.95604748136497	0	0.0489517588648432	2.77555756156289e-17	2.77555756156289e-17	2.77555756156289e-17	-4.08744100364021	0.222310625764729	http://www.ncbi.nlm.nih.gov/nuccore/XR_001836587.1
XR_001842709.1	misc_RNA	LOC100361265	protein_coding	0	0.986434866180111	0.00935965591112886	2.16463129500712	4.86196287100059	0	2.3927609412165	0.222338204346035	http://www.ncbi.nlm.nih.gov/nuccore/XR_001842709.1
XR_001842797.1	ncRNA	LOC103690083	lncRNA	542.278239135093	497.143525407111	718.533888430607	517.09785193336	439.904136938679	473.211499539682	-0.297302130533944	0.222463621475623	http://www.ncbi.nlm.nih.gov/nuccore/XR_001842797.1
XR_001840741.1	ncRNA	LOC102554019	lncRNA	61.3546868168116	51.0803350785876	62.852229400959	51.6639857884581	49.2153473246982	32.4666977339397	-0.39670076420691	0.222866440258251	http://www.ncbi.nlm.nih.gov/nuccore/XR_001840741.1
XR_001838418.1	ncRNA	LOC102548461	lncRNA	25.710853814625	61.9283642502433	46.0330039768255	20.5708591376919	43.4688007322801	29.0406238526425	-0.518249030884396	0.223011026932391	http://www.ncbi.nlm.nih.gov/nuccore/XR_001838418.1
XR_001839610.1	ncRNA	LOC102550774	lncRNA	266.193373963751	194.516726952824	329.98734883873	173.520021709362	210.312944786497	237.132495726825	-0.34674413391123	0.223299943031848	http://www.ncbi.nlm.nih.gov/nuccore/XR_001839610.1
XR_001842793.1	ncRNA	LOC103690083	lncRNA	544.257497358624	497.14344360458	718.53482268918	517.098672812176	439.903834105919	475.857491082714	-0.296251324210976	0.223413000615691	http://www.ncbi.nlm.nih.gov/nuccore/XR_001842793.1
XR_358274.3	ncRNA	LOC102551884	lncRNA	7.92154783291642	3.91735750499888	6.72737421113031	11.8492844294201	17.416639513403	5.12124596515819	0.874562106181834	0.223485015990353	http://www.ncbi.nlm.nih.gov/nuccore/XR_358274.3
XR_001841119.1	ncRNA	LOC102554235	lncRNA	4.93994244710573	14.7778895254152	2.39652092935656	3.2381731660763	1.91093114095439	4.45538517619781	-1.17248003932495	0.223555765005552	http://www.ncbi.nlm.nih.gov/nuccore/XR_001841119.1
XR_001838501.1	ncRNA	LOC108351278	lncRNA	13.8460858660797	16.6985868932176	22.3567277427061	33.3265904409873	13.4455180790838	32.7055392257366	0.586015398654385	0.223860478157975	http://www.ncbi.nlm.nih.gov/nuccore/XR_001838501.1
XR_001839262.1	ncRNA	LOC108351656	lncRNA	2.77555756156289e-17	2.77555756156289e-17	2.77555756156289e-17	6.30956990592683	0	0	4.16901311814774	0.223990047205257	http://www.ncbi.nlm.nih.gov/nuccore/XR_001839262.1
XR_001835906.1	ncRNA	LOC102550562	lncRNA	0	1.9713053517676	1.12886028068723	6.38602366931604	4.83736250713157	0	1.73020289509934	0.22408691255383	http://www.ncbi.nlm.nih.gov/nuccore/XR_001835906.1
NR_132640.1	ncRNA	LOC100911717	lncRNA	24.7520633459	18.6688137847625	10.2715795162084	25.8942661216832	49.3024165281205	12.0970848372793	0.694062276195089	0.22427567994727	http://www.ncbi.nlm.nih.gov/nuccore/NR_132640.1
XR_590061.2	misc_RNA	Lig1	protein_coding	217.699196509361	289.862779805973	212.31352468253	275.837342924849	356.020834382316	266.058556003193	0.318182349543537	0.224507142874754	http://www.ncbi.nlm.nih.gov/nuccore/XR_590061.2
XR_354878.3	ncRNA	LOC102548972	lncRNA	2.96495474845761	4.91873796429187	3.39505838482276	2.13258113420627	0	1.77852945152957	-1.45331698747545	0.22452054710688	http://www.ncbi.nlm.nih.gov/nuccore/XR_354878.3
XR_001840965.1	ncRNA	LOC102555043	lncRNA	16.8304868150876	16.7156081624084	5.79381285631245	8.76525887198292	40.6294468434173	17.5260541097411	0.759355538683545	0.224594543420741	http://www.ncbi.nlm.nih.gov/nuccore/XR_001840965.1
XR_001838122.1	ncRNA	LOC108351065	lncRNA	1.9713809798549	3.92733237099243	6.63421664667413	3.18415466870493	0.953060815735847	0.836975604577706	-1.28226130636105	0.224602865934289	http://www.ncbi.nlm.nih.gov/nuccore/XR_001838122.1
XR_597419.2	misc_RNA	Traf3ip2	protein_coding	1242.89007040613	1529.80059834166	1432.85006888762	1233.54524229152	1154.78690175985	1127.95422940291	-0.258282718658662	0.224850443133265	http://www.ncbi.nlm.nih.gov/nuccore/XR_597419.2
XR_001842786.1	ncRNA	LOC103690083	lncRNA	547.22588103621	503.038585227541	730.882752554863	523.562595337324	444.727329064608	482.02664361025	-0.296059090634475	0.22497676676644	http://www.ncbi.nlm.nih.gov/nuccore/XR_001842786.1
XR_001835762.1	ncRNA	LOC103691112	lncRNA	24.7610961238046	9.80660913672974	10.2268230336722	6.51805621917561	10.6251039578203	9.70733869796282	-0.728917968645294	0.225002305252792	http://www.ncbi.nlm.nih.gov/nuccore/XR_001835762.1
XR_001839332.1	ncRNA	LOC102547107	lncRNA	0	1.96812477617858	2.21177234528728	2.20185272026528	7.77016216276744	1.6708024470343	1.40931848078663	0.225056262158994	http://www.ncbi.nlm.nih.gov/nuccore/XR_001839332.1
XR_592008.1	ncRNA	LOC103692047	lncRNA	71.2470629153736	46.1501767052992	100.842838123168	46.3779221789644	65.634721156742	49.2962932015324	-0.432284147333259	0.225149082467909	http://www.ncbi.nlm.nih.gov/nuccore/XR_592008.1
XR_001840377.1	ncRNA	LOC108352208	lncRNA	4.9610671333153	0	1.17063534584446	3.28792492889932	11.6533313744733	1.63114832292028	1.38268644361916	0.225215122610836	http://www.ncbi.nlm.nih.gov/nuccore/XR_001840377.1
XR_593030.2	misc_RNA	LOC100359668	transcribed_pseudogene	87.0879788609141	65.816847372643	76.3697566663234	80.6635441549474	47.2415437268635	45.7078909583678	-0.40449055270173	0.225236162873535	http://www.ncbi.nlm.nih.gov/nuccore/XR_593030.2
XR_001842798.1	ncRNA	LOC103690083	lncRNA	547.226077247331	498.12553755942	728.636114350764	523.56069648751	444.72802815529	475.852718359978	-0.296423974513468	0.225540524605277	http://www.ncbi.nlm.nih.gov/nuccore/XR_001842798.1
XR_001839047.1	ncRNA	LOC102555387	lncRNA	5.93107488078769	9.83382583401892	7.87131673926679	3.26128640635506	0.931805644556891	8.10900903530191	-0.915239278533534	0.22560737269032	http://www.ncbi.nlm.nih.gov/nuccore/XR_001839047.1
XR_001838272.1	ncRNA	LOC108351172	lncRNA	0	1.96531801062376	3.29371791092392	6.40833769742659	2.87575052759797	3.48490750471069	1.2343002142766	0.225630562304655	http://www.ncbi.nlm.nih.gov/nuccore/XR_001838272.1
XR_001836145.1	ncRNA	LOC108349703	lncRNA	35.6351682109941	28.4933630285676	19.2344069576293	17.2650248917277	27.0650757229125	12.1958990653144	-0.561732662324717	0.225931934474534	http://www.ncbi.nlm.nih.gov/nuccore/XR_001836145.1
XR_001841539.1	misc_RNA	Got1l1	protein_coding	0.973897808362651	14.7660474874316	11.1652092430118	20.4061019365722	15.4290788243518	12.2428980482729	0.830024595721703	0.226021271785298	http://www.ncbi.nlm.nih.gov/nuccore/XR_001841539.1
XR_591534.2	ncRNA	LOC103691816	lncRNA	5.92259064178773	14.7442986535431	17.8322136881336	8.59216288435055	8.69623330546952	4.30381902411843	-0.825585112666203	0.226127591559806	http://www.ncbi.nlm.nih.gov/nuccore/XR_591534.2
XR_592076.2	ncRNA	LOC102553126	lncRNA	18.8083961264628	13.7482566455263	13.5298134889406	14.9610553480812	3.81353839139151	8.79173380952552	-0.73999531086914	0.226248092620144	http://www.ncbi.nlm.nih.gov/nuccore/XR_592076.2
XR_593060.1	ncRNA	LOC103692649	lncRNA	0.978192964647491	4.90949328776097	9.90931221892911	8.65061902767919	11.5886969675781	9.67429895923959	0.913779534270066	0.226341418927919	http://www.ncbi.nlm.nih.gov/nuccore/XR_593060.1
XR_001839100.1	ncRNA	LOC102547595	lncRNA	1.97650008797448	0	5.46146261524208	1.05703578278929	0	0	-2.51332750873297	0.226501934146602	http://www.ncbi.nlm.nih.gov/nuccore/XR_001839100.1
XR_596001.1	ncRNA	LOC103693242	lncRNA	0	1.96812477617858	2.21177234528728	0.0584572520553501	7.75892403674555	5.31395304586531	1.57917342602527	0.226820008456154	http://www.ncbi.nlm.nih.gov/nuccore/XR_596001.1
XR_351292.2	ncRNA	LOC102551027	lncRNA	2.97811681759305	0	0.0265171741451266	4.28488954399419	1.91077592493757	3.52858728538705	1.56165496617114	0.226960009103266	http://www.ncbi.nlm.nih.gov/nuccore/XR_351292.2
XR_001840867.1	ncRNA	LOC102553617	lncRNA	2.97811681759305	0	0.0265171741451266	4.28488954399419	1.91077592493757	3.52858728538705	1.56166023095654	0.227005728881518	http://www.ncbi.nlm.nih.gov/nuccore/XR_001840867.1
XR_001839915.1	ncRNA	LOC108351978	lncRNA	0.988513253842672	1.97134115812386	0.0265068994686891	4.29589568285441	6.79617355569997	0	1.73295987631774	0.227006282454511	http://www.ncbi.nlm.nih.gov/nuccore/XR_001839915.1
XR_351293.2	ncRNA	LOC102551027	lncRNA	2.97811681759305	0	0.0265171741451266	4.28488954399419	1.91077592493757	3.52858728538705	1.56166933647253	0.227084819314388	http://www.ncbi.nlm.nih.gov/nuccore/XR_351293.2
XR_351799.3	misc_RNA	Dap3	protein_coding	345.359807217672	345.850561520922	315.58977514273	374.953094248298	452.480527327193	392.120362143174	0.276399206600998	0.227225091235586	http://www.ncbi.nlm.nih.gov/nuccore/XR_351799.3
XR_597770.2	ncRNA	LOC103690083	lncRNA	533.371749486085	494.196148274778	715.161792468648	514.941896065228	440.870394890268	464.391989079833	-0.294898015728479	0.227279219502743	http://www.ncbi.nlm.nih.gov/nuccore/XR_597770.2
XR_001838058.1	ncRNA	LOC108351027	lncRNA	24.7279287466799	43.2508695407244	32.5888924603591	31.369619619413	96.6212815060514	26.2003832801948	0.614497972539401	0.227641341892868	http://www.ncbi.nlm.nih.gov/nuccore/XR_001838058.1
XR_001840739.1	ncRNA	LOC102554019	lncRNA	61.3537671542059	51.0790967835412	66.2004430389292	51.671864538023	50.1799535466623	34.2397024060693	-0.393748962879626	0.227663495913102	http://www.ncbi.nlm.nih.gov/nuccore/XR_001840739.1
XR_597800.2	misc_RNA	RGD1561327	protein_coding	4.94390930895561	1.9459184039228	11.023667597903	2.17290556872736	2.89564663079266	2.63652581217734	-1.17262388016362	0.22775319610248	http://www.ncbi.nlm.nih.gov/nuccore/XR_597800.2
XR_357207.1	ncRNA	LOC102555030	lncRNA	3.96853141168755	0.976430302378062	0.0418585898855454	3.26898849140036	5.80187988214273	4.39158020280086	1.34694753607895	0.227791868153301	http://www.ncbi.nlm.nih.gov/nuccore/XR_357207.1
XR_596079.2	ncRNA	LOC102548458	lncRNA	3.95044900483637	0	15.3434966894307	1.11289580583931	0	5.45744261533665	-1.53117614555728	0.227804350870991	http://www.ncbi.nlm.nih.gov/nuccore/XR_596079.2
XR_595554.2	ncRNA	LOC102556681	lncRNA	9.88741562131638	19.6752650755109	10.1950738889028	3.31816202896267	3.82234488118011	15.2694439426716	-0.811727252277779	0.227847004204677	http://www.ncbi.nlm.nih.gov/nuccore/XR_595554.2
XR_357206.2	ncRNA	LOC102555030	lncRNA	3.96853141168755	0.976430302378062	0.0418585898855454	3.26898849140036	5.80187988214273	4.39158020280086	1.34695234981103	0.227856181125531	http://www.ncbi.nlm.nih.gov/nuccore/XR_357206.2
XR_001835541.1	ncRNA	LOC108349472	lncRNA	114.785356473179	139.52835608514	116.827616109639	96.9667525490472	72.312174571703	120.866535110802	-0.353955946485586	0.227938617238924	http://www.ncbi.nlm.nih.gov/nuccore/XR_001835541.1
XR_001837834.1	misc_RNA	Cyp4b1	protein_coding	2735.14930884316	4925.43035850419	3865.11896499357	2855.00307779452	2967.52619181201	3484.49240486323	-0.308403944681844	0.228069491301726	http://www.ncbi.nlm.nih.gov/nuccore/XR_001837834.1
XR_357715.3	misc_RNA	Mettl16	misc_RNA	667.962052917144	605.233351720769	571.624259045896	686.304147191768	701.352805308594	831.9593220458	0.266905425122933	0.228092191302167	http://www.ncbi.nlm.nih.gov/nuccore/XR_357715.3
XR_001836755.1	ncRNA	LOC102554278	lncRNA	25.7380370720333	13.7357794533288	21.3237003748299	22.7123353315062	16.337473459467	55.9011520396177	0.642459236533225	0.228340308081776	http://www.ncbi.nlm.nih.gov/nuccore/XR_001836755.1
XR_591478.2	ncRNA	LOC102546322	lncRNA	4.95487343028336	0.970028643973808	3.36686515723927	10.6744970051568	1.88707767765355	7.06098591151498	1.050634713057	0.228493665832711	http://www.ncbi.nlm.nih.gov/nuccore/XR_591478.2
XR_001842799.1	ncRNA	LOC103690083	lncRNA	544.257512703326	501.074144800226	714.048053657497	521.405714858517	440.86843147419	474.973257404785	-0.291416273161312	0.228617736655142	http://www.ncbi.nlm.nih.gov/nuccore/XR_001842799.1
XR_001841476.1	ncRNA	LOC108352982	lncRNA	0.991924019248511	0	0.0093617019586357	5.28912663950235	0	1.72737825962529	2.41297735131885	0.228693172439787	http://www.ncbi.nlm.nih.gov/nuccore/XR_001841476.1
XR_597487.1	ncRNA	LOC103694460	lncRNA	26.706662992422	41.2742522380603	41.4885371568859	51.6976447229699	50.1684113001119	44.0039998669882	0.413536916184365	0.228702513136639	http://www.ncbi.nlm.nih.gov/nuccore/XR_597487.1
XR_592681.2	misc_RNA	Fam159a	protein_coding	0	6.89792155553053	4.47155964160427	0.0162584036689292	1.94290243832806	0.866357510795714	-1.85461274025968	0.228725974930279	http://www.ncbi.nlm.nih.gov/nuccore/XR_592681.2
XR_001840648.1	ncRNA	LOC103690351	lncRNA	269.190134214784	166.039781038117	97.9517586187514	144.334057261307	130.234861252055	120.671893358987	-0.432934842229037	0.229294442338212	http://www.ncbi.nlm.nih.gov/nuccore/XR_001840648.1
NR_110700.1	ncRNA	LOC100909539	lncRNA	344.363009003258	436.25219097756	377.32771264853	435.282064908178	516.151142297449	454.691693200931	0.280112905878035	0.229365503844378	http://www.ncbi.nlm.nih.gov/nuccore/NR_110700.1
XR_001842675.1	ncRNA	LOC108349208	lncRNA	15.8407682155607	6.85640294689057	14.5472806744632	7.54598887699546	9.66810519593581	5.2038512167324	-0.723450215595015	0.229416101527871	http://www.ncbi.nlm.nih.gov/nuccore/XR_001842675.1
XR_593856.1	ncRNA	LOC103693069	lncRNA	11.866163961497	17.6906761934468	17.9251434522781	13.0529984843255	39.6368504376652	21.0777639571122	0.634907800624399	0.229622598920404	http://www.ncbi.nlm.nih.gov/nuccore/XR_593856.1
XR_086320.5	misc_RNA	RGD1311744	misc_RNA	265.202739294129	181.739250387602	356.883430640945	340.449086001429	379.159588104077	305.717369357469	0.351799477877192	0.229702179474167	http://www.ncbi.nlm.nih.gov/nuccore/XR_086320.5
XR_001836290.1	misc_RNA	Zfp420	protein_coding	17.8147935029198	25.5791164742739	4.71692387781856	4.4003026593645	9.64847293539528	13.3484571171071	-0.802804561929437	0.229726963374548	http://www.ncbi.nlm.nih.gov/nuccore/XR_001836290.1
XR_589883.2	ncRNA	LOC102555465	lncRNA	591.750846125572	620.94227619774	968.872602897045	429.962909467108	683.068020113862	608.964866392011	-0.340504031410172	0.229847661755361	http://www.ncbi.nlm.nih.gov/nuccore/XR_589883.2
XR_595466.1	ncRNA	LOC102557118	lncRNA	16.8289207256903	8.82411889987049	15.6800915186509	6.49486904464062	1.8816338940221	14.3467283061861	-0.84931703057806	0.23053519544409	http://www.ncbi.nlm.nih.gov/nuccore/XR_595466.1
NR_031830.1	precursor_RNA	Mir26a	ncRNA	8.89347239457323	13.7497938822793	22.2722460427405	4.40046012984376	10.622452197902	12.434510088061	-0.692381527908728	0.230742904323677	http://www.ncbi.nlm.nih.gov/nuccore/NR_031830.1
XR_001840816.1	ncRNA	LOC108352531	lncRNA	2.77555756156289e-17	2.77555756156289e-17	2.77555756156289e-17	0.0302103505847308	5.85265530340215	0	4.04497828932518	0.230772962871181	http://www.ncbi.nlm.nih.gov/nuccore/XR_001840816.1
XR_001842803.1	ncRNA	LOC103690083	lncRNA	536.342544943129	457.839865487863	685.970073832103	492.321064810483	416.748834064258	459.120307763824	-0.295916918322111	0.230811906944491	http://www.ncbi.nlm.nih.gov/nuccore/XR_001842803.1
XR_353438.3	ncRNA	LOC102554372	lncRNA	2.96098552558449	4.90964798231738	7.76125516417268	10.7533532532806	12.5689204777143	5.15632730971628	0.85271011790516	0.230998969512358	http://www.ncbi.nlm.nih.gov/nuccore/XR_353438.3
XR_001840661.1	ncRNA	LOC102553484	lncRNA	0.976263636855922	4.90251628459336	14.2912340704975	1.12532551001109	1.91455321150847	5.40762038540928	-1.22119262494029	0.231228560328838	http://www.ncbi.nlm.nih.gov/nuccore/XR_001840661.1
XR_001835649.1	misc_RNA	LOC103691005	protein_coding	577.901704683888	624.883578975197	708.503976742745	438.549125351656	530.605876631446	601.971154803466	-0.281885332877963	0.23134280418574	http://www.ncbi.nlm.nih.gov/nuccore/XR_001835649.1
XR_001838734.1	misc_RNA	LOC102549817	protein_coding	202.872983014438	109.03175589069	181.859339181493	131.43165239269	140.866918663923	110.95192098519	-0.365225052952844	0.231360340305433	http://www.ncbi.nlm.nih.gov/nuccore/XR_001838734.1
XR_593413.2	ncRNA	LOC103692843	lncRNA	4.93674698004705	5.88004644869947	16.5862491235201	6.41870212650832	2.87272066322343	4.39022315190241	-0.982681870722536	0.231614616685701	http://www.ncbi.nlm.nih.gov/nuccore/XR_593413.2
XR_360089.3	ncRNA	LOC102546462	lncRNA	11.8534081574535	31.4436407351868	45.772723195602	22.5755694936894	9.59327324686593	23.9004312103921	-0.66305672893216	0.231980009980694	http://www.ncbi.nlm.nih.gov/nuccore/XR_360089.3
NR_027367.1	ncRNA	Rhno1	lncRNA	217.706693419063	231.885415200133	171.919736415807	229.520793566934	284.615405267319	253.782004262816	0.304478263648411	0.232009937156124	http://www.ncbi.nlm.nih.gov/nuccore/NR_027367.1
XR_145872.3	ncRNA	LOC100911508	lncRNA	2.9673496881719	2.9451704108597	3.36681566721665	6.45544404302455	6.76086000406099	4.3421336982197	0.893160723573432	0.232464021576441	http://www.ncbi.nlm.nih.gov/nuccore/XR_145872.3
NR_130647.1	misc_RNA	Ssna1	protein_coding	715.457166220109	791.925837984484	615.455318180727	802.650937567807	919.408498482046	828.339992774103	0.264462814743395	0.232683200564462	http://www.ncbi.nlm.nih.gov/nuccore/NR_130647.1
XR_001838731.1	misc_RNA	LOC102549817	protein_coding	217.715584378932	126.720438209473	193.105446994605	144.36065341464	153.4065099812	124.178003758532	-0.349118069140835	0.23280706500943	http://www.ncbi.nlm.nih.gov/nuccore/XR_001838731.1
XR_359652.3	ncRNA	LOC102549967	lncRNA	10.8693671016748	24.5746493912476	25.7222833400743	19.2721871984224	12.538947155776	6.0029580858741	-0.693277091697535	0.232821160956252	http://www.ncbi.nlm.nih.gov/nuccore/XR_359652.3
XR_593040.2	ncRNA	LOC102552092	lncRNA	474.001707557766	404.786108956414	552.387284434966	480.398735438974	358.868249009545	312.72095381216	-0.313459655265264	0.2328618232902	http://www.ncbi.nlm.nih.gov/nuccore/XR_593040.2
XR_001838385.1	ncRNA	LOC102554773	lncRNA	8.91959278756804	2.93473747816791	3.44092719588716	4.40674156234654	7.69665340323189	16.9761299726389	0.911437632405082	0.233277840910406	http://www.ncbi.nlm.nih.gov/nuccore/XR_001838385.1
XR_001840706.1	ncRNA	LOC108352463	lncRNA	18.8178920005135	10.8007313692228	6.88118696885738	7.5162924753706	10.6625009856024	0.729622459323399	-0.944025409313161	0.233479713355615	http://www.ncbi.nlm.nih.gov/nuccore/XR_001840706.1
XR_001842838.1	ncRNA	LOC108353313	lncRNA	4.9432200930918	8.85697090615946	4.55820173181421	7.59678379074809	13.5335027962309	9.66511252355963	0.73331796479647	0.233500462717252	http://www.ncbi.nlm.nih.gov/nuccore/XR_001842838.1
XR_352291.2	ncRNA	LOC102548738	lncRNA	1.97426580206593	3.93441943003571	3.36679092762006	1.08061112389406	0.96160804688684	0.86620890203482	-1.55391441093031	0.233622766897804	http://www.ncbi.nlm.nih.gov/nuccore/XR_352291.2
XR_001836247.1	ncRNA	LOC103694996	lncRNA	48.5043564467769	28.4783735848217	29.2896224147457	15.1893147054602	25.0820847984536	33.6444503363977	-0.51713048343033	0.233708417986229	http://www.ncbi.nlm.nih.gov/nuccore/XR_001836247.1
XR_001841219.1	ncRNA	LOC102552091	lncRNA	27.7301187159452	11.7725543024906	11.3606161235238	17.3370601622613	22.1646937561902	39.8872828823222	0.639255221011261	0.233737552060324	http://www.ncbi.nlm.nih.gov/nuccore/XR_001841219.1
XR_593950.2	ncRNA	LOC102551127	lncRNA	0.978884904054478	10.8474051663935	2.34131973507502	1.09859419706458	1.93124807912606	1.76005567740155	-1.4872044141278	0.233894976605943	http://www.ncbi.nlm.nih.gov/nuccore/XR_593950.2
XR_001837195.1	misc_RNA	Katnbl1_1	protein_coding	264.219859779073	204.352147025056	242.547943689155	266.143665541275	273.007282470545	333.189148202211	0.295470548829699	0.234041792420832	http://www.ncbi.nlm.nih.gov/nuccore/XR_001837195.1
XR_001835902.1	ncRNA	LOC103691188	lncRNA	2.95886275737224	11.823430962506	3.4682048492329	2.17306178100776	3.87495041576167	1.71464734184663	-1.19643104474769	0.234137177800525	http://www.ncbi.nlm.nih.gov/nuccore/XR_001835902.1
XR_354503.3	ncRNA	LOC100910081	lncRNA	13.8383948837086	30.4744936756448	28.0091936655306	31.2733615297074	41.5136103548659	29.003204401264	0.492551201733881	0.234186475272061	http://www.ncbi.nlm.nih.gov/nuccore/XR_354503.3
XR_001841564.1	ncRNA	LOC108348373	lncRNA	9.8949083535607	13.7724559018227	5.73977352171517	1.15695850955714	3.84231377853028	9.89973467851703	-0.954368671614918	0.234196079917302	http://www.ncbi.nlm.nih.gov/nuccore/XR_001841564.1
XR_001840906.1	ncRNA	LOC108352575	lncRNA	0	1.96812477617858	2.21177234528728	0.0585410458795415	8.73763975549146	4.39293281795028	1.58491453571643	0.234263506968973	http://www.ncbi.nlm.nih.gov/nuccore/XR_001840906.1
XR_001839581.1	ncRNA	LOC108351802	lncRNA	41.5416621916511	57.9501726757886	125.362084069083	47.4464766889276	57.8947875629774	54.6396760748365	-0.487351814030582	0.234322018960873	http://www.ncbi.nlm.nih.gov/nuccore/XR_001839581.1
XR_596900.1	ncRNA	LOC103694164	lncRNA	1.9706429534254	6.89201049761488	4.50045726417372	2.14411959601543	0	2.69284051721616	-1.40188628780431	0.234379368365683	http://www.ncbi.nlm.nih.gov/nuccore/XR_596900.1
XR_001837775.1	ncRNA	LOC108350796	lncRNA	27.7033219320196	32.4262228375653	31.4379100519726	11.96245753015	17.3408762532641	33.7476098794215	-0.528074936147782	0.23442126480505	http://www.ncbi.nlm.nih.gov/nuccore/XR_001837775.1
XR_001841751.1	ncRNA	LOC102548402	lncRNA	20.7973200052522	8.82436768370237	11.2994403926702	7.56516080785398	10.6318035391441	6.99497275928269	-0.692871489226645	0.234795930842761	http://www.ncbi.nlm.nih.gov/nuccore/XR_001841751.1
XR_001842777.1	ncRNA	LOC103690083	lncRNA	540.29886874031	492.230094653629	727.507860971278	519.252751618685	440.868475087272	476.738158500288	-0.292296431160252	0.235135152949213	http://www.ncbi.nlm.nih.gov/nuccore/XR_001842777.1
XR_001837873.1	misc_RNA	Cyld-ps1	transcribed_pseudogene	151.412048070459	111.012408408373	124.675290450158	144.411043662385	148.552762167962	192.214604339023	0.326573334371172	0.235312582688252	http://www.ncbi.nlm.nih.gov/nuccore/XR_001837873.1
XR_353860.3	ncRNA	LOC102551372	lncRNA	65.3062613174723	43.200389050092	107.513279660645	53.8653292382667	60.8005009654922	43.0795954490899	-0.450982508042137	0.235319246740161	http://www.ncbi.nlm.nih.gov/nuccore/XR_353860.3
XR_592105.2	ncRNA	LOC102556526	lncRNA	148.431310234961	158.18561008157	166.17008016738	123.911429020583	110.92031767906	147.249832088089	-0.305663517246793	0.23537376935714	http://www.ncbi.nlm.nih.gov/nuccore/XR_592105.2
XR_597351.2	ncRNA	LOC103694394	lncRNA	34.6571428624873	9.79416175617928	21.3573001431959	37.6956937083256	12.4615615930455	56.6981215842013	0.696280954644604	0.235710548226204	http://www.ncbi.nlm.nih.gov/nuccore/XR_597351.2
XR_351051.3	ncRNA	RGD1561251	lncRNA	9.90656741741674	5.89066103645615	3.47648082799513	4.27472684161091	3.86918998173608	0.794340968912652	-1.09295498703453	0.23586935449299	http://www.ncbi.nlm.nih.gov/nuccore/XR_351051.3
XR_001836140.1	ncRNA	RGD1561251	lncRNA	9.90656741741674	5.89066103645615	3.47648082799513	4.27472684161091	3.86918998173608	0.794340968912652	-1.0929460545531	0.235925685468301	http://www.ncbi.nlm.nih.gov/nuccore/XR_001836140.1
XR_001835496.1	misc_RNA	Lrp3	protein_coding	214.749432129739	171.941544065754	123.689766866919	185.363375985865	216.098776285104	245.941367956281	0.342418325028077	0.236245585521595	http://www.ncbi.nlm.nih.gov/nuccore/XR_001835496.1
XR_001841764.1	misc_RNA	LOC102555503	protein_coding	4.95155383798729	1.95349537943657	4.47170570551494	11.7581618372683	9.66672670361093	1.5955902141119	0.991766043745047	0.236299187057143	http://www.ncbi.nlm.nih.gov/nuccore/XR_001841764.1
XR_597418.2	misc_RNA	Traf3ip2	protein_coding	1572.41620766321	1900.21141600363	1835.9705488937	1585.83166224109	1460.60844164715	1418.75785222572	-0.249646589291198	0.236349577022664	http://www.ncbi.nlm.nih.gov/nuccore/XR_597418.2
XR_357016.3	ncRNA	LOC102549544	lncRNA	3.95960557675431	5.91147465326878	0.0739635497632372	4.37091298197755	7.72220863660621	8.87056387869882	1.03108065900238	0.236426734634586	http://www.ncbi.nlm.nih.gov/nuccore/XR_357016.3
XR_001839953.1	ncRNA	LOC102555849	lncRNA	52.4257049936288	121.853589410648	117.790878303812	66.8227067242423	93.6306874918275	52.730569297808	-0.453364783011968	0.236592754830219	http://www.ncbi.nlm.nih.gov/nuccore/XR_001839953.1
XR_590570.1	ncRNA	LOC103691278	lncRNA	18.8019793489995	14.7256407334894	21.2770983693043	12.9237675572736	13.5133354537968	10.5171135490536	-0.5634216935904	0.236702412014645	http://www.ncbi.nlm.nih.gov/nuccore/XR_590570.1
XR_001835777.1	misc_RNA	LOC108348727	protein_coding	1.96569318324504	9.83780230345147	10.0134190982994	12.9300253677354	16.4290146068725	8.70199310985496	0.794961127700385	0.237025055974091	http://www.ncbi.nlm.nih.gov/nuccore/XR_001835777.1
XR_001838373.1	ncRNA	LOC102547703	lncRNA	261.249333082254	212.213698273703	251.520306891908	210.064971548576	191.00915250827	192.966542880388	-0.287357101436457	0.237385960891281	http://www.ncbi.nlm.nih.gov/nuccore/XR_001838373.1
XR_001842781.1	ncRNA	LOC103690083	lncRNA	541.288790303863	487.31713721119	721.895198461819	518.174304180706	438.939026896583	473.211452709212	-0.291048575455723	0.237622313585848	http://www.ncbi.nlm.nih.gov/nuccore/XR_001842781.1
XR_590658.2	ncRNA	LOC102548095	lncRNA	2.97015832336036	0	4.39916026799155	6.4384302412313	5.79253116453668	3.45051665064223	1.06351748066411	0.237780522638834	http://www.ncbi.nlm.nih.gov/nuccore/XR_590658.2
XR_001837155.1	ncRNA	LOC102551299	lncRNA	0.984872579493276	3.94346613509465	1.17058001294613	0.00571874610987685	0	0.905219447444052	-2.29042645217494	0.237929221533341	http://www.ncbi.nlm.nih.gov/nuccore/XR_001837155.1
XR_001835385.1	misc_RNA	C2cd3	protein_coding	1301.28161930559	1465.94163745127	1068.01605567904	1485.6788637765	1681.55480167447	1443.42399150136	0.265434396860663	0.238063707390545	http://www.ncbi.nlm.nih.gov/nuccore/XR_001835385.1
XR_001835731.1	ncRNA	LOC108349449	lncRNA	97.9686189879951	77.6043687177922	105.49055591683	55.028122059495	55.9184923760386	102.468781193725	-0.392653243631677	0.238140714661046	http://www.ncbi.nlm.nih.gov/nuccore/XR_001835731.1
XR_001837627.1	ncRNA	LOC103692178	lncRNA	2.96022014781766	6.88434498794899	6.69990335280643	1.1195837650019	2.89583703799254	3.56486682081989	-1.07285999283876	0.238304897733476	http://www.ncbi.nlm.nih.gov/nuccore/XR_001837627.1
XR_592292.2	misc_RNA	Klrc3	protein_coding	174.166117309688	146.385617977251	172.909528689349	249.882749627614	127.277160182817	263.626048015921	0.376879418333184	0.238455230665249	http://www.ncbi.nlm.nih.gov/nuccore/XR_592292.2
XR_001841605.1	ncRNA	LOC108348384	lncRNA	107.862079613135	121.843070972537	93.2900804483374	78.6831856584422	85.8584830900028	93.4504906139661	-0.323600016361528	0.238464656306064	http://www.ncbi.nlm.nih.gov/nuccore/XR_001841605.1
XR_001837614.1	ncRNA	LOC102549458	lncRNA	1.98107454748546	1.96820597431528	0.0343859247667173	2.77555756156289e-17	2.77555756156289e-17	2.77555756156289e-17	-3.55323490957301	0.238581602315633	http://www.ncbi.nlm.nih.gov/nuccore/XR_001837614.1
XR_357442.2	ncRNA	LOC102553977	lncRNA	1.98107454748546	1.96820597431528	0.0343859247667173	2.77555756156289e-17	2.77555756156289e-17	2.77555756156289e-17	-3.5532229035465	0.238673232671826	http://www.ncbi.nlm.nih.gov/nuccore/XR_357442.2
XR_001838355.1	ncRNA	LOC108351218	lncRNA	1.98107454748546	1.96820597431528	0.0343859247667173	2.77555756156289e-17	2.77555756156289e-17	2.77555756156289e-17	-3.55321960890521	0.23869839063385	http://www.ncbi.nlm.nih.gov/nuccore/XR_001838355.1
XR_001841331.1	ncRNA	LOC108352924	lncRNA	1.98107454748546	1.96820597431528	0.0343859247667173	2.77555756156289e-17	2.77555756156289e-17	2.77555756156289e-17	-3.55321927561433	0.238700935967054	http://www.ncbi.nlm.nih.gov/nuccore/XR_001841331.1
XR_001838358.1	ncRNA	LOC108351218	lncRNA	1.98107454748546	1.96820597431528	0.0343859247667173	2.77555756156289e-17	2.77555756156289e-17	2.77555756156289e-17	-3.55321564344857	0.238728678479058	http://www.ncbi.nlm.nih.gov/nuccore/XR_001838358.1
XR_001838357.1	ncRNA	LOC108351218	lncRNA	1.98107454748546	1.96820597431528	0.0343859247667173	2.77555756156289e-17	2.77555756156289e-17	2.77555756156289e-17	-3.55321337872665	0.23874597993363	http://www.ncbi.nlm.nih.gov/nuccore/XR_001838357.1
XR_357343.3	ncRNA	LOC102555849	lncRNA	52.4256300980287	122.836645244163	117.793348983182	67.8964634300145	93.629565541254	52.7286749862553	-0.451066939421468	0.238809440005203	http://www.ncbi.nlm.nih.gov/nuccore/XR_357343.3
XR_001836177.1	ncRNA	LOC102547814	lncRNA	44.5220321848574	54.0378904588976	62.8011816567121	43.0862552540965	37.6088423504738	43.1940148418087	-0.378131157665469	0.238854384674941	http://www.ncbi.nlm.nih.gov/nuccore/XR_001836177.1
XR_359523.2	ncRNA	LOC102547308	lncRNA	2.96602723691682	1.95500287701443	5.52615877950973	3.1535793852805	0	0	-1.67336782771646	0.239032629394758	http://www.ncbi.nlm.nih.gov/nuccore/XR_359523.2
XR_592459.2	ncRNA	LOC102550818	lncRNA	30.6900315346286	18.6562029111164	18.0596998924621	9.77895510528896	19.3241446533739	15.8730537417206	-0.576965917176733	0.239149676812646	http://www.ncbi.nlm.nih.gov/nuccore/XR_592459.2
XR_592137.1	misc_RNA	LOC681658	transcribed_pseudogene	503.686773144144	577.733025476603	497.501220154933	576.420208396088	630.936399254072	684.767294952129	0.261154867256635	0.239839183559204	http://www.ncbi.nlm.nih.gov/nuccore/XR_592137.1
XR_001837691.1	ncRNA	LOC102555485	lncRNA	12.8661756234183	19.6842515776685	2.45030445922332	9.60565536796987	5.784248496988	2.52344701109919	-0.957124336834254	0.239991321261561	http://www.ncbi.nlm.nih.gov/nuccore/XR_001837691.1
XR_593697.2	ncRNA	LOC102546804	lncRNA	0	0	5.40784766514169	2.77555756156289e-17	2.77555756156289e-17	2.77555756156289e-17	-3.9800559013857	0.240068400181816	http://www.ncbi.nlm.nih.gov/nuccore/XR_593697.2
XR_594048.1	ncRNA	LOC102554276	lncRNA	3.95810910427781	3.92965706666693	3.39508305863489	6.47807016347554	9.67674712973573	4.31316250317878	0.835335296936614	0.240107567028862	http://www.ncbi.nlm.nih.gov/nuccore/XR_594048.1
XR_593696.2	ncRNA	LOC102546804	lncRNA	0	0	5.40784766514169	2.77555756156289e-17	2.77555756156289e-17	2.77555756156289e-17	-3.98006127645253	0.240123980864995	http://www.ncbi.nlm.nih.gov/nuccore/XR_593696.2
XR_355960.3	ncRNA	LOC102546804	lncRNA	0	0	5.40784766514169	2.77555756156289e-17	2.77555756156289e-17	2.77555756156289e-17	-3.98007613860604	0.240277772414825	http://www.ncbi.nlm.nih.gov/nuccore/XR_355960.3
XR_001841614.1	ncRNA	LOC102549994	lncRNA	0	0	5.40784766514169	2.77555756156289e-17	2.77555756156289e-17	2.77555756156289e-17	-3.98009199997035	0.240442082086584	http://www.ncbi.nlm.nih.gov/nuccore/XR_001841614.1
XR_352945.1	ncRNA	LOC102549927	lncRNA	0	1.96812477617858	2.21177234528728	2.77555756156289e-17	2.77555756156289e-17	2.77555756156289e-17	-3.60331012548764	0.240540453860389	http://www.ncbi.nlm.nih.gov/nuccore/XR_352945.1
XR_595100.2	ncRNA	LOC102547162	lncRNA	59.3869804981658	25.5143389225356	52.707605479765	31.2659274714528	42.4875253356112	25.4411411970309	-0.470356505661965	0.240542612934409	http://www.ncbi.nlm.nih.gov/nuccore/XR_595100.2
NR_037363.1	precursor_RNA	Mir1188	ncRNA	0	0	5.40784766514169	2.77555756156289e-17	2.77555756156289e-17	2.77555756156289e-17	-3.98010223689715	0.240548225522911	http://www.ncbi.nlm.nih.gov/nuccore/NR_037363.1
XR_001839383.1	ncRNA	LOC108351705	lncRNA	0	1.96812477617858	2.21177234528728	2.77555756156289e-17	2.77555756156289e-17	2.77555756156289e-17	-3.60331412815376	0.24059380608638	http://www.ncbi.nlm.nih.gov/nuccore/XR_001839383.1
XR_592386.2	ncRNA	LOC102549737	lncRNA	3.95245239485744	4.90780947030869	7.77786857947342	9.7022706642205	9.64409707121297	9.6838939447474	0.796839262070343	0.240613582606953	http://www.ncbi.nlm.nih.gov/nuccore/XR_592386.2
XR_001839402.1	ncRNA	LOC108351721	lncRNA	0	1.96812477617858	2.21177234528728	2.77555756156289e-17	2.77555756156289e-17	2.77555756156289e-17	-3.60331680010038	0.240629435479392	http://www.ncbi.nlm.nih.gov/nuccore/XR_001839402.1
XR_592212.2	ncRNA	LOC102554570	lncRNA	18.7866377229049	12.7375198126277	60.1281029610661	15.1396608944166	24.149323685124	17.585564097685	-0.683661615230611	0.240687135807183	http://www.ncbi.nlm.nih.gov/nuccore/XR_592212.2
NR_031944.1	precursor_RNA	Mir300	ncRNA	0	0	5.40784766514169	2.77555756156289e-17	2.77555756156289e-17	2.77555756156289e-17	-3.98011763348161	0.24070801270123	http://www.ncbi.nlm.nih.gov/nuccore/NR_031944.1
XR_361893.3	ncRNA	RGD1565689	lncRNA	2.77555756156289e-17	2.77555756156289e-17	2.77555756156289e-17	0.0210751984404424	1.93677581443769	1.77899852758219	3.46939822582397	0.240774324332804	http://www.ncbi.nlm.nih.gov/nuccore/XR_361893.3
XR_592780.1	ncRNA	LOC103692510	lncRNA	0	3.93427631369952	5.50621066060835	0.0111011077181692	0	1.82517508014709	-2.13204673286179	0.240783158574504	http://www.ncbi.nlm.nih.gov/nuccore/XR_592780.1
XR_352484.2	ncRNA	LOC102551977	lncRNA	1.98102326067671	0	2.21180528230518	2.77555756156289e-17	2.77555756156289e-17	2.77555756156289e-17	-3.6061301175022	0.240828418557405	http://www.ncbi.nlm.nih.gov/nuccore/XR_352484.2
XR_596714.2	ncRNA	LOC102549751	lncRNA	11.8830103110856	10.8160946083682	3.52278237535247	16.1341428168456	8.64180249617169	17.7084757933071	0.68161735923797	0.240856224014768	http://www.ncbi.nlm.nih.gov/nuccore/XR_596714.2
XR_597789.2	ncRNA	LOC103690083	lncRNA	525.457173778841	449.979707128153	674.739615772315	486.933073941274	413.855742083014	448.539625106043	-0.289984790621512	0.240889976480817	http://www.ncbi.nlm.nih.gov/nuccore/XR_597789.2
XR_001842681.1	ncRNA	LOC108353286	lncRNA	1.98102326067671	0	2.21180528230518	2.77555756156289e-17	2.77555756156289e-17	2.77555756156289e-17	-3.60613602355251	0.240897941322031	http://www.ncbi.nlm.nih.gov/nuccore/XR_001842681.1
XR_001842282.1	ncRNA	LOC108348915	lncRNA	2.77555756156289e-17	2.77555756156289e-17	2.77555756156289e-17	0.0210751984404424	1.93677581443769	1.77899852758219	3.46937540960361	0.240930401566149	http://www.ncbi.nlm.nih.gov/nuccore/XR_001842282.1
XR_591865.1	ncRNA	LOC102553092	lncRNA	4.94046116524186	7.86205787667536	8.93145850104509	19.2630087485787	9.62472327093148	7.81000792453953	0.743259983513626	0.241173642260504	http://www.ncbi.nlm.nih.gov/nuccore/XR_591865.1
XR_001842108.1	ncRNA	LOC108348794	lncRNA	28.6997732841922	29.4816592986857	21.4312783226177	16.2018625732414	14.4416617266106	25.7008993562182	-0.49320159593691	0.241422120242466	http://www.ncbi.nlm.nih.gov/nuccore/XR_001842108.1
XR_001840742.1	ncRNA	LOC102554019	lncRNA	56.4064847826431	44.1986355157888	61.6935886465196	47.3594906613805	46.3236504839484	29.8222596203963	-0.395269413952298	0.241518501121605	http://www.ncbi.nlm.nih.gov/nuccore/XR_001840742.1
NR_027366.1	ncRNA	Rhno1	lncRNA	236.509786954012	243.674700789758	179.787765575245	240.297578428238	300.0507130491	271.413802429558	0.298007693901209	0.241549882378163	http://www.ncbi.nlm.nih.gov/nuccore/NR_027366.1
XR_001839104.1	ncRNA	LOC108351603	lncRNA	2.77555756156289e-17	2.77555756156289e-17	2.77555756156289e-17	2.13284052864076	1.93651752234353	0	3.54901267386832	0.241892879498859	http://www.ncbi.nlm.nih.gov/nuccore/XR_001839104.1
XR_001839266.1	ncRNA	LOC108351660	lncRNA	2.77555756156289e-17	2.77555756156289e-17	2.77555756156289e-17	2.13284052864076	1.93651752234353	0	3.54902270167107	0.241954847784398	http://www.ncbi.nlm.nih.gov/nuccore/XR_001839266.1
XR_360325.2	ncRNA	LOC102550656	lncRNA	2.77555756156289e-17	2.77555756156289e-17	2.77555756156289e-17	2.13284052864076	1.93651752234353	0	3.54902784888739	0.241986670156932	http://www.ncbi.nlm.nih.gov/nuccore/XR_360325.2
XR_351338.3	ncRNA	LOC102553999	lncRNA	2.77555756156289e-17	2.77555756156289e-17	2.77555756156289e-17	2.13284052864076	1.93651752234353	0	3.54903270727875	0.242016715846626	http://www.ncbi.nlm.nih.gov/nuccore/XR_351338.3
XR_001840647.1	ncRNA	LOC103690351	lncRNA	303.825117313295	183.72359130042	114.787550672251	162.655900945109	149.529862170498	140.949766796009	-0.411529473276261	0.242632048154661	http://www.ncbi.nlm.nih.gov/nuccore/XR_001840647.1
XR_001839105.1	ncRNA	LOC108351604	lncRNA	2.9673496881719	2.9451704108597	3.36681566721665	0.0162584036689292	1.94290243832806	0.866357510795714	-1.5651154165583	0.243014552895475	http://www.ncbi.nlm.nih.gov/nuccore/XR_001839105.1
XR_594654.2	ncRNA	LOC102550019	lncRNA	14.8654564928203	0.95787518457323	7.87162169735462	1.13052104373976	0	8.1855857311209	-1.32580255528039	0.24302856694295	http://www.ncbi.nlm.nih.gov/nuccore/XR_594654.2
XR_001842425.1	misc_RNA	Notch4	protein_coding	2345.27348457392	2567.3467813422	2263.86424274026	1891.84919294713	2285.489095902	1869.0557461439	-0.247220141590783	0.243139013436791	http://www.ncbi.nlm.nih.gov/nuccore/XR_001842425.1
XR_352170.3	ncRNA	LOC102549381	lncRNA	1.97788181652143	0.974528264978234	3.31465631318436	1.15695850955714	3.84231377853028	9.89973467851703	1.21059821080595	0.243152545656272	http://www.ncbi.nlm.nih.gov/nuccore/XR_352170.3
XR_001840175.1	ncRNA	LOC108352086	lncRNA	0	1.97497938947637	0.0181778016822632	4.27380139727213	0	4.47425579732765	1.92281160306799	0.243675213825282	http://www.ncbi.nlm.nih.gov/nuccore/XR_001840175.1
XR_001838386.1	ncRNA	LOC102554773	lncRNA	8.9121358775803	7.86444722188346	3.48414313301067	7.6161718176112	7.68382397532447	19.6197308641793	0.77301231053626	0.243958102183426	http://www.ncbi.nlm.nih.gov/nuccore/XR_001838386.1
XR_590903.2	ncRNA	LOC102550633	lncRNA	12.8812412821856	4.89905276733978	4.59389912039639	2.20107074941491	2.87976117608364	6.27354279556544	-0.949060828962969	0.244162866015665	http://www.ncbi.nlm.nih.gov/nuccore/XR_590903.2
XR_001841895.1	ncRNA	LOC102554685	lncRNA	115.774988045988	101.183329745717	157.058547493274	81.94323977945	96.4682509593266	115.536586703561	-0.343718993825489	0.244168077332739	http://www.ncbi.nlm.nih.gov/nuccore/XR_001841895.1
XR_001842791.1	ncRNA	LOC103690083	lncRNA	536.340850752919	484.369633385507	717.40278783168	514.943225729502	438.939700930152	470.566828240702	-0.286733703493361	0.244340397826643	http://www.ncbi.nlm.nih.gov/nuccore/XR_001842791.1
XR_001838393.1	ncRNA	LOC103692619	lncRNA	4.94522163537276	6.88453600953461	4.53722941077184	0.0339289879658864	0	6.39759086334965	-1.29355158603953	0.244503858076333	http://www.ncbi.nlm.nih.gov/nuccore/XR_001838393.1
XR_001841716.1	ncRNA	LOC102552421	lncRNA	1.97230104888666	4.91865626777285	4.47161805724641	0.0210260034048105	0.957274483093124	2.71680247980577	-1.49329530211217	0.244681200862418	http://www.ncbi.nlm.nih.gov/nuccore/XR_001841716.1
XR_596430.1	ncRNA	LOC103693929	lncRNA	93.0525814644297	40.2620809786234	32.7765021664897	44.1148123795253	16.3279527630661	50.4082084449998	-0.582506500933523	0.245327855081977	http://www.ncbi.nlm.nih.gov/nuccore/XR_596430.1
XR_593092.2	ncRNA	LOC102546457	lncRNA	0.984808237404789	0.974494190999545	4.37679288431437	0.00571874610987685	0	0.905219447444052	-2.34313793953434	0.245835715435466	http://www.ncbi.nlm.nih.gov/nuccore/XR_593092.2
XR_001838476.1	ncRNA	LOC102546457	lncRNA	0.984808237404789	0.974494190999545	4.37679288431437	0.00571874610987685	0	0.905219447444052	-2.34314209890058	0.245849218009897	http://www.ncbi.nlm.nih.gov/nuccore/XR_001838476.1
XR_352572.1	ncRNA	LOC102556454	lncRNA	18.8008157461659	18.6659567998434	19.0949112685975	33.3302504273347	26.0414774593143	21.0475365037852	0.500989320362471	0.245989892383467	http://www.ncbi.nlm.nih.gov/nuccore/XR_352572.1
XR_001837844.1	misc_RNA	Itgb3bp	protein_coding	64.3371682401181	32.3990441977227	47.1819511538926	59.2801448061711	68.508022239484	60.7778692377592	0.389331865043791	0.246034776776705	http://www.ncbi.nlm.nih.gov/nuccore/XR_001837844.1
XR_001836996.1	ncRNA	LOC102555911	lncRNA	22.7781945357187	10.793082710047	10.2209347975072	12.8462776032932	7.7046179481522	6.07543992486589	-0.717793918506092	0.2460722966483	http://www.ncbi.nlm.nih.gov/nuccore/XR_001836996.1
XR_001837006.1	ncRNA	LOC108350243	lncRNA	0	8.87462499510314	3.40761163374131	0.0161781537645758	0	2.74341182311598	-2.00279994168117	0.24654137242766	http://www.ncbi.nlm.nih.gov/nuccore/XR_001837006.1
XR_362343.2	ncRNA	LOC102553476	lncRNA	0	0	1.09042915290581	1.10641512513508	3.88735876866465	0.825213075370519	2.12206241756327	0.246593722140249	http://www.ncbi.nlm.nih.gov/nuccore/XR_362343.2
XR_596719.2	ncRNA	LOC102550728	lncRNA	9.89754095606318	6.86699405376846	10.0790505484029	5.53200954621808	4.75409213997611	42.0318816503238	0.947654386910025	0.246657368425107	http://www.ncbi.nlm.nih.gov/nuccore/XR_596719.2
XR_354527.3	ncRNA	LOC102547863	lncRNA	15.8627374130778	2.92782428673531	2.39106678965134	3.23797799705129	0.938258321031956	5.38469097260019	-1.11724746849158	0.246796111540943	http://www.ncbi.nlm.nih.gov/nuccore/XR_354527.3
XR_001835926.1	misc_RNA	LOC108349532	transcribed_pseudogene	96.9617931449588	170.977025656764	154.913465330387	136.918613247705	206.47658807849	199.211251277268	0.360839303008812	0.247008034251368	http://www.ncbi.nlm.nih.gov/nuccore/XR_001835926.1
XR_001839774.1	ncRNA	LOC108351903	lncRNA	2.9674634740146	5.91469006099423	0.0681410933543494	2.10460150632628	0	0	-1.96452458400208	0.247156560531841	http://www.ncbi.nlm.nih.gov/nuccore/XR_001839774.1
XR_351432.3	ncRNA	LOC102548142	lncRNA	2.77555756156289e-17	2.77555756156289e-17	2.77555756156289e-17	2.13258113420627	0	1.77852945152957	3.51378312514279	0.247163467163781	http://www.ncbi.nlm.nih.gov/nuccore/XR_351432.3
XR_001835804.1	ncRNA	LOC102546835	lncRNA	13.8482470452709	11.7743088440195	23.4121651420261	7.59996044575727	7.6915729135551	16.0292557160791	-0.630858670472611	0.247958164186983	http://www.ncbi.nlm.nih.gov/nuccore/XR_001835804.1
XR_356568.3	misc_RNA	Atrip	protein_coding	130.625118975952	126.746849057026	112.354889985928	169.106779502446	160.152802862232	127.677846687156	0.303288402579433	0.248111879766852	http://www.ncbi.nlm.nih.gov/nuccore/XR_356568.3
XR_086011.6	misc_RNA	LOC685352	transcribed_pseudogene	340.413003389871	335.042874369217	298.75832484617	316.82232355784	413.878408489081	456.568591825629	0.285743618820561	0.248140234852472	http://www.ncbi.nlm.nih.gov/nuccore/XR_086011.6
XR_001836512.1	ncRNA	LOC108349912	lncRNA	0.98594649075048	2.9558683275359	1.1581355123799	6.40922509277932	5.80570976950068	0.763251627593226	1.2783487591976	0.248208252735706	http://www.ncbi.nlm.nih.gov/nuccore/XR_001836512.1
XR_001837889.1	ncRNA	LOC102551372	lncRNA	59.368747641655	39.2704938938102	98.5296962685621	47.4153252919685	55.9770373603273	41.3365370312867	-0.442816910666741	0.248318559192876	http://www.ncbi.nlm.nih.gov/nuccore/XR_001837889.1
XR_001840539.1	ncRNA	LOC108352353	lncRNA	4.94744571850451	3.9236167666417	5.59274257437879	7.57090094315523	10.6282097520557	7.89524582545871	0.839615483042595	0.248399063666705	http://www.ncbi.nlm.nih.gov/nuccore/XR_001840539.1
XR_001841551.1	ncRNA	LOC102551347	lncRNA	0	5.92190688940275	1.18189843000865	0.00573473644351663	0.972826915665675	0	-2.47118773834954	0.248465586874118	http://www.ncbi.nlm.nih.gov/nuccore/XR_001841551.1
XR_001840168.1	ncRNA	LOC108352084	lncRNA	40.5765517213588	23.556028903853	44.8060290038442	25.8638560436296	18.2904276782345	33.6150527986533	-0.480013566518812	0.248964093583834	http://www.ncbi.nlm.nih.gov/nuccore/XR_001840168.1
XR_001838290.1	ncRNA	LOC108351184	lncRNA	0.97823770583292	6.88657393834218	7.76117461148788	1.10652424399361	4.86954311158307	0	-1.3602919624557	0.24918901198644	http://www.ncbi.nlm.nih.gov/nuccore/XR_001838290.1
XR_350202.2	ncRNA	LOC102550060	lncRNA	4.93828084811302	10.8194601313051	8.96901422717694	12.9461942773811	20.3110550426263	7.7830921081193	0.721536600700482	0.249289745159625	http://www.ncbi.nlm.nih.gov/nuccore/XR_350202.2
XR_001840483.1	ncRNA	LOC108352318	lncRNA	19.7895739769418	5.8595005499688	35.5967909198531	12.92348250902	12.5407015690093	11.4227040765146	-0.724449486721406	0.249325948137662	http://www.ncbi.nlm.nih.gov/nuccore/XR_001840483.1
XR_594815.2	ncRNA	LOC103693391	lncRNA	84.1257472011196	47.1382364672434	67.3760890579285	87.2612874695347	81.0276521462838	86.3613439788813	0.358091211802614	0.249368681685299	http://www.ncbi.nlm.nih.gov/nuccore/XR_594815.2
XR_001838811.1	ncRNA	LOC100912143	lncRNA	16.862849676167	0	1.2645032941773	17.1717084140593	15.4518358156746	6.89258896002582	1.11413502214188	0.249561252816057	http://www.ncbi.nlm.nih.gov/nuccore/XR_001838811.1
XR_595349.2	ncRNA	LOC102546488	lncRNA	2.96191352639592	5.9003500590354	5.59267753574527	3.19736025572703	2.9057607106305	0	-1.23390024475072	0.249825815197663	http://www.ncbi.nlm.nih.gov/nuccore/XR_595349.2
XR_592932.2	ncRNA	LOC103692584	lncRNA	64.3278334370709	47.1476349619525	57.2696837656364	34.5452858993171	41.474353411307	53.8728630951597	-0.371925646967195	0.250098884562571	http://www.ncbi.nlm.nih.gov/nuccore/XR_592932.2
XR_001840267.1	ncRNA	LOC102555823	lncRNA	0	5.91441356864716	3.36674145925626	2.10460150632628	0	0	-2.0067400837797	0.250154153401947	http://www.ncbi.nlm.nih.gov/nuccore/XR_001840267.1
XR_591818.2	ncRNA	LOC102550999	lncRNA	144.471034549657	170.964027137905	165.061832616674	148.625031258725	113.815239385654	127.759705365302	-0.300843884357148	0.250456635196204	http://www.ncbi.nlm.nih.gov/nuccore/XR_591818.2
XR_001837613.1	ncRNA	LOC108350717	lncRNA	22.7588633278818	11.7616614986805	34.5834484531411	14.0333234901015	15.4328618764783	16.7664483316548	-0.570682101510745	0.250465168299391	http://www.ncbi.nlm.nih.gov/nuccore/XR_001837613.1
XR_355356.2	ncRNA	LOC102550216	lncRNA	6.92997464582241	6.88244070080258	3.45969235085484	14.9876847070595	4.77935077340715	10.5805249583483	0.792959448279826	0.250549516660038	http://www.ncbi.nlm.nih.gov/nuccore/XR_355356.2
XR_591439.2	ncRNA	LOC103691754	lncRNA	26.7100862199103	22.5764386416536	49.1584058333989	18.3752545259225	24.1215155495388	26.493476342999	-0.503701325053528	0.250806274296332	http://www.ncbi.nlm.nih.gov/nuccore/XR_591439.2
XR_596246.2	misc_RNA	Matr3-ps2	transcribed_pseudogene	241.454442638223	240.718564265838	231.350051612127	242.473851438481	270.110657481254	363.214278188415	0.296470675411992	0.250838386271798	http://www.ncbi.nlm.nih.gov/nuccore/XR_596246.2
XR_001838903.1	ncRNA	LOC103692890	lncRNA	5.92265231160926	16.7178662242882	15.649317583744	9.66074647958257	7.71413888092947	6.10328031103207	-0.698522898406206	0.250888662254833	http://www.ncbi.nlm.nih.gov/nuccore/XR_001838903.1
XR_001835851.1	misc_RNA	Fam169b	protein_coding	49.4804488970386	57.0026837400338	32.7208969670162	68.9092576897095	48.2024952685689	65.2416854825497	0.384743171038675	0.250940324870283	http://www.ncbi.nlm.nih.gov/nuccore/XR_001835851.1
XR_351052.3	ncRNA	RGD1561251	lncRNA	12.882925116784	4.90041001594908	3.49150465692839	5.32993105199274	3.86408945667685	0.785605719798124	-1.0763073446715	0.250961697233725	http://www.ncbi.nlm.nih.gov/nuccore/XR_351052.3
XR_001840789.1	misc_RNA	Vash2	protein_coding	23.7711057086773	5.86715646906601	13.5076219211425	20.4941055498395	26.0691203999164	19.3274655460485	0.606782294718024	0.25100017834797	http://www.ncbi.nlm.nih.gov/nuccore/XR_001840789.1
XR_001836139.1	ncRNA	RGD1561251	lncRNA	12.882925116784	4.90041001594908	3.49150465692839	5.32993105199274	3.86408945667685	0.785605719798124	-1.07629593438653	0.251034889595696	http://www.ncbi.nlm.nih.gov/nuccore/XR_001836139.1
XR_595726.2	ncRNA	LOC102551078	lncRNA	6.93009263325373	8.85979539905596	1.25897495578948	0.0380420791076912	2.89602659022833	4.49722979393212	-1.1452949245544	0.251261073926772	http://www.ncbi.nlm.nih.gov/nuccore/XR_595726.2
XR_361343.1	ncRNA	LOC102549576	lncRNA	16.8192653310323	19.6539234775941	17.9810830799462	34.3959970251337	12.4765884651246	33.5959072765714	0.559681559179874	0.251322295399984	http://www.ncbi.nlm.nih.gov/nuccore/XR_361343.1
XR_352793.2	ncRNA	LOC102551164	lncRNA	107.851556959001	130.670590084462	172.778055126179	182.052355630784	174.618688370409	155.918689467406	0.318417760978295	0.251332653610931	http://www.ncbi.nlm.nih.gov/nuccore/XR_352793.2
XR_001839031.1	ncRNA	LOC108351546	lncRNA	0	7.88133642292052	5.57760708697492	3.16969238686538	0	0.850541825413708	-1.66309089941206	0.251739109415532	http://www.ncbi.nlm.nih.gov/nuccore/XR_001839031.1
XR_001842784.1	ncRNA	LOC103690083	lncRNA	534.3616700171	480.439147945392	718.522064466654	514.942873593755	436.044533485843	472.332070071353	-0.283885344828018	0.251802355341959	http://www.ncbi.nlm.nih.gov/nuccore/XR_001842784.1
XR_001836120.1	ncRNA	LOC102555714	lncRNA	0	0	1.09042915290581	1.11357187133945	5.84414963390203	0	2.33352291092025	0.2518522162	http://www.ncbi.nlm.nih.gov/nuccore/XR_001836120.1
XR_001836118.1	ncRNA	LOC102555714	lncRNA	0	0	1.09042915290581	1.11357187133945	5.84414963390203	0	2.33351730819127	0.251898078239555	http://www.ncbi.nlm.nih.gov/nuccore/XR_001836118.1
XR_001836117.1	ncRNA	LOC102555714	lncRNA	0	0	1.09042915290581	1.11357187133945	5.84414963390203	0	2.33351170120356	0.25194397663235	http://www.ncbi.nlm.nih.gov/nuccore/XR_001836117.1
NR_131894.1	misc_RNA	Cysltr2	protein_coding	14.8445718711632	15.7255824564625	11.3063420115998	18.3451704415163	17.3456364112831	24.7617531039577	0.52587465012931	0.251952093283802	http://www.ncbi.nlm.nih.gov/nuccore/NR_131894.1
XR_001842576.1	ncRNA	LOC108349044	lncRNA	0	2.95269918294501	3.31460971482976	5.37913345304463	2.87007105754983	6.21766929218586	1.17128832786233	0.252486749211709	http://www.ncbi.nlm.nih.gov/nuccore/XR_001842576.1
XR_001841824.1	ncRNA	LOC108348525	lncRNA	11.8754257904161	11.7909883707531	10.1490469165147	9.64340230915167	4.79810690096604	7.0365894426477	-0.651160104327222	0.252665377611378	http://www.ncbi.nlm.nih.gov/nuccore/XR_001841824.1
XR_001835930.1	ncRNA	LOC108349613	lncRNA	0.982896917498048	0.971291628101392	6.54775644450625	11.7250060667686	3.82949800736399	4.32028674585569	1.19768815716583	0.252688601489169	http://www.ncbi.nlm.nih.gov/nuccore/XR_001835930.1
NR_037704.1	ncRNA	RGD1562890	lncRNA	20.7787419712898	23.5850867078429	20.2486529940124	9.7787753499692	18.3520018175353	16.7776190918459	-0.515889991597059	0.252711910110225	http://www.ncbi.nlm.nih.gov/nuccore/NR_037704.1
XR_001841621.1	misc_RNA	LOC100360260	transcribed_pseudogene	32.6606256286607	29.4763143808717	23.670270287668	31.3189271837027	25.9962634076797	63.7487305764736	0.496863256792309	0.252784007103306	http://www.ncbi.nlm.nih.gov/nuccore/XR_001841621.1
XR_001840658.1	ncRNA	LOC108352434	lncRNA	0	2.9632368526909	0.0265017648181611	2.18853261687608	5.82317381988286	1.69093793280163	1.56384857403655	0.252827919791521	http://www.ncbi.nlm.nih.gov/nuccore/XR_001840658.1
NR_024073.1	misc_RNA	Dnlz	protein_coding	141.505748822263	167.040738572256	129.214655182729	189.599172962358	201.648736574892	149.703419809338	0.303543878739848	0.253003207078699	http://www.ncbi.nlm.nih.gov/nuccore/NR_024073.1
XR_001840563.1	ncRNA	LOC102552590	lncRNA	84.1189389269958	113.034297110405	25.0213541090687	59.2058869582727	39.5178985826716	54.6635575001539	-0.535207116535861	0.253064171364216	http://www.ncbi.nlm.nih.gov/nuccore/XR_001840563.1
XR_357850.3	ncRNA	LOC102550580	lncRNA	6.90916225041733	33.4659490134799	10.2576863613277	19.1376353515063	4.78949496559854	1.58516539417747	-0.974399203331169	0.25340450735224	http://www.ncbi.nlm.nih.gov/nuccore/XR_357850.3
XR_592204.2	ncRNA	LOC102548902	lncRNA	18.8131128949111	9.81001128551128	12.3957350016964	8.62652574539288	6.73233992225446	10.6309410642997	-0.648915277992567	0.253406021055921	http://www.ncbi.nlm.nih.gov/nuccore/XR_592204.2
XR_360623.3	misc_RNA	LOC688801	misc_RNA	10.8812915599469	19.6816977048622	5.77973923836641	26.8415935701511	26.0853023636739	6.81745479467932	0.706865079391192	0.253583342471378	http://www.ncbi.nlm.nih.gov/nuccore/XR_360623.3
XR_594973.1	ncRNA	LOC102556241	lncRNA	68.2892536353348	36.3263622330527	65.0561249219607	45.2073058793896	56.9859135411333	16.486401061769	-0.516401392175146	0.253645658636889	http://www.ncbi.nlm.nih.gov/nuccore/XR_594973.1
XR_595897.2	ncRNA	LOC103693157	lncRNA	68.2707644023183	77.6125616461218	104.292789269974	120.6145455572	104.186882439747	91.5657961173484	0.338958360452295	0.254003739516663	http://www.ncbi.nlm.nih.gov/nuccore/XR_595897.2
XR_001840714.1	ncRNA	LOC108352466	lncRNA	12.8865651181135	4.90336175993766	1.26955866111973	10.7887225171024	10.6036112517938	12.359534223128	0.804225462922462	0.254176923912634	http://www.ncbi.nlm.nih.gov/nuccore/XR_001840714.1
XR_359658.3	ncRNA	LOC100911029	lncRNA	1774.28952619052	2082.96160222689	1946.03784639099	2294.74844304549	2146.53078642961	2389.94470523916	0.235283440829768	0.25425357633814	http://www.ncbi.nlm.nih.gov/nuccore/XR_359658.3
XR_594916.2	ncRNA	LOC102550334	lncRNA	3.95140024529716	1.94587436345257	12.0983497828226	10.7779378325087	11.5819945953015	9.65426647517526	0.826193372009195	0.254437184897288	http://www.ncbi.nlm.nih.gov/nuccore/XR_594916.2
XR_001840113.1	ncRNA	LOC102557038	lncRNA	0	0	2.16619826805807	2.17259413229324	0.943534483334202	4.49629186653633	1.6816510925891	0.254516946589917	http://www.ncbi.nlm.nih.gov/nuccore/XR_001840113.1
XR_001835802.1	ncRNA	LOC102546835	lncRNA	13.8509777521913	11.7782602820351	18.9916988556336	7.59084673250675	7.69594742728231	14.2316416539806	-0.580008726058441	0.254578568163621	http://www.ncbi.nlm.nih.gov/nuccore/XR_001835802.1
XR_001835500.1	ncRNA	LOC108348623	lncRNA	89.0647586658239	73.6802508876351	81.9811266118019	64.6486487030144	55.9303183212659	74.0924292392791	-0.328225195374494	0.25467596603052	http://www.ncbi.nlm.nih.gov/nuccore/XR_001835500.1
XR_359946.3	misc_RNA	Khnyn	protein_coding	454.204102022165	596.405853547152	506.465465373808	479.379526404894	401.316088729419	412.384174590781	-0.268384148637322	0.254736441445191	http://www.ncbi.nlm.nih.gov/nuccore/XR_359946.3
XR_001839990.1	ncRNA	LOC108352034	lncRNA	3.95676000680562	2.93925248484167	5.56174206055526	1.09869687644414	2.9121152039405	0.837344820274133	-1.2936643919612	0.255227147093373	http://www.ncbi.nlm.nih.gov/nuccore/XR_001839990.1
XR_001835497.1	misc_RNA	Lrp3	protein_coding	212.769917046458	171.941887561694	123.68821051118	184.282942821921	216.10155055027	237.11409604907	0.325718560500864	0.255363462550434	http://www.ncbi.nlm.nih.gov/nuccore/XR_001835497.1
XR_001838086.1	ncRNA	LOC102548282	lncRNA	11.8947088621483	1.94521640864789	4.55838436308047	1.11923901267354	0	6.368148977071	-1.26082177133875	0.255505197223399	http://www.ncbi.nlm.nih.gov/nuccore/XR_001838086.1
XR_001838479.1	ncRNA	LOC108351266	lncRNA	1.97943288219404	2.95592260641586	0.0418441049915337	3.26262411207754	7.76363684607826	1.66154171315718	1.26445951591576	0.255839594062808	http://www.ncbi.nlm.nih.gov/nuccore/XR_001838479.1
XR_001836633.1	ncRNA	LOC108349980	lncRNA	609.563047867237	770.30178785287	867.928446149446	484.892333235255	621.291452941184	732.424593956275	-0.289104691362936	0.255976915452834	http://www.ncbi.nlm.nih.gov/nuccore/XR_001836633.1
XR_592221.2	ncRNA	LOC103692191	lncRNA	438.388390408082	254.447100108193	407.561212344817	267.22430277654	285.554188663617	331.413209425519	-0.314712382331481	0.255982369795607	http://www.ncbi.nlm.nih.gov/nuccore/XR_592221.2
NR_031843.1	precursor_RNA	Mir30a	ncRNA	0	0	5.40784766514169	3.28649781394902	3.8389313570354	8.95306845123089	1.51582982157572	0.256059158935151	http://www.ncbi.nlm.nih.gov/nuccore/NR_031843.1
XR_595301.2	ncRNA	LOC103691283	lncRNA	58.3961006425238	40.272940152699	39.3864490651098	58.1881295110755	60.7802676095119	58.1438260695553	0.35686526005454	0.256085934935695	http://www.ncbi.nlm.nih.gov/nuccore/XR_595301.2
XR_001838372.1	ncRNA	LOC102547703	lncRNA	150.411189605723	147.372125647342	173.998118497879	133.582787144477	115.748766629221	136.618576667273	-0.288582569779678	0.256479654515836	http://www.ncbi.nlm.nih.gov/nuccore/XR_001838372.1
XR_001837489.1	misc_RNA	Klrc3	protein_coding	182.082101127436	157.194623693735	181.895426359283	260.656856127673	131.134807819919	277.732737342421	0.36136104045192	0.256651155472661	http://www.ncbi.nlm.nih.gov/nuccore/XR_001837489.1
XR_001841499.1	ncRNA	LOC108353017	lncRNA	1.97536121361518	2.94744909102998	3.35090258373604	2.23152631680549	4.81079350772175	9.85822039936848	1.00869060034394	0.256728326192494	http://www.ncbi.nlm.nih.gov/nuccore/XR_001841499.1
XR_001838719.1	misc_RNA	Fam91a1	protein_coding	2732.19699100609	2741.24990891975	2510.9099178009	3017.66302348773	3137.32950825087	3194.50152173577	0.2276892581193	0.256737372084613	http://www.ncbi.nlm.nih.gov/nuccore/XR_001838719.1
XR_001839079.1	misc_RNA	LOC100911848	protein_coding	23.7546479562139	19.6465739094534	18.0268019622476	8.69257415591256	4.76714399214497	25.0249964166497	-0.666103937180001	0.256879197940535	http://www.ncbi.nlm.nih.gov/nuccore/XR_001839079.1
XR_001842358.1	ncRNA	LOC103694359	lncRNA	21.7578957330434	26.516563821445	45.8129199317206	25.8034053211045	10.5541160145434	27.4359098961118	-0.555515162139333	0.256906077086382	http://www.ncbi.nlm.nih.gov/nuccore/XR_001842358.1
NR_001567.1	ncRNA	Terc	telomerase_RNA	62.3359526771997	76.6415726918014	75.2160080257955	79.77444097855	74.2521398619967	119.138550002378	0.353047624404468	0.256950542345112	http://www.ncbi.nlm.nih.gov/nuccore/NR_001567.1
XR_594019.2	ncRNA	LOC103693140	lncRNA	37.6013639560278	37.3318067335714	41.5228780597863	28.0314248600726	34.7531503684535	25.4856481535209	-0.397962861918031	0.257076709719635	http://www.ncbi.nlm.nih.gov/nuccore/XR_594019.2
XR_001842802.1	ncRNA	LOC103690083	lncRNA	454.205618931107	443.10750972577	609.618991131228	444.921701175865	400.357066109701	401.815255423045	-0.272656598086738	0.257245746182019	http://www.ncbi.nlm.nih.gov/nuccore/XR_001842802.1
XR_001836418.1	misc_RNA	Phtf1	protein_coding	812.436868624819	736.888908664429	774.829437523185	904.979575262856	888.51690396639	942.938110457589	0.235623725151386	0.257254499289933	http://www.ncbi.nlm.nih.gov/nuccore/XR_001836418.1
XR_001841073.1	ncRNA	LOC102551173	lncRNA	0.987143699959434	1.9681654647142	1.14434448678536	7.42840866411297	1.90725174419915	1.67908837042785	1.34386841577878	0.257513170602671	http://www.ncbi.nlm.nih.gov/nuccore/XR_001841073.1
XR_001838488.1	ncRNA	LOC108351270	lncRNA	160.306166164235	127.706410223859	222.154009575192	133.597721429454	107.049929699046	160.495834693454	-0.344699700688238	0.257734255887104	http://www.ncbi.nlm.nih.gov/nuccore/XR_001838488.1
XR_001838238.1	ncRNA	LOC103690379	lncRNA	6.93926295548915	0.967587998649136	3.39515709672156	1.09016278869185	1.93664712850942	0.850882003172679	-1.45579234965822	0.257867007576567	http://www.ncbi.nlm.nih.gov/nuccore/XR_001838238.1
XR_589830.2	ncRNA	LOC103690912	lncRNA	4.94531697289855	8.86232682790707	2.35765016283437	4.40435690054278	13.5418963056959	10.5973492304767	0.80345847131383	0.258118064895499	http://www.ncbi.nlm.nih.gov/nuccore/XR_589830.2
XR_001840942.1	ncRNA	LOC100911719	lncRNA	0.988513253842672	1.97134115812386	0.0265068994686891	4.27449483058823	2.89078668688871	1.70172296894204	1.42777744684756	0.258146135395043	http://www.ncbi.nlm.nih.gov/nuccore/XR_001840942.1
XR_597382.2	ncRNA	LOC102555174	lncRNA	2.97576875292777	0	1.14436848876774	2.77555756156289e-17	2.77555756156289e-17	2.77555756156289e-17	-3.58073549353574	0.258591768182447	http://www.ncbi.nlm.nih.gov/nuccore/XR_597382.2
XR_593386.2	ncRNA	LOC102553539	lncRNA	2.97576875292777	0	1.14436848876774	2.77555756156289e-17	2.77555756156289e-17	2.77555756156289e-17	-3.58073529335138	0.258607214760292	http://www.ncbi.nlm.nih.gov/nuccore/XR_593386.2
[truncated: 11,454 more rows]
