# Supplementary material for: Characteristics of phosgene aspiration lung injury analyzed based on transcriptomics and proteomics
Source: Front Genet. 2024 May 17;15:1393665. doi: 10.3389/fgene.2024.1393665 (PMC11140124; doi:10.3389/fgene.2024.1393665)
Supplement: Supplementary file 1 [file Presentation1.zip › Data/lncRNA/ncRNA_differential_expression/Control--Treatment/Control--Treatment.different.ncRNA.xls]

ncRNA	RNA_type	Gene	Gene_type	1	2	3	4	5	6	log2(Fold_change)	p-value	Website
XR_001837048.1	misc_RNA	Gfra4	protein_coding	15.8237855600213	25.5582733918563	21.3372307333129	1.10641512513508	3.88735876866465	0.825213075370519	-3.35003464325425	7.5227768408071e-07	http://www.ncbi.nlm.nih.gov/nuccore/XR_001837048.1
XR_357896.3	ncRNA	LOC102546527	lncRNA	15.8433745405372	11.7898320761506	6.86945711844308	1.06979691343494	0.966711680658735	0	-3.90984362704247	4.32252607094584e-05	http://www.ncbi.nlm.nih.gov/nuccore/XR_357896.3
XR_590408.1	ncRNA	LOC103691205	lncRNA	50.4609327055737	44.1941865051091	80.6409632317358	18.3433825005629	25.1122289508249	16.6664610226803	-1.53562885592092	6.86779232910912e-05	http://www.ncbi.nlm.nih.gov/nuccore/XR_590408.1
NR_038098.1	misc_RNA	Ybx1-ps3	transcribed_pseudogene	438.381263373554	231.839354089272	562.350489948748	1040.76230297756	697.436173952093	1737.2465778934	1.49563953656922	8.36259024436358e-05	http://www.ncbi.nlm.nih.gov/nuccore/NR_038098.1
XR_595519.2	ncRNA	LOC103693675	lncRNA	2.77555756156289e-17	2.77555756156289e-17	2.77555756156289e-17	5.41031904786965	8.70964270292758	4.33230432894054	5.65380341394228	0.000231749214809164	http://www.ncbi.nlm.nih.gov/nuccore/XR_595519.2
XR_356678.3	ncRNA	LOC102547938	lncRNA	72.2593724450685	45.1878715543258	31.630710481657	22.4928761507279	14.467896041353	6.87208968384548	-1.76670050340685	0.000309293602178182	http://www.ncbi.nlm.nih.gov/nuccore/XR_356678.3
XR_001839559.1	ncRNA	LOC102549917	lncRNA	255.306310273548	196.482794974445	333.341613053006	145.389558841675	132.174466954823	101.222207420703	-1.05136456880358	0.000399641181905674	http://www.ncbi.nlm.nih.gov/nuccore/XR_001839559.1
XR_001841491.1	ncRNA	LOC102548219	lncRNA	6.9224620696123	9.8318817020047	7.88214066852936	1.0697316650818	0	0.883935101878219	-3.43544204837336	0.000419806935555462	http://www.ncbi.nlm.nih.gov/nuccore/XR_001841491.1
XR_001842127.1	ncRNA	LOC108348805	lncRNA	49.4467633312146	197.482189689322	375.63967582041	44.2420452153051	60.7921655593388	59.9621935026265	-1.91324834776756	0.000457657371986001	http://www.ncbi.nlm.nih.gov/nuccore/XR_001842127.1
XR_001840908.1	ncRNA	LOC102555374	lncRNA	57.4005615870314	44.2031374729875	49.4288109624367	145.32136843284	100.315656920608	83.5778909494554	1.11975803479132	0.000496350236647668	http://www.ncbi.nlm.nih.gov/nuccore/XR_001840908.1
XR_001841493.1	ncRNA	LOC102548219	lncRNA	6.92333994951797	8.84613478991345	7.8713506236022	1.0697316650818	0	0.883935101878219	-3.37648670051166	0.000561757907955939	http://www.ncbi.nlm.nih.gov/nuccore/XR_001841493.1
XR_001838828.1	ncRNA	LOC100910482	lncRNA	94.0220294601318	75.655406824954	50.7060318488709	200.301280854523	176.559287710459	111.734414004073	1.14408883852731	0.000744257202940068	http://www.ncbi.nlm.nih.gov/nuccore/XR_001838828.1
XR_001841485.1	ncRNA	LOC102548219	lncRNA	6.92073951992539	9.8280725482743	10.0789363242698	0.0162987976003788	2.92661261746266	0	-3.05151530330203	0.00123890911134408	http://www.ncbi.nlm.nih.gov/nuccore/XR_001841485.1
NR_073588.1	misc_RNA	Ppp2r2b	protein_coding	65.3362991869681	35.3577451666257	26.0191575086357	75.5182197722929	152.50775433481	86.253967026173	1.30612471171283	0.00160666547366722	http://www.ncbi.nlm.nih.gov/nuccore/NR_073588.1
NR_031841.1	precursor_RNA	Mir30b	ncRNA	14.8530511228894	7.84631016619751	10.1403650439645	1.11312005582201	1.92209686086218	3.58491951994094	-2.22980033637147	0.00177392642992399	http://www.ncbi.nlm.nih.gov/nuccore/NR_031841.1
XR_001840356.1	misc_RNA	LOC690323	misc_RNA	670.986092793506	162.074893813412	169.846197126424	115.275777862759	142.824639217405	81.794566806654	-1.5601936196968	0.00183082564516743	http://www.ncbi.nlm.nih.gov/nuccore/XR_001840356.1
XR_001840110.1	ncRNA	LOC108352058	lncRNA	4.92557897725879	31.4718006113444	26.83847784615	6.39697198929593	1.90457613439142	3.49810474826779	-2.38947278682457	0.00191880366936908	http://www.ncbi.nlm.nih.gov/nuccore/XR_001840110.1
XR_001840109.1	ncRNA	LOC108352058	lncRNA	4.92557897725879	31.4718006113444	26.83847784615	6.39697198929593	1.90457613439142	3.49810474826779	-2.38947006908642	0.00192165875387042	http://www.ncbi.nlm.nih.gov/nuccore/XR_001840109.1
XR_001836116.1	ncRNA	LOC108349293	lncRNA	10.8759020305121	18.6798544825754	15.7157264038322	3.26224087477507	5.80658158020367	3.48610266581761	-1.817279051771	0.00235526206966148	http://www.ncbi.nlm.nih.gov/nuccore/XR_001836116.1
XR_592083.2	ncRNA	LOC102554668	lncRNA	25.72518607375	33.41883491185	23.6566278795132	48.5329335629176	65.6259929269997	54.6113382621792	1.02270405579257	0.00236660047479125	http://www.ncbi.nlm.nih.gov/nuccore/XR_592083.2
XR_001839484.1	ncRNA	LOC108351756	lncRNA	27.7179848354292	16.688170748395	20.2488580643331	7.52408487003094	9.68086035337118	2.50961449582756	-1.7045634534002	0.00249013193585852	http://www.ncbi.nlm.nih.gov/nuccore/XR_001839484.1
XR_001837186.1	ncRNA	LOC108350423	lncRNA	55.3999670795123	91.3824071298046	100.941534116357	30.2466309359619	47.2968406663113	42.3186819577955	-1.04098893744726	0.00283456410316221	http://www.ncbi.nlm.nih.gov/nuccore/XR_001837186.1
XR_001842128.1	ncRNA	LOC108348806	lncRNA	2.9439273142077	29.4766695863819	53.4565630692408	3.28089413420264	3.84189523675265	8.04794209306464	-2.47377343359672	0.00285818366125011	http://www.ncbi.nlm.nih.gov/nuccore/XR_001842128.1
XR_359984.3	ncRNA	LOC102547998	lncRNA	2.77555756156289e-17	2.77555756156289e-17	2.77555756156289e-17	4.30435563395266	3.85566775954164	3.49891421510689	5.00793659501904	0.00350264177428567	http://www.ncbi.nlm.nih.gov/nuccore/XR_359984.3
XR_001839485.1	ncRNA	LOC108351756	lncRNA	27.7187972401023	16.6889873421917	19.1407449953588	7.52408487003094	9.68086035337118	2.50961449582756	-1.67988905714056	0.00352197520163541	http://www.ncbi.nlm.nih.gov/nuccore/XR_001839485.1
XR_597112.1	ncRNA	LOC102556364	lncRNA	1.9793775575362	0.976366302396919	2.23063265844412	5.48255319701149	21.320528627746	6.02901396463065	2.5848045433398	0.00357933451758467	http://www.ncbi.nlm.nih.gov/nuccore/XR_597112.1
XR_361593.2	ncRNA	LOC102556364	lncRNA	1.9793775575362	0.976366302396919	2.23063265844412	5.48255319701149	21.320528627746	6.02901396463065	2.58480229451869	0.00358350870926445	http://www.ncbi.nlm.nih.gov/nuccore/XR_361593.2
XR_350825.3	ncRNA	LOC102553541	lncRNA	11.8446982285906	70.7326043253569	153.246291391865	19.4046744614046	28.9986473271928	11.2856202614373	-1.97662423408663	0.00373496276096733	http://www.ncbi.nlm.nih.gov/nuccore/XR_350825.3
XR_001837031.1	misc_RNA	Wfdc2	protein_coding	1499.18706897172	2196.9533624641	1491.34308535534	4532.29888165425	4970.40126433207	1521.5791267844	1.08744262573786	0.00378194098516207	http://www.ncbi.nlm.nih.gov/nuccore/XR_001837031.1
NR_073147.1	misc_RNA	Gcgr	protein_coding	1.98510687366214	0	0.0181852775699161	9.6777496722148	14.5318028778959	1.58286083043425	3.43914897320796	0.00381999613243639	http://www.ncbi.nlm.nih.gov/nuccore/NR_073147.1
XR_001837032.1	misc_RNA	Wfdc2	protein_coding	1496.21839287348	2191.05819004605	1486.85160966996	4526.91173856921	4965.57784360152	1510.12209921491	1.08832359497391	0.00385832999387519	http://www.ncbi.nlm.nih.gov/nuccore/XR_001837032.1
XR_001841494.1	ncRNA	LOC102548219	lncRNA	6.92073951992539	9.8280725482743	10.0789363242698	1.09869687644414	2.9121152039405	0.837344820274133	-2.38055898383934	0.00395868741307836	http://www.ncbi.nlm.nih.gov/nuccore/XR_001841494.1
XR_596066.2	ncRNA	LOC102548219	lncRNA	6.92073951992539	9.8280725482743	10.0789363242698	1.09869687644414	2.9121152039405	0.837344820274133	-2.38055924632412	0.00396137417477261	http://www.ncbi.nlm.nih.gov/nuccore/XR_596066.2
XR_001839494.1	misc_RNA	LOC501033	protein_coding	13.8372990803202	47.221677633402	14.7790799312881	9.63459131768908	4.80064516111435	6.1343932699962	-1.86698671026169	0.00406479704025488	http://www.ncbi.nlm.nih.gov/nuccore/XR_001839494.1
XR_361560.3	ncRNA	LOC102552643	lncRNA	10.8806157367335	6.85612173860947	20.0001509080224	1.12567640826775	4.84946029954642	2.62148526123637	-2.0761238872282	0.0041592916040498	http://www.ncbi.nlm.nih.gov/nuccore/XR_361560.3
XR_360997.3	ncRNA	LOC102548193	lncRNA	0	0.972786712805107	6.52154426154564	12.9338862672552	11.5636697849218	14.1237679130197	2.33192196611506	0.00418517164187289	http://www.ncbi.nlm.nih.gov/nuccore/XR_360997.3
XR_590444.2	ncRNA	LOC102551569	lncRNA	11.8945337343156	0	6.72751064264254	2.77555756156289e-17	2.77555756156289e-17	2.77555756156289e-17	-5.66477281065011	0.00425629991913249	http://www.ncbi.nlm.nih.gov/nuccore/XR_590444.2
XR_597115.1	ncRNA	LOC102556364	lncRNA	1.9793775575362	0.976366302396919	2.23063265844412	5.47544656876192	19.3808315573831	6.04155235576321	2.49863623634236	0.00446869624797561	http://www.ncbi.nlm.nih.gov/nuccore/XR_597115.1
XR_597114.1	ncRNA	LOC102556364	lncRNA	1.9793775575362	0.976366302396919	2.23063265844412	5.47544656876192	19.3808315573831	6.04155235576321	2.49863333516104	0.00447493820831541	http://www.ncbi.nlm.nih.gov/nuccore/XR_597114.1
XR_597113.1	ncRNA	LOC102556364	lncRNA	1.9793775575362	0.976366302396919	2.23063265844412	5.47544656876192	19.3808315573831	6.04155235576321	2.49863128247462	0.0044793592772496	http://www.ncbi.nlm.nih.gov/nuccore/XR_597113.1
XR_001836356.1	ncRNA	LOC108349824	lncRNA	168.238234554905	23.5276764154605	216.351311126455	637.600682944124	204.437183996304	470.619317650101	1.68434380442235	0.0049023750160072	http://www.ncbi.nlm.nih.gov/nuccore/XR_001836356.1
XR_352593.3	ncRNA	LOC102556271	lncRNA	1.97135057346448	2.93913375387137	7.70484926964383	2.77555756156289e-17	2.77555756156289e-17	2.77555756156289e-17	-5.11908984258919	0.00508258683583009	http://www.ncbi.nlm.nih.gov/nuccore/XR_352593.3
XR_001841495.1	ncRNA	LOC102548219	lncRNA	6.92157925745849	9.8299305667926	8.98044141026245	1.09869687644414	2.9121152039405	0.837344820274133	-2.32186390852156	0.00510192678016033	http://www.ncbi.nlm.nih.gov/nuccore/XR_001841495.1
XR_001841489.1	ncRNA	LOC102548219	lncRNA	6.92157925745849	9.8299305667926	8.98044141026245	1.09869687644414	2.9121152039405	0.837344820274133	-2.32186376291672	0.00510516910372654	http://www.ncbi.nlm.nih.gov/nuccore/XR_001841489.1
XR_001841487.1	ncRNA	LOC102548219	lncRNA	6.9215308133308	8.84246267963397	10.0670807085299	1.09869687644414	2.9121152039405	0.837344820274133	-2.32630400313627	0.0051544660278824	http://www.ncbi.nlm.nih.gov/nuccore/XR_001841487.1
XR_593119.2	ncRNA	LOC102547293	lncRNA	17.8123639530173	10.7866318207849	23.4438165608229	0.0550634567211428	2.87686904643778	9.04098694749242	-2.0659995922518	0.00525997820028634	http://www.ncbi.nlm.nih.gov/nuccore/XR_593119.2
XR_354566.3	ncRNA	LOC102550556	lncRNA	64.2996300585405	138.546414109952	163.744416943938	42.1099012019492	55.9476871350095	74.1750192868541	-1.08518007850164	0.00529443478191504	http://www.ncbi.nlm.nih.gov/nuccore/XR_354566.3
XR_001837367.1	ncRNA	LOC108350522	lncRNA	18.7943092237903	14.7155268555199	35.6833255481781	9.66804712977908	6.73724108243763	7.91534850794652	-1.49268824997011	0.00557474789436191	http://www.ncbi.nlm.nih.gov/nuccore/XR_001837367.1
XR_351075.1	ncRNA	LOC102554176	lncRNA	0	0.986434866180111	0.00935965591112886	2.26907127588345	25.2519330636937	0.693388378963561	4.35766801976781	0.00596518736538543	http://www.ncbi.nlm.nih.gov/nuccore/XR_351075.1
XR_592287.1	misc_RNA	RGD1561715	transcribed_pseudogene	7.91495724585655	11.8077618206096	4.60893089732541	25.8393272290688	33.8198328082307	12.1371657035256	1.5392248642683	0.00596630813241711	http://www.ncbi.nlm.nih.gov/nuccore/XR_592287.1
NR_110712.1	ncRNA	LOC102548847	lncRNA	15.8215966562331	38.3643031908515	13.6437318953376	44.2731491746871	110.110075642527	33.2520540172461	1.46113105163107	0.00600549345910053	http://www.ncbi.nlm.nih.gov/nuccore/NR_110712.1
XR_595560.2	ncRNA	LOC103692286	lncRNA	50.4870712978417	31.4324575221025	22.6292525123828	15.0858503252653	15.4370865873023	14.0705520474504	-1.22542884307343	0.00608049055101949	http://www.ncbi.nlm.nih.gov/nuccore/XR_595560.2
XR_001840582.1	ncRNA	LOC108352384	lncRNA	12.8648916681789	13.7599119694133	10.173430317798	24.8245037130377	36.6964781937565	24.6006237111374	1.21591844491585	0.00618449461233827	http://www.ncbi.nlm.nih.gov/nuccore/XR_001840582.1
XR_001838471.1	ncRNA	LOC108351259	lncRNA	0.991924019248511	0	0.0093617019586357	5.37913345304463	2.87007105754983	6.21766929218586	3.40913481322611	0.00634907687797821	http://www.ncbi.nlm.nih.gov/nuccore/XR_001838471.1
XR_597265.2	ncRNA	LOC103694335	lncRNA	38.6017502473545	23.5625676634684	32.5600609705221	14.0106195972243	16.4170101913551	11.3831460931429	-1.17404990371142	0.00657486475490827	http://www.ncbi.nlm.nih.gov/nuccore/XR_597265.2
XR_001840678.1	ncRNA	LOC108352448	lncRNA	5.93359419940625	4.90136364546903	9.99849370004342	2.1196758682619	0.961525816613343	0	-2.67203925502004	0.00690445118355322	http://www.ncbi.nlm.nih.gov/nuccore/XR_001840678.1
XR_001842578.1	ncRNA	LOC108349047	lncRNA	12.8753563803146	5.88057731306233	7.90242441456286	3.18432967151768	1.93096786973833	0	-2.3493647870562	0.00694022287195131	http://www.ncbi.nlm.nih.gov/nuccore/XR_001842578.1
XR_592490.2	ncRNA	LOC366365	lncRNA	1.97230104888666	4.91865626777285	4.47161805724641	2.77555756156289e-17	2.77555756156289e-17	2.77555756156289e-17	-4.97056129555488	0.00698690972550432	http://www.ncbi.nlm.nih.gov/nuccore/XR_592490.2
XR_592489.2	ncRNA	LOC366365	lncRNA	1.97230104888666	4.91865626777285	4.47161805724641	2.77555756156289e-17	2.77555756156289e-17	2.77555756156289e-17	-4.97056368939241	0.00699609745548855	http://www.ncbi.nlm.nih.gov/nuccore/XR_592489.2
XR_001836273.1	ncRNA	LOC102546375	lncRNA	10.8892660042628	11.8015813728827	4.62911868101819	0.0211741891005387	3.90255910568093	0	-2.70554221995787	0.00707497428849554	http://www.ncbi.nlm.nih.gov/nuccore/XR_001836273.1
XR_001840901.1	ncRNA	LOC103692286	lncRNA	24.7477194383355	19.6487805485215	14.7088755921274	3.30730187005924	11.6307067524751	5.2246196706674	-1.53119990044814	0.00716387478309379	http://www.ncbi.nlm.nih.gov/nuccore/XR_001840901.1
XR_596067.2	ncRNA	LOC102548219	lncRNA	6.91994002367419	9.82630164935145	11.1777598099807	1.10641512513508	3.88735876866465	0.825213075370519	-2.19149402087968	0.00721783097867682	http://www.ncbi.nlm.nih.gov/nuccore/XR_596067.2
XR_001838407.1	misc_RNA	LOC102557478	protein_coding	3.95454536234203	5.90043894248879	4.51353194906714	0.00571874610987685	0	0.905219447444052	-3.46705826074195	0.00755897273732975	http://www.ncbi.nlm.nih.gov/nuccore/XR_001838407.1
XR_001839451.1	ncRNA	LOC102546620	lncRNA	5.93451533659555	2.92946550715057	11.0610201186868	2.10460150632628	0	0	-3.10747058122288	0.00764353108435908	http://www.ncbi.nlm.nih.gov/nuccore/XR_001839451.1
XR_001841856.1	ncRNA	LOC102550923	lncRNA	1.97233159978413	5.9082275391863	3.39503371378622	2.77555756156289e-17	2.77555756156289e-17	2.77555756156289e-17	-4.96092218247007	0.00788016903025095	http://www.ncbi.nlm.nih.gov/nuccore/XR_001841856.1
XR_001841854.1	ncRNA	LOC102550923	lncRNA	1.97233159978413	5.9082275391863	3.39503371378622	2.77555756156289e-17	2.77555756156289e-17	2.77555756156289e-17	-4.96092203712998	0.00788098213380239	http://www.ncbi.nlm.nih.gov/nuccore/XR_001841854.1
XR_001841855.1	ncRNA	LOC102550923	lncRNA	1.97233159978413	5.9082275391863	3.39503371378622	2.77555756156289e-17	2.77555756156289e-17	2.77555756156289e-17	-4.9609213758548	0.00788468306187477	http://www.ncbi.nlm.nih.gov/nuccore/XR_001841855.1
XR_596674.1	ncRNA	LOC102550923	lncRNA	1.97233159978413	5.9082275391863	3.39503371378622	2.77555756156289e-17	2.77555756156289e-17	2.77555756156289e-17	-4.96092063438417	0.00788883560867784	http://www.ncbi.nlm.nih.gov/nuccore/XR_596674.1
XR_001841858.1	ncRNA	LOC102550923	lncRNA	1.97233159978413	5.9082275391863	3.39503371378622	2.77555756156289e-17	2.77555756156289e-17	2.77555756156289e-17	-4.9609198978017	0.00789296370532982	http://www.ncbi.nlm.nih.gov/nuccore/XR_001841858.1
XR_597205.1	ncRNA	LOC103694303	lncRNA	15.8571989694443	4.89673248121528	3.51125999843371	1.08052912940514	0	1.80011788709662	-2.91906284284219	0.00789944302480725	http://www.ncbi.nlm.nih.gov/nuccore/XR_597205.1
XR_001839093.1	ncRNA	LOC103692759	lncRNA	4.94423664505351	8.85957030690993	3.45964736516905	19.356850846928	18.3391610580073	12.231412142602	1.5022265790352	0.00791369369230642	http://www.ncbi.nlm.nih.gov/nuccore/XR_001839093.1
XR_594063.2	ncRNA	LOC103690445	lncRNA	2.77555756156289e-17	2.77555756156289e-17	2.77555756156289e-17	5.3892376997273	10.6804684670611	0	5.44463461221369	0.00797899292279607	http://www.ncbi.nlm.nih.gov/nuccore/XR_594063.2
XR_001835574.1	ncRNA	LOC108349468	lncRNA	23.7263693252957	82.5733018386092	57.252243936832	32.1590572195937	8.61964021294441	20.2583254187442	-1.41807340798137	0.00807417218678306	http://www.ncbi.nlm.nih.gov/nuccore/XR_001835574.1
XR_001836102.1	ncRNA	LOC103691311	lncRNA	27.6868277016789	42.2301942451075	95.0258480116362	23.6929231278088	28.9774679834794	14.8359765892058	-1.28416170513549	0.00807840294108432	http://www.ncbi.nlm.nih.gov/nuccore/XR_001836102.1
XR_593942.2	ncRNA	LOC103693107	lncRNA	3.95797438132593	0.967478046830644	6.61499866363216	2.77555756156289e-17	2.77555756156289e-17	2.77555756156289e-17	-4.99458422918173	0.00864256503512443	http://www.ncbi.nlm.nih.gov/nuccore/XR_593942.2
XR_001841492.1	ncRNA	LOC102548219	lncRNA	6.92328884377795	7.85853845091359	8.957179316992	1.09869687644414	2.9121152039405	0.837344820274133	-2.20643137651283	0.00865800132878268	http://www.ncbi.nlm.nih.gov/nuccore/XR_001841492.1
XR_590668.2	ncRNA	LOC102553965	lncRNA	3.95261772791835	8.86221202052523	3.45050239714553	15.0991481441812	13.4879267153189	18.5656784662053	1.50925322424983	0.00910471339343002	http://www.ncbi.nlm.nih.gov/nuccore/XR_590668.2
NR_037674.1	misc_RNA	Cox6a2	protein_coding	32.7018069460607	6.85254082762343	2.46955662773815	56.0175010811873	89.8285349004036	17.3230268302153	1.94719971172164	0.00950409206370777	http://www.ncbi.nlm.nih.gov/nuccore/NR_037674.1
XR_001835539.1	ncRNA	LOC108349498	lncRNA	1.98510687366214	0	0.0181852775699161	6.45463179501467	3.83554004385224	7.09125902147897	2.87721747386998	0.00975829984306894	http://www.ncbi.nlm.nih.gov/nuccore/XR_001835539.1
XR_001838329.1	misc_RNA	LOC102547504	protein_coding	2.77555756156289e-17	2.77555756156289e-17	2.77555756156289e-17	4.28512142556248	2.88667823379524	2.60635001858429	4.76139312419225	0.00978128041347255	http://www.ncbi.nlm.nih.gov/nuccore/XR_001838329.1
XR_593014.2	misc_RNA	LOC102557478	protein_coding	9.89975470522359	5.88293943756046	8.9691968937039	0.0255214820359116	0	4.5739665613509	-2.31004148154338	0.00980624176166105	http://www.ncbi.nlm.nih.gov/nuccore/XR_593014.2
XR_593486.1	ncRNA	LOC103692882	lncRNA	61.3502651726864	82.5544097929192	48.4254493354211	142.191716240921	195.924682846027	63.1708222009264	1.05781368136189	0.00980792628513356	http://www.ncbi.nlm.nih.gov/nuccore/XR_593486.1
XR_354294.3	ncRNA	LOC102551009	lncRNA	2.97194437446274	2.9528705511521	0.0489276859242137	3.34927968539933	10.6081310829944	17.8435593835402	2.31942825670978	0.00982895094972917	http://www.ncbi.nlm.nih.gov/nuccore/XR_354294.3
XR_001840085.1	misc_RNA	Myadml2	protein_coding	1.9810489639879	0.978407871117935	1.14435648616551	8.58318298007378	5.77483291612578	6.13488253112587	2.21737938243541	0.00999074513587186	http://www.ncbi.nlm.nih.gov/nuccore/XR_001840085.1
XR_352489.3	ncRNA	LOC102552985	lncRNA	2.97372788886399	0.97639836710231	1.15816166107604	3.32966776639566	10.6295594796864	11.5484323553636	2.23961683826866	0.0102476256381121	http://www.ncbi.nlm.nih.gov/nuccore/XR_352489.3
XR_595202.2	ncRNA	LOC103693611	lncRNA	8.91325509901849	3.91603704921594	6.73993818168141	15.1240605026561	16.3896117050945	21.2229699050837	1.4175307107126	0.0105541508134956	http://www.ncbi.nlm.nih.gov/nuccore/XR_595202.2
XR_595909.2	ncRNA	LOC102557304	lncRNA	4.95317391454966	1.95510024558851	3.3815258718144	2.77555756156289e-17	2.77555756156289e-17	2.77555756156289e-17	-4.83279658695884	0.0110225459851806	http://www.ncbi.nlm.nih.gov/nuccore/XR_595909.2
XR_589927.2	ncRNA	LOC102548198	lncRNA	12.8769026922613	7.85570520196805	4.61607165213192	27.9600048537628	30.9125633919745	11.2493889674271	1.44729785783163	0.0111669395334872	http://www.ncbi.nlm.nih.gov/nuccore/XR_589927.2
XR_001839841.1	misc_RNA	LOC102554284	transcribed_pseudogene	2.77555756156289e-17	2.77555756156289e-17	2.77555756156289e-17	4.2853536893019	3.86431915092591	1.69037905034387	4.76909363319627	0.0113282798563862	http://www.ncbi.nlm.nih.gov/nuccore/XR_001839841.1
XR_595007.2	ncRNA	LOC102548079	lncRNA	83.1214440447193	38.2778453698698	135.521629217336	27.008304532463	59.9215201360437	18.2900800676367	-1.28503931513506	0.0118876705458192	http://www.ncbi.nlm.nih.gov/nuccore/XR_595007.2
XR_001839175.1	misc_RNA	Deup1	protein_coding	45.5231619314648	57.0131510745703	22.6791393729976	85.1626660393605	165.093795120646	42.8964393616201	1.22294681068617	0.0119117826142595	http://www.ncbi.nlm.nih.gov/nuccore/XR_001839175.1
XR_001838404.1	misc_RNA	LOC102557478	protein_coding	5.93812375554263	5.89612140726993	4.53725662560857	0.0111011077181692	0	1.82517508014709	-2.87600843743303	0.0119781219488486	http://www.ncbi.nlm.nih.gov/nuccore/XR_001838404.1
XR_591224.2	ncRNA	LOC103691645	lncRNA	1.95813088454788	27.5479339616222	21.240819599424	3.24728487765109	5.81703647496156	1.68020329883982	-2.20309260484844	0.0122628848760042	http://www.ncbi.nlm.nih.gov/nuccore/XR_591224.2
XR_001840461.1	ncRNA	LOC102548079	lncRNA	82.1331214015604	35.3294413770575	129.913102843597	26.9996432947483	57.0227932928318	17.4082917991239	-1.28331270509276	0.012495877139809	http://www.ncbi.nlm.nih.gov/nuccore/XR_001840461.1
XR_001840492.1	ncRNA	LOC102553634	lncRNA	10.8911504632422	4.89526911994346	10.0672368276001	23.6731600723166	16.371590687931	22.9418670154413	1.27576827016692	0.0126103438787818	http://www.ncbi.nlm.nih.gov/nuccore/XR_001840492.1
XR_593781.2	ncRNA	LOC102552294	lncRNA	28.6954960665962	18.6435752405064	41.3576896558734	13.9932142331155	10.5915423053842	14.1231712935975	-1.18502152437619	0.0127199023994342	http://www.ncbi.nlm.nih.gov/nuccore/XR_593781.2
XR_353556.3	ncRNA	LOC102548450	lncRNA	31.6504159001714	81.6027403093788	33.8521353545265	25.8122603632165	25.0992314671482	14.8437863230769	-1.16116822947556	0.0131051552755161	http://www.ncbi.nlm.nih.gov/nuccore/XR_353556.3
XR_590930.2	ncRNA	LOC102547847	lncRNA	13.8659292799468	12.787463803951	1.30598222564268	3.16969238686538	0	0.850541825413708	-2.70824047322618	0.0137262785725705	http://www.ncbi.nlm.nih.gov/nuccore/XR_590930.2
XR_593928.1	ncRNA	LOC103693100	lncRNA	4.94317447430627	7.86842069469758	5.64414785692471	0.0162584036689292	1.94290243832806	0.866357510795714	-2.52948842400699	0.0138643583154158	http://www.ncbi.nlm.nih.gov/nuccore/XR_593928.1
XR_361620.3	ncRNA	LOC102553339	lncRNA	7.93346587102018	1.95364010546053	1.21915123370247	10.8097158603676	15.4567785668129	11.4152941263188	1.71929274738253	0.0139333928954592	http://www.ncbi.nlm.nih.gov/nuccore/XR_361620.3
XR_001839094.1	ncRNA	LOC103692759	lncRNA	1.97150206134957	7.88480544194308	2.32285543033576	13.9946696272354	15.4528430091221	9.59777576463402	1.64282902272037	0.014028145779106	http://www.ncbi.nlm.nih.gov/nuccore/XR_001839094.1
XR_001837922.1	ncRNA	LOC102551110	lncRNA	31.6826378042104	10.7785197957535	23.5606926077194	5.40821607184556	0	12.6066097563794	-1.85702944105627	0.0141659615155921	http://www.ncbi.nlm.nih.gov/nuccore/XR_001837922.1
XR_001842374.1	ncRNA	LOC108349320	lncRNA	2.95922963785835	0.961633707138615	14.2457182014424	0.00573473644351663	0.972826915665675	0	-3.79973268600344	0.0145399232823396	http://www.ncbi.nlm.nih.gov/nuccore/XR_001842374.1
XR_596306.2	ncRNA	LOC102547244	lncRNA	12.8412888876453	46.2011863600271	45.888256495874	8.70227367348095	19.3365040567519	13.1935015511029	-1.33682124121959	0.0146623262771721	http://www.ncbi.nlm.nih.gov/nuccore/XR_596306.2
XR_595008.2	ncRNA	LOC102548079	lncRNA	79.164269627555	32.3808709994733	127.651933942947	24.8557392073336	56.0610761876009	17.4155900442779	-1.27939804475668	0.0148771150345244	http://www.ncbi.nlm.nih.gov/nuccore/XR_595008.2
XR_001840863.1	ncRNA	LOC108352556	lncRNA	0	0.986434866180111	0.00935965591112886	4.3217792555975	7.7575248800585	1.6529028767587	3.33594489172705	0.0149778124034449	http://www.ncbi.nlm.nih.gov/nuccore/XR_001840863.1
XR_591154.2	ncRNA	LOC103691592	lncRNA	0	0	2.16619826805807	3.28685402140289	5.78948130897559	7.10836959063611	2.75175125526981	0.0156242146004681	http://www.ncbi.nlm.nih.gov/nuccore/XR_591154.2
XR_596164.1	ncRNA	LOC103693653	lncRNA	6.91395540438013	17.7049028557872	13.4642378890957	2.19542970086545	6.79683304535302	1.68048085678861	-1.80017520223476	0.0157436198800522	http://www.ncbi.nlm.nih.gov/nuccore/XR_596164.1
XR_146284.4	ncRNA	LOC100911506	lncRNA	7.90137823750903	13.7473697849587	25.5764879685612	31.2743927015325	33.7616922601688	37.0449778758931	1.11385917838295	0.0160243014366353	http://www.ncbi.nlm.nih.gov/nuccore/XR_146284.4
XR_001842150.1	ncRNA	LOC108348824	lncRNA	3.96094764981578	1.95678758793156	3.36684041042306	2.77555756156289e-17	2.77555756156289e-17	2.77555756156289e-17	-4.68931163334402	0.0160802842513155	http://www.ncbi.nlm.nih.gov/nuccore/XR_001842150.1
XR_596317.2	ncRNA	LOC102547244	lncRNA	13.8311199775702	47.1830466597475	47.0135377773907	8.7090194117194	21.2754424629331	13.1776540542707	-1.31336170696638	0.0161546030853393	http://www.ncbi.nlm.nih.gov/nuccore/XR_596317.2
XR_596321.2	ncRNA	LOC102547244	lncRNA	13.8297374555922	55.0496672720839	50.399782340311	9.78826119903149	20.2879542964477	17.6555656102291	-1.31148408725863	0.0163501801742236	http://www.ncbi.nlm.nih.gov/nuccore/XR_596321.2
XR_596320.2	ncRNA	LOC102547244	lncRNA	13.8297374555922	55.0496672720839	50.399782340311	9.78826119903149	20.2879542964477	17.6555656102291	-1.3114853036605	0.0163579905279286	http://www.ncbi.nlm.nih.gov/nuccore/XR_596320.2
XR_596318.2	ncRNA	LOC102547244	lncRNA	13.8297374555922	55.0496672720839	50.399782340311	9.78826119903149	20.2879542964477	17.6555656102291	-1.31148832589435	0.0163774118696987	http://www.ncbi.nlm.nih.gov/nuccore/XR_596318.2
XR_353413.2	misc_RNA	Ankrd53	misc_RNA	2.77555756156289e-17	2.77555756156289e-17	2.77555756156289e-17	3.22918001640636	1.91424443071547	3.54575904254262	4.60050200652666	0.0164106180895291	http://www.ncbi.nlm.nih.gov/nuccore/XR_353413.2
XR_596319.2	ncRNA	LOC102547244	lncRNA	11.8524829783081	40.3021953750003	42.5049336368092	8.69123170838832	16.4273728151665	13.2195016967601	-1.29210359463319	0.0165665856512774	http://www.ncbi.nlm.nih.gov/nuccore/XR_596319.2
XR_595462.1	ncRNA	LOC103691878	lncRNA	0.991924019248511	0	0.0093617019586357	2.22370808282113	11.6602837659014	1.63828173569371	3.50934353824154	0.016629303618638	http://www.ncbi.nlm.nih.gov/nuccore/XR_595462.1
XR_146387.4	ncRNA	LOC100910201	lncRNA	9.8769630798555	22.5975773517342	34.5633284158511	53.8300144609429	56.9471446875691	32.4421236727041	1.09370416679418	0.0167077003797745	http://www.ncbi.nlm.nih.gov/nuccore/XR_146387.4
XR_360254.3	ncRNA	LOC102547244	lncRNA	13.8297374555922	55.0496672720839	50.399782340311	9.78842846730396	21.259900502171	16.7519081095627	-1.3096821600074	0.0167274337821488	http://www.ncbi.nlm.nih.gov/nuccore/XR_360254.3
XR_001840106.1	ncRNA	LOC103693272	lncRNA	25.7345017793176	18.6575693499186	21.3570281892314	13.9251930581517	6.72437522345739	8.77239428379553	-1.15645827448568	0.0170138667510229	http://www.ncbi.nlm.nih.gov/nuccore/XR_001840106.1
XR_001841488.1	ncRNA	LOC102548219	lncRNA	6.92436961958886	9.8360901334599	5.68515716308252	1.09869687644414	2.9121152039405	0.837344820274133	-2.13018238427526	0.0170604060660278	http://www.ncbi.nlm.nih.gov/nuccore/XR_001841488.1
XR_001841484.1	ncRNA	LOC102548219	lncRNA	6.92436961958886	9.8360901334599	5.68515716308252	1.09869687644414	2.9121152039405	0.837344820274133	-2.13017982991183	0.0170731591367269	http://www.ncbi.nlm.nih.gov/nuccore/XR_001841484.1
XR_001841468.1	ncRNA	LOC102547244	lncRNA	12.8397241726294	56.0351945626539	49.2860818507144	9.78531332682402	20.2906790876507	16.7602029894235	-1.32551297930812	0.0172440914528179	http://www.ncbi.nlm.nih.gov/nuccore/XR_001841468.1
XR_001837173.1	ncRNA	LOC102554972	lncRNA	4.94632111379932	5.89820962941168	4.52576377096966	0.0111595865361129	1.95000845354187	0	-2.76876112191458	0.0174085482042012	http://www.ncbi.nlm.nih.gov/nuccore/XR_001837173.1
XR_352437.3	ncRNA	LOC102554972	lncRNA	4.94632111379932	5.89820962941168	4.52576377096966	0.0111595865361129	1.95000845354187	0	-2.76876012560728	0.017419006618056	http://www.ncbi.nlm.nih.gov/nuccore/XR_352437.3
XR_594968.1	misc_RNA	LOC680121	transcribed_pseudogene	46.5110825164425	50.1174297566235	36.0370659871283	51.8627052971603	61.6891339335963	161.725758128916	1.05192094545602	0.0174317011816512	http://www.ncbi.nlm.nih.gov/nuccore/XR_594968.1
XR_001842006.1	ncRNA	LOC108348626	lncRNA	0	0.986434866180111	0.00935965591112886	3.25483085696712	4.83335557359495	3.49931807652691	3.0994967778296	0.0174462534922596	http://www.ncbi.nlm.nih.gov/nuccore/XR_001842006.1
XR_593368.2	ncRNA	LOC102554140	lncRNA	2.77555756156289e-17	2.77555756156289e-17	2.77555756156289e-17	4.27449483058823	2.89078668688871	1.70172296894204	4.62479476012524	0.0178264527559623	http://www.ncbi.nlm.nih.gov/nuccore/XR_593368.2
XR_596309.2	ncRNA	LOC102547244	lncRNA	14.8197882671332	55.0487916499087	50.4052350465182	9.79674177863391	21.2518428802021	19.4369712700189	-1.24269945127323	0.0184483850776809	http://www.ncbi.nlm.nih.gov/nuccore/XR_596309.2
XR_001841467.1	ncRNA	LOC102547244	lncRNA	20.7600358555823	58.9790712328438	49.3412013127082	13.0187701522587	28.0270662032837	18.4672932839762	-1.10938869655441	0.0184667551440415	http://www.ncbi.nlm.nih.gov/nuccore/XR_001841467.1
XR_360377.3	ncRNA	LOC102548312	lncRNA	13.8275270507621	22.5617444653721	108.180376132894	166.870921361119	112.852855295191	101.219827899391	1.39451874851958	0.0184714241922677	http://www.ncbi.nlm.nih.gov/nuccore/XR_360377.3
XR_351975.3	ncRNA	LOC102548700	lncRNA	2.77555756156289e-17	2.77555756156289e-17	2.77555756156289e-17	3.23895705101818	5.82287659926942	0.786028612697544	4.77037176367999	0.0184838848794606	http://www.ncbi.nlm.nih.gov/nuccore/XR_351975.3
NR_031789.1	precursor_RNA	Mir345	ncRNA	5.93369290305677	6.87625173083297	7.83551787552146	1.09859419706458	1.93124807912606	1.76005567740155	-2.01358813713082	0.01856705763834	http://www.ncbi.nlm.nih.gov/nuccore/NR_031789.1
XR_595687.2	ncRNA	LOC102551010	lncRNA	4.95492526712542	1.9568361376046	2.28980324024844	2.77555756156289e-17	2.77555756156289e-17	2.77555756156289e-17	-4.67869255891513	0.0187038164430272	http://www.ncbi.nlm.nih.gov/nuccore/XR_595687.2
XR_595688.2	ncRNA	LOC102551010	lncRNA	4.95492526712542	1.9568361376046	2.28980324024844	2.77555756156289e-17	2.77555756156289e-17	2.77555756156289e-17	-4.67869173557476	0.0187085301475416	http://www.ncbi.nlm.nih.gov/nuccore/XR_595688.2
XR_001841046.1	ncRNA	LOC102551010	lncRNA	4.95492526712542	1.9568361376046	2.28980324024844	2.77555756156289e-17	2.77555756156289e-17	2.77555756156289e-17	-4.67869161200445	0.0187092377455736	http://www.ncbi.nlm.nih.gov/nuccore/XR_001841046.1
XR_596314.2	ncRNA	LOC102547244	lncRNA	13.8297374555922	55.0496672720839	50.399782340311	9.79128354466739	21.2571363851036	17.6471044481829	-1.28295167037957	0.018993925573981	http://www.ncbi.nlm.nih.gov/nuccore/XR_596314.2
XR_596312.2	ncRNA	LOC102547244	lncRNA	13.8297374555922	55.0496672720839	50.399782340311	9.79128354466739	21.2571363851036	17.6471044481829	-1.28295608118051	0.0190261483484644	http://www.ncbi.nlm.nih.gov/nuccore/XR_596312.2
XR_596308.2	ncRNA	LOC102547244	lncRNA	13.8297374555922	55.0496672720839	50.399782340311	9.79128354466739	21.2571363851036	17.6471044481829	-1.28295943750252	0.0190507039932203	http://www.ncbi.nlm.nih.gov/nuccore/XR_596308.2
XR_596305.2	ncRNA	LOC102547244	lncRNA	13.8297374555922	55.0496672720839	50.399782340311	9.79128354466739	21.2571363851036	17.6471044481829	-1.28296096894723	0.0190619188360406	http://www.ncbi.nlm.nih.gov/nuccore/XR_596305.2
XR_596304.2	ncRNA	LOC102547244	lncRNA	13.8297374555922	55.0496672720839	50.399782340311	9.79128354466739	21.2571363851036	17.6471044481829	-1.28296320241769	0.0190782863762397	http://www.ncbi.nlm.nih.gov/nuccore/XR_596304.2
XR_596303.2	ncRNA	LOC102547244	lncRNA	13.8297374555922	55.0496672720839	50.399782340311	9.79128354466739	21.2571363851036	17.6471044481829	-1.28296503426856	0.0190917211229681	http://www.ncbi.nlm.nih.gov/nuccore/XR_596303.2
XR_001840385.1	ncRNA	LOC102556395	lncRNA	18.7941993516032	23.5805925115101	26.8859919789232	49.5638040572021	78.2369809312461	20.8831035372888	1.09752041452135	0.0193406039692893	http://www.ncbi.nlm.nih.gov/nuccore/XR_001840385.1
XR_001840498.1	ncRNA	LOC108352331	lncRNA	15.8389174716302	9.81190843046418	13.4737450512543	5.35070314859448	0	6.27178087595924	-1.72393163775796	0.0198062043200332	http://www.ncbi.nlm.nih.gov/nuccore/XR_001840498.1
NR_037356.1	precursor_RNA	Mir3568	ncRNA	0	0.98330026135843	1.11118815378413	1.16398478014012	5.78635790318216	9.85896512965506	2.81633004683334	0.0201634619967491	http://www.ncbi.nlm.nih.gov/nuccore/NR_037356.1
XR_594025.2	ncRNA	LOC103690433	lncRNA	0	3.90450700202616	28.5805585474437	0.0162584036689292	1.94290243832806	0.866357510795714	-3.36129741505375	0.0202367929499414	http://www.ncbi.nlm.nih.gov/nuccore/XR_594025.2
XR_001840462.1	ncRNA	LOC102548079	lncRNA	72.233556217713	30.4148303427534	134.32422237115	23.789028911479	57.028517589444	18.3046006668688	-1.25445127297423	0.0208975570874055	http://www.ncbi.nlm.nih.gov/nuccore/XR_001840462.1
XR_597192.2	misc_RNA	LOC100359539	transcribed_pseudogene	17.8078420446004	12.7517102304904	28.9997465815985	42.0574698749553	80.1870733317488	19.1177781862248	1.24276744933243	0.020972458720539	http://www.ncbi.nlm.nih.gov/nuccore/XR_597192.2
XR_596324.2	ncRNA	LOC102547244	lncRNA	11.8531204118556	36.3664656251682	42.4762505248407	8.69123170838832	16.4273728151665	13.2195016967601	-1.23027183132862	0.021542575428917	http://www.ncbi.nlm.nih.gov/nuccore/XR_596324.2
XR_001835573.1	ncRNA	LOC108349468	lncRNA	23.7264476120546	79.6215863674843	59.4728094397904	38.5736159431104	8.61451064612161	20.2182529890163	-1.26906216047684	0.0217732063014759	http://www.ncbi.nlm.nih.gov/nuccore/XR_001835573.1
XR_596316.2	ncRNA	LOC102547244	lncRNA	12.8403141046403	55.0557223816308	44.827144077269	9.78514196600334	19.3186969903702	17.6642987136473	-1.25954173615047	0.0218656750971264	http://www.ncbi.nlm.nih.gov/nuccore/XR_596316.2
XR_356009.3	ncRNA	LOC102555387	lncRNA	12.858882424508	16.7073680014778	15.7157971274574	4.3544174832783	4.80729763030542	8.91684037598892	-1.29639283189282	0.0219617864231193	http://www.ncbi.nlm.nih.gov/nuccore/XR_356009.3
XR_001838403.1	misc_RNA	LOC102557478	protein_coding	7.91780670984234	4.90007548834774	8.93157629119361	0.0255214820359116	0	4.5739665613509	-2.12951629351132	0.0219975651452133	http://www.ncbi.nlm.nih.gov/nuccore/XR_001838403.1
XR_596086.2	ncRNA	LOC103693373	lncRNA	33.6548693283106	17.6631184738301	29.1655412217155	15.0474061949263	13.5100487510504	9.60428912159633	-1.07254054353582	0.0220280244508652	http://www.ncbi.nlm.nih.gov/nuccore/XR_596086.2
XR_593722.2	ncRNA	LOC102549417	lncRNA	3.95676000680562	2.93925248484167	5.56174206055526	17.156671831796	11.5671701723225	8.70700257124248	1.56108600333278	0.0220389586316566	http://www.ncbi.nlm.nih.gov/nuccore/XR_593722.2
XR_593213.1	ncRNA	LOC103692721	lncRNA	26.7030078201858	73.7506090557937	23.7895473092103	20.4521922791273	16.3830400574819	19.3915333629722	-1.14039444508571	0.0223297527856898	http://www.ncbi.nlm.nih.gov/nuccore/XR_593213.1
XR_351159.3	ncRNA	LOC102553657	lncRNA	8.9007655212731	8.8335116952676	14.4898510772464	5.32912956537108	0.938025287583749	3.52817495864608	-1.6850798278944	0.0226104621294642	http://www.ncbi.nlm.nih.gov/nuccore/XR_351159.3
XR_596310.2	ncRNA	LOC102547244	lncRNA	12.8407626173436	49.1514422407788	47.0195294208614	9.78192155802913	18.3493655292358	17.6733160248877	-1.24070631081513	0.0226143791257049	http://www.ncbi.nlm.nih.gov/nuccore/XR_596310.2
XR_001836171.1	ncRNA	LOC102553657	lncRNA	8.9007655212731	8.8335116952676	14.4898510772464	5.32912956537108	0.938025287583749	3.52817495864608	-1.68507939513683	0.0226225702250879	http://www.ncbi.nlm.nih.gov/nuccore/XR_001836171.1
XR_596315.2	ncRNA	LOC102547244	lncRNA	12.8405341737327	52.1036189055189	45.9238452014214	8.71752859844524	19.3217262448786	17.6739279445197	-1.26792903037775	0.0226484851277412	http://www.ncbi.nlm.nih.gov/nuccore/XR_596315.2
XR_596311.2	ncRNA	LOC102547244	lncRNA	13.8302052206235	52.0996672472944	49.2694570711635	9.79128354466739	21.2571363851036	17.6471044481829	-1.23272541301236	0.0232316838198539	http://www.ncbi.nlm.nih.gov/nuccore/XR_596311.2
XR_001836852.1	ncRNA	LOC102547750	lncRNA	2.77555756156289e-17	2.77555756156289e-17	2.77555756156289e-17	3.22898509742327	0.940737805108097	4.47473065196928	4.59184915265366	0.0232854901318231	http://www.ncbi.nlm.nih.gov/nuccore/XR_001836852.1
XR_001836851.1	ncRNA	LOC102547750	lncRNA	2.77555756156289e-17	2.77555756156289e-17	2.77555756156289e-17	3.22898509742327	0.940737805108097	4.47473065196928	4.59184582285607	0.0233072612679461	http://www.ncbi.nlm.nih.gov/nuccore/XR_001836851.1
XR_001840386.1	ncRNA	LOC102556395	lncRNA	16.8164260740671	22.6050510602209	20.2159990949598	46.3015995274921	62.7817287185483	18.2495566468483	1.08753907333094	0.0233299223377714	http://www.ncbi.nlm.nih.gov/nuccore/XR_001840386.1
XR_590937.2	ncRNA	LOC103691475	lncRNA	11.8745087421531	11.7894578834862	11.2508375727534	4.31312267382999	4.82863998163149	3.48570477491618	-1.44275445221033	0.0236318463631236	http://www.ncbi.nlm.nih.gov/nuccore/XR_590937.2
XR_595772.2	ncRNA	LOC102554235	lncRNA	11.8530903235527	45.2309256590578	33.6434731584498	12.9386949985845	10.5897664885014	15.9278634368154	-1.19179266803296	0.0237562944473149	http://www.ncbi.nlm.nih.gov/nuccore/XR_595772.2
XR_595561.2	ncRNA	LOC103692286	lncRNA	24.7477194383355	19.6487805485215	14.7088755921274	6.50867479321194	13.5576277280937	5.17924463242941	-1.21824539586199	0.0238075471629242	http://www.ncbi.nlm.nih.gov/nuccore/XR_595561.2
XR_353575.3	ncRNA	LOC102548743	lncRNA	7.93138855326672	1.95214994916142	2.322974190379	13.9832940058041	15.4587466008393	7.80562439390876	1.57363378816509	0.0239900550113176	http://www.ncbi.nlm.nih.gov/nuccore/XR_353575.3
XR_001842385.1	ncRNA	LOC108353212	lncRNA	0.982101921632752	2.94504962229661	5.50624428509182	2.77555756156289e-17	2.77555756156289e-17	2.77555756156289e-17	-4.71312565231721	0.0240137451439022	http://www.ncbi.nlm.nih.gov/nuccore/XR_001842385.1
XR_001838400.1	misc_RNA	LOC102557478	protein_coding	9.89975470522359	5.88293943756046	8.9691968937039	0.0298325960208357	0	5.48657146422451	-2.07392980063337	0.0240572966653234	http://www.ncbi.nlm.nih.gov/nuccore/XR_001838400.1
XR_597314.2	ncRNA	LOC103694365	lncRNA	2.77555756156289e-17	2.77555756156289e-17	2.77555756156289e-17	2.17290556872736	2.89564663079266	2.63652581217734	4.43617284514076	0.0243632439438671	http://www.ncbi.nlm.nih.gov/nuccore/XR_597314.2
XR_591231.2	ncRNA	LOC102550575	lncRNA	26.7230432629675	18.6543177737717	24.6892029362506	13.9626807884921	9.63030487432974	10.5420049636629	-1.03228086536353	0.025184562628965	http://www.ncbi.nlm.nih.gov/nuccore/XR_591231.2
XR_001838406.1	misc_RNA	LOC102557478	protein_coding	3.95454536234203	5.90043894248879	4.51353194906714	0.0111011077181692	0	1.82517508014709	-2.69279526714668	0.0252678103851116	http://www.ncbi.nlm.nih.gov/nuccore/XR_001838406.1
NR_031825.1	precursor_RNA	Mir23a	ncRNA	4.95015275366385	3.92754307401704	3.40773392786701	9.72482407222664	11.5794528376086	11.4616340204107	1.38780859010327	0.025355614856643	http://www.ncbi.nlm.nih.gov/nuccore/NR_031825.1
XR_596313.2	ncRNA	LOC102547244	lncRNA	12.8403141046403	55.0557223816308	44.827144077269	9.78826119903149	20.2879542964477	17.6555656102291	-1.2304534349889	0.02552616645697	http://www.ncbi.nlm.nih.gov/nuccore/XR_596313.2
XR_596215.2	ncRNA	LOC103693719	lncRNA	27.7106048949324	10.7743447809062	37.9507873694374	13.9486172577892	8.66247062351137	9.65273731813863	-1.23509104705744	0.0255378044676527	http://www.ncbi.nlm.nih.gov/nuccore/XR_596215.2
XR_361621.3	ncRNA	LOC102553339	lncRNA	9.91530974671417	2.93629006121128	1.24091322957383	12.9446442986247	14.4753435188605	13.1997163807305	1.49222098283215	0.0257523553050588	http://www.ncbi.nlm.nih.gov/nuccore/XR_361621.3
XR_596307.2	ncRNA	LOC102547244	lncRNA	13.8296170773636	55.048701556581	51.5135530461319	10.86513619689	23.1921553669497	17.6227076718985	-1.21155281485726	0.0259987383176242	http://www.ncbi.nlm.nih.gov/nuccore/XR_596307.2
NR_037322.1	precursor_RNA	Mir449c	ncRNA	1.9793775575362	0.976366302396919	2.23063265844412	17.0819958799711	12.5667149568264	0	2.42992788705156	0.0263320901154743	http://www.ncbi.nlm.nih.gov/nuccore/NR_037322.1
XR_592772.1	ncRNA	LOC103692503	lncRNA	8.90956666876167	7.86052674045368	5.68521196070777	13.0013421665561	26.1007451403956	14.9046951799964	1.25009304385665	0.0264070273225256	http://www.ncbi.nlm.nih.gov/nuccore/XR_592772.1
XR_359313.3	ncRNA	LOC102551010	lncRNA	3.962600978982	1.95867336672712	2.27692008686669	2.77555756156289e-17	2.77555756156289e-17	2.77555756156289e-17	-4.51868382340258	0.0267879452704944	http://www.ncbi.nlm.nih.gov/nuccore/XR_359313.3
XR_593916.1	ncRNA	LOC103693093	lncRNA	3.962600978982	1.95867336672712	2.27692008686669	2.77555756156289e-17	2.77555756156289e-17	2.77555756156289e-17	-4.51868311737152	0.0267952397669201	http://www.ncbi.nlm.nih.gov/nuccore/XR_593916.1
XR_001841466.1	ncRNA	LOC102547244	lncRNA	10.8641985487584	33.419610683101	38.0000531533021	7.61749521094479	14.490804806841	13.2491737284223	-1.20514659070793	0.0277484935398728	http://www.ncbi.nlm.nih.gov/nuccore/XR_001841466.1
XR_596323.2	ncRNA	LOC102547244	lncRNA	12.8412746929226	45.216400023731	46.9948080177822	9.78192155802913	18.3493655292358	17.6733160248877	-1.18719443470413	0.027824390782721	http://www.ncbi.nlm.nih.gov/nuccore/XR_596323.2
XR_001839906.1	ncRNA	LOC102552654	lncRNA	5.94914585404772	1.95688456632744	1.20196837276374	9.7017216221615	7.69779604723341	11.5057257417053	1.61760170959029	0.0279102932542304	http://www.ncbi.nlm.nih.gov/nuccore/XR_001839906.1
XR_001842007.1	ncRNA	LOC108348626	lncRNA	0	0.986434866180111	0.00935965591112886	3.24708939894808	4.83815202728192	2.59372480150926	2.98447779407622	0.0279839977876543	http://www.ncbi.nlm.nih.gov/nuccore/XR_001842007.1
XR_001837481.1	misc_RNA	Akr1b10	protein_coding	8.90358286245904	13.7745003470815	5.73300564333932	2.18047139424444	0.940853033330887	5.40708735668692	-1.68534975494951	0.0280845675979296	http://www.ncbi.nlm.nih.gov/nuccore/XR_001837481.1
XR_001842774.1	ncRNA	LOC102551675	lncRNA	3.95815382989263	4.91881950196926	2.31266018991949	0.00573473644351663	0.972826915665675	0	-3.10921565426673	0.0284541796068828	http://www.ncbi.nlm.nih.gov/nuccore/XR_001842774.1
XR_593105.1	ncRNA	LOC102547892	lncRNA	2.77555756156289e-17	2.77555756156289e-17	2.77555756156289e-17	0.0488723489030258	4.83893417709485	5.36612265193697	4.8301102709411	0.0285753671003475	http://www.ncbi.nlm.nih.gov/nuccore/XR_593105.1
XR_001841385.1	ncRNA	LOC103693719	lncRNA	28.7017349074839	9.79027086493569	37.9508322987853	12.8915683566668	7.69046084376005	11.4701920361441	-1.24318697584661	0.0291912264761848	http://www.ncbi.nlm.nih.gov/nuccore/XR_001841385.1
XR_001836678.1	ncRNA	LOC108349995	lncRNA	0.990070641210052	0.983320942607186	0.0181815389089806	2.22824068505123	11.653785643366	2.53350137448951	2.80062764070868	0.0292206174266208	http://www.ncbi.nlm.nih.gov/nuccore/XR_001836678.1
XR_591513.2	ncRNA	LOC102556209	lncRNA	2.97187232696445	0.974562215092246	2.24756328859708	9.64373599400975	5.77170735649168	6.1234545186338	1.73944601400367	0.0292532565543272	http://www.ncbi.nlm.nih.gov/nuccore/XR_591513.2
XR_591127.2	ncRNA	LOC103691580	lncRNA	13.8517232539607	11.7793406258432	17.8874593657839	7.50594665650141	4.80963196345211	5.25579401932073	-1.2923804573572	0.0299102505080393	http://www.ncbi.nlm.nih.gov/nuccore/XR_591127.2
XR_001838408.1	misc_RNA	LOC102557478	protein_coding	1.97230104888666	4.91865626777285	4.47161805724641	0.00571874610987685	0	0.905219447444052	-3.13920934824336	0.030011513622684	http://www.ncbi.nlm.nih.gov/nuccore/XR_001838408.1
XR_001842122.1	ncRNA	LOC108348800	lncRNA	5.94728838720486	3.93215470493095	0.0739833741382874	2.77555756156289e-17	2.77555756156289e-17	2.77555756156289e-17	-4.79249072114345	0.0301377039848202	http://www.ncbi.nlm.nih.gov/nuccore/XR_001842122.1
XR_001841555.1	ncRNA	LOC103693859	lncRNA	15.8363494708196	13.7529385870036	12.4033035878822	2.22708297405966	3.83913636567131	9.87798527154131	-1.36208249016531	0.030298415162083	http://www.ncbi.nlm.nih.gov/nuccore/XR_001841555.1
XR_596716.1	ncRNA	LOC102550566	lncRNA	2.96878333721011	3.93726038234541	1.1923360119905	2.77555756156289e-17	2.77555756156289e-17	2.77555756156289e-17	-4.50492202178071	0.0303832648163341	http://www.ncbi.nlm.nih.gov/nuccore/XR_596716.1
XR_354926.1	ncRNA	LOC102546566	lncRNA	3.96264562697588	2.94756860083488	1.19235070318699	2.77555756156289e-17	2.77555756156289e-17	2.77555756156289e-17	-4.50558196882535	0.0304469668848211	http://www.ncbi.nlm.nih.gov/nuccore/XR_354926.1
XR_001840689.1	ncRNA	LOC108352453	lncRNA	16.8225120005584	28.5366643864198	3.6047623517306	4.34246869253369	5.78921212168555	6.18772742880303	-1.56330960982566	0.0305801289438534	http://www.ncbi.nlm.nih.gov/nuccore/XR_001840689.1
XR_001837190.1	ncRNA	LOC108350428	lncRNA	5.92425877711828	21.6605433036925	6.86922972480716	32.2833720336765	39.6091694955694	12.9934522090362	1.28850788727545	0.0306038328086265	http://www.ncbi.nlm.nih.gov/nuccore/XR_001837190.1
XR_357119.2	ncRNA	LOC102548066	lncRNA	7.92447115072706	3.92038435950406	4.53731105943596	2.11956197388385	0	0.866059656541946	-2.34232247965939	0.0307357414619895	http://www.ncbi.nlm.nih.gov/nuccore/XR_357119.2
XR_593049.2	misc_RNA	Lrfn5	protein_coding	0	0	2.16619826805807	2.24093914510916	15.5458910473667	1.61306376162419	2.98564403894627	0.0312665684066463	http://www.ncbi.nlm.nih.gov/nuccore/XR_593049.2
XR_001838166.1	misc_RNA	Lrfn5	protein_coding	0	0	2.16619826805807	2.24093914510916	15.5458910473667	1.61306376162419	2.98563556593072	0.0312853806698754	http://www.ncbi.nlm.nih.gov/nuccore/XR_001838166.1
XR_594535.2	ncRNA	LOC103690595	lncRNA	2.77555756156289e-17	2.77555756156289e-17	2.77555756156289e-17	0.0490327029592381	6.79748829920986	3.51479379864169	4.84619834690002	0.0313229407082524	http://www.ncbi.nlm.nih.gov/nuccore/XR_594535.2
NR_131101.1	ncRNA	LOC100912214	lncRNA	6.92540149719865	9.838362456134	4.58558134412671	24.7229324622151	31.910327961497	4.14870280299259	1.49000114935968	0.0313329258913717	http://www.ncbi.nlm.nih.gov/nuccore/NR_131101.1
XR_594049.1	ncRNA	LOC102554337	lncRNA	0.98594649075048	2.9558683275359	1.1581355123799	8.5740612193272	3.83007358040019	7.06209751486015	1.85176036956652	0.0327720927358892	http://www.ncbi.nlm.nih.gov/nuccore/XR_594049.1
XR_351729.3	misc_RNA	LOC102549890	transcribed_pseudogene	6.91734194743454	15.7427852230645	9.03877599040633	21.5582838505567	23.1577438210413	21.1239982547573	1.04355348062583	0.0331851990348274	http://www.ncbi.nlm.nih.gov/nuccore/XR_351729.3
XR_001837575.1	ncRNA	LOC108350698	lncRNA	25.7484570266903	10.7887083771846	12.450519039736	21.6517360331436	37.6416556976771	39.7447726624296	1.01071032456979	0.0333695907958603	http://www.ncbi.nlm.nih.gov/nuccore/XR_001837575.1
XR_001841387.1	ncRNA	LOC103693719	lncRNA	28.7044091201522	9.79178556949187	33.5102212388768	12.8844240944041	6.72053103071481	11.4809188280206	-1.20123857486744	0.033662755285381	http://www.ncbi.nlm.nih.gov/nuccore/XR_001841387.1
XR_350463.3	ncRNA	LOC102549532	lncRNA	0	0.986434866180111	0.00935965591112886	2.19527177974672	5.81733216885414	2.59406832906534	2.97756998780709	0.0336938967636037	http://www.ncbi.nlm.nih.gov/nuccore/XR_350463.3
XR_001842382.1	ncRNA	LOC108353209	lncRNA	0	0	2.16619826805807	11.7270483721067	8.70322701659739	0	3.05204891098142	0.0341179045645015	http://www.ncbi.nlm.nih.gov/nuccore/XR_001842382.1
XR_596457.2	ncRNA	LOC102552351	lncRNA	1.9793775575362	0.976366302396919	2.23063265844412	7.5148121434691	5.7813595001635	5.24416849577871	1.7720382982105	0.0343056950472007	http://www.ncbi.nlm.nih.gov/nuccore/XR_596457.2
XR_001842492.1	ncRNA	LOC108349083	lncRNA	0.979995410967722	5.90529147316257	5.56164198233232	11.853214628747	11.5734944525047	11.4411075593616	1.46488147467867	0.0347059918408888	http://www.ncbi.nlm.nih.gov/nuccore/XR_001842492.1
XR_001838637.1	ncRNA	LOC108351368	lncRNA	5.93277215113853	7.86215198994894	7.84806480280843	15.100408299631	18.3452005778666	14.0483123570086	1.12217587254757	0.0351091191079228	http://www.ncbi.nlm.nih.gov/nuccore/XR_001838637.1
XR_355877.3	ncRNA	LOC102550959	lncRNA	0	4.9388142557178	0.0418296284704288	4.38542585669599	12.587413429113	7.0062955872536	2.16670882339651	0.0351321111529714	http://www.ncbi.nlm.nih.gov/nuccore/XR_355877.3
NR_037360.1	precursor_RNA	Mir3571	ncRNA	46.5323150389669	11.7537528228497	32.53891812543	15.0635334619855	9.616075020678	15.9163371688079	-1.15360582979531	0.0354557943833876	http://www.ncbi.nlm.nih.gov/nuccore/NR_037360.1
XR_001837817.1	ncRNA	LOC108350848	lncRNA	6.9208338377933	11.8032002783757	7.90223590819358	3.22957094506198	3.86941924969233	1.70200291127685	-1.56464226711141	0.0355304004022209	http://www.ncbi.nlm.nih.gov/nuccore/XR_001837817.1
XR_355067.3	misc_RNA	Prima1	protein_coding	4.94764396801505	7.87884658044418	1.24083995449808	7.63116579085745	13.5070513112689	17.7470394341446	1.43445969764429	0.0362546865634275	http://www.ncbi.nlm.nih.gov/nuccore/XR_355067.3
XR_351922.3	ncRNA	LOC102547750	lncRNA	2.77555756156289e-17	2.77555756156289e-17	2.77555756156289e-17	2.17259413229324	0.943534483334202	4.49629186653633	4.41659979048821	0.0364840048659653	http://www.ncbi.nlm.nih.gov/nuccore/XR_351922.3
XR_597133.2	ncRNA	LOC103694287	lncRNA	2.97027008323928	2.95006363287596	1.18194147335653	9.65211859202538	5.76897582035396	7.02510050225035	1.59815246143207	0.0367002897157495	http://www.ncbi.nlm.nih.gov/nuccore/XR_597133.2
XR_597006.2	ncRNA	LOC102546473	lncRNA	6.94585715220412	0.971507369985737	0.0620840420837592	18.2170281772285	18.376684247111	1.54383284701105	2.19609704978178	0.0379247459466194	http://www.ncbi.nlm.nih.gov/nuccore/XR_597006.2
XR_001841296.1	ncRNA	LOC108352896	lncRNA	2.9673496881719	2.9451704108597	3.36681566721665	7.5701690959289	7.70592016755866	10.6315867539225	1.45115284925022	0.037966954637857	http://www.ncbi.nlm.nih.gov/nuccore/XR_001841296.1
XR_001842473.1	ncRNA	LOC108349069	lncRNA	9.89975470522359	5.88293943756046	8.9691968937039	0.0379702720037789	1.91830886996001	5.43194379961781	-1.66648752073461	0.0383661569843409	http://www.ncbi.nlm.nih.gov/nuccore/XR_001842473.1
XR_001839088.1	ncRNA	LOC108351593	lncRNA	1.97529997358935	0.971327850061044	5.48480288461955	2.77555756156289e-17	2.77555756156289e-17	2.77555756156289e-17	-4.5590871864961	0.0392900467364139	http://www.ncbi.nlm.nih.gov/nuccore/XR_001839088.1
XR_596895.2	ncRNA	LOC103694149	lncRNA	16.8213913404964	8.81706595549967	25.6246660263162	11.7004086349675	0.922563661054022	5.25390714333357	-1.5051595677408	0.0393783464267452	http://www.ncbi.nlm.nih.gov/nuccore/XR_596895.2
XR_001842335.1	ncRNA	LOC102550418	lncRNA	4.95502852766036	3.93463277742792	0.0681602626301241	13.9586363776747	17.4196606378773	2.44078234258798	1.85702031924104	0.0404697792500981	http://www.ncbi.nlm.nih.gov/nuccore/XR_001842335.1
XR_596560.1	ncRNA	LOC103694009	lncRNA	0	0.986434866180111	0.00935965591112886	2.1882161867489	3.86477612775582	3.52940962208529	2.83783546104373	0.0411749416126432	http://www.ncbi.nlm.nih.gov/nuccore/XR_596560.1
XR_350522.2	ncRNA	LOC102548818	lncRNA	5.94723019820927	2.94319986487335	1.21085393857578	4.41739332682461	18.3978015190426	9.64836654584901	1.64222849514438	0.0422550635874843	http://www.ncbi.nlm.nih.gov/nuccore/XR_350522.2
XR_589841.2	ncRNA	LOC102547024	lncRNA	8.88791923019832	20.6329968098739	31.2054920293673	10.745217334612	8.67592880687878	7.88392452392567	-1.14181022422515	0.0422805332267521	http://www.ncbi.nlm.nih.gov/nuccore/XR_589841.2
XR_354783.3	ncRNA	LOC102551830	lncRNA	0	1.9713053517676	1.12886028068723	3.28162154065853	7.7474139160373	4.36591177033696	2.19100624721084	0.0426420472325865	http://www.ncbi.nlm.nih.gov/nuccore/XR_354783.3
XR_596589.2	ncRNA	LOC103694026	lncRNA	4.9515020853199	0.967514774569931	5.54463837724773	19.2453574795837	7.68523180468855	7.82329607723103	1.57366242955155	0.0430308639285747	http://www.ncbi.nlm.nih.gov/nuccore/XR_596589.2
XR_353646.3	ncRNA	LOC102549299	lncRNA	6.93586623923439	4.9141956334875	1.23408270184928	18.1977276754692	8.65516875205218	8.72059152495132	1.40414523301238	0.0430381091189188	http://www.ncbi.nlm.nih.gov/nuccore/XR_353646.3
XR_001838298.1	ncRNA	LOC108351187	lncRNA	7.92296616335737	3.91882431426363	5.6325105795702	20.3674828117109	13.4989214824748	8.67531997074246	1.26137650623877	0.0431539053209741	http://www.ncbi.nlm.nih.gov/nuccore/XR_001838298.1
NR_031780.1	precursor_RNA	Mir336	ncRNA	0.985885470814989	0	4.35221775309779	3.31105285170906	8.69785689294416	8.8711939201577	1.91808296725805	0.0432580828476447	http://www.ncbi.nlm.nih.gov/nuccore/NR_031780.1
XR_001840290.1	ncRNA	LOC108352135	lncRNA	2.97190841779376	1.96294658173358	1.17060767345877	7.53091130873141	6.74972998558071	6.13537171352111	1.67295750052395	0.0434704818347636	http://www.ncbi.nlm.nih.gov/nuccore/XR_001840290.1
XR_001837154.1	ncRNA	LOC108350403	lncRNA	2.96374196000283	1.95191030610883	7.70489113836411	5.50118616994917	11.5632844527015	21.3855381460222	1.58817899600899	0.0438488496009427	http://www.ncbi.nlm.nih.gov/nuccore/XR_001837154.1
XR_001840731.1	ncRNA	LOC102552958	lncRNA	2.77555756156289e-17	2.77555756156289e-17	2.77555756156289e-17	1.11323259451101	2.90073316352665	2.65375126421091	4.24079342431218	0.0454463964710231	http://www.ncbi.nlm.nih.gov/nuccore/XR_001840731.1
XR_001840730.1	ncRNA	LOC102552958	lncRNA	2.77555756156289e-17	2.77555756156289e-17	2.77555756156289e-17	1.11323259451101	2.90073316352665	2.65375126421091	4.24078917934996	0.0454641598612362	http://www.ncbi.nlm.nih.gov/nuccore/XR_001840730.1
XR_001837191.1	ncRNA	LOC108350428	lncRNA	4.93345115474537	21.6630368117205	6.86300838618081	34.3896023368557	33.8019615727145	11.2245396954957	1.23550423938759	0.0458239400692448	http://www.ncbi.nlm.nih.gov/nuccore/XR_001837191.1
XR_001842626.1	misc_RNA	LOC100363642	transcribed_pseudogene	0.984851214778488	2.95275650651073	2.24752567664864	14.9096844667712	4.79467422716011	3.38916626030224	1.84058237207339	0.0459879343201793	http://www.ncbi.nlm.nih.gov/nuccore/XR_001842626.1
XR_351813.3	ncRNA	LOC102546356	lncRNA	2.96385447658149	4.91621989429064	4.48656761160593	5.48111871562339	12.5539981708224	14.1938216559023	1.36302192972138	0.0462691740664032	http://www.ncbi.nlm.nih.gov/nuccore/XR_351813.3
XR_591329.2	ncRNA	LOC103691695	lncRNA	13.8727045282063	4.89783031593791	4.6016845862661	22.5798745823862	7.65471953481658	26.5997275183634	1.26578906353064	0.0467226185675972	http://www.ncbi.nlm.nih.gov/nuccore/XR_591329.2
XR_001841471.1	ncRNA	LOC108352981	lncRNA	0.983855114310686	2.94994591862713	3.33357800313641	2.77555756156289e-17	2.77555756156289e-17	2.77555756156289e-17	-4.35043085882234	0.0468262572255317	http://www.ncbi.nlm.nih.gov/nuccore/XR_001841471.1
XR_001842103.1	ncRNA	LOC108348792	lncRNA	2.77555756156289e-17	2.77555756156289e-17	2.77555756156289e-17	0.0419930130934278	5.83008507907984	2.62183051666686	4.57132411562988	0.046849005048673	http://www.ncbi.nlm.nih.gov/nuccore/XR_001842103.1
XR_001841470.1	ncRNA	LOC108352981	lncRNA	0.983855114310686	2.94994591862713	3.33357800313641	2.77555756156289e-17	2.77555756156289e-17	2.77555756156289e-17	-4.35043524396131	0.0468558165576316	http://www.ncbi.nlm.nih.gov/nuccore/XR_001841470.1
XR_001840512.1	ncRNA	LOC108352341	lncRNA	0.983855114310686	2.94994591862713	3.33357800313641	2.77555756156289e-17	2.77555756156289e-17	2.77555756156289e-17	-4.35043768580485	0.0468722894509637	http://www.ncbi.nlm.nih.gov/nuccore/XR_001840512.1
XR_001838621.1	ncRNA	LOC102547735	lncRNA	2.96025500923317	7.87310546743071	5.61992312908828	3.1535793852805	0	0	-2.31885029488401	0.046986662760124	http://www.ncbi.nlm.nih.gov/nuccore/XR_001838621.1
XR_001836873.1	ncRNA	LOC108350090	lncRNA	12.869707893651	11.7943509781556	6.85001716146691	4.30458517135215	4.83309594167629	2.58139928580629	-1.40740934134155	0.04779863887054	http://www.ncbi.nlm.nih.gov/nuccore/XR_001836873.1
XR_001836777.1	ncRNA	LOC108350045	lncRNA	1.98291871841316	0	1.12888125121299	9.59294937212601	0.924258406939882	6.18503045577557	2.30260780445789	0.0478011731525978	http://www.ncbi.nlm.nih.gov/nuccore/XR_001836777.1
XR_001837910.1	ncRNA	LOC103692313	lncRNA	14.862916476538	9.83074198195463	0.137495318117611	1.09849183167248	0.953264384789263	2.69315573290318	-2.29653468992038	0.0480713158621868	http://www.ncbi.nlm.nih.gov/nuccore/XR_001837910.1
XR_001837599.1	ncRNA	LOC103692137	lncRNA	6.9225118462099	10.8196849862777	6.79348755866948	1.11969918844957	3.87517644124071	2.6368699995823	-1.62756167140574	0.0482509650277535	http://www.ncbi.nlm.nih.gov/nuccore/XR_001837599.1
XR_596216.2	ncRNA	LOC103693720	lncRNA	8.90819356067938	4.89751313773554	10.0417288017324	2.16463129500712	4.86196287100059	0	-1.74257232692981	0.0483201179329026	http://www.ncbi.nlm.nih.gov/nuccore/XR_596216.2
XR_001838365.1	ncRNA	LOC102555048	lncRNA	1.97662033313891	3.94021390745189	1.18192712282011	2.77555756156289e-17	2.77555756156289e-17	2.77555756156289e-17	-4.32299100131132	0.0483239551279006	http://www.ncbi.nlm.nih.gov/nuccore/XR_001838365.1
XR_001838364.1	ncRNA	LOC102555048	lncRNA	1.97662033313891	3.94021390745189	1.18192712282011	2.77555756156289e-17	2.77555756156289e-17	2.77555756156289e-17	-4.32298360244103	0.0483595414595986	http://www.ncbi.nlm.nih.gov/nuccore/XR_001838364.1
XR_001838362.1	ncRNA	LOC102555048	lncRNA	1.97662033313891	3.94021390745189	1.18192712282011	2.77555756156289e-17	2.77555756156289e-17	2.77555756156289e-17	-4.32297984001264	0.0483776534750685	http://www.ncbi.nlm.nih.gov/nuccore/XR_001838362.1
XR_001838361.1	ncRNA	LOC102555048	lncRNA	1.97662033313891	3.94021390745189	1.18192712282011	2.77555756156289e-17	2.77555756156289e-17	2.77555756156289e-17	-4.32297588503004	0.0483967039782233	http://www.ncbi.nlm.nih.gov/nuccore/XR_001838361.1
XR_001838359.1	ncRNA	LOC102555048	lncRNA	1.97662033313891	3.94021390745189	1.18192712282011	2.77555756156289e-17	2.77555756156289e-17	2.77555756156289e-17	-4.32297034758146	0.0484233968662659	http://www.ncbi.nlm.nih.gov/nuccore/XR_001838359.1
XR_001838296.1	ncRNA	LOC102548914	lncRNA	0.990070641210052	0.983320942607186	0.0181815389089806	2.20769709045451	7.76399205005768	2.57096136824403	2.4219872815791	0.048621056193067	http://www.ncbi.nlm.nih.gov/nuccore/XR_001838296.1
XR_352386.3	ncRNA	LOC102552809	lncRNA	0	0.986434866180111	0.00935965591112886	5.32966344566	2.88648485368463	1.69009880814315	2.87822941943127	0.0486824011981469	http://www.ncbi.nlm.nih.gov/nuccore/XR_352386.3
XR_596818.2	ncRNA	LOC102553701	lncRNA	0.987106288852815	0	3.27048969676185	6.44731872667608	6.76491302179088	3.44050801418121	1.90142332101417	0.0493512649048824	http://www.ncbi.nlm.nih.gov/nuccore/XR_596818.2
XR_593409.2	ncRNA	LOC103692840	lncRNA	7.92180312148768	7.86872336325654	2.37211992157409	3.16969238686538	0	0.850541825413708	-2.10342843469921	0.0496248290504529	http://www.ncbi.nlm.nih.gov/nuccore/XR_593409.2
XR_596786.2	ncRNA	LOC102556841	lncRNA	3.96436126182295	0.97292796911759	2.2629164951662	2.77555756156289e-17	2.77555756156289e-17	2.77555756156289e-17	-4.33869759665485	0.0497662003397219	http://www.ncbi.nlm.nih.gov/nuccore/XR_596786.2
XR_001839401.1	ncRNA	LOC108351719	lncRNA	3.95445927167865	3.92354865285726	6.66919377030771	9.76689890463913	27.1204711062653	5.08718879923893	1.50684919340172	0.0499249952305096	http://www.ncbi.nlm.nih.gov/nuccore/XR_001839401.1
