# Supplementary material for: Characteristics of phosgene aspiration lung injury analyzed based on transcriptomics and proteomics
Source: Front Genet. 2024 May 17;15:1393665. doi: 10.3389/fgene.2024.1393665 (PMC11140124; doi:10.3389/fgene.2024.1393665)
Supplement: Supplementary file 1 [file Presentation1.zip › Data/lncRNA/Transcript_expression/trans_exp.xls]

ID	RNA_type	Gene	Gene_type	Length	1_COUNT	2_COUNT	3_COUNT	4_COUNT	5_COUNT	6_COUNT	1_TPM	2_TPM	3_TPM	4_TPM	5_TPM	6_TPM	Website
NM_001000000.1	mRNA	Olr1389	protein_coding	936	0	0	1	0	0	1	0	0	0.0484312902991348	0	0	0.0329435190841331	http://www.ncbi.nlm.nih.gov/nuccore/NM_001000000.1
NM_001000001.1	mRNA	Olr1387	protein_coding	936	0	1	2	3	0	1	0	0.0364463519339226	0.0968625805982695	0.125290174949856	0	0.0329435190841331	http://www.ncbi.nlm.nih.gov/nuccore/NM_001000001.1
NM_001000002.1	mRNA	Olr1398	protein_coding	936	0	0	0	0	0	0	0	0	0	0	0	0	http://www.ncbi.nlm.nih.gov/nuccore/NM_001000002.1
NM_001000003.1	mRNA	Olr1401	protein_coding	936	0	0	0	0	0	0	0	0	0	0	0	0	http://www.ncbi.nlm.nih.gov/nuccore/NM_001000003.1
NM_001000004.1	mRNA	Olr1409	protein_coding	942	0	0	0	0	0	0	0	0	0	0	0	0	http://www.ncbi.nlm.nih.gov/nuccore/NM_001000004.1
NM_001000005.1	mRNA	Olr1407	protein_coding	924	0	0	0	0	0	0	0	0	0	0	0	0	http://www.ncbi.nlm.nih.gov/nuccore/NM_001000005.1
NM_001000006.1	mRNA	Olr1423	protein_coding	963	0	0	0	0	0	0	0	0	0	0	0	0	http://www.ncbi.nlm.nih.gov/nuccore/NM_001000006.1
NM_001000007.1	mRNA	Olr1422	protein_coding	945	0	0	0	0	0	0	0	0	0	0	0	0	http://www.ncbi.nlm.nih.gov/nuccore/NM_001000007.1
NM_001000008.1	mRNA	Olr1418	protein_coding	945	0	0	0	0	0	0	0	0	0	0	0	0	http://www.ncbi.nlm.nih.gov/nuccore/NM_001000008.1
NM_001000009.1	mRNA	Olr1416	protein_coding	930	0	0	0	0	0	0	0	0	0	0	0	0	http://www.ncbi.nlm.nih.gov/nuccore/NM_001000009.1
NM_001000010.1	mRNA	Olr1425	protein_coding	948	0	0	0	1	0	0	0	0	0	0.0412347411227375	0	0	http://www.ncbi.nlm.nih.gov/nuccore/NM_001000010.1
NM_001000012.1	mRNA	Olr1432	protein_coding	972	0	0	0	0	0	0	0	0	0	0	0	0	http://www.ncbi.nlm.nih.gov/nuccore/NM_001000012.1
NM_001000013.1	mRNA	Olr1434	protein_coding	921	0	0	0	0	0	0	0	0	0	0	0	0	http://www.ncbi.nlm.nih.gov/nuccore/NM_001000013.1
NM_001000014.1	mRNA	Olr1436	protein_coding	921	0	0	0	0	0	0	0	0	0	0	0	0	http://www.ncbi.nlm.nih.gov/nuccore/NM_001000014.1
NM_001000015.1	mRNA	Olr1437	protein_coding	921	0	0	0	0	0	0	0	0	0	0	0	0	http://www.ncbi.nlm.nih.gov/nuccore/NM_001000015.1
NM_001000016.1	mRNA	Olr1439	protein_coding	921	0	0	0	0	0	0	0	0	0	0	0	0	http://www.ncbi.nlm.nih.gov/nuccore/NM_001000016.1
NM_001000017.1	mRNA	Olr1440	protein_coding	921	0	0	0	0	0	0	0	0	0	0	0	0	http://www.ncbi.nlm.nih.gov/nuccore/NM_001000017.1
NM_001000018.1	mRNA	Olr1443	protein_coding	921	0	0	0	0	0	0	0	0	0	0	0	0	http://www.ncbi.nlm.nih.gov/nuccore/NM_001000018.1
NM_001000019.1	mRNA	Olr1448	protein_coding	915	0	0	0	0	0	0	0	0	0	0	0	0	http://www.ncbi.nlm.nih.gov/nuccore/NM_001000019.1
NM_001000020.1	mRNA	Olr1454	protein_coding	990	0	0	0	0	0	0	0	0	0	0	0	0	http://www.ncbi.nlm.nih.gov/nuccore/NM_001000020.1
NM_001000021.1	mRNA	Olr1458	protein_coding	927	0	0	0	0	0	0	0	0	0	0	0	0	http://www.ncbi.nlm.nih.gov/nuccore/NM_001000021.1
NM_001000022.1	mRNA	Olr1461	protein_coding	927	0	1	0	0	1	0	0	0.0368002000109509	0	0	0.0356326070855949	0	http://www.ncbi.nlm.nih.gov/nuccore/NM_001000022.1
NM_001000023.1	mRNA	Olr1463	protein_coding	960	0	0	0	0	0	0	0	0	0	0	0	0	http://www.ncbi.nlm.nih.gov/nuccore/NM_001000023.1
NM_001000024.1	mRNA	Olr1466	protein_coding	945	0	0	0	0	0	0	0	0	0	0	0	0	http://www.ncbi.nlm.nih.gov/nuccore/NM_001000024.1
NM_001000025.1	mRNA	Olr1467	protein_coding	954	0	1	0	0	0	0	0	0.0357586849163014	0	0	0	0	http://www.ncbi.nlm.nih.gov/nuccore/NM_001000025.1
NM_001000026.1	mRNA	Olr1482	protein_coding	806	0	0	0	0	0	0	0	0	0	0	0	0	http://www.ncbi.nlm.nih.gov/nuccore/NM_001000026.1
NM_001000027.1	mRNA	Olr1475	protein_coding	939	3	0	0	0	0	0	0.125267066249349	0	0	0	0	0	http://www.ncbi.nlm.nih.gov/nuccore/NM_001000027.1
NM_001000028.1	mRNA	Olr1485	protein_coding	939	0	0	0	0	0	0	0	0	0	0	0	0	http://www.ncbi.nlm.nih.gov/nuccore/NM_001000028.1
NM_001000029.1	mRNA	Olr1492	protein_coding	939	0	0	0	0	0	0	0	0	0	0	0	0	http://www.ncbi.nlm.nih.gov/nuccore/NM_001000029.1
NM_001000030.1	mRNA	Olr1498	protein_coding	939	0	0	0	0	0	0	0	0	0	0	0	0	http://www.ncbi.nlm.nih.gov/nuccore/NM_001000030.1
NM_001000031.1	mRNA	Olr1499	protein_coding	936	0	0	0	0	0	0	0	0	0	0	0	0	http://www.ncbi.nlm.nih.gov/nuccore/NM_001000031.1
NM_001000032.1	mRNA	Olr1505	protein_coding	933	0	0	0	0	0	0	0	0	0	0	0	0	http://www.ncbi.nlm.nih.gov/nuccore/NM_001000032.1
NM_001000033.1	mRNA	Olr1507	protein_coding	945	0	0	0	0	0	0	0	0	0	0	0	0	http://www.ncbi.nlm.nih.gov/nuccore/NM_001000033.1
NM_001000034.1	mRNA	Olr1511	protein_coding	948	0	0	0	0	0	0	0	0	0	0	0	0	http://www.ncbi.nlm.nih.gov/nuccore/NM_001000034.1
NM_001000035.1	mRNA	Olr1513	protein_coding	939	0	0	0	0	0	0	0	0	0	0	0	0	http://www.ncbi.nlm.nih.gov/nuccore/NM_001000035.1
NM_001000036.1	mRNA	Olr1514	protein_coding	945	0	0	0	0	0	0	0	0	0	0	0	0	http://www.ncbi.nlm.nih.gov/nuccore/NM_001000036.1
NM_001000037.1	mRNA	Olr1519	protein_coding	936	0	0	0	0	0	0	0	0	0	0	0	0	http://www.ncbi.nlm.nih.gov/nuccore/NM_001000037.1
NM_001000038.1	mRNA	Olr1516	protein_coding	972	0	0	0	0	0	0	0	0	0	0	0	0	http://www.ncbi.nlm.nih.gov/nuccore/NM_001000038.1
NM_001000039.1	mRNA	Olr1521	protein_coding	936	0	0	0	0	0	0	0	0	0	0	0	0	http://www.ncbi.nlm.nih.gov/nuccore/NM_001000039.1
NM_001000040.1	mRNA	Olr1522	protein_coding	936	0	0	0	0	0	0	0	0	0	0	0	0	http://www.ncbi.nlm.nih.gov/nuccore/NM_001000040.1
NM_001000041.1	mRNA	Olr1570	protein_coding	942	0	0	0	0	0	0	0	0	0	0	0	0	http://www.ncbi.nlm.nih.gov/nuccore/NM_001000041.1
NM_001000042.1	mRNA	Olr1569	protein_coding	939	4	5	3	4	5	2	0.167022754999132	0.181649549574822	0.144829673226806	0.166519849134633	0.175886191524741	0.0656765364488787	http://www.ncbi.nlm.nih.gov/nuccore/NM_001000042.1
NM_001000043.1	mRNA	Olr1567	protein_coding	939	0	1	0	0	0	0	0	0.0363299099149643	0	0	0	0	http://www.ncbi.nlm.nih.gov/nuccore/NM_001000043.1
NM_001000044.1	mRNA	Olr1566	protein_coding	945	4	3	3	1	0	1	0.165962293062629	0.108297731460798	0.143910119746	0.0413656450628097	0	0.0326297712833318	http://www.ncbi.nlm.nih.gov/nuccore/NM_001000044.1
NM_001000047.1	mRNA	Olr1562	protein_coding	762	0	0	0	0	0	0	0	0	0	0	0	0	http://www.ncbi.nlm.nih.gov/nuccore/NM_001000047.1
NM_001000048.1	mRNA	Olr1561	protein_coding	930	0	0	0	0	0	0	0	0	0	0	0	0	http://www.ncbi.nlm.nih.gov/nuccore/NM_001000048.1
NM_001000049.1	mRNA	Olr1559	protein_coding	954	0	0	0	0	0	0	0	0	0	0	0	0	http://www.ncbi.nlm.nih.gov/nuccore/NM_001000049.1
NM_001000050.1	mRNA	Olr1557	protein_coding	930	0	0	0	0	0	0	0	0	0	0	0	0	http://www.ncbi.nlm.nih.gov/nuccore/NM_001000050.1
NM_001000051.1	mRNA	Olr1553	protein_coding	930	0	0	0	0	0	0	0	0	0	0	0	0	http://www.ncbi.nlm.nih.gov/nuccore/NM_001000051.1
NM_001000052.1	mRNA	Olr1549	protein_coding	924	0	0	0	0	0	0	0	0	0	0	0	0	http://www.ncbi.nlm.nih.gov/nuccore/NM_001000052.1
NM_001000054.1	mRNA	Olr875	protein_coding	939	0	0	0	0	0	0	0	0	0	0	0	0	http://www.ncbi.nlm.nih.gov/nuccore/NM_001000054.1
NM_001000055.1	mRNA	Olr880	protein_coding	939	0	0	0	0	0	0	0	0	0	0	0	0	http://www.ncbi.nlm.nih.gov/nuccore/NM_001000055.1
NM_001000056.1	mRNA	Olr881	protein_coding	936	0	0	0	0	0	0	0	0	0	0	0	0	http://www.ncbi.nlm.nih.gov/nuccore/NM_001000056.1
NM_001000057.1	mRNA	Olr901	protein_coding	945	0	0	0	0	0	0	0	0	0	0	0	0	http://www.ncbi.nlm.nih.gov/nuccore/NM_001000057.1
NM_001000058.1	mRNA	Olr898	protein_coding	960	0	0	0	0	0	0	0	0	0	0	0	0	http://www.ncbi.nlm.nih.gov/nuccore/NM_001000058.1
NM_001000059.1	mRNA	Olr896	protein_coding	951	0	0	0	0	0	0	0	0	0	0	0	0	http://www.ncbi.nlm.nih.gov/nuccore/NM_001000059.1
NM_001000060.1	mRNA	Olr892	protein_coding	939	0	0	0	0	0	0	0	0	0	0	0	0	http://www.ncbi.nlm.nih.gov/nuccore/NM_001000060.1
NM_001000061.1	mRNA	Olr889	protein_coding	963	0	0	0	0	0	0	0	0	0	0	0	0	http://www.ncbi.nlm.nih.gov/nuccore/NM_001000061.1
NM_001000062.1	mRNA	Olr1072	protein_coding	969	0	0	0	0	0	0	0	0	0	0	0	0	http://www.ncbi.nlm.nih.gov/nuccore/NM_001000062.1
NM_001000063.1	mRNA	Olr1071	protein_coding	942	0	0	0	0	0	0	0	0	0	0	0	0	http://www.ncbi.nlm.nih.gov/nuccore/NM_001000063.1
NM_001000064.1	mRNA	Olr1063	protein_coding	939	0	0	0	0	0	0	0	0	0	0	0	0	http://www.ncbi.nlm.nih.gov/nuccore/NM_001000064.1
NM_001000065.1	mRNA	Olr1061	protein_coding	963	0	0	0	0	0	0	0	0	0	0	0	0	http://www.ncbi.nlm.nih.gov/nuccore/NM_001000065.1
NM_001000066.1	mRNA	Olr1058	protein_coding	939	0	0	0	0	0	0	0	0	0	0	0	0	http://www.ncbi.nlm.nih.gov/nuccore/NM_001000066.1
NM_001000067.1	mRNA	Olr1055	protein_coding	945	0	0	0	0	0	0	0	0	0	0	0	0	http://www.ncbi.nlm.nih.gov/nuccore/NM_001000067.1
NM_001000069.1	mRNA	Olr1020	protein_coding	960	0	0	0	0	0	0	0	0	0	0	0	0	http://www.ncbi.nlm.nih.gov/nuccore/NM_001000069.1
NM_001000070.1	mRNA	Olr1016	protein_coding	924	0	0	0	0	0	0	0	0	0	0	0	0	http://www.ncbi.nlm.nih.gov/nuccore/NM_001000070.1
NM_001000071.1	mRNA	Olr1012	protein_coding	939	0	0	0	0	0	0	0	0	0	0	0	0	http://www.ncbi.nlm.nih.gov/nuccore/NM_001000071.1
NM_001000075.1	mRNA	Olr1006	protein_coding	951	0	0	0	0	0	0	0	0	0	0	0	0	http://www.ncbi.nlm.nih.gov/nuccore/NM_001000075.1
NM_001000076.1	mRNA	Olr1007	protein_coding	945	0	0	0	0	0	0	0	0	0	0	0	0	http://www.ncbi.nlm.nih.gov/nuccore/NM_001000076.1
NM_001000077.1	mRNA	Olr1000	protein_coding	936	0	0	0	0	0	0	0	0	0	0	0	0	http://www.ncbi.nlm.nih.gov/nuccore/NM_001000077.1
NM_001000078.1	mRNA	Olr1579	protein_coding	933	2	0	1	2	1	2	0.0840484281587272	0	0.0485870179206754	0.0837953581658203	0.0354034584869737	0.0660988935964599	http://www.ncbi.nlm.nih.gov/nuccore/NM_001000078.1
NM_001000079.1	mRNA	Olr1582	protein_coding	942	0	0	0	1	0	0	0	0	0	0.0414973827859397	0	0	http://www.ncbi.nlm.nih.gov/nuccore/NM_001000079.1
NM_001000080.1	mRNA	Olr1583	protein_coding	942	0	0	0	0	0	0	0	0	0	0	0	0	http://www.ncbi.nlm.nih.gov/nuccore/NM_001000080.1
NM_001000081.1	mRNA	Olr1584	protein_coding	945	149	66	51	95	72	91	6.18209541658295	2.38255009213757	2.44647203568201	3.92973628096692	2.51668013473116	2.9693091867832	http://www.ncbi.nlm.nih.gov/nuccore/NM_001000081.1
NM_001000082.1	mRNA	Olr1588	protein_coding	954	26	21	6	8	7	21	1.06857797184193	0.750932383242329	0.285104954213775	0.327803225026039	0.242368959516169	0.678760808299497	http://www.ncbi.nlm.nih.gov/nuccore/NM_001000082.1
NM_001000083.1	mRNA	Olr1589	protein_coding	939	1	0	5	7	3	8	0.041755688749783	0	0.241382788711343	0.291409735985608	0.105531714914845	0.262706145795515	http://www.ncbi.nlm.nih.gov/nuccore/NM_001000083.1
NM_001000084.1	mRNA	Olr1592	protein_coding	924	0	0	0	0	0	0	0	0	0	0	0	0	http://www.ncbi.nlm.nih.gov/nuccore/NM_001000084.1
NM_001000085.1	mRNA	Olr1593	protein_coding	948	7	1	1	4	4	4	0.289514917882198	0.0359850057069109	0.0478182359915508	0.16493896449095	0.1393731087272	0.130106050053791	http://www.ncbi.nlm.nih.gov/nuccore/NM_001000085.1
NM_001000086.1	mRNA	Olr1600	protein_coding	930	0	0	0	0	0	0	0	0	0	0	0	0	http://www.ncbi.nlm.nih.gov/nuccore/NM_001000086.1
NM_001000087.1	mRNA	Olr1601	protein_coding	954	0	0	0	0	0	0	0	0	0	0	0	0	http://www.ncbi.nlm.nih.gov/nuccore/NM_001000087.1
NM_001000088.1	mRNA	Olr1605	protein_coding	969	0	0	1	0	0	0	0	0	0.04678192747161	0	0	0	http://www.ncbi.nlm.nih.gov/nuccore/NM_001000088.1
NM_001000089.1	mRNA	Olr1624	protein_coding	927	0	0	0	0	0	0	0	0	0	0	0	0	http://www.ncbi.nlm.nih.gov/nuccore/NM_001000089.1
NM_001000090.1	mRNA	Olr1626	protein_coding	972	0	0	0	0	0	0	0	0	0	0	0	0	http://www.ncbi.nlm.nih.gov/nuccore/NM_001000090.1
NM_001000091.1	mRNA	Olr1627	protein_coding	975	0	0	0	0	0	0	0	0	0	0	0	0	http://www.ncbi.nlm.nih.gov/nuccore/NM_001000091.1
NM_001000092.1	mRNA	Olr1630	protein_coding	972	0	0	0	0	0	0	0	0	0	0	0	0	http://www.ncbi.nlm.nih.gov/nuccore/NM_001000092.1
NM_001000093.1	mRNA	Olr1608	protein_coding	954	0	2	0	0	0	0	0	0.0715173698326028	0	0	0	0	http://www.ncbi.nlm.nih.gov/nuccore/NM_001000093.1
NM_001000096.1	mRNA	Olr1612	protein_coding	942	0	0	0	0	0	0	0	0	0	0	0	0	http://www.ncbi.nlm.nih.gov/nuccore/NM_001000096.1
NM_001000097.1	mRNA	Olr1620	protein_coding	975	0	0	0	0	0	0	0	0	0	0	0	0	http://www.ncbi.nlm.nih.gov/nuccore/NM_001000097.1
NM_001000099.1	mRNA	Olr1640	protein_coding	942	0	3	0	2	0	5	0	0.10864262869475	0	0.0829947655718793	0	0.163668438761935	http://www.ncbi.nlm.nih.gov/nuccore/NM_001000099.1
NM_001000100.1	mRNA	Olr1641	protein_coding	957	4	0	0	0	0	0	0.163881261174697	0	0	0	0	0	http://www.ncbi.nlm.nih.gov/nuccore/NM_001000100.1
NM_001000101.1	mRNA	Olr1644	protein_coding	933	0	0	0	0	0	0	0	0	0	0	0	0	http://www.ncbi.nlm.nih.gov/nuccore/NM_001000101.1
NM_001000102.1	mRNA	Olr1645	protein_coding	1005	0	0	0	0	0	0	0	0	0	0	0	0	http://www.ncbi.nlm.nih.gov/nuccore/NM_001000102.1
NM_001000103.1	mRNA	Olr1646	protein_coding	945	0	0	0	0	0	0	0	0	0	0	0	0	http://www.ncbi.nlm.nih.gov/nuccore/NM_001000103.1
NM_001000104.1	mRNA	Olr1653	protein_coding	948	0	0	1	0	0	2	0	0	0.0478182359915508	0	0	0.0650530250268957	http://www.ncbi.nlm.nih.gov/nuccore/NM_001000104.1
NM_001000105.1	mRNA	Olr1658	protein_coding	921	0	0	0	0	0	0	0	0	0	0	0	0	http://www.ncbi.nlm.nih.gov/nuccore/NM_001000105.1
NM_001000106.1	mRNA	Olr1660	protein_coding	939	0	0	0	0	0	0	0	0	0	0	0	0	http://www.ncbi.nlm.nih.gov/nuccore/NM_001000106.1
NM_001000107.2	mRNA	Olr1662	protein_coding	954	0	0	0	0	0	0	0	0	0	0	0	0	http://www.ncbi.nlm.nih.gov/nuccore/NM_001000107.2
NM_001000108.1	mRNA	Olr1666	protein_coding	939	0	0	0	0	0	0	0	0	0	0	0	0	http://www.ncbi.nlm.nih.gov/nuccore/NM_001000108.1
NM_001000109.1	mRNA	Olr387	protein_coding	936	0	0	0	0	0	0	0	0	0	0	0	0	http://www.ncbi.nlm.nih.gov/nuccore/NM_001000109.1
NM_001000110.1	mRNA	Olr3	protein_coding	954	0	1	0	1	0	0	0	0.0357586849163014	0	0.0409754031282549	0	0	http://www.ncbi.nlm.nih.gov/nuccore/NM_001000110.1
NM_001000111.1	mRNA	Olr4	protein_coding	939	0	0	0	0	0	0	0	0	0	0	0	0	http://www.ncbi.nlm.nih.gov/nuccore/NM_001000111.1
NM_001000112.1	mRNA	Olr5	protein_coding	907	0	0	0	0	0	0	0	0	0	0	0	0	http://www.ncbi.nlm.nih.gov/nuccore/NM_001000112.1
NM_001000113.1	mRNA	Olr8	protein_coding	945	0	0	0	0	0	0	0	0	0	0	0	0	http://www.ncbi.nlm.nih.gov/nuccore/NM_001000113.1
NM_001000114.1	mRNA	Olr11	protein_coding	948	0	0	0	0	0	0	0	0	0	0	0	0	http://www.ncbi.nlm.nih.gov/nuccore/NM_001000114.1
NM_001000115.1	mRNA	Olr10	protein_coding	948	0	0	0	0	0	0	0	0	0	0	0	0	http://www.ncbi.nlm.nih.gov/nuccore/NM_001000115.1
NM_001000116.1	mRNA	Olr13	protein_coding	927	0	0	0	0	0	0	0	0	0	0	0	0	http://www.ncbi.nlm.nih.gov/nuccore/NM_001000116.1
NM_001000117.1	mRNA	Olr19	protein_coding	960	0	0	0	0	0	0	0	0	0	0	0	0	http://www.ncbi.nlm.nih.gov/nuccore/NM_001000117.1
NM_001000118.1	mRNA	Olr20	protein_coding	993	0	0	0	0	0	0	0	0	0	0	0	0	http://www.ncbi.nlm.nih.gov/nuccore/NM_001000118.1
NM_001000119.1	mRNA	Olr23	protein_coding	996	0	0	0	0	0	0	0	0	0	0	0	0	http://www.ncbi.nlm.nih.gov/nuccore/NM_001000119.1
NM_001000120.1	mRNA	Olr30	protein_coding	930	0	0	0	0	0	0	0	0	0	0	0	0	http://www.ncbi.nlm.nih.gov/nuccore/NM_001000120.1
NM_001000121.1	mRNA	Olr35	protein_coding	918	3	2	1	7	15	14	0.128132652732177	0.0743219725711362	0.0493809234422551	0.298075971776129	0.539729195561217	0.470252586142135	http://www.ncbi.nlm.nih.gov/nuccore/NM_001000121.1
NM_001000122.1	mRNA	Olr48	protein_coding	954	0	0	0	0	1	0	0	0	0	0	0.0346241370737384	0	http://www.ncbi.nlm.nih.gov/nuccore/NM_001000122.1
NM_001000123.1	mRNA	Olr47	protein_coding	960	0	0	0	0	0	0	0	0	0	0	0	0	http://www.ncbi.nlm.nih.gov/nuccore/NM_001000123.1
NM_001000124.1	mRNA	Olr45	protein_coding	954	0	0	0	0	0	0	0	0	0	0	0	0	http://www.ncbi.nlm.nih.gov/nuccore/NM_001000124.1
NM_001000125.1	mRNA	Olr44	protein_coding	948	0	0	0	0	0	0	0	0	0	0	0	0	http://www.ncbi.nlm.nih.gov/nuccore/NM_001000125.1
NM_001000126.1	mRNA	Olr41	protein_coding	942	0	0	0	0	0	0	0	0	0	0	0	0	http://www.ncbi.nlm.nih.gov/nuccore/NM_001000126.1
NM_001000127.1	mRNA	Olr40	protein_coding	951	0	0	0	0	0	0	0	0	0	0	0	0	http://www.ncbi.nlm.nih.gov/nuccore/NM_001000127.1
NM_001000128.1	mRNA	Olr39	protein_coding	990	0	1	0	0	0	0	0	0.0344583691011631	0	0	0	0	http://www.ncbi.nlm.nih.gov/nuccore/NM_001000128.1
NM_001000129.1	mRNA	Olr62	protein_coding	963	0	0	0	0	0	0	0	0	0	0	0	0	http://www.ncbi.nlm.nih.gov/nuccore/NM_001000129.1
NM_001000130.1	mRNA	Olr56	protein_coding	951	0	0	0	0	0	0	0	0	0	0	0	0	http://www.ncbi.nlm.nih.gov/nuccore/NM_001000130.1
NM_001000131.1	mRNA	Olr50	protein_coding	975	0	0	0	0	0	0	0	0	0	0	0	0	http://www.ncbi.nlm.nih.gov/nuccore/NM_001000131.1
NM_001000132.1	mRNA	Olr49	protein_coding	927	0	0	0	0	0	0	0	0	0	0	0	0	http://www.ncbi.nlm.nih.gov/nuccore/NM_001000132.1
NM_001000133.1	mRNA	Olr68	protein_coding	969	0	0	0	0	0	0	0	0	0	0	0	0	http://www.ncbi.nlm.nih.gov/nuccore/NM_001000133.1
NM_001000134.1	mRNA	Olr74	protein_coding	945	0	0	0	0	0	0	0	0	0	0	0	0	http://www.ncbi.nlm.nih.gov/nuccore/NM_001000134.1
NM_001000135.1	mRNA	Olr78	protein_coding	948	0	0	0	0	0	0	0	0	0	0	0	0	http://www.ncbi.nlm.nih.gov/nuccore/NM_001000135.1
NM_001000136.1	mRNA	Olr83	protein_coding	939	0	0	0	0	0	0	0	0	0	0	0	0	http://www.ncbi.nlm.nih.gov/nuccore/NM_001000136.1
NM_001000137.1	mRNA	Olr84	protein_coding	984	0	0	0	0	0	0	0	0	0	0	0	0	http://www.ncbi.nlm.nih.gov/nuccore/NM_001000137.1
NM_001000138.1	mRNA	Olr85	protein_coding	936	0	0	0	0	1	0	0	0	0	0	0.035289985863618	0	http://www.ncbi.nlm.nih.gov/nuccore/NM_001000138.1
NM_001000139.1	mRNA	Olr91	protein_coding	948	0	0	0	0	0	0	0	0	0	0	0	0	http://www.ncbi.nlm.nih.gov/nuccore/NM_001000139.1
NM_001000140.1	mRNA	Olr92	protein_coding	945	0	0	0	0	0	0	0	0	0	0	0	0	http://www.ncbi.nlm.nih.gov/nuccore/NM_001000140.1
NM_001000141.1	mRNA	Olr93	protein_coding	945	0	0	0	0	0	0	0	0	0	0	0	0	http://www.ncbi.nlm.nih.gov/nuccore/NM_001000141.1
NM_001000143.1	mRNA	Olr98	protein_coding	948	0	0	0	0	0	0	0	0	0	0	0	0	http://www.ncbi.nlm.nih.gov/nuccore/NM_001000143.1
NM_001000144.1	mRNA	Olr103	protein_coding	951	0	0	0	0	0	0	0	0	0	0	0	0	http://www.ncbi.nlm.nih.gov/nuccore/NM_001000144.1
NM_001000145.1	mRNA	Olr104	protein_coding	960	0	0	0	0	0	0	0	0	0	0	0	0	http://www.ncbi.nlm.nih.gov/nuccore/NM_001000145.1
NM_001000146.1	mRNA	Olr105	protein_coding	948	0	0	0	0	0	0	0	0	0	0	0	0	http://www.ncbi.nlm.nih.gov/nuccore/NM_001000146.1
NM_001000147.1	mRNA	Olr106	protein_coding	972	0	0	0	0	0	0	0	0	0	0	0	0	http://www.ncbi.nlm.nih.gov/nuccore/NM_001000147.1
NM_001000148.1	mRNA	Olr107	protein_coding	954	0	0	0	0	0	0	0	0	0	0	0	0	http://www.ncbi.nlm.nih.gov/nuccore/NM_001000148.1
NM_001000149.1	mRNA	Olr108	protein_coding	942	0	0	0	0	0	0	0	0	0	0	0	0	http://www.ncbi.nlm.nih.gov/nuccore/NM_001000149.1
NM_001000150.1	mRNA	Olr112	protein_coding	963	0	0	0	0	0	0	0	0	0	0	0	0	http://www.ncbi.nlm.nih.gov/nuccore/NM_001000150.1
NM_001000151.1	mRNA	Olr113	protein_coding	942	0	0	1	0	0	0	0	0	0.0481228107430893	0	0	0	http://www.ncbi.nlm.nih.gov/nuccore/NM_001000151.1
NM_001000152.1	mRNA	Olr115	protein_coding	954	0	0	0	0	0	0	0	0	0	0	0	0	http://www.ncbi.nlm.nih.gov/nuccore/NM_001000152.1
NM_001000153.1	mRNA	Olr119	protein_coding	954	0	0	0	0	0	0	0	0	0	0	0	0	http://www.ncbi.nlm.nih.gov/nuccore/NM_001000153.1
NM_001000154.1	mRNA	Olr120	protein_coding	945	0	0	0	0	0	0	0	0	0	0	0	0	http://www.ncbi.nlm.nih.gov/nuccore/NM_001000154.1
NM_001000155.1	mRNA	Olr121	protein_coding	954	0	0	0	0	0	0	0	0	0	0	0	0	http://www.ncbi.nlm.nih.gov/nuccore/NM_001000155.1
NM_001000156.1	mRNA	Olr122	protein_coding	951	0	0	0	0	0	0	0	0	0	0	0	0	http://www.ncbi.nlm.nih.gov/nuccore/NM_001000156.1
NM_001000157.1	mRNA	Olr124	protein_coding	948	0	0	0	0	0	0	0	0	0	0	0	0	http://www.ncbi.nlm.nih.gov/nuccore/NM_001000157.1
NM_001000158.1	mRNA	Olr126	protein_coding	951	0	0	0	0	0	0	0	0	0	0	0	0	http://www.ncbi.nlm.nih.gov/nuccore/NM_001000158.1
NM_001000159.1	mRNA	Olr128	protein_coding	963	0	0	0	0	0	0	0	0	0	0	0	0	http://www.ncbi.nlm.nih.gov/nuccore/NM_001000159.1
NM_001000160.1	mRNA	Olr136	protein_coding	954	0	0	0	0	0	0	0	0	0	0	0	0	http://www.ncbi.nlm.nih.gov/nuccore/NM_001000160.1
NM_001000161.1	mRNA	Olr139	protein_coding	948	0	0	0	0	0	0	0	0	0	0	0	0	http://www.ncbi.nlm.nih.gov/nuccore/NM_001000161.1
NM_001000162.1	mRNA	Olr140	protein_coding	948	0	0	0	0	0	0	0	0	0	0	0	0	http://www.ncbi.nlm.nih.gov/nuccore/NM_001000162.1
NM_001000163.1	mRNA	Olr143	protein_coding	939	0	0	0	0	0	0	0	0	0	0	0	0	http://www.ncbi.nlm.nih.gov/nuccore/NM_001000163.1
NM_001000164.1	mRNA	Olr144	protein_coding	945	0	0	0	0	0	0	0	0	0	0	0	0	http://www.ncbi.nlm.nih.gov/nuccore/NM_001000164.1
NM_001000165.1	mRNA	Olr148	protein_coding	972	0	0	0	0	0	0	0	0	0	0	0	0	http://www.ncbi.nlm.nih.gov/nuccore/NM_001000165.1
NM_001000166.1	mRNA	Olr149	protein_coding	951	0	0	0	0	0	0	0	0	0	0	0	0	http://www.ncbi.nlm.nih.gov/nuccore/NM_001000166.1
NM_001000167.1	mRNA	Olr153	protein_coding	975	0	0	0	0	0	0	0	0	0	0	0	0	http://www.ncbi.nlm.nih.gov/nuccore/NM_001000167.1
NM_001000168.1	mRNA	Olr155	protein_coding	972	0	0	1	0	0	0	0	0	0.0466375388065742	0	0	0	http://www.ncbi.nlm.nih.gov/nuccore/NM_001000168.1
NM_001000169.1	mRNA	Olr157	protein_coding	990	0	0	0	0	1	0	0	0	0	0	0.0333650775437843	0	http://www.ncbi.nlm.nih.gov/nuccore/NM_001000169.1
NM_001000170.1	mRNA	Olr159	protein_coding	966	0	0	0	0	0	0	0	0	0	0	0	0	http://www.ncbi.nlm.nih.gov/nuccore/NM_001000170.1
NM_001000171.1	mRNA	Olr163	protein_coding	966	0	0	0	0	0	0	0	0	0	0	0	0	http://www.ncbi.nlm.nih.gov/nuccore/NM_001000171.1
NM_001000172.1	mRNA	Olr165	protein_coding	969	0	1	0	0	0	0	0	0.0352051449021171	0	0	0	0	http://www.ncbi.nlm.nih.gov/nuccore/NM_001000172.1
NM_001000173.1	mRNA	Olr167	protein_coding	960	0	0	0	1	0	0	0	0	0	0.0407193068587033	0	0	http://www.ncbi.nlm.nih.gov/nuccore/NM_001000173.1
NM_001000179.1	mRNA	Olr178	protein_coding	939	0	0	0	0	0	0	0	0	0	0	0	0	http://www.ncbi.nlm.nih.gov/nuccore/NM_001000179.1
NM_001000180.1	mRNA	Olr180	protein_coding	951	0	0	0	0	0	0	0	0	0	0	0	0	http://www.ncbi.nlm.nih.gov/nuccore/NM_001000180.1
NM_001000181.1	mRNA	Olr183	protein_coding	942	0	0	0	0	0	0	0	0	0	0	0	0	http://www.ncbi.nlm.nih.gov/nuccore/NM_001000181.1
NM_001000182.1	mRNA	Olr184	protein_coding	954	0	0	0	0	0	0	0	0	0	0	0	0	http://www.ncbi.nlm.nih.gov/nuccore/NM_001000182.1
NM_001000183.1	mRNA	Olr185	protein_coding	954	0	0	0	0	0	0	0	0	0	0	0	0	http://www.ncbi.nlm.nih.gov/nuccore/NM_001000183.1
NM_001000184.1	mRNA	Olr189	protein_coding	942	0	0	0	0	0	0	0	0	0	0	0	0	http://www.ncbi.nlm.nih.gov/nuccore/NM_001000184.1
NM_001000185.1	mRNA	Olr190	protein_coding	948	0	0	0	0	0	0	0	0	0	0	0	0	http://www.ncbi.nlm.nih.gov/nuccore/NM_001000185.1
NM_001000186.2	mRNA	Olr193	protein_coding	663	0	0	0	0	0	0	0	0	0	0	0	0	http://www.ncbi.nlm.nih.gov/nuccore/NM_001000186.2
NM_001000187.1	mRNA	Olr196	protein_coding	951	0	0	0	0	0	0	0	0	0	0	0	0	http://www.ncbi.nlm.nih.gov/nuccore/NM_001000187.1
NM_001000188.1	mRNA	Olr197	protein_coding	954	0	0	0	0	0	0	0	0	0	0	0	0	http://www.ncbi.nlm.nih.gov/nuccore/NM_001000188.1
NM_001000189.1	mRNA	Olr200	protein_coding	966	0	0	0	0	0	0	0	0	0	0	0	0	http://www.ncbi.nlm.nih.gov/nuccore/NM_001000189.1
NM_001000190.1	mRNA	Olr201	protein_coding	945	3	0	0	0	0	0	0.124471719796972	0	0	0	0	0	http://www.ncbi.nlm.nih.gov/nuccore/NM_001000190.1
NM_001000191.1	mRNA	Olr203	protein_coding	948	0	0	0	0	0	0	0	0	0	0	0	0	http://www.ncbi.nlm.nih.gov/nuccore/NM_001000191.1
NM_001000192.1	mRNA	Olr204	protein_coding	948	0	0	0	0	0	0	0	0	0	0	0	0	http://www.ncbi.nlm.nih.gov/nuccore/NM_001000192.1
NM_001000193.1	mRNA	Olr206	protein_coding	948	0	0	0	0	0	0	0	0	0	0	0	0	http://www.ncbi.nlm.nih.gov/nuccore/NM_001000193.1
NM_001000194.1	mRNA	Olr208	protein_coding	951	2	0	0	0	0	0	0.0824576061746503	0	0	0	0	0	http://www.ncbi.nlm.nih.gov/nuccore/NM_001000194.1
NM_001000195.1	mRNA	Olr210	protein_coding	951	0	0	0	0	0	0	0	0	0	0	0	0	http://www.ncbi.nlm.nih.gov/nuccore/NM_001000195.1
NM_001000196.1	mRNA	Olr211	protein_coding	927	0	0	0	0	0	0	0	0	0	0	0	0	http://www.ncbi.nlm.nih.gov/nuccore/NM_001000196.1
NM_001000197.1	mRNA	Olr214	protein_coding	951	0	0	0	0	0	0	0	0	0	0	0	0	http://www.ncbi.nlm.nih.gov/nuccore/NM_001000197.1
NM_001000198.1	mRNA	Olr215	protein_coding	948	0	0	0	0	0	0	0	0	0	0	0	0	http://www.ncbi.nlm.nih.gov/nuccore/NM_001000198.1
NM_001000199.1	mRNA	Olr217	protein_coding	951	0	0	0	0	0	0	0	0	0	0	0	0	http://www.ncbi.nlm.nih.gov/nuccore/NM_001000199.1
NM_001000200.1	mRNA	Olr221	protein_coding	924	0	0	0	0	0	0	0	0	0	0	0	0	http://www.ncbi.nlm.nih.gov/nuccore/NM_001000200.1
NM_001000201.1	mRNA	Olr222	protein_coding	933	0	0	0	0	0	0	0	0	0	0	0	0	http://www.ncbi.nlm.nih.gov/nuccore/NM_001000201.1
NM_001000202.1	mRNA	Olr223	protein_coding	951	0	0	0	0	0	0	0	0	0	0	0	0	http://www.ncbi.nlm.nih.gov/nuccore/NM_001000202.1
NM_001000203.1	mRNA	Olr227	protein_coding	954	0	0	0	0	0	0	0	0	0	0	0	0	http://www.ncbi.nlm.nih.gov/nuccore/NM_001000203.1
NM_001000204.1	mRNA	Olr229	protein_coding	945	0	0	0	0	0	0	0	0	0	0	0	0	http://www.ncbi.nlm.nih.gov/nuccore/NM_001000204.1
NM_001000205.1	mRNA	Olr230	protein_coding	954	0	0	0	0	0	0	0	0	0	0	0	0	http://www.ncbi.nlm.nih.gov/nuccore/NM_001000205.1
NM_001000206.1	mRNA	Olr231	protein_coding	948	0	0	0	0	0	0	0	0	0	0	0	0	http://www.ncbi.nlm.nih.gov/nuccore/NM_001000206.1
NM_001000207.1	mRNA	Olr233	protein_coding	948	0	0	0	0	0	0	0	0	0	0	0	0	http://www.ncbi.nlm.nih.gov/nuccore/NM_001000207.1
NM_001000208.1	mRNA	Olr234	protein_coding	945	0	0	0	0	0	0	0	0	0	0	0	0	http://www.ncbi.nlm.nih.gov/nuccore/NM_001000208.1
NM_001000209.1	mRNA	Olr235	protein_coding	939	0	0	0	0	0	0	0	0	0	0	0	0	http://www.ncbi.nlm.nih.gov/nuccore/NM_001000209.1
NM_001000210.1	mRNA	Olr237	protein_coding	945	0	0	0	0	0	0	0	0	0	0	0	0	http://www.ncbi.nlm.nih.gov/nuccore/NM_001000210.1
NM_001000211.1	mRNA	Olr239	protein_coding	939	0	0	0	0	0	0	0	0	0	0	0	0	http://www.ncbi.nlm.nih.gov/nuccore/NM_001000211.1
NM_001000213.1	mRNA	Olr242	protein_coding	933	0	0	0	0	0	0	0	0	0	0	0	0	http://www.ncbi.nlm.nih.gov/nuccore/NM_001000213.1
NM_001000214.1	mRNA	Olr244	protein_coding	945	0	0	0	0	0	0	0	0	0	0	0	0	http://www.ncbi.nlm.nih.gov/nuccore/NM_001000214.1
NM_001000215.1	mRNA	Olr245	protein_coding	984	0	0	0	0	0	0	0	0	0	0	0	0	http://www.ncbi.nlm.nih.gov/nuccore/NM_001000215.1
NM_001000216.1	mRNA	Olr246	protein_coding	939	0	0	0	0	0	0	0	0	0	0	0	0	http://www.ncbi.nlm.nih.gov/nuccore/NM_001000216.1
NM_001000217.1	mRNA	Olr247	protein_coding	945	0	0	0	0	0	0	0	0	0	0	0	0	http://www.ncbi.nlm.nih.gov/nuccore/NM_001000217.1
NM_001000218.1	mRNA	Olr251	protein_coding	945	0	0	0	0	0	0	0	0	0	0	0	0	http://www.ncbi.nlm.nih.gov/nuccore/NM_001000218.1
NM_001000219.1	mRNA	Olr252	protein_coding	972	0	0	0	0	0	0	0	0	0	0	0	0	http://www.ncbi.nlm.nih.gov/nuccore/NM_001000219.1
NM_001000220.1	mRNA	Olr263	protein_coding	945	0	0	0	0	0	0	0	0	0	0	0	0	http://www.ncbi.nlm.nih.gov/nuccore/NM_001000220.1
NM_001000221.1	mRNA	Olr262	protein_coding	957	0	0	0	0	0	0	0	0	0	0	0	0	http://www.ncbi.nlm.nih.gov/nuccore/NM_001000221.1
NM_001000222.1	mRNA	Olr259	protein_coding	942	0	0	0	0	0	0	0	0	0	0	0	0	http://www.ncbi.nlm.nih.gov/nuccore/NM_001000222.1
NM_001000223.1	mRNA	Olr285	protein_coding	936	0	0	0	0	0	0	0	0	0	0	0	0	http://www.ncbi.nlm.nih.gov/nuccore/NM_001000223.1
NM_001000224.1	mRNA	Olr282	protein_coding	981	0	0	0	0	0	0	0	0	0	0	0	0	http://www.ncbi.nlm.nih.gov/nuccore/NM_001000224.1
NM_001000225.1	mRNA	Olr281	protein_coding	945	0	0	0	0	0	0	0	0	0	0	0	0	http://www.ncbi.nlm.nih.gov/nuccore/NM_001000225.1
NM_001000226.1	mRNA	Olr279	protein_coding	945	0	0	0	0	0	0	0	0	0	0	0	0	http://www.ncbi.nlm.nih.gov/nuccore/NM_001000226.1
NM_001000227.1	mRNA	Olr276	protein_coding	945	0	0	0	0	0	0	0	0	0	0	0	0	http://www.ncbi.nlm.nih.gov/nuccore/NM_001000227.1
NM_001000228.1	mRNA	Olr267	protein_coding	945	0	0	0	0	0	0	0	0	0	0	0	0	http://www.ncbi.nlm.nih.gov/nuccore/NM_001000228.1
NM_001000229.1	mRNA	Olr270	protein_coding	945	0	0	0	0	0	0	0	0	0	0	0	0	http://www.ncbi.nlm.nih.gov/nuccore/NM_001000229.1
NM_001000230.1	mRNA	Olr272	protein_coding	945	0	0	0	0	0	0	0	0	0	0	0	0	http://www.ncbi.nlm.nih.gov/nuccore/NM_001000230.1
NM_001000231.1	mRNA	Olr288	protein_coding	957	0	0	0	4	1	0	0	0	0	0.163387814354672	0.0345155974590872	0	http://www.ncbi.nlm.nih.gov/nuccore/NM_001000231.1
NM_001000232.1	mRNA	Olr292	protein_coding	918	0	0	0	0	0	0	0	0	0	0	0	0	http://www.ncbi.nlm.nih.gov/nuccore/NM_001000232.1
NM_001000233.1	mRNA	Olr295	protein_coding	933	0	0	0	0	0	0	0	0	0	0	0	0	http://www.ncbi.nlm.nih.gov/nuccore/NM_001000233.1
NM_001000234.1	mRNA	Olr297	protein_coding	924	0	0	0	0	0	0	0	0	0	0	0	0	http://www.ncbi.nlm.nih.gov/nuccore/NM_001000234.1
NM_001000235.1	mRNA	Olr298	protein_coding	912	2	0	0	0	0	0	0.0859837538071189	0	0	0	0	0	http://www.ncbi.nlm.nih.gov/nuccore/NM_001000235.1
NM_001000236.1	mRNA	Olr299	protein_coding	930	0	0	0	0	0	0	0	0	0	0	0	0	http://www.ncbi.nlm.nih.gov/nuccore/NM_001000236.1
NM_001000237.1	mRNA	Olr300	protein_coding	924	5	1	1	6	4	4	0.212167704199384	0.0369196811798177	0.0490602680952274	0.25383464015815	0.142993189473361	0.133485427977267	http://www.ncbi.nlm.nih.gov/nuccore/NM_001000237.1
NM_001000238.1	mRNA	Olr302	protein_coding	933	0	1	1	3	2	3	0	0.0365635427761538	0.0485870179206754	0.12569303724873	0.0708069169739474	0.0991483403946899	http://www.ncbi.nlm.nih.gov/nuccore/NM_001000238.1
NM_001000239.1	mRNA	Olr303	protein_coding	924	0	0	0	0	0	0	0	0	0	0	0	0	http://www.ncbi.nlm.nih.gov/nuccore/NM_001000239.1
NM_001000240.1	mRNA	Olr305	protein_coding	933	0	0	0	0	0	0	0	0	0	0	0	0	http://www.ncbi.nlm.nih.gov/nuccore/NM_001000240.1
NM_001000242.1	mRNA	Olr309	protein_coding	933	0	0	0	0	0	0	0	0	0	0	0	0	http://www.ncbi.nlm.nih.gov/nuccore/NM_001000242.1
NM_001000243.1	mRNA	Olr315	protein_coding	933	0	0	0	1	0	0	0	0	0	0.0418976790829102	0	0	http://www.ncbi.nlm.nih.gov/nuccore/NM_001000243.1
NM_001000244.1	mRNA	Olr321	protein_coding	933	0	0	0	0	0	0	0	0	0	0	0	0	http://www.ncbi.nlm.nih.gov/nuccore/NM_001000244.1
NM_001000245.1	mRNA	Olr323	protein_coding	936	0	0	0	0	0	0	0	0	0	0	0	0	http://www.ncbi.nlm.nih.gov/nuccore/NM_001000245.1
NM_001000246.1	mRNA	Olr324	protein_coding	936	0	0	0	0	0	0	0	0	0	0	0	0	http://www.ncbi.nlm.nih.gov/nuccore/NM_001000246.1
NM_001000247.1	mRNA	Olr325	protein_coding	945	0	0	0	0	0	0	0	0	0	0	0	0	http://www.ncbi.nlm.nih.gov/nuccore/NM_001000247.1
NM_001000248.1	mRNA	Olr326	protein_coding	954	0	0	0	0	0	0	0	0	0	0	0	0	http://www.ncbi.nlm.nih.gov/nuccore/NM_001000248.1
NM_001000250.1	mRNA	Olr332	protein_coding	960	0	0	0	0	0	0	0	0	0	0	0	0	http://www.ncbi.nlm.nih.gov/nuccore/NM_001000250.1
NM_001000252.1	mRNA	Olr338	protein_coding	939	0	0	0	0	0	0	0	0	0	0	0	0	http://www.ncbi.nlm.nih.gov/nuccore/NM_001000252.1
NM_001000253.1	mRNA	Olr340	protein_coding	945	0	0	0	0	0	0	0	0	0	0	0	0	http://www.ncbi.nlm.nih.gov/nuccore/NM_001000253.1
NM_001000254.1	mRNA	Olr343	protein_coding	945	0	0	0	0	0	0	0	0	0	0	0	0	http://www.ncbi.nlm.nih.gov/nuccore/NM_001000254.1
NM_001000255.1	mRNA	Olr346	protein_coding	927	0	0	0	0	0	0	0	0	0	0	0	0	http://www.ncbi.nlm.nih.gov/nuccore/NM_001000255.1
NM_001000256.1	mRNA	Olr352	protein_coding	924	0	0	0	0	0	0	0	0	0	0	0	0	http://www.ncbi.nlm.nih.gov/nuccore/NM_001000256.1
NM_001000257.1	mRNA	Olr357	protein_coding	948	0	0	0	0	0	0	0	0	0	0	0	0	http://www.ncbi.nlm.nih.gov/nuccore/NM_001000257.1
NM_001000258.1	mRNA	Olr371	protein_coding	942	0	0	0	0	0	0	0	0	0	0	0	0	http://www.ncbi.nlm.nih.gov/nuccore/NM_001000258.1
NM_001000259.1	mRNA	Olr375	protein_coding	960	0	0	0	0	0	0	0	0	0	0	0	0	http://www.ncbi.nlm.nih.gov/nuccore/NM_001000259.1
NM_001000260.1	mRNA	Olr376	protein_coding	948	3	0	0	0	0	0	0.124077821949513	0	0	0	0	0	http://www.ncbi.nlm.nih.gov/nuccore/NM_001000260.1
NM_001000261.1	mRNA	Olr379	protein_coding	936	0	1	0	0	0	0	0	0.0364463519339226	0	0	0	0	http://www.ncbi.nlm.nih.gov/nuccore/NM_001000261.1
NM_001000262.1	mRNA	Olr383	protein_coding	948	0	0	0	0	0	0	0	0	0	0	0	0	http://www.ncbi.nlm.nih.gov/nuccore/NM_001000262.1
NM_001000263.1	mRNA	Olr384	protein_coding	951	0	0	0	0	0	0	0	0	0	0	0	0	http://www.ncbi.nlm.nih.gov/nuccore/NM_001000263.1
NM_001000264.1	mRNA	Olr1768	protein_coding	939	0	0	0	0	1	0	0	0	0	0	0.0351772383049483	0	http://www.ncbi.nlm.nih.gov/nuccore/NM_001000264.1
NM_001000266.1	mRNA	Olr1671	protein_coding	939	0	0	0	0	0	0	0	0	0	0	0	0	http://www.ncbi.nlm.nih.gov/nuccore/NM_001000266.1
NM_001000267.1	mRNA	Olr1668	protein_coding	939	0	0	0	0	0	0	0	0	0	0	0	0	http://www.ncbi.nlm.nih.gov/nuccore/NM_001000267.1
NM_001000268.1	mRNA	Olr1673	protein_coding	939	0	0	0	0	2	0	0	0	0	0	0.0703544766098966	0	http://www.ncbi.nlm.nih.gov/nuccore/NM_001000268.1
NM_001000269.1	mRNA	Olr1683	protein_coding	939	0	0	1	1	0	0	0	0	0.0482765577422685	0.0416299622836583	0	0	http://www.ncbi.nlm.nih.gov/nuccore/NM_001000269.1
NM_001000270.1	mRNA	Olr1684	protein_coding	942	0	0	0	0	0	0	0	0	0	0	0	0	http://www.ncbi.nlm.nih.gov/nuccore/NM_001000270.1
NM_001000271.1	mRNA	Olr1704	protein_coding	939	0	0	0	0	0	0	0	0	0	0	0	0	http://www.ncbi.nlm.nih.gov/nuccore/NM_001000271.1
NM_001000272.1	mRNA	Olr1695	protein_coding	966	0	0	0	0	0	0	0	0	0	0	0	0	http://www.ncbi.nlm.nih.gov/nuccore/NM_001000272.1
NM_001000273.1	mRNA	Olr1691	protein_coding	972	0	0	0	0	0	0	0	0	0	0	0	0	http://www.ncbi.nlm.nih.gov/nuccore/NM_001000273.1
NM_001000274.1	mRNA	Olr1690	protein_coding	972	0	0	0	0	0	0	0	0	0	0	0	0	http://www.ncbi.nlm.nih.gov/nuccore/NM_001000274.1
NM_001000275.1	mRNA	Olr1688	protein_coding	1005	0	0	0	0	0	0	0	0	0	0	0	0	http://www.ncbi.nlm.nih.gov/nuccore/NM_001000275.1
NM_001000276.1	mRNA	Olr1708	protein_coding	915	0	0	0	6	0	0	0	0	0	0.256331374323641	0	0	http://www.ncbi.nlm.nih.gov/nuccore/NM_001000276.1
NM_001000277.1	mRNA	Olr1724	protein_coding	921	0	0	0	0	0	0	0	0	0	0	0	0	http://www.ncbi.nlm.nih.gov/nuccore/NM_001000277.1
NM_001000279.1	mRNA	Olr1730	protein_coding	954	0	0	0	0	0	0	0	0	0	0	0	0	http://www.ncbi.nlm.nih.gov/nuccore/NM_001000279.1
NM_001000281.1	mRNA	Olr439	protein_coding	930	0	0	0	0	0	0	0	0	0	0	0	0	http://www.ncbi.nlm.nih.gov/nuccore/NM_001000281.1
NM_001000282.1	mRNA	Olr440	protein_coding	942	0	0	0	0	0	0	0	0	0	0	0	0	http://www.ncbi.nlm.nih.gov/nuccore/NM_001000282.1
NM_001000283.1	mRNA	Olr441	protein_coding	945	0	0	0	0	0	0	0	0	0	0	0	0	http://www.ncbi.nlm.nih.gov/nuccore/NM_001000283.1
NM_001000284.1	mRNA	Olr442	protein_coding	948	0	0	0	0	0	0	0	0	0	0	0	0	http://www.ncbi.nlm.nih.gov/nuccore/NM_001000284.1
NM_001000285.1	mRNA	Olr443	protein_coding	945	0	1	0	0	0	0	0	0.0360992438202662	0	0	0	0	http://www.ncbi.nlm.nih.gov/nuccore/NM_001000285.1
NM_001000286.1	mRNA	Olr447	protein_coding	945	0	2	0	0	0	0	0	0.0721984876405323	0	0	0	0	http://www.ncbi.nlm.nih.gov/nuccore/NM_001000286.1
NM_001000287.1	mRNA	Olr448	protein_coding	957	0	0	0	0	0	0	0	0	0	0	0	0	http://www.ncbi.nlm.nih.gov/nuccore/NM_001000287.1
NM_001000288.1	mRNA	Olr450	protein_coding	939	0	0	0	0	0	0	0	0	0	0	0	0	http://www.ncbi.nlm.nih.gov/nuccore/NM_001000288.1
NM_001000289.1	mRNA	Olr453	protein_coding	945	0	0	0	0	0	0	0	0	0	0	0	0	http://www.ncbi.nlm.nih.gov/nuccore/NM_001000289.1
NM_001000290.1	mRNA	Olr454	protein_coding	936	0	0	0	0	0	0	0	0	0	0	0	0	http://www.ncbi.nlm.nih.gov/nuccore/NM_001000290.1
NM_001000291.1	mRNA	Olr455	protein_coding	936	0	0	0	0	0	0	0	0	0	0	0	0	http://www.ncbi.nlm.nih.gov/nuccore/NM_001000291.1
NM_001000292.1	mRNA	Olr458	protein_coding	939	0	0	0	0	0	0	0	0	0	0	0	0	http://www.ncbi.nlm.nih.gov/nuccore/NM_001000292.1
NM_001000293.1	mRNA	Olr459	protein_coding	930	0	0	0	0	0	0	0	0	0	0	0	0	http://www.ncbi.nlm.nih.gov/nuccore/NM_001000293.1
NM_001000294.1	mRNA	Olr461	protein_coding	936	0	0	0	0	0	0	0	0	0	0	0	0	http://www.ncbi.nlm.nih.gov/nuccore/NM_001000294.1
NM_001000295.1	mRNA	Olr462	protein_coding	933	0	0	0	0	0	0	0	0	0	0	0	0	http://www.ncbi.nlm.nih.gov/nuccore/NM_001000295.1
NM_001000296.1	mRNA	Olr464	protein_coding	954	0	0	0	0	0	0	0	0	0	0	0	0	http://www.ncbi.nlm.nih.gov/nuccore/NM_001000296.1
NM_001000297.1	mRNA	Olr465	protein_coding	948	0	0	0	0	0	0	0	0	0	0	0	0	http://www.ncbi.nlm.nih.gov/nuccore/NM_001000297.1
NM_001000298.1	mRNA	Olr466	protein_coding	936	0	0	0	0	0	0	0	0	0	0	0	0	http://www.ncbi.nlm.nih.gov/nuccore/NM_001000298.1
NM_001000299.1	mRNA	Olr469	protein_coding	924	0	0	0	0	0	0	0	0	0	0	0	0	http://www.ncbi.nlm.nih.gov/nuccore/NM_001000299.1
NM_001000300.1	mRNA	Olr470	protein_coding	975	0	0	0	0	0	0	0	0	0	0	0	0	http://www.ncbi.nlm.nih.gov/nuccore/NM_001000300.1
NM_001000301.1	mRNA	Olr472	protein_coding	984	0	0	0	0	0	0	0	0	0	0	0	0	http://www.ncbi.nlm.nih.gov/nuccore/NM_001000301.1
NM_001000302.1	mRNA	Olr473	protein_coding	933	0	0	0	0	0	0	0	0	0	0	0	0	http://www.ncbi.nlm.nih.gov/nuccore/NM_001000302.1
NM_001000303.1	mRNA	Olr476	protein_coding	966	0	0	0	0	0	0	0	0	0	0	0	0	http://www.ncbi.nlm.nih.gov/nuccore/NM_001000303.1
NM_001000304.1	mRNA	Olr477	protein_coding	960	0	0	0	0	0	0	0	0	0	0	0	0	http://www.ncbi.nlm.nih.gov/nuccore/NM_001000304.1
NM_001000305.1	mRNA	Olr479	protein_coding	942	0	0	0	0	0	0	0	0	0	0	0	0	http://www.ncbi.nlm.nih.gov/nuccore/NM_001000305.1
NM_001000306.1	mRNA	Olr484	protein_coding	948	0	0	0	0	0	0	0	0	0	0	0	0	http://www.ncbi.nlm.nih.gov/nuccore/NM_001000306.1
NM_001000307.1	mRNA	Olr485	protein_coding	951	0	4	0	0	0	0	0	0.143485953355001	0	0	0	0	http://www.ncbi.nlm.nih.gov/nuccore/NM_001000307.1
NM_001000308.1	mRNA	Olr488	protein_coding	927	0	0	0	0	0	0	0	0	0	0	0	0	http://www.ncbi.nlm.nih.gov/nuccore/NM_001000308.1
NM_001000309.1	mRNA	Olr493	protein_coding	942	0	0	0	0	0	0	0	0	0	0	0	0	http://www.ncbi.nlm.nih.gov/nuccore/NM_001000309.1
NM_001000310.1	mRNA	Olr495	protein_coding	948	0	0	0	0	0	0	0	0	0	0	0	0	http://www.ncbi.nlm.nih.gov/nuccore/NM_001000310.1
NM_001000311.1	mRNA	Olr502	protein_coding	942	0	0	0	0	0	0	0	0	0	0	0	0	http://www.ncbi.nlm.nih.gov/nuccore/NM_001000311.1
NM_001000312.1	mRNA	Olr510	protein_coding	933	0	0	0	0	0	0	0	0	0	0	0	0	http://www.ncbi.nlm.nih.gov/nuccore/NM_001000312.1
NM_001000313.1	mRNA	Olr513	protein_coding	936	0	0	0	0	0	0	0	0	0	0	0	0	http://www.ncbi.nlm.nih.gov/nuccore/NM_001000313.1
NM_001000314.1	mRNA	Olr514	protein_coding	942	0	0	0	0	0	0	0	0	0	0	0	0	http://www.ncbi.nlm.nih.gov/nuccore/NM_001000314.1
NM_001000315.1	mRNA	Olr515	protein_coding	966	0	0	0	0	0	0	0	0	0	0	0	0	http://www.ncbi.nlm.nih.gov/nuccore/NM_001000315.1
NM_001000316.1	mRNA	Olr516	protein_coding	936	0	0	0	0	0	0	0	0	0	0	0	0	http://www.ncbi.nlm.nih.gov/nuccore/NM_001000316.1
NM_001000317.1	mRNA	Olr517	protein_coding	993	0	0	0	0	0	0	0	0	0	0	0	0	http://www.ncbi.nlm.nih.gov/nuccore/NM_001000317.1
NM_001000318.1	mRNA	Olr519	protein_coding	969	0	0	0	0	0	0	0	0	0	0	0	0	http://www.ncbi.nlm.nih.gov/nuccore/NM_001000318.1
NM_001000319.1	mRNA	Olr528	protein_coding	942	0	0	0	0	0	0	0	0	0	0	0	0	http://www.ncbi.nlm.nih.gov/nuccore/NM_001000319.1
NM_001000320.1	mRNA	Olr539	protein_coding	939	0	0	0	0	0	0	0	0	0	0	0	0	http://www.ncbi.nlm.nih.gov/nuccore/NM_001000320.1
NM_001000321.1	mRNA	Olr540	protein_coding	939	0	0	0	0	0	0	0	0	0	0	0	0	http://www.ncbi.nlm.nih.gov/nuccore/NM_001000321.1
NM_001000322.1	mRNA	Olr550	protein_coding	939	0	0	0	0	0	0	0	0	0	0	0	0	http://www.ncbi.nlm.nih.gov/nuccore/NM_001000322.1
NM_001000323.1	mRNA	Olr554	protein_coding	951	0	0	0	0	0	0	0	0	0	0	0	0	http://www.ncbi.nlm.nih.gov/nuccore/NM_001000323.1
NM_001000324.1	mRNA	Olr558	protein_coding	921	0	0	0	0	0	0	0	0	0	0	0	0	http://www.ncbi.nlm.nih.gov/nuccore/NM_001000324.1
NM_001000325.1	mRNA	Olr560	protein_coding	981	0	0	0	0	0	0	0	0	0	0	0	0	http://www.ncbi.nlm.nih.gov/nuccore/NM_001000325.1
NM_001000326.1	mRNA	Olr567	protein_coding	927	0	0	0	0	0	0	0	0	0	0	0	0	http://www.ncbi.nlm.nih.gov/nuccore/NM_001000326.1
NM_001000327.1	mRNA	Olr575	protein_coding	930	0	0	0	0	0	0	0	0	0	0	0	0	http://www.ncbi.nlm.nih.gov/nuccore/NM_001000327.1
NM_001000328.1	mRNA	Olr576	protein_coding	927	0	0	0	0	0	0	0	0	0	0	0	0	http://www.ncbi.nlm.nih.gov/nuccore/NM_001000328.1
NM_001000329.1	mRNA	Olr588	protein_coding	945	0	0	0	0	0	0	0	0	0	0	0	0	http://www.ncbi.nlm.nih.gov/nuccore/NM_001000329.1
NM_001000330.1	mRNA	Olr592	protein_coding	936	0	0	0	0	0	0	0	0	0	0	0	0	http://www.ncbi.nlm.nih.gov/nuccore/NM_001000330.1
NM_001000331.1	mRNA	Olr597	protein_coding	933	0	0	0	0	0	0	0	0	0	0	0	0	http://www.ncbi.nlm.nih.gov/nuccore/NM_001000331.1
NM_001000332.1	mRNA	Olr598	protein_coding	933	0	0	0	0	0	0	0	0	0	0	0	0	http://www.ncbi.nlm.nih.gov/nuccore/NM_001000332.1
NM_001000333.1	mRNA	Olr602	protein_coding	939	0	0	0	0	0	0	0	0	0	0	0	0	http://www.ncbi.nlm.nih.gov/nuccore/NM_001000333.1
NM_001000334.1	mRNA	Olr607	protein_coding	951	0	0	0	0	0	0	0	0	0	0	0	0	http://www.ncbi.nlm.nih.gov/nuccore/NM_001000334.1
NM_001000335.1	mRNA	Olr609	protein_coding	951	0	0	0	0	0	0	0	0	0	0	0	0	http://www.ncbi.nlm.nih.gov/nuccore/NM_001000335.1
NM_001000336.1	mRNA	Olr610	protein_coding	945	0	0	0	0	0	0	0	0	0	0	0	0	http://www.ncbi.nlm.nih.gov/nuccore/NM_001000336.1
NM_001000337.1	mRNA	Olr614	protein_coding	951	0	0	0	0	0	0	0	0	0	0	0	0	http://www.ncbi.nlm.nih.gov/nuccore/NM_001000337.1
NM_001000338.1	mRNA	Olr619	protein_coding	972	0	0	0	0	0	0	0	0	0	0	0	0	http://www.ncbi.nlm.nih.gov/nuccore/NM_001000338.1
NM_001000339.1	mRNA	Olr631	protein_coding	921	0	0	0	0	0	0	0	0	0	0	0	0	http://www.ncbi.nlm.nih.gov/nuccore/NM_001000339.1
NM_001000340.1	mRNA	Olr639	protein_coding	942	0	0	0	0	0	0	0	0	0	0	0	0	http://www.ncbi.nlm.nih.gov/nuccore/NM_001000340.1
NM_001000341.1	mRNA	Olr651	protein_coding	927	0	0	0	0	0	0	0	0	0	0	0	0	http://www.ncbi.nlm.nih.gov/nuccore/NM_001000341.1
NM_001000342.1	mRNA	Olr655	protein_coding	663	0	0	0	0	0	0	0	0	0	0	0	0	http://www.ncbi.nlm.nih.gov/nuccore/NM_001000342.1
NM_001000343.1	mRNA	Olr657	protein_coding	933	0	0	0	0	0	0	0	0	0	0	0	0	http://www.ncbi.nlm.nih.gov/nuccore/NM_001000343.1
NM_001000344.1	mRNA	Olr658	protein_coding	930	0	0	0	0	0	0	0	0	0	0	0	0	http://www.ncbi.nlm.nih.gov/nuccore/NM_001000344.1
NM_001000345.1	mRNA	Olr659	protein_coding	930	0	0	0	0	0	0	0	0	0	0	0	0	http://www.ncbi.nlm.nih.gov/nuccore/NM_001000345.1
NM_001000346.1	mRNA	Olr663	protein_coding	936	0	0	0	0	0	0	0	0	0	0	0	0	http://www.ncbi.nlm.nih.gov/nuccore/NM_001000346.1
NM_001000347.1	mRNA	Olr664	protein_coding	936	0	0	0	0	0	0	0	0	0	0	0	0	http://www.ncbi.nlm.nih.gov/nuccore/NM_001000347.1
NM_001000348.1	mRNA	Olr668	protein_coding	936	0	0	0	0	0	0	0	0	0	0	0	0	http://www.ncbi.nlm.nih.gov/nuccore/NM_001000348.1
NM_001000349.1	mRNA	Olr669	protein_coding	936	0	0	0	0	0	0	0	0	0	0	0	0	http://www.ncbi.nlm.nih.gov/nuccore/NM_001000349.1
NM_001000350.1	mRNA	Olr672	protein_coding	915	0	0	0	0	0	0	0	0	0	0	0	0	http://www.ncbi.nlm.nih.gov/nuccore/NM_001000350.1
NM_001000351.1	mRNA	Olr673	protein_coding	735	0	0	0	0	0	0	0	0	0	0	0	0	http://www.ncbi.nlm.nih.gov/nuccore/NM_001000351.1
NM_001000352.1	mRNA	Olr674	protein_coding	936	0	0	0	0	0	0	0	0	0	0	0	0	http://www.ncbi.nlm.nih.gov/nuccore/NM_001000352.1
NM_001000353.1	mRNA	Olr678	protein_coding	936	0	0	1	0	0	0	0	0	0.0484312902991348	0	0	0	http://www.ncbi.nlm.nih.gov/nuccore/NM_001000353.1
NM_001000354.1	mRNA	Olr679	protein_coding	936	0	0	0	0	0	0	0	0	0	0	0	0	http://www.ncbi.nlm.nih.gov/nuccore/NM_001000354.1
NM_001000355.1	mRNA	Olr686	protein_coding	936	0	0	0	0	0	0	0	0	0	0	0	0	http://www.ncbi.nlm.nih.gov/nuccore/NM_001000355.1
NM_001000356.1	mRNA	Olr687	protein_coding	933	0	0	0	0	0	0	0	0	0	0	0	0	http://www.ncbi.nlm.nih.gov/nuccore/NM_001000356.1
NM_001000357.1	mRNA	Olr694	protein_coding	927	0	0	0	0	0	0	0	0	0	0	0	0	http://www.ncbi.nlm.nih.gov/nuccore/NM_001000357.1
NM_001000360.1	mRNA	Olr713	protein_coding	945	0	0	0	0	0	0	0	0	0	0	0	0	http://www.ncbi.nlm.nih.gov/nuccore/NM_001000360.1
NM_001000361.1	mRNA	Olr718	protein_coding	945	0	0	0	0	0	0	0	0	0	0	0	0	http://www.ncbi.nlm.nih.gov/nuccore/NM_001000361.1
NM_001000362.1	mRNA	Olr721	protein_coding	912	0	0	0	0	0	0	0	0	0	0	0	0	http://www.ncbi.nlm.nih.gov/nuccore/NM_001000362.1
NM_001000363.1	mRNA	Olr728	protein_coding	930	0	0	0	0	0	0	0	0	0	0	0	0	http://www.ncbi.nlm.nih.gov/nuccore/NM_001000363.1
NM_001000364.1	mRNA	Olr731	protein_coding	909	0	0	0	0	0	0	0	0	0	0	0	0	http://www.ncbi.nlm.nih.gov/nuccore/NM_001000364.1
NM_001000365.1	mRNA	Olr748	protein_coding	939	0	0	0	0	0	0	0	0	0	0	0	0	http://www.ncbi.nlm.nih.gov/nuccore/NM_001000365.1
NM_001000366.1	mRNA	Olr750	protein_coding	912	0	0	0	0	0	0	0	0	0	0	0	0	http://www.ncbi.nlm.nih.gov/nuccore/NM_001000366.1
NM_001000367.1	mRNA	Olr752	protein_coding	933	0	0	0	0	0	0	0	0	0	0	0	0	http://www.ncbi.nlm.nih.gov/nuccore/NM_001000367.1
NM_001000368.1	mRNA	Olr754	protein_coding	918	0	0	0	0	0	0	0	0	0	0	0	0	http://www.ncbi.nlm.nih.gov/nuccore/NM_001000368.1
NM_001000369.1	mRNA	Olr758	protein_coding	939	0	0	0	0	0	0	0	0	0	0	0	0	http://www.ncbi.nlm.nih.gov/nuccore/NM_001000369.1
NM_001000371.1	mRNA	Olr769	protein_coding	939	0	0	0	1	0	0	0	0	0	0.0416299622836583	0	0	http://www.ncbi.nlm.nih.gov/nuccore/NM_001000371.1
NM_001000372.1	mRNA	Olr770	protein_coding	939	0	0	0	0	0	0	0	0	0	0	0	0	http://www.ncbi.nlm.nih.gov/nuccore/NM_001000372.1
NM_001000373.1	mRNA	Olr773	protein_coding	939	0	0	0	0	0	0	0	0	0	0	0	0	http://www.ncbi.nlm.nih.gov/nuccore/NM_001000373.1
NM_001000374.1	mRNA	Olr775	protein_coding	939	0	0	0	0	0	0	0	0	0	0	0	0	http://www.ncbi.nlm.nih.gov/nuccore/NM_001000374.1
NM_001000375.1	mRNA	Olr781	protein_coding	963	0	0	0	0	0	0	0	0	0	0	0	0	http://www.ncbi.nlm.nih.gov/nuccore/NM_001000375.1
NM_001000376.1	mRNA	Olr783	protein_coding	939	0	0	0	0	0	0	0	0	0	0	0	0	http://www.ncbi.nlm.nih.gov/nuccore/NM_001000376.1
NM_001000377.1	mRNA	Olr789	protein_coding	939	0	0	0	0	0	0	0	0	0	0	0	0	http://www.ncbi.nlm.nih.gov/nuccore/NM_001000377.1
NM_001000378.1	mRNA	Olr792	protein_coding	951	0	0	0	0	0	0	0	0	0	0	0	0	http://www.ncbi.nlm.nih.gov/nuccore/NM_001000378.1
NM_001000379.1	mRNA	Olr400	protein_coding	930	0	0	0	0	0	0	0	0	0	0	0	0	http://www.ncbi.nlm.nih.gov/nuccore/NM_001000379.1
NM_001000380.1	mRNA	Olr397	protein_coding	930	0	0	1	0	0	0	0	0	0.0487437502365485	0	0	0	http://www.ncbi.nlm.nih.gov/nuccore/NM_001000380.1
NM_001000381.1	mRNA	Olr403	protein_coding	924	0	0	0	0	0	0	0	0	0	0	0	0	http://www.ncbi.nlm.nih.gov/nuccore/NM_001000381.1
NM_001000382.1	mRNA	Olr404	protein_coding	939	0	0	0	0	0	0	0	0	0	0	0	0	http://www.ncbi.nlm.nih.gov/nuccore/NM_001000382.1
NM_001000383.1	mRNA	Olr406	protein_coding	936	0	0	0	0	0	0	0	0	0	0	0	0	http://www.ncbi.nlm.nih.gov/nuccore/NM_001000383.1
NM_001000384.1	mRNA	Olr408	protein_coding	939	0	0	0	0	0	0	0	0	0	0	0	0	http://www.ncbi.nlm.nih.gov/nuccore/NM_001000384.1
NM_001000385.1	mRNA	Olr411	protein_coding	942	0	0	0	0	0	0	0	0	0	0	0	0	http://www.ncbi.nlm.nih.gov/nuccore/NM_001000385.1
NM_001000386.1	mRNA	Olr415	protein_coding	948	0	0	0	0	0	0	0	0	0	0	0	0	http://www.ncbi.nlm.nih.gov/nuccore/NM_001000386.1
NM_001000387.1	mRNA	Olr416	protein_coding	936	0	0	0	0	0	0	0	0	0	0	0	0	http://www.ncbi.nlm.nih.gov/nuccore/NM_001000387.1
NM_001000388.1	mRNA	Olr417	protein_coding	954	0	0	0	0	0	0	0	0	0	0	0	0	http://www.ncbi.nlm.nih.gov/nuccore/NM_001000388.1
NM_001000389.1	mRNA	Olr420	protein_coding	927	0	0	0	0	0	0	0	0	0	0	0	0	http://www.ncbi.nlm.nih.gov/nuccore/NM_001000389.1
NM_001000390.1	mRNA	Olr422	protein_coding	954	0	0	0	0	0	0	0	0	0	0	0	0	http://www.ncbi.nlm.nih.gov/nuccore/NM_001000390.1
NM_001000391.1	mRNA	Olr423	protein_coding	987	0	0	0	0	0	0	0	0	0	0	0	0	http://www.ncbi.nlm.nih.gov/nuccore/NM_001000391.1
NM_001000392.1	mRNA	Olr424	protein_coding	993	0	0	0	0	0	0	0	0	0	0	0	0	http://www.ncbi.nlm.nih.gov/nuccore/NM_001000392.1
NM_001000393.1	mRNA	Olr425	protein_coding	954	0	0	0	0	0	0	0	0	0	0	0	0	http://www.ncbi.nlm.nih.gov/nuccore/NM_001000393.1
NM_001000394.1	mRNA	Olr428	protein_coding	936	0	0	0	0	0	0	0	0	0	0	0	0	http://www.ncbi.nlm.nih.gov/nuccore/NM_001000394.1
NM_001000395.1	mRNA	Olr429	protein_coding	930	0	0	0	0	0	0	0	0	0	0	0	0	http://www.ncbi.nlm.nih.gov/nuccore/NM_001000395.1
NM_001000397.1	mRNA	Olr434	protein_coding	984	0	0	0	0	0	0	0	0	0	0	0	0	http://www.ncbi.nlm.nih.gov/nuccore/NM_001000397.1
NM_001000398.1	mRNA	Olr853	protein_coding	939	0	0	0	0	0	0	0	0	0	0	0	0	http://www.ncbi.nlm.nih.gov/nuccore/NM_001000398.1
NM_001000399.1	mRNA	Olr852	protein_coding	951	0	0	0	0	0	0	0	0	0	0	0	0	http://www.ncbi.nlm.nih.gov/nuccore/NM_001000399.1
NM_001000400.1	mRNA	Olr851	protein_coding	960	0	0	0	0	0	0	0	0	0	0	0	0	http://www.ncbi.nlm.nih.gov/nuccore/NM_001000400.1
NM_001000401.1	mRNA	Olr850	protein_coding	951	0	2	0	0	0	0	0	0.0717429766775006	0	0	0	0	http://www.ncbi.nlm.nih.gov/nuccore/NM_001000401.1
NM_001000402.1	mRNA	Olr848	protein_coding	954	0	0	0	0	0	0	0	0	0	0	0	0	http://www.ncbi.nlm.nih.gov/nuccore/NM_001000402.1
NM_001000403.1	mRNA	Olr847	protein_coding	954	0	0	0	0	0	0	0	0	0	0	0	0	http://www.ncbi.nlm.nih.gov/nuccore/NM_001000403.1
NM_001000404.1	mRNA	Olr845	protein_coding	954	0	0	0	0	0	0	0	0	0	0	0	0	http://www.ncbi.nlm.nih.gov/nuccore/NM_001000404.1
NM_001000405.1	mRNA	Olr841	protein_coding	953	0	0	0	0	0	0	0	0	0	0	0	0	http://www.ncbi.nlm.nih.gov/nuccore/NM_001000405.1
NM_001000406.1	mRNA	Olr836	protein_coding	960	0	0	1	0	0	0	0	0	0.0472205080416564	0	0	0	http://www.ncbi.nlm.nih.gov/nuccore/NM_001000406.1
NM_001000407.1	mRNA	Olr834	protein_coding	939	0	0	0	0	0	0	0	0	0	0	0	0	http://www.ncbi.nlm.nih.gov/nuccore/NM_001000407.1
NM_001000408.1	mRNA	Olr833	protein_coding	951	0	0	0	0	0	0	0	0	0	0	0	0	http://www.ncbi.nlm.nih.gov/nuccore/NM_001000408.1
NM_001000409.1	mRNA	Olr855	protein_coding	948	0	0	0	0	0	0	0	0	0	0	0	0	http://www.ncbi.nlm.nih.gov/nuccore/NM_001000409.1
NM_001000410.1	mRNA	Olr865	protein_coding	948	0	1	0	0	0	0	0	0.0359850057069109	0	0	0	0	http://www.ncbi.nlm.nih.gov/nuccore/NM_001000410.1
NM_001000411.1	mRNA	Olr866	protein_coding	948	0	0	0	0	0	0	0	0	0	0	0	0	http://www.ncbi.nlm.nih.gov/nuccore/NM_001000411.1
NM_001000412.1	mRNA	Olr867	protein_coding	948	0	0	0	0	0	0	0	0	0	0	0	0	http://www.ncbi.nlm.nih.gov/nuccore/NM_001000412.1
NM_001000413.1	mRNA	Olr869	protein_coding	948	0	0	0	0	0	0	0	0	0	0	0	0	http://www.ncbi.nlm.nih.gov/nuccore/NM_001000413.1
NM_001000414.1	mRNA	Olr840	protein_coding	960	0	3	0	0	0	0	0	0.106605579406723	0	0	0	0	http://www.ncbi.nlm.nih.gov/nuccore/NM_001000414.1
NM_001000415.1	mRNA	Olr839	protein_coding	957	0	0	0	0	0	0	0	0	0	0	0	0	http://www.ncbi.nlm.nih.gov/nuccore/NM_001000415.1
NM_001000416.1	mRNA	Olr1095	protein_coding	957	0	0	0	0	0	0	0	0	0	0	0	0	http://www.ncbi.nlm.nih.gov/nuccore/NM_001000416.1
NM_001000418.1	mRNA	Olr1087	protein_coding	942	0	0	0	0	0	0	0	0	0	0	0	0	http://www.ncbi.nlm.nih.gov/nuccore/NM_001000418.1
NM_001000419.1	mRNA	Olr1086	protein_coding	963	0	0	0	0	0	0	0	0	0	0	0	0	http://www.ncbi.nlm.nih.gov/nuccore/NM_001000419.1
NM_001000420.1	mRNA	Olr1085	protein_coding	933	0	0	0	0	0	0	0	0	0	0	0	0	http://www.ncbi.nlm.nih.gov/nuccore/NM_001000420.1
NM_001000421.1	mRNA	Olr1075	protein_coding	960	0	0	0	0	0	0	0	0	0	0	0	0	http://www.ncbi.nlm.nih.gov/nuccore/NM_001000421.1
NM_001000423.1	mRNA	Olr1106	protein_coding	930	0	0	0	0	0	0	0	0	0	0	0	0	http://www.ncbi.nlm.nih.gov/nuccore/NM_001000423.1
NM_001000424.1	mRNA	Olr1107	protein_coding	927	0	0	0	0	0	0	0	0	0	0	0	0	http://www.ncbi.nlm.nih.gov/nuccore/NM_001000424.1
NM_001000425.1	mRNA	Olr1111	protein_coding	933	0	0	0	0	0	0	0	0	0	0	0	0	http://www.ncbi.nlm.nih.gov/nuccore/NM_001000425.1
NM_001000426.1	mRNA	Olr1124	protein_coding	939	0	0	0	0	0	0	0	0	0	0	0	0	http://www.ncbi.nlm.nih.gov/nuccore/NM_001000426.1
NM_001000427.1	mRNA	Olr1139	protein_coding	975	0	0	0	0	0	0	0	0	0	0	0	0	http://www.ncbi.nlm.nih.gov/nuccore/NM_001000427.1
NM_001000428.1	mRNA	Olr1130	protein_coding	939	0	0	0	0	3	0	0	0	0	0	0.105531714914845	0	http://www.ncbi.nlm.nih.gov/nuccore/NM_001000428.1
NM_001000429.1	mRNA	Olr1145	protein_coding	918	0	0	0	0	0	0	0	0	0	0	0	0	http://www.ncbi.nlm.nih.gov/nuccore/NM_001000429.1
NM_001000431.1	mRNA	Olr1147	protein_coding	939	0	0	0	0	0	0	0	0	0	0	0	0	http://www.ncbi.nlm.nih.gov/nuccore/NM_001000431.1
NM_001000432.1	mRNA	Olr1151	protein_coding	918	0	0	0	0	0	0	0	0	0	0	0	0	http://www.ncbi.nlm.nih.gov/nuccore/NM_001000432.1
NM_001000433.1	mRNA	Olr1155	protein_coding	939	0	0	0	0	0	0	0	0	0	0	0	0	http://www.ncbi.nlm.nih.gov/nuccore/NM_001000433.1
NM_001000434.1	mRNA	Olr1169	protein_coding	957	0	0	0	0	0	0	0	0	0	0	0	0	http://www.ncbi.nlm.nih.gov/nuccore/NM_001000434.1
NM_001000435.1	mRNA	Olr1196	protein_coding	933	0	0	0	0	0	1	0	0	0	0	0	0.03304944679823	http://www.ncbi.nlm.nih.gov/nuccore/NM_001000435.1
NM_001000437.1	mRNA	Olr1204	protein_coding	945	0	1	0	0	0	0	0	0.0360992438202662	0	0	0	0	http://www.ncbi.nlm.nih.gov/nuccore/NM_001000437.1
NM_001000438.1	mRNA	Olr1214	protein_coding	933	0	0	0	0	0	0	0	0	0	0	0	0	http://www.ncbi.nlm.nih.gov/nuccore/NM_001000438.1
NM_001000439.1	mRNA	Olr1217	protein_coding	933	0	0	0	0	0	0	0	0	0	0	0	0	http://www.ncbi.nlm.nih.gov/nuccore/NM_001000439.1
NM_001000440.1	mRNA	Olr1222	protein_coding	939	0	0	0	0	0	0	0	0	0	0	0	0	http://www.ncbi.nlm.nih.gov/nuccore/NM_001000440.1
NM_001000441.1	mRNA	Olr1223	protein_coding	942	0	0	0	0	0	0	0	0	0	0	0	0	http://www.ncbi.nlm.nih.gov/nuccore/NM_001000441.1
NM_001000442.1	mRNA	Olr1226	protein_coding	942	0	0	0	0	0	0	0	0	0	0	0	0	http://www.ncbi.nlm.nih.gov/nuccore/NM_001000442.1
NM_001000443.1	mRNA	Olr1227	protein_coding	933	0	0	0	0	0	0	0	0	0	0	0	0	http://www.ncbi.nlm.nih.gov/nuccore/NM_001000443.1
NM_001000444.1	mRNA	Olr1229	protein_coding	942	0	0	0	0	0	0	0	0	0	0	0	0	http://www.ncbi.nlm.nih.gov/nuccore/NM_001000444.1
NM_001000445.1	mRNA	Olr1232	protein_coding	933	0	0	0	0	0	0	0	0	0	0	0	0	http://www.ncbi.nlm.nih.gov/nuccore/NM_001000445.1
NM_001000446.1	mRNA	Olr1234	protein_coding	942	0	0	0	0	0	0	0	0	0	0	0	0	http://www.ncbi.nlm.nih.gov/nuccore/NM_001000446.1
NM_001000447.1	mRNA	Olr1235	protein_coding	942	0	0	0	0	0	0	0	0	0	0	0	0	http://www.ncbi.nlm.nih.gov/nuccore/NM_001000447.1
NM_001000448.1	mRNA	Olr1240	protein_coding	933	0	0	0	0	0	0	0	0	0	0	0	0	http://www.ncbi.nlm.nih.gov/nuccore/NM_001000448.1
NM_001000449.1	mRNA	Olr1241	protein_coding	933	0	0	0	0	0	0	0	0	0	0	0	0	http://www.ncbi.nlm.nih.gov/nuccore/NM_001000449.1
NM_001000450.1	mRNA	Olr1242	protein_coding	936	0	0	0	0	0	0	0	0	0	0	0	0	http://www.ncbi.nlm.nih.gov/nuccore/NM_001000450.1
NM_001000451.1	mRNA	Olr1243	protein_coding	933	0	0	0	0	0	2	0	0	0	0	0	0.0660988935964599	http://www.ncbi.nlm.nih.gov/nuccore/NM_001000451.1
NM_001000452.1	mRNA	Olr1248	protein_coding	933	0	0	0	0	0	0	0	0	0	0	0	0	http://www.ncbi.nlm.nih.gov/nuccore/NM_001000452.1
NM_001000453.1	mRNA	Olr1251	protein_coding	930	0	0	0	0	0	0	0	0	0	0	0	0	http://www.ncbi.nlm.nih.gov/nuccore/NM_001000453.1
NM_001000454.1	mRNA	Olr1252	protein_coding	933	0	0	0	0	0	0	0	0	0	0	0	0	http://www.ncbi.nlm.nih.gov/nuccore/NM_001000454.1
NM_001000455.1	mRNA	Olr1259	protein_coding	948	0	0	0	0	0	0	0	0	0	0	0	0	http://www.ncbi.nlm.nih.gov/nuccore/NM_001000455.1
NM_001000456.1	mRNA	Olr1264	protein_coding	936	0	0	0	0	0	0	0	0	0	0	0	0	http://www.ncbi.nlm.nih.gov/nuccore/NM_001000456.1
NM_001000457.1	mRNA	Olr1265	protein_coding	954	0	0	0	0	0	0	0	0	0	0	0	0	http://www.ncbi.nlm.nih.gov/nuccore/NM_001000457.1
NM_001000458.1	mRNA	Olr1273	protein_coding	936	0	0	0	0	0	0	0	0	0	0	0	0	http://www.ncbi.nlm.nih.gov/nuccore/NM_001000458.1
NM_001000459.1	mRNA	Olr1285	protein_coding	945	0	0	0	0	0	0	0	0	0	0	0	0	http://www.ncbi.nlm.nih.gov/nuccore/NM_001000459.1
NM_001000460.1	mRNA	Olr1293	protein_coding	945	0	0	0	0	0	0	0	0	0	0	0	0	http://www.ncbi.nlm.nih.gov/nuccore/NM_001000460.1
NM_001000461.1	mRNA	Olr1297	protein_coding	945	0	0	0	0	0	0	0	0	0	0	0	0	http://www.ncbi.nlm.nih.gov/nuccore/NM_001000461.1
NM_001000463.1	mRNA	Olr1302	protein_coding	945	0	0	0	0	0	0	0	0	0	0	0	0	http://www.ncbi.nlm.nih.gov/nuccore/NM_001000463.1
NM_001000464.1	mRNA	Olr1304	protein_coding	936	0	0	0	0	0	0	0	0	0	0	0	0	http://www.ncbi.nlm.nih.gov/nuccore/NM_001000464.1
NM_001000465.1	mRNA	Olr1306	protein_coding	939	0	0	0	0	0	0	0	0	0	0	0	0	http://www.ncbi.nlm.nih.gov/nuccore/NM_001000465.1
NM_001000466.1	mRNA	Olr1309	protein_coding	945	0	0	0	0	0	0	0	0	0	0	0	0	http://www.ncbi.nlm.nih.gov/nuccore/NM_001000466.1
NM_001000467.1	mRNA	Olr1311	protein_coding	945	0	0	0	0	0	0	0	0	0	0	0	0	http://www.ncbi.nlm.nih.gov/nuccore/NM_001000467.1
NM_001000468.1	mRNA	Olr1314	protein_coding	918	0	0	0	0	0	0	0	0	0	0	0	0	http://www.ncbi.nlm.nih.gov/nuccore/NM_001000468.1
NM_001000469.1	mRNA	Olr1315	protein_coding	936	0	0	0	0	0	0	0	0	0	0	0	0	http://www.ncbi.nlm.nih.gov/nuccore/NM_001000469.1
NM_001000470.1	mRNA	Olr1319	protein_coding	939	0	0	0	0	0	0	0	0	0	0	0	0	http://www.ncbi.nlm.nih.gov/nuccore/NM_001000470.1
NM_001000471.1	mRNA	Olr1320	protein_coding	939	0	0	0	0	0	0	0	0	0	0	0	0	http://www.ncbi.nlm.nih.gov/nuccore/NM_001000471.1
NM_001000472.1	mRNA	Olr1323	protein_coding	936	0	0	0	0	0	0	0	0	0	0	0	0	http://www.ncbi.nlm.nih.gov/nuccore/NM_001000472.1
NM_001000473.1	mRNA	Olr1325	protein_coding	924	0	0	0	0	0	0	0	0	0	0	0	0	http://www.ncbi.nlm.nih.gov/nuccore/NM_001000473.1
NM_001000474.1	mRNA	Olr1326	protein_coding	939	0	0	0	0	0	0	0	0	0	0	0	0	http://www.ncbi.nlm.nih.gov/nuccore/NM_001000474.1
NM_001000475.1	mRNA	Olr1327	protein_coding	936	0	0	0	0	0	0	0	0	0	0	0	0	http://www.ncbi.nlm.nih.gov/nuccore/NM_001000475.1
NM_001000476.1	mRNA	Olr1330	protein_coding	930	0	0	0	0	0	0	0	0	0	0	0	0	http://www.ncbi.nlm.nih.gov/nuccore/NM_001000476.1
NM_001000477.1	mRNA	Olr1332	protein_coding	939	0	0	0	0	0	0	0	0	0	0	0	0	http://www.ncbi.nlm.nih.gov/nuccore/NM_001000477.1
NM_001000478.1	mRNA	Olr1334	protein_coding	936	0	0	0	0	0	0	0	0	0	0	0	0	http://www.ncbi.nlm.nih.gov/nuccore/NM_001000478.1
NM_001000479.1	mRNA	Olr1335	protein_coding	933	0	0	0	0	0	0	0	0	0	0	0	0	http://www.ncbi.nlm.nih.gov/nuccore/NM_001000479.1
NM_001000480.1	mRNA	Olr1337	protein_coding	954	0	0	0	0	0	0	0	0	0	0	0	0	http://www.ncbi.nlm.nih.gov/nuccore/NM_001000480.1
NM_001000481.1	mRNA	Olr1339	protein_coding	945	0	0	0	0	0	0	0	0	0	0	0	0	http://www.ncbi.nlm.nih.gov/nuccore/NM_001000481.1
NM_001000482.1	mRNA	Olr1341	protein_coding	939	0	0	0	0	0	0	0	0	0	0	0	0	http://www.ncbi.nlm.nih.gov/nuccore/NM_001000482.1
NM_001000483.1	mRNA	Olr1344	protein_coding	936	0	0	0	0	0	0	0	0	0	0	0	0	http://www.ncbi.nlm.nih.gov/nuccore/NM_001000483.1
NM_001000484.1	mRNA	Olr1349	protein_coding	960	0	0	0	0	0	0	0	0	0	0	0	0	http://www.ncbi.nlm.nih.gov/nuccore/NM_001000484.1
NM_001000485.1	mRNA	Olr1096	protein_coding	951	0	0	0	0	0	0	0	0	0	0	0	0	http://www.ncbi.nlm.nih.gov/nuccore/NM_001000485.1
NM_001000486.1	mRNA	Olr959	protein_coding	942	0	0	0	0	0	0	0	0	0	0	0	0	http://www.ncbi.nlm.nih.gov/nuccore/NM_001000486.1
NM_001000487.1	mRNA	Olr962	protein_coding	945	0	0	1	0	0	0	0	0	0.0479700399153335	0	0	0	http://www.ncbi.nlm.nih.gov/nuccore/NM_001000487.1
NM_001000488.1	mRNA	Olr1218	protein_coding	933	0	0	0	0	0	0	0	0	0	0	0	0	http://www.ncbi.nlm.nih.gov/nuccore/NM_001000488.1
NM_001000489.1	mRNA	Olr1765	protein_coding	939	0	0	0	0	0	0	0	0	0	0	0	0	http://www.ncbi.nlm.nih.gov/nuccore/NM_001000489.1
NM_001000490.1	mRNA	Olr1766	protein_coding	933	0	0	0	0	0	0	0	0	0	0	0	0	http://www.ncbi.nlm.nih.gov/nuccore/NM_001000490.1
NM_001000491.1	mRNA	Olr1767	protein_coding	924	0	0	0	0	0	0	0	0	0	0	0	0	http://www.ncbi.nlm.nih.gov/nuccore/NM_001000491.1
NM_001000493.1	mRNA	Olr1356	protein_coding	939	0	0	0	0	0	0	0	0	0	0	0	0	http://www.ncbi.nlm.nih.gov/nuccore/NM_001000493.1
NM_001000494.1	mRNA	Olr1369	protein_coding	942	0	0	0	0	0	0	0	0	0	0	0	0	http://www.ncbi.nlm.nih.gov/nuccore/NM_001000494.1
NM_001000495.1	mRNA	Olr1504	protein_coding	939	0	0	0	0	0	0	0	0	0	0	0	0	http://www.ncbi.nlm.nih.gov/nuccore/NM_001000495.1
NM_001000496.1	mRNA	Olr1533	protein_coding	921	0	0	0	0	0	0	0	0	0	0	0	0	http://www.ncbi.nlm.nih.gov/nuccore/NM_001000496.1
NM_001000497.1	mRNA	Olr878	protein_coding	930	0	0	0	0	0	0	0	0	0	0	0	0	http://www.ncbi.nlm.nih.gov/nuccore/NM_001000497.1
NM_001000498.1	mRNA	Olr1065	protein_coding	939	0	0	0	0	0	0	0	0	0	0	0	0	http://www.ncbi.nlm.nih.gov/nuccore/NM_001000498.1
NM_001000499.1	mRNA	Olr1576	protein_coding	930	0	0	0	0	0	0	0	0	0	0	0	0	http://www.ncbi.nlm.nih.gov/nuccore/NM_001000499.1
NM_001000500.1	mRNA	Olr1595	protein_coding	948	0	0	7	2	4	1	0	0	0.334727651940855	0.0824694822454751	0.1393731087272	0.0325265125134478	http://www.ncbi.nlm.nih.gov/nuccore/NM_001000500.1
NM_001000501.1	mRNA	Olr1596	protein_coding	966	2	0	0	2	2	4	0.0811772085632427	0	0	0.0809327838185408	0.0683880471394336	0.127681713717385	http://www.ncbi.nlm.nih.gov/nuccore/NM_001000501.1
NM_001000502.1	mRNA	Olr1606	protein_coding	954	0	0	0	0	0	0	0	0	0	0	0	0	http://www.ncbi.nlm.nih.gov/nuccore/NM_001000502.1
NM_001000503.1	mRNA	Olr1637	protein_coding	996	2	15	14	18	7	14	0.0787321119197715	0.513761828466137	0.637192397670544	0.706455444295575	0.232148581705246	0.433425576384016	http://www.ncbi.nlm.nih.gov/nuccore/NM_001000503.1
NM_001000504.1	mRNA	Olr37	protein_coding	966	0	0	0	0	0	0	0	0	0	0	0	0	http://www.ncbi.nlm.nih.gov/nuccore/NM_001000504.1
NM_001000505.1	mRNA	Olr318	protein_coding	957	0	0	0	0	0	0	0	0	0	0	0	0	http://www.ncbi.nlm.nih.gov/nuccore/NM_001000505.1
NM_001000506.1	mRNA	Olr319	protein_coding	930	0	0	0	0	0	0	0	0	0	0	0	0	http://www.ncbi.nlm.nih.gov/nuccore/NM_001000506.1
NM_001000507.1	mRNA	Olr337	protein_coding	957	5	0	0	1	0	0	0.204851576468371	0	0	0.0408469535886679	0	0	http://www.ncbi.nlm.nih.gov/nuccore/NM_001000507.1
NM_001000508.1	mRNA	Olr1687	protein_coding	966	0	0	0	0	0	0	0	0	0	0	0	0	http://www.ncbi.nlm.nih.gov/nuccore/NM_001000508.1
NM_001000509.1	mRNA	Olr1709	protein_coding	939	0	1	0	1	0	0	0	0.0363299099149643	0	0.0416299622836583	0	0	http://www.ncbi.nlm.nih.gov/nuccore/NM_001000509.1
NM_001000510.1	mRNA	Olr1733	protein_coding	930	0	0	4	0	0	0	0	0	0.194975000946194	0	0	0	http://www.ncbi.nlm.nih.gov/nuccore/NM_001000510.1
NM_001000511.1	mRNA	Olr561	protein_coding	972	0	0	0	0	0	0	0	0	0	0	0	0	http://www.ncbi.nlm.nih.gov/nuccore/NM_001000511.1
NM_001000512.1	mRNA	Olr601	protein_coding	954	0	0	0	0	0	0	0	0	0	0	0	0	http://www.ncbi.nlm.nih.gov/nuccore/NM_001000512.1
NM_001000513.1	mRNA	Olr698	protein_coding	948	0	0	0	0	0	0	0	0	0	0	0	0	http://www.ncbi.nlm.nih.gov/nuccore/NM_001000513.1
NM_001000514.1	mRNA	Olr725	protein_coding	933	0	0	0	0	0	0	0	0	0	0	0	0	http://www.ncbi.nlm.nih.gov/nuccore/NM_001000514.1
NM_001000515.1	mRNA	Olr856	protein_coding	939	0	0	0	0	0	0	0	0	0	0	0	0	http://www.ncbi.nlm.nih.gov/nuccore/NM_001000515.1
NM_001000516.1	mRNA	Olr1121	protein_coding	942	0	0	0	0	0	0	0	0	0	0	0	0	http://www.ncbi.nlm.nih.gov/nuccore/NM_001000516.1
NM_001000517.1	mRNA	Olr1280	protein_coding	960	0	0	0	0	0	0	0	0	0	0	0	0	http://www.ncbi.nlm.nih.gov/nuccore/NM_001000517.1
NM_001000518.1	mRNA	Olr1283	protein_coding	1053	0	0	0	0	0	0	0	0	0	0	0	0	http://www.ncbi.nlm.nih.gov/nuccore/NM_001000518.1
NM_001000519.1	mRNA	Olr1307	protein_coding	936	0	0	0	0	0	0	0	0	0	0	0	0	http://www.ncbi.nlm.nih.gov/nuccore/NM_001000519.1
NM_001000520.1	mRNA	Olr1346	protein_coding	972	0	0	0	0	0	0	0	0	0	0	0	0	http://www.ncbi.nlm.nih.gov/nuccore/NM_001000520.1
NM_001000521.1	mRNA	Olr1619	protein_coding	936	0	0	0	0	0	0	0	0	0	0	0	0	http://www.ncbi.nlm.nih.gov/nuccore/NM_001000521.1
NM_001000522.1	mRNA	Olr1069	protein_coding	945	0	0	0	0	0	0	0	0	0	0	0	0	http://www.ncbi.nlm.nih.gov/nuccore/NM_001000522.1
NM_001000523.1	mRNA	Olr1381	protein_coding	942	0	0	0	0	0	0	0	0	0	0	0	0	http://www.ncbi.nlm.nih.gov/nuccore/NM_001000523.1
NM_001000524.1	mRNA	Olr1393	protein_coding	936	0	0	0	0	0	0	0	0	0	0	0	0	http://www.ncbi.nlm.nih.gov/nuccore/NM_001000524.1
NM_001000525.1	mRNA	Olr1433	protein_coding	984	0	2	0	0	0	0	0	0.0693369622157551	0	0	0	0	http://www.ncbi.nlm.nih.gov/nuccore/NM_001000525.1
NM_001000526.1	mRNA	Olr1457	protein_coding	927	0	0	0	0	0	3	0	0	0	0	0	0.0997900772257235	http://www.ncbi.nlm.nih.gov/nuccore/NM_001000526.1
NM_001000528.1	mRNA	Olr1509	protein_coding	936	0	0	0	0	0	0	0	0	0	0	0	0	http://www.ncbi.nlm.nih.gov/nuccore/NM_001000528.1
NM_001000530.1	mRNA	Olr1538	protein_coding	924	0	0	0	0	0	0	0	0	0	0	0	0	http://www.ncbi.nlm.nih.gov/nuccore/NM_001000530.1
NM_001000531.1	mRNA	Olr1542	protein_coding	927	0	0	0	2	0	0	0	0	0	0.0843377229435926	0	0	http://www.ncbi.nlm.nih.gov/nuccore/NM_001000531.1
NM_001000532.1	mRNA	Olr1568	protein_coding	939	0	0	0	0	0	0	0	0	0	0	0	0	http://www.ncbi.nlm.nih.gov/nuccore/NM_001000532.1
NM_001000533.1	mRNA	Olr1581	protein_coding	933	0	0	0	0	0	0	0	0	0	0	0	0	http://www.ncbi.nlm.nih.gov/nuccore/NM_001000533.1
NM_001000534.1	mRNA	Olr1607	protein_coding	948	0	0	0	0	1	0	0	0	0	0	0.0348432771818	0	http://www.ncbi.nlm.nih.gov/nuccore/NM_001000534.1
NM_001000535.1	mRNA	Olr1643	protein_coding	927	0	0	0	0	0	0	0	0	0	0	0	0	http://www.ncbi.nlm.nih.gov/nuccore/NM_001000535.1
NM_001000537.1	mRNA	Olr1667	protein_coding	945	0	1	0	4	4	0	0	0.0360992438202662	0	0.165462580251239	0.13981556304062	0	http://www.ncbi.nlm.nih.gov/nuccore/NM_001000537.1
NM_001000538.1	mRNA	Olr1l	protein_coding	975	0	0	0	0	0	0	0	0	0	0	0	0	http://www.ncbi.nlm.nih.gov/nuccore/NM_001000538.1
NM_001000539.1	mRNA	Olr6	protein_coding	939	0	0	0	0	0	0	0	0	0	0	0	0	http://www.ncbi.nlm.nih.gov/nuccore/NM_001000539.1
NM_001000540.1	mRNA	Olr12	protein_coding	924	0	0	0	0	0	0	0	0	0	0	0	0	http://www.ncbi.nlm.nih.gov/nuccore/NM_001000540.1
NM_001000541.1	mRNA	Olr43	protein_coding	951	0	0	0	0	0	0	0	0	0	0	0	0	http://www.ncbi.nlm.nih.gov/nuccore/NM_001000541.1
NM_001000542.1	mRNA	Olr63	protein_coding	954	60	34	40	37	58	30	2.46594916578907	1.21579528715425	1.9006996947585	1.51608991574543	2.00819995027683	0.96965829757071	http://www.ncbi.nlm.nih.gov/nuccore/NM_001000542.1
NM_001000543.1	mRNA	Olr87	protein_coding	939	0	0	0	0	0	0	0	0	0	0	0	0	http://www.ncbi.nlm.nih.gov/nuccore/NM_001000543.1
NM_001000544.1	mRNA	Olr142	protein_coding	945	0	0	0	0	0	0	0	0	0	0	0	0	http://www.ncbi.nlm.nih.gov/nuccore/NM_001000544.1
NM_001000545.1	mRNA	Olr145	protein_coding	945	0	0	0	0	0	0	0	0	0	0	0	0	http://www.ncbi.nlm.nih.gov/nuccore/NM_001000545.1
NM_001000546.1	mRNA	Olr152	protein_coding	942	0	0	0	0	0	0	0	0	0	0	0	0	http://www.ncbi.nlm.nih.gov/nuccore/NM_001000546.1
NM_001000547.1	mRNA	Olr154	protein_coding	954	3	0	0	0	0	0	0.123297458289454	0	0	0	0	0	http://www.ncbi.nlm.nih.gov/nuccore/NM_001000547.1
NM_001000548.1	mRNA	Olr158	protein_coding	960	0	0	0	0	0	0	0	0	0	0	0	0	http://www.ncbi.nlm.nih.gov/nuccore/NM_001000548.1
NM_001000549.1	mRNA	Olr192	protein_coding	939	0	0	1	0	0	0	0	0	0.0482765577422685	0	0	0	http://www.ncbi.nlm.nih.gov/nuccore/NM_001000549.1
NM_001000550.1	mRNA	Olr202	protein_coding	969	0	0	0	0	1	0	0	0	0	0	0.0340881597196558	0	http://www.ncbi.nlm.nih.gov/nuccore/NM_001000550.1
NM_001000551.1	mRNA	Olr218	protein_coding	951	0	0	0	0	0	0	0	0	0	0	0	0	http://www.ncbi.nlm.nih.gov/nuccore/NM_001000551.1
NM_001000552.2	mRNA	Olr220	protein_coding	609	0	0	0	0	0	0	0	0	0	0	0	0	http://www.ncbi.nlm.nih.gov/nuccore/NM_001000552.2
NM_001000553.1	mRNA	Olr224	protein_coding	945	0	0	0	0	0	0	0	0	0	0	0	0	http://www.ncbi.nlm.nih.gov/nuccore/NM_001000553.1
NM_001000554.1	mRNA	Olr286	protein_coding	939	0	0	0	0	0	0	0	0	0	0	0	0	http://www.ncbi.nlm.nih.gov/nuccore/NM_001000554.1
NM_001000555.1	mRNA	Olr311	protein_coding	933	2	0	1	0	3	6	0.0840484281587272	0	0.0485870179206754	0	0.106210375460921	0.19829668078938	http://www.ncbi.nlm.nih.gov/nuccore/NM_001000555.1
NM_001000556.1	mRNA	Olr361	protein_coding	933	0	0	0	0	0	0	0	0	0	0	0	0	http://www.ncbi.nlm.nih.gov/nuccore/NM_001000556.1
NM_001000557.1	mRNA	Olr1693	protein_coding	963	0	0	0	0	0	0	0	0	0	0	0	0	http://www.ncbi.nlm.nih.gov/nuccore/NM_001000557.1
NM_001000558.1	mRNA	Olr390	protein_coding	963	0	0	0	0	0	0	0	0	0	0	0	0	http://www.ncbi.nlm.nih.gov/nuccore/NM_001000558.1
NM_001000559.1	mRNA	Olr395	protein_coding	939	1	2	2	0	0	3	0.041755688749783	0.0726598198299287	0.096553115484537	0	0	0.0985148046733181	http://www.ncbi.nlm.nih.gov/nuccore/NM_001000559.1
NM_001000560.1	mRNA	Olr399	protein_coding	924	0	0	0	0	0	0	0	0	0	0	0	0	http://www.ncbi.nlm.nih.gov/nuccore/NM_001000560.1
NM_001000561.1	mRNA	Olr482	protein_coding	945	0	1	0	0	0	0	0	0.0360992438202662	0	0	0	0	http://www.ncbi.nlm.nih.gov/nuccore/NM_001000561.1
NM_001000562.1	mRNA	Olr522	protein_coding	948	0	0	0	0	0	0	0	0	0	0	0	0	http://www.ncbi.nlm.nih.gov/nuccore/NM_001000562.1
NM_001000563.1	mRNA	Olr532	protein_coding	966	0	0	0	0	0	0	0	0	0	0	0	0	http://www.ncbi.nlm.nih.gov/nuccore/NM_001000563.1
NM_001000564.1	mRNA	Olr536	protein_coding	933	0	0	0	0	0	0	0	0	0	0	0	0	http://www.ncbi.nlm.nih.gov/nuccore/NM_001000564.1
NM_001000565.1	mRNA	Olr541	protein_coding	939	0	0	0	0	0	0	0	0	0	0	0	0	http://www.ncbi.nlm.nih.gov/nuccore/NM_001000565.1
NM_001000566.1	mRNA	Olr542	protein_coding	939	0	0	0	0	0	0	0	0	0	0	0	0	http://www.ncbi.nlm.nih.gov/nuccore/NM_001000566.1
NM_001000567.1	mRNA	Olr577	protein_coding	939	0	0	0	0	0	0	0	0	0	0	0	0	http://www.ncbi.nlm.nih.gov/nuccore/NM_001000567.1
NM_001000568.1	mRNA	Olr578	protein_coding	933	0	0	0	0	0	0	0	0	0	0	0	0	http://www.ncbi.nlm.nih.gov/nuccore/NM_001000568.1
NM_001000569.1	mRNA	Olr690	protein_coding	936	0	0	0	0	0	0	0	0	0	0	0	0	http://www.ncbi.nlm.nih.gov/nuccore/NM_001000569.1
NM_001000570.1	mRNA	Olr705	protein_coding	921	0	2	0	0	0	0	0	0.0740798814552693	0	0	0	0	http://www.ncbi.nlm.nih.gov/nuccore/NM_001000570.1
NM_001000571.1	mRNA	Olr710	protein_coding	945	0	0	0	0	0	0	0	0	0	0	0	0	http://www.ncbi.nlm.nih.gov/nuccore/NM_001000571.1
NM_001000572.1	mRNA	Olr722	protein_coding	930	0	0	0	0	0	0	0	0	0	0	0	0	http://www.ncbi.nlm.nih.gov/nuccore/NM_001000572.1
NM_001000573.1	mRNA	Olr724	protein_coding	921	0	0	0	0	0	0	0	0	0	0	0	0	http://www.ncbi.nlm.nih.gov/nuccore/NM_001000573.1
NM_001000574.1	mRNA	Olr729	protein_coding	927	0	0	0	0	0	0	0	0	0	0	0	0	http://www.ncbi.nlm.nih.gov/nuccore/NM_001000574.1
NM_001000575.1	mRNA	Olr741	protein_coding	927	0	0	0	0	0	0	0	0	0	0	0	0	http://www.ncbi.nlm.nih.gov/nuccore/NM_001000575.1
NM_001000576.1	mRNA	Olr742	protein_coding	918	0	2	0	0	0	0	0	0.0743219725711362	0	0	0	0	http://www.ncbi.nlm.nih.gov/nuccore/NM_001000576.1
NM_001000577.1	mRNA	Olr744	protein_coding	924	0	0	0	0	0	0	0	0	0	0	0	0	http://www.ncbi.nlm.nih.gov/nuccore/NM_001000577.1
NM_001000578.1	mRNA	Olr745	protein_coding	930	0	0	0	0	0	0	0	0	0	0	0	0	http://www.ncbi.nlm.nih.gov/nuccore/NM_001000578.1
NM_001000579.1	mRNA	Olr777	protein_coding	939	0	0	0	0	0	0	0	0	0	0	0	0	http://www.ncbi.nlm.nih.gov/nuccore/NM_001000579.1
NM_001000580.1	mRNA	Olr791	protein_coding	939	0	0	0	0	0	0	0	0	0	0	0	0	http://www.ncbi.nlm.nih.gov/nuccore/NM_001000580.1
NM_001000581.1	mRNA	Olr838	protein_coding	957	0	0	0	0	0	0	0	0	0	0	0	0	http://www.ncbi.nlm.nih.gov/nuccore/NM_001000581.1
NM_001000582.1	mRNA	Olr854	protein_coding	942	0	2	2	1	4	0	0	0.0724284191298334	0.0962456214861786	0.0414973827859397	0.14026083553438	0	http://www.ncbi.nlm.nih.gov/nuccore/NM_001000582.1
NM_001000583.1	mRNA	Olr857	protein_coding	948	0	0	0	0	0	0	0	0	0	0	0	0	http://www.ncbi.nlm.nih.gov/nuccore/NM_001000583.1
NM_001000584.1	mRNA	Olr858	protein_coding	939	0	0	0	0	0	0	0	0	0	0	0	0	http://www.ncbi.nlm.nih.gov/nuccore/NM_001000584.1
NM_001000585.1	mRNA	Olr859	protein_coding	948	0	0	0	0	0	0	0	0	0	0	0	0	http://www.ncbi.nlm.nih.gov/nuccore/NM_001000585.1
NM_001000586.1	mRNA	Olr879	protein_coding	939	0	0	0	0	0	0	0	0	0	0	0	0	http://www.ncbi.nlm.nih.gov/nuccore/NM_001000586.1
NM_001000587.1	mRNA	Olr916	protein_coding	954	0	0	0	0	0	0	0	0	0	0	0	0	http://www.ncbi.nlm.nih.gov/nuccore/NM_001000587.1
NM_001000588.1	mRNA	Olr927	protein_coding	963	0	0	0	0	0	0	0	0	0	0	0	0	http://www.ncbi.nlm.nih.gov/nuccore/NM_001000588.1
NM_001000589.1	mRNA	Olr960	protein_coding	942	0	0	0	0	0	0	0	0	0	0	0	0	http://www.ncbi.nlm.nih.gov/nuccore/NM_001000589.1
NM_001000590.1	mRNA	Olr987	protein_coding	960	0	0	0	0	0	0	0	0	0	0	0	0	http://www.ncbi.nlm.nih.gov/nuccore/NM_001000590.1
NM_001000591.1	mRNA	Olr1070	protein_coding	960	0	0	0	0	0	0	0	0	0	0	0	0	http://www.ncbi.nlm.nih.gov/nuccore/NM_001000591.1
NM_001000592.1	mRNA	Olr1081	protein_coding	954	0	0	0	0	0	0	0	0	0	0	0	0	http://www.ncbi.nlm.nih.gov/nuccore/NM_001000592.1
NM_001000593.1	mRNA	Olr1091	protein_coding	936	0	0	0	0	0	0	0	0	0	0	0	0	http://www.ncbi.nlm.nih.gov/nuccore/NM_001000593.1
NM_001000594.1	mRNA	Olr1193	protein_coding	963	4	0	0	0	0	0	0.162860194126879	0	0	0	0	0	http://www.ncbi.nlm.nih.gov/nuccore/NM_001000594.1
NM_001000595.1	mRNA	Olr1230	protein_coding	942	0	0	0	1	0	0	0	0	0	0.0414973827859397	0	0	http://www.ncbi.nlm.nih.gov/nuccore/NM_001000595.1
NM_001000596.1	mRNA	Olr1257	protein_coding	936	0	0	0	0	0	0	0	0	0	0	0	0	http://www.ncbi.nlm.nih.gov/nuccore/NM_001000596.1
NM_001000597.1	mRNA	Olr1294	protein_coding	936	0	0	0	0	0	0	0	0	0	0	0	0	http://www.ncbi.nlm.nih.gov/nuccore/NM_001000597.1
NM_001000598.1	mRNA	Olr1295	protein_coding	945	0	0	0	0	0	0	0	0	0	0	0	0	http://www.ncbi.nlm.nih.gov/nuccore/NM_001000598.1
NM_001000599.1	mRNA	Olr1328	protein_coding	924	0	0	0	0	0	0	0	0	0	0	0	0	http://www.ncbi.nlm.nih.gov/nuccore/NM_001000599.1
NM_001000600.1	mRNA	Olr796	protein_coding	936	0	0	0	0	0	0	0	0	0	0	0	0	http://www.ncbi.nlm.nih.gov/nuccore/NM_001000600.1
NM_001000601.1	mRNA	Olr795	protein_coding	939	0	0	0	0	0	0	0	0	0	0	0	0	http://www.ncbi.nlm.nih.gov/nuccore/NM_001000601.1
NM_001000602.1	mRNA	Olr788	protein_coding	939	0	0	0	0	0	0	0	0	0	0	0	0	http://www.ncbi.nlm.nih.gov/nuccore/NM_001000602.1
NM_001000603.1	mRNA	Olr785	protein_coding	963	0	0	0	0	1	0	0	0	0	0	0.0343005470076287	0	http://www.ncbi.nlm.nih.gov/nuccore/NM_001000603.1
NM_001000604.1	mRNA	Olr784	protein_coding	939	0	0	0	0	0	0	0	0	0	0	0	0	http://www.ncbi.nlm.nih.gov/nuccore/NM_001000604.1
NM_001000605.1	mRNA	Olr782	protein_coding	939	0	0	2	0	0	0	0	0	0.096553115484537	0	0	0	http://www.ncbi.nlm.nih.gov/nuccore/NM_001000605.1
NM_001000606.1	mRNA	Olr780	protein_coding	939	0	0	0	0	0	0	0	0	0	0	0	0	http://www.ncbi.nlm.nih.gov/nuccore/NM_001000606.1
NM_001000607.1	mRNA	Olr778	protein_coding	927	0	0	0	0	0	0	0	0	0	0	0	0	http://www.ncbi.nlm.nih.gov/nuccore/NM_001000607.1
NM_001000608.1	mRNA	Olr776	protein_coding	939	0	0	0	0	0	0	0	0	0	0	0	0	http://www.ncbi.nlm.nih.gov/nuccore/NM_001000608.1
NM_001000609.1	mRNA	Olr772	protein_coding	939	0	0	0	0	0	0	0	0	0	0	0	0	http://www.ncbi.nlm.nih.gov/nuccore/NM_001000609.1
NM_001000610.1	mRNA	Olr771	protein_coding	945	0	0	0	0	0	0	0	0	0	0	0	0	http://www.ncbi.nlm.nih.gov/nuccore/NM_001000610.1
NM_001000611.1	mRNA	Olr767	protein_coding	939	0	0	0	0	0	0	0	0	0	0	0	0	http://www.ncbi.nlm.nih.gov/nuccore/NM_001000611.1
NM_001000613.1	mRNA	Olr757	protein_coding	936	0	0	0	0	0	0	0	0	0	0	0	0	http://www.ncbi.nlm.nih.gov/nuccore/NM_001000613.1
NM_001000614.1	mRNA	Olr756	protein_coding	918	0	0	0	0	0	0	0	0	0	0	0	0	http://www.ncbi.nlm.nih.gov/nuccore/NM_001000614.1
NM_001000615.1	mRNA	Olr749	protein_coding	939	0	0	0	0	0	0	0	0	0	0	0	0	http://www.ncbi.nlm.nih.gov/nuccore/NM_001000615.1
NM_001000616.1	mRNA	Olr737	protein_coding	927	0	0	0	0	0	0	0	0	0	0	0	0	http://www.ncbi.nlm.nih.gov/nuccore/NM_001000616.1
NM_001000617.1	mRNA	Olr734	protein_coding	930	0	0	0	0	0	0	0	0	0	0	0	0	http://www.ncbi.nlm.nih.gov/nuccore/NM_001000617.1
NM_001000618.1	mRNA	Olr733	protein_coding	930	0	0	0	0	0	0	0	0	0	0	0	0	http://www.ncbi.nlm.nih.gov/nuccore/NM_001000618.1
NM_001000619.1	mRNA	Olr727	protein_coding	930	0	0	0	0	0	0	0	0	0	0	0	0	http://www.ncbi.nlm.nih.gov/nuccore/NM_001000619.1
NM_001000620.2	mRNA	Olr726	protein_coding	873	0	0	0	0	0	0	0	0	0	0	0	0	http://www.ncbi.nlm.nih.gov/nuccore/NM_001000620.2
NM_001000621.1	mRNA	Olr717	protein_coding	951	0	0	0	0	0	0	0	0	0	0	0	0	http://www.ncbi.nlm.nih.gov/nuccore/NM_001000621.1
NM_001000622.1	mRNA	Olr716	protein_coding	954	0	0	0	0	0	0	0	0	0	0	0	0	http://www.ncbi.nlm.nih.gov/nuccore/NM_001000622.1
NM_001000623.1	mRNA	Olr715	protein_coding	924	0	0	0	0	0	0	0	0	0	0	0	0	http://www.ncbi.nlm.nih.gov/nuccore/NM_001000623.1
NM_001000624.1	mRNA	Olr712	protein_coding	954	0	0	0	0	1	0	0	0	0	0	0.0346241370737384	0	http://www.ncbi.nlm.nih.gov/nuccore/NM_001000624.1
NM_001000625.1	mRNA	Olr711	protein_coding	945	0	0	0	0	0	0	0	0	0	0	0	0	http://www.ncbi.nlm.nih.gov/nuccore/NM_001000625.1
NM_001000626.1	mRNA	Olr704	protein_coding	924	0	0	1	0	0	0	0	0	0.0490602680952274	0	0	0	http://www.ncbi.nlm.nih.gov/nuccore/NM_001000626.1
NM_001000627.1	mRNA	Olr701	protein_coding	918	3	0	0	0	0	0	0.128132652732177	0	0	0	0	0	http://www.ncbi.nlm.nih.gov/nuccore/NM_001000627.1
NM_001000628.1	mRNA	Olr695	protein_coding	936	0	0	0	0	0	0	0	0	0	0	0	0	http://www.ncbi.nlm.nih.gov/nuccore/NM_001000628.1
NM_001000629.1	mRNA	Olr693	protein_coding	918	0	0	0	0	0	0	0	0	0	0	0	0	http://www.ncbi.nlm.nih.gov/nuccore/NM_001000629.1
NM_001000630.1	mRNA	Olr691	protein_coding	951	0	0	0	0	0	0	0	0	0	0	0	0	http://www.ncbi.nlm.nih.gov/nuccore/NM_001000630.1
NM_001000631.1	mRNA	Olr681	protein_coding	936	0	0	0	0	0	0	0	0	0	0	0	0	http://www.ncbi.nlm.nih.gov/nuccore/NM_001000631.1
NM_001000632.1	mRNA	Olr675	protein_coding	936	0	0	0	0	0	0	0	0	0	0	0	0	http://www.ncbi.nlm.nih.gov/nuccore/NM_001000632.1
NM_001000633.1	mRNA	Olr670	protein_coding	936	0	0	0	0	0	0	0	0	0	0	0	0	http://www.ncbi.nlm.nih.gov/nuccore/NM_001000633.1
NM_001000634.1	mRNA	Olr665	protein_coding	936	0	0	0	0	0	0	0	0	0	0	0	0	http://www.ncbi.nlm.nih.gov/nuccore/NM_001000634.1
NM_001000635.1	mRNA	Olr660	protein_coding	924	0	0	0	0	0	0	0	0	0	0	0	0	http://www.ncbi.nlm.nih.gov/nuccore/NM_001000635.1
NM_001000636.1	mRNA	Olr654	protein_coding	930	0	0	0	0	0	0	0	0	0	0	0	0	http://www.ncbi.nlm.nih.gov/nuccore/NM_001000636.1
NM_001000637.1	mRNA	Olr653	protein_coding	930	0	0	0	0	0	0	0	0	0	0	0	0	http://www.ncbi.nlm.nih.gov/nuccore/NM_001000637.1
NM_001000639.1	mRNA	Olr650	protein_coding	927	0	0	0	0	0	0	0	0	0	0	0	0	http://www.ncbi.nlm.nih.gov/nuccore/NM_001000639.1
NM_001000640.1	mRNA	Olr649	protein_coding	936	0	1	0	0	0	0	0	0.0364463519339226	0	0	0	0	http://www.ncbi.nlm.nih.gov/nuccore/NM_001000640.1
NM_001000641.1	mRNA	Olr648	protein_coding	936	0	0	0	0	0	0	0	0	0	0	0	0	http://www.ncbi.nlm.nih.gov/nuccore/NM_001000641.1
NM_001000642.1	mRNA	Olr646	protein_coding	921	0	0	0	0	0	0	0	0	0	0	0	0	http://www.ncbi.nlm.nih.gov/nuccore/NM_001000642.1
NM_001000643.1	mRNA	Olr641	protein_coding	909	0	0	0	0	0	0	0	0	0	0	0	0	http://www.ncbi.nlm.nih.gov/nuccore/NM_001000643.1
NM_001000644.1	mRNA	Olr640	protein_coding	930	0	0	0	0	0	0	0	0	0	0	0	0	http://www.ncbi.nlm.nih.gov/nuccore/NM_001000644.1
NM_001000645.1	mRNA	Olr636	protein_coding	942	0	0	0	0	0	0	0	0	0	0	0	0	http://www.ncbi.nlm.nih.gov/nuccore/NM_001000645.1
NM_001000646.1	mRNA	Olr635	protein_coding	930	0	0	0	0	0	0	0	0	0	0	0	0	http://www.ncbi.nlm.nih.gov/nuccore/NM_001000646.1
NM_001000647.1	mRNA	Olr634	protein_coding	942	0	0	0	0	0	0	0	0	0	0	0	0	http://www.ncbi.nlm.nih.gov/nuccore/NM_001000647.1
NM_001000648.1	mRNA	Olr633	protein_coding	912	0	0	0	0	0	0	0	0	0	0	0	0	http://www.ncbi.nlm.nih.gov/nuccore/NM_001000648.1
NM_001000649.1	mRNA	Olr625	protein_coding	936	0	0	0	0	0	0	0	0	0	0	0	0	http://www.ncbi.nlm.nih.gov/nuccore/NM_001000649.1
NM_001000650.1	mRNA	Olr624	protein_coding	915	0	0	0	0	0	0	0	0	0	0	0	0	http://www.ncbi.nlm.nih.gov/nuccore/NM_001000650.1
NM_001000651.1	mRNA	Olr623	protein_coding	837	0	0	0	0	0	0	0	0	0	0	0	0	http://www.ncbi.nlm.nih.gov/nuccore/NM_001000651.1
NM_001000652.1	mRNA	Olr621	protein_coding	850	0	0	0	0	0	0	0	0	0	0	0	0	http://www.ncbi.nlm.nih.gov/nuccore/NM_001000652.1
NM_001000654.1	mRNA	Olr613	protein_coding	933	0	0	0	0	0	0	0	0	0	0	0	0	http://www.ncbi.nlm.nih.gov/nuccore/NM_001000654.1
NM_001000655.1	mRNA	Olr608	protein_coding	981	0	0	0	0	0	0	0	0	0	0	0	0	http://www.ncbi.nlm.nih.gov/nuccore/NM_001000655.1
NM_001000656.1	mRNA	Olr604	protein_coding	957	0	0	0	0	0	0	0	0	0	0	0	0	http://www.ncbi.nlm.nih.gov/nuccore/NM_001000656.1
NM_001000657.1	mRNA	Olr594	protein_coding	936	0	0	0	0	0	0	0	0	0	0	0	0	http://www.ncbi.nlm.nih.gov/nuccore/NM_001000657.1
NM_001000658.1	mRNA	Olr590	protein_coding	933	0	0	0	0	0	0	0	0	0	0	0	0	http://www.ncbi.nlm.nih.gov/nuccore/NM_001000658.1
NM_001000659.1	mRNA	Olr587	protein_coding	936	0	0	0	0	0	0	0	0	0	0	0	0	http://www.ncbi.nlm.nih.gov/nuccore/NM_001000659.1
NM_001000660.1	mRNA	Olr586	protein_coding	936	0	0	0	0	0	0	0	0	0	0	0	0	http://www.ncbi.nlm.nih.gov/nuccore/NM_001000660.1
NM_001000661.1	mRNA	Olr584	protein_coding	939	0	2	0	0	1	0	0	0.0726598198299287	0	0	0.0351772383049483	0	http://www.ncbi.nlm.nih.gov/nuccore/NM_001000661.1
NM_001000662.1	mRNA	Olr582	protein_coding	933	0	0	0	0	0	0	0	0	0	0	0	0	http://www.ncbi.nlm.nih.gov/nuccore/NM_001000662.1
NM_001000663.1	mRNA	Olr581	protein_coding	939	0	0	0	0	0	0	0	0	0	0	0	0	http://www.ncbi.nlm.nih.gov/nuccore/NM_001000663.1
NM_001000664.1	mRNA	Olr569	protein_coding	930	0	0	0	0	0	0	0	0	0	0	0	0	http://www.ncbi.nlm.nih.gov/nuccore/NM_001000664.1
NM_001000665.1	mRNA	Olr566	protein_coding	945	0	0	0	1	0	0	0	0	0	0.0413656450628097	0	0	http://www.ncbi.nlm.nih.gov/nuccore/NM_001000665.1
NM_001000666.1	mRNA	Olr563	protein_coding	945	0	0	0	0	0	0	0	0	0	0	0	0	http://www.ncbi.nlm.nih.gov/nuccore/NM_001000666.1
NM_001000667.1	mRNA	Olr562	protein_coding	957	0	0	0	0	0	0	0	0	0	0	0	0	http://www.ncbi.nlm.nih.gov/nuccore/NM_001000667.1
NM_001000668.1	mRNA	Olr559	protein_coding	945	0	0	0	0	0	0	0	0	0	0	0	0	http://www.ncbi.nlm.nih.gov/nuccore/NM_001000668.1
NM_001000669.1	mRNA	Olr557	protein_coding	1023	0	0	0	0	0	0	0	0	0	0	0	0	http://www.ncbi.nlm.nih.gov/nuccore/NM_001000669.1
NM_001000670.1	mRNA	Olr551	protein_coding	313	0	0	0	0	0	0	0	0	0	0	0	0	http://www.ncbi.nlm.nih.gov/nuccore/NM_001000670.1
NM_001000671.1	mRNA	Olr537	protein_coding	939	0	0	0	0	0	0	0	0	0	0	0	0	http://www.ncbi.nlm.nih.gov/nuccore/NM_001000671.1
NM_001000672.1	mRNA	Olr535	protein_coding	942	0	0	1	0	0	0	0	0	0.0481228107430893	0	0	0	http://www.ncbi.nlm.nih.gov/nuccore/NM_001000672.1
NM_001000673.1	mRNA	Olr533	protein_coding	936	0	0	0	0	0	0	0	0	0	0	0	0	http://www.ncbi.nlm.nih.gov/nuccore/NM_001000673.1
NM_001000674.1	mRNA	Olr529	protein_coding	945	0	0	0	0	0	0	0	0	0	0	0	0	http://www.ncbi.nlm.nih.gov/nuccore/NM_001000674.1
NM_001000675.1	mRNA	Olr527	protein_coding	948	0	0	0	0	0	0	0	0	0	0	0	0	http://www.ncbi.nlm.nih.gov/nuccore/NM_001000675.1
NM_001000676.1	mRNA	Olr518	protein_coding	951	0	0	0	0	0	0	0	0	0	0	0	0	http://www.ncbi.nlm.nih.gov/nuccore/NM_001000676.1
NM_001000677.1	mRNA	Olr508	protein_coding	942	0	0	0	0	0	0	0	0	0	0	0	0	http://www.ncbi.nlm.nih.gov/nuccore/NM_001000677.1
NM_001000678.1	mRNA	Olr507	protein_coding	942	0	0	0	0	0	0	0	0	0	0	0	0	http://www.ncbi.nlm.nih.gov/nuccore/NM_001000678.1
NM_001000679.1	mRNA	Olr505	protein_coding	942	0	0	0	0	0	0	0	0	0	0	0	0	http://www.ncbi.nlm.nih.gov/nuccore/NM_001000679.1
NM_001000680.1	mRNA	Olr500	protein_coding	954	0	0	0	0	0	0	0	0	0	0	0	0	http://www.ncbi.nlm.nih.gov/nuccore/NM_001000680.1
NM_001000681.1	mRNA	Olr496	protein_coding	942	0	0	0	0	0	0	0	0	0	0	0	0	http://www.ncbi.nlm.nih.gov/nuccore/NM_001000681.1
NM_001000682.1	mRNA	Olr486	protein_coding	960	0	0	0	0	0	0	0	0	0	0	0	0	http://www.ncbi.nlm.nih.gov/nuccore/NM_001000682.1
NM_001000683.1	mRNA	Olr483	protein_coding	960	0	0	0	0	0	0	0	0	0	0	0	0	http://www.ncbi.nlm.nih.gov/nuccore/NM_001000683.1
NM_001000684.1	mRNA	Olr481	protein_coding	945	0	0	0	0	0	0	0	0	0	0	0	0	http://www.ncbi.nlm.nih.gov/nuccore/NM_001000684.1
NM_001000685.1	mRNA	Olr480	protein_coding	942	0	0	0	0	0	0	0	0	0	0	0	0	http://www.ncbi.nlm.nih.gov/nuccore/NM_001000685.1
NM_001000686.1	mRNA	Olr475	protein_coding	933	0	0	0	0	0	0	0	0	0	0	0	0	http://www.ncbi.nlm.nih.gov/nuccore/NM_001000686.1
NM_001000687.1	mRNA	Olr456	protein_coding	915	0	0	0	0	0	0	0	0	0	0	0	0	http://www.ncbi.nlm.nih.gov/nuccore/NM_001000687.1
NM_001000688.1	mRNA	Olr436	protein_coding	930	0	0	1	0	0	0	0	0	0.0487437502365485	0	0	0	http://www.ncbi.nlm.nih.gov/nuccore/NM_001000688.1
NM_001000689.1	mRNA	Olr34	protein_coding	939	0	0	0	0	0	0	0	0	0	0	0	0	http://www.ncbi.nlm.nih.gov/nuccore/NM_001000689.1
NM_001000690.1	mRNA	Olr32	protein_coding	1008	0	0	0	0	0	0	0	0	0	0	0	0	http://www.ncbi.nlm.nih.gov/nuccore/NM_001000690.1
NM_001000691.1	mRNA	Olr29	protein_coding	1008	0	0	0	0	0	0	0	0	0	0	0	0	http://www.ncbi.nlm.nih.gov/nuccore/NM_001000691.1
NM_001000692.1	mRNA	Olr25	protein_coding	993	0	0	0	0	0	0	0	0	0	0	0	0	http://www.ncbi.nlm.nih.gov/nuccore/NM_001000692.1
NM_001000693.1	mRNA	Olr24	protein_coding	942	0	0	0	0	0	0	0	0	0	0	0	0	http://www.ncbi.nlm.nih.gov/nuccore/NM_001000693.1
NM_001000694.1	mRNA	Olr16	protein_coding	951	0	0	0	0	0	0	0	0	0	0	0	0	http://www.ncbi.nlm.nih.gov/nuccore/NM_001000694.1
NM_001000695.1	mRNA	Olr14	protein_coding	942	0	0	0	0	0	0	0	0	0	0	0	0	http://www.ncbi.nlm.nih.gov/nuccore/NM_001000695.1
NM_001000697.1	mRNA	Olr1067	protein_coding	948	0	0	0	0	0	0	0	0	0	0	0	0	http://www.ncbi.nlm.nih.gov/nuccore/NM_001000697.1
NM_001000698.1	mRNA	Olr1060	protein_coding	957	0	0	0	0	0	0	0	0	0	0	0	0	http://www.ncbi.nlm.nih.gov/nuccore/NM_001000698.1
NM_001000699.1	mRNA	Olr1014	protein_coding	945	0	0	0	0	0	0	0	0	0	0	0	0	http://www.ncbi.nlm.nih.gov/nuccore/NM_001000699.1
NM_001000700.1	mRNA	Olr996	protein_coding	936	0	0	0	0	0	0	0	0	0	0	0	0	http://www.ncbi.nlm.nih.gov/nuccore/NM_001000700.1
NM_001000702.1	mRNA	Olr982	protein_coding	936	0	0	0	0	0	0	0	0	0	0	0	0	http://www.ncbi.nlm.nih.gov/nuccore/NM_001000702.1
NM_001000703.1	mRNA	Olr954	protein_coding	954	0	0	0	0	0	0	0	0	0	0	0	0	http://www.ncbi.nlm.nih.gov/nuccore/NM_001000703.1
NM_001000704.1	mRNA	Olr931	protein_coding	939	3	5	13	1	2	12	0.125267066249349	0.181649549574822	0.627595250649491	0.0416299622836583	0.0703544766098966	0.394059218693272	http://www.ncbi.nlm.nih.gov/nuccore/NM_001000704.1
NM_001000705.1	mRNA	Olr922	protein_coding	945	0	0	0	0	0	0	0	0	0	0	0	0	http://www.ncbi.nlm.nih.gov/nuccore/NM_001000705.1
NM_001000706.1	mRNA	Olr906	protein_coding	932	0	0	0	2	0	0	0	0	0	0.0838852673484017	0	0	http://www.ncbi.nlm.nih.gov/nuccore/NM_001000706.1
NM_001000707.1	mRNA	Olr877	protein_coding	939	0	0	0	0	0	0	0	0	0	0	0	0	http://www.ncbi.nlm.nih.gov/nuccore/NM_001000707.1
NM_001000709.1	mRNA	Olr1084	protein_coding	933	0	0	0	0	0	0	0	0	0	0	0	0	http://www.ncbi.nlm.nih.gov/nuccore/NM_001000709.1
NM_001000710.1	mRNA	Olr1083	protein_coding	933	0	0	0	0	0	0	0	0	0	0	0	0	http://www.ncbi.nlm.nih.gov/nuccore/NM_001000710.1
NM_001000711.1	mRNA	Olr1079	protein_coding	933	0	1	0	0	0	0	0	0.0365635427761538	0	0	0	0	http://www.ncbi.nlm.nih.gov/nuccore/NM_001000711.1
NM_001000712.1	mRNA	Olr1076	protein_coding	957	0	1	0	0	0	0	0	0.0356465887253412	0	0	0	0	http://www.ncbi.nlm.nih.gov/nuccore/NM_001000712.1
NM_001000715.1	mRNA	Olr1501	protein_coding	936	0	0	0	0	0	0	0	0	0	0	0	0	http://www.ncbi.nlm.nih.gov/nuccore/NM_001000715.1
NM_001000716.1	mRNA	Olr1496	protein_coding	933	0	0	0	0	0	0	0	0	0	0	0	0	http://www.ncbi.nlm.nih.gov/nuccore/NM_001000716.1
NM_001000717.1	mRNA	Olr1491	protein_coding	939	0	0	0	0	0	0	0	0	0	0	0	0	http://www.ncbi.nlm.nih.gov/nuccore/NM_001000717.1
NM_001000718.1	mRNA	Olr1490	protein_coding	939	0	0	0	0	0	0	0	0	0	0	0	0	http://www.ncbi.nlm.nih.gov/nuccore/NM_001000718.1
NM_001000719.1	mRNA	Olr1488	protein_coding	939	0	0	0	0	0	0	0	0	0	0	0	0	http://www.ncbi.nlm.nih.gov/nuccore/NM_001000719.1
NM_001000720.1	mRNA	Olr1486	protein_coding	939	0	0	0	0	0	0	0	0	0	0	0	0	http://www.ncbi.nlm.nih.gov/nuccore/NM_001000720.1
NM_001000721.1	mRNA	Olr1479	protein_coding	936	0	0	0	0	0	0	0	0	0	0	0	0	http://www.ncbi.nlm.nih.gov/nuccore/NM_001000721.1
NM_001000723.1	mRNA	Olr1470	protein_coding	945	0	0	0	0	0	0	0	0	0	0	0	0	http://www.ncbi.nlm.nih.gov/nuccore/NM_001000723.1
NM_001000724.1	mRNA	Olr1468	protein_coding	945	0	0	0	0	0	0	0	0	0	0	0	0	http://www.ncbi.nlm.nih.gov/nuccore/NM_001000724.1
NM_001000725.1	mRNA	Olr1558	protein_coding	948	0	0	0	0	0	0	0	0	0	0	0	0	http://www.ncbi.nlm.nih.gov/nuccore/NM_001000725.1
NM_001000726.1	mRNA	Olr1555	protein_coding	930	0	0	0	0	0	0	0	0	0	0	0	0	http://www.ncbi.nlm.nih.gov/nuccore/NM_001000726.1
NM_001000727.1	mRNA	Olr1551	protein_coding	930	0	0	0	0	0	0	0	0	0	0	0	0	http://www.ncbi.nlm.nih.gov/nuccore/NM_001000727.1
NM_001000728.1	mRNA	Olr1541	protein_coding	930	0	0	0	0	0	0	0	0	0	0	0	0	http://www.ncbi.nlm.nih.gov/nuccore/NM_001000728.1
NM_001000730.1	mRNA	Olr278	protein_coding	945	0	0	0	0	0	0	0	0	0	0	0	0	http://www.ncbi.nlm.nih.gov/nuccore/NM_001000730.1
NM_001000732.1	mRNA	Olr271	protein_coding	945	0	0	0	0	0	0	0	0	0	0	0	0	http://www.ncbi.nlm.nih.gov/nuccore/NM_001000732.1
NM_001000733.1	mRNA	Olr268	protein_coding	945	0	0	0	0	0	0	0	0	0	0	0	0	http://www.ncbi.nlm.nih.gov/nuccore/NM_001000733.1
NM_001000734.1	mRNA	Olr241	protein_coding	933	0	0	0	0	0	0	0	0	0	0	0	0	http://www.ncbi.nlm.nih.gov/nuccore/NM_001000734.1
NM_001000735.1	mRNA	Olr213	protein_coding	927	0	0	0	0	0	0	0	0	0	0	0	0	http://www.ncbi.nlm.nih.gov/nuccore/NM_001000735.1
NM_001000736.1	mRNA	Olr209	protein_coding	951	0	0	0	0	0	0	0	0	0	0	0	0	http://www.ncbi.nlm.nih.gov/nuccore/NM_001000736.1
NM_001000737.1	mRNA	Olr164	protein_coding	966	0	0	0	0	0	0	0	0	0	0	0	0	http://www.ncbi.nlm.nih.gov/nuccore/NM_001000737.1
NM_001000738.1	mRNA	Olr160	protein_coding	969	0	0	0	0	0	0	0	0	0	0	0	0	http://www.ncbi.nlm.nih.gov/nuccore/NM_001000738.1
NM_001000739.1	mRNA	Olr150	protein_coding	933	0	0	0	0	0	0	0	0	0	0	0	0	http://www.ncbi.nlm.nih.gov/nuccore/NM_001000739.1
NM_001000740.1	mRNA	Olr125	protein_coding	960	0	1	0	0	0	0	0	0.0355351931355745	0	0	0	0	http://www.ncbi.nlm.nih.gov/nuccore/NM_001000740.1
NM_001000742.1	mRNA	Olr111	protein_coding	948	0	0	0	0	0	0	0	0	0	0	0	0	http://www.ncbi.nlm.nih.gov/nuccore/NM_001000742.1
NM_001000743.1	mRNA	Olr110	protein_coding	966	0	1	0	1	0	0	0	0.0353144776502604	0	0.0404663919092704	0	0	http://www.ncbi.nlm.nih.gov/nuccore/NM_001000743.1
NM_001000744.1	mRNA	Olr101	protein_coding	951	0	0	0	0	0	0	0	0	0	0	0	0	http://www.ncbi.nlm.nih.gov/nuccore/NM_001000744.1
NM_001000745.1	mRNA	Olr89	protein_coding	951	0	0	0	0	0	0	0	0	0	0	0	0	http://www.ncbi.nlm.nih.gov/nuccore/NM_001000745.1
NM_001000746.1	mRNA	Olr88	protein_coding	948	0	0	0	0	0	0	0	0	0	0	0	0	http://www.ncbi.nlm.nih.gov/nuccore/NM_001000746.1
NM_001000747.1	mRNA	Olr86	protein_coding	939	0	0	0	0	0	0	0	0	0	0	0	0	http://www.ncbi.nlm.nih.gov/nuccore/NM_001000747.1
NM_001000748.1	mRNA	Olr60	protein_coding	963	0	0	0	0	0	0	0	0	0	0	0	0	http://www.ncbi.nlm.nih.gov/nuccore/NM_001000748.1
NM_001000749.1	mRNA	Olr57	protein_coding	945	0	0	0	0	0	0	0	0	0	0	0	0	http://www.ncbi.nlm.nih.gov/nuccore/NM_001000749.1
NM_001000750.1	mRNA	Olr1353	protein_coding	1002	0	1	0	0	0	0	0	0.0340456940221073	0	0	0	0	http://www.ncbi.nlm.nih.gov/nuccore/NM_001000750.1
NM_001000751.1	mRNA	Olr1351	protein_coding	960	0	0	0	0	0	0	0	0	0	0	0	0	http://www.ncbi.nlm.nih.gov/nuccore/NM_001000751.1
NM_001000752.1	mRNA	Olr1350	protein_coding	972	0	0	0	0	0	0	0	0	0	0	0	0	http://www.ncbi.nlm.nih.gov/nuccore/NM_001000752.1
NM_001000753.1	mRNA	Olr1345	protein_coding	939	1	0	0	0	0	0	0.041755688749783	0	0	0	0	0	http://www.ncbi.nlm.nih.gov/nuccore/NM_001000753.1
NM_001000754.1	mRNA	Olr363	protein_coding	939	0	0	0	0	0	0	0	0	0	0	0	0	http://www.ncbi.nlm.nih.gov/nuccore/NM_001000754.1
NM_001000755.1	mRNA	Olr360	protein_coding	915	0	0	0	0	0	0	0	0	0	0	0	0	http://www.ncbi.nlm.nih.gov/nuccore/NM_001000755.1
NM_001000756.1	mRNA	Olr358	protein_coding	933	0	0	0	0	0	0	0	0	0	0	0	0	http://www.ncbi.nlm.nih.gov/nuccore/NM_001000756.1
NM_001000757.1	mRNA	Olr348	protein_coding	924	0	0	0	0	0	0	0	0	0	0	0	0	http://www.ncbi.nlm.nih.gov/nuccore/NM_001000757.1
NM_001000758.1	mRNA	Olr347	protein_coding	924	0	0	0	0	0	0	0	0	0	0	0	0	http://www.ncbi.nlm.nih.gov/nuccore/NM_001000758.1
NM_001000759.1	mRNA	Olr336	protein_coding	963	0	0	0	0	0	0	0	0	0	0	0	0	http://www.ncbi.nlm.nih.gov/nuccore/NM_001000759.1
NM_001000761.1	mRNA	Olr330	protein_coding	939	1	0	0	0	0	0	0.041755688749783	0	0	0	0	0	http://www.ncbi.nlm.nih.gov/nuccore/NM_001000761.1
NM_001000762.1	mRNA	Olr322	protein_coding	936	0	0	0	0	0	0	0	0	0	0	0	0	http://www.ncbi.nlm.nih.gov/nuccore/NM_001000762.1
NM_001000764.1	mRNA	Olr312	protein_coding	936	3	3	0	0	0	3	0.125668563256558	0.109339055801768	0	0	0	0.0988305572523992	http://www.ncbi.nlm.nih.gov/nuccore/NM_001000764.1
NM_001000765.1	mRNA	Olr310	protein_coding	933	1	0	0	2	4	3	0.0420242140793636	0	0	0.0837953581658203	0.141613833947895	0.0991483403946899	http://www.ncbi.nlm.nih.gov/nuccore/NM_001000765.1
NM_001000766.1	mRNA	Olr306	protein_coding	933	0	0	0	0	0	0	0	0	0	0	0	0	http://www.ncbi.nlm.nih.gov/nuccore/NM_001000766.1
NM_001000767.1	mRNA	Olr289	protein_coding	930	0	4	0	0	0	0	0	0.14672595875334	0	0	0	0	http://www.ncbi.nlm.nih.gov/nuccore/NM_001000767.1
NM_001000768.1	mRNA	Olr7	protein_coding	942	0	0	0	0	0	0	0	0	0	0	0	0	http://www.ncbi.nlm.nih.gov/nuccore/NM_001000768.1
NM_001000769.1	mRNA	Olr1460	protein_coding	927	0	0	0	0	0	0	0	0	0	0	0	0	http://www.ncbi.nlm.nih.gov/nuccore/NM_001000769.1
NM_001000770.1	mRNA	Olr1459	protein_coding	927	0	0	0	0	0	0	0	0	0	0	0	0	http://www.ncbi.nlm.nih.gov/nuccore/NM_001000770.1
NM_001000771.1	mRNA	Olr1455	protein_coding	930	0	0	0	0	0	0	0	0	0	0	0	0	http://www.ncbi.nlm.nih.gov/nuccore/NM_001000771.1
NM_001000772.1	mRNA	Olr1453	protein_coding	927	0	0	0	0	0	0	0	0	0	0	0	0	http://www.ncbi.nlm.nih.gov/nuccore/NM_001000772.1
NM_001000774.1	mRNA	Olr1450	protein_coding	918	0	0	0	0	0	0	0	0	0	0	0	0	http://www.ncbi.nlm.nih.gov/nuccore/NM_001000774.1
NM_001000775.1	mRNA	Olr1449	protein_coding	921	0	0	0	0	0	0	0	0	0	0	0	0	http://www.ncbi.nlm.nih.gov/nuccore/NM_001000775.1
NM_001000776.1	mRNA	Olr1442	protein_coding	915	0	0	0	0	0	0	0	0	0	0	0	0	http://www.ncbi.nlm.nih.gov/nuccore/NM_001000776.1
NM_001000777.1	mRNA	Olr1435	protein_coding	918	0	0	0	0	0	0	0	0	0	0	0	0	http://www.ncbi.nlm.nih.gov/nuccore/NM_001000777.1
NM_001000778.1	mRNA	Olr1431	protein_coding	948	0	0	0	0	0	0	0	0	0	0	0	0	http://www.ncbi.nlm.nih.gov/nuccore/NM_001000778.1
NM_001000779.1	mRNA	Olr1424	protein_coding	939	7	0	0	0	0	2	0.292289821248481	0	0	0	0	0.0656765364488787	http://www.ncbi.nlm.nih.gov/nuccore/NM_001000779.1
NM_001000780.1	mRNA	Olr1421	protein_coding	963	0	0	0	0	0	0	0	0	0	0	0	0	http://www.ncbi.nlm.nih.gov/nuccore/NM_001000780.1
NM_001000781.1	mRNA	Olr1415	protein_coding	1008	0	0	0	0	0	0	0	0	0	0	0	0	http://www.ncbi.nlm.nih.gov/nuccore/NM_001000781.1
NM_001000782.1	mRNA	Olr1414	protein_coding	954	0	0	0	0	0	0	0	0	0	0	0	0	http://www.ncbi.nlm.nih.gov/nuccore/NM_001000782.1
NM_001000783.1	mRNA	Olr1411	protein_coding	933	0	0	1	0	0	0	0	0	0.0485870179206754	0	0	0	http://www.ncbi.nlm.nih.gov/nuccore/NM_001000783.1
NM_001000785.1	mRNA	Olr1408	protein_coding	942	0	0	0	0	0	0	0	0	0	0	0	0	http://www.ncbi.nlm.nih.gov/nuccore/NM_001000785.1
NM_001000786.1	mRNA	Olr1406	protein_coding	912	0	0	0	0	0	0	0	0	0	0	0	0	http://www.ncbi.nlm.nih.gov/nuccore/NM_001000786.1
NM_001000787.1	mRNA	Olr1404	protein_coding	948	0	1	0	0	0	0	0	0.0359850057069109	0	0	0	0	http://www.ncbi.nlm.nih.gov/nuccore/NM_001000787.1
NM_001000788.1	mRNA	Olr1388	protein_coding	936	0	1	0	0	0	0	0	0.0364463519339226	0	0	0	0	http://www.ncbi.nlm.nih.gov/nuccore/NM_001000788.1
NM_001000789.1	mRNA	Olr1338	protein_coding	948	0	0	0	0	0	0	0	0	0	0	0	0	http://www.ncbi.nlm.nih.gov/nuccore/NM_001000789.1
NM_001000791.1	mRNA	Olr1329	protein_coding	933	0	0	0	0	0	0	0	0	0	0	0	0	http://www.ncbi.nlm.nih.gov/nuccore/NM_001000791.1
NM_001000792.1	mRNA	Olr1321	protein_coding	933	0	0	0	0	0	0	0	0	0	0	0	0	http://www.ncbi.nlm.nih.gov/nuccore/NM_001000792.1
NM_001000793.1	mRNA	Olr1316	protein_coding	939	0	0	0	0	0	0	0	0	0	0	0	0	http://www.ncbi.nlm.nih.gov/nuccore/NM_001000793.1
NM_001000794.1	mRNA	Olr1313	protein_coding	936	0	0	0	0	0	0	0	0	0	0	0	0	http://www.ncbi.nlm.nih.gov/nuccore/NM_001000794.1
NM_001000795.1	mRNA	Olr1308	protein_coding	933	0	0	0	0	0	0	0	0	0	0	0	0	http://www.ncbi.nlm.nih.gov/nuccore/NM_001000795.1
NM_001000796.1	mRNA	Olr1303	protein_coding	927	0	0	0	0	0	0	0	0	0	0	0	0	http://www.ncbi.nlm.nih.gov/nuccore/NM_001000796.1
NM_001000797.1	mRNA	Olr1291	protein_coding	960	0	0	0	0	0	0	0	0	0	0	0	0	http://www.ncbi.nlm.nih.gov/nuccore/NM_001000797.1
NM_001000798.1	mRNA	Olr1288	protein_coding	945	0	0	0	0	0	0	0	0	0	0	0	0	http://www.ncbi.nlm.nih.gov/nuccore/NM_001000798.1
NM_001000799.1	mRNA	Olr1286	protein_coding	960	0	0	0	0	0	0	0	0	0	0	0	0	http://www.ncbi.nlm.nih.gov/nuccore/NM_001000799.1
NM_001000800.1	mRNA	Olr1275	protein_coding	936	0	0	0	0	0	0	0	0	0	0	0	0	http://www.ncbi.nlm.nih.gov/nuccore/NM_001000800.1
NM_001000801.1	mRNA	Olr1274	protein_coding	933	0	0	0	0	0	0	0	0	0	0	0	0	http://www.ncbi.nlm.nih.gov/nuccore/NM_001000801.1
NM_001000802.1	mRNA	Olr1266	protein_coding	936	0	0	0	0	0	0	0	0	0	0	0	0	http://www.ncbi.nlm.nih.gov/nuccore/NM_001000802.1
NM_001000803.1	mRNA	Olr1262	protein_coding	942	0	0	0	0	0	0	0	0	0	0	0	0	http://www.ncbi.nlm.nih.gov/nuccore/NM_001000803.1
NM_001000804.1	mRNA	Olr1261	protein_coding	942	0	0	0	0	0	0	0	0	0	0	0	0	http://www.ncbi.nlm.nih.gov/nuccore/NM_001000804.1
NM_001000805.1	mRNA	Olr1253	protein_coding	933	0	0	0	0	0	0	0	0	0	0	0	0	http://www.ncbi.nlm.nih.gov/nuccore/NM_001000805.1
NM_001000806.1	mRNA	Olr1250	protein_coding	933	0	0	0	0	0	0	0	0	0	0	0	0	http://www.ncbi.nlm.nih.gov/nuccore/NM_001000806.1
NM_001000807.1	mRNA	Olr1247	protein_coding	921	0	0	0	0	0	0	0	0	0	0	0	0	http://www.ncbi.nlm.nih.gov/nuccore/NM_001000807.1
NM_001000808.1	mRNA	Olr1246	protein_coding	933	0	0	0	0	0	0	0	0	0	0	0	0	http://www.ncbi.nlm.nih.gov/nuccore/NM_001000808.1
NM_001000809.1	mRNA	Olr1245	protein_coding	933	0	0	0	0	0	0	0	0	0	0	0	0	http://www.ncbi.nlm.nih.gov/nuccore/NM_001000809.1
NM_001000810.1	mRNA	Olr1244	protein_coding	933	0	0	0	0	0	0	0	0	0	0	0	0	http://www.ncbi.nlm.nih.gov/nuccore/NM_001000810.1
NM_001000811.1	mRNA	Olr1239	protein_coding	933	0	0	0	0	0	0	0	0	0	0	0	0	http://www.ncbi.nlm.nih.gov/nuccore/NM_001000811.1
NM_001000812.1	mRNA	Olr1236	protein_coding	936	0	0	0	0	0	0	0	0	0	0	0	0	http://www.ncbi.nlm.nih.gov/nuccore/NM_001000812.1
NM_001000813.1	mRNA	Olr1231	protein_coding	951	0	0	0	0	0	0	0	0	0	0	0	0	http://www.ncbi.nlm.nih.gov/nuccore/NM_001000813.1
NM_001000814.1	mRNA	Olr1220	protein_coding	942	0	0	0	0	0	0	0	0	0	0	0	0	http://www.ncbi.nlm.nih.gov/nuccore/NM_001000814.1
NM_001000815.1	mRNA	Olr1213	protein_coding	945	0	0	0	0	0	0	0	0	0	0	0	0	http://www.ncbi.nlm.nih.gov/nuccore/NM_001000815.1
NM_001000816.1	mRNA	Olr1206	protein_coding	927	0	0	0	0	0	0	0	0	0	0	0	0	http://www.ncbi.nlm.nih.gov/nuccore/NM_001000816.1
NM_001000817.1	mRNA	Olr1202	protein_coding	930	0	0	0	0	0	0	0	0	0	0	0	0	http://www.ncbi.nlm.nih.gov/nuccore/NM_001000817.1
NM_001000818.1	mRNA	Olr1201	protein_coding	933	0	0	0	0	3	0	0	0	0	0	0.106210375460921	0	http://www.ncbi.nlm.nih.gov/nuccore/NM_001000818.1
NM_001000819.1	mRNA	Olr1199	protein_coding	936	0	0	0	0	0	0	0	0	0	0	0	0	http://www.ncbi.nlm.nih.gov/nuccore/NM_001000819.1
NM_001000820.1	mRNA	Olr1194	protein_coding	930	0	0	0	0	0	0	0	0	0	0	0	0	http://www.ncbi.nlm.nih.gov/nuccore/NM_001000820.1
NM_001000821.1	mRNA	Olr868	protein_coding	948	0	0	0	0	0	0	0	0	0	0	0	0	http://www.ncbi.nlm.nih.gov/nuccore/NM_001000821.1
NM_001000822.1	mRNA	Olr860	protein_coding	948	0	0	0	0	0	0	0	0	0	0	0	0	http://www.ncbi.nlm.nih.gov/nuccore/NM_001000822.1
NM_001000823.1	mRNA	Olr427	protein_coding	924	0	0	0	0	0	0	0	0	0	0	0	0	http://www.ncbi.nlm.nih.gov/nuccore/NM_001000823.1
NM_001000824.1	mRNA	Olr421	protein_coding	993	0	0	0	0	0	0	0	0	0	0	0	0	http://www.ncbi.nlm.nih.gov/nuccore/NM_001000824.1
NM_001000825.1	mRNA	Olr418	protein_coding	933	0	0	0	0	0	0	0	0	0	0	0	0	http://www.ncbi.nlm.nih.gov/nuccore/NM_001000825.1
NM_001000826.1	mRNA	Olr413	protein_coding	939	1	0	0	1	0	0	0.041755688749783	0	0	0.0416299622836583	0	0	http://www.ncbi.nlm.nih.gov/nuccore/NM_001000826.1
NM_001000827.1	mRNA	Olr409	protein_coding	942	0	0	0	0	0	0	0	0	0	0	0	0	http://www.ncbi.nlm.nih.gov/nuccore/NM_001000827.1
NM_001000828.1	mRNA	Olr407	protein_coding	939	0	0	0	0	0	0	0	0	0	0	0	0	http://www.ncbi.nlm.nih.gov/nuccore/NM_001000828.1
NM_001000829.1	mRNA	Olr401	protein_coding	939	0	0	0	0	0	0	0	0	0	0	0	0	http://www.ncbi.nlm.nih.gov/nuccore/NM_001000829.1
NM_001000830.1	mRNA	Olr398	protein_coding	930	0	0	0	0	0	0	0	0	0	0	0	0	http://www.ncbi.nlm.nih.gov/nuccore/NM_001000830.1
NM_001000831.1	mRNA	Olr396	protein_coding	939	1	0	0	0	0	0	0.041755688749783	0	0	0	0	0	http://www.ncbi.nlm.nih.gov/nuccore/NM_001000831.1
NM_001000832.1	mRNA	Olr1642	protein_coding	957	0	0	0	0	0	0	0	0	0	0	0	0	http://www.ncbi.nlm.nih.gov/nuccore/NM_001000832.1
NM_001000833.1	mRNA	Olr1639	protein_coding	942	0	0	0	0	0	3	0	0	0	0	0	0.098201063257161	http://www.ncbi.nlm.nih.gov/nuccore/NM_001000833.1
NM_001000834.1	mRNA	Olr1638	protein_coding	936	1	1	0	0	0	0	0.0418895210855195	0.0364463519339226	0	0	0	0	http://www.ncbi.nlm.nih.gov/nuccore/NM_001000834.1
NM_001000835.1	mRNA	Olr1633	protein_coding	933	0	0	0	0	0	0	0	0	0	0	0	0	http://www.ncbi.nlm.nih.gov/nuccore/NM_001000835.1
NM_001000836.1	mRNA	Olr1632	protein_coding	975	0	0	0	0	0	0	0	0	0	0	0	0	http://www.ncbi.nlm.nih.gov/nuccore/NM_001000836.1
NM_001000837.1	mRNA	Olr1631	protein_coding	975	0	0	0	0	0	0	0	0	0	0	0	0	http://www.ncbi.nlm.nih.gov/nuccore/NM_001000837.1
NM_001000838.1	mRNA	Olr1622	protein_coding	939	0	0	0	0	0	0	0	0	0	0	0	0	http://www.ncbi.nlm.nih.gov/nuccore/NM_001000838.1
NM_001000839.1	mRNA	Olr1617	protein_coding	936	0	0	0	0	0	0	0	0	0	0	0	0	http://www.ncbi.nlm.nih.gov/nuccore/NM_001000839.1
NM_001000840.1	mRNA	Olr1616	protein_coding	936	0	0	0	0	0	0	0	0	0	0	0	0	http://www.ncbi.nlm.nih.gov/nuccore/NM_001000840.1
NM_001000841.1	mRNA	Olr1614	protein_coding	939	0	2	0	0	0	0	0	0.0726598198299287	0	0	0	0	http://www.ncbi.nlm.nih.gov/nuccore/NM_001000841.1
NM_001000842.1	mRNA	Olr821	protein_coding	963	0	0	0	0	0	0	0	0	0	0	0	0	http://www.ncbi.nlm.nih.gov/nuccore/NM_001000842.1
NM_001000843.1	mRNA	Olr819	protein_coding	942	0	0	0	0	0	0	0	0	0	0	0	0	http://www.ncbi.nlm.nih.gov/nuccore/NM_001000843.1
NM_001000844.1	mRNA	Olr818	protein_coding	933	0	0	0	0	0	0	0	0	0	0	0	0	http://www.ncbi.nlm.nih.gov/nuccore/NM_001000844.1
NM_001000845.1	mRNA	Olr816	protein_coding	933	0	0	0	0	0	0	0	0	0	0	0	0	http://www.ncbi.nlm.nih.gov/nuccore/NM_001000845.1
NM_001000846.1	mRNA	Olr813	protein_coding	942	0	0	0	0	0	0	0	0	0	0	0	0	http://www.ncbi.nlm.nih.gov/nuccore/NM_001000846.1
NM_001000847.1	mRNA	Olr812	protein_coding	933	0	0	0	0	0	0	0	0	0	0	0	0	http://www.ncbi.nlm.nih.gov/nuccore/NM_001000847.1
NM_001000848.1	mRNA	Olr811	protein_coding	936	0	0	0	0	0	0	0	0	0	0	0	0	http://www.ncbi.nlm.nih.gov/nuccore/NM_001000848.1
NM_001000849.1	mRNA	Olr809	protein_coding	936	0	0	0	0	0	0	0	0	0	0	0	0	http://www.ncbi.nlm.nih.gov/nuccore/NM_001000849.1
NM_001000850.1	mRNA	Olr808	protein_coding	957	0	0	1	0	0	0	0	0	0.0473685347126334	0	0	0	http://www.ncbi.nlm.nih.gov/nuccore/NM_001000850.1
NM_001000851.1	mRNA	Olr807	protein_coding	951	0	0	0	0	0	0	0	0	0	0	0	0	http://www.ncbi.nlm.nih.gov/nuccore/NM_001000851.1
NM_001000852.1	mRNA	Olr804	protein_coding	954	0	0	0	0	0	0	0	0	0	0	0	0	http://www.ncbi.nlm.nih.gov/nuccore/NM_001000852.1
NM_001000853.1	mRNA	Olr803	protein_coding	939	0	0	0	0	0	0	0	0	0	0	0	0	http://www.ncbi.nlm.nih.gov/nuccore/NM_001000853.1
NM_001000854.1	mRNA	Olr799	protein_coding	945	0	0	0	0	0	0	0	0	0	0	0	0	http://www.ncbi.nlm.nih.gov/nuccore/NM_001000854.1
NM_001000855.1	mRNA	Olr844	protein_coding	954	0	0	0	0	0	0	0	0	0	0	0	0	http://www.ncbi.nlm.nih.gov/nuccore/NM_001000855.1
NM_001000856.1	mRNA	Olr386	protein_coding	975	0	0	0	0	0	0	0	0	0	0	0	0	http://www.ncbi.nlm.nih.gov/nuccore/NM_001000856.1
NM_001000857.1	mRNA	Olr1380	protein_coding	942	0	0	0	0	0	0	0	0	0	0	0	0	http://www.ncbi.nlm.nih.gov/nuccore/NM_001000857.1
NM_001000858.1	mRNA	Olr1364	protein_coding	963	0	0	0	0	0	0	0	0	0	0	0	0	http://www.ncbi.nlm.nih.gov/nuccore/NM_001000858.1
NM_001000859.1	mRNA	Olr1192	protein_coding	963	0	0	0	0	0	0	0	0	0	0	0	0	http://www.ncbi.nlm.nih.gov/nuccore/NM_001000859.1
NM_001000862.1	mRNA	Olr1186	protein_coding	999	0	0	0	0	0	0	0	0	0	0	0	0	http://www.ncbi.nlm.nih.gov/nuccore/NM_001000862.1
NM_001000864.1	mRNA	Olr1179	protein_coding	930	0	0	0	0	0	0	0	0	0	0	0	0	http://www.ncbi.nlm.nih.gov/nuccore/NM_001000864.1
NM_001000867.1	mRNA	Olr1166	protein_coding	939	0	0	0	0	0	0	0	0	0	0	0	0	http://www.ncbi.nlm.nih.gov/nuccore/NM_001000867.1
NM_001000868.1	mRNA	Olr1165	protein_coding	930	0	0	0	0	0	0	0	0	0	0	0	0	http://www.ncbi.nlm.nih.gov/nuccore/NM_001000868.1
NM_001000869.1	mRNA	Olr1163	protein_coding	939	0	0	0	0	0	0	0	0	0	0	0	0	http://www.ncbi.nlm.nih.gov/nuccore/NM_001000869.1
NM_001000870.1	mRNA	Olr1162	protein_coding	930	0	0	0	0	0	0	0	0	0	0	0	0	http://www.ncbi.nlm.nih.gov/nuccore/NM_001000870.1
NM_001000871.1	mRNA	Olr1159	protein_coding	930	0	0	1	0	3	0	0	0	0.0487437502365485	0	0.106552989575311	0	http://www.ncbi.nlm.nih.gov/nuccore/NM_001000871.1
NM_001000872.1	mRNA	Olr1158	protein_coding	942	0	0	0	0	0	0	0	0	0	0	0	0	http://www.ncbi.nlm.nih.gov/nuccore/NM_001000872.1
NM_001000873.1	mRNA	Olr1156	protein_coding	939	0	0	0	0	0	0	0	0	0	0	0	0	http://www.ncbi.nlm.nih.gov/nuccore/NM_001000873.1
NM_001000874.1	mRNA	Olr1149	protein_coding	972	0	0	0	0	0	0	0	0	0	0	0	0	http://www.ncbi.nlm.nih.gov/nuccore/NM_001000874.1
NM_001000875.1	mRNA	Olr1148	protein_coding	939	0	0	0	0	0	0	0	0	0	0	0	0	http://www.ncbi.nlm.nih.gov/nuccore/NM_001000875.1
NM_001000876.1	mRNA	Olr1144	protein_coding	939	0	0	0	0	0	0	0	0	0	0	0	0	http://www.ncbi.nlm.nih.gov/nuccore/NM_001000876.1
NM_001000877.1	mRNA	Olr1142	protein_coding	939	0	0	0	0	0	0	0	0	0	0	0	0	http://www.ncbi.nlm.nih.gov/nuccore/NM_001000877.1
NM_001000878.1	mRNA	Olr1135	protein_coding	939	0	0	0	0	0	0	0	0	0	0	0	0	http://www.ncbi.nlm.nih.gov/nuccore/NM_001000878.1
NM_001000879.1	mRNA	Olr1129	protein_coding	963	0	0	0	0	0	0	0	0	0	0	0	0	http://www.ncbi.nlm.nih.gov/nuccore/NM_001000879.1
NM_001000880.1	mRNA	Olr1126	protein_coding	939	0	0	0	0	0	0	0	0	0	0	0	0	http://www.ncbi.nlm.nih.gov/nuccore/NM_001000880.1
NM_001000881.1	mRNA	Olr1125	protein_coding	939	0	0	0	0	0	0	0	0	0	0	0	0	http://www.ncbi.nlm.nih.gov/nuccore/NM_001000881.1
NM_001000882.1	mRNA	Olr1122	protein_coding	939	0	0	0	0	0	0	0	0	0	0	0	0	http://www.ncbi.nlm.nih.gov/nuccore/NM_001000882.1
NM_001000883.1	mRNA	Olr1118	protein_coding	966	0	0	0	0	0	0	0	0	0	0	0	0	http://www.ncbi.nlm.nih.gov/nuccore/NM_001000883.1
NM_001000884.1	mRNA	Olr1117	protein_coding	939	0	0	0	0	0	0	0	0	0	0	0	0	http://www.ncbi.nlm.nih.gov/nuccore/NM_001000884.1
NM_001000885.1	mRNA	Olr1115	protein_coding	939	0	0	0	0	0	0	0	0	0	0	0	0	http://www.ncbi.nlm.nih.gov/nuccore/NM_001000885.1
NM_001000886.1	mRNA	Olr1710	protein_coding	939	0	0	0	0	0	0	0	0	0	0	0	0	http://www.ncbi.nlm.nih.gov/nuccore/NM_001000886.1
NM_001000887.1	mRNA	Olr1705	protein_coding	939	0	0	0	0	0	0	0	0	0	0	0	0	http://www.ncbi.nlm.nih.gov/nuccore/NM_001000887.1
NM_001000888.1	mRNA	Olr1692	protein_coding	969	0	0	0	0	0	0	0	0	0	0	0	0	http://www.ncbi.nlm.nih.gov/nuccore/NM_001000888.1
NM_001000889.1	mRNA	Olr1689	protein_coding	972	0	0	0	0	0	0	0	0	0	0	0	0	http://www.ncbi.nlm.nih.gov/nuccore/NM_001000889.1
NM_001000890.1	mRNA	Olr1682	protein_coding	939	0	0	1	0	1	0	0	0	0.0482765577422685	0	0.0351772383049483	0	http://www.ncbi.nlm.nih.gov/nuccore/NM_001000890.1
NM_001000891.1	mRNA	Olr1680	protein_coding	1044	0	0	0	0	0	0	0	0	0	0	0	0	http://www.ncbi.nlm.nih.gov/nuccore/NM_001000891.1
NM_001000892.1	mRNA	Olr1679	protein_coding	939	0	0	0	0	0	0	0	0	0	0	0	0	http://www.ncbi.nlm.nih.gov/nuccore/NM_001000892.1
NM_001000893.1	mRNA	Olr1678	protein_coding	939	0	0	0	0	0	0	0	0	0	0	0	0	http://www.ncbi.nlm.nih.gov/nuccore/NM_001000893.1
NM_001000894.1	mRNA	Olr1675	protein_coding	939	0	0	0	0	0	0	0	0	0	0	0	0	http://www.ncbi.nlm.nih.gov/nuccore/NM_001000894.1
NM_001000895.1	mRNA	Olr1670	protein_coding	939	0	0	0	0	0	0	0	0	0	0	0	0	http://www.ncbi.nlm.nih.gov/nuccore/NM_001000895.1
NM_001000896.1	mRNA	Olr1726	protein_coding	933	0	0	0	0	0	0	0	0	0	0	0	0	http://www.ncbi.nlm.nih.gov/nuccore/NM_001000896.1
NM_001000897.1	mRNA	Olr837	protein_coding	948	0	0	0	0	0	0	0	0	0	0	0	0	http://www.ncbi.nlm.nih.gov/nuccore/NM_001000897.1
NM_001000898.1	mRNA	Olr832	protein_coding	933	0	0	0	0	0	0	0	0	0	0	0	0	http://www.ncbi.nlm.nih.gov/nuccore/NM_001000898.1
NM_001000899.1	mRNA	Olr831	protein_coding	933	0	0	0	0	0	0	0	0	0	0	0	0	http://www.ncbi.nlm.nih.gov/nuccore/NM_001000899.1
NM_001000900.1	mRNA	Olr830	protein_coding	963	0	0	0	0	0	0	0	0	0	0	0	0	http://www.ncbi.nlm.nih.gov/nuccore/NM_001000900.1
NM_001000901.1	mRNA	Olr829	protein_coding	984	0	0	0	0	0	0	0	0	0	0	0	0	http://www.ncbi.nlm.nih.gov/nuccore/NM_001000901.1
NM_001000902.1	mRNA	Olr827	protein_coding	984	0	0	0	5	0	0	0	0	0	0.198630765164406	0	0	http://www.ncbi.nlm.nih.gov/nuccore/NM_001000902.1
NM_001000903.1	mRNA	Olr826	protein_coding	984	0	3	0	0	0	0	0	0.104005443323633	0	0	0	0	http://www.ncbi.nlm.nih.gov/nuccore/NM_001000903.1
NM_001000904.1	mRNA	Olr825	protein_coding	984	0	0	0	0	0	0	0	0	0	0	0	0	http://www.ncbi.nlm.nih.gov/nuccore/NM_001000904.1
NM_001000905.1	mRNA	Olr824	protein_coding	984	0	0	0	0	0	0	0	0	0	0	0	0	http://www.ncbi.nlm.nih.gov/nuccore/NM_001000905.1
NM_001000906.1	mRNA	Olr1104	protein_coding	960	0	0	0	0	4	0	0	0	0	0	0.13763094486811	0	http://www.ncbi.nlm.nih.gov/nuccore/NM_001000906.1
NM_001000908.1	mRNA	Olr1565	protein_coding	945	8	0	1	3	2	5	0.331924586125259	0	0.0479700399153335	0.124096935188429	0.06990778152031	0.163148856416659	http://www.ncbi.nlm.nih.gov/nuccore/NM_001000908.1
NM_001000909.1	mRNA	Olr1602	protein_coding	978	0	0	0	0	0	0	0	0	0	0	0	0	http://www.ncbi.nlm.nih.gov/nuccore/NM_001000909.1
NM_001000910.1	mRNA	Olr1598	protein_coding	933	0	0	0	0	0	0	0	0	0	0	0	0	http://www.ncbi.nlm.nih.gov/nuccore/NM_001000910.1
NM_001000911.1	mRNA	Olr1597	protein_coding	942	0	0	0	0	0	0	0	0	0	0	0	0	http://www.ncbi.nlm.nih.gov/nuccore/NM_001000911.1
NM_001000912.1	mRNA	Olr1591	protein_coding	951	4	0	1	0	0	7	0.164915212349301	0	0.0476673898212304	0	0	0.226967336529169	http://www.ncbi.nlm.nih.gov/nuccore/NM_001000912.1
NM_001000913.1	mRNA	Olr1587	protein_coding	939	92	26	9	22	17	46	3.84152336498003	0.944577657789073	0.434489019680417	0.915859170240483	0.598013051184121	1.51056033832421	http://www.ncbi.nlm.nih.gov/nuccore/NM_001000913.1
NM_001000914.1	mRNA	Olr392	protein_coding	951	0	0	0	0	0	0	0	0	0	0	0	0	http://www.ncbi.nlm.nih.gov/nuccore/NM_001000914.1
NM_001000915.1	mRNA	Olr790	protein_coding	939	0	0	0	0	0	0	0	0	0	0	0	0	http://www.ncbi.nlm.nih.gov/nuccore/NM_001000915.1
NM_001000916.1	mRNA	Olr786	protein_coding	936	0	0	0	0	0	0	0	0	0	0	0	0	http://www.ncbi.nlm.nih.gov/nuccore/NM_001000916.1
NM_001000917.1	mRNA	Olr779	protein_coding	939	0	0	0	0	0	0	0	0	0	0	0	0	http://www.ncbi.nlm.nih.gov/nuccore/NM_001000917.1
NM_001000918.1	mRNA	Olr774	protein_coding	939	0	0	0	0	0	0	0	0	0	0	0	0	http://www.ncbi.nlm.nih.gov/nuccore/NM_001000918.1
NM_001000919.1	mRNA	Olr768	protein_coding	939	0	0	0	0	0	0	0	0	0	0	0	0	http://www.ncbi.nlm.nih.gov/nuccore/NM_001000919.1
NM_001000921.1	mRNA	Olr753	protein_coding	918	0	0	0	0	0	0	0	0	0	0	0	0	http://www.ncbi.nlm.nih.gov/nuccore/NM_001000921.1
NM_001000922.1	mRNA	Olr735	protein_coding	930	0	0	0	0	0	0	0	0	0	0	0	0	http://www.ncbi.nlm.nih.gov/nuccore/NM_001000922.1
NM_001000923.1	mRNA	Olr714	protein_coding	954	0	0	0	0	0	0	0	0	0	0	0	0	http://www.ncbi.nlm.nih.gov/nuccore/NM_001000923.1
NM_001000924.1	mRNA	Olr666	protein_coding	936	0	0	0	0	0	0	0	0	0	0	0	0	http://www.ncbi.nlm.nih.gov/nuccore/NM_001000924.1
NM_001000925.1	mRNA	Olr661	protein_coding	927	0	0	0	0	0	0	0	0	0	0	0	0	http://www.ncbi.nlm.nih.gov/nuccore/NM_001000925.1
NM_001000926.1	mRNA	Olr611	protein_coding	957	0	0	0	0	0	0	0	0	0	0	0	0	http://www.ncbi.nlm.nih.gov/nuccore/NM_001000926.1
NM_001000927.1	mRNA	Olr606	protein_coding	942	0	0	0	0	0	0	0	0	0	0	0	0	http://www.ncbi.nlm.nih.gov/nuccore/NM_001000927.1
NM_001000928.1	mRNA	Olr583	protein_coding	933	0	0	0	0	0	0	0	0	0	0	0	0	http://www.ncbi.nlm.nih.gov/nuccore/NM_001000928.1
NM_001000929.1	mRNA	Olr556	protein_coding	924	0	0	0	0	0	0	0	0	0	0	0	0	http://www.ncbi.nlm.nih.gov/nuccore/NM_001000929.1
NM_001000931.1	mRNA	Olr499	protein_coding	942	0	0	0	0	0	0	0	0	0	0	0	0	http://www.ncbi.nlm.nih.gov/nuccore/NM_001000931.1
NM_001000932.1	mRNA	Olr491	protein_coding	939	0	0	0	0	0	0	0	0	0	0	0	0	http://www.ncbi.nlm.nih.gov/nuccore/NM_001000932.1
NM_001000933.1	mRNA	Olr490	protein_coding	942	0	0	0	0	0	0	0	0	0	0	0	0	http://www.ncbi.nlm.nih.gov/nuccore/NM_001000933.1
NM_001000934.1	mRNA	Olr463	protein_coding	954	0	0	0	0	0	0	0	0	0	0	0	0	http://www.ncbi.nlm.nih.gov/nuccore/NM_001000934.1
NM_001000935.1	mRNA	Olr36	protein_coding	909	0	0	0	0	0	0	0	0	0	0	0	0	http://www.ncbi.nlm.nih.gov/nuccore/NM_001000935.1
NM_001000936.1	mRNA	Olr27	protein_coding	942	0	1	0	0	0	0	0	0.0362142095649167	0	0	0	0	http://www.ncbi.nlm.nih.gov/nuccore/NM_001000936.1
NM_001000937.1	mRNA	Olr17	protein_coding	957	0	0	0	0	0	0	0	0	0	0	0	0	http://www.ncbi.nlm.nih.gov/nuccore/NM_001000937.1
NM_001000940.1	mRNA	Olr894	protein_coding	936	0	0	0	0	0	0	0	0	0	0	0	0	http://www.ncbi.nlm.nih.gov/nuccore/NM_001000940.1
NM_001000941.1	mRNA	Olr1077	protein_coding	930	1	0	0	0	0	0	0.0421597760602647	0	0	0	0	0	http://www.ncbi.nlm.nih.gov/nuccore/NM_001000941.1
NM_001000942.1	mRNA	Olr1500	protein_coding	936	0	0	0	0	1	0	0	0	0	0	0.035289985863618	0	http://www.ncbi.nlm.nih.gov/nuccore/NM_001000942.1
NM_001000943.1	mRNA	Olr1474	protein_coding	939	0	0	0	0	0	0	0	0	0	0	0	0	http://www.ncbi.nlm.nih.gov/nuccore/NM_001000943.1
NM_001000944.1	mRNA	Olr1472	protein_coding	936	0	0	0	0	0	0	0	0	0	0	0	0	http://www.ncbi.nlm.nih.gov/nuccore/NM_001000944.1
NM_001000945.1	mRNA	Olr1535	protein_coding	930	0	0	0	0	0	0	0	0	0	0	0	0	http://www.ncbi.nlm.nih.gov/nuccore/NM_001000945.1
NM_001000946.1	mRNA	Olr260	protein_coding	933	0	0	0	0	0	0	0	0	0	0	0	0	http://www.ncbi.nlm.nih.gov/nuccore/NM_001000946.1
NM_001000947.2	mRNA	Olr255	protein_coding	966	0	0	0	0	0	0	0	0	0	0	0	0	http://www.ncbi.nlm.nih.gov/nuccore/NM_001000947.2
NM_001000948.1	mRNA	Olr194	protein_coding	951	0	0	0	0	0	0	0	0	0	0	0	0	http://www.ncbi.nlm.nih.gov/nuccore/NM_001000948.1
NM_001000949.1	mRNA	Olr179	protein_coding	939	0	0	0	0	0	0	0	0	0	0	0	0	http://www.ncbi.nlm.nih.gov/nuccore/NM_001000949.1
NM_001000950.1	mRNA	Olr162	protein_coding	960	0	0	0	0	0	0	0	0	0	0	0	0	http://www.ncbi.nlm.nih.gov/nuccore/NM_001000950.1
NM_001000951.1	mRNA	Olr114	protein_coding	945	0	0	0	0	0	0	0	0	0	0	0	0	http://www.ncbi.nlm.nih.gov/nuccore/NM_001000951.1
NM_001000952.1	mRNA	Olr109	protein_coding	954	0	0	0	0	0	0	0	0	0	0	0	0	http://www.ncbi.nlm.nih.gov/nuccore/NM_001000952.1
NM_001000953.1	mRNA	Olr1352	protein_coding	969	0	0	0	0	2	0	0	0	0	0	0.0681763194393115	0	http://www.ncbi.nlm.nih.gov/nuccore/NM_001000953.1
NM_001000954.1	mRNA	Olr339	protein_coding	960	0	0	0	0	0	0	0	0	0	0	0	0	http://www.ncbi.nlm.nih.gov/nuccore/NM_001000954.1
NM_001000955.1	mRNA	Olr308	protein_coding	933	0	0	0	1	3	1	0	0	0	0.0418976790829102	0.106210375460921	0.03304944679823	http://www.ncbi.nlm.nih.gov/nuccore/NM_001000955.1
NM_001000956.1	mRNA	Olr1456	protein_coding	993	0	0	0	0	0	0	0	0	0	0	0	0	http://www.ncbi.nlm.nih.gov/nuccore/NM_001000956.1
NM_001000957.1	mRNA	Olr1451	protein_coding	720	0	0	0	2	0	0	0	0	0	0.108584818289875	0	0	http://www.ncbi.nlm.nih.gov/nuccore/NM_001000957.1
NM_001000958.1	mRNA	Olr1445	protein_coding	921	0	0	0	0	0	0	0	0	0	0	0	0	http://www.ncbi.nlm.nih.gov/nuccore/NM_001000958.1
NM_001000959.1	mRNA	Olr1305	protein_coding	954	0	0	0	1	0	0	0	0	0	0.0409754031282549	0	0	http://www.ncbi.nlm.nih.gov/nuccore/NM_001000959.1
NM_001000960.1	mRNA	Olr1292	protein_coding	912	0	0	0	0	0	0	0	0	0	0	0	0	http://www.ncbi.nlm.nih.gov/nuccore/NM_001000960.1
NM_001000961.1	mRNA	Olr1279	protein_coding	948	0	0	0	0	0	0	0	0	0	0	0	0	http://www.ncbi.nlm.nih.gov/nuccore/NM_001000961.1
NM_001000962.1	mRNA	Olr1260	protein_coding	933	0	0	0	0	0	0	0	0	0	0	0	0	http://www.ncbi.nlm.nih.gov/nuccore/NM_001000962.1
NM_001000963.1	mRNA	Olr1237	protein_coding	930	0	0	0	0	0	0	0	0	0	0	0	0	http://www.ncbi.nlm.nih.gov/nuccore/NM_001000963.1
NM_001000964.1	mRNA	Olr1228	protein_coding	942	0	0	0	0	0	0	0	0	0	0	0	0	http://www.ncbi.nlm.nih.gov/nuccore/NM_001000964.1
NM_001000965.1	mRNA	Olr1219	protein_coding	954	0	0	0	0	0	0	0	0	0	0	0	0	http://www.ncbi.nlm.nih.gov/nuccore/NM_001000965.1
NM_001000966.1	mRNA	Olr1200	protein_coding	936	0	0	0	0	0	0	0	0	0	0	0	0	http://www.ncbi.nlm.nih.gov/nuccore/NM_001000966.1
NM_001000968.1	mRNA	Olr419	protein_coding	948	0	0	0	0	0	0	0	0	0	0	0	0	http://www.ncbi.nlm.nih.gov/nuccore/NM_001000968.1
NM_001000969.1	mRNA	Olr410	protein_coding	939	0	0	0	0	0	0	0	0	0	0	0	0	http://www.ncbi.nlm.nih.gov/nuccore/NM_001000969.1
NM_001000970.1	mRNA	Olr1635	protein_coding	987	0	0	0	0	0	0	0	0	0	0	0	0	http://www.ncbi.nlm.nih.gov/nuccore/NM_001000970.1
NM_001000971.1	mRNA	Olr1625	protein_coding	930	0	0	0	0	0	0	0	0	0	0	0	0	http://www.ncbi.nlm.nih.gov/nuccore/NM_001000971.1
NM_001000973.1	mRNA	Olr1609	protein_coding	981	0	0	0	0	0	0	0	0	0	0	0	0	http://www.ncbi.nlm.nih.gov/nuccore/NM_001000973.1
NM_001000974.1	mRNA	Olr820	protein_coding	963	0	0	0	0	0	0	0	0	0	0	0	0	http://www.ncbi.nlm.nih.gov/nuccore/NM_001000974.1
NM_001000975.1	mRNA	Olr810	protein_coding	933	0	0	0	0	0	0	0	0	0	0	0	0	http://www.ncbi.nlm.nih.gov/nuccore/NM_001000975.1
NM_001000976.1	mRNA	Olr806	protein_coding	954	0	0	2	0	0	0	0	0	0.0950349847379248	0	0	0	http://www.ncbi.nlm.nih.gov/nuccore/NM_001000976.1
NM_001000977.1	mRNA	Olr802	protein_coding	942	0	0	0	0	0	0	0	0	0	0	0	0	http://www.ncbi.nlm.nih.gov/nuccore/NM_001000977.1
NM_001000978.1	mRNA	Olr1374	protein_coding	942	0	0	0	0	0	0	0	0	0	0	0	0	http://www.ncbi.nlm.nih.gov/nuccore/NM_001000978.1
NM_001000979.1	mRNA	Olr1370	protein_coding	942	0	0	0	0	0	0	0	0	0	0	0	0	http://www.ncbi.nlm.nih.gov/nuccore/NM_001000979.1
NM_001000980.1	mRNA	Olr1366	protein_coding	945	2	0	1	0	3	0	0.0829811465313147	0	0.0479700399153335	0	0.104861672280465	0	http://www.ncbi.nlm.nih.gov/nuccore/NM_001000980.1
NM_001000982.1	mRNA	Olr1185	protein_coding	969	0	0	0	0	0	0	0	0	0	0	0	0	http://www.ncbi.nlm.nih.gov/nuccore/NM_001000982.1
NM_001000983.1	mRNA	Olr1172	protein_coding	996	0	0	0	0	0	0	0	0	0	0	0	0	http://www.ncbi.nlm.nih.gov/nuccore/NM_001000983.1
NM_001000984.1	mRNA	Olr1164	protein_coding	942	0	0	0	0	0	0	0	0	0	0	0	0	http://www.ncbi.nlm.nih.gov/nuccore/NM_001000984.1
NM_001000985.1	mRNA	Olr1160	protein_coding	930	0	0	0	1	0	0	0	0	0	0.0420328328864034	0	0	http://www.ncbi.nlm.nih.gov/nuccore/NM_001000985.1
NM_001000986.1	mRNA	Olr1132	protein_coding	969	0	0	0	0	0	0	0	0	0	0	0	0	http://www.ncbi.nlm.nih.gov/nuccore/NM_001000986.1
NM_001000987.1	mRNA	Olr1128	protein_coding	936	0	0	0	0	0	0	0	0	0	0	0	0	http://www.ncbi.nlm.nih.gov/nuccore/NM_001000987.1
NM_001000988.1	mRNA	Olr1119	protein_coding	948	0	0	0	0	0	0	0	0	0	0	0	0	http://www.ncbi.nlm.nih.gov/nuccore/NM_001000988.1
NM_001000991.1	mRNA	Olr828	protein_coding	984	0	0	0	0	0	0	0	0	0	0	0	0	http://www.ncbi.nlm.nih.gov/nuccore/NM_001000991.1
NM_001000992.1	mRNA	Olr823	protein_coding	927	0	0	0	0	0	0	0	0	0	0	0	0	http://www.ncbi.nlm.nih.gov/nuccore/NM_001000992.1
NM_001000993.1	mRNA	Olr1108	protein_coding	936	0	0	0	0	0	0	0	0	0	0	0	0	http://www.ncbi.nlm.nih.gov/nuccore/NM_001000993.1
NM_001000995.1	mRNA	Olr1590	protein_coding	948	3	0	9	1	0	7	0.124077821949513	0	0.430364123923957	0.0412347411227375	0	0.227685587594135	http://www.ncbi.nlm.nih.gov/nuccore/NM_001000995.1
NM_001000996.1	mRNA	Olr766	protein_coding	939	0	0	0	0	0	0	0	0	0	0	0	0	http://www.ncbi.nlm.nih.gov/nuccore/NM_001000996.1
NM_001000997.1	mRNA	Olr689	protein_coding	936	0	0	0	0	0	0	0	0	0	0	0	0	http://www.ncbi.nlm.nih.gov/nuccore/NM_001000997.1
NM_001000998.1	mRNA	Olr1073	protein_coding	936	0	0	0	0	0	1	0	0	0	0	0	0.0329435190841331	http://www.ncbi.nlm.nih.gov/nuccore/NM_001000998.1
NM_001000999.1	mRNA	Olr264	protein_coding	945	0	0	0	0	0	0	0	0	0	0	0	0	http://www.ncbi.nlm.nih.gov/nuccore/NM_001000999.1
NM_001001000.1	mRNA	Olr161	protein_coding	960	0	0	0	0	0	0	0	0	0	0	0	0	http://www.ncbi.nlm.nih.gov/nuccore/NM_001001000.1
NM_001001001.1	mRNA	Olr46	protein_coding	945	0	0	0	0	0	0	0	0	0	0	0	0	http://www.ncbi.nlm.nih.gov/nuccore/NM_001001001.1
NM_001001002.1	mRNA	Olr1417	protein_coding	930	0	0	0	0	0	0	0	0	0	0	0	0	http://www.ncbi.nlm.nih.gov/nuccore/NM_001001002.1
NM_001001003.1	mRNA	Olr1615	protein_coding	936	0	0	0	0	0	0	0	0	0	0	0	0	http://www.ncbi.nlm.nih.gov/nuccore/NM_001001003.1
NM_001001004.1	mRNA	Olr801	protein_coding	942	0	0	0	0	0	0	0	0	0	0	0	0	http://www.ncbi.nlm.nih.gov/nuccore/NM_001001004.1
NM_001001005.1	mRNA	Olr1171	protein_coding	939	0	0	0	0	0	0	0	0	0	0	0	0	http://www.ncbi.nlm.nih.gov/nuccore/NM_001001005.1
NM_001001006.1	mRNA	Olr1681	protein_coding	939	0	0	0	0	0	0	0	0	0	0	0	0	http://www.ncbi.nlm.nih.gov/nuccore/NM_001001006.1
NM_001001007.1	mRNA	Olr1664	protein_coding	951	0	0	0	0	0	0	0	0	0	0	0	0	http://www.ncbi.nlm.nih.gov/nuccore/NM_001001007.1
NM_001001008.1	mRNA	Olr53	protein_coding	945	0	0	0	0	0	0	0	0	0	0	0	0	http://www.ncbi.nlm.nih.gov/nuccore/NM_001001008.1
NM_001001009.1	mRNA	Olr1560	protein_coding	954	0	0	0	0	0	0	0	0	0	0	0	0	http://www.ncbi.nlm.nih.gov/nuccore/NM_001001009.1
NM_001001010.1	mRNA	Olr283	protein_coding	945	0	0	0	0	0	0	0	0	0	0	0	0	http://www.ncbi.nlm.nih.gov/nuccore/NM_001001010.1
NM_001001012.1	mRNA	Olr1405	protein_coding	924	0	0	0	0	0	0	0	0	0	0	0	0	http://www.ncbi.nlm.nih.gov/nuccore/NM_001001012.1
NM_001001013.1	mRNA	Olr1238	protein_coding	930	0	0	0	0	0	0	0	0	0	0	0	0	http://www.ncbi.nlm.nih.gov/nuccore/NM_001001013.1
NM_001001014.1	mRNA	Olr402	protein_coding	939	0	1	0	0	0	0	0	0.0363299099149643	0	0	0	0	http://www.ncbi.nlm.nih.gov/nuccore/NM_001001014.1
NM_001001015.1	mRNA	Olr1629	protein_coding	933	0	0	0	0	0	0	0	0	0	0	0	0	http://www.ncbi.nlm.nih.gov/nuccore/NM_001001015.1
NM_001001016.1	mRNA	Olr1174	protein_coding	996	0	0	0	0	0	0	0	0	0	0	0	0	http://www.ncbi.nlm.nih.gov/nuccore/NM_001001016.1
NM_001001017.1	mRNA	Olr1143	protein_coding	894	0	0	0	0	0	0	0	0	0	0	0	0	http://www.ncbi.nlm.nih.gov/nuccore/NM_001001017.1
NM_001001018.1	mRNA	Olr205	protein_coding	951	0	0	0	0	0	0	0	0	0	0	0	0	http://www.ncbi.nlm.nih.gov/nuccore/NM_001001018.1
NM_001001019.1	mRNA	Olr349	protein_coding	924	0	0	0	0	0	0	0	0	0	0	0	0	http://www.ncbi.nlm.nih.gov/nuccore/NM_001001019.1
NM_001001020.1	mRNA	Olr1249	protein_coding	933	0	0	0	0	0	0	0	0	0	0	0	0	http://www.ncbi.nlm.nih.gov/nuccore/NM_001001020.1
NM_001001021.1	mRNA	Olr51	protein_coding	951	0	0	0	0	0	0	0	0	0	0	0	0	http://www.ncbi.nlm.nih.gov/nuccore/NM_001001021.1
NM_001001022.1	mRNA	Olr61	protein_coding	963	0	0	0	0	1	0	0	0	0	0	0.0343005470076287	0	http://www.ncbi.nlm.nih.gov/nuccore/NM_001001022.1
NM_001001023.1	mRNA	Olr94	protein_coding	972	0	0	0	0	0	0	0	0	0	0	0	0	http://www.ncbi.nlm.nih.gov/nuccore/NM_001001023.1
NM_001001024.1	mRNA	Olr95	protein_coding	945	0	0	0	0	0	0	0	0	0	0	0	0	http://www.ncbi.nlm.nih.gov/nuccore/NM_001001024.1
NM_001001025.1	mRNA	Olr96	protein_coding	957	0	0	0	0	0	0	0	0	0	0	0	0	http://www.ncbi.nlm.nih.gov/nuccore/NM_001001025.1
NM_001001026.1	mRNA	Olr127	protein_coding	948	0	0	0	0	0	0	0	0	0	0	0	0	http://www.ncbi.nlm.nih.gov/nuccore/NM_001001026.1
NM_001001027.1	mRNA	Olr129	protein_coding	936	0	0	2	0	0	0	0	0	0.0968625805982695	0	0	0	http://www.ncbi.nlm.nih.gov/nuccore/NM_001001027.1
NM_001001030.1	mRNA	Olr181	protein_coding	939	0	0	0	0	0	0	0	0	0	0	0	0	http://www.ncbi.nlm.nih.gov/nuccore/NM_001001030.1
NM_001001031.1	mRNA	Olr186	protein_coding	942	0	0	0	0	0	0	0	0	0	0	0	0	http://www.ncbi.nlm.nih.gov/nuccore/NM_001001031.1
NM_001001032.1	mRNA	Olr188	protein_coding	939	0	0	0	0	0	0	0	0	0	0	0	0	http://www.ncbi.nlm.nih.gov/nuccore/NM_001001032.1
NM_001001033.1	mRNA	Olr198	protein_coding	966	0	0	0	0	0	0	0	0	0	0	0	0	http://www.ncbi.nlm.nih.gov/nuccore/NM_001001033.1
NM_001001034.1	mRNA	Olr199	protein_coding	951	0	0	0	0	0	0	0	0	0	0	0	0	http://www.ncbi.nlm.nih.gov/nuccore/NM_001001034.1
NM_001001035.1	mRNA	Olr232	protein_coding	948	0	0	0	0	0	0	0	0	0	0	0	0	http://www.ncbi.nlm.nih.gov/nuccore/NM_001001035.1
NM_001001037.1	mRNA	Olr250	protein_coding	948	0	0	0	0	0	0	0	0	0	0	0	0	http://www.ncbi.nlm.nih.gov/nuccore/NM_001001037.1
NM_001001038.1	mRNA	Olr257	protein_coding	945	0	0	0	0	0	0	0	0	0	0	0	0	http://www.ncbi.nlm.nih.gov/nuccore/NM_001001038.1
NM_001001039.1	mRNA	Olr304	protein_coding	933	0	0	0	0	0	0	0	0	0	0	0	0	http://www.ncbi.nlm.nih.gov/nuccore/NM_001001039.1
NM_001001040.1	mRNA	Olr313	protein_coding	936	1	0	0	0	0	0	0.0418895210855195	0	0	0	0	0	http://www.ncbi.nlm.nih.gov/nuccore/NM_001001040.1
NM_001001041.1	mRNA	Olr334	protein_coding	942	0	0	1	0	0	1	0	0	0.0481228107430893	0	0	0.032733687752387	http://www.ncbi.nlm.nih.gov/nuccore/NM_001001041.1
NM_001001042.1	mRNA	Olr341	protein_coding	921	0	0	0	0	0	0	0	0	0	0	0	0	http://www.ncbi.nlm.nih.gov/nuccore/NM_001001042.1
NM_001001043.1	mRNA	Olr344	protein_coding	936	0	0	0	0	0	0	0	0	0	0	0	0	http://www.ncbi.nlm.nih.gov/nuccore/NM_001001043.1
NM_001001045.1	mRNA	Olr354	protein_coding	954	0	0	0	0	0	0	0	0	0	0	0	0	http://www.ncbi.nlm.nih.gov/nuccore/NM_001001045.1
NM_001001046.1	mRNA	Olr365	protein_coding	945	0	0	0	0	0	0	0	0	0	0	0	0	http://www.ncbi.nlm.nih.gov/nuccore/NM_001001046.1
NM_001001047.1	mRNA	Olr367	protein_coding	936	0	0	0	0	0	0	0	0	0	0	0	0	http://www.ncbi.nlm.nih.gov/nuccore/NM_001001047.1
NM_001001048.1	mRNA	Olr372	protein_coding	951	0	0	0	0	0	0	0	0	0	0	0	0	http://www.ncbi.nlm.nih.gov/nuccore/NM_001001048.1
NM_001001049.1	mRNA	Olr445	protein_coding	945	0	0	0	0	0	0	0	0	0	0	0	0	http://www.ncbi.nlm.nih.gov/nuccore/NM_001001049.1
NM_001001050.1	mRNA	Olr446	protein_coding	945	0	0	0	0	0	0	0	0	0	0	0	0	http://www.ncbi.nlm.nih.gov/nuccore/NM_001001050.1
NM_001001051.1	mRNA	Olr531	protein_coding	945	0	0	0	0	0	0	0	0	0	0	0	0	http://www.ncbi.nlm.nih.gov/nuccore/NM_001001051.1
NM_001001052.1	mRNA	Olr544	protein_coding	939	0	0	0	0	0	0	0	0	0	0	0	0	http://www.ncbi.nlm.nih.gov/nuccore/NM_001001052.1
NM_001001053.1	mRNA	Olr545	protein_coding	966	0	0	0	0	0	0	0	0	0	0	0	0	http://www.ncbi.nlm.nih.gov/nuccore/NM_001001053.1
NM_001001054.1	mRNA	Olr546	protein_coding	939	0	0	0	0	0	0	0	0	0	0	0	0	http://www.ncbi.nlm.nih.gov/nuccore/NM_001001054.1
NM_001001055.1	mRNA	Olr552	protein_coding	939	0	0	0	0	0	0	0	0	0	0	0	0	http://www.ncbi.nlm.nih.gov/nuccore/NM_001001055.1
NM_001001056.1	mRNA	Olr596	protein_coding	927	0	0	0	0	0	0	0	0	0	0	0	0	http://www.ncbi.nlm.nih.gov/nuccore/NM_001001056.1
NM_001001058.1	mRNA	Olr629	protein_coding	951	0	0	0	0	0	0	0	0	0	0	0	0	http://www.ncbi.nlm.nih.gov/nuccore/NM_001001058.1
NM_001001059.1	mRNA	Olr630	protein_coding	939	0	0	0	0	0	0	0	0	0	0	0	0	http://www.ncbi.nlm.nih.gov/nuccore/NM_001001059.1
NM_001001060.1	mRNA	Olr662	protein_coding	933	0	0	0	0	0	0	0	0	0	0	0	0	http://www.ncbi.nlm.nih.gov/nuccore/NM_001001060.1
NM_001001061.1	mRNA	Olr671	protein_coding	936	0	0	0	0	0	0	0	0	0	0	0	0	http://www.ncbi.nlm.nih.gov/nuccore/NM_001001061.1
NM_001001062.1	mRNA	Olr677	protein_coding	933	0	0	2	0	0	0	0	0	0.0971740358413508	0	0	0	http://www.ncbi.nlm.nih.gov/nuccore/NM_001001062.1
NM_001001063.1	mRNA	Olr696	protein_coding	921	0	0	0	0	0	0	0	0	0	0	0	0	http://www.ncbi.nlm.nih.gov/nuccore/NM_001001063.1
NM_001001064.1	mRNA	Olr697	protein_coding	924	0	0	0	0	0	0	0	0	0	0	0	0	http://www.ncbi.nlm.nih.gov/nuccore/NM_001001064.1
NM_001001065.1	mRNA	Olr707	protein_coding	924	0	0	0	0	0	0	0	0	0	0	0	0	http://www.ncbi.nlm.nih.gov/nuccore/NM_001001065.1
NM_001001066.1	mRNA	Olr709	protein_coding	945	0	0	0	0	0	0	0	0	0	0	0	0	http://www.ncbi.nlm.nih.gov/nuccore/NM_001001066.1
NM_001001067.1	mRNA	Olr720	protein_coding	930	0	0	0	0	0	0	0	0	0	0	0	0	http://www.ncbi.nlm.nih.gov/nuccore/NM_001001067.1
NM_001001068.1	mRNA	Olr747	protein_coding	939	0	0	0	0	0	0	0	0	0	0	0	0	http://www.ncbi.nlm.nih.gov/nuccore/NM_001001068.1
NM_001001069.1	mRNA	Olr760	protein_coding	939	0	0	0	0	0	0	0	0	0	0	0	0	http://www.ncbi.nlm.nih.gov/nuccore/NM_001001069.1
NM_001001071.1	mRNA	Olr862	protein_coding	942	0	0	0	0	0	0	0	0	0	0	0	0	http://www.ncbi.nlm.nih.gov/nuccore/NM_001001071.1
NM_001001073.1	mRNA	Olr964	protein_coding	945	0	0	0	0	0	0	0	0	0	0	0	0	http://www.ncbi.nlm.nih.gov/nuccore/NM_001001073.1
NM_001001074.1	mRNA	Olr984	protein_coding	936	0	0	0	0	0	0	0	0	0	0	0	0	http://www.ncbi.nlm.nih.gov/nuccore/NM_001001074.1
NM_001001075.1	mRNA	Olr1022	protein_coding	939	0	0	0	0	0	0	0	0	0	0	0	0	http://www.ncbi.nlm.nih.gov/nuccore/NM_001001075.1
NM_001001076.1	mRNA	Olr1064	protein_coding	939	0	0	0	0	0	0	0	0	0	0	0	0	http://www.ncbi.nlm.nih.gov/nuccore/NM_001001076.1
NM_001001077.1	mRNA	Olr1068	protein_coding	948	0	0	0	0	0	0	0	0	0	0	0	0	http://www.ncbi.nlm.nih.gov/nuccore/NM_001001077.1
NM_001001078.1	mRNA	Olr1105	protein_coding	918	0	0	0	0	0	0	0	0	0	0	0	0	http://www.ncbi.nlm.nih.gov/nuccore/NM_001001078.1
NM_001001079.1	mRNA	Olr1137	protein_coding	930	0	0	0	0	0	0	0	0	0	0	0	0	http://www.ncbi.nlm.nih.gov/nuccore/NM_001001079.1
NM_001001080.1	mRNA	Olr1138	protein_coding	942	0	0	0	0	0	0	0	0	0	0	0	0	http://www.ncbi.nlm.nih.gov/nuccore/NM_001001080.1
NM_001001081.1	mRNA	Olr1195	protein_coding	930	0	0	0	0	0	0	0	0	0	0	0	0	http://www.ncbi.nlm.nih.gov/nuccore/NM_001001081.1
NM_001001082.1	mRNA	Olr1203	protein_coding	948	0	0	0	0	0	0	0	0	0	0	0	0	http://www.ncbi.nlm.nih.gov/nuccore/NM_001001082.1
NM_001001083.1	mRNA	Olr1225	protein_coding	984	0	0	0	0	0	0	0	0	0	0	0	0	http://www.ncbi.nlm.nih.gov/nuccore/NM_001001083.1
NM_001001084.1	mRNA	Olr1233	protein_coding	942	0	0	0	0	0	0	0	0	0	0	0	0	http://www.ncbi.nlm.nih.gov/nuccore/NM_001001084.1
NM_001001085.1	mRNA	Olr1254	protein_coding	933	0	0	0	0	0	0	0	0	0	0	0	0	http://www.ncbi.nlm.nih.gov/nuccore/NM_001001085.1
NM_001001086.1	mRNA	Olr1256	protein_coding	933	0	0	0	0	0	0	0	0	0	0	0	0	http://www.ncbi.nlm.nih.gov/nuccore/NM_001001086.1
NM_001001087.2	mRNA	Olr1318	protein_coding	939	0	0	0	0	0	0	0	0	0	0	0	0	http://www.ncbi.nlm.nih.gov/nuccore/NM_001001087.2
NM_001001088.1	mRNA	Olr1343	protein_coding	939	0	0	0	0	0	0	0	0	0	0	0	0	http://www.ncbi.nlm.nih.gov/nuccore/NM_001001088.1
NM_001001089.1	mRNA	Olr1391	protein_coding	930	0	0	0	0	0	0	0	0	0	0	0	0	http://www.ncbi.nlm.nih.gov/nuccore/NM_001001089.1
NM_001001090.1	mRNA	Olr1392	protein_coding	936	0	0	0	0	0	0	0	0	0	0	0	0	http://www.ncbi.nlm.nih.gov/nuccore/NM_001001090.1
NM_001001091.1	mRNA	Olr1394	protein_coding	930	0	0	0	0	0	0	0	0	0	0	0	0	http://www.ncbi.nlm.nih.gov/nuccore/NM_001001091.1
NM_001001092.1	mRNA	Olr1395	protein_coding	930	0	0	0	0	0	0	0	0	0	0	0	0	http://www.ncbi.nlm.nih.gov/nuccore/NM_001001092.1
NM_001001093.1	mRNA	Olr1396	protein_coding	936	0	0	0	0	0	0	0	0	0	0	0	0	http://www.ncbi.nlm.nih.gov/nuccore/NM_001001093.1
NM_001001094.1	mRNA	Olr1397	protein_coding	933	0	0	0	0	0	0	0	0	0	0	0	0	http://www.ncbi.nlm.nih.gov/nuccore/NM_001001094.1
NM_001001095.1	mRNA	Olr1399	protein_coding	936	0	0	0	0	0	0	0	0	0	0	0	0	http://www.ncbi.nlm.nih.gov/nuccore/NM_001001095.1
NM_001001096.1	mRNA	Olr1400	protein_coding	855	0	0	0	0	0	0	0	0	0	0	0	0	http://www.ncbi.nlm.nih.gov/nuccore/NM_001001096.1
NM_001001097.1	mRNA	Olr1462	protein_coding	957	0	0	0	0	0	0	0	0	0	0	0	0	http://www.ncbi.nlm.nih.gov/nuccore/NM_001001097.1
NM_001001098.1	mRNA	Olr1515	protein_coding	972	0	0	1	0	0	0	0	0	0.0466375388065742	0	0	0	http://www.ncbi.nlm.nih.gov/nuccore/NM_001001098.1
NM_001001099.1	mRNA	Olr1528	protein_coding	921	0	0	0	0	0	0	0	0	0	0	0	0	http://www.ncbi.nlm.nih.gov/nuccore/NM_001001099.1
NM_001001100.1	mRNA	Olr1529	protein_coding	921	0	0	0	0	0	0	0	0	0	0	0	0	http://www.ncbi.nlm.nih.gov/nuccore/NM_001001100.1
NM_001001101.1	mRNA	Olr1530	protein_coding	918	0	0	0	0	0	0	0	0	0	0	0	0	http://www.ncbi.nlm.nih.gov/nuccore/NM_001001101.1
NM_001001102.1	mRNA	Olr1531	protein_coding	921	0	0	0	0	0	0	0	0	0	0	0	0	http://www.ncbi.nlm.nih.gov/nuccore/NM_001001102.1
NM_001001103.1	mRNA	Olr1532	protein_coding	918	0	0	0	0	0	0	0	0	0	0	0	0	http://www.ncbi.nlm.nih.gov/nuccore/NM_001001103.1
NM_001001104.1	mRNA	Olr1543	protein_coding	921	0	0	0	0	0	0	0	0	0	0	0	0	http://www.ncbi.nlm.nih.gov/nuccore/NM_001001104.1
NM_001001105.1	mRNA	Olr1545	protein_coding	924	0	0	0	0	0	0	0	0	0	0	0	0	http://www.ncbi.nlm.nih.gov/nuccore/NM_001001105.1
NM_001001106.1	mRNA	Olr1546	protein_coding	924	0	0	0	0	0	0	0	0	0	0	0	0	http://www.ncbi.nlm.nih.gov/nuccore/NM_001001106.1
NM_001001107.1	mRNA	Olr1547	protein_coding	924	0	0	0	0	0	0	0	0	0	0	0	0	http://www.ncbi.nlm.nih.gov/nuccore/NM_001001107.1
NM_001001108.1	mRNA	Olr1548	protein_coding	924	0	0	0	0	0	0	0	0	0	0	0	0	http://www.ncbi.nlm.nih.gov/nuccore/NM_001001108.1
NM_001001110.1	mRNA	Olr1694	protein_coding	945	0	0	0	0	0	0	0	0	0	0	0	0	http://www.ncbi.nlm.nih.gov/nuccore/NM_001001110.1
NM_001001111.1	mRNA	Olr1697	protein_coding	966	0	0	0	0	0	0	0	0	0	0	0	0	http://www.ncbi.nlm.nih.gov/nuccore/NM_001001111.1
NM_001001112.1	mRNA	Olr1699	protein_coding	966	0	1	0	0	0	0	0	0.0353144776502604	0	0	0	0	http://www.ncbi.nlm.nih.gov/nuccore/NM_001001112.1
NM_001001113.1	mRNA	Olr1700	protein_coding	966	0	0	0	0	0	0	0	0	0	0	0	0	http://www.ncbi.nlm.nih.gov/nuccore/NM_001001113.1
NM_001001114.1	mRNA	Olr1701	protein_coding	957	0	0	0	0	0	0	0	0	0	0	0	0	http://www.ncbi.nlm.nih.gov/nuccore/NM_001001114.1
NM_001001115.1	mRNA	Olr1707	protein_coding	939	0	3	0	1	2	0	0	0.108989729744893	0	0.0416299622836583	0.0703544766098966	0	http://www.ncbi.nlm.nih.gov/nuccore/NM_001001115.1
NM_001001116.1	mRNA	Olr1720	protein_coding	900	0	0	0	0	0	0	0	0	0	0	0	0	http://www.ncbi.nlm.nih.gov/nuccore/NM_001001116.1
NM_001001117.1	mRNA	Olr1722	protein_coding	930	0	0	0	0	0	0	0	0	0	0	0	0	http://www.ncbi.nlm.nih.gov/nuccore/NM_001001117.1
NM_001001119.1	mRNA	Olr1734	protein_coding	942	0	0	0	0	0	0	0	0	0	0	0	0	http://www.ncbi.nlm.nih.gov/nuccore/NM_001001119.1
NM_001001120.1	mRNA	Olr1197	protein_coding	933	0	0	1	0	0	0	0	0	0.0485870179206754	0	0	0	http://www.ncbi.nlm.nih.gov/nuccore/NM_001001120.1
NM_001001121.1	mRNA	Olr1347	protein_coding	972	0	0	0	0	0	0	0	0	0	0	0	0	http://www.ncbi.nlm.nih.gov/nuccore/NM_001001121.1
NM_001001122.1	mRNA	Olr1652	protein_coding	927	0	0	0	0	0	0	0	0	0	0	0	0	http://www.ncbi.nlm.nih.gov/nuccore/NM_001001122.1
NM_001001123.1	mRNA	Olr444	protein_coding	945	0	0	0	0	0	0	0	0	0	0	0	0	http://www.ncbi.nlm.nih.gov/nuccore/NM_001001123.1
NM_001001124.1	mRNA	Olr468	protein_coding	939	0	0	0	0	0	0	0	0	0	0	0	0	http://www.ncbi.nlm.nih.gov/nuccore/NM_001001124.1
NM_001001125.1	mRNA	Olr471	protein_coding	939	0	0	0	0	0	0	0	0	0	0	0	0	http://www.ncbi.nlm.nih.gov/nuccore/NM_001001125.1
NM_001001126.1	mRNA	Olr637	protein_coding	930	0	0	0	0	0	0	0	0	0	0	0	0	http://www.ncbi.nlm.nih.gov/nuccore/NM_001001126.1
NM_001001269.1	mRNA	Olr70	protein_coding	942	0	0	0	0	0	0	0	0	0	0	0	0	http://www.ncbi.nlm.nih.gov/nuccore/NM_001001269.1
NM_001001270.1	mRNA	Olr80	protein_coding	954	0	0	0	0	0	0	0	0	0	0	0	0	http://www.ncbi.nlm.nih.gov/nuccore/NM_001001270.1
NM_001001271.1	mRNA	Olr81	protein_coding	939	0	0	0	0	0	0	0	0	0	0	0	0	http://www.ncbi.nlm.nih.gov/nuccore/NM_001001271.1
NM_001001272.1	mRNA	Olr130	protein_coding	924	0	0	0	0	0	0	0	0	0	0	0	0	http://www.ncbi.nlm.nih.gov/nuccore/NM_001001272.1
NM_001001273.1	mRNA	Olr132	protein_coding	948	0	0	0	0	0	0	0	0	0	0	0	0	http://www.ncbi.nlm.nih.gov/nuccore/NM_001001273.1
NM_001001274.1	mRNA	Olr141	protein_coding	951	0	0	0	0	0	0	0	0	0	0	0	0	http://www.ncbi.nlm.nih.gov/nuccore/NM_001001274.1
NM_001001275.1	mRNA	Olr373	protein_coding	951	0	0	0	0	0	0	0	0	0	0	0	0	http://www.ncbi.nlm.nih.gov/nuccore/NM_001001275.1
NM_001001276.1	mRNA	Olr377	protein_coding	945	0	0	0	0	0	0	0	0	0	0	0	0	http://www.ncbi.nlm.nih.gov/nuccore/NM_001001276.1
NM_001001277.1	mRNA	Olr380	protein_coding	948	0	0	0	0	0	0	0	0	0	0	0	0	http://www.ncbi.nlm.nih.gov/nuccore/NM_001001277.1
NM_001001278.1	mRNA	Olr382	protein_coding	945	0	0	0	0	0	0	0	0	0	0	0	0	http://www.ncbi.nlm.nih.gov/nuccore/NM_001001278.1
NM_001001279.1	mRNA	Olr67	protein_coding	939	0	0	0	0	0	0	0	0	0	0	0	0	http://www.ncbi.nlm.nih.gov/nuccore/NM_001001279.1
NM_001001280.1	mRNA	Olr69	protein_coding	939	0	0	0	0	1	0	0	0	0	0	0.0351772383049483	0	http://www.ncbi.nlm.nih.gov/nuccore/NM_001001280.1
NM_001001281.1	mRNA	Olr75	protein_coding	960	0	0	0	0	0	0	0	0	0	0	0	0	http://www.ncbi.nlm.nih.gov/nuccore/NM_001001281.1
NM_001001282.1	mRNA	Olr82	protein_coding	945	0	0	0	0	0	0	0	0	0	0	0	0	http://www.ncbi.nlm.nih.gov/nuccore/NM_001001282.1
NM_001001283.1	mRNA	Olr137	protein_coding	966	0	0	0	0	0	0	0	0	0	0	0	0	http://www.ncbi.nlm.nih.gov/nuccore/NM_001001283.1
NM_001001284.1	mRNA	Olr72	protein_coding	1008	0	0	0	0	0	0	0	0	0	0	0	0	http://www.ncbi.nlm.nih.gov/nuccore/NM_001001284.1
NM_001001285.1	mRNA	Olr131	protein_coding	924	0	0	0	0	0	0	0	0	0	0	0	0	http://www.ncbi.nlm.nih.gov/nuccore/NM_001001285.1
NM_001001286.1	mRNA	Olr378	protein_coding	963	0	0	0	0	0	0	0	0	0	0	0	0	http://www.ncbi.nlm.nih.gov/nuccore/NM_001001286.1
NM_001001287.1	mRNA	Olr77	protein_coding	951	0	0	0	0	0	0	0	0	0	0	0	0	http://www.ncbi.nlm.nih.gov/nuccore/NM_001001287.1
NM_001001288.1	mRNA	Olr135	protein_coding	939	0	0	0	0	0	0	0	0	0	0	0	0	http://www.ncbi.nlm.nih.gov/nuccore/NM_001001288.1
NM_001001289.1	mRNA	Olr374	protein_coding	957	0	0	0	0	0	0	0	0	0	0	0	0	http://www.ncbi.nlm.nih.gov/nuccore/NM_001001289.1
NM_001001350.1	mRNA	Olr1512	protein_coding	948	0	0	0	0	0	0	0	0	0	0	0	0	http://www.ncbi.nlm.nih.gov/nuccore/NM_001001350.1
NM_001001351.1	mRNA	Olr1517	protein_coding	948	0	0	0	0	0	0	0	0	0	0	0	0	http://www.ncbi.nlm.nih.gov/nuccore/NM_001001351.1
NM_001001352.1	mRNA	Olr1537	protein_coding	921	0	1	0	0	0	0	0	0.0370399407276347	0	0	0	0	http://www.ncbi.nlm.nih.gov/nuccore/NM_001001352.1
NM_001001353.1	mRNA	Olr1536	protein_coding	930	0	0	0	0	0	0	0	0	0	0	0	0	http://www.ncbi.nlm.nih.gov/nuccore/NM_001001353.1
NM_001001354.1	mRNA	Olr917	protein_coding	936	0	0	0	0	0	0	0	0	0	0	0	0	http://www.ncbi.nlm.nih.gov/nuccore/NM_001001354.1
NM_001001355.1	mRNA	Olr905	protein_coding	939	0	0	0	0	0	0	0	0	0	0	0	0	http://www.ncbi.nlm.nih.gov/nuccore/NM_001001355.1
NM_001001356.1	mRNA	Olr920	protein_coding	918	0	0	0	0	0	0	0	0	0	0	0	0	http://www.ncbi.nlm.nih.gov/nuccore/NM_001001356.1
NM_001001357.1	mRNA	Olr907	protein_coding	936	0	0	0	0	0	0	0	0	0	0	0	0	http://www.ncbi.nlm.nih.gov/nuccore/NM_001001357.1
NM_001001358.1	mRNA	Olr883	protein_coding	934	0	0	0	0	0	0	0	0	0	0	0	0	http://www.ncbi.nlm.nih.gov/nuccore/NM_001001358.1
NM_001001360.1	mRNA	Olr908	protein_coding	954	0	0	0	0	0	0	0	0	0	0	0	0	http://www.ncbi.nlm.nih.gov/nuccore/NM_001001360.1
NM_001001361.1	mRNA	Olr903	protein_coding	936	0	0	0	0	0	0	0	0	0	0	0	0	http://www.ncbi.nlm.nih.gov/nuccore/NM_001001361.1
NM_001001362.1	mRNA	Olr1059	protein_coding	981	0	0	0	0	0	0	0	0	0	0	0	0	http://www.ncbi.nlm.nih.gov/nuccore/NM_001001362.1
NM_001001365.1	mRNA	Olr1049	protein_coding	895	0	0	0	0	0	0	0	0	0	0	0	0	http://www.ncbi.nlm.nih.gov/nuccore/NM_001001365.1
NM_001001366.1	mRNA	Olr1029	protein_coding	939	0	0	0	0	0	0	0	0	0	0	0	0	http://www.ncbi.nlm.nih.gov/nuccore/NM_001001366.1
NM_001001368.1	mRNA	Olr943	protein_coding	939	0	0	0	0	0	0	0	0	0	0	0	0	http://www.ncbi.nlm.nih.gov/nuccore/NM_001001368.1
NM_001001369.1	mRNA	Olr947	protein_coding	844	0	0	0	0	0	0	0	0	0	0	0	0	http://www.ncbi.nlm.nih.gov/nuccore/NM_001001369.1
NM_001001370.1	mRNA	Olr950	protein_coding	978	0	0	0	0	0	0	0	0	0	0	0	0	http://www.ncbi.nlm.nih.gov/nuccore/NM_001001370.1
NM_001001371.1	mRNA	Olr1002	protein_coding	939	0	1	0	0	0	0	0	0.0363299099149643	0	0	0	0	http://www.ncbi.nlm.nih.gov/nuccore/NM_001001371.1
NM_001001372.1	mRNA	Olr219	protein_coding	924	0	1	0	0	0	0	0	0.0369196811798177	0	0	0	0	http://www.ncbi.nlm.nih.gov/nuccore/NM_001001372.1
NM_001001373.1	mRNA	Olr1686	protein_coding	954	0	0	0	0	0	0	0	0	0	0	0	0	http://www.ncbi.nlm.nih.gov/nuccore/NM_001001373.1
NM_001001374.1	mRNA	Olr1702	protein_coding	954	0	0	0	0	0	0	0	0	0	0	0	0	http://www.ncbi.nlm.nih.gov/nuccore/NM_001001374.1
NM_001001375.1	mRNA	Olr526	protein_coding	966	0	0	0	0	0	0	0	0	0	0	0	0	http://www.ncbi.nlm.nih.gov/nuccore/NM_001001375.1
NM_001001376.1	mRNA	Olr530	protein_coding	966	0	0	0	0	0	0	0	0	0	0	0	0	http://www.ncbi.nlm.nih.gov/nuccore/NM_001001376.1
NM_001001377.1	mRNA	Olr555	protein_coding	981	0	0	0	1	0	0	0	0	0	0.0398476397394039	0	0	http://www.ncbi.nlm.nih.gov/nuccore/NM_001001377.1
NM_001001378.1	mRNA	Olr684	protein_coding	918	0	0	0	0	0	0	0	0	0	0	0	0	http://www.ncbi.nlm.nih.gov/nuccore/NM_001001378.1
NM_001001379.1	mRNA	Olr1090	protein_coding	708	0	0	0	0	0	0	0	0	0	0	0	0	http://www.ncbi.nlm.nih.gov/nuccore/NM_001001379.1
NM_001001380.1	mRNA	Olr1092	protein_coding	957	0	2	0	0	0	0	0	0.0712931774506824	0	0	0	0	http://www.ncbi.nlm.nih.gov/nuccore/NM_001001380.1
NM_001001381.1	mRNA	Olr956	protein_coding	939	0	0	0	0	0	0	0	0	0	0	0	0	http://www.ncbi.nlm.nih.gov/nuccore/NM_001001381.1
NM_001001382.1	mRNA	Olr886	protein_coding	945	0	1	0	0	0	0	0	0.0360992438202662	0	0	0	0	http://www.ncbi.nlm.nih.gov/nuccore/NM_001001382.1
NM_001001383.1	mRNA	Olr1540	protein_coding	930	0	0	0	0	0	0	0	0	0	0	0	0	http://www.ncbi.nlm.nih.gov/nuccore/NM_001001383.1
NM_001001384.1	mRNA	Olr736	protein_coding	930	0	0	2	0	0	0	0	0	0.0974875004730971	0	0	0	http://www.ncbi.nlm.nih.gov/nuccore/NM_001001384.1
NM_001001385.1	mRNA	Olr921	protein_coding	936	0	0	0	0	0	0	0	0	0	0	0	0	http://www.ncbi.nlm.nih.gov/nuccore/NM_001001385.1
NM_001001387.1	mRNA	Olr937	protein_coding	936	0	0	0	0	0	0	0	0	0	0	0	0	http://www.ncbi.nlm.nih.gov/nuccore/NM_001001387.1
NM_001001397.1	mRNA	Olr1735	protein_coding	927	0	0	0	1	0	0	0	0	0	0.0421688614717963	0	0	http://www.ncbi.nlm.nih.gov/nuccore/NM_001001397.1
NM_001001421.1	mRNA	Olr1736	protein_coding	927	0	0	0	0	0	0	0	0	0	0	0	0	http://www.ncbi.nlm.nih.gov/nuccore/NM_001001421.1
NM_001001422.1	mRNA	Olr1737	protein_coding	927	0	0	0	2	0	0	0	0	0	0.0843377229435926	0	0	http://www.ncbi.nlm.nih.gov/nuccore/NM_001001422.1
NM_001001423.1	mRNA	Olr1739	protein_coding	930	0	0	0	0	0	0	0	0	0	0	0	0	http://www.ncbi.nlm.nih.gov/nuccore/NM_001001423.1
NM_001001424.1	mRNA	Olr1742	protein_coding	930	0	1	0	0	0	0	0	0.036681489688335	0	0	0	0	http://www.ncbi.nlm.nih.gov/nuccore/NM_001001424.1
NM_001001425.1	mRNA	Olr1743	protein_coding	942	0	4	0	0	0	0	0	0.144856838259667	0	0	0	0	http://www.ncbi.nlm.nih.gov/nuccore/NM_001001425.1
NM_001001426.1	mRNA	Olr1744	protein_coding	939	0	0	0	0	0	0	0	0	0	0	0	0	http://www.ncbi.nlm.nih.gov/nuccore/NM_001001426.1
NM_001001427.1	mRNA	Olr1746	protein_coding	939	0	0	0	0	0	0	0	0	0	0	0	0	http://www.ncbi.nlm.nih.gov/nuccore/NM_001001427.1
NM_001001428.1	mRNA	Olr1748	protein_coding	939	0	0	0	0	0	0	0	0	0	0	0	0	http://www.ncbi.nlm.nih.gov/nuccore/NM_001001428.1
NM_001001429.1	mRNA	Olr1749	protein_coding	939	0	0	0	0	0	0	0	0	0	0	0	0	http://www.ncbi.nlm.nih.gov/nuccore/NM_001001429.1
NM_001001504.2	mRNA	Gtf2ird1	protein_coding	3110	74	111	87	116	78	118	0.932937552561871	1.21756597444592	1.26812116772963	1.45803923208527	0.828440928595184	1.16995041665734	http://www.ncbi.nlm.nih.gov/nuccore/NM_001001504.2
NM_001001505.1	mRNA	Habp2	protein_coding	2162	1	0	0	0	0	0	0.0181353338279585	0	0	0	0	0	http://www.ncbi.nlm.nih.gov/nuccore/NM_001001505.1
NM_001001506.1	mRNA	Mrgprd	protein_coding	960	1	0	0	2	2	0	0.0408422830583815	0	0	0.0814386137174066	0.0688154724340551	0	http://www.ncbi.nlm.nih.gov/nuccore/NM_001001506.1
NM_001001507.1	mRNA	Oit3	protein_coding	2283	2	2	0	3	2	1	0.0343483063828701	0.0298850507316264	0	0.0513673253408084	0.0289368609446749	0.0135064099267405	http://www.ncbi.nlm.nih.gov/nuccore/NM_001001507.1
NM_001001508.2	mRNA	Plppr4	protein_coding	5554	34	46	27	65	94	24	0.240023788085267	0.282541254747384	0.2203737069571	0.457487351095262	0.559048274437264	0.133245086911409	http://www.ncbi.nlm.nih.gov/nuccore/NM_001001508.2
NM_001001509.1	mRNA	Slc25a47	protein_coding	1550	1	7	3	1	5	2	0.0252958656361589	0.154062256691007	0.0877387504257874	0.0252196997318421	0.106552989575311	0.0397872695003207	http://www.ncbi.nlm.nih.gov/nuccore/NM_001001509.1
NM_001001510.1	mRNA	Klhl10	protein_coding	2012	6	0	1	4	1	3	0.116924229829164	0	0.0225306599005915	0.0777147804857956	0.0164172101234326	0.0459768397555893	http://www.ncbi.nlm.nih.gov/nuccore/NM_001001510.1
NM_001001511.2	mRNA	Gcnt2	protein_coding	4093	1818	1858	1633	1627	2033	2219	17.4153969646059	15.4858082804939	18.0861583305018	15.5387978912157	16.4067653603832	16.7171175278375	http://www.ncbi.nlm.nih.gov/nuccore/NM_001001511.2
NM_001001512.2	mRNA	Gtf2i	protein_coding	3964	6644	8437	5906	7150	8526	9449	65.7169231822127	72.6079736391141	67.5400977987542	70.5089107664328	71.0458992499803	73.5018112686961	http://www.ncbi.nlm.nih.gov/nuccore/NM_001001512.2
NM_001001513.2	mRNA	Tnfsf12	protein_coding	1538	1405	1424	924	1107	1454	1528	35.8179918004844	31.5851953342365	27.2343819592138	28.136034970664	31.2273696496591	30.6346453460857	http://www.ncbi.nlm.nih.gov/nuccore/NM_001001513.2
NM_001001514.2	mRNA	Ablim2	protein_coding	2568	124	255	236	162	122	200	1.89324975672497	3.38746700918561	4.16599622348819	2.46599166770465	1.56925002559901	2.40149017622652	http://www.ncbi.nlm.nih.gov/nuccore/NM_001001514.2
NM_001001515.1	mRNA	Lmo7	protein_coding	5190	23057	27544	23165	21998	25918	31624	174.187379510215	181.046263070754	202.333053185659	165.686624236348	164.953471865511	187.886372500108	http://www.ncbi.nlm.nih.gov/nuccore/NM_001001515.1
NM_001001516.2	mRNA	Usp19	protein_coding	4292	2849	3481	2652	2831	3300	3492	26.0263927903065	27.6677742340954	28.0101667831812	25.7840874669873	25.3969497519905	25.0876718193658	http://www.ncbi.nlm.nih.gov/nuccore/NM_001001516.2
NM_001001517.1	mRNA	Rnf114	protein_coding	2139	3033	2760	1732	2652	2406	3160	55.595913387297	44.017787626002	36.7061632216096	48.4656838324965	37.1545641910433	45.5535404423962	http://www.ncbi.nlm.nih.gov/nuccore/NM_001001517.1
NM_001001518.1	mRNA	Sucnr1	protein_coding	952	6	5	1	5	9	0	0.247112973126342	0.179169041019703	0.0476173190336031	0.205307429539681	0.312271891717561	0	http://www.ncbi.nlm.nih.gov/nuccore/NM_001001518.1
NM_001001519.1	mRNA	Lcn6	protein_coding	727	0	0	0	0	0	0	0	0	0	0	0	0	http://www.ncbi.nlm.nih.gov/nuccore/NM_001001519.1
NM_001001717.1	mRNA	RT1-M2	protein_coding	1035	15	27	8	18	2	16	0.568240459942699	0.889924836786561	0.350389856772871	0.679835384075742	0.0638288439968047	0.476678397878239	http://www.ncbi.nlm.nih.gov/nuccore/NM_001001717.1
NM_001001718.1	mRNA	Elp5	protein_coding	1383	483	455	318	385	525	488	13.6932391963198	11.2232627343593	10.4233381742277	10.882036019506	12.5390448686782	10.8803653832403	http://www.ncbi.nlm.nih.gov/nuccore/NM_001001718.1
NM_001001719.1	mRNA	Fancd2	protein_coding	4302	132	147	109	160	331	171	1.2030530239791	1.16567328110002	1.14857135320291	1.45385530764687	2.54146960955897	1.22566431672013	http://www.ncbi.nlm.nih.gov/nuccore/NM_001001719.1
NM_001001720.1	mRNA	Vmac	protein_coding	516	30	49	21	33	33	38	2.27956928697943	3.23948737421981	1.84489426767402	2.49997604899946	2.11247496774309	2.2708044317528	http://www.ncbi.nlm.nih.gov/nuccore/NM_001001720.1
NM_001001799.1	mRNA	Tmem35	protein_coding	1945	24	16	12	12	29	29	0.483807815766123	0.280627540649061	0.279681363825132	0.241175534710675	0.49249942225298	0.459752638570544	http://www.ncbi.nlm.nih.gov/nuccore/NM_001001799.1
NM_001001800.1	mRNA	rnf141	protein_coding	975	538	569	470	394	565	612	21.6350998502491	19.9084552803859	21.8521981829696	15.7965852576779	19.1412883324264	19.3549763323099	http://www.ncbi.nlm.nih.gov/nuccore/NM_001001800.1
NM_001001801.3	mRNA	Akap7	protein_coding	1059	237	349	236	235	270	346	8.77472732903017	11.2424089784163	10.1022457997334	8.67448123448864	8.42161022422431	10.0745574282446	http://www.ncbi.nlm.nih.gov/nuccore/NM_001001801.3
NM_001001934.1	mRNA	Ly6g5b	protein_coding	585	1	5	9	5	9	4	0.0670232337368311	0.291570815471381	0.697410580307541	0.334107133199617	0.508175796436099	0.210838522138452	http://www.ncbi.nlm.nih.gov/nuccore/NM_001001934.1
NM_001001969.1	mRNA	Ly6g6c	protein_coding	846	25	90	19	45	344	25	1.15864632789735	3.62912610746293	1.01808754926692	2.07928375448698	13.4312184495404	0.911203719348362	http://www.ncbi.nlm.nih.gov/nuccore/NM_001001969.1
NM_001001970.1	mRNA	Ly6g6d	protein_coding	405	11	9	4	18	16	14	1.06492471381854	0.758084120225589	0.447720372543113	1.73735709263801	1.30494525504579	1.06590586192217	http://www.ncbi.nlm.nih.gov/nuccore/NM_001001970.1
NM_001001972.1	mRNA	Ly6g6e	protein_coding	959	94	75	70	68	130	53	3.84317791781892	2.66791856700872	3.30888231532775	2.77180015822331	4.47766994774248	1.70413148563678	http://www.ncbi.nlm.nih.gov/nuccore/NM_001001972.1
NM_001002016.2	mRNA	Lmna	protein_coding	3112	2794	3245	1837	2846	3445	3905	35.202058261733	35.5717331799298	26.7590971534775	35.749248530551	36.5659592599465	38.6925442590081	http://www.ncbi.nlm.nih.gov/nuccore/NM_001002016.2
NM_001002022.1	mRNA	Clint1	protein_coding	1817	1537	2025	1349	1632	1925	2286	33.166541275896	38.0189408120841	33.6557219230967	35.1104856585953	34.9947696912861	38.7942300551696	http://www.ncbi.nlm.nih.gov/nuccore/NM_001002022.1
NM_001002023.2	mRNA	Sgce	protein_coding	1481	995	1015	897	827	1104	1349	26.3420315849872	23.3798056659715	27.4561268634917	21.8284079009195	24.6230217098275	28.0868302368993	http://www.ncbi.nlm.nih.gov/nuccore/NM_001002023.2
NM_001002024.1	mRNA	Slco4c1	protein_coding	2175	1199	1520	1587	1400	1063	2017	21.6142995363308	23.8404385395082	33.0765004191376	25.1617234106194	16.1436352435643	28.5951563223742	http://www.ncbi.nlm.nih.gov/nuccore/NM_001002024.1
NM_001002025.1	mRNA	Npc1l1	protein_coding	4469	6	8	28	8	15	21	0.0526407586521095	0.0610674162634173	0.284020419816452	0.0699763429570019	0.110868516787916	0.14489546008452	http://www.ncbi.nlm.nih.gov/nuccore/NM_001002025.1
NM_001002253.1	mRNA	Atp6v0e2	protein_coding	862	822	1013	715	919	1067	1035	37.3891675255568	40.0896341304913	37.6011098837505	41.6754075209077	40.8869284939973	37.0236236055044	http://www.ncbi.nlm.nih.gov/nuccore/NM_001002253.1
NM_001002270.1	mRNA	Olr79	protein_coding	942	0	0	1	0	0	0	0	0	0.0481228107430893	0	0	0	http://www.ncbi.nlm.nih.gov/nuccore/NM_001002270.1
NM_001002277.1	mRNA	Ahi1	protein_coding	3141	733	749	667	671	755	970	9.14991968880034	8.13474220700525	9.62630872627616	8.35076367593197	7.93974123212403	9.52247050202678	http://www.ncbi.nlm.nih.gov/nuccore/NM_001002277.1
NM_001002278.1	mRNA	Pofut1	protein_coding	1188	549	630	437	530	694	596	18.1191219386274	18.0906437781107	16.6750400114779	17.4393799071618	19.2961365128219	15.4694779311432	http://www.ncbi.nlm.nih.gov/nuccore/NM_001002278.1
NM_001002279.1	mRNA	Rnf166	protein_coding	1755	964	711	470	923	1086	1145	21.5367991074351	13.8204566533434	12.1401101016498	20.5587255962164	20.4399598122075	20.1175089873773	http://www.ncbi.nlm.nih.gov/nuccore/NM_001002279.1
NM_001002280.1	mRNA	Mrgprx2	protein_coding	885	5	13	5	2	5	2	0.221517467435289	0.501106452352508	0.256111230056441	0.0883401911510851	0.186618230329641	0.0696839183338951	http://www.ncbi.nlm.nih.gov/nuccore/NM_001002280.1
NM_001002281.1	mRNA	Mas1l	protein_coding	966	1	2	1	2	7	1	0.0405886042816214	0.0706289553005207	0.0469272129606523	0.0809327838185408	0.239358164988018	0.0319204284293463	http://www.ncbi.nlm.nih.gov/nuccore/NM_001002281.1
NM_001002283.1	mRNA	Mrgprb13	protein_coding	987	0	0	0	0	0	0	0	0	0	0	0	0	http://www.ncbi.nlm.nih.gov/nuccore/NM_001002283.1
NM_001002284.1	mRNA	Mrgprb5	protein_coding	1062	0	0	0	0	0	0	0	0	0	0	0	0	http://www.ncbi.nlm.nih.gov/nuccore/NM_001002284.1
NM_001002285.1	mRNA	Mrgprx2l	protein_coding	945	4	0	2	0	0	0	0.165962293062629	0	0.095940079830667	0	0	0	http://www.ncbi.nlm.nih.gov/nuccore/NM_001002285.1
NM_001002287.1	mRNA	Mrgprb4	protein_coding	972	0	0	0	0	0	0	0	0	0	0	0	0	http://www.ncbi.nlm.nih.gov/nuccore/NM_001002287.1
NM_001002288.1	mRNA	Mrgpre	protein_coding	930	0	0	0	0	1	0	0	0	0	0	0.0355176631917704	0	http://www.ncbi.nlm.nih.gov/nuccore/NM_001002288.1
NM_001002289.1	mRNA	Fut8	protein_coding	1728	737	823	625	717	929	1003	16.7226458966818	16.2474799725432	16.3960097366862	16.2198572320502	17.7582149697881	17.8979393890838	http://www.ncbi.nlm.nih.gov/nuccore/NM_001002289.1
NM_001002290.1	mRNA	Kprp	protein_coding	2815	0	0	0	0	0	0	0	0	0	0	0	0	http://www.ncbi.nlm.nih.gov/nuccore/NM_001002290.1
NM_001002291.1	mRNA	Olr1384	protein_coding	942	0	0	0	0	0	0	0	0	0	0	0	0	http://www.ncbi.nlm.nih.gov/nuccore/NM_001002291.1
NM_001002798.1	mRNA	Top1mt	protein_coding	1887	217	274	236	221	312	348	4.50888415830526	4.95345903676816	5.66946385899188	4.57817071708664	5.46147596805728	5.68660656292342	http://www.ncbi.nlm.nih.gov/nuccore/NM_001002798.1
NM_001002802.1	mRNA	Bace2	protein_coding	1545	383	500	282	462	695	639	9.71967031385482	11.0400600032853	8.27413329258072	11.6892083999819	14.8587971546931	12.7531718694475	http://www.ncbi.nlm.nih.gov/nuccore/NM_001002802.1
NM_001002803.2	mRNA	Btnl3	protein_coding	2175	0	1	2	1	0	2	0	0.0156844990391501	0.0416843105471174	0.0179726595790139	0	0.0283541460806883	http://www.ncbi.nlm.nih.gov/nuccore/NM_001002803.2
NM_001002804.1	mRNA	C1rl	protein_coding	1384	82	103	69	81	123	103	2.32305240054609	2.53881495465723	2.26003356407465	2.28781307899767	2.93559645412328	2.29481126290687	http://www.ncbi.nlm.nih.gov/nuccore/NM_001002804.1
NM_001002805.2	mRNA	C4b	protein_coding	5354	1978	2103	917	2143	2365	2670	14.4853557067425	13.3995686809019	7.76413104953884	15.6464354901519	14.5908338265109	15.3772520383897	http://www.ncbi.nlm.nih.gov/nuccore/NM_001002805.2
NM_001002806.2	mRNA	Capn11	protein_coding	2621	2	0	0	2	4	0	0.0299188033086961	0	0	0.029828717729382	0.0504104185705402	0	http://www.ncbi.nlm.nih.gov/nuccore/NM_001002806.2
NM_001002807.2	mRNA	Clic1	protein_coding	1190	3349	3986	2570	3870	4843	5196	110.344179600016	114.266847600726	97.9012079330879	127.12636037097	134.429579696724	134.63811390827	http://www.ncbi.nlm.nih.gov/nuccore/NM_001002807.2
NM_001002808.2	mRNA	Cpa5	protein_coding	2073	0	0	0	0	1	0	0	0	0	0	0.0159341180744556	0	http://www.ncbi.nlm.nih.gov/nuccore/NM_001002808.2
NM_001002809.3	mRNA	Atf6b	protein_coding	2507	2262	2372	1307	2129	2166	2583	35.3768785428546	32.276784600271	23.6332332868078	33.1965489150747	28.5385202952686	31.7699045741841	http://www.ncbi.nlm.nih.gov/nuccore/NM_001002809.3
NM_001002813.2	mRNA	Ctsql2	protein_coding	1286	0	0	0	0	0	0	0	0	0	0	0	0	http://www.ncbi.nlm.nih.gov/nuccore/NM_001002813.2
NM_001002815.2	mRNA	Ece2	protein_coding	3010	28	76	90	47	51	85	0.364731085916709	0.861344747897513	1.35543252318907	0.610383762612855	0.559668692752714	0.870759594130774	http://www.ncbi.nlm.nih.gov/nuccore/NM_001002815.2
NM_001002816.2	mRNA	Spink7	protein_coding	261	0	0	0	0	0	0	0	0	0	0	0	0	http://www.ncbi.nlm.nih.gov/nuccore/NM_001002816.2
NM_001002818.2	mRNA	Fkbpl	protein_coding	1272	73	146	75	132	88	144	2.25017861378253	3.915575998335	2.67285894575414	4.05656490969724	2.28519304686674	3.49076987125455	http://www.ncbi.nlm.nih.gov/nuccore/NM_001002818.2
NM_001002819.2	mRNA	Gfpt2	protein_coding	2992	282	178	83	188	358	266	3.69546218902575	2.02949659191409	1.25753010720561	2.45622342976563	3.95228970022327	2.74135882603313	http://www.ncbi.nlm.nih.gov/nuccore/NM_001002819.2
NM_001002820.1	mRNA	Ggt6	protein_coding	1497	2	3	0	4	9	2	0.0523828880909101	0.0683642994191413	0	0.104450326210702	0.198585732074227	0.0411959036242466	http://www.ncbi.nlm.nih.gov/nuccore/NM_001002820.1
NM_001002821.1	mRNA	RT1-T18	protein_coding	625	0	0	0	0	0	0	0	0	0	0	0	0	http://www.ncbi.nlm.nih.gov/nuccore/NM_001002821.1
NM_001002822.2	mRNA	Cchcr1	protein_coding	2304	180	251	197	266	381	232	3.06317122937861	3.71638894876217	3.87601670175263	4.51305651017295	5.46222812445312	3.10492667367954	http://www.ncbi.nlm.nih.gov/nuccore/NM_001002822.2
NM_001002823.2	mRNA	Wnk1	protein_coding	10497	20086	22740	15965	18739	21847	28462	75.0256048023458	73.9018272103311	68.9454505525048	69.7835122012224	68.7470306380932	83.6076574260788	http://www.ncbi.nlm.nih.gov/nuccore/NM_001002823.2
NM_001002826.1	mRNA	Mug2	protein_coding	3999	0	1	0	0	0	0	0	0.0085305789972872	0	0	0	0	http://www.ncbi.nlm.nih.gov/nuccore/NM_001002826.1
NM_001002827.1	mRNA	Notch4	protein_coding	6483	2794	3051	2415	2084	2739	2570	16.8978567500406	16.0544746701176	16.8866305481685	12.5658914196817	13.9554338914856	12.2237072385105	http://www.ncbi.nlm.nih.gov/nuccore/NM_001002827.1
NM_001002828.2	mRNA	Pbx2	protein_coding	2858	3127	3551	2312	2938	3458	4077	42.8989735334558	42.3856025162519	36.6714002829311	40.1847412907052	39.9659460339195	43.9869981659993	http://www.ncbi.nlm.nih.gov/nuccore/NM_001002828.2
NM_001002829.1	mRNA	Rasl11a	protein_coding	810	65	110	49	93	45	127	3.14636847264568	4.63273629026749	2.74228728182656	4.48817248931485	1.83507926490814	4.834644445147	http://www.ncbi.nlm.nih.gov/nuccore/NM_001002829.1
NM_001002830.2	mRNA	Rasl11b	protein_coding	1816	512	560	828	457	576	560	11.0544047185329	10.5196695097384	20.6688532115374	9.83721052040216	10.4769283141892	9.50863158763172	http://www.ncbi.nlm.nih.gov/nuccore/NM_001002830.2
NM_001002831.1	mRNA	Rpp21	protein_coding	499	611	748	643	634	841	753	48.0089169353191	51.1364959655177	58.4133771622318	49.6661301131887	55.6702002248083	46.5307731435865	http://www.ncbi.nlm.nih.gov/nuccore/NM_001002831.1
NM_001002833.1	mRNA	Senp17	protein_coding	1000	0	0	0	0	0	0	0	0	0	0	0	0	http://www.ncbi.nlm.nih.gov/nuccore/NM_001002833.1
NM_001002834.1	mRNA	Senp18	protein_coding	1428	0	0	0	0	0	0	0	0	0	0	0	0	http://www.ncbi.nlm.nih.gov/nuccore/NM_001002834.1
NM_001002835.1	mRNA	Smoc1	protein_coding	1359	13	12	8	21	68	18	0.375063791441207	0.301225478235333	0.266853202178014	0.604047995784738	1.65278662269872	0.408412369043027	http://www.ncbi.nlm.nih.gov/nuccore/NM_001002835.1
NM_001002850.1	mRNA	Prm1	protein_coding	156	0	0	0	0	0	0	0	0	0	0	0	0	http://www.ncbi.nlm.nih.gov/nuccore/NM_001002850.1
NM_001002851.1	mRNA	Nenf	protein_coding	654	480	567	473	591	729	591	28.7769480631532	29.5757130390763	32.7857619136932	35.3249326289815	36.8194344252669	27.8647769310159	http://www.ncbi.nlm.nih.gov/nuccore/NM_001002851.1
NM_001002852.1	mRNA	Spata4	protein_coding	1086	0	0	0	0	0	0	0	0	0	0	0	0	http://www.ncbi.nlm.nih.gov/nuccore/NM_001002852.1
NM_001002853.1	mRNA	P2ry13	protein_coding	1011	123	69	78	87	124	65	4.77018475126972	2.32824054728037	3.49740023952446	3.36387389598309	4.05133226436692	1.98247646001845	http://www.ncbi.nlm.nih.gov/nuccore/NM_001002853.1
NM_001002854.1	mRNA	Tanc1	protein_coding	5819	2511	3606	2865	2608	2985	3763	16.9191912440646	21.1401117355227	22.3191760298628	17.519868395944	16.9442874898632	19.9403005199386	http://www.ncbi.nlm.nih.gov/nuccore/NM_001002854.1
NM_001002855.2	mRNA	Prm3	protein_coding	515	0	0	0	0	0	0	0	0	0	0	0	0	http://www.ncbi.nlm.nih.gov/nuccore/NM_001002855.2
NM_001003401.1	mRNA	Enc1	protein_coding	4503	1269	1411	1281	1149	1325	1223	11.0494565651882	10.6894406426213	12.8958232221424	9.97446685263693	9.71944047702843	8.3747210113572	http://www.ncbi.nlm.nih.gov/nuccore/NM_001003401.1
NM_001003402.2	mRNA	Eml5	protein_coding	6540	19	34	28	26	21	28	0.113908752749981	0.177349954731675	0.194080620207909	0.155405794983675	0.106064214393773	0.132015863632563	http://www.ncbi.nlm.nih.gov/nuccore/NM_001003402.2
NM_001003403.1	mRNA	Apold1	protein_coding	2883	106	191	196	82	200	198	1.44159234270583	2.2600530743458	3.08186291818178	1.11183622473712	2.29146214140454	2.11770950566223	http://www.ncbi.nlm.nih.gov/nuccore/NM_001003403.1
NM_001003404.1	mRNA	Il22ra2	protein_coding	2505	36	54	34	61	66	63	0.563476767464137	0.735386990877518	0.615280392207451	0.951905233391483	0.870289088507332	0.775494384572119	http://www.ncbi.nlm.nih.gov/nuccore/NM_001003404.1
NM_001003653.2	mRNA	Pard6a	protein_coding	1189	7	19	8	15	12	12	0.230832752020457	0.54513197879973	0.305007150344761	0.493152244546112	0.333370160824354	0.311204042349018	http://www.ncbi.nlm.nih.gov/nuccore/NM_001003653.2
NM_001003654.2	mRNA	Pard6a	protein_coding	1221	7	19	8	14	11	12	0.224783081205834	0.530845145612513	0.29701351495489	0.448212517756734	0.297580421336455	0.303047998651092	http://www.ncbi.nlm.nih.gov/nuccore/NM_001003654.2
NM_001003673.1	mRNA	Pmpca	protein_coding	1760	548	598	462	634	678	752	12.2081296996326	11.5909339064038	11.8995680264974	14.0814766627734	12.7246064482607	13.1750117413562	http://www.ncbi.nlm.nih.gov/nuccore/NM_001003673.1
NM_001003691.1	mRNA	Ly6g6f	protein_coding	915	23	27	11	15	6	3	0.985571158392419	1.00663629079136	0.544971109202067	0.640828435809101	0.216599519792436	0.101098799549995	http://www.ncbi.nlm.nih.gov/nuccore/NM_001003691.1
NM_001003705.2	mRNA	Slc38a7	protein_coding	1829	257	298	198	222	271	305	5.50935378685833	5.55817826802906	4.90742163398472	4.74472316988893	4.89421358896768	5.14199881254145	http://www.ncbi.nlm.nih.gov/nuccore/NM_001003705.2
NM_001003706.3	mRNA	Wfdc21	protein_coding	368	15	6	18	12	39	35	1.59817629358884	0.556203022991601	2.21731081239082	1.27469134514202	3.50061316294976	2.9326893619462	http://www.ncbi.nlm.nih.gov/nuccore/NM_001003706.3
NM_001003707.1	mRNA	Clec4d	protein_coding	714	43	10	8	29	20	32	2.36130174320727	0.477784109385876	0.507918069691766	1.5877107884402	0.925250049533514	1.38196678376464	http://www.ncbi.nlm.nih.gov/nuccore/NM_001003707.1
NM_001003708.1	mRNA	Trappc4	protein_coding	863	234	285	191	227	236	323	10.6312983386267	11.2658503382308	10.0328532497313	10.2822147747956	9.03292783004607	11.5408438443427	http://www.ncbi.nlm.nih.gov/nuccore/NM_001003708.1
NM_001003709.2	mRNA	Ufc1	protein_coding	1037	787	979	594	899	1059	1083	29.7561829279348	32.2057819831614	25.966270497275	33.8885155171989	33.7321899206161	32.2029411507779	http://www.ncbi.nlm.nih.gov/nuccore/NM_001003709.2
NM_001003710.2	mRNA	C5ar2	protein_coding	1275	337	546	346	553	469	353	10.3633689529785	14.6087269285825	12.3017756479346	16.9545612746262	12.1503836504741	8.53709980670607	http://www.ncbi.nlm.nih.gov/nuccore/NM_001003710.2
NM_001003711.1	mRNA	Jph4	protein_coding	1890	0	0	2	0	0	0	0	0	0.0479700399153335	0	0	0	http://www.ncbi.nlm.nih.gov/nuccore/NM_001003711.1
NM_001003820.1	mRNA	Kcnk18	protein_coding	1218	0	2	0	2	0	0	0	0.0560160679969647	0	0.0641880699250496	0	0	http://www.ncbi.nlm.nih.gov/nuccore/NM_001003820.1
NM_001003928.1	mRNA	Abhd12b	protein_coding	639	0	0	0	1	0	0	0	0	0	0.0611745455154228	0	0	http://www.ncbi.nlm.nih.gov/nuccore/NM_001003928.1
NM_001003929.1	mRNA	Cntfr	protein_coding	1332	177	283	329	77	215	177	5.2101507036638	7.24789885215682	11.1967907356432	2.25973811035687	5.33164921561148	4.09746148176163	http://www.ncbi.nlm.nih.gov/nuccore/NM_001003929.1
NM_001003956.1	mRNA	Prss57	protein_coding	705	0	1	0	0	1	0	0	0.0483883480995057	0	0	0.0468530876146758	0	http://www.ncbi.nlm.nih.gov/nuccore/NM_001003956.1
NM_001003957.1	mRNA	Dnmt3a	protein_coding	3491	1294	1498	1007	1156	1363	1826	14.5333479537221	14.6383416053873	13.0761986634288	12.9443305584402	12.8965438800505	16.1286033896817	http://www.ncbi.nlm.nih.gov/nuccore/NM_001003957.1
NM_001003958.1	mRNA	Dnmt3a	protein_coding	4173	1454	1740	1200	1367	1633	2158	13.6614647457971	14.2242958575758	13.0357117814494	12.805358441604	12.9260292146441	15.9458947701441	http://www.ncbi.nlm.nih.gov/nuccore/NM_001003958.1
NM_001003959.1	mRNA	Dnmt3b	protein_coding	4281	142	176	107	100	131	190	1.30054193565021	1.40248218457993	1.13302746695607	0.913116902227404	1.01077246125984	1.36852965053077	http://www.ncbi.nlm.nih.gov/nuccore/NM_001003959.1
NM_001003964.1	mRNA	Dnmt3l	protein_coding	1689	47	29	11	29	21	32	1.09106205541396	0.585731069801299	0.295233016530427	0.671181470068857	0.410692695165942	0.584206206991092	http://www.ncbi.nlm.nih.gov/nuccore/NM_001003964.1
NM_001003965.1	mRNA	Dpcr1	protein_coding	1494	4	6	10	9	5	7	0.104976149226362	0.137003154257637	0.303424951271688	0.235485148098525	0.110546943669165	0.144475192128005	http://www.ncbi.nlm.nih.gov/nuccore/NM_001003965.1
NM_001003974.2	mRNA	Gpsm3	protein_coding	1228	709	970	584	654	716	909	22.6375338280593	26.9465568793542	21.5583922055979	20.8185746076289	19.259366096202	22.8250298707153	http://www.ncbi.nlm.nih.gov/nuccore/NM_001003974.2
NM_001003975.3	mRNA	G4	protein_coding	1994	317	413	245	290	371	391	6.23326157488799	7.06569376850179	5.56984126950731	5.68518306392327	6.14576696642755	6.04640789384889	http://www.ncbi.nlm.nih.gov/nuccore/NM_001003975.3
NM_001003976.1	mRNA	G6b	protein_coding	699	4	14	5	10	5	6	0.224369623668362	0.68325178217757	0.324260999427683	0.559235115656011	0.236276300202764	0.264679260624451	http://www.ncbi.nlm.nih.gov/nuccore/NM_001003976.1
NM_001003977.1	mRNA	Klk1c6	protein_coding	774	0	0	0	0	0	0	0	0	0	0	0	0	http://www.ncbi.nlm.nih.gov/nuccore/NM_001003977.1
NM_001003978.1	mRNA	Gspt1	protein_coding	2545	34	32	24	26	28	48	0.523808298241875	0.428935612229803	0.427489393037235	0.399353202040564	0.363410589199882	0.581566375407439	http://www.ncbi.nlm.nih.gov/nuccore/NM_001003978.1
NM_001003979.1	mRNA	Tmprss11c	protein_coding	1257	0	0	0	0	0	0	0	0	0	0	0	0	http://www.ncbi.nlm.nih.gov/nuccore/NM_001003979.1
NM_001004020.1	mRNA	Tmprss11b	protein_coding	1263	4	8	6	6	37	11	0.124176062505293	0.216080984387341	0.215352435724419	0.18570325218221	0.967666500735407	0.268556193578966	http://www.ncbi.nlm.nih.gov/nuccore/NM_001004020.1
NM_001004021.1	mRNA	Krt13	protein_coding	1317	6	5	3	18	17	16	0.178626841622078	0.129513232384782	0.103261247653736	0.534266987485492	0.426373769978656	0.374610586031873	http://www.ncbi.nlm.nih.gov/nuccore/NM_001004021.1
NM_001004022.2	mRNA	Krt15	protein_coding	1658	34	117	16	62	701	40	0.804036259967172	2.40730572556558	0.437458988853946	1.46176908578409	13.9656394237701	0.743911552780424	http://www.ncbi.nlm.nih.gov/nuccore/NM_001004022.2
NM_001004068.1	mRNA	Rffl	protein_coding	1721	370	496	302	348	393	406	8.42950548654102	9.83174756736499	7.95477611356015	7.90441954407647	7.54291151653699	7.27429654170594	http://www.ncbi.nlm.nih.gov/nuccore/NM_001004068.1
NM_001004069.2	mRNA	Sapcd1	protein_coding	852	7	30	8	8	39	24	0.322136317080192	1.20118962711801	0.425649649952959	0.367047273092537	1.51200192953699	0.868595320077424	http://www.ncbi.nlm.nih.gov/nuccore/NM_001004069.2
NM_001004070.2	mRNA	Egfl8	protein_coding	1056	24	26	16	12	20	7	0.891104357637414	0.839922746840852	0.686843753333184	0.444210620276763	0.625595203945955	0.204399561590189	http://www.ncbi.nlm.nih.gov/nuccore/NM_001004070.2
NM_001004071.1	mRNA	Ano7	protein_coding	2742	75	40	79	54	110	45	1.07244506936669	0.49764821896647	1.30605518959855	0.769835473214872	1.32511194183738	0.506047054640294	http://www.ncbi.nlm.nih.gov/nuccore/NM_001004071.1
NM_001004072.2	mRNA	Pdha1	protein_coding	2814	4278	4886	4163	3743	5227	5951	59.6070914878485	59.2323935728501	67.0631897577537	51.9956897474205	61.355816530969	65.2096238867153	http://www.ncbi.nlm.nih.gov/nuccore/NM_001004072.2
NM_001004073.1	mRNA	Lsm2	protein_coding	737	225	189	148	193	254	191	11.970058535428	8.74831131956396	9.10324258149056	10.2367342941391	11.3839652634464	7.99119480025098	http://www.ncbi.nlm.nih.gov/nuccore/NM_001004073.1
NM_001004075.1	mRNA	Rnf34	protein_coding	1960	373	472	305	351	477	484	7.46163505997206	8.21515648652628	7.05416569112092	7.00039675464728	8.03877069821493	7.61439019876036	http://www.ncbi.nlm.nih.gov/nuccore/NM_001004075.1
NM_001004076.2	mRNA	Abcg3l1	protein_coding	2018	229	196	195	217	201	248	4.44933969650871	3.31333099127339	4.38041581040539	4.20349157819875	3.29004795859149	3.78945153516434	http://www.ncbi.nlm.nih.gov/nuccore/NM_001004076.2
NM_001004077.1	mRNA	Gk2	protein_coding	1853	0	0	0	0	0	0	0	0	0	0	0	0	http://www.ncbi.nlm.nih.gov/nuccore/NM_001004077.1
NM_001004078.1	mRNA	Cct5	protein_coding	1739	2646	3166	2186	2920	3480	3839	59.6583862757782	62.1070986823115	56.9839386750422	65.6379304119132	66.1008425266507	68.0713507182816	http://www.ncbi.nlm.nih.gov/nuccore/NM_001004078.1
NM_001004079.1	mRNA	Bpi	protein_coding	1945	4	3	3	5	16	4	0.0806346359610205	0.052617663871699	0.069920340956283	0.100489806129448	0.271723819174058	0.063414157044213	http://www.ncbi.nlm.nih.gov/nuccore/NM_001004079.1
NM_001004080.1	mRNA	Gsn	protein_coding	2582	56373	65973	41654	48388	58614	66377	856.044129332352	871.645532480219	731.311433109399	732.57660242749	749.846649341541	792.697010227599	http://www.ncbi.nlm.nih.gov/nuccore/NM_001004080.1
NM_001004081.1	mRNA	Mpi	protein_coding	1397	552	554	432	562	660	626	15.4925859973497	13.5283014439685	14.0181024302332	15.7257555020813	15.6053984732345	13.8173183951901	http://www.ncbi.nlm.nih.gov/nuccore/NM_001004081.1
NM_001004082.3	mRNA	Hsp90ab1	protein_coding	2338	26488	27799	18817	25333	32640	41163	444.207518350895	405.615534908812	364.844468702761	423.558816349645	461.140192351937	542.885635240513	http://www.ncbi.nlm.nih.gov/nuccore/NM_001004082.3
NM_001004083.1	mRNA	Egln2	protein_coding	1988	795	995	877	832	924	969	15.6794921680869	17.0740525568917	19.9979326611828	16.3598213149816	15.3526349768371	15.0298011634826	http://www.ncbi.nlm.nih.gov/nuccore/NM_001004083.1
NM_001004084.2	mRNA	RT1-Bb	protein_coding	1515	1907	631	943	2092	2152	1278	49.3536530961321	14.2084479167034	28.2163574389114	53.9784807593868	46.9198880564235	26.0114198525364	http://www.ncbi.nlm.nih.gov/nuccore/NM_001004084.2
NM_001004085.2	mRNA	Crat	protein_coding	2730	1222	1501	874	1321	1538	1454	17.5505124913731	18.7563340295375	14.5127820759236	18.915236698144	18.608913688541	16.4228148851415	http://www.ncbi.nlm.nih.gov/nuccore/NM_001004085.2
NM_001004086.1	mRNA	Pon3	protein_coding	1452	7571	8104	6971	7105	7993	9476	204.440942171905	190.398152178972	217.635809294801	191.279785276752	181.832089641455	201.235350195183	http://www.ncbi.nlm.nih.gov/nuccore/NM_001004086.1
NM_001004087.1	mRNA	Pcdh7	protein_coding	3755	368	322	277	431	543	441	3.84254640715446	2.92533659176266	3.34404194365839	4.48682301088071	4.77658182029617	3.62138323128419	http://www.ncbi.nlm.nih.gov/nuccore/NM_001004087.1
NM_001004088.3	mRNA	Lrrc36	protein_coding	2410	369	408	338	406	373	375	6.00330719941953	5.7752798536688	6.35772217815629	6.58537636566315	5.11233285667769	4.79799800768909	http://www.ncbi.nlm.nih.gov/nuccore/NM_001004088.3
NM_001004089.1	mRNA	Sipa1	protein_coding	3123	3326	3478	2687	2972	3188	3602	41.7572129728113	37.9915932297493	39.0029602637251	37.2004703121049	33.7189204410786	35.5645700203715	http://www.ncbi.nlm.nih.gov/nuccore/NM_001004089.1
NM_001004090.2	mRNA	Tspan5	protein_coding	2852	1539	1578	1291	1295	1785	1977	21.1577919641568	18.875018715715	20.5200592028427	17.7497343221388	20.673596346949	21.374845598406	http://www.ncbi.nlm.nih.gov/nuccore/NM_001004090.2
NM_001004091.1	mRNA	Il17re	protein_coding	2613	606	945	697	713	969	805	9.09315215922082	12.3373621173338	12.0919197630437	10.6664948942385	12.2493121081239	9.49953415978285	http://www.ncbi.nlm.nih.gov/nuccore/NM_001004091.1
NM_001004092.2	mRNA	Txndc8	protein_coding	431	0	0	0	0	0	0	0	0	0	0	0	0	http://www.ncbi.nlm.nih.gov/nuccore/NM_001004092.2
NM_001004095.1	mRNA	S100a11	protein_coding	297	3269	4177	3320	3727	5075	3649	431.55854001729	479.775359118528	506.738058014705	490.54014274711	564.425895115684	378.846476313702	http://www.ncbi.nlm.nih.gov/nuccore/NM_001004095.1
NM_001004096.1	mRNA	Reg4	protein_coding	474	0	0	0	0	0	0	0	0	0	0	0	0	http://www.ncbi.nlm.nih.gov/nuccore/NM_001004096.1
NM_001004097.1	mRNA	Try10	protein_coding	741	0	0	0	0	0	0	0	0	0	0	0	0	http://www.ncbi.nlm.nih.gov/nuccore/NM_001004097.1
NM_001004098.1	mRNA	Cenpc	protein_coding	3133	669	659	609	617	707	877	8.37234212301785	7.17554567037659	8.81168139849154	7.69832743011399	7.45394788548386	8.63147539024274	http://www.ncbi.nlm.nih.gov/nuccore/NM_001004098.1
NM_001004099.1	mRNA	Gjb2	protein_coding	2421	159	205	70	329	233	249	2.57503762330911	2.88861049528338	1.31070555158997	5.31217921447867	3.1789848975732	3.17139542826286	http://www.ncbi.nlm.nih.gov/nuccore/NM_001004099.1
NM_001004100.1	mRNA	Klk10	protein_coding	840	0	0	0	0	0	0	0	0	0	0	0	0	http://www.ncbi.nlm.nih.gov/nuccore/NM_001004100.1
NM_001004101.1	mRNA	Klk4	protein_coding	771	0	0	0	0	0	0	0	0	0	0	0	0	http://www.ncbi.nlm.nih.gov/nuccore/NM_001004101.1
NM_001004102.1	mRNA	ST7	protein_coding	2098	736	836	722	739	739	1036	13.7547776538275	13.5934816982301	15.6003234193674	13.7692588454902	11.6349973221201	15.2265008016242	http://www.ncbi.nlm.nih.gov/nuccore/NM_001004102.1
NM_001004107.3	mRNA	Tacc1	protein_coding	7632	8132	9380	7672	6559	8668	11043	41.7772887837432	41.9270580643634	45.569275181835	33.594708639778	37.5152525193956	44.6164024169723	http://www.ncbi.nlm.nih.gov/nuccore/NM_001004107.3
NM_001004129.1	mRNA	Stfa2l1	protein_coding	312	0	0	5	0	0	0	0	0	0.726469354487021	0	0	0	http://www.ncbi.nlm.nih.gov/nuccore/NM_001004129.1
NM_001004130.1	mRNA	Krt39	protein_coding	1446	0	0	0	2	0	0	0	0	0	0.0540671294389422	0	0	http://www.ncbi.nlm.nih.gov/nuccore/NM_001004130.1
NM_001004131.1	mRNA	Krt24	protein_coding	1476	0	0	0	0	0	0	0	0	0	0	0	0	http://www.ncbi.nlm.nih.gov/nuccore/NM_001004131.1
NM_001004132.1	mRNA	Cdk16	protein_coding	1749	3073	3455	2519	2715	3581	3433	68.889652604271	67.3888671195389	65.2890345149544	60.6808469962975	67.6303826514858	60.5243079192772	http://www.ncbi.nlm.nih.gov/nuccore/NM_001004132.1
NM_001004133.1	mRNA	Shank2	protein_coding	4636	15	14	9	32	37	25	0.126861276108864	0.103018333852917	0.0880037078256927	0.269822499288043	0.263624415536846	0.166280920312492	http://www.ncbi.nlm.nih.gov/nuccore/NM_001004133.1
NM_001004198.1	mRNA	Tbp	protein_coding	1868	711	711	594	697	745	845	14.9236128074566	12.9844226052557	14.4148942749862	14.5857080328135	13.1736685987249	13.9484411745303	http://www.ncbi.nlm.nih.gov/nuccore/NM_001004198.1
NM_001004199.1	mRNA	Tax1bp1	protein_coding	2900	5409	6286	4866	5168	6212	7368	73.1307836897496	73.9445707200733	76.0634456708524	69.6620285282578	70.7555941672304	78.3425056209419	http://www.ncbi.nlm.nih.gov/nuccore/NM_001004199.1
NM_001004200.1	mRNA	Cops3	protein_coding	1570	1167	1191	860	1183	1392	1601	29.144220736284	25.8786741550895	24.8313703434341	29.45484230146	29.2864624595785	31.443980454943	http://www.ncbi.nlm.nih.gov/nuccore/NM_001004200.1
NM_001004201.1	mRNA	Lrrc46	protein_coding	1259	430	475	239	660	802	489	13.391337924146	12.8705703493423	8.60545938449376	20.4922580029185	21.0414648675249	11.9764737560636	http://www.ncbi.nlm.nih.gov/nuccore/NM_001004201.1
NM_001004202.2	mRNA	Ccl6	protein_coding	348	4188	5254	5733	4892	5120	7600	471.855121237246	515.039737198092	746.8004761457	549.514066628349	485.979612223948	673.410969416348	http://www.ncbi.nlm.nih.gov/nuccore/NM_001004202.2
NM_001004203.3	mRNA	Mcm7	protein_coding	2332	746	1074	847	796	1090	926	12.5427141659908	15.7110658364077	16.4648111058455	13.343081273219	15.4392174860624	12.2441397756883	http://www.ncbi.nlm.nih.gov/nuccore/NM_001004203.3
NM_001004204.2	mRNA	Tmem248	protein_coding	1675	2255	2360	1754	1855	2383	2514	52.7852981282294	48.0647961599747	47.469719558724	43.2913084501366	46.9933671575938	46.2803143468358	http://www.ncbi.nlm.nih.gov/nuccore/NM_001004204.2
NM_001004205.1	mRNA	Rilpl2	protein_coding	1289	311	489	313	463	454	485	9.4599472691314	12.9415369011358	11.0076169560566	14.0410531517118	11.6340323916441	11.6020480399015	http://www.ncbi.nlm.nih.gov/nuccore/NM_001004205.1
NM_001004206.1	mRNA	Pa2g4	protein_coding	1574	2062	1897	1459	1826	2221	2568	51.3647497838166	41.1142636105829	42.0196520860646	45.3489937427145	46.6091479367836	50.3078931127944	http://www.ncbi.nlm.nih.gov/nuccore/NM_001004206.1
NM_001004207.1	mRNA	Dhps	protein_coding	1305	383	449	288	402	487	523	11.5071958888166	11.7372334476307	10.0042345313082	12.0416819179393	12.3266703725553	12.3576820001667	http://www.ncbi.nlm.nih.gov/nuccore/NM_001004207.1
NM_001004208.1	mRNA	Cacybp	protein_coding	1523	1819	1329	1134	1572	1836	2479	46.828908974306	29.7683656008479	33.7532067462041	40.3482077259398	39.8198946465424	50.1906085658265	http://www.ncbi.nlm.nih.gov/nuccore/NM_001004208.1
NM_001004209.1	mRNA	Hsd17b11	protein_coding	1595	2232	3320	2616	2365	2906	3142	54.8674462412885	71.0080047408797	74.3496520849493	57.9618271423197	60.1813957296644	60.7423138537655	http://www.ncbi.nlm.nih.gov/nuccore/NM_001004209.1
NM_001004210.2	mRNA	Xbp1	protein_coding	1841	10515	9783	6737	8918	9555	11010	223.942608421796	181.279284447318	165.887876246373	189.358711256534	171.436872771076	184.407834779393	http://www.ncbi.nlm.nih.gov/nuccore/NM_001004210.2
NM_001004211.1	mRNA	Ddx56	protein_coding	1939	514	568	393	515	612	648	10.3936132812418	9.99310475140075	9.18790782566072	10.3824782418478	10.4255973090397	10.3048822811042	http://www.ncbi.nlm.nih.gov/nuccore/NM_001004211.1
NM_001004212.1	mRNA	Tusc3	protein_coding	1492	749	749	578	950	1294	1132	19.6831335189669	17.125486107375	17.5614715161892	24.8900856937918	28.6478996234855	23.3950211344714	http://www.ncbi.nlm.nih.gov/nuccore/NM_001004212.1
NM_001004213.1	mRNA	Saraf	protein_coding	1839	3253	3177	2910	3572	3528	4328	69.3559265456	58.9339294442911	71.732034401942	75.9278899050118	63.3686099177413	72.5690371712756	http://www.ncbi.nlm.nih.gov/nuccore/NM_001004213.1
NM_001004214.1	mRNA	Nqo2	protein_coding	1205	142	289	227	150	375	180	4.62043155727682	8.18164645936414	8.53966233397325	4.86604164950479	10.2794896581991	4.60607808738153	http://www.ncbi.nlm.nih.gov/nuccore/NM_001004214.1
NM_001004215.1	mRNA	Ppic	protein_coding	1355	1576	1629	1402	1613	1868	1850	45.6034985800803	41.0120711683667	46.9040783641522	46.5336031620405	45.5370518105322	42.0996292591032	http://www.ncbi.nlm.nih.gov/nuccore/NM_001004215.1
NM_001004216.1	mRNA	Nox3	protein_coding	1707	0	1	0	0	2	0	0	0.0199846428881966	0	0	0.0387011444268851	0	http://www.ncbi.nlm.nih.gov/nuccore/NM_001004216.1
NM_001004217.4	mRNA	Katna1	protein_coding	1835	258	313	230	295	314	397	5.51270663100813	5.81886366941549	5.68190091313228	6.28430937459661	5.65224414455629	6.67114340245841	http://www.ncbi.nlm.nih.gov/nuccore/NM_001004217.4
NM_001004218.1	mRNA	Fuca2	protein_coding	1602	515	675	572	682	895	803	12.6045098277552	14.3737859874234	16.1858460523311	16.641538443527	18.4538869898065	15.4560627289557	http://www.ncbi.nlm.nih.gov/nuccore/NM_001004218.1
NM_001004220.1	mRNA	Etfb	protein_coding	841	292	449	279	343	411	531	13.6134468334429	18.21294845322	15.0386930723867	15.9429885403494	16.1425878737103	19.4690322010933	http://www.ncbi.nlm.nih.gov/nuccore/NM_001004220.1
NM_001004221.2	mRNA	Emc10	protein_coding	1635	1912	2161	1603	2004	2563	2108	45.8512705806241	45.0886179029587	44.4444620276111	47.9128020226592	51.7795393316648	39.7556343624917	http://www.ncbi.nlm.nih.gov/nuccore/NM_001004221.2
NM_001004222.1	mRNA	Arfip2	protein_coding	1775	937	960	733	835	892	821	20.697718567141	18.4502726725326	18.7200716049311	18.3890683819361	16.5994550295014	14.2623351556713	http://www.ncbi.nlm.nih.gov/nuccore/NM_001004222.1
NM_001004223.2	mRNA	Eef1g	protein_coding	1397	9084	11225	7999	8811	11745	12986	254.954078260733	274.106829798819	259.562040137581	246.547387417862	277.705159194151	286.632103322586	http://www.ncbi.nlm.nih.gov/nuccore/NM_001004223.2
NM_001004224.1	mRNA	Bcap31	protein_coding	1205	2758	2924	2085	2928	3207	3295	89.740494612461	82.7790112359195	78.4369866358336	94.9851329983336	87.9101955569187	84.3168183217896	http://www.ncbi.nlm.nih.gov/nuccore/NM_001004224.1
NM_001004225.1	mRNA	RGD1303003	protein_coding	1277	456	611	430	594	642	699	14.0008753575858	16.3222575454993	15.264389756927	18.1830677706398	16.6062458772736	16.8784327095233	http://www.ncbi.nlm.nih.gov/nuccore/NM_001004225.1
NM_001004226.1	mRNA	Glmp	protein_coding	1571	1501	1741	1276	1608	1899	1951	37.4615507293478	37.805283513096	36.8193720755617	40.0111900774304	39.9278672393952	38.2936640141454	http://www.ncbi.nlm.nih.gov/nuccore/NM_001004226.1
NM_001004227.1	mRNA	Rtcd1	protein_coding	1354	566	608	439	515	660	808	16.3900021584949	15.3184501694033	14.6976446891253	14.868260938658	16.100990891513	18.4008775192768	http://www.ncbi.nlm.nih.gov/nuccore/NM_001004227.1
NM_001004228.1	mRNA	Emcn	protein_coding	1393	3777	4333	3517	4583	4620	4349	106.310732941168	106.112729491878	114.451935183923	128.608700646159	109.551465663863	96.2684832513234	http://www.ncbi.nlm.nih.gov/nuccore/NM_001004228.1
NM_001004229.1	mRNA	Nup35	protein_coding	1511	436	406	291	326	459	525	11.3136637967678	9.16624545104005	8.73032503409473	8.43382811019178	10.0340336774792	10.7137295022786	http://www.ncbi.nlm.nih.gov/nuccore/NM_001004229.1
NM_001004230.1	mRNA	Edem2	protein_coding	1873	608	777	471	683	779	800	12.72761547011	14.1518479784772	11.3994793999548	14.2545836204563	13.7381107594991	13.1703721784297	http://www.ncbi.nlm.nih.gov/nuccore/NM_001004230.1
NM_001004231.1	mRNA	Npdc1	protein_coding	1357	2013	2311	1672	2081	2410	2078	58.1627819931179	58.0965055879589	55.8545186940483	59.9465014517635	58.6630350123176	47.2184290101632	http://www.ncbi.nlm.nih.gov/nuccore/NM_001004231.1
NM_001004232.1	mRNA	Fscn3	protein_coding	1770	44	27	27	30	35	31	0.974676856715273	0.520379777442989	0.691500321152392	0.662551433633139	0.653163806153743	0.540050367087687	http://www.ncbi.nlm.nih.gov/nuccore/NM_001004232.1
NM_001004233.1	mRNA	Mkrn1	protein_coding	1443	1072	1439	1226	1404	1628	1119	29.1279350942769	34.0192219024311	38.514656371939	38.0340336496429	37.2662250719806	23.9116526627967	http://www.ncbi.nlm.nih.gov/nuccore/NM_001004233.1
NM_001004234.1	mRNA	Pyroxd1	protein_coding	1756	287	292	204	286	328	354	6.40823794319206	5.67267957845344	5.26632363034054	6.36668160086878	6.16987925969114	6.2161944119664	http://www.ncbi.nlm.nih.gov/nuccore/NM_001004234.1
NM_001004235.1	mRNA	Mrpl37	protein_coding	1453	962	1025	701	909	1174	1028	25.9591639711469	24.0651273540298	21.8702774203118	24.45512452662	26.6888472305841	21.8159102621511	http://www.ncbi.nlm.nih.gov/nuccore/NM_001004235.1
NM_001004236.1	mRNA	Tspan1	protein_coding	1233	610	749	391	1184	1550	961	19.3976001289442	20.7228104397433	14.3752553921461	37.5370583518869	41.5236913957315	24.0328983309825	http://www.ncbi.nlm.nih.gov/nuccore/NM_001004236.1
NM_001004237.1	mRNA	Aurkaip1	protein_coding	768	1003	1047	854	1002	1182	1188	51.2060123844458	46.5066840161831	50.4078923344682	51.0009318405259	50.8374302606582	47.6980976939392	http://www.ncbi.nlm.nih.gov/nuccore/NM_001004237.1
NM_001004238.1	mRNA	Rab21	protein_coding	1490	1079	1211	818	936	1150	1471	28.393335894761	27.7260363299956	24.8867923187597	24.5562015912459	25.4940542171801	30.4419341691967	http://www.ncbi.nlm.nih.gov/nuccore/NM_001004238.1
NM_001004239.1	mRNA	Dctn2	protein_coding	1652	1192	1755	1265	1605	1762	1758	28.2909451267355	36.2407345004939	34.7122185022927	37.9783946778996	35.2308559115172	32.8136594011574	http://www.ncbi.nlm.nih.gov/nuccore/NM_001004239.1
NM_001004240.1	mRNA	Gpaa1	protein_coding	2018	1145	1224	896	1145	1338	1286	22.2466984825436	20.6914139455032	20.1274490570422	22.1797136269012	21.9009162616688	19.6501398154087	http://www.ncbi.nlm.nih.gov/nuccore/NM_001004240.1
NM_001004241.1	mRNA	Samm50	protein_coding	1611	339	399	305	458	536	566	8.25059751615125	8.44903809972095	8.58234932004779	11.113261849556	10.9899719105113	10.8334486445163	http://www.ncbi.nlm.nih.gov/nuccore/NM_001004241.1
NM_001004242.1	mRNA	Arhgap8	protein_coding	1517	643	747	475	685	743	751	16.6190668993261	16.7982845757305	14.1941672162131	17.6512961043397	16.1782136380233	15.2651190052236	http://www.ncbi.nlm.nih.gov/nuccore/NM_001004242.1
NM_001004243.1	mRNA	Rpap3	protein_coding	2195	761	717	536	721	798	896	13.5935026474402	11.1433185143866	11.0696057484805	12.8402165992347	12.0086918273988	12.5869156906709	http://www.ncbi.nlm.nih.gov/nuccore/NM_001004243.1
NM_001004244.2	mRNA	Kansl2	protein_coding	2058	6	9	9	10	14	16	0.114310763078852	0.149185650481712	0.198243532303164	0.189944288553718	0.224703583458139	0.23972893187754	http://www.ncbi.nlm.nih.gov/nuccore/NM_001004244.2
NM_001004245.1	mRNA	Esam	protein_coding	1807	5331	7191	4745	5235	6499	6608	115.672939980555	135.756630262534	119.036446171197	113.247896264028	118.799802195619	112.760688746565	http://www.ncbi.nlm.nih.gov/nuccore/NM_001004245.1
NM_001004246.2	mRNA	Ttc12	protein_coding	2215	147	234	153	234	309	261	2.60210518519133	3.60389426003407	3.13126330526343	4.12965466940818	4.60799587874449	3.63339500594915	http://www.ncbi.nlm.nih.gov/nuccore/NM_001004246.2
NM_001004247.1	mRNA	Ubl7	protein_coding	1362	1488	1729	1348	1352	1635	1539	42.8358182843148	43.3059728150896	44.86572323535	38.8035262540736	39.652263411341	34.8423428889648	http://www.ncbi.nlm.nih.gov/nuccore/NM_001004247.1
NM_001004248.1	mRNA	Tmem30a	protein_coding	1754	3713	4047	3033	3545	4204	5022	82.9997155735118	78.7106553904693	78.3871202136432	79.0056699552675	79.1699647286935	88.2862270574249	http://www.ncbi.nlm.nih.gov/nuccore/NM_001004248.1
NM_001004249.1	mRNA	Tmed3	protein_coding	1307	953	926	662	1042	1144	1267	28.5889731633145	24.169369005203	22.9606559071411	31.1647567229519	28.9119756870607	29.8914419312184	http://www.ncbi.nlm.nih.gov/nuccore/NM_001004249.1
NM_001004250.2	mRNA	Uqcrc1	protein_coding	1567	1592	1786	1173	1591	1928	2124	39.8341276603609	38.8814427201855	33.9336756193672	39.6892409213204	40.6410917736898	41.7956760207262	http://www.ncbi.nlm.nih.gov/nuccore/NM_001004250.2
NM_001004251.1	mRNA	MGC94335	protein_coding	1379	496	658	430	496	583	563	14.1025826693828	16.2776437997677	14.1353340968787	14.0601197634809	13.9647003668934	12.5889632811657	http://www.ncbi.nlm.nih.gov/nuccore/NM_001004251.1
NM_001004252.1	mRNA	Farsb	protein_coding	2161	1058	942	733	1132	1202	1312	19.1960620345844	14.8705163611119	15.3762735301956	20.4768556915734	18.3728713445407	18.7208216695632	http://www.ncbi.nlm.nih.gov/nuccore/NM_001004252.1
NM_001004253.1	mRNA	Syap1	protein_coding	1466	522	626	439	536	619	721	13.961040167951	14.56700522971	13.5747686965046	14.2923100526701	13.9471031170576	15.1651647442304	http://www.ncbi.nlm.nih.gov/nuccore/NM_001004253.1
NM_001004254.1	mRNA	Mtif2	protein_coding	2232	171	163	142	134	148	195	3.00388404429386	2.49128450799942	2.88400522232912	2.34683316949086	2.19025589682584	2.69392970575088	http://www.ncbi.nlm.nih.gov/nuccore/NM_001004254.1
NM_001004255.1	mRNA	Dek	protein_coding	2553	2261	2222	1799	1902	2455	2962	34.7240994575795	29.6908856957919	31.9434806926213	29.1226779394608	31.7634754078694	35.7750358407604	http://www.ncbi.nlm.nih.gov/nuccore/NM_001004255.1
NM_001004256.1	mRNA	Sirt5	protein_coding	1343	358	454	350	453	559	508	10.4517318253943	11.5321359465441	11.8139171273243	13.1854148672471	13.7487472550303	11.6636247224693	http://www.ncbi.nlm.nih.gov/nuccore/NM_001004256.1
NM_001004257.1	mRNA	Hspa14	protein_coding	1737	374	388	279	406	455	562	8.44214928571174	7.62012017221577	7.28125554051655	9.13687797423615	8.65244627495546	9.97659483642182	http://www.ncbi.nlm.nih.gov/nuccore/NM_001004257.1
NM_001004258.1	mRNA	Nudt19	protein_coding	1316	129	176	110	146	163	171	3.84339539053949	4.56232996366768	3.78912283373778	4.33679183078713	4.0912785434958	4.00669292593465	http://www.ncbi.nlm.nih.gov/nuccore/NM_001004258.1
NM_001004259.1	mRNA	Pnkp	protein_coding	1666	360	373	282	321	357	357	8.47244479290315	7.63772026289707	7.67319083855775	7.53184970082714	7.07816287893138	6.60752868487469	http://www.ncbi.nlm.nih.gov/nuccore/NM_001004259.1
NM_001004260.1	mRNA	Slc22a18	protein_coding	1468	484	587	418	512	682	553	12.9270833789144	13.6408665093726	12.9077966396157	13.6337559313282	15.345662844695	11.6156873474795	http://www.ncbi.nlm.nih.gov/nuccore/NM_001004260.1
NM_001004261.1	mRNA	Pyroxd2	protein_coding	1970	423	379	453	385	629	350	8.41890066210535	6.56300744692763	10.4239870746982	7.63952071826231	10.5465824554771	5.47832327510761	http://www.ncbi.nlm.nih.gov/nuccore/NM_001004261.1
NM_001004262.1	mRNA	Cog6	protein_coding	2152	646	648	460	595	741	823	11.769865363144	10.2721807368858	9.6898588992544	10.8080241996707	11.3737394216286	11.792432699369	http://www.ncbi.nlm.nih.gov/nuccore/NM_001004262.1
NM_001004263.1	mRNA	Itgb6	protein_coding	2815	1459	1661	1326	1475	1480	2048	20.3216111342421	20.1289511780681	21.3533989046916	20.4826069314117	17.366433967017	22.4335183484579	http://www.ncbi.nlm.nih.gov/nuccore/NM_001004263.1
NM_001004264.1	mRNA	Knstrn	protein_coding	1454	19	33	15	29	110	45	0.512354362438018	0.77424684906121	0.467658401512966	0.779659905740234	2.49893875138797	0.954319823812713	http://www.ncbi.nlm.nih.gov/nuccore/NM_001004264.1
NM_001004265.2	mRNA	Spint1	protein_coding	2290	2346	2668	1808	2511	3115	3318	40.1674044597225	39.7447945302551	35.7902582522892	42.863027223282	44.9313949272486	44.6772812910916	http://www.ncbi.nlm.nih.gov/nuccore/NM_001004265.2
NM_001004266.1	mRNA	Ak8	protein_coding	1551	93	115	72	126	124	126	2.35099873078807	2.52939092338325	2.10437235063784	3.1756333704892	2.64081039282718	2.50498186119041	http://www.ncbi.nlm.nih.gov/nuccore/NM_001004266.1
NM_001004267.1	mRNA	Tmem106b	protein_coding	1854	2051	2504	2116	1983	2306	2715	43.3747689593478	46.0738504137106	51.7377838271301	41.810426149286	41.0843959696909	45.1550099446399	http://www.ncbi.nlm.nih.gov/nuccore/NM_001004267.1
NM_001004268.1	mRNA	Kdf1	protein_coding	1692	247	307	223	278	343	301	5.72371285981289	6.1896761943951	5.97456640754007	6.422676486082	6.69608710493075	5.48544639047714	http://www.ncbi.nlm.nih.gov/nuccore/NM_001004268.1
NM_001004269.1	mRNA	Jam3	protein_coding	1882	430	439	278	473	515	610	8.95839237327305	7.95746641607679	6.69617916373925	9.82456049861849	9.03888670866016	9.99438451449342	http://www.ncbi.nlm.nih.gov/nuccore/NM_001004269.1
NM_001004270.1	mRNA	Snupn	protein_coding	1341	228	204	155	183	188	275	6.66633774483113	5.18956914516846	5.23968053437619	5.33450248242878	4.63080405104335	6.32338688460541	http://www.ncbi.nlm.nih.gov/nuccore/NM_001004270.1
NM_001004271.1	mRNA	Ugt2b35	protein_coding	1869	0	0	0	0	0	0	0	0	0	0	0	0	http://www.ncbi.nlm.nih.gov/nuccore/NM_001004271.1
NM_001004272.1	mRNA	Phf23	protein_coding	1686	550	709	477	517	662	729	12.790465868817	14.34559540676	12.8251572019189	11.9868365243841	12.969634947002	13.3326290545336	http://www.ncbi.nlm.nih.gov/nuccore/NM_001004272.1
NM_001004273.1	mRNA	Ggnbp2	protein_coding	2768	1875	2041	1783	1626	1925	2556	26.5592881159995	25.1539870022107	29.200288730037	22.9628646077173	22.9716389194606	28.4734834368444	http://www.ncbi.nlm.nih.gov/nuccore/NM_001004273.1
NM_001004274.2	mRNA	Igfbp4	protein_coding	2163	4037	3559	2097	4649	5391	5963	73.1784950709286	56.1308193595604	43.9484739476742	84.0184444210204	82.3265934850465	85.0068900709985	http://www.ncbi.nlm.nih.gov/nuccore/NM_001004274.2
NM_001004275.1	mRNA	Cops4	protein_coding	1573	849	955	688	928	985	1171	21.1621706191375	20.7111666031117	19.8272098864293	23.0616758387041	20.6840148549404	22.9548262894333	http://www.ncbi.nlm.nih.gov/nuccore/NM_001004275.1
NM_001004276.1	mRNA	Commd10	protein_coding	1395	612	648	511	643	851	838	17.201188632588	15.8464035453607	16.6053709139175	18.0180743639716	20.1503542507977	18.5231843562604	http://www.ncbi.nlm.nih.gov/nuccore/NM_001004276.1
NM_001004277.2	mRNA	Pla2g15	protein_coding	2647	1225	2280	1455	1322	1624	1905	18.1452681815854	29.3839934775767	24.9178714138971	19.5231154969843	20.2655976848487	22.1915111479169	http://www.ncbi.nlm.nih.gov/nuccore/NM_001004277.2
NM_001004278.3	mRNA	Tsga10ip	protein_coding	1802	0	3	2	0	1	1	0	0.0567932054553022	0.0503126389789014	0	0.0183304255096262	0.0171116170159537	http://www.ncbi.nlm.nih.gov/nuccore/NM_001004278.3
NM_001004279.1	mRNA	Ppid	protein_coding	1331	802	719	602	693	763	1048	23.6253122256266	18.4281079713741	20.5031374961939	20.3529229654081	18.9353708672039	24.2789032968899	http://www.ncbi.nlm.nih.gov/nuccore/NM_001004279.1
NM_001004280.1	mRNA	Mmadhc	protein_coding	1308	675	903	571	803	855	954	20.2337916069046	23.5510307533385	19.789291810485	23.998241033056	21.5916436444466	22.4898453402616	http://www.ncbi.nlm.nih.gov/nuccore/NM_001004280.1
NM_001004281.1	mRNA	Tbc1d20	protein_coding	1364	1545	1933	1479	1520	1705	2119	44.4114913725743	48.3445360687851	49.1536408635377	43.5612995368181	41.2892834604331	47.9029682222612	http://www.ncbi.nlm.nih.gov/nuccore/NM_001004281.1
NM_001004282.1	mRNA	Tmem178a	protein_coding	1636	838	1014	1106	701	974	1066	20.0836185053831	21.1438743312308	30.6459942654701	16.7496728261815	19.6654093351891	20.0918415022555	http://www.ncbi.nlm.nih.gov/nuccore/NM_001004282.1
NM_001004283.1	mRNA	Eif3d	protein_coding	1845	1030	1200	956	1196	1324	1394	21.8888073106383	22.1878279090416	23.4889395448838	25.3399888145739	23.7038531389109	23.2976566962989	http://www.ncbi.nlm.nih.gov/nuccore/NM_001004283.1
NM_001004284.1	mRNA	Zmynd10	protein_coding	1730	514	597	324	743	966	536	11.6492578915189	11.7722138091679	8.48986521461087	16.788593755015	18.444137721516	9.55354436441227	http://www.ncbi.nlm.nih.gov/nuccore/NM_001004284.1
NM_001004415.2	mRNA	Tacc2	protein_coding	9192	3113	4082	3116	3240	4544	4721	13.2785406956388	15.1493115800956	15.3670081522508	13.7786479605429	16.328851526911	15.8368871808133	http://www.ncbi.nlm.nih.gov/nuccore/NM_001004415.2
NM_001004418.2	mRNA	Tacc2	protein_coding	4077	2684	3297	2572	2648	3721	3894	25.8120824673898	27.5872333817193	28.5977681667438	25.3891919498093	30.147152073833	29.4510697232139	http://www.ncbi.nlm.nih.gov/nuccore/NM_001004418.2
NM_001004424.1	mRNA	Tacc3	protein_coding	2039	107	132	130	164	232	202	2.0575376732501	2.2084451565179	2.89020078646332	3.14411362032087	3.7583575332302	3.0547803042056	http://www.ncbi.nlm.nih.gov/nuccore/NM_001004424.1
NM_001004442.1	mRNA	Pdia6	protein_coding	1721	3819	3205	2550	4336	5096	4829	87.0061660894599	63.5297398254129	67.1678115548953	98.4872504112516	97.8083386470038	86.5211280785664	http://www.ncbi.nlm.nih.gov/nuccore/NM_001004442.1
NM_001004443.1	mRNA	Hexa	protein_coding	1779	2131	2445	1773	2309	2760	2624	46.9665592970852	46.8848821404275	45.1787983853527	50.7363936791884	51.2460583927129	45.4813891263925	http://www.ncbi.nlm.nih.gov/nuccore/NM_001004443.1
NM_001004444.1	mRNA	Zbtb1	protein_coding	3266	610	721	543	711	739	967	7.32309888517703	7.53093670567031	7.53677478014533	8.50991123376501	7.47404298279486	9.12969211429206	http://www.ncbi.nlm.nih.gov/nuccore/NM_001004444.1
NM_001004445.2	mRNA	Rnf113a2	protein_coding	1282	210	234	177	186	233	297	6.42262423133362	6.22669718094809	6.25874315634809	5.67148161676292	6.00337163574471	7.14355285275844	http://www.ncbi.nlm.nih.gov/nuccore/NM_001004445.2
NM_001004446.1	mRNA	Smarca2	protein_coding	5928	5032	6420	5233	4192	5596	6739	33.2823268582633	36.9450914867026	40.0169908634798	27.6429691257788	31.181488562022	35.0536381749431	http://www.ncbi.nlm.nih.gov/nuccore/NM_001004446.1
NM_001004447.1	mRNA	Spata21	protein_coding	2431	8	0	1	8	3	7	0.129028685268766	0	0.018647341719453	0.12864017962766	0.040762764420008	0.0887889498310325	http://www.ncbi.nlm.nih.gov/nuccore/NM_001004447.1
NM_001004448.2	mRNA	Dear	protein_coding	3253	0	0	1	0	0	0	0	0	0.0139353482078051	0	0	0	http://www.ncbi.nlm.nih.gov/nuccore/NM_001004448.2
NM_001004449.1	mRNA	Smgc	protein_coding	2779	0	0	0	0	0	0	0	0	0	0	0	0	http://www.ncbi.nlm.nih.gov/nuccore/NM_001004449.1
NM_001005244.2	mRNA	Dmd	protein_coding	1990	596	484	438	517	702	691	11.7428747108963	8.29702117513233	9.9775272469124	10.155681598046	11.6522922569745	10.7070741201805	http://www.ncbi.nlm.nih.gov/nuccore/NM_001005244.2
NM_001005246.1	mRNA	Dmd	protein_coding	2038	567	375	370	430	574	580	10.9083766017361	6.27707042630364	8.2299923731091	8.24775754233205	9.30325758833703	8.77545517193041	http://www.ncbi.nlm.nih.gov/nuccore/NM_001005246.1
NM_001005265.1	mRNA	Cr1l	protein_coding	1908	3770	4454	3993	3671	4663	4845	77.47190295854	79.6345913086032	94.8686735146334	75.2103524419119	80.7261755874211	78.2999075288348	http://www.ncbi.nlm.nih.gov/nuccore/NM_001005265.1
NM_001005330.1	mRNA	Cr1l	protein_coding	2103	3953	4680	4185	3842	4880	5170	73.7002202247222	75.9165552636753	90.2107052345025	71.4150422601487	76.6492451876037	75.8048702189301	http://www.ncbi.nlm.nih.gov/nuccore/NM_001005330.1
NM_001005381.2	mRNA	Ddx19a	protein_coding	2528	615	706	586	725	771	937	9.53848256236884	9.52703026090466	10.5080573591433	11.2106952427443	10.0740625151879	11.4290033344127	http://www.ncbi.nlm.nih.gov/nuccore/NM_001005381.2
NM_001005382.2	mRNA	Klk1c12	protein_coding	780	0	0	0	0	0	0	0	0	0	0	0	0	http://www.ncbi.nlm.nih.gov/nuccore/NM_001005382.2
NM_001005383.1	mRNA	Acy1	protein_coding	1326	350	421	280	393	498	450	10.3491757975989	10.8309982335398	9.57230208265252	11.5856561777161	12.4054679718224	10.4644119443717	http://www.ncbi.nlm.nih.gov/nuccore/NM_001005383.1
NM_001005384.1	mRNA	Osmr	protein_coding	2886	815	819	553	746	714	734	11.0724193571995	9.68093910288084	8.68621736283941	10.1044832986587	8.17201618593187	7.84233827278498	http://www.ncbi.nlm.nih.gov/nuccore/NM_001005384.1
NM_001005528.1	mRNA	Rps25	protein_coding	466	7272	9348	7021	7772	9730	11347	611.855963743623	684.325463549563	682.990943094529	651.956297831778	689.690520291869	750.828892576412	http://www.ncbi.nlm.nih.gov/nuccore/NM_001005528.1
NM_001005529.1	mRNA	Ttc1	protein_coding	1435	367	412	300	357	407	473	10.0275631826683	9.79434117699124	9.47700788571222	9.72496226244934	9.36849525764251	10.1637758307178	http://www.ncbi.nlm.nih.gov/nuccore/NM_001005529.1
NM_001005530.1	mRNA	Slc16a13	protein_coding	1904	114	130	108	150	188	88	2.34757324470025	2.32919753325614	2.57133522781457	3.07961144309521	3.26150642460564	1.42515324575729	http://www.ncbi.nlm.nih.gov/nuccore/NM_001005530.1
NM_001005531.1	mRNA	Spata32	protein_coding	1148	0	0	0	0	0	0	0	0	0	0	0	0	http://www.ncbi.nlm.nih.gov/nuccore/NM_001005531.1
NM_001005532.3	mRNA	MGC95210	protein_coding	3252	210	287	227	252	226	269	2.53192013055649	3.01065695347893	3.16429677504236	3.02915581649985	2.29554195868582	2.55063069159882	http://www.ncbi.nlm.nih.gov/nuccore/NM_001005532.3
NM_001005533.1	mRNA	N4bp2l2	protein_coding	1984	2278	2282	1983	2029	2495	2699	45.0187358743514	39.2377310009908	45.3088390870668	39.9771646530527	41.5390170297502	41.947593898971	http://www.ncbi.nlm.nih.gov/nuccore/NM_001005533.1
NM_001005534.1	mRNA	Sdhc	protein_coding	1149	1459	1621	1252	1452	1982	1806	49.7870629616113	48.1274553088386	49.3953638167343	49.3990045400206	56.9784924759466	48.4667117111609	http://www.ncbi.nlm.nih.gov/nuccore/NM_001005534.1
NM_001005535.2	mRNA	Ddx59	protein_coding	2058	183	253	216	162	275	284	3.48647827390498	4.1937743968748	4.75784477527593	3.07709747457023	4.4138203893563	4.25518854082633	http://www.ncbi.nlm.nih.gov/nuccore/NM_001005535.2
NM_001005536.1	mRNA	Srfbp1	protein_coding	1499	507	537	424	373	458	538	13.2613449033859	12.2208824317888	12.8223052656943	9.72699759837524	10.092323855839	11.0669126205195	http://www.ncbi.nlm.nih.gov/nuccore/NM_001005536.1
NM_001005537.1	mRNA	Ik	protein_coding	1995	2157	2551	1884	1924	2423	3041	42.3924473055898	43.621186256289	42.8094735160208	37.6993426267165	40.1178682003526	47.0023268554478	http://www.ncbi.nlm.nih.gov/nuccore/NM_001005537.1
NM_001005538.2	mRNA	Fam160a2	protein_coding	3444	1054	1361	994	1054	1225	1341	11.9993773779886	13.4810865108061	13.0835358866638	11.9632472276162	11.7489830984972	12.006363098126	http://www.ncbi.nlm.nih.gov/nuccore/NM_001005538.2
NM_001005539.1	mRNA	Smpdl3a	protein_coding	1661	2002	2313	1428	1852	1973	2269	47.2580377215921	47.5046271244313	38.9726972089981	43.5855930464935	39.2360054268197	42.1221666072104	http://www.ncbi.nlm.nih.gov/nuccore/NM_001005539.1
NM_001005540.1	mRNA	Ppm1j	protein_coding	1686	26	13	14	19	19	15	0.604640204707712	0.26303630506048	0.376419708232421	0.44052203861373	0.372240277935102	0.274333931163244	http://www.ncbi.nlm.nih.gov/nuccore/NM_001005540.1
NM_001005541.1	mRNA	Vps16	protein_coding	2618	522	514	422	503	525	729	7.8177558770879	6.69766451520927	7.30709404806564	7.51051905879704	6.62394921825129	8.5862538525377	http://www.ncbi.nlm.nih.gov/nuccore/NM_001005541.1
NM_001005542.2	mRNA	Wdr34	protein_coding	1882	361	338	213	407	508	310	7.52088289942226	6.12670534996345	5.13052576214554	8.45369159183451	8.91602805436769	5.07911344179174	http://www.ncbi.nlm.nih.gov/nuccore/NM_001005542.2
NM_001005543.1	mRNA	Nasp	protein_coding	2603	343	329	283	390	401	568	5.16655665211827	4.31173084899725	4.92849313283028	5.85682231575049	5.08859090822394	6.72852709721137	http://www.ncbi.nlm.nih.gov/nuccore/NM_001005543.1
NM_001005544.1	mRNA	Morn1	protein_coding	1607	125	162	78	182	171	130	3.04982823086856	3.4389752560327	2.20029349232062	4.42717939909934	3.51485623981782	2.49444144502633	http://www.ncbi.nlm.nih.gov/nuccore/NM_001005544.1
NM_001005545.1	mRNA	Myg1	protein_coding	1163	332	427	344	357	462	371	11.1928224044431	12.5250097765561	13.4085129627486	11.9994160332028	13.1216845803749	9.8364872425449	http://www.ncbi.nlm.nih.gov/nuccore/NM_001005545.1
NM_001005546.1	mRNA	Ttc36	protein_coding	780	0	3	2	4	5	0	0	0.131206866962121	0.116235096717923	0.20046427991977	0.211739915181708	0	http://www.ncbi.nlm.nih.gov/nuccore/NM_001005546.1
NM_001005547.1	mRNA	Tspan3	protein_coding	1615	2405	2795	1908	2507	3520	3085	58.3880267029047	59.0390280008505	53.5559505694992	60.6810961009154	71.994193327913	58.9017882146002	http://www.ncbi.nlm.nih.gov/nuccore/NM_001005547.1
NM_001005548.1	mRNA	Leo1	protein_coding	2136	308	351	199	342	332	453	5.6536733402164	5.60577653509512	4.22331734844477	6.25887772839395	5.13409816811377	6.53947361415033	http://www.ncbi.nlm.nih.gov/nuccore/NM_001005548.1
NM_001005549.1	mRNA	Tinag	protein_coding	1663	1	0	1	3	0	2	0.0235770244955179	0	0.0272589823932593	0.0705181020764074	0	0.0370837448740211	http://www.ncbi.nlm.nih.gov/nuccore/NM_001005549.1
NM_001005550.1	mRNA	Ndufs1	protein_coding	2478	1861	1866	1450	1723	2471	2519	29.4460004926481	25.6885890134555	26.5258059701314	27.1803838130928	32.9381176531816	31.3453196934074	http://www.ncbi.nlm.nih.gov/nuccore/NM_001005550.1
NM_001005551.2	mRNA	Ca5b	protein_coding	1765	2171	3632	2508	2147	2655	2964	48.2276785603152	70.1990190423061	64.4146588111815	47.5509222394394	49.6875003229234	51.7820604924571	http://www.ncbi.nlm.nih.gov/nuccore/NM_001005551.2
NM_001005552.1	mRNA	MGC95208	protein_coding	1322	108	127	85	136	133	202	3.20312247162859	3.27719421111138	2.91466978532463	4.02141656843593	3.32313143736012	4.71157113485266	http://www.ncbi.nlm.nih.gov/nuccore/NM_001005552.1
NM_001005553.1	mRNA	Git2	protein_coding	2985	4661	4728	4325	3969	4400	5135	61.2231980173238	54.0334932727626	65.6815910850778	51.9766605578914	48.68954029505	53.0446942664033	http://www.ncbi.nlm.nih.gov/nuccore/NM_001005553.1
NM_001005554.1	mRNA	Tm9sf2	protein_coding	2773	6253	6860	5411	6352	7736	9090	88.4137483323105	84.3925596515108	88.4564595214088	89.543121413568	92.1496997763895	101.078747498155	http://www.ncbi.nlm.nih.gov/nuccore/NM_001005554.1
NM_001005555.1	mRNA	Ptbp2	protein_coding	1817	737	611	575	562	577	767	15.9035399611811	11.471393993177	14.3454707974652	12.0907432231192	10.4893413568167	13.0162617901641	http://www.ncbi.nlm.nih.gov/nuccore/NM_001005555.1
NM_001005556.1	mRNA	Mavs	protein_coding	2942	930	1182	1008	1061	1190	1201	12.3942863067719	13.7058104537047	15.5317271317981	14.0975721257651	13.3607742536819	12.5876940071927	http://www.ncbi.nlm.nih.gov/nuccore/NM_001005556.1
NM_001005557.1	mRNA	Akap3	protein_coding	2860	15	15	13	9	19	17	0.205639467147096	0.178918454948347	0.206053125999955	0.12301217176895	0.219439548461043	0.183285760722631	http://www.ncbi.nlm.nih.gov/nuccore/NM_001005557.1
NM_001005558.1	mRNA	Fam151a	protein_coding	1884	85	51	24	89	53	126	1.7689651260955	0.923462343905375	0.577473728917072	1.84663353397432	0.929228035415266	2.06222232840038	http://www.ncbi.nlm.nih.gov/nuccore/NM_001005558.1
NM_001005559.2	mRNA	Txndc2	protein_coding	1608	4	0	0	5	2	6	0.0975338102886722	0	0	0.121550169727473	0.0410838641397344	0.115056469637122	http://www.ncbi.nlm.nih.gov/nuccore/NM_001005559.2
NM_001005560.1	mRNA	Pla2g6	protein_coding	3077	391	588	437	492	545	587	4.98230723717714	6.51898141734452	6.43807199663168	6.2504202195329	5.8505452027133	5.88242560202581	http://www.ncbi.nlm.nih.gov/nuccore/NM_001005560.1
NM_001005561.2	mRNA	Vrk3	protein_coding	1734	1113	1346	1107	1190	1239	1203	25.1667604395729	26.4804816390219	28.9401258973639	26.8268374598516	23.6020402341299	21.3925409670626	http://www.ncbi.nlm.nih.gov/nuccore/NM_001005561.2
NM_001005562.1	mRNA	Creb3l1	protein_coding	2642	460	614	237	634	748	522	6.82662838704817	7.928033399634	4.0664685804836	9.38054463530703	9.35181953925933	6.09233152019483	http://www.ncbi.nlm.nih.gov/nuccore/NM_001005562.1
NM_001005563.1	mRNA	Fbxl6	protein_coding	1702	398	581	418	439	548	499	9.16863661042679	11.6451876165088	11.1331641991515	10.0826937030152	10.6352654929811	9.04038295976001	http://www.ncbi.nlm.nih.gov/nuccore/NM_001005563.1
NM_001005564.1	mRNA	Thap4	protein_coding	1929	483	716	444	543	654	634	9.81739233204268	12.6622448697089	10.4340432077116	11.0037119125479	11.1988352029542	10.1345126329614	http://www.ncbi.nlm.nih.gov/nuccore/NM_001005564.1
NM_001005565.1	mRNA	Arhgef6	protein_coding	2319	988	1564	1171	988	1166	1286	16.7046522790917	23.0073136616977	22.8906452436863	16.6543545361548	16.6082982371246	17.0996042033181	http://www.ncbi.nlm.nih.gov/nuccore/NM_001005565.1
NM_001005761.1	mRNA	Mtmr9	protein_coding	2217	899	976	755	892	948	1213	15.8991989042425	15.0180670096111	15.4377195437946	15.7279011498623	14.1243989970196	16.8710046799793	http://www.ncbi.nlm.nih.gov/nuccore/NM_001005761.1
NM_001005762.1	mRNA	Sorbs3	protein_coding	2598	1780	2146	1861	1528	2125	2123	26.8634693187692	28.1786695497249	32.4720057147427	22.990891780175	27.0176219717999	25.1974554236394	http://www.ncbi.nlm.nih.gov/nuccore/NM_001005762.1
NM_001005765.1	mRNA	Rap1a	protein_coding	2344	4172	3779	3297	3496	3577	5151	69.7859405813928	54.998291409967	63.76219044915	58.3022648920246	50.4067463952113	67.7609959586254	http://www.ncbi.nlm.nih.gov/nuccore/NM_001005765.1
NM_001005871.1	mRNA	Atp2b4	protein_coding	4102	1637	2322	1393	1533	1793	2560	15.6471147420545	19.3106313316362	15.394207945867	14.608919921457	14.4381638702207	19.243769548668	http://www.ncbi.nlm.nih.gov/nuccore/NM_001005871.1
NM_001005872.1	mRNA	Kat5	protein_coding	1864	627	840	638	716	872	778	13.1887269412559	15.3731650989953	15.5158888226147	15.0154628553639	15.4524700332608	12.8700290478639	http://www.ncbi.nlm.nih.gov/nuccore/NM_001005872.1
NM_001005873.1	mRNA	Dhx40	protein_coding	2798	1172	1457	1108	1224	1488	1709	16.4233272032331	17.7640405084313	17.9512187254285	17.1003625201039	17.5663913621514	18.8338969876474	http://www.ncbi.nlm.nih.gov/nuccore/NM_001005873.1
NM_001005874.2	mRNA	Kif2b	protein_coding	2220	0	2	0	0	1	0	0	0.0307331400091455	0	0	0.0148790210668227	0	http://www.ncbi.nlm.nih.gov/nuccore/NM_001005874.2
NM_001005875.1	mRNA	Psmd12	protein_coding	1485	866	889	631	857	939	1304	22.8650777396741	20.422326753956	19.2621514823662	22.5593186119814	20.886538542409	27.0767774794775	http://www.ncbi.nlm.nih.gov/nuccore/NM_001005875.1
NM_001005876.1	mRNA	Hn1	protein_coding	1341	1537	1744	1389	1419	1983	1947	44.9393031307256	44.3657283783029	46.9542984661195	41.364256953915	48.8451299639306	44.7695791430063	http://www.ncbi.nlm.nih.gov/nuccore/NM_001005876.1
NM_001005877.1	mRNA	Ffar2	protein_coding	993	47	110	30	63	36	65	1.85579437219957	3.77896917937227	1.36953739335318	2.48006412770833	1.1975139613902	2.01841258920308	http://www.ncbi.nlm.nih.gov/nuccore/NM_001005877.1
NM_001005878.1	mRNA	Kifc1	protein_coding	2290	91	84	74	132	329	101	1.55807067597389	1.25133536002302	1.46486676475077	2.25325352189296	4.74556305973187	1.35997751971074	http://www.ncbi.nlm.nih.gov/nuccore/NM_001005878.1
NM_001005879.1	mRNA	Gfpt1	protein_coding	2260	1263	1187	743	1457	1302	1583	21.911704142755	17.9172846379867	14.9032937946693	25.201287119206	19.0296095807022	21.598237568465	http://www.ncbi.nlm.nih.gov/nuccore/NM_001005879.1
NM_001005880.1	mRNA	Clec4a2	protein_coding	790	136	130	37	93	107	92	6.74983351405353	5.6136608902781	2.12312967802485	4.60179710929751	4.47387679014313	3.59092698148464	http://www.ncbi.nlm.nih.gov/nuccore/NM_001005880.1
NM_001005881.3	mRNA	Plppr2	protein_coding	2870	81	71	83	108	83	106	1.10658394795113	0.843929882968905	1.31098609085686	1.4710026951604	0.955264258457406	1.13885860259629	http://www.ncbi.nlm.nih.gov/nuccore/NM_001005881.3
NM_001005882.1	mRNA	Rbm47	protein_coding	2361	1175	1690	1013	1578	1857	1607	19.5129586149319	24.4185926908751	19.4498092589369	26.126583470611	25.98024545058	20.9877425317395	http://www.ncbi.nlm.nih.gov/nuccore/NM_001005882.1
NM_001005883.1	mRNA	Pi4k2b	protein_coding	1691	636	709	676	622	708	992	14.7466968327176	14.3031779159062	18.121952039452	14.3786590842513	13.8298345073857	18.0889726740666	http://www.ncbi.nlm.nih.gov/nuccore/NM_001005883.1
NM_001005884.1	mRNA	Letm1	protein_coding	2565	1131	1284	905	1238	1294	1676	17.2884667654847	17.076842287187	15.9942212033493	18.8670884270689	16.6638075002886	20.1480250892657	http://www.ncbi.nlm.nih.gov/nuccore/NM_001005884.1
NM_001005885.2	mRNA	Dnajb13	protein_coding	2261	286	348	202	327	421	263	4.95960072379886	5.25059589683004	4.04997829254224	5.65351827027162	6.15047796084646	3.58674931707336	http://www.ncbi.nlm.nih.gov/nuccore/NM_001005885.2
NM_001005886.1	mRNA	Dagla	protein_coding	5567	728	909	471	709	832	957	5.12733155808185	5.57022290961518	3.83531972626466	4.97847835823744	4.93661704172162	5.30074063349207	http://www.ncbi.nlm.nih.gov/nuccore/NM_001005886.1
NM_001005887.1	mRNA	Itch	protein_coding	2565	1652	2057	1509	1613	1709	2171	25.2524731181085	27.3575269351585	26.6688174539825	24.5820788633781	22.0080734296702	26.0986649575155	http://www.ncbi.nlm.nih.gov/nuccore/NM_001005887.1
NM_001005888.1	mRNA	Galc	protein_coding	2054	163	262	205	224	281	368	3.1114899965801	4.35141761317415	4.5243407899698	4.2630378514584	4.51890502527038	5.52450304843791	http://www.ncbi.nlm.nih.gov/nuccore/NM_001005888.1
NM_001005889.2	mRNA	Rdx	protein_coding	4107	7116	8315	7177	6589	7680	9434	67.9348280481385	69.0665024800121	79.2173174498099	62.7142762055798	61.7680442125397	70.8299617387801	http://www.ncbi.nlm.nih.gov/nuccore/NM_001005889.2
NM_001005890.2	mRNA	Clec4a1	protein_coding	1200	687	848	371	776	427	608	22.4469187688865	24.1070750231737	14.0150467867636	25.278545697883	11.7536826917366	15.6231344904593	http://www.ncbi.nlm.nih.gov/nuccore/NM_001005890.2
NM_001005891.1	mRNA	Clec4a3	protein_coding	779	738	725	307	708	457	658	37.1449816446754	31.7490300672142	17.8649911810487	35.5277259123536	19.3778716728297	26.0455944565964	http://www.ncbi.nlm.nih.gov/nuccore/NM_001005891.1
NM_001005892.2	mRNA	Spi1	protein_coding	1341	1030	1250	610	975	805	1334	30.115473145509	31.7988305463754	20.6206782320611	28.4215296194976	19.8287088355846	30.6741749238677	http://www.ncbi.nlm.nih.gov/nuccore/NM_001005892.2
NM_001005893.1	mRNA	Repin1	protein_coding	1713	405	408	317	402	416	484	9.26998228435419	8.1251748087226	8.3888762447384	9.17361056795726	8.02164246096446	8.71232036752499	http://www.ncbi.nlm.nih.gov/nuccore/NM_001005893.1
NM_001005895.2	mRNA	Ddx19b	protein_coding	6470	963	1142	771	890	1097	1205	5.83583830630796	6.02132039233277	5.40196773293855	5.37721418548317	5.60053711976446	5.74286496207296	http://www.ncbi.nlm.nih.gov/nuccore/NM_001005895.2
NM_001005896.1	mRNA	Clec4b2	protein_coding	714	7	2	6	16	3	4	0.384397958196532	0.0955568218771751	0.380938552268825	0.87597836603597	0.138787507430027	0.17274584797058	http://www.ncbi.nlm.nih.gov/nuccore/NM_001005896.1
NM_001005897.1	mRNA	Clec4e	protein_coding	724	40	23	27	51	71	50	2.16622053790311	1.08372522711807	1.69054636524825	2.75361500525154	3.23926975214447	2.1294981949412	http://www.ncbi.nlm.nih.gov/nuccore/NM_001005897.1
NM_001005898.3	mRNA	Omg	protein_coding	1838	1	0	1	0	1	3	0.0213322044265757	0	0.0246635950598423	0	0.0179713965007326	0.0503293806247256	http://www.ncbi.nlm.nih.gov/nuccore/NM_001005898.3
NM_001005899.2	mRNA	Clec4a	protein_coding	831	16	4	9	12	8	12	0.75491873378669	0.164205946619261	0.490956906714695	0.564484253925707	0.317992074785525	0.445272691158824	http://www.ncbi.nlm.nih.gov/nuccore/NM_001005899.2
NM_001005900.1	mRNA	Hcst	protein_coding	424	99	92	70	105	56	111	9.15483627799192	7.40204777767439	7.48400504811158	9.68043898905022	4.36264127129104	8.07240532727616	http://www.ncbi.nlm.nih.gov/nuccore/NM_001005900.1
NM_001005901.2	mRNA	Mib2	protein_coding	3799	502	645	422	567	643	595	5.18102475690845	5.79189038945715	5.03552835426055	5.83425456944706	5.59073635484253	4.8294036979035	http://www.ncbi.nlm.nih.gov/nuccore/NM_001005901.2
NM_001005902.1	mRNA	Abtb1	protein_coding	1887	278	416	301	276	387	262	5.77635850695328	7.52058014341443	7.23096873540913	5.71753447020775	6.77433076807105	4.28129574564924	http://www.ncbi.nlm.nih.gov/nuccore/NM_001005902.1
NM_001005903.1	mRNA	Capzb	protein_coding	1626	7414	8260	6339	7408	8589	8547	178.777674742341	173.296351468543	176.726671867784	178.095129274848	174.48150339073	162.083572647547	http://www.ncbi.nlm.nih.gov/nuccore/NM_001005903.1
NM_001005904.1	mRNA	Ccin	protein_coding	1888	0	0	0	0	0	0	0	0	0	0	0	0	http://www.ncbi.nlm.nih.gov/nuccore/NM_001005904.1
NM_001005905.1	mRNA	Cct2	protein_coding	1904	1655	1975	1488	1951	2191	2744	34.0809975436746	35.3858856013914	35.4272853610007	40.0554795031917	38.0104285973987	44.4388693904318	http://www.ncbi.nlm.nih.gov/nuccore/NM_001005905.1
NM_001005906.1	mRNA	Chpf	protein_coding	2917	1307	1294	704	1106	1438	1217	17.5679223171109	15.13309507053	10.9405238789417	14.821436835892	16.2835761717114	12.864709602662	http://www.ncbi.nlm.nih.gov/nuccore/NM_001005906.1
NM_001005907.2	mRNA	Efemp2	protein_coding	1450	254	237	206	273	293	312	6.86826365583154	5.57583940841787	6.44022597952963	7.35980409760618	6.67462623663828	6.63487018288107	http://www.ncbi.nlm.nih.gov/nuccore/NM_001005907.2
NM_001005908.1	mRNA	Ghitm	protein_coding	1372	1791	1922	1388	1999	2242	2648	51.182644168556	47.7891367043085	45.8603371394652	56.9547949228324	53.9770107978373	59.5127073385993	http://www.ncbi.nlm.nih.gov/nuccore/NM_001005908.1
NM_001006595.1	mRNA	Olr156	protein_coding	900	0	0	0	0	0	0	0	0	0	0	0	0	http://www.ncbi.nlm.nih.gov/nuccore/NM_001006595.1
NM_001006596.1	mRNA	Olr595	protein_coding	906	0	0	0	0	0	0	0	0	0	0	0	0	http://www.ncbi.nlm.nih.gov/nuccore/NM_001006596.1
NM_001006598.1	mRNA	Olr1362	protein_coding	942	0	0	0	0	0	0	0	0	0	0	0	0	http://www.ncbi.nlm.nih.gov/nuccore/NM_001006598.1
NM_001006599.1	mRNA	Olr1738	protein_coding	891	0	0	0	0	0	0	0	0	0	0	0	0	http://www.ncbi.nlm.nih.gov/nuccore/NM_001006599.1
NM_001006602.1	mRNA	Pigs	protein_coding	2409	1558	1803	1319	1724	1936	1938	25.3578189808053	25.5322354066016	24.8204633053827	27.9751272824526	26.5458041608629	24.8063467936931	http://www.ncbi.nlm.nih.gov/nuccore/NM_001006602.1
NM_001006609.1	mRNA	Olr1493	protein_coding	897	0	0	0	0	0	0	0	0	0	0	0	0	http://www.ncbi.nlm.nih.gov/nuccore/NM_001006609.1
NM_001006954.1	mRNA	Coasy	protein_coding	2029	272	440	301	436	442	400	5.25615423962768	7.39776519490718	6.72490783820455	8.39993744641639	7.1956089855146	6.07888296949208	http://www.ncbi.nlm.nih.gov/nuccore/NM_001006954.1
NM_001006955.2	mRNA	Cldnd1	protein_coding	2145	1625	1739	1341	1396	1803	2252	29.7034785879138	27.6568171693489	28.3402299452246	25.4407395243636	27.7648776052814	32.3732967174404	http://www.ncbi.nlm.nih.gov/nuccore/NM_001006955.2
NM_001006956.1	mRNA	Katnal1	protein_coding	1634	0	0	0	0	0	0	0	0	0	0	0	0	http://www.ncbi.nlm.nih.gov/nuccore/NM_001006956.1
NM_001006957.2	mRNA	Eif4h	protein_coding	2420	4624	6025	4156	4978	5729	5757	74.9175736311891	84.9320483868442	77.8506174232558	80.4101988268265	78.1971256015937	73.3544899371254	http://www.ncbi.nlm.nih.gov/nuccore/NM_001006957.2
NM_001006958.1	mRNA	Sdad1	protein_coding	2243	514	541	411	502	509	665	8.98493809733739	8.22806861653677	8.30643051846453	8.74875094130464	7.49576291800639	9.14193670027989	http://www.ncbi.nlm.nih.gov/nuccore/NM_001006958.1
NM_001006959.1	mRNA	Noa1	protein_coding	2231	258	246	152	239	275	321	4.53420738139844	3.76153796992258	3.0884879127918	4.18764579366243	4.07155641474463	4.4366104750974	http://www.ncbi.nlm.nih.gov/nuccore/NM_001006959.1
NM_001006960.1	mRNA	Mtfp1	protein_coding	1354	76	68	55	55	69	104	2.20077767499225	1.71324771631485	1.84139056469679	1.58787252742949	1.68328541138545	2.3684297797089	http://www.ncbi.nlm.nih.gov/nuccore/NM_001006960.1
NM_001006961.1	mRNA	Osm	protein_coding	720	9	18	18	29	27	29	0.490107396700578	0.852844635253788	1.13329219299975	1.57447986520319	1.23867850381299	1.24197066947182	http://www.ncbi.nlm.nih.gov/nuccore/NM_001006961.1
NM_001006962.1	mRNA	Tinf2	protein_coding	1656	508	519	398	442	510	476	12.0277564021205	10.6914581086163	10.8949346090314	10.4335847139402	10.1727220119908	8.8632389605485	http://www.ncbi.nlm.nih.gov/nuccore/NM_001006962.1
NM_001006963.1	mRNA	Itm2b	protein_coding	1758	12938	15599	11018	12867	15547	18396	288.555608578479	302.696779643318	284.109519510154	286.108025311091	292.115808855223	322.663892229308	http://www.ncbi.nlm.nih.gov/nuccore/NM_001006963.1
NM_001006964.1	mRNA	Babam1	protein_coding	1321	1097	1185	930	1298	1521	1497	32.560049306921	30.6016924383267	31.9140572139219	38.4099272448849	38.0323997839931	34.9433727422669	http://www.ncbi.nlm.nih.gov/nuccore/NM_001006964.1
NM_001006965.1	mRNA	Mrpl34	protein_coding	572	338	453	317	427	485	435	23.1687132985728	27.0166866972004	25.122631131533	29.181220747412	28.0074160535805	23.4497958571602	http://www.ncbi.nlm.nih.gov/nuccore/NM_001006965.1
NM_001006966.1	mRNA	Eci2	protein_coding	1576	1006	1605	1322	889	1024	1365	25.0278193442021	34.741513694983	38.0256923641034	22.0504348004389	21.4620437885703	26.7068259661496	http://www.ncbi.nlm.nih.gov/nuccore/NM_001006966.1
NM_001006967.1	mRNA	Kars	protein_coding	2143	1445	1729	1331	1600	1952	1978	26.4378978341516	27.5234414251759	28.1551452894572	29.1856534460888	30.0874218627215	28.4609868317857	http://www.ncbi.nlm.nih.gov/nuccore/NM_001006967.1
NM_001006968.1	mRNA	Tsen34	protein_coding	1344	7	10	5	15	23	20	0.204211415291907	0.253822808111246	0.168644671577344	0.436278287771821	0.565269952136881	0.458856158671854	http://www.ncbi.nlm.nih.gov/nuccore/NM_001006968.1
NM_001006969.1	mRNA	Irf3	protein_coding	1445	1757	1591	1525	1622	1552	1475	47.6743914742098	37.5605761851564	47.8414005349377	43.8787869175253	35.477352487525	31.4753096522866	http://www.ncbi.nlm.nih.gov/nuccore/NM_001006969.1
NM_001006970.1	mRNA	Uqcrc2	protein_coding	1831	2557	2653	2034	2507	3143	3150	54.7549803763354	49.4286579427264	50.3575384065865	53.5226489366349	56.700040596894	53.0478818501682	http://www.ncbi.nlm.nih.gov/nuccore/NM_001006970.1
NM_001006971.1	mRNA	Cln3	protein_coding	1675	464	693	565	597	583	727	10.8613651137465	14.1139422622299	15.2909872010713	13.9325666548418	11.4969085408633	13.38336854819	http://www.ncbi.nlm.nih.gov/nuccore/NM_001006971.1
NM_001006972.1	mRNA	Ndufv1	protein_coding	1481	1159	1443	931	1342	1710	1607	30.6838337758795	33.2384823408836	28.4968273243152	35.4216727968971	38.1389194962002	33.4585145965138	http://www.ncbi.nlm.nih.gov/nuccore/NM_001006972.1
NM_001006973.1	mRNA	mrpl11	protein_coding	775	263	251	176	273	304	279	13.3056253246196	11.0484646941265	10.2946800499591	13.7699560535858	12.9568435323578	11.1006481905895	http://www.ncbi.nlm.nih.gov/nuccore/NM_001006973.1
NM_001006974.2	mRNA	Ccdc86	protein_coding	1026	535	540	395	543	638	626	20.4450259052483	17.9546239000797	17.4522579428812	20.6882653794394	20.5400100177437	18.8136391794158	http://www.ncbi.nlm.nih.gov/nuccore/NM_001006974.2
NM_001006975.1	mRNA	Ms4a6bl	protein_coding	1353	129	76	135	34	100	131	3.73829145155208	1.91622150123541	4.52311739999902	0.982319420449428	2.44134713735007	2.98551554768667	http://www.ncbi.nlm.nih.gov/nuccore/NM_001006975.1
NM_001006976.1	mRNA	Tars	protein_coding	2440	827	795	623	886	946	1101	13.2891415433239	11.1149423774879	11.5744432170303	14.1943498531716	12.8064466077278	13.9137222880681	http://www.ncbi.nlm.nih.gov/nuccore/NM_001006976.1
NM_001006977.2	mRNA	Adad1	protein_coding	1912	0	1	6	2	17	1	0	0.0178419379760207	0.142254250167333	0.0408896805275682	0.293689463944503	0.016127162062107	http://www.ncbi.nlm.nih.gov/nuccore/NM_001006977.2
NM_001006978.1	mRNA	Sec13	protein_coding	1274	574	528	448	516	690	760	17.6654094634934	14.1382093379592	15.9408132641724	15.8325870059084	17.8898622214749	18.3945853498343	http://www.ncbi.nlm.nih.gov/nuccore/NM_001006978.1
NM_001006979.1	mRNA	Matn1	protein_coding	1889	2	0	1	0	0	0	0.0415125375712506	0	0.0239977171625146	0	0	0	http://www.ncbi.nlm.nih.gov/nuccore/NM_001006979.1
NM_001006980.1	mRNA	Bcap29	protein_coding	1733	994	941	791	932	1223	1289	22.4889441348124	18.5234114662161	20.6909203615189	21.0227225808534	23.3106952900679	22.9350764853335	http://www.ncbi.nlm.nih.gov/nuccore/NM_001006980.1
NM_001006981.2	mRNA	Dlst	protein_coding	2779	2732	3185	2414	2455	3170	3455	38.5454741356165	39.0976633793928	39.3777236977532	34.5330199368809	37.6788855184089	38.3358717149321	http://www.ncbi.nlm.nih.gov/nuccore/NM_001006981.2
NM_001006982.1	mRNA	Uxt	protein_coding	527	490	421	384	477	518	500	36.4558063579936	27.2521891037453	33.0310589838258	35.3817552120255	32.4673227058889	29.2553452208241	http://www.ncbi.nlm.nih.gov/nuccore/NM_001006982.1
NM_001006983.1	mRNA	Abhd17a	protein_coding	1447	1372	1560	1221	1284	1740	1737	37.1763565043921	36.7778197925614	38.2515485183884	34.6871087811417	39.7198912072722	37.0149464544535	http://www.ncbi.nlm.nih.gov/nuccore/NM_001006983.1
NM_001006984.1	mRNA	Vezt	protein_coding	2883	649	793	574	622	780	895	8.82635311713285	9.38336171704827	9.02545568896092	8.43368453398159	8.93670235147771	9.57247478569544	http://www.ncbi.nlm.nih.gov/nuccore/NM_001006984.1
NM_001006985.1	mRNA	Mrpl13	protein_coding	766	352	339	282	337	436	437	18.0175251841883	15.0973541175475	16.6886892128423	17.1977939359369	18.80117763838	17.5913231044662	http://www.ncbi.nlm.nih.gov/nuccore/NM_001006985.1
NM_001006986.1	mRNA	Ecsit	protein_coding	1453	284	279	240	326	396	444	7.66362013285418	6.55041027490177	7.48768413819521	8.7704847037163	9.00237095682395	9.42243594980066	http://www.ncbi.nlm.nih.gov/nuccore/NM_001006986.1
NM_001006987.1	mRNA	Spg21	protein_coding	1503	1411	1588	1355	1521	1915	2047	36.8085980968471	36.0430414047376	40.8678887961322	39.5586846991379	42.0859496083722	41.99568796876	http://www.ncbi.nlm.nih.gov/nuccore/NM_001006987.1
NM_001006988.2	mRNA	Wdr6	protein_coding	4164	1434	1692	984	1796	1940	2034	13.502670641088	13.8617975297734	10.7123872998248	16.8603746670274	15.3892814434659	15.0621187024089	http://www.ncbi.nlm.nih.gov/nuccore/NM_001006988.2
NM_001006989.1	mRNA	Shisa5	protein_coding	1455	4051	4397	2686	3900	4241	4234	109.164264689157	103.091625050472	83.6844764370402	104.778752494148	96.2792308759844	89.7291799140051	http://www.ncbi.nlm.nih.gov/nuccore/NM_001006989.1
NM_001006990.2	mRNA	Igsf5	protein_coding	2138	463	591	473	642	685	666	8.49091579690804	9.42995658437771	10.0289468155076	11.738130590812	10.5830343013645	9.60533168970559	http://www.ncbi.nlm.nih.gov/nuccore/NM_001006990.2
NM_001006991.1	mRNA	Nudt9	protein_coding	1394	412	462	403	411	482	549	11.588192105632	11.3060034860043	13.1052153164677	11.5252580445983	11.4211963431442	12.1438224466635	http://www.ncbi.nlm.nih.gov/nuccore/NM_001006991.1
NM_001006992.1	mRNA	Ang	protein_coding	438	15	31	12	20	21	22	1.34275999096049	2.41444599934862	1.24196404712302	1.78495591709384	1.58369854368784	1.5487966780376	http://www.ncbi.nlm.nih.gov/nuccore/NM_001006992.1
NM_001006993.1	mRNA	Sgcg	protein_coding	1499	45	85	48	96	138	40	1.17704244704608	1.9344041093148	1.45158172819181	2.50346318885797	3.04091854171568	0.822818782194758	http://www.ncbi.nlm.nih.gov/nuccore/NM_001006993.1
NM_001006994.1	mRNA	Gpr180	protein_coding	1808	565	642	492	602	643	645	12.2526849175144	12.1134127396666	12.3358353751301	13.0157642808528	11.7473492323268	11.0003657862128	http://www.ncbi.nlm.nih.gov/nuccore/NM_001006994.1
NM_001006995.1	mRNA	Acat2	protein_coding	1672	107	55	47	162	160	203	2.50916227018956	1.12216399375498	1.2742759107892	3.78748002551767	3.16090208309535	3.74373933859926	http://www.ncbi.nlm.nih.gov/nuccore/NM_001006995.1
NM_001006996.1	mRNA	Ddx18	protein_coding	2151	650	633	473	559	720	893	11.8482494785821	10.039063767841	9.96833486357756	10.1588139621825	11.0565445249695	12.8013828635214	http://www.ncbi.nlm.nih.gov/nuccore/NM_001006996.1
NM_001006997.1	mRNA	Smpd1	protein_coding	2310	2934	3460	2678	3135	3769	4042	49.8000035296795	51.0968387528676	52.5533591836076	53.0514397930535	53.8941331125098	53.9548099884111	http://www.ncbi.nlm.nih.gov/nuccore/NM_001006997.1
NM_001006998.1	mRNA	Aldh3b1	protein_coding	1863	217	312	196	309	408	245	4.56696962250243	5.71309771764212	4.76919527274185	6.48361523701865	7.2339356529712	4.05507664861696	http://www.ncbi.nlm.nih.gov/nuccore/NM_001006998.1
NM_001006999.1	mRNA	Xrcc4	protein_coding	1439	102	58	56	74	81	124	2.7792052516169	1.37498231673995	1.76412405303645	2.01021512108567	1.8593089424851	2.65709284154331	http://www.ncbi.nlm.nih.gov/nuccore/NM_001006999.1
NM_001007000.1	mRNA	Pcgf1	protein_coding	840	0	0	1	0	4	0	0	0	0.0539662949047502	0	0.157292508420697	0	http://www.ncbi.nlm.nih.gov/nuccore/NM_001007000.1
NM_001007001.1	mRNA	Ift74	protein_coding	2109	620	562	449	613	694	718	11.52647078063	9.0905393079683	9.65098519975134	11.3620188241867	10.8695164425	10.4976890059049	http://www.ncbi.nlm.nih.gov/nuccore/NM_001007001.1
NM_001007002.1	mRNA	Mxra8	protein_coding	2268	4552	5499	3754	4272	5162	5085	78.6937872938635	82.7123924031848	75.0331374342341	73.6308482118013	75.1799933766333	69.1343279065593	http://www.ncbi.nlm.nih.gov/nuccore/NM_001007002.1
NM_001007003.1	mRNA	Cnot10	protein_coding	2513	931	960	819	934	1015	1168	14.5257456849419	13.0319275741128	14.773836944955	14.5286746127289	13.3413840707806	14.3316499608796	http://www.ncbi.nlm.nih.gov/nuccore/NM_001007003.1
NM_001007004.1	mRNA	Tuba4a	protein_coding	1449	1057	1134	625	1238	1280	1331	28.6014364837825	26.6977451035968	19.5530054002718	33.3982621224511	29.178900112825	28.32406015964	http://www.ncbi.nlm.nih.gov/nuccore/NM_001007004.1
NM_001007005.1	mRNA	Arhgdia	protein_coding	1823	14910	16897	11785	14667	17296	18269	320.680253858721	316.193435038579	293.052078870041	314.504043197333	313.390870754427	309.011004135246	http://www.ncbi.nlm.nih.gov/nuccore/NM_001007005.1
NM_001007006.1	mRNA	Dusp13	protein_coding	1273	0	0	0	0	0	0	0	0	0	0	0	0	http://www.ncbi.nlm.nih.gov/nuccore/NM_001007006.1
NM_001007007.1	mRNA	Rnaseh2b	protein_coding	1422	444	374	345	465	509	511	12.2423450990187	8.97226142292311	10.9981942780567	12.7827697480486	11.8234853903575	11.0806985962479	http://www.ncbi.nlm.nih.gov/nuccore/NM_001007007.1
NM_001007008.1	mRNA	Chchd10	protein_coding	619	819	1030	747	1045	1216	1199	51.8769574019739	56.7644571445171	54.7056069900366	65.9929057199534	64.8888771410489	59.7275048488458	http://www.ncbi.nlm.nih.gov/nuccore/NM_001007008.1
NM_001007009.1	mRNA	Drc1	protein_coding	2455	161	168	127	197	299	161	2.57131701405436	2.33446678163155	2.34506083113595	3.13679646155518	4.0229721400145	2.02218189486864	http://www.ncbi.nlm.nih.gov/nuccore/NM_001007009.1
NM_001007010.1	mRNA	Dyx1c1	protein_coding	1999	82	73	53	71	108	91	1.60835643939759	1.24577605549828	1.2018906699147	1.38840818183553	1.78458934016079	1.40370044097555	http://www.ncbi.nlm.nih.gov/nuccore/NM_001007010.1
NM_001007011.1	mRNA	Zpbp2	protein_coding	1437	56	50	39	28	65	47	1.5279618213073	1.18697931141794	1.2302963264298	0.761680562534409	1.49411464157447	1.00852560302657	http://www.ncbi.nlm.nih.gov/nuccore/NM_001007011.1
NM_001007012.1	mRNA	Alx3	protein_coding	1811	0	0	0	0	0	0	0	0	0	0	0	0	http://www.ncbi.nlm.nih.gov/nuccore/NM_001007012.1
NM_001007013.1	mRNA	Gphb5	protein_coding	390	1	2	6	1	2	2	0.100534850605247	0.174942489282828	0.697410580307541	0.100232139959885	0.169391932145366	0.158128891603839	http://www.ncbi.nlm.nih.gov/nuccore/NM_001007013.1
NM_001007014.2	mRNA	Rbm4b	protein_coding	1801	354	305	232	300	444	432	7.70674151835667	5.7771818712361	5.83950669130356	6.51147161316299	8.14322792068064	7.39632305869372	http://www.ncbi.nlm.nih.gov/nuccore/NM_001007014.2
NM_001007015.1	mRNA	Rnase2	protein_coding	650	140	44	20	54	37	36	8.44492745084072	2.30924085853333	1.39482116061508	3.24752133470028	1.88025044681357	1.70779202932146	http://www.ncbi.nlm.nih.gov/nuccore/NM_001007015.1
NM_001007016.1	mRNA	Sspo	protein_coding	15561	43	79	40	46	114	37	0.108345828973073	0.173188679866459	0.116526412749798	0.115555850580319	0.241988474493381	0.073317907134612	http://www.ncbi.nlm.nih.gov/nuccore/NM_001007016.1
NM_001007020.2	mRNA	Hmgn3	protein_coding	1407	336	381	286	407	468	382	9.36324578771253	9.23763485520094	9.21454348821406	11.3076386466472	10.9869990956547	8.37172788597722	http://www.ncbi.nlm.nih.gov/nuccore/NM_001007020.2
NM_001007091.1	mRNA	Atp6ap2	protein_coding	1170	1053	1221	899	1063	1245	1589	35.2877325624416	35.6007965690556	34.8317839831377	35.5155882591193	35.1488259201635	41.87780145975	http://www.ncbi.nlm.nih.gov/nuccore/NM_001007091.1
NM_001007092.1	mRNA	Clstn1	protein_coding	4301	9454	13130	8923	9662	11657	13428	86.1841493309884	104.141828048196	94.0466518310793	87.8151000125645	89.525073666267	96.2692809832568	http://www.ncbi.nlm.nih.gov/nuccore/NM_001007092.1
NM_001007093.1	mRNA	Creb3l4	protein_coding	1104	55	63	60	88	54	41	1.95332658105303	1.9467105804706	2.46367868043425	3.11591217701382	1.61566761366912	1.1451453699028	http://www.ncbi.nlm.nih.gov/nuccore/NM_001007093.1
NM_001007144.1	mRNA	Plin2	protein_coding	1834	3333	4802	2997	3236	3210	4558	71.2553087547666	89.320827447954	74.0780087768868	68.9732660386987	57.8140021408899	76.6338823044754	http://www.ncbi.nlm.nih.gov/nuccore/NM_001007144.1
NM_001007145.1	mRNA	Ctnna1	protein_coding	3619	8757	10557	7603	8898	11195	13615	94.8741745876089	99.5134657571068	95.2353748922589	96.1115160905201	102.17928230772	116.004517143222	http://www.ncbi.nlm.nih.gov/nuccore/NM_001007145.1
NM_001007146.1	mRNA	Tob2	protein_coding	2286	1676	2435	2184	1627	2143	2255	28.7461066271275	36.3372998572699	43.3090139897019	27.8216534421461	30.9651564149459	30.4169846283893	http://www.ncbi.nlm.nih.gov/nuccore/NM_001007146.1
NM_001007147.1	mRNA	Sun1	protein_coding	2465	1927	2304	1813	1788	2128	2373	30.651097880471	31.8856639290017	33.3413183920252	28.3545135240678	28.5155684231405	29.6842891100618	http://www.ncbi.nlm.nih.gov/nuccore/NM_001007147.1
NM_001007148.2	mRNA	Btrc	protein_coding	2313	446	582	456	536	614	762	7.56032508183165	8.5837540461341	8.93698642469326	9.05859340130323	8.76839430858829	10.1583968886357	http://www.ncbi.nlm.nih.gov/nuccore/NM_001007148.2
NM_001007149.1	mRNA	Stau2	protein_coding	2309	447	491	362	426	514	619	7.59040299091064	7.25416571519463	7.10700344505692	7.21202586961252	7.35303307012996	8.26632648810799	http://www.ncbi.nlm.nih.gov/nuccore/NM_001007149.1
NM_001007150.1	mRNA	Stau2	protein_coding	2744	1161	1163	954	975	1175	1384	16.5893494918184	14.4585759591859	15.7603608181015	13.8896761004906	14.1442880658918	15.5524144555554	http://www.ncbi.nlm.nih.gov/nuccore/NM_001007150.1
NM_001007235.2	mRNA	Itpr1	protein_coding	9757	7316	9366	7745	6370	7480	8988	29.3994114113881	32.7467166292384	35.9837984412549	25.520826617028	25.3228525394313	28.4048563245244	http://www.ncbi.nlm.nih.gov/nuccore/NM_001007235.2
NM_001007264.3	mRNA	Ugt2b37	protein_coding	1896	0	0	0	0	0	0	0	0	0	0	0	0	http://www.ncbi.nlm.nih.gov/nuccore/NM_001007264.3
NM_001007265.1	mRNA	Os9	protein_coding	2617	2208	3121	2171	2271	3199	3108	33.0808446897937	40.6836546675899	37.6060733817725	33.9222789610511	40.3773535467865	36.6204035328325	http://www.ncbi.nlm.nih.gov/nuccore/NM_001007265.1
NM_001007554.1	mRNA	Fblim1	protein_coding	1454	355	332	222	358	530	433	9.57293677186823	7.78939254207036	6.92134434239189	9.62476711224151	12.0403412566875	9.18267741579789	http://www.ncbi.nlm.nih.gov/nuccore/NM_001007554.1
NM_001007556.1	mRNA	Lefty2	protein_coding	1368	0	8	0	2	3	3	0	0.199495821111997	0	0.0571499043630924	0.0724373394042685	0.0676209075937468	http://www.ncbi.nlm.nih.gov/nuccore/NM_001007556.1
NM_001007557.1	mRNA	Adgre1	protein_coding	3227	802	767	367	957	582	950	9.74443463660027	8.10823471012898	5.15547858482689	11.59269959629	5.95732580699648	9.07758821493992	http://www.ncbi.nlm.nih.gov/nuccore/NM_001007557.1
NM_001007558.1	mRNA	Adgre4	protein_coding	2117	432	420	168	395	202	524	8.00099746337835	6.76796876346889	3.5974131020115	7.29369917846967	3.15179414605857	7.63231466418528	http://www.ncbi.nlm.nih.gov/nuccore/NM_001007558.1
NM_001007597.2	mRNA	Fshb	protein_coding	1655	0	0	0	0	0	0	0	0	0	0	0	0	http://www.ncbi.nlm.nih.gov/nuccore/NM_001007597.2
NM_001007598.3	mRNA	Rpl9	protein_coding	690	7979	9600	7571	8329	10216	12209	453.399062988279	474.626579619499	497.400301055138	471.862409497238	489.056602703518	545.603114971445	http://www.ncbi.nlm.nih.gov/nuccore/NM_001007598.3
NM_001007599.2	mRNA	Rpl23	protein_coding	488	1950	2486	1775	2341	2676	3541	156.673675994447	173.784570757452	164.884724801194	187.522421028638	181.131348426424	223.744280754083	http://www.ncbi.nlm.nih.gov/nuccore/NM_001007599.2
NM_001007600.2	mRNA	Rps4x	protein_coding	949	15742	19282	14585	15445	20501	20800	650.39162392923	693.131728428389	696.694062588047	636.19948014264	713.569315255923	675.838550416407	http://www.ncbi.nlm.nih.gov/nuccore/NM_001007600.2
NM_001007601.2	mRNA	Pcbd1	protein_coding	776	314	322	252	343	384	339	15.8653322230909	14.155462502666	14.7211150843267	17.2784192814869	16.3454482977385	13.4705030663296	http://www.ncbi.nlm.nih.gov/nuccore/NM_001007601.2
NM_001007602.1	mRNA	Gsto1	protein_coding	878	274	288	220	340	413	376	12.2359386511124	11.1899432780451	11.358737241911	15.1375646454223	15.5375617942222	13.2050231576235	http://www.ncbi.nlm.nih.gov/nuccore/NM_001007602.1
NM_001007603.2	mRNA	Rps20	protein_coding	503	2490	3663	2446	3017	3655	3702	194.094221516412	248.427029736352	220.439976467387	234.465492725645	240.019612004585	226.941681033589	http://www.ncbi.nlm.nih.gov/nuccore/NM_001007603.2
NM_001007604.2	mRNA	Rplp1	protein_coding	496	1150	2055	1284	1876	2233	1560	90.9070171299459	141.338364955366	117.350578694491	147.850489677924	148.708016076044	96.9814694070318	http://www.ncbi.nlm.nih.gov/nuccore/NM_001007604.2
NM_001007606.1	mRNA	Sars	protein_coding	1859	1667	2226	1564	1802	2175	2121	35.1590760753034	40.8484595605149	38.1381170489858	37.8919544491705	38.6462362674306	35.1809138907422	http://www.ncbi.nlm.nih.gov/nuccore/NM_001007606.1
NM_001007607.1	mRNA	Pigq	protein_coding	3003	2110	2016	1484	2136	2517	2248	27.5491603606585	22.9015622333884	22.4016731856362	27.8046559680928	27.6856813772654	23.0827109302227	http://www.ncbi.nlm.nih.gov/nuccore/NM_001007607.1
NM_001007608.2	mRNA	Skp1	protein_coding	1214	5775	4929	3978	5357	6912	7440	186.515335482427	138.506464816011	148.541559925964	172.494228804276	188.06690430215	188.973143277471	http://www.ncbi.nlm.nih.gov/nuccore/NM_001007608.2
NM_001007609.1	mRNA	Mfap3	protein_coding	1930	912	1098	874	794	1042	1277	18.5275832452198	19.4077390571743	20.528443040037	16.0818054196777	17.833547509128	20.4023139599637	http://www.ncbi.nlm.nih.gov/nuccore/NM_001007609.1
NM_001007610.1	mRNA	Wrap53	protein_coding	1757	375	467	352	418	457	482	8.36836761583229	9.06723835318199	9.08181791544481	9.2998539876269	8.59155494202295	8.45904070679841	http://www.ncbi.nlm.nih.gov/nuccore/NM_001007610.1
NM_001007611.1	mRNA	Fam101b	protein_coding	1384	432	426	447	326	504	646	12.2385199638526	10.5003414629513	14.6410870020488	9.20774152781777	12.0287854705539	14.3926997654159	http://www.ncbi.nlm.nih.gov/nuccore/NM_001007611.1
NM_001007612.1	mRNA	Ccl7	protein_coding	807	115	13	3	82	39	44	5.58734578642542	0.549540533249033	0.168519285204424	3.97202457982295	1.59631430478998	1.68122167281405	http://www.ncbi.nlm.nih.gov/nuccore/NM_001007612.1
NM_001007613.1	mRNA	Ddx5	protein_coding	2382	18848	17535	14639	16897	17572	24048	310.244977767002	251.127299398408	278.593860845061	277.293351331591	243.672641130724	311.302812397724	http://www.ncbi.nlm.nih.gov/nuccore/NM_001007613.1
NM_001007615.1	mRNA	Wipi2	protein_coding	1712	761	1023	774	826	965	939	17.4285854621093	20.3845808846875	20.4945831163974	18.8602696067041	18.6187656725785	16.9124945660753	http://www.ncbi.nlm.nih.gov/nuccore/NM_001007615.1
NM_001007616.1	mRNA	Wsb2	protein_coding	1537	942	1251	919	1112	1374	1412	24.0302494569652	27.7660023084577	27.104633060944	28.2815058281086	29.528419245093	28.3273968862726	http://www.ncbi.nlm.nih.gov/nuccore/NM_001007616.1
NM_001007617.1	mRNA	Nuak2	protein_coding	2880	369	510	328	519	631	524	5.02360081618092	6.04098283304766	5.16277554588777	7.04444008655567	7.23709385098146	5.61028130002786	http://www.ncbi.nlm.nih.gov/nuccore/NM_001007617.1
NM_001007618.1	mRNA	Rchy1	protein_coding	1673	826	1046	689	897	882	1231	19.358216840391	21.3287624261916	18.6691768314843	20.9588819618449	17.414057626827	22.6886131410899	http://www.ncbi.nlm.nih.gov/nuccore/NM_001007618.1
NM_001007619.1	mRNA	Tmed5	protein_coding	1818	1487	1483	1110	1359	1548	1996	32.0699537467001	27.827691838974	27.6777631293669	29.2211421892952	28.1257693275029	33.8541953740628	http://www.ncbi.nlm.nih.gov/nuccore/NM_001007619.1
NM_001007620.1	mRNA	Pdhb	protein_coding	1787	1211	1100	947	1077	1483	1403	26.5705677629278	20.9989725524156	24.0230040687357	23.5593205077507	27.4122025167643	24.20911740875	http://www.ncbi.nlm.nih.gov/nuccore/NM_001007620.1
NM_001007621.1	mRNA	Dhrs1	protein_coding	1574	772	958	801	779	831	879	19.2306434690138	20.7630282229512	23.0690481980382	19.3465860490551	17.4390823662617	17.2198746285616	http://www.ncbi.nlm.nih.gov/nuccore/NM_001007621.1
NM_001007622.1	mRNA	Pdlim2	protein_coding	1530	2332	3320	3440	1981	3038	2961	59.7610692342874	74.0246846808516	101.922225984814	50.6133000075867	65.587891844599	59.6750531814369	http://www.ncbi.nlm.nih.gov/nuccore/NM_001007622.1
NM_001007623.1	mRNA	Mettl6	protein_coding	1645	441	521	368	432	503	559	10.5112394866847	10.8044268685039	10.1410705659309	10.2657209364386	10.100187030078	10.4783220846665	http://www.ncbi.nlm.nih.gov/nuccore/NM_001007623.1
NM_001007624.1	mRNA	Qars	protein_coding	2769	2087	3178	2410	2741	3189	3321	29.5515821426972	39.1526218972414	39.4544483225627	38.6952529056401	38.0416106768714	36.9821161279119	http://www.ncbi.nlm.nih.gov/nuccore/NM_001007624.1
NM_001007625.1	mRNA	Epdr1	protein_coding	2205	333	420	298	493	533	528	5.92129752748453	6.49786388764791	6.12645938347259	8.73996986398508	7.98446733221254	7.38365110182823	http://www.ncbi.nlm.nih.gov/nuccore/NM_001007625.1
NM_001007626.2	mRNA	Ggps1	protein_coding	2593	1177	1272	938	1100	1177	1422	17.7973437999716	16.7345680839617	16.3984277213077	16.5829494958699	14.9934397633412	16.9099731403118	http://www.ncbi.nlm.nih.gov/nuccore/NM_001007626.2
NM_001007627.1	mRNA	Stard6	protein_coding	1270	160	126	142	109	103	172	4.93966510060425	3.3845172926607	5.06858240648709	3.35501438558639	2.67892673790526	4.17609686960059	http://www.ncbi.nlm.nih.gov/nuccore/NM_001007627.1
NM_001007628.2	mRNA	Cxxc5	protein_coding	2065	1032	1333	658	1185	1235	1145	19.5948022622759	22.0211505819525	14.4446733751833	22.432098538722	19.754872667752	17.097447105495	http://www.ncbi.nlm.nih.gov/nuccore/NM_001007628.2
NM_001007629.1	mRNA	Nutf2	protein_coding	1930	2021	2016	1356	1975	2421	2475	41.0572869940671	35.6338815475987	31.8496210094853	40.0019719192236	41.4347586560449	39.5424644094833	http://www.ncbi.nlm.nih.gov/nuccore/NM_001007629.1
NM_001007630.1	mRNA	Zfand6	protein_coding	1553	1579	1657	1300	1558	1836	2161	39.865013748369	36.3982887473413	37.9466799974161	39.2163894928689	39.0506758188565	42.9070986976173	http://www.ncbi.nlm.nih.gov/nuccore/NM_001007630.1
NM_001007632.2	mRNA	Ascc1	protein_coding	1486	581	845	587	612	718	772	15.3298733503653	19.398484974144	17.9069318247875	16.0991972850776	15.9600029742078	16.0193293015087	http://www.ncbi.nlm.nih.gov/nuccore/NM_001007632.2
NM_001007633.2	mRNA	Mocs2	protein_coding	1470	506	489	357	479	550	708	13.4962907608431	11.3480551466422	11.009124160569	12.7376639904123	12.3586970901977	14.8512073298136	http://www.ncbi.nlm.nih.gov/nuccore/NM_001007633.2
NM_001007634.1	mRNA	Pelo	protein_coding	1479	291	323	223	314	376	457	7.71446936794419	7.45013704359631	6.83500092059351	8.299139864427	8.39744182886968	9.52782702858424	http://www.ncbi.nlm.nih.gov/nuccore/NM_001007634.1
NM_001007635.2	mRNA	tGap1	protein_coding	4123	0	0	0	0	0	0	0	0	0	0	0	0	http://www.ncbi.nlm.nih.gov/nuccore/NM_001007635.2
NM_001007636.3	mRNA	S100a1	protein_coding	601	276	285	237	269	275	384	18.0059422947567	16.1770862593897	17.8762229444886	17.4964289570575	15.1142135795262	19.7016495895099	http://www.ncbi.nlm.nih.gov/nuccore/NM_001007636.3
NM_001007637.1	mRNA	mrpl24	protein_coding	1614	353	323	230	323	410	456	8.57536114177467	6.82698431690145	6.45990593283627	7.82295084928545	8.39088288415244	8.71178503185461	http://www.ncbi.nlm.nih.gov/nuccore/NM_001007637.1
NM_001007638.1	mRNA	RGD1359334	protein_coding	1232	0	2	1	5	10	4	0	0.0553795217697265	0.0367952010714206	0.158646650098844	0.268112230262552	0.10011407098295	http://www.ncbi.nlm.nih.gov/nuccore/NM_001007638.1
NM_001007639.1	mRNA	St7l	protein_coding	2515	1027	896	894	651	853	1147	16.0108245379401	12.1534599314098	16.1139279609031	10.1184644192506	11.2031041882304	14.0627827199096	http://www.ncbi.nlm.nih.gov/nuccore/NM_001007639.1
NM_001007640.1	mRNA	Ints12	protein_coding	1495	521	505	357	471	530	592	13.6639975213914	11.523385707108	10.8250250943388	12.3154794576798	11.7101379178753	12.2103004994964	http://www.ncbi.nlm.nih.gov/nuccore/NM_001007640.1
NM_001007641.1	mRNA	Rnd3	protein_coding	2002	659	992	490	621	769	958	12.9063246523749	16.9035340294057	11.0951683230745	12.1254855029393	12.6878956967325	14.7552738464102	http://www.ncbi.nlm.nih.gov/nuccore/NM_001007641.1
NM_001007642.1	mRNA	Phospho2	protein_coding	2105	306	276	257	324	407	433	5.69968126899294	4.47287637681797	5.53455759811756	6.0167853707036	6.38659890485368	6.34280900834685	http://www.ncbi.nlm.nih.gov/nuccore/NM_001007642.1
NM_001007643.1	mRNA	Tmx2	protein_coding	1612	394	514	308	510	565	645	9.58324140446787	10.8774725191178	8.66138946510978	12.3673527531149	11.5773921365482	12.3378792440898	http://www.ncbi.nlm.nih.gov/nuccore/NM_001007643.1
NM_001007645.1	mRNA	Mturn	protein_coding	1581	114	188	147	104	120	168	2.82718498286481	4.05654121259234	4.21490075574861	2.57142036481527	2.50712916647791	3.2765986647323	http://www.ncbi.nlm.nih.gov/nuccore/NM_001007645.1
NM_001007646.1	mRNA	Fkbp9	protein_coding	3005	1589	2010	1618	1422	2118	2308	20.7329292075133	22.8182058816654	24.408209893825	18.4980832542273	23.2813849901357	23.6830246107234	http://www.ncbi.nlm.nih.gov/nuccore/NM_001007646.1
NM_001007647.1	mRNA	Rnf181	protein_coding	1795	1164	1353	1198	1070	1572	1535	25.4255157552968	25.7136220946713	30.2547977094976	23.3018785544624	28.927801047265	26.3687634982279	http://www.ncbi.nlm.nih.gov/nuccore/NM_001007647.1
NM_001007648.1	mRNA	Cdca3	protein_coding	1496	53	67	45	83	185	76	1.38907443984656	1.52782327705892	1.363586863235	2.16879302841008	4.0847686845883	1.56649075773322	http://www.ncbi.nlm.nih.gov/nuccore/NM_001007648.1
NM_001007650.1	mRNA	Tssk3	protein_coding	1003	2	1	0	0	0	0	0.0781826355653962	0.0340117501596725	0	0	0	0	http://www.ncbi.nlm.nih.gov/nuccore/NM_001007650.1
NM_001007651.1	mRNA	Pef1	protein_coding	1498	1428	1734	1124	1449	1893	1782	37.3764145521188	39.4881868499351	34.0138965268818	37.811872238138	41.7413156692122	36.6810470917343	http://www.ncbi.nlm.nih.gov/nuccore/NM_001007651.1
NM_001007652.2	mRNA	Pole3	protein_coding	2599	1087	1228	961	1139	1570	1348	16.3985145121517	16.1184026485826	16.7617360134323	17.131250054475	19.953574461833	15.9929820881051	http://www.ncbi.nlm.nih.gov/nuccore/NM_001007652.2
NM_001007653.1	mRNA	Mrps15	protein_coding	2200	377	416	330	395	447	512	6.7189268565861	6.45060669573774	6.79975315799852	7.01852780037286	6.71138534793221	7.17617660805785	http://www.ncbi.nlm.nih.gov/nuccore/NM_001007653.1
NM_001007654.1	mRNA	Agtrap	protein_coding	2172	944	1332	945	1178	1364	1289	17.0409348981711	20.9206087321924	19.7230409278963	21.2010357920674	20.7434926850942	18.2994878218614	http://www.ncbi.nlm.nih.gov/nuccore/NM_001007654.1
NM_001007655.2	mRNA	Ube2j2	protein_coding	1614	1128	1262	920	1149	1334	1547	27.4022871612516	26.6738520369338	25.8396237313451	27.8283917208328	27.3010677255106	29.5551128164015	http://www.ncbi.nlm.nih.gov/nuccore/NM_001007655.2
NM_001007656.1	mRNA	Mapre3	protein_coding	1813	598	764	560	574	831	799	12.9325636283263	14.3755830410126	14.0020657050163	12.3761538066298	15.14016306922	13.589228878288	http://www.ncbi.nlm.nih.gov/nuccore/NM_001007656.1
NM_001007657.1	mRNA	RGD1359127	protein_coding	1617	436	491	361	418	499	541	10.572013603535	10.3586076910231	10.1204324470726	10.1050361510578	10.193371649601	10.3165166479573	http://www.ncbi.nlm.nih.gov/nuccore/NM_001007657.1
NM_001007658.1	mRNA	Them6	protein_coding	1542	203	281	151	180	246	238	5.16170176551062	6.21658476021568	4.43909523068645	4.56309742229827	5.26960504864671	4.75924893601437	http://www.ncbi.nlm.nih.gov/nuccore/NM_001007658.1
NM_001007659.2	mRNA	Atg101	protein_coding	1420	282	367	231	313	352	355	7.78649497856693	8.8167318630462	7.37438018543502	8.6164347358473	8.18807198764644	7.70878346568714	http://www.ncbi.nlm.nih.gov/nuccore/NM_001007659.2
NM_001007660.1	mRNA	Ccdc82	protein_coding	3024	655	694	565	457	643	771	8.49260171531424	7.82902350352022	8.46971017255107	5.90753118553251	7.02354742461864	7.86173551857776	http://www.ncbi.nlm.nih.gov/nuccore/NM_001007660.1
NM_001007661.2	mRNA	Thyn1	protein_coding	955	323	328	331	353	433	383	13.2611257913538	11.7165671356332	15.7118205605411	14.44917142228	14.9765526604126	12.366341643385	http://www.ncbi.nlm.nih.gov/nuccore/NM_001007661.2
NM_001007662.1	mRNA	Arcn1	protein_coding	3461	7333	7119	5447	6905	8223	9575	83.0732745450526	70.1693263030536	71.3440343862428	77.9890613420897	78.4794632522718	85.3066763177745	http://www.ncbi.nlm.nih.gov/nuccore/NM_001007662.1
NM_001007663.1	mRNA	Vwa9	protein_coding	2282	822	870	645	825	935	1013	14.1233402309509	13.0056938242033	12.8128565203303	14.1322046591118	13.5339106171796	13.6879888707118	http://www.ncbi.nlm.nih.gov/nuccore/NM_001007663.1
NM_001007664.1	mRNA	Abhd14b	protein_coding	1575	1670	2366	1598	1725	2425	1991	41.5735544121887	51.2464865272498	45.9936742708217	42.8134426400081	50.8579110560255	38.9795247750682	http://www.ncbi.nlm.nih.gov/nuccore/NM_001007664.1
NM_001007665.1	mRNA	Tex264	protein_coding	1459	704	1177	682	860	927	967	18.9190189048503	27.5201682164142	21.1900007025588	23.0417133259393	20.9870682757074	20.4369941365852	http://www.ncbi.nlm.nih.gov/nuccore/NM_001007665.1
NM_001007666.1	mRNA	Bcs1l	protein_coding	1650	85	118	96	147	164	196	2.01983654397814	2.43965253236235	2.63748001279943	3.48261126296982	3.28312363030837	3.66284014369619	http://www.ncbi.nlm.nih.gov/nuccore/NM_001007666.1
NM_001007667.2	mRNA	Sat1	protein_coding	1162	1536	2000	1474	2060	1754	2425	51.8282245323296	58.7156375389871	57.5033629081458	69.2999150118517	49.8598300788982	64.3504299631371	http://www.ncbi.nlm.nih.gov/nuccore/NM_001007667.2
NM_001007668.1	mRNA	Ubald1	protein_coding	1317	2	2	2	4	5	2	0.0595422805406928	0.0518052929539127	0.0688408317691574	0.118725997218998	0.125404049993722	0.0468263232539842	http://www.ncbi.nlm.nih.gov/nuccore/NM_001007668.1
NM_001007669.1	mRNA	Zfp672	protein_coding	2921	960	1084	798	956	1019	1192	12.8860828711415	12.6598231374886	12.3843501542459	12.7937525034726	11.5231166987145	12.583183692022	http://www.ncbi.nlm.nih.gov/nuccore/NM_001007669.1
NM_001007670.1	mRNA	Odf4	protein_coding	1433	2	11	5	11	6	9	0.0547223890244888	0.261864368117004	0.15817057822746	0.300066908882001	0.138303252344786	0.193660994253131	http://www.ncbi.nlm.nih.gov/nuccore/NM_001007670.1
NM_001007671.1	mRNA	Cyb5d2	protein_coding	1457	72	79	54	74	93	100	1.93755566574834	1.84968362896498	1.68010373155763	1.98538061718757	2.10838894266041	2.11634412235749	http://www.ncbi.nlm.nih.gov/nuccore/NM_001007671.1
NM_001007672.1	mRNA	Tmem98	protein_coding	1411	1074	1052	793	1235	1487	1351	29.8441017182946	25.4342326374765	25.4769867908945	34.2146068119622	34.8105822852808	29.5239304383936	http://www.ncbi.nlm.nih.gov/nuccore/NM_001007672.1
NM_001007673.1	mRNA	Mmd	protein_coding	2642	2521	2275	3039	1952	3510	3663	37.4128916603227	29.3750423194908	52.1434515446821	28.8814244923018	43.8835382122998	42.7513608399879	http://www.ncbi.nlm.nih.gov/nuccore/NM_001007673.1
NM_001007674.1	mRNA	Slc25a19	protein_coding	1476	129	154	97	132	165	187	3.42676716392274	3.5592973937421	2.97911497888824	3.49590146689355	3.69253754524198	3.9066192630989	http://www.ncbi.nlm.nih.gov/nuccore/NM_001007674.1
NM_001007675.1	mRNA	C1qtnf1	protein_coding	1535	507	666	566	440	632	518	12.9503296483228	14.8011603147628	16.7151369703677	11.2051043759715	13.5999099137426	10.4056021764845	http://www.ncbi.nlm.nih.gov/nuccore/NM_001007675.1
NM_001007676.1	mRNA	Timmdc1	protein_coding	1335	136	158	119	152	143	217	3.99428350269834	4.03743677513404	4.04080212635118	4.45075749574681	3.53819777368805	5.01215284510595	http://www.ncbi.nlm.nih.gov/nuccore/NM_001007676.1
NM_001007677.1	mRNA	Lyl1	protein_coding	1459	475	370	266	361	429	366	12.7649630394941	8.65119986412341	8.26472168164316	9.67216105891174	9.7124620175604	7.7352015036093	http://www.ncbi.nlm.nih.gov/nuccore/NM_001007677.1
NM_001007678.2	mRNA	Rabif	protein_coding	1792	49	48	49	28	59	66	1.07210993028251	0.913762109200487	1.23953833609348	0.61078960288055	1.08753023400248	1.13566899271284	http://www.ncbi.nlm.nih.gov/nuccore/NM_001007678.2
NM_001007679.1	mRNA	Tmem206	protein_coding	1396	307	300	244	281	247	352	8.62251981587836	7.33104270991795	7.92330358429627	7.86851018495975	5.84438568179196	7.77504808000537	http://www.ncbi.nlm.nih.gov/nuccore/NM_001007679.1
NM_001007680.1	mRNA	Abhd6	protein_coding	2202	868	1049	739	947	864	970	15.4555211747902	16.251299225817	15.2134955608868	16.8114151913644	12.9605598219125	13.5831425280954	http://www.ncbi.nlm.nih.gov/nuccore/NM_001007680.1
NM_001007681.1	mRNA	Zfp219	protein_coding	2806	660	995	681	813	925	846	9.22226320234872	12.096655909872	11.001738894267	11.3259460502782	10.8888345547828	9.29669395861913	http://www.ncbi.nlm.nih.gov/nuccore/NM_001007681.1
NM_001007682.1	mRNA	Thtpa	protein_coding	2509	805	915	639	834	1091	1037	12.579878974698	12.4408583699835	11.5452166014642	12.9938245688929	14.3632070961602	12.7445332067239	http://www.ncbi.nlm.nih.gov/nuccore/NM_001007682.1
NM_001007683.1	mRNA	Glt8d1	protein_coding	1619	656	471	525	586	732	656	15.8868660771132	9.92439340838873	14.6998987356361	14.1488902201557	14.9345302003889	12.4940381803354	http://www.ncbi.nlm.nih.gov/nuccore/NM_001007683.1
NM_001007684.1	mRNA	Klf2	protein_coding	1056	2444	4362	2983	1960	3164	3007	90.7441270860767	140.913193143069	128.053432262055	72.5544013118713	98.9691612642501	87.8042116716713	http://www.ncbi.nlm.nih.gov/nuccore/NM_001007684.1
NM_001007685.1	mRNA	Klhdc8b	protein_coding	1845	112	100	97	102	109	120	2.38014215416649	1.8489856590868	2.38329198311059	2.16110272498874	1.95145014512182	2.00553716180478	http://www.ncbi.nlm.nih.gov/nuccore/NM_001007685.1
NM_001007686.1	mRNA	Cln8	protein_coding	2225	607	816	573	627	742	826	10.6964562623731	12.5109433234533	11.6741829499121	11.0156248019733	11.0154241178036	11.4471103688226	http://www.ncbi.nlm.nih.gov/nuccore/NM_001007686.1
NM_001007687.1	mRNA	Cndp1	protein_coding	2641	800	1174	925	780	1053	1160	11.8768926122064	15.164552847981	15.8772476868576	11.5451029821269	13.1700463411847	13.5436407727332	http://www.ncbi.nlm.nih.gov/nuccore/NM_001007687.1
NM_001007688.4	mRNA	Fam210a	protein_coding	9624	2317	2331	1764	1994	2335	2833	9.43955808940348	8.26259702733408	8.30892530528497	8.09918183304283	8.01417097922786	9.07688427194167	http://www.ncbi.nlm.nih.gov/nuccore/NM_001007688.4
NM_001007689.1	mRNA	Ciapin1	protein_coding	1779	521	553	364	501	597	699	11.4826735775605	10.6042289667306	9.27528630133581	11.0086328424744	11.0847452392933	12.1156596796297	http://www.ncbi.nlm.nih.gov/nuccore/NM_001007689.1
NM_001007690.1	mRNA	Fbxo30	protein_coding	3208	869	913	1078	824	1069	1286	10.6210306167781	9.70881735644275	15.2330297263558	10.0407108782758	11.00704339631	12.3609670035831	http://www.ncbi.nlm.nih.gov/nuccore/NM_001007690.1
NM_001007691.1	mRNA	Prss23	protein_coding	1854	3844	4869	4175	3977	6015	7067	81.2933261237118	89.59008692666	102.08187498973	83.852781036667	107.165065809927	117.536079292365	http://www.ncbi.nlm.nih.gov/nuccore/NM_001007691.1
NM_001007692.1	mRNA	Nfatc2ip	protein_coding	1474	284	310	209	203	279	331	7.55443694235897	7.17454102927203	6.42762736328218	5.38356751738406	6.25221714271958	6.92430753634313	http://www.ncbi.nlm.nih.gov/nuccore/NM_001007692.1
NM_001007693.1	mRNA	Ttc9c	protein_coding	2015	1378	1221	1046	1188	1368	1499	26.8136175743284	20.6714302659032	23.5319828065061	23.0469256010987	22.4253061136963	22.9388911465311	http://www.ncbi.nlm.nih.gov/nuccore/NM_001007693.1
NM_001007694.1	mRNA	Ifit3	protein_coding	2040	833	428	279	847	370	778	16.0101749588855	7.15720595860042	6.19977493817512	16.2302366632102	5.9909940707295	11.7596736005972	http://www.ncbi.nlm.nih.gov/nuccore/NM_001007694.1
NM_001007695.1	mRNA	Tcp11	protein_coding	1934	71	39	41	60	136	24	1.43940538431193	0.687920181487026	0.96101302819007	1.21273633663977	2.3227890592012	0.38264902414993	http://www.ncbi.nlm.nih.gov/nuccore/NM_001007695.1
NM_001007696.1	mRNA	mrpl9	protein_coding	1421	646	1044	796	708	932	814	17.8245955393989	25.0631892809276	25.3934014251317	19.476494360115	21.6645248051364	17.6634756961839	http://www.ncbi.nlm.nih.gov/nuccore/NM_001007696.1
NM_001007697.1	mRNA	Prune	protein_coding	1697	408	448	381	511	537	464	9.42669736494217	9.00587852902055	10.1775916448534	11.7709270315884	10.452490379848	8.43105604732783	http://www.ncbi.nlm.nih.gov/nuccore/NM_001007697.1
NM_001007698.1	mRNA	Golph3l	protein_coding	1908	1083	1093	964	1008	1215	1269	22.2551912212464	19.5421213067587	22.9034313218399	20.6516031766405	21.0341632722961	20.5082729936205	http://www.ncbi.nlm.nih.gov/nuccore/NM_001007698.1
NM_001007699.1	mRNA	Cept1	protein_coding	2122	1798	1756	1343	1602	1861	2357	33.2219830072625	28.229880857788	28.6901303524726	29.5113272404039	28.9686546728995	34.2499578296411	http://www.ncbi.nlm.nih.gov/nuccore/NM_001007699.1
NM_001007700.1	mRNA	M6pr	protein_coding	2256	193	193	124	161	197	247	3.35428111926282	2.91842224475144	2.49163531794272	2.78970570393669	2.88439320627848	3.37600978018568	http://www.ncbi.nlm.nih.gov/nuccore/NM_001007700.1
NM_001007701.1	mRNA	Tram1	protein_coding	2755	6936	6855	5292	6731	7461	9517	98.7117213361948	84.8820323000322	87.0763308218468	95.5057670734282	89.4546189178341	106.518319046017	http://www.ncbi.nlm.nih.gov/nuccore/NM_001007701.1
NM_001007702.1	mRNA	RGD1359108	protein_coding	3408	1046	948	798	873	957	977	12.0340924166386	9.48939805423229	10.6146381457019	10.0135084190558	9.27555029850574	8.83976695537129	http://www.ncbi.nlm.nih.gov/nuccore/NM_001007702.1
NM_001007703.1	mRNA	Cptp	protein_coding	1973	412	344	256	352	493	476	8.18750116333048	5.94786729908369	5.88186115373415	6.97408422386874	8.25367126041297	7.43919093698343	http://www.ncbi.nlm.nih.gov/nuccore/NM_001007703.1
NM_001007704.1	mRNA	Galm	protein_coding	2165	476	589	441	473	595	725	8.62045712071963	9.28084046493268	9.23384493511115	8.54033388378753	9.07792098252478	10.3258531411052	http://www.ncbi.nlm.nih.gov/nuccore/NM_001007704.1
NM_001007705.1	mRNA	Ubr7	protein_coding	3250	812	891	730	858	985	1132	9.79611584297524	9.35242547706	10.1821944724901	10.3199011302698	10.0110631897912	10.7401143177327	http://www.ncbi.nlm.nih.gov/nuccore/NM_001007705.1
NM_001007706.1	mRNA	Trmt61a	protein_coding	1834	0	0	1	0	0	0	0	0	0.0247173869792749	0	0	0	http://www.ncbi.nlm.nih.gov/nuccore/NM_001007706.1
NM_001007707.1	mRNA	Hgh1	protein_coding	2261	480	583	377	492	620	506	8.32380541057151	8.7962569191147	7.558622852913	8.50621097545455	9.05771101122282	6.90074203208791	http://www.ncbi.nlm.nih.gov/nuccore/NM_001007707.1
NM_001007708.1	mRNA	RGD1359634	protein_coding	1384	218	234	186	318	362	284	6.17591979657375	5.76779319795914	6.09226439011428	8.98178468050935	8.63972289750102	6.3274407637432	http://www.ncbi.nlm.nih.gov/nuccore/NM_001007708.1
NM_001007709.1	mRNA	Mief1	protein_coding	2124	479	523	407	470	604	569	8.84223890845863	8.39995751860134	8.68643921941431	8.64997705021042	9.39311759325859	8.26044781916381	http://www.ncbi.nlm.nih.gov/nuccore/NM_001007709.1
NM_001007710.1	mRNA	Pxylp1	protein_coding	2829	660	610	431	643	752	669	9.14728545273613	7.35574729593228	6.9063122684043	8.88484048700614	8.78035805224338	7.29187152851848	http://www.ncbi.nlm.nih.gov/nuccore/NM_001007710.1
NM_001007711.1	mRNA	Gtf2f1	protein_coding	1676	292	365	274	415	386	522	6.83109116165006	7.42931484170961	7.41102770601271	9.67933881414523	7.60747657075282	9.6037827424551	http://www.ncbi.nlm.nih.gov/nuccore/NM_001007711.1
NM_001007712.1	mRNA	Sdpr	protein_coding	2121	13171	14855	11762	11994	14724	14592	243.477775462265	238.925168443093	251.38675670086	221.052273363864	229.304444949143	212.138742727594	http://www.ncbi.nlm.nih.gov/nuccore/NM_001007712.1
NM_001007713.1	mRNA	Tmbim1	protein_coding	2068	3421	4215	2987	3380	3930	3929	64.8610214356935	69.5307570134375	65.4766688682836	63.8907190015089	62.7724889746622	58.583772217959	http://www.ncbi.nlm.nih.gov/nuccore/NM_001007713.1
NM_001007714.1	mRNA	Morf4l2	protein_coding	1827	6377	5304	4308	6006	7646	7258	136.854509852636	99.0364082186336	106.890482045822	128.504515989949	138.236611423523	122.496662055736	http://www.ncbi.nlm.nih.gov/nuccore/NM_001007714.1
NM_001007715.1	mRNA	Ribc1	protein_coding	1488	175	179	108	201	178	167	4.61122550659146	4.10374165888247	3.29020314096703	5.28037463135443	3.95134003008445	3.46066354507998	http://www.ncbi.nlm.nih.gov/nuccore/NM_001007715.1
NM_001007718.2	mRNA	ste2	protein_coding	1279	0	2	0	1	0	0	0	0.0533444650666951	0	0.0305633577672832	0	0	http://www.ncbi.nlm.nih.gov/nuccore/NM_001007718.2
NM_001007720.1	mRNA	Gorasp2	protein_coding	2148	176	248	169	225	271	286	3.21262204168721	3.93864933971954	3.56659926661003	4.09467890199251	4.16737274405116	4.10560907111084	http://www.ncbi.nlm.nih.gov/nuccore/NM_001007720.1
NM_001007721.1	mRNA	Emp2	protein_coding	3130	28207	39925	29317	25594	34499	37991	353.340813769538	435.141496006485	424.597152999026	319.643176406385	364.073863284723	374.267594434403	http://www.ncbi.nlm.nih.gov/nuccore/NM_001007721.1
NM_001007722.1	mRNA	Hba2	protein_coding	544	102739	121584	113241	140290	208572	57200	7404.87409259127	7624.43103916886	9436.40744319743	10080.9027515426	12664.3947498668	3242.22363409783	http://www.ncbi.nlm.nih.gov/nuccore/NM_001007722.1
NM_001007723.2	mRNA	Nt5c3b	protein_coding	1666	217	276	199	252	260	247	5.10700144461106	5.65150346530721	5.41476942153544	5.9128539707428	5.15496456168672	4.57159547665	http://www.ncbi.nlm.nih.gov/nuccore/NM_001007723.2
NM_001007724.1	mRNA	Dcakd	protein_coding	1709	1344	1245	905	1198	1670	1451	30.8346092997344	24.8517629231355	24.0053700331136	27.4022588835913	32.2776376261782	26.1800931742821	http://www.ncbi.nlm.nih.gov/nuccore/NM_001007724.1
NM_001007725.1	mRNA	Icam2	protein_coding	1364	1755	2168	1421	1587	1915	2428	50.4480047630213	54.2219111211206	47.2260471041833	45.4814357664015	46.3747670538002	54.8883467879425	http://www.ncbi.nlm.nih.gov/nuccore/NM_001007725.1
NM_001007726.1	mRNA	Dnai2	protein_coding	2897	317	500	188	600	881	461	4.29034296870095	5.88777794445142	2.94178712162863	8.09607205751229	10.0451111435669	4.90679900266727	http://www.ncbi.nlm.nih.gov/nuccore/NM_001007726.1
NM_001007727.1	mRNA	Lypd1	protein_coding	2014	54	36	21	30	38	24	1.05127306541534	0.60977967962535	0.472674003038626	0.582282044454149	0.623234467327291	0.367449460132058	http://www.ncbi.nlm.nih.gov/nuccore/NM_001007727.1
NM_001007728.1	mRNA	Mpzl1	protein_coding	2268	1722	2062	1439	1748	1974	2244	29.7694863181092	31.0152669822453	28.7620364325687	30.1279781540797	28.7495751502275	30.5088361499152	http://www.ncbi.nlm.nih.gov/nuccore/NM_001007728.1
NM_001007729.1	mRNA	Pf4	protein_coding	318	300	375	127	315	308	206	36.9892374868361	40.2285205308391	18.1041645925747	38.7217559562009	31.9927026561343	19.9749609299566	http://www.ncbi.nlm.nih.gov/nuccore/NM_001007729.1
NM_001007730.2	mRNA	Cabp7	protein_coding	2729	42	45	12	35	33	18	0.603430140312914	0.562521195843466	0.199333181619598	0.501344342415695	0.399427293277916	0.203383074213805	http://www.ncbi.nlm.nih.gov/nuccore/NM_001007730.2
NM_001007731.1	mRNA	Golga7	protein_coding	1980	2280	2557	2009	2159	2736	2951	45.149287453629	44.0550248958371	45.9956366815455	42.6244768523348	45.6434260798969	45.9568080954399	http://www.ncbi.nlm.nih.gov/nuccore/NM_001007731.1
NM_001007732.1	mRNA	Serpinb9	protein_coding	1810	2398	2695	2230	2708	3080	3480	51.9459684989165	50.7937302101427	55.8506428815348	58.4846230134994	56.208173727352	59.285229747163	http://www.ncbi.nlm.nih.gov/nuccore/NM_001007732.1
NM_001007733.1	mRNA	Nudt5	protein_coding	1344	727	741	582	756	937	998	21.208814131031	18.8082700810434	19.6302397716029	21.9884257036998	23.0286063109677	22.8969223177255	http://www.ncbi.nlm.nih.gov/nuccore/NM_001007733.1
NM_001007734.1	mRNA	Echdc1	protein_coding	1866	367	308	262	432	413	519	7.71144328356322	5.63078558752769	6.36489934760848	9.04989868190859	7.31081417756007	8.57633144414068	http://www.ncbi.nlm.nih.gov/nuccore/NM_001007734.1
NM_001007735.1	mRNA	Sertad1	protein_coding	1170	405	382	409	366	438	425	13.5722048317083	11.1380051510067	15.8467181858769	12.228321075106	12.3656110466117	11.2007964886052	http://www.ncbi.nlm.nih.gov/nuccore/NM_001007735.1
NM_001007736.1	mRNA	Tmem109	protein_coding	1893	3799	5146	3333	4308	4813	4418	78.686444799387	92.7361541049338	79.8153804388416	88.9603924930809	83.9832313978085	71.9649347097851	http://www.ncbi.nlm.nih.gov/nuccore/NM_001007736.1
NM_001007737.1	mRNA	RGD1359158	protein_coding	1348	187	232	166	167	183	203	5.43917407614291	5.8712152931418	5.58238884385635	4.84281845369979	4.48423672003516	4.64356986212015	http://www.ncbi.nlm.nih.gov/nuccore/NM_001007737.1
NM_001007738.1	mRNA	Tmem252	protein_coding	2052	1013	1722	3891	826	2314	1971	19.3558983570248	28.6276503295716	85.9578932351275	15.7352736679714	37.2488896403283	29.6179575260611	http://www.ncbi.nlm.nih.gov/nuccore/NM_001007738.1
NM_001007739.1	mRNA	Sar1a	protein_coding	2627	2849	2934	2159	2859	3162	4282	42.5219938545853	38.1004363888026	37.2558484154772	42.542762990739	39.7584207999663	50.2611508185342	http://www.ncbi.nlm.nih.gov/nuccore/NM_001007739.1
NM_001007740.1	mRNA	Vps26a	protein_coding	1262	573	596	404	566	583	818	17.8023162161287	16.1107893062205	14.5118873525167	17.5318879356141	15.2593675165974	19.986639857154	http://www.ncbi.nlm.nih.gov/nuccore/NM_001007740.1
NM_001007741.1	mRNA	Isg20l2	protein_coding	1631	636	739	504	586	666	759	15.2891872128298	15.4568285825273	14.0080751752759	14.0447904760467	13.4880013658607	14.3493970581399	http://www.ncbi.nlm.nih.gov/nuccore/NM_001007741.1
NM_001007742.1	mRNA	Ubac1	protein_coding	1804	615	673	532	581	925	598	13.3665653645612	12.7264842466918	13.3683247599971	12.5895790429658	16.9368457653661	10.2214024666982	http://www.ncbi.nlm.nih.gov/nuccore/NM_001007742.1
NM_001007743.1	mRNA	Cdk9	protein_coding	1675	1102	1592	962	1193	1346	1526	25.795742145148	32.4233709689321	26.035273783063	27.841795677096	26.5434629433996	28.0921876265996	http://www.ncbi.nlm.nih.gov/nuccore/NM_001007743.1
NM_001007744.1	mRNA	Tor2a	protein_coding	1495	491	567	416	594	660	682	12.8772030383938	12.9381380117431	12.6140348438233	15.5316237746535	14.5824358977315	14.0665961835415	http://www.ncbi.nlm.nih.gov/nuccore/NM_001007744.1
NM_001007745.1	mRNA	Tmem43	protein_coding	2858	3861	4490	3225	3650	5311	5091	52.9686398505509	53.5937356513577	51.1527966749364	49.9231809772206	61.3820530324311	54.927105141796	http://www.ncbi.nlm.nih.gov/nuccore/NM_001007745.1
NM_001007746.1	mRNA	MGC94199	protein_coding	2021	4	5	4	3	2	7	0.0776023587056828	0.0843982815689053	0.0897213017713808	0.0580265233810319	0.0326882006614017	0.106801552221296	http://www.ncbi.nlm.nih.gov/nuccore/NM_001007746.1
NM_001007747.1	mRNA	Pomgnt1	protein_coding	2712	835	932	634	876	970	1031	12.0719668508844	11.7234690273825	10.5974520702337	12.6265886046811	11.8143377453157	11.7223536181762	http://www.ncbi.nlm.nih.gov/nuccore/NM_001007747.1
NM_001007748.1	mRNA	Tmem18	protein_coding	1444	320	350	286	349	356	470	8.6888845952457	8.26857679608936	8.97843676448558	9.44778155813016	8.14348194565882	10.0363662849666	http://www.ncbi.nlm.nih.gov/nuccore/NM_001007748.1
NM_001007749.1	mRNA	Atp5s	protein_coding	1991	84	134	47	127	111	155	1.65420477439874	2.29595542187861	1.07011015712684	2.49346955912261	1.8415310754829	2.40052523793372	http://www.ncbi.nlm.nih.gov/nuccore/NM_001007749.1
NM_001007750.1	mRNA	Chpt1	protein_coding	1530	293	285	226	291	485	274	7.50857345010558	6.35452865483215	6.69605321876979	7.4348663817303	10.4707463938876	5.52210894012621	http://www.ncbi.nlm.nih.gov/nuccore/NM_001007750.1
NM_001007751.1	mRNA	MGC94207	protein_coding	1743	640	730	513	614	812	741	14.3967290367582	14.2874718011535	13.3420285716322	13.7702743745233	15.3881345587477	13.1089123306349	http://www.ncbi.nlm.nih.gov/nuccore/NM_001007751.1
NM_001007752.1	mRNA	Mns1	protein_coding	1795	141	126	86	165	213	149	3.07989494973956	2.39461669174323	2.17188030301903	3.59328033783766	3.91960663045002	2.55957378582147	http://www.ncbi.nlm.nih.gov/nuccore/NM_001007752.1
NM_001007753.1	mRNA	Cyb561d2	protein_coding	1464	105	126	87	178	155	136	2.81209162041315	2.93602251480812	2.69389127844204	4.7528108989175	3.4971797466487	2.86446598724987	http://www.ncbi.nlm.nih.gov/nuccore/NM_001007753.1
NM_001007754.1	mRNA	Rassf1	protein_coding	1576	265	287	236	253	313	345	6.59281523480473	6.21234543953901	6.78824765350106	6.27532059000118	6.56017549396728	6.75007689254331	http://www.ncbi.nlm.nih.gov/nuccore/NM_001007754.1
NM_001007755.1	mRNA	Scly	protein_coding	2135	406	396	316	473	422	520	7.4560600678383	6.32742811354567	6.70951443537091	8.660338575363	6.52892838231485	7.51019653799965	http://www.ncbi.nlm.nih.gov/nuccore/NM_001007755.1
NM_001007756.1	mRNA	Gemin8	protein_coding	1160	322	305	259	255	363	350	10.8837642577646	8.96957288801398	10.1214716547219	8.59317786121601	10.3365585490601	9.30370418272586	http://www.ncbi.nlm.nih.gov/nuccore/NM_001007756.1
NM_001007757.1	mRNA	Armcx6	protein_coding	1931	55	59	62	63	57	67	1.11676465327941	1.04231659202431	1.45549696459834	1.27535146494789	0.975034347900439	1.06988812470438	http://www.ncbi.nlm.nih.gov/nuccore/NM_001007757.1
NM_001007758.1	mRNA	Nufip1	protein_coding	1636	463	354	409	414	445	511	11.0963190548835	7.38158926356579	11.3329219299975	9.89210349506298	8.98470960385952	9.63126736177538	http://www.ncbi.nlm.nih.gov/nuccore/NM_001007758.1
NM_001007759.1	mRNA	March3	protein_coding	1772	196	176	91	188	186	259	4.33684197531888	3.38827665473288	2.32798170571055	4.14730276628599	3.46718136507474	4.50694112327984	http://www.ncbi.nlm.nih.gov/nuccore/NM_001007759.1
NM_001007796.1	mRNA	Abcb8	protein_coding	2145	455	413	355	518	517	520	8.31697400461587	6.5682952794371	7.50244715179324	9.44004518167645	7.96142081083222	7.47518396672692	http://www.ncbi.nlm.nih.gov/nuccore/NM_001007796.1
NM_001007797.1	mRNA	Arrdc3	protein_coding	1245	3257	4591	4358	2450	4067	3511	102.572195409078	125.796296239362	158.679112517042	76.9251483788515	107.902660776598	86.9575542105303	http://www.ncbi.nlm.nih.gov/nuccore/NM_001007797.1
NM_001007798.1	mRNA	Btk	protein_coding	1881	437	392	237	385	338	489	9.10906676696023	7.10930562508208	5.71164805403385	8.00098661083293	5.93547168936794	8.0161512274769	http://www.ncbi.nlm.nih.gov/nuccore/NM_001007798.1
NM_001007799.1	mRNA	Cir1	protein_coding	1356	560	714	592	584	711	781	16.1923387700486	17.9625684239293	19.7908253172818	16.8354514729081	17.3195755400401	17.759763677586	http://www.ncbi.nlm.nih.gov/nuccore/NM_001007799.1
NM_001007800.1	mRNA	Glyr1	protein_coding	1659	1722	1908	1340	1700	1793	1969	40.6975255994404	39.2339376507348	36.6151064163875	40.0566056620879	35.6994262782671	36.5969732222736	http://www.ncbi.nlm.nih.gov/nuccore/NM_001007800.1
NM_001007801.2	mRNA	Yipf3	protein_coding	2384	1508	1755	1288	1627	1971	1836	24.8014078598816	25.113126424	24.4912809493906	26.6779780909169	27.3091200337294	23.747192018459	http://www.ncbi.nlm.nih.gov/nuccore/NM_001007801.2
NM_001007802.3	mRNA	Cmtm6	protein_coding	593	325	366	289	397	402	540	21.488688556855	21.0550513661306	22.0925088551048	26.1702229848044	22.3922994281202	28.0792112746783	http://www.ncbi.nlm.nih.gov/nuccore/NM_001007802.3
NM_001007803.1	mRNA	Clpx	protein_coding	1902	763	878	664	807	854	953	15.7287883778145	15.7475833807114	15.8255734206485	16.5857315507753	14.831145352349	15.4499908365927	http://www.ncbi.nlm.nih.gov/nuccore/NM_001007803.1
NM_001007804.1	mRNA	Snf8	protein_coding	777	83	78	58	92	69	111	4.18830516614136	3.42454988673336	3.38383254537893	4.62848028540628	2.93329272460219	4.40501912324979	http://www.ncbi.nlm.nih.gov/nuccore/NM_001007804.1
NM_001008217.1	mRNA	Psma7	protein_coding	908	1475	1474	1189	1480	1800	2069	63.6923709368592	55.3785459191226	59.3605470254056	63.7158493225172	65.4808019636824	70.2619955528929	http://www.ncbi.nlm.nih.gov/nuccore/NM_001008217.1
NM_001008277.1	mRNA	Tbl3	protein_coding	2501	574	620	433	660	612	761	8.99869318532208	8.45683604729866	7.84830898950649	10.3157748203416	8.08286012883967	9.38246176311542	http://www.ncbi.nlm.nih.gov/nuccore/NM_001008277.1
NM_001008278.1	mRNA	Cdkn2aipnl	protein_coding	1782	1478	1730	1413	1327	1740	1792	32.5198084095827	33.1183214138957	35.9448230911033	29.1095058324575	32.2529082923248	31.008170528645	http://www.ncbi.nlm.nih.gov/nuccore/NM_001008278.1
NM_001008279.1	mRNA	Flii	protein_coding	4004	4667	5715	4089	4793	5465	5936	45.7009234845474	48.6913795252287	46.2940237480119	46.7934396260775	45.0841027195338	45.7136250272916	http://www.ncbi.nlm.nih.gov/nuccore/NM_001008279.1
NM_001008280.1	mRNA	Lrrc59	protein_coding	2802	2862	2789	2033	2985	3614	3481	40.048176141529	33.9555130295905	32.8905500123983	41.643556650357	42.6037031908651	38.3073165511163	http://www.ncbi.nlm.nih.gov/nuccore/NM_001008280.1
NM_001008281.1	mRNA	Psmd3	protein_coding	2121	1848	2210	1360	1953	2367	2386	34.1619413145749	35.5452455240146	29.0669944833506	35.9942546172775	36.86251162691	34.6877083434786	http://www.ncbi.nlm.nih.gov/nuccore/NM_001008281.1
NM_001008282.1	mRNA	Galk1	protein_coding	1324	506	587	400	640	809	700	14.9845524308455	15.1244652838058	13.6953739335318	18.8957266873016	20.1830998909307	16.3025632204864	http://www.ncbi.nlm.nih.gov/nuccore/NM_001008282.1
NM_001008283.1	mRNA	Mettl23	protein_coding	904	180	167	161	156	182	220	7.80702047841628	6.30199354368949	8.07345323331683	6.74571172030908	6.65013238035294	7.50412549757155	http://www.ncbi.nlm.nih.gov/nuccore/NM_001008283.1
NM_001008284.1	mRNA	Crkl	protein_coding	1993	0	3	2	2	3	0	0	0.0513504045310861	0.0454909058906073	0.0392278319963424	0.0497211642273153	0	http://www.ncbi.nlm.nih.gov/nuccore/NM_001008284.1
NM_001008285.1	mRNA	Spice1	protein_coding	3025	344	419	331	412	448	369	4.45876216766939	4.72518217747223	4.96026070588983	5.32406619793532	4.8919270056923	3.76137665962123	http://www.ncbi.nlm.nih.gov/nuccore/NM_001008285.1
NM_001008286.1	mRNA	Mtx2	protein_coding	1213	404	471	339	468	489	545	13.0587560275043	13.2461606992427	12.6689547708794	15.0819210102871	13.3160492083441	13.854202766033	http://www.ncbi.nlm.nih.gov/nuccore/NM_001008286.1
NM_001008287.1	mRNA	Donson	protein_coding	2214	148	195	133	144	197	204	2.62098987214762	3.00460169601606	2.72317726592533	2.5424737941044	2.93911069257644	2.84117764589011	http://www.ncbi.nlm.nih.gov/nuccore/NM_001008287.1
NM_001008288.1	mRNA	RGD1306954	protein_coding	1155	409	504	285	376	535	485	13.8842545628077	14.8860154517025	11.1857411257119	12.7255766265953	15.3002712736497	12.9480865137949	http://www.ncbi.nlm.nih.gov/nuccore/NM_001008288.1
NM_001008289.1	mRNA	Sbds	protein_coding	1396	851	1283	945	952	1062	1266	23.9015125840798	31.3524259894158	30.6865651113114	26.6577284558067	25.1284922836561	27.963667242292	http://www.ncbi.nlm.nih.gov/nuccore/NM_001008289.1
NM_001008290.1	mRNA	Fam216a	protein_coding	1246	400	400	335	411	557	463	12.5870278446376	10.9514559904178	12.1878935683762	12.8942293051123	14.7660551444374	11.4579991801385	http://www.ncbi.nlm.nih.gov/nuccore/NM_001008290.1
NM_001008291.1	mRNA	Tfip11	protein_coding	3500	573	749	434	546	733	769	6.41900658992985	7.30035007777242	5.62112927727878	6.09812339515941	6.91772452034227	6.77491941155818	http://www.ncbi.nlm.nih.gov/nuccore/NM_001008291.1
NM_001008292.1	mRNA	Diablo	protein_coding	1308	734	889	667	822	1116	883	22.0023748732859	23.1858984935969	23.1163881569063	24.5660698993425	28.1827769674883	20.8160727834916	http://www.ncbi.nlm.nih.gov/nuccore/NM_001008292.1
NM_001008293.1	mRNA	Tfb2m	protein_coding	2067	263	264	170	223	263	314	4.98880485078866	4.3570582236478	3.7282955551032	4.21731456812347	4.20283756171994	4.68419546826466	http://www.ncbi.nlm.nih.gov/nuccore/NM_001008293.1
NM_001008295.1	mRNA	Fip1l1	protein_coding	1896	867	1096	826	829	928	1209	17.9292452717047	19.7197831273872	19.7489314645105	17.0918001953747	16.1672806123552	19.6622768143792	http://www.ncbi.nlm.nih.gov/nuccore/NM_001008295.1
NM_001008296.1	mRNA	Emc9	protein_coding	818	40	44	35	41	44	44	1.91729054943991	1.83497134235534	1.93961989021963	1.95930552317673	1.77675156211154	1.65861355740946	http://www.ncbi.nlm.nih.gov/nuccore/NM_001008296.1
NM_001008297.1	mRNA	Fam213a	protein_coding	1184	1133	1291	846	1072	1604	1103	37.5197081393077	37.1967035173189	32.3907160566821	35.3927813128621	44.7486558584693	28.7256356846382	http://www.ncbi.nlm.nih.gov/nuccore/NM_001008297.1
NM_001008298.1	mRNA	Stard3nl	protein_coding	1272	779	790	638	821	941	1238	24.0121800018711	21.1870208129086	22.7371200985485	25.230604476223	24.4359847397909	30.0109243098135	http://www.ncbi.nlm.nih.gov/nuccore/NM_001008298.1
NM_001008299.2	mRNA	Rnmt	protein_coding	2021	456	543	405	485	493	588	8.84666889244784	9.16565337838312	9.0842818043523	9.38095461326683	8.05764146303553	8.9713303865889	http://www.ncbi.nlm.nih.gov/nuccore/NM_001008299.2
NM_001008300.2	mRNA	Nedd4l	protein_coding	4204	2926	3408	4768	2938	4283	3746	27.2893290722339	27.654562482825	51.413293779475	27.3187418194185	33.6521410201779	27.475835264	http://www.ncbi.nlm.nih.gov/nuccore/NM_001008300.2
NM_001008301.1	mRNA	Usp14	protein_coding	2126	1886	1827	1587	1842	2160	2685	34.782410166596	29.3160328995046	33.8388468540096	33.8686569634912	33.5596810064103	38.9427725406773	http://www.ncbi.nlm.nih.gov/nuccore/NM_001008301.1
NM_001008302.1	mRNA	Sft2d1	protein_coding	972	1679	1633	1249	1579	1899	1811	67.7275982765654	57.3125633485364	58.2502859694112	63.5020103998939	64.5336208159361	57.4510570220552	http://www.ncbi.nlm.nih.gov/nuccore/NM_001008302.1
NM_001008303.1	mRNA	Snrpa	protein_coding	1146	380	284	289	406	519	433	13.0011037170136	8.45402709989793	11.4318130463151	13.8488281337244	14.9592587196962	11.6506221313875	http://www.ncbi.nlm.nih.gov/nuccore/NM_001008303.1
NM_001008304.1	mRNA	Ptov1	protein_coding	1723	1721	2197	1502	2069	2345	2138	39.1630797317095	43.4985412339541	39.5172344488829	46.9404039785437	44.9557143190786	38.2620523497135	http://www.ncbi.nlm.nih.gov/nuccore/NM_001008304.1
NM_001008305.1	mRNA	Eif1ad	protein_coding	2553	527	630	500	492	641	676	8.09358709161628	8.41820791554855	8.87812137093422	7.5333110127312	8.2934369598551	8.16472796365767	http://www.ncbi.nlm.nih.gov/nuccore/NM_001008305.1
NM_001008306.1	mRNA	Calhm2	protein_coding	1833	898	1104	741	904	959	1154	19.2085735837259	20.5464370391747	18.3255758868045	19.2786924518587	17.28158116249	19.4128447777479	http://www.ncbi.nlm.nih.gov/nuccore/NM_001008306.1
NM_001008307.1	mRNA	Fam207a	protein_coding	1734	221	293	214	295	223	366	4.99717345655491	5.76432475500253	5.59456814998725	6.65035046273632	4.24798625682887	6.50845386030333	http://www.ncbi.nlm.nih.gov/nuccore/NM_001008307.1
NM_001008308.1	mRNA	Zufsp	protein_coding	1992	709	602	515	613	555	765	13.9552668377795	10.3094873578872	11.7197887428689	12.0293663153663	9.20303306045797	11.8418059262062	http://www.ncbi.nlm.nih.gov/nuccore/NM_001008308.1
NM_001008309.1	mRNA	Btf3	protein_coding	861	3677	4356	3596	3808	5086	5305	167.444822082976	172.589604235331	189.329557539006	172.888217999099	195.119438494553	189.9888329174	http://www.ncbi.nlm.nih.gov/nuccore/NM_001008309.1
NM_001008310.1	mRNA	Rxfp3	protein_coding	1431	0	0	3	1	0	0	0	0	0.0950349847379248	0.0273169354188366	0	0	http://www.ncbi.nlm.nih.gov/nuccore/NM_001008310.1
NM_001008311.3	mRNA	Ermn	protein_coding	1780	0	0	0	0	1	1	0	0	0	0	0.0185569813305317	0.0173231089116565	http://www.ncbi.nlm.nih.gov/nuccore/NM_001008311.3
NM_001008312.1	mRNA	Serinc3	protein_coding	2146	19254	21905	17978	17631	19772	20088	351.781092863856	348.211775120862	379.763784636525	321.158068619183	304.33241848264	288.637543818683	http://www.ncbi.nlm.nih.gov/nuccore/NM_001008312.1
NM_001008313.2	mRNA	Cbx3	protein_coding	1718	1460	1430	1144	1468	1667	2247	33.3204563065352	28.3950600328968	30.1859433944521	33.402156443442	32.0508663695189	40.329770541092	http://www.ncbi.nlm.nih.gov/nuccore/NM_001008313.2
NM_001008314.1	mRNA	Mkrn2	protein_coding	2211	1250	1451	1061	1272	1376	1692	22.1667750656073	22.3876538354273	21.7534693219853	22.4889914026684	20.5568716568271	23.5970359546678	http://www.ncbi.nlm.nih.gov/nuccore/NM_001008314.1
NM_001008315.1	mRNA	Ltbr	protein_coding	2075	2502	3107	2273	2629	3314	3303	47.2770585655844	51.0802560334172	49.6573138253193	49.5272363480818	52.7547702700242	49.0835889873053	http://www.ncbi.nlm.nih.gov/nuccore/NM_001008315.1
NM_001008316.1	mRNA	Plag1	protein_coding	3347	231	220	159	183	239	208	2.70606055901604	2.24231634007569	2.15349218627978	2.13730738838871	2.35868270021954	1.91625570464646	http://www.ncbi.nlm.nih.gov/nuccore/NM_001008316.1
NM_001008317.1	mRNA	Erp44	protein_coding	1411	1958	1980	1662	1873	2252	2603	54.4085206372633	47.870513899433	53.3956520131989	51.8898449868868	52.7191871596855	56.8843752266014	http://www.ncbi.nlm.nih.gov/nuccore/NM_001008317.1
NM_001008318.1	mRNA	Ndufaf7	protein_coding	2373	391	386	214	433	522	506	6.46041271335612	5.54906075361082	4.08806623349258	7.132828265919	7.26607870757558	6.57504329311031	http://www.ncbi.nlm.nih.gov/nuccore/NM_001008318.1
NM_001008319.2	mRNA	Maea	protein_coding	2151	2694	3210	2453	2634	3277	3306	49.1064370696925	50.9089963582456	51.6962482459953	47.8681860042731	50.3226339004516	47.3923535798451	http://www.ncbi.nlm.nih.gov/nuccore/NM_001008319.2
NM_001008320.1	mRNA	Rhoj	protein_coding	1853	3394	4081	2780	2716	4033	3967	71.815413034075	75.1313320339063	68.0097635518471	57.2962179876463	71.891928848754	66.0134787013079	http://www.ncbi.nlm.nih.gov/nuccore/NM_001008320.1
NM_001008321.1	mRNA	Gadd45b	protein_coding	1276	590	1129	895	524	739	671	18.1293645174508	30.1837490031827	31.7961289258552	16.0528527603465	19.1302698916991	16.2150272898936	http://www.ncbi.nlm.nih.gov/nuccore/NM_001008321.1
NM_001008322.1	mRNA	Shmt2	protein_coding	2045	681	641	469	780	814	806	13.0567486416858	10.6928784586343	10.3963626115772	14.909837151979	13.1479615596254	12.1531138842911	http://www.ncbi.nlm.nih.gov/nuccore/NM_001008322.1
NM_001008323.1	mRNA	Pmm1	protein_coding	1198	1647	2538	1714	2085	2148	2252	53.9036315436295	72.271107989119	64.8568553856954	68.0331924944746	59.2249621856496	57.9638743396576	http://www.ncbi.nlm.nih.gov/nuccore/NM_001008323.1
NM_001008324.1	mRNA	Eif4b	protein_coding	3660	8388	14813	9829	9067	11430	12461	89.8583790934305	138.067623847151	121.739114371525	96.8398571246854	103.155521301148	104.982678432708	http://www.ncbi.nlm.nih.gov/nuccore/NM_001008324.1
NM_001008325.1	mRNA	Tmem218	protein_coding	973	224	300	270	279	317	319	9.02643838527683	10.5181249979912	12.5791939202439	11.2088994337462	10.7615234178477	10.109360433933	http://www.ncbi.nlm.nih.gov/nuccore/NM_001008325.1
NM_001008326.1	mRNA	Rexo2	protein_coding	1185	1335	1026	942	1364	1559	1553	44.1717046140268	29.5364926842325	36.0358226432327	44.9953495131312	43.456535301141	40.4109391467076	http://www.ncbi.nlm.nih.gov/nuccore/NM_001008326.1
NM_001008327.1	mRNA	Fam96a	protein_coding	1142	803	920	660	753	993	1264	27.5696139790237	27.4822089118559	26.198698682306	25.7751073047456	28.7217222250158	34.129254993445	http://www.ncbi.nlm.nih.gov/nuccore/NM_001008327.1
NM_001008328.1	mRNA	Parp3	protein_coding	2100	1874	1930	1883	1793	2822	2785	34.9890004349289	31.3521932579012	40.6474133222578	33.375870718928	44.3879458763208	40.8932608608356	http://www.ncbi.nlm.nih.gov/nuccore/NM_001008328.1
NM_001008329.1	mRNA	RGD1311745	protein_coding	778	528	531	392	428	558	700	26.6094298671368	23.2833162632268	22.8406447123858	21.5048185117018	23.6909204842382	27.7436937068432	http://www.ncbi.nlm.nih.gov/nuccore/NM_001008329.1
NM_001008330.1	mRNA	Polr1c	protein_coding	1290	354	394	281	376	392	429	10.7595670345429	10.4192491872866	9.87457693745522	11.39383023544	10.0374568164278	10.2544747497048	http://www.ncbi.nlm.nih.gov/nuccore/NM_001008330.1
NM_001008331.1	mRNA	Wdfy1	protein_coding	1361	463	596	476	440	513	453	13.3384114429018	14.9388803118665	15.8544330306505	12.6376452734139	12.4504937047478	10.2632737985489	http://www.ncbi.nlm.nih.gov/nuccore/NM_001008331.1
NM_001008332.1	mRNA	Col4a4	protein_coding	1152	1135	1649	1149	1168	1372	1358	38.6299927260525	48.8312779004686	45.213636449886	39.6334586758045	39.3395117414682	36.3490553694553	http://www.ncbi.nlm.nih.gov/nuccore/NM_001008332.1
NM_001008333.2	mRNA	Amn1	protein_coding	1243	333	336	292	321	408	387	10.5039911891419	9.22142550105463	10.6491173083163	10.0949811758472	10.8421738708651	9.60031923160394	http://www.ncbi.nlm.nih.gov/nuccore/NM_001008333.2
NM_001008334.1	mRNA	Tmem97	protein_coding	1242	442	406	234	567	524	499	13.9534601830374	11.1515272757822	8.54075275883872	17.8456788319882	13.9359642726357	12.3886729448563	http://www.ncbi.nlm.nih.gov/nuccore/NM_001008334.1
NM_001008335.1	mRNA	Eif4a2	protein_coding	1880	8265	8043	6722	6745	8082	9839	172.371814201288	145.945306411622	162.084896198816	140.247689240147	141.999995288179	161.376001104034	http://www.ncbi.nlm.nih.gov/nuccore/NM_001008335.1
NM_001008336.1	mRNA	Tnk2	protein_coding	4225	413	595	311	543	493	615	3.83269784307387	4.80418989799767	3.336841391933	5.02394326137393	3.85431796373841	4.4884277693705	http://www.ncbi.nlm.nih.gov/nuccore/NM_001008336.1
NM_001008337.1	mRNA	Trmt10c	protein_coding	2623	435	337	335	384	419	586	6.50237796613805	4.3828996123603	5.78959793602619	5.72274696164407	5.27646504610643	6.88882517863921	http://www.ncbi.nlm.nih.gov/nuccore/NM_001008337.1
NM_001008338.1	mRNA	Lrrc8d	protein_coding	3149	2802	3344	1949	2371	2762	3191	34.8880514590033	36.2262618010628	28.0569893192317	29.4327270560515	28.9719913414331	31.2463995414515	http://www.ncbi.nlm.nih.gov/nuccore/NM_001008338.1
NM_001008339.1	mRNA	Nelfa	protein_coding	2192	1113	1307	930	1106	1266	1467	19.9083770995527	20.340655807969	19.2328784578425	19.7236000229456	19.0774572485067	20.6364696061369	http://www.ncbi.nlm.nih.gov/nuccore/NM_001008339.1
NM_001008340.1	mRNA	Thap1	protein_coding	953	135	123	125	105	166	171	5.5542076436162	4.40293347895974	5.94591916579094	4.30693193216925	5.75363782113905	5.53285193130116	http://www.ncbi.nlm.nih.gov/nuccore/NM_001008340.1
NM_001008341.1	mRNA	Prl7a4	protein_coding	951	0	0	1	0	0	0	0	0	0.0476673898212304	0	0	0	http://www.ncbi.nlm.nih.gov/nuccore/NM_001008341.1
NM_001008342.1	mRNA	Akr1e2	protein_coding	1346	165	206	162	148	267	187	4.80640240449304	5.22098053082557	5.45596835857236	4.29821628416387	6.55229639461256	4.28393018746953	http://www.ncbi.nlm.nih.gov/nuccore/NM_001008342.1
NM_001008343.1	mRNA	Timm21	protein_coding	1321	207	187	180	183	302	354	6.14396554834335	4.82912783625915	6.17691429946875	5.41526709230658	7.55146925362652	8.26316229175851	http://www.ncbi.nlm.nih.gov/nuccore/NM_001008343.1
NM_001008344.1	mRNA	Etf1	protein_coding	2264	2275	2510	1877	2225	2660	3032	39.3990928443044	37.8204953089577	37.58285240743	38.417155234183	38.8090084822445	41.2951086006421	http://www.ncbi.nlm.nih.gov/nuccore/NM_001008344.1
NM_001008345.1	mRNA	Mesdc2	protein_coding	1992	807	928	750	823	989	1256	15.8842035798139	15.8923658938858	17.0676535090324	16.1503564070905	16.3996390933206	19.4422329977973	http://www.ncbi.nlm.nih.gov/nuccore/NM_001008345.1
NM_001008346.1	mRNA	Rrp8	protein_coding	2072	385	336	271	319	398	474	7.2853802212248	5.53196520164619	5.92899969696782	6.01828211023615	6.34483969778083	7.0539833257446	http://www.ncbi.nlm.nih.gov/nuccore/NM_001008346.1
NM_001008347.1	mRNA	Fank1	protein_coding	1292	60	74	38	83	69	64	1.82083243356252	1.9538855420675	1.33328493294089	2.51123403289588	1.76406226549219	1.52743697152934	http://www.ncbi.nlm.nih.gov/nuccore/NM_001008347.1
NM_001008348.1	mRNA	Frmd8	protein_coding	2879	1258	1630	1102	1255	1496	1782	17.1324794734096	19.3141612429826	17.3516915135218	17.0401600914782	17.1639508320411	19.085866114421	http://www.ncbi.nlm.nih.gov/nuccore/NM_001008348.1
NM_001008349.1	mRNA	Nfkb2	protein_coding	3070	947	1139	694	903	1011	1287	12.0946372553862	12.6565477466328	10.2476193086883	11.4979650585253	10.8777760465141	12.9266505802467	http://www.ncbi.nlm.nih.gov/nuccore/NM_001008349.1
NM_001008350.1	mRNA	Taf11	protein_coding	1188	277	304	255	267	299	372	9.14207063205791	8.729453505628	9.73028650555344	8.78549893436265	8.31346515465959	9.65544595702228	http://www.ncbi.nlm.nih.gov/nuccore/NM_001008350.1
NM_001008351.1	mRNA	RGD1309594	protein_coding	1751	203	314	203	319	316	297	4.54559915614928	6.11749207240867	5.25547264829126	7.12157654620748	5.96112556184893	5.23017404753645	http://www.ncbi.nlm.nih.gov/nuccore/NM_001008351.1
NM_001008352.1	mRNA	Pmvk	protein_coding	975	98	79	64	81	111	101	3.94096614372567	2.76409133066869	2.97561847597884	3.24752133470028	3.76050089362713	3.19420361039754	http://www.ncbi.nlm.nih.gov/nuccore/NM_001008352.1
NM_001008353.2	mRNA	Mkks	protein_coding	2971	524	468	322	465	653	665	6.91528174678163	5.37369625444325	4.91309439442505	6.11817522104516	7.26002076059584	6.90183911771383	http://www.ncbi.nlm.nih.gov/nuccore/NM_001008353.2
NM_001008354.1	mRNA	Mrrf	protein_coding	3577	946	1047	861	807	1103	1294	10.3693955220296	9.98522038703624	10.9115412711522	8.81913933731468	10.1855364063422	11.1547842377402	http://www.ncbi.nlm.nih.gov/nuccore/NM_001008354.1
NM_001008355.1	mRNA	Emc3	protein_coding	1898	2459	2627	2203	2357	2818	2908	50.797643350336	47.2164985629442	52.6162845348463	48.5439357298868	49.0424450122235	47.2437140531469	http://www.ncbi.nlm.nih.gov/nuccore/NM_001008355.1
NM_001008356.1	mRNA	Slc39a3	protein_coding	1361	173	224	110	165	250	254	4.98389887607347	5.61461273466124	3.66383956590662	4.7391169775302	6.06749205884395	5.75468332192369	http://www.ncbi.nlm.nih.gov/nuccore/NM_001008356.1
NM_001008357.1	mRNA	Hcfc2	protein_coding	2348	1207	1007	949	1031	1140	1327	20.1553535883338	14.6305715110829	18.3218788953452	17.1645405266057	16.0374048193846	17.4268409863149	http://www.ncbi.nlm.nih.gov/nuccore/NM_001008357.1
NM_001008358.1	mRNA	Tmem106c	protein_coding	1400	155	206	126	145	223	188	4.3409512279194	5.01959985320801	4.07985189479911	4.0486625105225	5.26143440667233	4.14071797585481	http://www.ncbi.nlm.nih.gov/nuccore/NM_001008358.1
NM_001008359.2	mRNA	Spata31a5	protein_coding	3276	0	0	0	0	0	0	0	0	0	0	0	0	http://www.ncbi.nlm.nih.gov/nuccore/NM_001008359.2
NM_001008360.1	mRNA	Cdip1	protein_coding	2580	1193	1422	1298	1232	1715	1592	18.1301743957764	18.8022491679207	22.8064072327702	18.6664878325293	21.9569367859357	19.026950817634	http://www.ncbi.nlm.nih.gov/nuccore/NM_001008360.1
NM_001008361.1	mRNA	Rnf167	protein_coding	1866	2300	2486	1888	2151	2671	2877	48.3278461912681	45.4484836707592	45.8661449171176	45.0609538536699	47.2813188093534	47.5416292192538	http://www.ncbi.nlm.nih.gov/nuccore/NM_001008361.1
NM_001008362.1	mRNA	Zfp655	protein_coding	3995	26	54	48	47	38	70	0.255174814802804	0.461112493654113	0.544661078988617	0.459888642168884	0.314191293416061	0.540290205354793	http://www.ncbi.nlm.nih.gov/nuccore/NM_001008362.1
NM_001008363.1	mRNA	Zfand2a	protein_coding	3194	867	769	662	727	1033	1120	10.6430335113187	8.21336912348357	9.3956096651952	8.89756375792931	10.6829880562623	10.8125704215023	http://www.ncbi.nlm.nih.gov/nuccore/NM_001008363.1
NM_001008364.1	mRNA	Snx24	protein_coding	2191	376	460	339	365	423	419	6.72863098710789	7.16218224037868	7.01389417484101	6.51211552865798	6.37713077271134	5.89681473687433	http://www.ncbi.nlm.nih.gov/nuccore/NM_001008364.1
NM_001008365.1	mRNA	Tom1	protein_coding	2200	1063	1144	872	1069	1032	1314	18.9448786433714	17.7391684132788	17.9678325871961	18.9944461230344	15.4947420113334	18.4169844980235	http://www.ncbi.nlm.nih.gov/nuccore/NM_001008365.1
NM_001008366.1	mRNA	Cenpn	protein_coding	1838	77	82	46	104	162	132	1.64257974084633	1.52194254822221	1.13452537275275	2.21186920390258	2.91136623311868	2.21449274748793	http://www.ncbi.nlm.nih.gov/nuccore/NM_001008366.1
NM_001008367.1	mRNA	Isoc2b	protein_coding	1045	636	535	443	582	614	591	23.862836692943	17.4649523391685	19.2171652248379	21.7709962948275	19.4079387902055	17.4388173329037	http://www.ncbi.nlm.nih.gov/nuccore/NM_001008367.1
NM_001008368.1	mRNA	Sirt2	protein_coding	2044	2338	2621	2215	2426	2906	2280	44.8481836980803	43.7437532093968	49.1241136495979	46.3961041593178	46.9615098771109	34.3953547979779	http://www.ncbi.nlm.nih.gov/nuccore/NM_001008368.1
NM_001008369.1	mRNA	Pitpnm1	protein_coding	4165	2513	3019	1692	2376	2334	2463	23.6569486272951	24.7273753069021	18.4156580125386	22.2999064039443	18.5102881338105	18.2345581522088	http://www.ncbi.nlm.nih.gov/nuccore/NM_001008369.1
NM_001008371.1	mRNA	Sdhaf2	protein_coding	1856	1365	1499	1205	1352	1649	1802	28.8360601938055	27.5520281949446	29.4314028569979	28.4754325205001	29.3474260457992	29.9379909594143	http://www.ncbi.nlm.nih.gov/nuccore/NM_001008371.1
NM_001008372.1	mRNA	Papd4	protein_coding	1848	1844	1860	1524	1425	1906	1813	39.1237246543665	34.3353034972304	37.3839242885633	30.1428635187804	34.0681273920283	30.251135115348	http://www.ncbi.nlm.nih.gov/nuccore/NM_001008372.1
NM_001008373.1	mRNA	Srek1ip1	protein_coding	304	54	79	60	59	59	63	6.96468405837663	8.86509555066437	8.94704362894542	7.58664980420051	6.41070453727776	6.39017576760908	http://www.ncbi.nlm.nih.gov/nuccore/NM_001008373.1
NM_001008374.1	mRNA	Pgrmc2	protein_coding	1830	968	1393	987	1078	1443	1532	20.7398452461709	25.9674880198585	24.4493856719291	23.027101793407	26.0460922550404	25.8138934850988	http://www.ncbi.nlm.nih.gov/nuccore/NM_001008374.1
NM_001008375.1	mRNA	Lamtor3	protein_coding	1218	523	560	450	562	561	691	16.8358731346077	15.6844990391501	16.7481604876811	18.0368476489389	15.2139822800019	17.4934954837104	http://www.ncbi.nlm.nih.gov/nuccore/NM_001008375.1
NM_001008376.1	mRNA	Trappc3	protein_coding	1224	517	474	383	558	617	673	16.5611453656339	13.2107306245195	14.1846702587878	17.8206848840443	16.6506456830635	16.9542852039459	http://www.ncbi.nlm.nih.gov/nuccore/NM_001008376.1
NM_001008377.1	mRNA	RGD1307315	protein_coding	1675	127	135	77	167	181	132	2.97283053759873	2.74946927186296	2.08390445041149	3.89738464214168	3.56936611646012	2.42999263873601	http://www.ncbi.nlm.nih.gov/nuccore/NM_001008377.1
NM_001008378.1	mRNA	Tspan31	protein_coding	1454	1138	1272	957	1259	1520	1681	30.6873297081297	29.8436967274503	29.8366060165272	33.8479938388605	34.5307900191792	35.6491471962038	http://www.ncbi.nlm.nih.gov/nuccore/NM_001008378.1
NM_001008379.1	mRNA	Prr13	protein_coding	775	2181	3149	1889	2329	2739	2976	110.340565904925	138.61201323428	110.492333036208	117.47336135092	116.739455378711	118.406914032954	http://www.ncbi.nlm.nih.gov/nuccore/NM_001008379.1
NM_001008380.1	mRNA	Dis3l	protein_coding	3206	681	738	508	646	786	888	8.32846256152448	7.85276782055266	7.18293741788989	7.87663298237475	8.09816014969442	8.54073576734895	http://www.ncbi.nlm.nih.gov/nuccore/NM_001008380.1
NM_001008381.1	mRNA	Ube2f	protein_coding	1119	520	619	423	591	575	750	18.2202571070099	18.8708071214332	17.1361071542054	20.6456710807452	16.9732532545122	20.6669798007698	http://www.ncbi.nlm.nih.gov/nuccore/NM_001008381.1
NM_001008382.1	mRNA	Cnot8	protein_coding	2145	1367	1622	1135	1436	1503	1696	24.9874801413404	25.7960652378861	23.9866972317897	26.1697005422536	23.1450976376805	24.3806000145555	http://www.ncbi.nlm.nih.gov/nuccore/NM_001008382.1
NM_001008383.1	mRNA	Dpep3	protein_coding	1662	95	35	69	66	34	44	2.24116499092924	0.718401016459268	1.88200147573966	1.55233169829569	0.675733158919241	0.816333267124511	http://www.ncbi.nlm.nih.gov/nuccore/NM_001008383.1
NM_001008384.1	mRNA	Rac2	protein_coding	1303	2868	3300	2257	2970	2788	3390	86.3010292394325	86.3971541469685	78.5215803407657	89.1012185077014	70.6766061628165	80.223410433398	http://www.ncbi.nlm.nih.gov/nuccore/NM_001008384.1
NM_001008385.1	mRNA	Pmaip1	protein_coding	318	6	14	4	3	7	5	0.739784749736721	1.50186476648466	0.570209908427549	0.368778628154294	0.727106878548507	0.484829148785355	http://www.ncbi.nlm.nih.gov/nuccore/NM_001008385.1
NM_001008386.1	mRNA	Ispd	protein_coding	2630	117	136	108	142	143	204	1.74426054491156	1.76405886531582	1.86152938165739	2.11059160113249	1.79600533379222	2.39177464182536	http://www.ncbi.nlm.nih.gov/nuccore/NM_001008386.1
NM_001008398.2	mRNA	Gimap9	protein_coding	1700	1594	1852	623	785	1624	2306	36.7638207219163	37.1639591644709	16.6127302644434	18.0506292051287	31.554727689291	41.8269521691166	http://www.ncbi.nlm.nih.gov/nuccore/NM_001008398.2
NM_001008507.1	mRNA	Dhrs7b	protein_coding	1214	370	486	339	407	427	522	11.949900281991	13.6567542910491	12.6585190585475	13.105311017984	11.6181377513047	13.2585995686612	http://www.ncbi.nlm.nih.gov/nuccore/NM_001008507.1
NM_001008508.3	mRNA	Tpst2	protein_coding	1792	724	871	655	648	788	760	15.8409712147865	16.5809749398672	16.5693389824741	14.135416523807	14.5249800744738	13.0774005221478	http://www.ncbi.nlm.nih.gov/nuccore/NM_001008508.3
NM_001008509.1	mRNA	Brd8	protein_coding	3298	1225	1452	1107	1177	1280	1457	14.5635308904356	15.0191681065919	15.2159424821192	13.9507456657932	12.8199594492066	13.6224348205047	http://www.ncbi.nlm.nih.gov/nuccore/NM_001008509.1
NM_001008510.1	mRNA	Isg20	protein_coding	793	353	324	253	409	510	414	17.4535093099928	13.9380409494188	14.4626948211318	20.1614484804556	21.2434144411812	16.0980396206531	http://www.ncbi.nlm.nih.gov/nuccore/NM_001008510.1
NM_001008511.2	mRNA	Esrra	protein_coding	2157	405	546	345	450	493	424	7.36183572234526	8.63520020117883	7.25054810542262	8.1551880217709	7.54960287287659	6.06124096328484	http://www.ncbi.nlm.nih.gov/nuccore/NM_001008511.2
NM_001008512.1	mRNA	Taar2	protein_coding	1020	0	0	0	0	0	0	0	0	0	0	0	0	http://www.ncbi.nlm.nih.gov/nuccore/NM_001008512.1
NM_001008513.1	mRNA	Ccl21	protein_coding	838	1911	2099	1331	2082	2025	2710	89.4124329446114	85.4472978232793	72.000568443087	97.1199200532547	79.8193785273288	99.7174376707024	http://www.ncbi.nlm.nih.gov/nuccore/NM_001008513.1
NM_001008514.1	mRNA	Cldn19	protein_coding	1594	21	32	60	62	88	67	0.516549828392077	0.684843872725752	1.70633705345007	1.52045993991846	1.82356684793883	1.29608153626358	http://www.ncbi.nlm.nih.gov/nuccore/NM_001008514.1
NM_001008515.1	mRNA	C1qa	protein_coding	1002	471	539	339	600	511	565	18.4303859358062	18.3506290779158	15.3367685998769	23.4075057391348	16.8453683419412	17.387076479494	http://www.ncbi.nlm.nih.gov/nuccore/NM_001008515.1
NM_001008516.2	mRNA	Esrrb	protein_coding	1302	24	33	37	63	14	62	0.722739018175967	0.864635114082181	1.28822768482307	1.89147747988815	0.355176631917704	1.46833970774993	http://www.ncbi.nlm.nih.gov/nuccore/NM_001008516.2
NM_001008517.1	mRNA	RGD1310553	protein_coding	3433	880	882	770	749	1002	1229	10.0505565766737	8.7644505481368	10.167608372966	8.52863687843927	9.64098153856194	11.0388521751582	http://www.ncbi.nlm.nih.gov/nuccore/NM_001008517.1
NM_001008518.2	mRNA	MGC105649	protein_coding	1152	317	247	169	383	229	463	10.7891697745891	7.31432725373908	6.65022154919994	12.9962454390695	6.56614299474942	12.3929400854623	http://www.ncbi.nlm.nih.gov/nuccore/NM_001008518.2
NM_001008519.1	mRNA	Lrpprc	protein_coding	4310	1848	1855	1527	1986	2221	2564	16.8114797049219	14.6823832797752	16.0606698720243	18.01248298945	17.0215310562639	18.3436852028045	http://www.ncbi.nlm.nih.gov/nuccore/NM_001008519.1
NM_001008520.1	mRNA	Abhd1	protein_coding	1364	246	328	225	231	218	259	7.07134425738077	8.203314966664	7.4777344112887	6.62017117960854	5.27921630168587	5.8550584094222	http://www.ncbi.nlm.nih.gov/nuccore/NM_001008520.1
NM_001008521.1	mRNA	Twf1	protein_coding	2875	1418	1461	1236	1445	1714	2043	19.3383593327699	17.3357358206022	19.4886838337071	19.647242599789	19.6924749498942	21.9117142544679	http://www.ncbi.nlm.nih.gov/nuccore/NM_001008521.1
NM_001008522.1	mRNA	Aox2	protein_coding	4363	2	4	0	8	26	2	0.0179732256410938	0.0312755309742393	0	0.0716764328844468	0.196840957134313	0.0141348310166163	http://www.ncbi.nlm.nih.gov/nuccore/NM_001008522.1
NM_001008523.1	mRNA	Aox4	protein_coding	4879	0	3	0	6	6	0	0	0.020975887729136	0	0.048071983501974	0.0406207338819592	0	http://www.ncbi.nlm.nih.gov/nuccore/NM_001008523.1
NM_001008524.1	mRNA	C1qc	protein_coding	1029	557	620	414	653	738	823	21.2236983449735	20.5544673997026	18.2384049718911	24.8067240851156	23.6901777988724	24.6621138669019	http://www.ncbi.nlm.nih.gov/nuccore/NM_001008524.1
NM_001008525.1	mRNA	Ndufs7	protein_coding	723	1331	1586	1016	1125	1478	1250	72.1806854781155	74.8332830712314	63.7026206410926	60.8255206188099	67.5248253991923	53.3110889743232	http://www.ncbi.nlm.nih.gov/nuccore/NM_001008525.1
NM_001008526.2	mRNA	Bag5	protein_coding	2014	1	5	1	4	6	6	0.0194680197299137	0.0846916221701875	0.0225082858589822	0.0776376059272198	0.0984054422095723	0.0918623650330146	http://www.ncbi.nlm.nih.gov/nuccore/NM_001008526.2
NM_001008527.1	mRNA	Aox3	protein_coding	4722	669	1742	1268	728	941	762	5.55496566527211	12.5849670022202	12.1729309675874	6.02666437471634	6.58250160716095	4.97593646832156	http://www.ncbi.nlm.nih.gov/nuccore/NM_001008527.1
NM_001008553.1	mRNA	Dhodh	protein_coding	1535	55	81	78	93	115	105	1.40486810780622	1.80014111936304	2.30349944114608	2.36835160673943	2.47466715202596	2.10924368442254	http://www.ncbi.nlm.nih.gov/nuccore/NM_001008553.1
NM_001008554.1	mRNA	Tmprss11g	protein_coding	2698	10	14	1	11	77	0	0.145324654321891	0.177017418733181	0.0168019598665642	0.159375789632286	0.942705656472452	0	http://www.ncbi.nlm.nih.gov/nuccore/NM_001008554.1
NM_001008555.1	mRNA	Slc10a4	protein_coding	1314	0	0	0	1	2	0	0	0	0	0.0297492652848974	0.0502761442440585	0	http://www.ncbi.nlm.nih.gov/nuccore/NM_001008555.1
NM_001008556.1	mRNA	Ippk	protein_coding	1470	268	230	231	216	279	312	7.14823305119754	5.33753105056792	7.12355092742702	5.74391528586443	6.26922997848208	6.54459984025684	http://www.ncbi.nlm.nih.gov/nuccore/NM_001008556.1
NM_001008557.1	mRNA	Zfp667	protein_coding	3384	207	177	165	158	232	261	2.39839789874751	1.78432033616927	2.2103216530137	1.82514907338301	2.264565901376	2.37824170749922	http://www.ncbi.nlm.nih.gov/nuccore/NM_001008557.1
NM_001008558.1	mRNA	Ndn	protein_coding	1600	269	236	206	261	400	459	6.59194448562277	5.03178334799735	5.83645479394873	6.37664345407294	8.25785669208661	8.84582902687599	http://www.ncbi.nlm.nih.gov/nuccore/NM_001008558.1
NM_001008559.1	mRNA	Hapln3	protein_coding	1338	8	4	5	4	7	9	0.234431041770082	0.10198441079268	0.169400925709978	0.116862584706592	0.172810154991349	0.207411214323421	http://www.ncbi.nlm.nih.gov/nuccore/NM_001008559.1
NM_001008560.1	mRNA	Prss35	protein_coding	3132	87	93	27	70	161	130	1.08912754822351	1.01295722961178	0.390790411379225	0.873670951757619	1.69797564166787	1.27987464947552	http://www.ncbi.nlm.nih.gov/nuccore/NM_001008560.1
NM_001008561.1	mRNA	Rnase9	protein_coding	1256	0	9	3	11	6	4	0	0.244445914563188	0.108276324171951	0.342353407984002	0.157793439976177	0.098201063257161	http://www.ncbi.nlm.nih.gov/nuccore/NM_001008561.1
NM_001008562.1	mRNA	Lmcd1	protein_coding	1663	798	942	676	616	878	799	18.8144655474233	19.3236234854857	18.4270720978433	14.479716959689	17.4393221302515	14.8149560771714	http://www.ncbi.nlm.nih.gov/nuccore/NM_001008562.1
NM_001008694.2	mRNA	Rcn3	protein_coding	1418	685	634	410	620	922	847	18.9406807751704	15.2525669605332	13.1071875636079	17.0917711158676	21.4774157125638	18.4184473778195	http://www.ncbi.nlm.nih.gov/nuccore/NM_001008694.2
NM_001008721.1	mRNA	Ebna1bp2	protein_coding	1109	0	0	0	0	0	0	0	0	0	0	0	0	http://www.ncbi.nlm.nih.gov/nuccore/NM_001008721.1
NM_001008722.1	mRNA	Irf8	protein_coding	1275	597	619	295	657	549	675	18.3588464834663	16.561908367752	10.488508139135	20.1431225269971	14.2229437614292	16.3244826332198	http://www.ncbi.nlm.nih.gov/nuccore/NM_001008722.1
NM_001008724.1	mRNA	Fga	protein_coding	2389	0	1	0	0	0	0	0	0.0142795250775017	0	0	0	0	http://www.ncbi.nlm.nih.gov/nuccore/NM_001008724.1
NM_001008725.3	mRNA	Il6st	protein_coding	7454	18198	23210	23063	14638	20861	23124	95.7228269939052	106.222291302605	140.258212219766	76.7651254689819	92.4427949845016	95.657584577703	http://www.ncbi.nlm.nih.gov/nuccore/NM_001008725.3
NM_001008750.1	mRNA	Ka11	protein_coding	1284	0	3	1	0	0	1	0	0.0797051060984849	0.0353050527414253	0	0	0.0240149017622652	http://www.ncbi.nlm.nih.gov/nuccore/NM_001008750.1
NM_001008751.1	mRNA	Krt14	protein_coding	1458	5	2	2	13	126	4	0.134460191138704	0.046795316063308	0.0621833850754323	0.348543861177378	2.85456774541266	0.0845957033271566	http://www.ncbi.nlm.nih.gov/nuccore/NM_001008751.1
NM_001008752.1	mRNA	Krt16	protein_coding	1392	1	3	0	0	2	0	0.028167091764401	0.0735210892460162	0	0	0.0474589465062449	0	http://www.ncbi.nlm.nih.gov/nuccore/NM_001008752.1
NM_001008753.1	mRNA	Krt23	protein_coding	1269	49	146	89	88	70	91	1.5139645351192	3.92483267918213	3.17929094332476	2.71076993177562	1.8220645183485	2.21118769228536	http://www.ncbi.nlm.nih.gov/nuccore/NM_001008753.1
NM_001008758.1	mRNA	Krt34	protein_coding	1176	0	0	0	0	0	0	0	0	0	0	0	0	http://www.ncbi.nlm.nih.gov/nuccore/NM_001008758.1
NM_001008759.1	mRNA	Krt36	protein_coding	1407	0	0	0	2	1	1	0	0	0	0.055565791875416	0.0234764937941339	0.0219155180261184	http://www.ncbi.nlm.nih.gov/nuccore/NM_001008759.1
NM_001008760.1	mRNA	Krt28	protein_coding	1152	0	0	0	0	0	1	0	0	0	0	0	0.0267666092558581	http://www.ncbi.nlm.nih.gov/nuccore/NM_001008760.1
NM_001008761.1	mRNA	Krt12	protein_coding	1371	3	3	2	0	1	0	0.0857956055493353	0.0746472328449705	0.0661293766885341	0	0.0240929443970434	0	http://www.ncbi.nlm.nih.gov/nuccore/NM_001008761.1
NM_001008762.2	mRNA	Slc9c1	protein_coding	3902	0	1	0	0	0	0	0	0.0087426410584704	0	0	0	0	http://www.ncbi.nlm.nih.gov/nuccore/NM_001008762.2
NM_001008763.1	mRNA	Lrrc66	protein_coding	2598	46	88	39	91	110	77	0.694224488013136	1.15550928256094	0.680498776397081	1.36922195811252	1.39855925501082	0.913897346971378	http://www.ncbi.nlm.nih.gov/nuccore/NM_001008763.1
NM_001008764.2	mRNA	Psenen	protein_coding	535	2102	2325	1895	2136	2716	2274	154.049457624615	148.251497343182	160.567379868002	156.069872658285	167.688514210895	131.063727857739	http://www.ncbi.nlm.nih.gov/nuccore/NM_001008764.2
NM_001008765.1	mRNA	Igtp	protein_coding	2108	924	776	552	1163	811	1459	17.1863087116256	12.5580158815359	11.8705368223124	21.5665520500973	12.7080109625849	21.3417743385912	http://www.ncbi.nlm.nih.gov/nuccore/NM_001008765.1
NM_001008766.1	mRNA	Ciao1	protein_coding	1430	522	715	511	523	743	670	14.3125069134379	17.0568927050758	16.1989457516888	14.2967479633691	17.1624825796373	14.447230551078	http://www.ncbi.nlm.nih.gov/nuccore/NM_001008766.1
NM_001008767.1	mRNA	Txnip	protein_coding	2745	19898	49045	33208	16798	23534	23098	284.215868256411	609.512060269902	548.406078617644	239.214134771584	283.191838821954	259.464452445088	http://www.ncbi.nlm.nih.gov/nuccore/NM_001008767.1
NM_001008768.2	mRNA	Prim1	protein_coding	1626	554	570	480	559	749	674	13.3588928793171	11.9587070625992	13.3820480354214	13.4388738208208	15.2155834252715	12.7815991534394	http://www.ncbi.nlm.nih.gov/nuccore/NM_001008768.2
NM_001008770.3	mRNA	Cmbl	protein_coding	1131	232	382	263	318	427	390	8.04278804841974	11.5220742941449	10.5413208402806	10.9909725887046	12.470750866564	10.6328047802581	http://www.ncbi.nlm.nih.gov/nuccore/NM_001008770.3
NM_001008771.3	mRNA	Wdr77	protein_coding	2032	6	24	15	35	25	21	0.115773400795412	0.40291872531675	0.334633521555045	0.673311373254149	0.406390585240483	0.318670182636673	http://www.ncbi.nlm.nih.gov/nuccore/NM_001008771.3
NM_001008772.2	mRNA	Impad1	protein_coding	6401	0	0	0	0	0	0	0	0	0	0	0	0	http://www.ncbi.nlm.nih.gov/nuccore/NM_001008772.2
NM_001008773.2	mRNA	Eif1a	protein_coding	1834	1263	1039	788	1169	1538	1570	27.0013366208432	19.3261848643116	19.4773009396686	24.9164857846844	27.7002913684388	26.3964886393213	http://www.ncbi.nlm.nih.gov/nuccore/NM_001008773.2
NM_001008774.2	mRNA	Tmem170b	protein_coding	941	343	354	301	330	373	552	14.2917608559658	12.8334538099826	14.5003591962987	13.7086890678398	13.0932223003116	18.0881975475422	http://www.ncbi.nlm.nih.gov/nuccore/NM_001008774.2
NM_001008775.1	mRNA	U2af1l4	protein_coding	703	189	241	160	247	287	240	10.5411434397052	11.6947685403222	10.3173115721172	13.7345121512599	13.485091724773	10.526930479459	http://www.ncbi.nlm.nih.gov/nuccore/NM_001008775.1
NM_001008776.2	mRNA	Serpina11	protein_coding	1482	8	13	39	37	13	11	0.211652317063677	0.299243731667996	1.19293915052606	0.975944520662039	0.289749357617074	0.228870764163451	http://www.ncbi.nlm.nih.gov/nuccore/NM_001008776.2
NM_001008802.2	mRNA	Krt1	protein_coding	2404	34	37	39	15	35	50	0.554530831541419	0.525045782102998	0.735414235058076	0.243909325609537	0.480906795712199	0.641329739241859	http://www.ncbi.nlm.nih.gov/nuccore/NM_001008802.2
NM_001008803.1	mRNA	Krt82	protein_coding	1482	0	0	0	0	0	0	0	0	0	0	0	0	http://www.ncbi.nlm.nih.gov/nuccore/NM_001008803.1
NM_001008804.1	mRNA	Krt10	protein_coding	1581	0	1	2	0	3	2	0	0.0215773468754912	0.0573455885135865	0	0.0626782291619477	0.0390071269610988	http://www.ncbi.nlm.nih.gov/nuccore/NM_001008804.1
NM_001008805.1	mRNA	Krt76	protein_coding	1746	134	88	59	104	139	254	3.00913590643196	1.71936604587247	1.53182679007985	2.32841672209218	2.62964966827042	4.48575257797144	http://www.ncbi.nlm.nih.gov/nuccore/NM_001008805.1
NM_001008806.1	mRNA	Krt4	protein_coding	1614	32	22	3	8	66	16	0.777369848546146	0.464995835826105	0.0842596426022122	0.19375729657673	1.35072748866844	0.305676667784372	http://www.ncbi.nlm.nih.gov/nuccore/NM_001008806.1
NM_001008807.1	mRNA	Krt77	protein_coding	1563	40	12	8	31	10	35	1.00341885440937	0.26191006073053	0.232023993448446	0.775308107559188	0.211333504595947	0.69048604299181	http://www.ncbi.nlm.nih.gov/nuccore/NM_001008807.1
NM_001008808.1	mRNA	Krt73	protein_coding	1665	0	1	0	0	1	3	0	0.020488760006097	0	0	0.0198386947557636	0.0555587997527001	http://www.ncbi.nlm.nih.gov/nuccore/NM_001008808.1
NM_001008809.1	mRNA	Krt72	protein_coding	1665	0	0	2	0	0	0	0	0	0.0544524777417299	0	0	0	http://www.ncbi.nlm.nih.gov/nuccore/NM_001008809.1
NM_001008810.1	mRNA	Krt86	protein_coding	1557	0	0	0	0	0	1	0	0	0	0	0	0.0198041964436407	http://www.ncbi.nlm.nih.gov/nuccore/NM_001008810.1
NM_001008811.1	mRNA	Krt85	protein_coding	1419	0	0	0	0	0	0	0	0	0	0	0	0	http://www.ncbi.nlm.nih.gov/nuccore/NM_001008811.1
NM_001008812.1	mRNA	Krt84	protein_coding	1677	0	0	0	0	0	0	0	0	0	0	0	0	http://www.ncbi.nlm.nih.gov/nuccore/NM_001008812.1
NM_001008813.1	mRNA	Kb23	protein_coding	1671	0	2	2	0	8	0	0	0.0408303834950946	0.0542569571753323	0	0.158139685306267	0	http://www.ncbi.nlm.nih.gov/nuccore/NM_001008813.1
NM_001008814.1	mRNA	Krt81	protein_coding	1629	9	5	10	0	5	0	0.216622053790311	0.104707751412374	0.278279237077901	0	0.101385594746306	0	http://www.ncbi.nlm.nih.gov/nuccore/NM_001008814.1
NM_001008815.1	mRNA	Krt80	protein_coding	1359	130	239	148	163	295	258	3.75063791441207	5.99940744152039	4.93678424029326	4.68856301490058	7.17017726023709	5.85391062295006	http://www.ncbi.nlm.nih.gov/nuccore/NM_001008815.1
NM_001008816.1	mRNA	Krt42	protein_coding	1359	0	0	0	0	0	2	0	0	0	0	0	0.0453791521158919	http://www.ncbi.nlm.nih.gov/nuccore/NM_001008816.1
NM_001008817.1	mRNA	Krt31	protein_coding	1245	0	0	0	2	0	0	0	0	0	0.06279603949294	0	0	http://www.ncbi.nlm.nih.gov/nuccore/NM_001008817.1
NM_001008818.1	mRNA	Krt32	protein_coding	1368	0	0	0	0	0	0	0	0	0	0	0	0	http://www.ncbi.nlm.nih.gov/nuccore/NM_001008818.1
NM_001008820.1	mRNA	Krt35	protein_coding	1368	0	0	0	0	0	0	0	0	0	0	0	0	http://www.ncbi.nlm.nih.gov/nuccore/NM_001008820.1
NM_001008821.1	mRNA	Krt40	protein_coding	1296	0	0	0	0	0	0	0	0	0	0	0	0	http://www.ncbi.nlm.nih.gov/nuccore/NM_001008821.1
NM_001008822.1	mRNA	Krt25	protein_coding	1341	0	0	0	0	0	0	0	0	0	0	0	0	http://www.ncbi.nlm.nih.gov/nuccore/NM_001008822.1
NM_001008823.1	mRNA	Krt26	protein_coding	1293	0	0	0	0	0	0	0	0	0	0	0	0	http://www.ncbi.nlm.nih.gov/nuccore/NM_001008823.1
NM_001008824.1	mRNA	Krt27	protein_coding	1350	0	0	0	0	0	0	0	0	0	0	0	0	http://www.ncbi.nlm.nih.gov/nuccore/NM_001008824.1
NM_001008825.1	mRNA	Kb15	protein_coding	1599	0	0	1	5	0	0	0	0	0.0283500235897374	0.12223431702425	0	0	http://www.ncbi.nlm.nih.gov/nuccore/NM_001008825.1
NM_001008826.3	mRNA	RT1-T24-4	protein_coding	1654	3807	3634	1841	3770	2344	3979	90.2461358761354	74.9513277995711	50.4568543485501	89.099948841003	46.8111634492165	74.1795632647379	http://www.ncbi.nlm.nih.gov/nuccore/NM_001008826.3
NM_001008827.1	mRNA	RT1-A1	protein_coding	1566	843	683	1146	888	1720	1498	21.1065407621245	14.8784900607494	33.1737638104142	22.1662801474504	36.279727995885	29.4961880756049	http://www.ncbi.nlm.nih.gov/nuccore/NM_001008827.1
NM_001008828.1	mRNA	Krt75	protein_coding	1725	33	18	16	44	29	38	0.750077407124362	0.355969934714625	0.420467828127445	0.997091896644422	0.555310942772201	0.67926671697649	http://www.ncbi.nlm.nih.gov/nuccore/NM_001008828.1
NM_001008829.1	mRNA	RT1-A2	protein_coding	1560	1986	815	1812	707	2867	1620	49.915553325505	17.8222660956881	52.6544988132193	17.7160307379097	60.7058336825957	32.0211005497774	http://www.ncbi.nlm.nih.gov/nuccore/NM_001008829.1
NM_001008831.3	mRNA	RT1-Ba	protein_coding	1119	3185	3845	5204	5291	8474	5437	111.599074780435	117.218503040244	210.818679977506	184.832903025758	250.141474919542	149.821825569047	http://www.ncbi.nlm.nih.gov/nuccore/NM_001008831.3
NM_001008833.1	mRNA	RT1-CE10	protein_coding	1114	263	246	235	212	412	161	9.25660648705579	7.53320575484495	9.56278870215232	7.4391322548324	12.2162906899091	4.45642419380837	http://www.ncbi.nlm.nih.gov/nuccore/NM_001008833.1
NM_001008840.1	mRNA	RT1-CE2	protein_coding	1093	41	92	72	23	124	94	1.47077059577118	2.87142567038787	2.98616790104235	0.822582155023027	3.74738967911707	2.65187793513117	http://www.ncbi.nlm.nih.gov/nuccore/NM_001008840.1
NM_001008841.2	mRNA	RT1-CE3	protein_coding	1167	9	6	12	16	8	17	0.302379884853827	0.175392212905663	0.46613560637522	0.535945632690388	0.226436515978382	0.449183612396509	http://www.ncbi.nlm.nih.gov/nuccore/NM_001008841.2
NM_001008842.1	mRNA	RT1-CE4	protein_coding	1117	343	218	140	216	131	275	12.0398809001467	6.65783815524891	5.68167975004353	7.55913649974997	3.87387368545513	7.59146088832216	http://www.ncbi.nlm.nih.gov/nuccore/NM_001008842.1
NM_001008843.2	mRNA	RT1-CE5	protein_coding	1593	722	635	1044	636	907	1946	17.7706234986977	13.5984015916172	29.7089026865472	15.6067671033584	18.8069705454427	37.6680291882666	http://www.ncbi.nlm.nih.gov/nuccore/NM_001008843.2
NM_001008845.1	mRNA	RT1-CE7	protein_coding	1103	370	441	235	331	355	417	13.1524741090998	13.6393285275402	9.65815649519282	11.7307043947612	10.6311482345993	11.6575256761253	http://www.ncbi.nlm.nih.gov/nuccore/NM_001008845.1
NM_001008846.1	mRNA	RT1-DOb	protein_coding	819	50	34	24	40	23	37	2.39368691917254	1.41620110371813	1.3284011053477	1.90918361828353	0.927622485557959	1.39304023555763	http://www.ncbi.nlm.nih.gov/nuccore/NM_001008846.1
NM_001008847.2	mRNA	RT1-Da	protein_coding	1192	8279	9337	6857	9523	7133	12566	272.32208975061	267.215112730356	260.77129420803	312.297953730549	197.662052968637	325.062325603438	http://www.ncbi.nlm.nih.gov/nuccore/NM_001008847.2
NM_001008848.2	mRNA	RT1-Ha	protein_coding	839	0	0	0	0	5	0	0	0	0	0	0.19684998074104	0	http://www.ncbi.nlm.nih.gov/nuccore/NM_001008848.2
NM_001008849.1	mRNA	RT1-M1-2	protein_coding	1026	2	0	1	1	2	1	0.0764300033841057	0	0.044182931500965	0.0380999362420616	0.0643887461371276	0.0300537367083319	http://www.ncbi.nlm.nih.gov/nuccore/NM_001008849.1
NM_001008850.1	mRNA	RT1-M1-4	protein_coding	1026	0	1	0	0	0	0	0	0.0332493035186662	0	0	0	0	http://www.ncbi.nlm.nih.gov/nuccore/NM_001008850.1
NM_001008851.1	mRNA	RT1-M10-1	protein_coding	915	0	0	0	0	0	0	0	0	0	0	0	0	http://www.ncbi.nlm.nih.gov/nuccore/NM_001008851.1
NM_001008852.1	mRNA	RT1-M6-1	protein_coding	993	16	18	10	6	22	29	0.631759786280704	0.618376774806372	0.456512464451059	0.23619658359127	0.731814087516236	0.900522539798296	http://www.ncbi.nlm.nih.gov/nuccore/NM_001008852.1
NM_001008853.1	mRNA	RT1-M6-2	protein_coding	999	0	0	0	0	0	0	0	0	0	0	0	0	http://www.ncbi.nlm.nih.gov/nuccore/NM_001008853.1
NM_001008854.2	mRNA	RT1-N2	protein_coding	1390	252	29	239	199	22	715	7.1083202284055	0.711726458197406	7.79444126984003	5.5964146635156	0.522799560362318	15.8612379222052	http://www.ncbi.nlm.nih.gov/nuccore/NM_001008854.2
NM_001008855.2	mRNA	RT1-N3	protein_coding	1804	889	629	606	630	582	1094	19.3217505838942	11.8944407001027	15.2278285799967	13.651350769481	10.6564802545331	18.6993550143276	http://www.ncbi.nlm.nih.gov/nuccore/NM_001008855.2
NM_001008856.1	mRNA	RT1-O1	protein_coding	546	0	0	0	0	0	0	0	0	0	0	0	0	http://www.ncbi.nlm.nih.gov/nuccore/NM_001008856.1
NM_001008857.1	mRNA	RT1-S2	protein_coding	531	1	0	0	0	1	0	0.0738391558117631	0	0	0	0.062206076776547	0	http://www.ncbi.nlm.nih.gov/nuccore/NM_001008857.1
NM_001008858.1	mRNA	RT1-T24-1	protein_coding	1059	103	132	101	110	185	247	3.81348909236332	4.25214322392823	4.32341875327574	4.06039547146277	5.77036256104258	7.19195284617459	http://www.ncbi.nlm.nih.gov/nuccore/NM_001008858.1
NM_001008859.1	mRNA	Mrps10	protein_coding	508	53	25	25	58	23	67	4.09066016143789	1.67882802215313	2.2308901437003	4.46309253128465	1.49551735368498	4.06683852126802	http://www.ncbi.nlm.nih.gov/nuccore/NM_001008859.1
NM_001008861.2	mRNA	Usp11	protein_coding	3399	945	970	872	925	1233	1275	10.9008882584771	9.73532563926066	11.6296651049813	10.6380536894759	11.9822739645105	11.5665771329816	http://www.ncbi.nlm.nih.gov/nuccore/NM_001008861.2
NM_001008862.1	mRNA	Pan2	protein_coding	3618	854	1065	766	869	825	829	9.25487488739178	10.0417859208987	9.59758783679172	9.38907533272655	7.5320417589513	7.06531950586472	http://www.ncbi.nlm.nih.gov/nuccore/NM_001008862.1
NM_001008863.3	mRNA	Usp54	protein_coding	5738	3884	5143	3381	3744	4331	4520	26.5399390559086	30.5763677874537	26.7107766087986	25.5062672505796	24.9318768444943	24.2897882641379	http://www.ncbi.nlm.nih.gov/nuccore/NM_001008863.3
NM_001008864.1	mRNA	Prss45	protein_coding	993	0	0	0	0	0	0	0	0	0	0	0	0	http://www.ncbi.nlm.nih.gov/nuccore/NM_001008864.1
NM_001008865.1	mRNA	Prss46	protein_coding	750	0	2	1	4	0	0	0	0.0909700944270707	0.0604422502933202	0.208482851116561	0	0	http://www.ncbi.nlm.nih.gov/nuccore/NM_001008865.1
NM_001008866.1	mRNA	Wfdc12	protein_coding	237	0	0	0	0	0	0	0	0	0	0	0	0	http://www.ncbi.nlm.nih.gov/nuccore/NM_001008866.1
NM_001008867.1	mRNA	Wfdc6b	protein_coding	549	8	1	0	1	8	2	0.571345599068069	0.0621380426414417	0	0.0712031595343446	0.481332266205413	0.112331999499995	http://www.ncbi.nlm.nih.gov/nuccore/NM_001008867.1
NM_001008868.1	mRNA	Wfdc9	protein_coding	225	0	0	0	0	0	0	0	0	0	0	0	0	http://www.ncbi.nlm.nih.gov/nuccore/NM_001008868.1
NM_001008869.1	mRNA	Wfdc15a	protein_coding	243	0	0	0	0	0	0	0	0	0	0	0	0	http://www.ncbi.nlm.nih.gov/nuccore/NM_001008869.1
NM_001008870.2	mRNA	Spink2	protein_coding	510	0	0	1	0	0	3	0	0	0.0888856621960591	0	0	0.181383140369109	http://www.ncbi.nlm.nih.gov/nuccore/NM_001008870.2
NM_001008871.1	mRNA	Spink4	protein_coding	228	0	0	0	2	0	0	0	0	0	0.342899426178554	0	0	http://www.ncbi.nlm.nih.gov/nuccore/NM_001008871.1
NM_001008872.1	mRNA	Slpil2	protein_coding	393	20	5	3	0	5	30	1.99534817995146	0.434017626083353	0.346043417709848	0	0.420247159902627	2.35382701242355	http://www.ncbi.nlm.nih.gov/nuccore/NM_001008872.1
NM_001008873.1	mRNA	Slpil3	protein_coding	393	0	0	0	0	0	0	0	0	0	0	0	0	http://www.ncbi.nlm.nih.gov/nuccore/NM_001008873.1
NM_001008874.1	mRNA	Spink6	protein_coding	318	0	0	0	0	0	0	0	0	0	0	0	0	http://www.ncbi.nlm.nih.gov/nuccore/NM_001008874.1
NM_001008875.1	mRNA	Spink14	protein_coding	252	0	0	0	0	0	0	0	0	0	0	0	0	http://www.ncbi.nlm.nih.gov/nuccore/NM_001008875.1
NM_001008877.2	mRNA	LOC362901	protein_coding	978	1	2	4	4	0	4	0.0400905845971843	0.0697623423520481	0.185405675746381	0.159879487052577	0	0.126115066923307	http://www.ncbi.nlm.nih.gov/nuccore/NM_001008877.2
NM_001008878.1	mRNA	LOC362921	protein_coding	418	0	0	0	0	0	0	0	0	0	0	0	0	http://www.ncbi.nlm.nih.gov/nuccore/NM_001008878.1
NM_001008879.2	mRNA	Zfp292	protein_coding	9966	5449	5621	4706	4784	5232	6697	21.4376496457672	19.2407774222819	21.4058722065296	18.764711765157	17.3410018916304	20.720739662736	http://www.ncbi.nlm.nih.gov/nuccore/NM_001008879.2
NM_001008880.1	mRNA	Scn4b	protein_coding	4272	5	12	2	4	8	7	0.0458902056835747	0.0958252399161559	0.0212227002434411	0.0366016241426547	0.0618566044351057	0.0505257343256648	http://www.ncbi.nlm.nih.gov/nuccore/NM_001008880.1
NM_001008881.1	mRNA	Spint5p	protein_coding	504	0	0	0	0	0	0	0	0	0	0	0	0	http://www.ncbi.nlm.nih.gov/nuccore/NM_001008881.1
NM_001008882.1	mRNA	Uhrf1	protein_coding	2530	107	95	95	144	304	134	1.65822897856006	1.28095241658672	1.70217799739093	2.2249158024297	3.96899357216495	1.63316519273056	http://www.ncbi.nlm.nih.gov/nuccore/NM_001008882.1
NM_001008884.2	mRNA	RT1-Db1	protein_coding	1272	1452	1294	1307	1297	1982	1978	44.7569773590716	34.7038037112705	46.5790218946754	39.85882339301	51.4687797601121	47.9496028148716	http://www.ncbi.nlm.nih.gov/nuccore/NM_001008884.2
NM_001008885.2	mRNA	Slc39a7	protein_coding	2252	1719	1795	1114	1790	1854	1912	29.9287607434562	27.1910500937931	22.4242895737429	31.0710732264635	27.1937234584877	26.1797406507883	http://www.ncbi.nlm.nih.gov/nuccore/NM_001008885.2
NM_001008886.2	mRNA	RT1-S3	protein_coding	2682	5005	4689	2475	4648	2895	5602	73.16890441421	59.6418865727817	41.8329332986486	67.7452664981666	35.6547279993896	64.4065696864718	http://www.ncbi.nlm.nih.gov/nuccore/NM_001008886.2
NM_001008887.1	mRNA	Serpinb3	protein_coding	981	0	0	0	0	5	0	0	0	0	0	0.168355895863132	0	http://www.ncbi.nlm.nih.gov/nuccore/NM_001008887.1
NM_001008888.1	mRNA	Uqcrfs1	protein_coding	1088	1617	1876	1246	1519	1929	2175	58.2723279753555	58.8211961667686	51.9147820763858	54.5758474573856	58.5639910258642	61.6419266098145	http://www.ncbi.nlm.nih.gov/nuccore/NM_001008888.1
NM_001008889.1	mRNA	Yod1	protein_coding	912	340	377	258	244	402	350	14.6172381472102	14.1018608548543	12.8240958681551	10.4584324984459	14.559905220258	11.8336588289057	http://www.ncbi.nlm.nih.gov/nuccore/NM_001008889.1
NM_001008890.1	mRNA	Hbe1	protein_coding	444	0	1	2	4	2	2	0	0.0768328500228638	0.204196791531487	0.352166978237434	0.148790210668227	0.13889699938175	http://www.ncbi.nlm.nih.gov/nuccore/NM_001008890.1
NM_001008891.2	mRNA	Ssr1	protein_coding	2419	2523	2466	2018	2653	3139	3831	40.8942856345782	34.7765997608242	37.8170094332121	42.8719256933833	42.8630213418105	48.8339800860644	http://www.ncbi.nlm.nih.gov/nuccore/NM_001008891.2
NM_001008893.1	mRNA	Ldhd	protein_coding	1510	95	111	49	74	99	77	2.46676570524794	2.50770210630915	1.4710282770063	1.91569507234588	2.16563658944788	1.57238762081566	http://www.ncbi.nlm.nih.gov/nuccore/NM_001008893.1
NM_001008899.1	mRNA	Krt2	protein_coding	2058	95	110	115	86	148	110	1.80992041541516	1.82338017255426	2.53311180165154	1.63352088156198	2.37543788227176	1.64813640665809	http://www.ncbi.nlm.nih.gov/nuccore/NM_001008899.1
NM_001008900.1	mRNA	Vom1r22	protein_coding	1014	0	0	0	0	0	0	0	0	0	0	0	0	http://www.ncbi.nlm.nih.gov/nuccore/NM_001008900.1
NM_001008902.1	mRNA	Vom1r44	protein_coding	1005	0	0	0	0	0	0	0	0	0	0	0	0	http://www.ncbi.nlm.nih.gov/nuccore/NM_001008902.1
NM_001008903.1	mRNA	Vom1r2	protein_coding	909	0	0	0	0	0	0	0	0	0	0	0	0	http://www.ncbi.nlm.nih.gov/nuccore/NM_001008903.1
NM_001008904.1	mRNA	Vom1r40	protein_coding	993	0	0	0	0	0	0	0	0	0	0	0	0	http://www.ncbi.nlm.nih.gov/nuccore/NM_001008904.1
NM_001008905.1	mRNA	Vom1r8	protein_coding	912	0	0	0	0	0	0	0	0	0	0	0	0	http://www.ncbi.nlm.nih.gov/nuccore/NM_001008905.1
NM_001008906.1	mRNA	Vom1r68	protein_coding	912	0	0	0	0	0	0	0	0	0	0	0	0	http://www.ncbi.nlm.nih.gov/nuccore/NM_001008906.1
NM_001008907.1	mRNA	Vom1r7	protein_coding	912	0	0	0	0	0	0	0	0	0	0	0	0	http://www.ncbi.nlm.nih.gov/nuccore/NM_001008907.1
NM_001008908.1	mRNA	Vom1r107	protein_coding	984	0	0	0	0	0	0	0	0	0	0	0	0	http://www.ncbi.nlm.nih.gov/nuccore/NM_001008908.1
NM_001008909.1	mRNA	Vom1r41	protein_coding	984	0	0	0	0	0	0	0	0	0	0	0	0	http://www.ncbi.nlm.nih.gov/nuccore/NM_001008909.1
NM_001008912.1	mRNA	Vom1r67	protein_coding	912	0	0	0	0	0	0	0	0	0	0	0	0	http://www.ncbi.nlm.nih.gov/nuccore/NM_001008912.1
NM_001008913.1	mRNA	Vom1r36	protein_coding	912	0	0	0	0	0	0	0	0	0	0	0	0	http://www.ncbi.nlm.nih.gov/nuccore/NM_001008913.1
NM_001008915.1	mRNA	Vom1r94	protein_coding	981	0	0	0	0	0	0	0	0	0	0	0	0	http://www.ncbi.nlm.nih.gov/nuccore/NM_001008915.1
NM_001008916.1	mRNA	Vom1r47	protein_coding	915	0	0	0	0	0	0	0	0	0	0	0	0	http://www.ncbi.nlm.nih.gov/nuccore/NM_001008916.1
NM_001008918.1	mRNA	Vom1r50	protein_coding	978	0	0	0	0	0	0	0	0	0	0	0	0	http://www.ncbi.nlm.nih.gov/nuccore/NM_001008918.1
NM_001008919.1	mRNA	Vom1r35	protein_coding	915	0	0	0	0	0	0	0	0	0	0	0	0	http://www.ncbi.nlm.nih.gov/nuccore/NM_001008919.1
NM_001008920.1	mRNA	Vom1r49	protein_coding	964	0	0	0	0	0	0	0	0	0	0	0	0	http://www.ncbi.nlm.nih.gov/nuccore/NM_001008920.1
NM_001008921.1	mRNA	Vom1r25	protein_coding	915	0	0	0	0	0	0	0	0	0	0	0	0	http://www.ncbi.nlm.nih.gov/nuccore/NM_001008921.1
NM_001008922.1	mRNA	Vom1r73	protein_coding	918	0	1	0	0	0	0	0	0.0371609862855681	0	0	0	0	http://www.ncbi.nlm.nih.gov/nuccore/NM_001008922.1
NM_001008923.1	mRNA	Vom1r37	protein_coding	963	0	0	0	0	0	0	0	0	0	0	0	0	http://www.ncbi.nlm.nih.gov/nuccore/NM_001008923.1
NM_001008924.1	mRNA	Vom1r78	protein_coding	918	0	0	0	0	0	0	0	0	0	0	0	0	http://www.ncbi.nlm.nih.gov/nuccore/NM_001008924.1
NM_001008926.1	mRNA	Vom1r77	protein_coding	918	0	0	0	0	0	0	0	0	0	0	0	0	http://www.ncbi.nlm.nih.gov/nuccore/NM_001008926.1
NM_001008927.1	mRNA	Vom1r96	protein_coding	960	0	0	0	0	0	0	0	0	0	0	0	0	http://www.ncbi.nlm.nih.gov/nuccore/NM_001008927.1
NM_001008928.1	mRNA	Vom1r89	protein_coding	918	0	0	0	0	0	0	0	0	0	0	0	0	http://www.ncbi.nlm.nih.gov/nuccore/NM_001008928.1
NM_001008929.1	mRNA	Vom1r56	protein_coding	957	0	0	0	0	0	0	0	0	0	0	0	0	http://www.ncbi.nlm.nih.gov/nuccore/NM_001008929.1
NM_001008930.1	mRNA	Vom1r52	protein_coding	954	0	0	0	0	0	0	0	0	0	0	0	0	http://www.ncbi.nlm.nih.gov/nuccore/NM_001008930.1
NM_001008931.1	mRNA	Vom1r48	protein_coding	918	0	0	0	0	0	0	0	0	0	0	0	0	http://www.ncbi.nlm.nih.gov/nuccore/NM_001008931.1
NM_001008932.1	mRNA	Vom1r43	protein_coding	918	0	0	0	0	0	0	0	0	0	0	0	0	http://www.ncbi.nlm.nih.gov/nuccore/NM_001008932.1
NM_001008933.1	mRNA	Vom1r51	protein_coding	954	0	0	0	0	0	0	0	0	0	0	0	0	http://www.ncbi.nlm.nih.gov/nuccore/NM_001008933.1
NM_001008934.1	mRNA	Vom1r53	protein_coding	954	0	0	0	0	0	0	0	0	0	0	0	0	http://www.ncbi.nlm.nih.gov/nuccore/NM_001008934.1
NM_001008935.1	mRNA	Vom1r61	protein_coding	954	0	0	0	0	0	0	0	0	0	0	0	0	http://www.ncbi.nlm.nih.gov/nuccore/NM_001008935.1
NM_001008936.1	mRNA	Vom1r24	protein_coding	951	0	0	0	0	0	0	0	0	0	0	0	0	http://www.ncbi.nlm.nih.gov/nuccore/NM_001008936.1
NM_001008937.1	mRNA	Vom1r32	protein_coding	918	0	0	0	0	0	0	0	0	0	0	0	0	http://www.ncbi.nlm.nih.gov/nuccore/NM_001008937.1
NM_001008939.1	mRNA	Vom1r46	protein_coding	951	0	0	0	0	0	0	0	0	0	0	0	0	http://www.ncbi.nlm.nih.gov/nuccore/NM_001008939.1
NM_001008940.1	mRNA	Vom1r45	protein_coding	948	0	0	0	0	0	0	0	0	0	0	0	0	http://www.ncbi.nlm.nih.gov/nuccore/NM_001008940.1
NM_001008941.1	mRNA	Vom1r23	protein_coding	948	0	0	0	0	0	0	0	0	0	0	0	0	http://www.ncbi.nlm.nih.gov/nuccore/NM_001008941.1
NM_001008943.1	mRNA	Vom1r62	protein_coding	948	0	0	0	0	0	0	0	0	0	0	0	0	http://www.ncbi.nlm.nih.gov/nuccore/NM_001008943.1
NM_001008944.1	mRNA	Vom1r59	protein_coding	948	0	0	0	0	0	0	0	0	0	0	0	0	http://www.ncbi.nlm.nih.gov/nuccore/NM_001008944.1
NM_001008945.1	mRNA	Vom1r66	protein_coding	945	0	0	1	0	0	0	0	0	0.0479700399153335	0	0	0	http://www.ncbi.nlm.nih.gov/nuccore/NM_001008945.1
NM_001008946.1	mRNA	Vom1r29	protein_coding	918	0	0	0	0	0	0	0	0	0	0	0	0	http://www.ncbi.nlm.nih.gov/nuccore/NM_001008946.1
NM_001008947.1	mRNA	Vom1r34	protein_coding	918	0	0	0	0	0	0	0	0	0	0	0	0	http://www.ncbi.nlm.nih.gov/nuccore/NM_001008947.1
NM_001008948.1	mRNA	Vom1r98	protein_coding	945	0	0	0	0	0	0	0	0	0	0	0	0	http://www.ncbi.nlm.nih.gov/nuccore/NM_001008948.1
NM_001008950.1	mRNA	Vom1r95	protein_coding	945	0	0	0	0	0	0	0	0	0	0	0	0	http://www.ncbi.nlm.nih.gov/nuccore/NM_001008950.1
NM_001008951.1	mRNA	Vom1r57	protein_coding	945	0	0	0	0	0	0	0	0	0	0	0	0	http://www.ncbi.nlm.nih.gov/nuccore/NM_001008951.1
NM_001008952.1	mRNA	Vom1r27	protein_coding	918	0	0	0	0	0	0	0	0	0	0	0	0	http://www.ncbi.nlm.nih.gov/nuccore/NM_001008952.1
NM_001008953.1	mRNA	Vom1r110	protein_coding	918	0	0	0	0	0	0	0	0	0	0	0	0	http://www.ncbi.nlm.nih.gov/nuccore/NM_001008953.1
NM_001008954.1	mRNA	Vom1r19	protein_coding	942	0	0	0	0	0	0	0	0	0	0	0	0	http://www.ncbi.nlm.nih.gov/nuccore/NM_001008954.1
NM_001008955.1	mRNA	Vom1r11	protein_coding	921	0	0	0	0	0	0	0	0	0	0	0	0	http://www.ncbi.nlm.nih.gov/nuccore/NM_001008955.1
NM_001008956.1	mRNA	Vom1r83	protein_coding	939	0	0	0	0	0	0	0	0	0	0	0	0	http://www.ncbi.nlm.nih.gov/nuccore/NM_001008956.1
NM_001008957.1	mRNA	Vom1r108	protein_coding	921	0	0	0	0	0	0	0	0	0	0	0	0	http://www.ncbi.nlm.nih.gov/nuccore/NM_001008957.1
NM_001008958.1	mRNA	Vom1r10	protein_coding	936	0	0	0	0	0	0	0	0	0	0	0	0	http://www.ncbi.nlm.nih.gov/nuccore/NM_001008958.1
NM_001008959.1	mRNA	Vom1r42	protein_coding	921	0	0	0	0	0	0	0	0	0	0	0	0	http://www.ncbi.nlm.nih.gov/nuccore/NM_001008959.1
NM_001008960.1	mRNA	Vom1r15	protein_coding	921	0	0	0	1	0	0	0	0	0	0.0424435771817103	0	0	http://www.ncbi.nlm.nih.gov/nuccore/NM_001008960.1
NM_001008962.1	mRNA	Vom1r12	protein_coding	921	0	0	0	0	0	0	0	0	0	0	0	0	http://www.ncbi.nlm.nih.gov/nuccore/NM_001008962.1
NM_001008963.1	mRNA	Vom1r54	protein_coding	924	0	0	0	0	0	0	0	0	0	0	0	0	http://www.ncbi.nlm.nih.gov/nuccore/NM_001008963.1
NM_001008964.1	mRNA	Vom1r38	protein_coding	924	0	0	0	0	0	0	0	0	0	0	0	0	http://www.ncbi.nlm.nih.gov/nuccore/NM_001008964.1
NM_001008965.1	mRNA	Vom1r106	protein_coding	924	0	0	0	0	0	0	0	0	0	0	0	0	http://www.ncbi.nlm.nih.gov/nuccore/NM_001008965.1
[truncated: 66,971 more rows]
