# Supplementary material for: Characteristics of phosgene aspiration lung injury analyzed based on transcriptomics and proteomics
Source: Front Genet. 2024 May 17;15:1393665. doi: 10.3389/fgene.2024.1393665 (PMC11140124; doi:10.3389/fgene.2024.1393665)
Supplement: Supplementary file 1 [file Presentation1.zip › Data/lncRNA/Transcript_expression/trans_stat.xls]

Sample	Num	Sum
1	53951	68970
2	55145	68970
3	54310	68970
4	54521	68970
5	54875	68970
6	53845	68970
