# Supplementary material for: Characteristics of phosgene aspiration lung injury analyzed based on transcriptomics and proteomics
Source: Front Genet. 2024 May 17;15:1393665. doi: 10.3389/fgene.2024.1393665 (PMC11140124; doi:10.3389/fgene.2024.1393665)
Supplement: Supplementary file 1 [file Presentation1.zip › Data/microRN/differential_expression/Control--Treatment/Control--Treatment.all.miRNA.xls]

miRNA	1	2	3	4	5	6	log2(Fold_change)	p-value	Website
rno-miR-539-5p	0	0	0	7.940126658	6.023746166	4.745716355	5.713420868	0.001306978	http://www.mirbase.org/cgi-bin/mature.pl?mature_acc=MIMAT0003176
rno-miR-879-5p	0	0	0	5.952367283	7.118520437	4.112059052	5.595240305	0.002403101	http://www.mirbase.org/cgi-bin/mature.pl?mature_acc=MIMAT0005287
rno-miR-21-3p	0	0	0	4.956729911	0.176427067	11.91251291	5.535466682	0.017696652	http://www.mirbase.org/cgi-bin/mature.pl?mature_acc=MIMAT0004711
rno-miR-9a-5p	1245.534276	1342.074229	785.424677	1705.301526	2626.432407	1385.717642	0.761035666	0.020077793	http://www.mirbase.org/cgi-bin/mature.pl?mature_acc=MIMAT0000781
rno-miR-490-5p	129.0543227	145.6932138	86.27674226	181.5377367	214.6552574	207.8760923	0.743344928	0.026188379	http://www.mirbase.org/cgi-bin/mature.pl?mature_acc=MIMAT0017356
rno-miR-667-3p	0	0	0	0	7.05824877	7.112991609	5.30530725	0.032384083	http://www.mirbase.org/cgi-bin/mature.pl?mature_acc=MIMAT0012852
rno-miR-3084a-1-5p	0	0	0	5.955863588	0.141087594	6.456822664	5.132316143	0.036631812	http://www.mirbase.org/cgi-bin/mature.pl?mature_acc=MIMAT0035739
rno-miR-380-3p	0	0	0	0	9.249795739	4.282001228	5.277990878	0.038041788	http://www.mirbase.org/cgi-bin/mature.pl?mature_acc=MIMAT0017302
rno-miR-155-3p	0	0	0	4.962644918	0.127835717	5.841903301	4.938607962	0.044325214	http://www.mirbase.org/cgi-bin/mature.pl?mature_acc=MIMAT0030410
rno-miR-133b-3p	215.9863104	104.8208549	94.59362035	157.7193021	384.4602181	204.3922865	0.844082804	0.049077074	http://www.mirbase.org/cgi-bin/mature.pl?mature_acc=MIMAT0003126
rno-miR-871-3p	0	0	0	4.964249759	6.936012243	0	5.064796405	0.053863015	http://www.mirbase.org/cgi-bin/mature.pl?mature_acc=MIMAT0017289
rno-miR-490-3p	314.0722456	356.0553608	234.823033	402.7583742	723.9630613	333.4326284	0.689085878	0.057014381	http://www.mirbase.org/cgi-bin/mature.pl?mature_acc=MIMAT0012823
rno-miR-196b-5p	19.26336854	12.22432187	8.352096488	31.74948493	24.08998972	25.87600165	1.030909167	0.0603917	http://www.mirbase.org/cgi-bin/mature.pl?mature_acc=MIMAT0001082
rno-miR-494-3p	478.3770248	208.2007715	167.3300487	106.1339196	229.9204176	163.2413653	-0.774424876	0.073635005	http://www.mirbase.org/cgi-bin/mature.pl?mature_acc=MIMAT0003193
rno-miR-352	0	0	0	4.965443189	0.107584006	3.789594681	4.660491284	0.074812881	http://www.mirbase.org/cgi-bin/mature.pl?mature_acc=MIMAT0000610
rno-miR-10b-5p	4784.348291	5859.967933	2807.024208	7639.657861	9067.626194	3932.81165	0.617623345	0.079286681	http://www.mirbase.org/cgi-bin/mature.pl?mature_acc=MIMAT0000783
rno-miR-129-5p	32.38265746	82.07055036	37.44257222	95.23488311	155.297702	34.89106198	0.90725889	0.08949914	http://www.mirbase.org/cgi-bin/mature.pl?mature_acc=MIMAT0000600
rno-miR-144-3p	7.63962264	34.38039932	5.262290653	38.68817195	72.42780587	8.90604211	1.33649945	0.116786743	http://www.mirbase.org/cgi-bin/mature.pl?mature_acc=MIMAT0000850
rno-miR-92b-3p	3104.256101	3336.186927	2953.44275	5445.286612	4065.040137	3133.261614	0.42849591	0.127825318	http://www.mirbase.org/cgi-bin/mature.pl?mature_acc=MIMAT0005340
rno-miR-760-3p	386.1828293	438.8754436	425.9242805	739.0762584	562.5973414	440.5729271	0.477224328	0.12955278	http://www.mirbase.org/cgi-bin/mature.pl?mature_acc=MIMAT0005337
rno-miR-34c-5p	33737.96503	38817.66188	25034.06514	50696.91225	43974.78821	35527.09956	0.41591104	0.12984941	http://www.mirbase.org/cgi-bin/mature.pl?mature_acc=MIMAT0000814
rno-miR-193b-5p	0.02807612	0.073930634	5.136184197	7.938929731	8.309592858	4.006093683	1.868988526	0.143056725	http://www.mirbase.org/cgi-bin/mature.pl?mature_acc=MIMAT0035733
rno-miR-34b-5p	4631.73556	8772.997226	5511.08557	11704.03033	9831.917916	5104.425824	0.493974765	0.152311373	http://www.mirbase.org/cgi-bin/mature.pl?mature_acc=MIMAT0000813
rno-miR-210-5p	5.261495948	0.07424604	0.014810846	4.954986789	6.066578199	9.57130746	1.83866314	0.155362908	http://www.mirbase.org/cgi-bin/mature.pl?mature_acc=MIMAT0017156
rno-miR-1-3p	6781.076079	889.3985257	143.4798744	3793.522633	12460.08401	2327.921062	1.249797971	0.158559962	http://www.mirbase.org/cgi-bin/mature.pl?mature_acc=MIMAT0003125
rno-miR-133a-3p	2069.174712	689.8114351	751.1525623	1159.674064	2354.195856	1751.192078	0.584749649	0.160235882	http://www.mirbase.org/cgi-bin/mature.pl?mature_acc=MIMAT0000839
rno-miR-92b-5p	134.4582018	142.2071353	125.714765	236.114438	200.2514705	122.4667327	0.471073629	0.170593918	http://www.mirbase.org/cgi-bin/mature.pl?mature_acc=MIMAT0017319
rno-miR-203b-3p	15.07947856	23.98547925	9.398515233	24.79619123	46.29689794	16.07656403	0.842379229	0.177757287	http://www.mirbase.org/cgi-bin/mature.pl?mature_acc=MIMAT0017800
rno-miR-29c-3p	240.7901628	141.2391833	135.0922865	168.6336212	225.5890606	336.0085526	0.498932636	0.181004818	http://www.mirbase.org/cgi-bin/mature.pl?mature_acc=MIMAT0000803
rno-miR-675-3p	0	0	0	0	0.109675705	8.298722352	4.474598932	0.184234594	http://www.mirbase.org/cgi-bin/mature.pl?mature_acc=MIMAT0017363
rno-miR-184	1035.749199	518.3665451	1028.416865	1594.208784	1746.03356	479.5810721	0.564210745	0.189937524	http://www.mirbase.org/cgi-bin/mature.pl?mature_acc=MIMAT0000861
rno-miR-214-3p	1421.958992	1365.386911	1270.519239	1704.313137	1518.662904	1966.74214	0.355232575	0.190740498	http://www.mirbase.org/cgi-bin/mature.pl?mature_acc=MIMAT0000885
rno-miR-380-5p	0.032728312	0.086359805	6.16436731	5.949172063	11.71658017	3.969170604	1.729987677	0.197021955	http://www.mirbase.org/cgi-bin/mature.pl?mature_acc=MIMAT0005308
rno-miR-101a-3p	2196.457282	3327.279144	1617.540802	2706.26284	3570.667133	3055.148735	0.386079567	0.204611182	http://www.mirbase.org/cgi-bin/mature.pl?mature_acc=MIMAT0000823
rno-miR-208a-5p	0	0	0	0	9.012597808	0	4.738697114	0.206416497	http://www.mirbase.org/cgi-bin/mature.pl?mature_acc=MIMAT0017155
rno-miR-376b-5p	8.547480092	9.496185753	0.036289536	7.925984524	23.59844514	12.16160046	1.258955016	0.211169456	http://www.mirbase.org/cgi-bin/mature.pl?mature_acc=MIMAT0003195
rno-miR-34b-3p	3787.159211	2674.955829	2428.851313	3972.105791	3328.649599	3991.850402	0.345022544	0.211485467	http://www.mirbase.org/cgi-bin/mature.pl?mature_acc=MIMAT0017105
rno-miR-146b-3p	195.8131374	234.6126274	235.8083421	335.3137687	241.2637253	283.8807886	0.369626535	0.221336806	http://www.mirbase.org/cgi-bin/mature.pl?mature_acc=MIMAT0017334
rno-miR-147	40.85670968	38.90430456	34.30018308	43.64294256	48.07335713	66.60857198	0.478515326	0.222515236	http://www.mirbase.org/cgi-bin/mature.pl?mature_acc=MIMAT0005297
rno-miR-592	9.644610345	6.184652379	7.279896917	0	0.102736521	7.619707831	-1.571898011	0.224143557	http://www.mirbase.org/cgi-bin/mature.pl?mature_acc=MIMAT0012834
rno-miR-673-5p	0	0	0	0	7.875613344	0	4.549160926	0.226783313	http://www.mirbase.org/cgi-bin/mature.pl?mature_acc=MIMAT0005328
rno-miR-19a-3p	38.55262422	25.50610768	8.389140477	39.68040612	60.73813392	20.93378187	0.741603573	0.23362876	http://www.mirbase.org/cgi-bin/mature.pl?mature_acc=MIMAT0000789
rno-miR-6332	0.033415465	6.858741758	0.017541406	0	0	0	-4.375523052	0.235555321	http://www.mirbase.org/cgi-bin/mature.pl?mature_acc=MIMAT0025073
rno-miR-770-3p	6.31577621	0.086778361	0.017263961	10.91796139	16.32164697	0	2.015360787	0.237950597	http://www.mirbase.org/cgi-bin/mature.pl?mature_acc=MIMAT0017317
rno-miR-124-3p	0.033415465	6.858741758	0.017541406	0	0	0	-4.37575196	0.238567139	http://www.mirbase.org/cgi-bin/mature.pl?mature_acc=MIMAT0000828
rno-miR-27a-5p	1084.233716	1033.526852	1134.409469	1175.554205	1264.323695	1635.935593	0.326040176	0.239434381	http://www.mirbase.org/cgi-bin/mature.pl?mature_acc=MIMAT0004715
rno-miR-141-5p	110.6985041	69.51730779	82.08278881	102.1739235	94.95148438	155.2292629	0.428670831	0.24118915	http://www.mirbase.org/cgi-bin/mature.pl?mature_acc=MIMAT0017128
rno-miR-340-5p	884.178632	1276.166787	567.2802945	1333.297549	1484.705029	793.612998	0.404731202	0.248189368	http://www.mirbase.org/cgi-bin/mature.pl?mature_acc=MIMAT0004650
rno-miR-29a-5p	0	0	0	0	0.087955384	6.254316074	4.094658449	0.249412421	http://www.mirbase.org/cgi-bin/mature.pl?mature_acc=MIMAT0004718
rno-miR-129-1-3p	0	0	0	0	6.742220281	0	4.332009614	0.257418019	http://www.mirbase.org/cgi-bin/mature.pl?mature_acc=MIMAT0017120
rno-miR-672-5p	1801.730918	2099.769647	2452.676864	1867.011311	1797.957912	1450.274236	-0.31314312	0.258083405	http://www.mirbase.org/cgi-bin/mature.pl?mature_acc=MIMAT0005327
rno-miR-3064-3p	0.032728312	0.086359805	6.16436731	0	0	0	-4.191826079	0.259980414	http://www.mirbase.org/cgi-bin/mature.pl?mature_acc=MIMAT0035738
rno-miR-130b-3p	38.61325485	22.06381483	22.88310253	16.86146648	14.54621134	23.86106744	-0.585783609	0.260362719	http://www.mirbase.org/cgi-bin/mature.pl?mature_acc=MIMAT0000837
rno-miR-323-3p	19.44460817	32.68635832	30.11494008	32.7301492	68.97206051	22.19331711	0.585452823	0.265481604	http://www.mirbase.org/cgi-bin/mature.pl?mature_acc=MIMAT0000550
rno-miR-3584-3p	0	0	0	5.967985865	0.067790088	0	4.10265608	0.274631778	http://www.mirbase.org/cgi-bin/mature.pl?mature_acc=MIMAT0017876
rno-miR-138-2-3p	0	0	0	5.967985865	0.067790088	0	4.102851128	0.277885762	http://www.mirbase.org/cgi-bin/mature.pl?mature_acc=MIMAT0017127
rno-miR-298-5p	139.787854	102.3182242	127.7740899	74.39392294	107.8475989	104.6829881	-0.366142592	0.283831846	http://www.mirbase.org/cgi-bin/mature.pl?mature_acc=MIMAT0000900
rno-miR-499-5p	1073.378265	1001.678517	510.1490977	992.0295037	1181.408339	1114.0815	0.346828138	0.284178199	http://www.mirbase.org/cgi-bin/mature.pl?mature_acc=MIMAT0003381
rno-miR-335	164.1505087	65.82672105	5.301237307	25.77924681	34.97778656	72.82463246	-0.821814605	0.284680339	http://www.mirbase.org/cgi-bin/mature.pl?mature_acc=MIMAT0000575
rno-miR-449a-3p	7.371188142	0.098677651	0.019580861	8.93165126	9.481887599	3.944999137	1.530285763	0.2864309	http://www.mirbase.org/cgi-bin/mature.pl?mature_acc=MIMAT0017181
rno-miR-503-3p	4704.802877	4491.416263	5844.494634	4184.399159	3907.932334	4341.327552	-0.274588228	0.290648415	http://www.mirbase.org/cgi-bin/mature.pl?mature_acc=MIMAT0017224
rno-miR-142-3p	735.4475256	387.9910135	190.207581	466.246718	600.9431374	725.3876358	0.448522386	0.292947417	http://www.mirbase.org/cgi-bin/mature.pl?mature_acc=MIMAT0000848
rno-miR-212-5p	25.90561869	36.4986672	47.74086701	56.55013755	51.56090357	41.13717112	0.433519979	0.293201366	http://www.mirbase.org/cgi-bin/mature.pl?mature_acc=MIMAT0017158
rno-miR-504	119.4271725	102.3536504	165.1246294	220.2395681	268.1964505	57.68471487	0.494851624	0.293959695	http://www.mirbase.org/cgi-bin/mature.pl?mature_acc=MIMAT0012830
rno-miR-190a-5p	0	0	0	0	0.080064507	5.567564263	3.941887458	0.297136325	http://www.mirbase.org/cgi-bin/mature.pl?mature_acc=MIMAT0000865
rno-miR-149-5p	632.471168	599.4773449	659.6587421	710.2923428	862.313298	750.2571386	0.295925907	0.29831125	http://www.mirbase.org/cgi-bin/mature.pl?mature_acc=MIMAT0035726
rno-miR-509-5p	0	0	0	0	0.071802172	4.877819714	3.768827296	0.301647747	http://www.mirbase.org/cgi-bin/mature.pl?mature_acc=MIMAT0024849
rno-miR-338-3p	35.44959836	37.50169721	17.71955629	21.80926838	62.02336644	47.74907849	0.53627318	0.306666281	http://www.mirbase.org/cgi-bin/mature.pl?mature_acc=MIMAT0000581
rno-miR-383-5p	35.56518698	54.53039188	44.67422044	46.63939186	28.88849498	22.40807319	-0.462519635	0.309787989	http://www.mirbase.org/cgi-bin/mature.pl?mature_acc=MIMAT0003114
rno-miR-190b-5p	61.09326522	30.54949206	17.73409708	15.86232322	26.354526	31.3016866	-0.56961479	0.313381537	http://www.mirbase.org/cgi-bin/mature.pl?mature_acc=MIMAT0005302
rno-miR-351-5p	36199.0646	38160.24546	54717.8379	41883.68269	35417.82089	29163.67002	-0.277866338	0.314973615	http://www.mirbase.org/cgi-bin/mature.pl?mature_acc=MIMAT0000608
rno-miR-3569	0	0	0	0	5.612672052	0	4.080726461	0.317213108	http://www.mirbase.org/cgi-bin/mature.pl?mature_acc=MIMAT0017849
rno-miR-10b-3p	14.86981935	6.150019073	0.040171858	15.87492514	16.69928218	10.1726796	1.012437042	0.317489441	http://www.mirbase.org/cgi-bin/mature.pl?mature_acc=MIMAT0017092
rno-miR-21-5p	89696.08477	82484.38498	54138.27523	99102.21564	104659.1849	71611.85884	0.283026874	0.319008981	http://www.mirbase.org/cgi-bin/mature.pl?mature_acc=MIMAT0000790
rno-miR-33-5p	0	0	0	0	5.612672052	0	4.08145259	0.321215718	http://www.mirbase.org/cgi-bin/mature.pl?mature_acc=MIMAT0000812
rno-miR-543-3p	46.20178109	42.49879401	29.1297311	35.7007947	108.2732375	26.39573829	0.528662459	0.321664668	http://www.mirbase.org/cgi-bin/mature.pl?mature_acc=MIMAT0003175
rno-miR-1949	0	0	0	0	5.612672052	0	4.081823907	0.323297011	http://www.mirbase.org/cgi-bin/mature.pl?mature_acc=MIMAT0017852
rno-miR-199a-5p	24131.58394	25819.30967	20345.75213	29007.07541	27136.73777	27297.07103	0.247304145	0.329210461	http://www.mirbase.org/cgi-bin/mature.pl?mature_acc=MIMAT0000872
rno-miR-15b-3p	317.1831641	181.4205855	215.0618964	173.601966	168.0523288	227.3764052	-0.325094958	0.33355134	http://www.mirbase.org/cgi-bin/mature.pl?mature_acc=MIMAT0017093
rno-miR-676	4485.441908	6260.267867	6956.052889	7765.645446	7699.294063	5843.447362	0.267454609	0.335984221	http://www.mirbase.org/cgi-bin/mature.pl?mature_acc=MIMAT0037264
rno-miR-1224	5.261495948	0.07424604	0.014810846	0	0	0	-3.984284038	0.337720172	http://www.mirbase.org/cgi-bin/mature.pl?mature_acc=MIMAT0012827
rno-miR-192-3p	5.261495948	0.07424604	0.014810846	0	0	0	-3.984213252	0.3404892	http://www.mirbase.org/cgi-bin/mature.pl?mature_acc=MIMAT0017147
rno-miR-450b-3p	1992.007192	1570.992589	1726.563031	1382.892439	1218.841277	1793.099351	-0.266876642	0.342969277	http://www.mirbase.org/cgi-bin/mature.pl?mature_acc=MIMAT0035747
rno-miR-204-5p	916.4599754	1096.557551	913.158117	1245.003767	1545.810414	793.0021288	0.291824008	0.343449991	http://www.mirbase.org/cgi-bin/mature.pl?mature_acc=MIMAT0000877
rno-miR-99a-3p	53.70725885	41.39236474	34.31689854	24.79309958	32.40480556	39.92122718	-0.407364733	0.344242518	http://www.mirbase.org/cgi-bin/mature.pl?mature_acc=MIMAT0004724
rno-miR-208a-3p	11.60246604	0.140827963	0.027692655	4.9508531	18.71406453	6.454716476	1.340043543	0.352289569	http://www.mirbase.org/cgi-bin/mature.pl?mature_acc=MIMAT0000880
rno-miR-485-3p	28.97714786	18.40354159	21.82648013	6.932714835	27.0351546	10.15102759	-0.645139658	0.361082556	http://www.mirbase.org/cgi-bin/mature.pl?mature_acc=MIMAT0017222
rno-miR-449a-5p	6970.975277	5251.186664	3395.004492	7475.975435	6462.709638	5005.202866	0.278547819	0.365889586	http://www.mirbase.org/cgi-bin/mature.pl?mature_acc=MIMAT0001543
rno-miR-133a-5p	23.37778521	6.275455961	0.048876042	8.914532646	25.03955071	26.38000372	1.006883286	0.36851428	http://www.mirbase.org/cgi-bin/mature.pl?mature_acc=MIMAT0017124
rno-miR-296-5p	62.30319101	34.32181817	50.90088064	21.81206844	34.84549922	53.29284295	-0.418040551	0.370486236	http://www.mirbase.org/cgi-bin/mature.pl?mature_acc=MIMAT0000898
rno-miR-341	81.75402583	99.49557212	64.44797134	95.23034653	178.0660568	51.08854933	0.39710151	0.371717206	http://www.mirbase.org/cgi-bin/mature.pl?mature_acc=MIMAT0000587
rno-miR-224-3p	7.465169389	7.142030994	0.031525301	6.93856145	14.16095267	7.842450453	0.969887166	0.37251178	http://www.mirbase.org/cgi-bin/mature.pl?mature_acc=MIMAT0017200
rno-miR-211-3p	0	0	0	0	0.063135063	4.184830426	3.572371288	0.372571886	http://www.mirbase.org/cgi-bin/mature.pl?mature_acc=MIMAT0017157
rno-miR-29a-3p	31915.86052	31580.00822	28801.9137	30335.40017	28590.68437	51213.8647	0.255000062	0.374334179	http://www.mirbase.org/cgi-bin/mature.pl?mature_acc=MIMAT0000802
rno-miR-219a-5p	0	0	0	0	0.063135063	4.184830426	3.571144671	0.375890214	http://www.mirbase.org/cgi-bin/mature.pl?mature_acc=MIMAT0000889
rno-miR-185-5p	3610.869994	3025.182615	4171.960493	2869.951095	2931.554098	3394.387833	-0.232967521	0.376345829	http://www.mirbase.org/cgi-bin/mature.pl?mature_acc=MIMAT0000862
rno-miR-3594-5p	0	0	0	0	0.063135063	4.184830426	3.569933378	0.379226037	http://www.mirbase.org/cgi-bin/mature.pl?mature_acc=MIMAT0017898
rno-miR-19b-1-5p	0	0	0	0	0.063135063	4.184830426	3.56874616	0.382553849	http://www.mirbase.org/cgi-bin/mature.pl?mature_acc=MIMAT0017096
rno-miR-148a-5p	1028.381876	1783.218495	1116.787285	1718.205794	1856.60532	1175.424237	0.27386066	0.383263015	http://www.mirbase.org/cgi-bin/mature.pl?mature_acc=MIMAT0035724
rno-miR-384-3p	0	0	0	0	0.063135063	4.184830426	3.567546774	0.385975852	http://www.mirbase.org/cgi-bin/mature.pl?mature_acc=MIMAT0005310
rno-miR-98-5p	8866.201005	5419.147149	4883.645524	5059.370303	5366.425846	5715.864608	-0.247964678	0.391747283	http://www.mirbase.org/cgi-bin/mature.pl?mature_acc=MIMAT0000819
rno-miR-425-5p	2312.51508	1792.234595	1692.301528	2050.529424	1991.259268	2818.122009	0.2431375	0.391937441	http://www.mirbase.org/cgi-bin/mature.pl?mature_acc=MIMAT0005314
rno-miR-28-3p	7697.241357	9676.838223	12004.81547	9351.908864	7926.135644	7823.766808	-0.227001139	0.400671372	http://www.mirbase.org/cgi-bin/mature.pl?mature_acc=MIMAT0004716
rno-miR-27a-3p	69337.74421	49026.12292	45247.84385	49991.55912	43287.8446	106052.3187	0.284908436	0.405188415	http://www.mirbase.org/cgi-bin/mature.pl?mature_acc=MIMAT0000799
rno-miR-205	2436.238044	1879.832303	2136.902819	1926.519798	3439.699171	2267.507541	0.242141217	0.40889452	http://www.mirbase.org/cgi-bin/mature.pl?mature_acc=MIMAT0000878
rno-miR-96-5p	1092.825465	1197.461545	880.973738	944.4057414	1040.131258	1815.199064	0.26157577	0.410691791	http://www.mirbase.org/cgi-bin/mature.pl?mature_acc=MIMAT0000818
rno-miR-486	11713.6569	18076.97495	22894.9804	14755.51351	19343.43627	9748.948863	-0.264950522	0.417619653	http://www.mirbase.org/cgi-bin/mature.pl?mature_acc=MIMAT0037265
rno-miR-503-5p	1791.953224	1269.582346	1822.107873	1488.053132	1240.375361	1454.97788	-0.223212374	0.427191479	http://www.mirbase.org/cgi-bin/mature.pl?mature_acc=MIMAT0003213
rno-miR-101b-3p	1887.702714	2165.17478	1324.576802	2136.841531	2111.064068	2018.360829	0.22076244	0.435806282	http://www.mirbase.org/cgi-bin/mature.pl?mature_acc=MIMAT0000615
rno-miR-511-5p	16.22573036	29.04723565	28.03062532	23.80090769	35.89177842	34.7699947	0.366360183	0.438386557	http://www.mirbase.org/cgi-bin/mature.pl?mature_acc=MIMAT0012829
rno-miR-505-5p	12.97041906	14.70465711	23.84581322	24.80227101	27.4689466	17.58596877	0.431327663	0.443179934	http://www.mirbase.org/cgi-bin/mature.pl?mature_acc=MIMAT0017226
rno-miR-452-3p	30.00636765	20.70003267	12.51885407	23.80390871	36.94529131	23.23796876	0.405255116	0.447147687	http://www.mirbase.org/cgi-bin/mature.pl?mature_acc=MIMAT0035749
rno-miR-450a-5p	30550.91094	34858.97634	26351.2997	29461.42976	29306.4366	20992.65562	-0.20222809	0.45056826	http://www.mirbase.org/cgi-bin/mature.pl?mature_acc=MIMAT0001547
rno-miR-449c-3p	5.261495948	0.07424604	0.014810846	8.94170649	5.908256172	0	1.382398727	0.455029837	http://www.mirbase.org/cgi-bin/mature.pl?mature_acc=MIMAT0017804
rno-miR-146a-3p	38.66583906	39.92753388	17.72448157	40.67090533	21.96449993	65.19691539	0.411773508	0.458731295	http://www.mirbase.org/cgi-bin/mature.pl?mature_acc=MIMAT0017132
rno-miR-547-5p	80.64045675	59.7627899	77.90392065	50.58781721	43.42364757	84.22114126	-0.284581558	0.460982005	http://www.mirbase.org/cgi-bin/mature.pl?mature_acc=MIMAT0017368
rno-miR-5132-5p	7.461845607	0.158598299	6.216234208	6.941501278	9.521159566	7.330317032	0.75591873	0.462726676	http://www.mirbase.org/cgi-bin/mature.pl?mature_acc=MIMAT0035750
rno-miR-1843a-3p	276.4711767	294.2714498	330.3352253	287.6936914	237.5920995	251.6801951	-0.213621043	0.462895576	http://www.mirbase.org/cgi-bin/mature.pl?mature_acc=MIMAT0024848
rno-miR-148a-3p	193285.0542	240356.3361	143518.1681	229889.9926	271076.4728	168170.6192	0.213329422	0.462939856	http://www.mirbase.org/cgi-bin/mature.pl?mature_acc=MIMAT0035725
rno-miR-466c-3p	6.415664436	0.158507853	7.240197033	0	0.080064507	5.567564263	-1.307043376	0.463083971	http://www.mirbase.org/cgi-bin/mature.pl?mature_acc=MIMAT0017287
rno-miR-34c-3p	1464.767267	766.1873791	577.6698824	1054.52901	889.0260224	1423.274752	0.261818269	0.465369246	http://www.mirbase.org/cgi-bin/mature.pl?mature_acc=MIMAT0004723
rno-miR-485-5p	32.19305949	23.176407	19.7698987	12.88907435	30.69139722	10.62811238	-0.473132577	0.466167838	http://www.mirbase.org/cgi-bin/mature.pl?mature_acc=MIMAT0003203
rno-miR-32-5p	119.1225645	58.51245263	27.10235527	68.44200767	120.7891279	73.30148267	0.35716107	0.467044996	http://www.mirbase.org/cgi-bin/mature.pl?mature_acc=MIMAT0000811
rno-miR-126a-5p	29778.50825	22225.49553	19059.67765	19632.35019	21390.04003	21022.78226	-0.195792301	0.467680504	http://www.mirbase.org/cgi-bin/mature.pl?mature_acc=MIMAT0000831
rno-miR-329-3p	54.81439433	42.66749667	45.71929305	27.76774739	50.13774145	37.67083237	-0.312122625	0.467907007	http://www.mirbase.org/cgi-bin/mature.pl?mature_acc=MIMAT0000566
rno-miR-374-3p	147.0800717	71.89267025	33.33785518	57.53277464	70.72229285	69.97189455	-0.347354434	0.472229531	http://www.mirbase.org/cgi-bin/mature.pl?mature_acc=MIMAT0017223
rno-let-7i-3p	195.7528302	175.1663473	191.146336	186.4957062	169.3623244	306.3276221	0.239427258	0.479496416	http://www.mirbase.org/cgi-bin/mature.pl?mature_acc=MIMAT0004707
rno-miR-24-1-5p	565.7734158	497.3990397	590.0513789	592.2407384	553.1028232	768.0503275	0.211523685	0.479822933	http://www.mirbase.org/cgi-bin/mature.pl?mature_acc=MIMAT0003153
rno-miR-1306-3p	41.99564685	46.25503096	56.07263762	59.52237567	70.58712181	44.11954646	0.26422988	0.481741631	http://www.mirbase.org/cgi-bin/mature.pl?mature_acc=MIMAT0024852
rno-let-7f-2-3p	62.36681096	59.56756078	51.96269679	75.39728308	63.65732105	67.98675313	0.252486348	0.482666286	http://www.mirbase.org/cgi-bin/mature.pl?mature_acc=MIMAT0017090
rno-miR-218a-1-3p	9.590423034	0.18316351	7.257035499	6.938803483	9.601021527	11.3151546	0.683795752	0.489462087	http://www.mirbase.org/cgi-bin/mature.pl?mature_acc=MIMAT0017162
rno-miR-212-3p	0.02807612	0.073930634	5.136184197	4.960337677	0.145792801	7.880011717	1.204989557	0.490023382	http://www.mirbase.org/cgi-bin/mature.pl?mature_acc=MIMAT0000883
rno-miR-450b-5p	37446.70972	41204.39688	29282.92118	35250.94039	34623.67516	25184.8496	-0.183262123	0.493849978	http://www.mirbase.org/cgi-bin/mature.pl?mature_acc=MIMAT0035746
rno-miR-216b-5p	0	0	0	0	0.054025032	3.488311227	3.336568329	0.495472459	http://www.mirbase.org/cgi-bin/mature.pl?mature_acc=MIMAT0017846
rno-miR-675-5p	0	0	0	0	0.054025032	3.488311227	3.335262013	0.498644381	http://www.mirbase.org/cgi-bin/mature.pl?mature_acc=MIMAT0012841
rno-miR-125a-5p	148002.4678	149528.0054	198795.9049	148252.5375	128925.8319	162214.8993	-0.175773761	0.499422299	http://www.mirbase.org/cgi-bin/mature.pl?mature_acc=MIMAT0000829
rno-miR-3552	0	0	0	0	0.054025032	3.488311227	3.333897513	0.502015162	http://www.mirbase.org/cgi-bin/mature.pl?mature_acc=MIMAT0017813
rno-miR-582-3p	232.3306451	218.9025683	227.5086117	303.5685573	207.7177478	269.1205626	0.202318748	0.505286189	http://www.mirbase.org/cgi-bin/mature.pl?mature_acc=MIMAT0017360
rno-miR-101a-5p	0	0	0	0	0.054025032	3.488311227	3.33256754	0.505358692	http://www.mirbase.org/cgi-bin/mature.pl?mature_acc=MIMAT0004726
rno-miR-1249	142.9940017	89.02792907	128.8064464	118.0571965	82.9528206	106.434554	-0.229933018	0.506616727	http://www.mirbase.org/cgi-bin/mature.pl?mature_acc=MIMAT0017892
rno-miR-702-5p	0	0	0	0	0.054025032	3.488311227	3.331289653	0.508626612	http://www.mirbase.org/cgi-bin/mature.pl?mature_acc=MIMAT0017884
rno-miR-466b-5p	60.13611015	43.82581695	33.2884357	51.58313283	52.8229077	59.50367492	0.258013539	0.512760423	http://www.mirbase.org/cgi-bin/mature.pl?mature_acc=MIMAT0005278
rno-miR-496-3p	13.89947297	6.260642406	8.325714251	0	13.5919616	0	-1.022103374	0.515657193	http://www.mirbase.org/cgi-bin/mature.pl?mature_acc=MIMAT0012860
rno-miR-322-3p	18698.64019	19450.89289	19927.06676	16715.771	15905.00291	19157.92304	-0.165570519	0.516796421	http://www.mirbase.org/cgi-bin/mature.pl?mature_acc=MIMAT0000547
rno-miR-3120	9.732422671	14.51380624	13.49996834	10.91515146	8.455588091	8.552040743	-0.428140159	0.516992967	http://www.mirbase.org/cgi-bin/mature.pl?mature_acc=MIMAT0017900
rno-miR-409a-3p	169.9646385	214.9675902	139.2453013	182.52783	385.3794944	78.13716981	0.300109308	0.522025776	http://www.mirbase.org/cgi-bin/mature.pl?mature_acc=MIMAT0003205
rno-miR-146b-5p	60521.04655	87091.0685	73447.18035	111306.2291	76257.2911	62848.86391	0.179869261	0.530938593	http://www.mirbase.org/cgi-bin/mature.pl?mature_acc=MIMAT0005595
rno-miR-1193-3p	99.81789606	47.64650546	38.50056934	36.69568113	69.25392383	46.22084216	-0.291309072	0.532695727	http://www.mirbase.org/cgi-bin/mature.pl?mature_acc=MIMAT0017859
rno-miR-653-5p	12.74367175	0.190911469	5.208787175	5.960800572	0.108588766	3.046876769	-0.959376753	0.53388558	http://www.mirbase.org/cgi-bin/mature.pl?mature_acc=MIMAT0012838
rno-miR-363-3p	1014.257189	802.5629976	821.7403754	917.6275129	833.809158	1242.596986	0.182934984	0.536837519	http://www.mirbase.org/cgi-bin/mature.pl?mature_acc=MIMAT0003210
rno-miR-433-3p	97.83158	85.1194801	70.67308293	80.34700577	153.0144288	67.46240992	0.241283818	0.540847781	http://www.mirbase.org/cgi-bin/mature.pl?mature_acc=MIMAT0001628
rno-miR-1839-5p	1553.145157	1174.65393	1324.530859	1299.567197	1227.04943	1084.783309	-0.166470942	0.543449029	http://www.mirbase.org/cgi-bin/mature.pl?mature_acc=MIMAT0024843
rno-miR-24-2-5p	6604.250628	5147.930043	4880.507199	5302.414811	4794.512663	8743.941976	0.17999459	0.545446379	http://www.mirbase.org/cgi-bin/mature.pl?mature_acc=MIMAT0005441
rno-miR-1306-5p	58.16925316	64.60677569	106.9296959	90.27394946	56.71480794	126.2648069	0.254020509	0.550296347	http://www.mirbase.org/cgi-bin/mature.pl?mature_acc=MIMAT0024851
rno-miR-29c-5p	318.3862708	304.0132446	322.0398099	212.2856452	268.7280184	350.6177327	-0.181648872	0.553341956	http://www.mirbase.org/cgi-bin/mature.pl?mature_acc=MIMAT0003154
rno-miR-16-3p	24.66242632	14.75083181	16.63868245	14.88029886	8.631086968	19.57386519	-0.369883342	0.554591404	http://www.mirbase.org/cgi-bin/mature.pl?mature_acc=MIMAT0017094
rno-miR-30b-5p	14669.22003	9737.763962	9344.421292	8101.933678	7949.07039	13729.75781	-0.180483244	0.554785228	http://www.mirbase.org/cgi-bin/mature.pl?mature_acc=MIMAT0000806
rno-miR-3547	7.579330452	13.21470221	9.359124845	8.931670814	6.07817663	6.711741596	-0.462287529	0.558924622	http://www.mirbase.org/cgi-bin/mature.pl?mature_acc=MIMAT0017802
rno-miR-30a-3p	29520.51594	33970.36852	38848.51429	33367.06658	29625.64164	29392.18235	-0.147635264	0.563913163	http://www.mirbase.org/cgi-bin/mature.pl?mature_acc=MIMAT0000809
rno-miR-6324	86.09092829	79.21478995	121.4965529	110.115125	92.52161099	127.0688737	0.202787446	0.563929026	http://www.mirbase.org/cgi-bin/mature.pl?mature_acc=MIMAT0025063
rno-miR-582-5p	67.53927839	23.45025546	29.13219189	45.62976427	25.57511116	78.29053606	0.316136054	0.571820519	http://www.mirbase.org/cgi-bin/mature.pl?mature_acc=MIMAT0012833
rno-miR-322-5p	6391.240677	4362.562919	4242.664183	3920.512942	3368.353609	6040.631523	-0.169809423	0.576544437	http://www.mirbase.org/cgi-bin/mature.pl?mature_acc=MIMAT0001619
rno-miR-411-3p	159.1125552	136.1383994	93.54816387	85.30596405	172.1740476	75.51092241	-0.227142979	0.576840208	http://www.mirbase.org/cgi-bin/mature.pl?mature_acc=MIMAT0017304
rno-miR-320-3p	10616.42081	10414.91457	12628.14211	10540.36209	9929.213771	10081.72802	-0.139784789	0.578663118	http://www.mirbase.org/cgi-bin/mature.pl?mature_acc=MIMAT0000903
rno-miR-30c-2-3p	5472.879842	7665.840376	9890.75818	7235.897504	7280.708601	6131.83829	-0.157496335	0.580405907	http://www.mirbase.org/cgi-bin/mature.pl?mature_acc=MIMAT0005442
rno-miR-365-3p	1450.982037	1061.650607	1451.245632	1149.765408	1149.138149	1266.352388	-0.152861227	0.580411242	http://www.mirbase.org/cgi-bin/mature.pl?mature_acc=MIMAT0001549
rno-miR-144-5p	143.8878907	74.32176453	41.63895613	61.50051951	106.3007471	47.67351877	-0.272274721	0.580766459	http://www.mirbase.org/cgi-bin/mature.pl?mature_acc=MIMAT0017130
rno-let-7d-3p	6452.725199	6715.192459	9781.681895	7237.881345	6546.752135	6975.204748	-0.144679051	0.593939891	http://www.mirbase.org/cgi-bin/mature.pl?mature_acc=MIMAT0000563
rno-miR-136-5p	7.371188142	0.098677651	0.019580861	0	10.47048315	6.253943387	1.121465948	0.597575599	http://www.mirbase.org/cgi-bin/mature.pl?mature_acc=MIMAT0000842
rno-miR-342-3p	1940.434314	1692.607882	2264.647728	1629.907867	1569.034538	2126.465178	-0.146980988	0.59849701	http://www.mirbase.org/cgi-bin/mature.pl?mature_acc=MIMAT0000589
rno-miR-369-3p	15.96013664	8.508862777	0.043869117	0	8.157574382	5.694055254	-0.807741969	0.598563613	http://www.mirbase.org/cgi-bin/mature.pl?mature_acc=MIMAT0003207
rno-miR-138-5p	32.24894549	32.75751425	23.92412913	39.68484405	27.76445163	37.82057274	0.248198665	0.599926224	http://www.mirbase.org/cgi-bin/mature.pl?mature_acc=MIMAT0000844
rno-miR-409a-5p	81.66347026	64.46500218	48.86984613	50.58198193	102.818371	72.27748433	0.208519356	0.602444343	http://www.mirbase.org/cgi-bin/mature.pl?mature_acc=MIMAT0003204
rno-miR-449c-5p	431.0883965	216.6437679	164.2104409	403.768796	393.1868333	152.5010675	0.224507578	0.603861028	http://www.mirbase.org/cgi-bin/mature.pl?mature_acc=MIMAT0017803
rno-miR-152-5p	262.5195401	330.6690575	351.1088529	396.8182071	351.4608332	307.1675606	0.159932552	0.60418504	http://www.mirbase.org/cgi-bin/mature.pl?mature_acc=MIMAT0017134
rno-miR-139-3p	97.99870967	133.8378584	202.498048	134.9182859	120.0172134	126.7720375	-0.186355297	0.606897803	http://www.mirbase.org/cgi-bin/mature.pl?mature_acc=MIMAT0004735
rno-miR-6329	49.55990507	87.20418517	57.15908491	67.45447513	73.19418425	81.17681792	0.197478201	0.610181816	http://www.mirbase.org/cgi-bin/mature.pl?mature_acc=MIMAT0025068
rno-miR-1912-3p	0.049668555	5.918723499	5.175931209	0	0.080064507	5.567564263	-1.023398933	0.61115179	http://www.mirbase.org/cgi-bin/mature.pl?mature_acc=MIMAT0017865
rno-miR-3068-5p	334.3568333	211.6790896	160.0428671	238.0833959	238.8100424	320.183743	0.176034397	0.614021897	http://www.mirbase.org/cgi-bin/mature.pl?mature_acc=MIMAT0024845
rno-miR-191a-3p	131.2319768	122.8816318	139.1964499	146.8206207	133.2396922	157.2375727	0.154136873	0.619318158	http://www.mirbase.org/cgi-bin/mature.pl?mature_acc=MIMAT0017146
rno-miR-132-3p	116.1702442	95.02611083	133.9827139	117.0559858	146.2164493	122.3616148	0.157323207	0.624557036	http://www.mirbase.org/cgi-bin/mature.pl?mature_acc=MIMAT0000838
rno-miR-193b-3p	84.96849326	81.48691566	79.99877054	78.37279807	80.28744405	60.29670032	-0.174846721	0.626587547	http://www.mirbase.org/cgi-bin/mature.pl?mature_acc=MIMAT0035734
rno-miR-3075	6.503958601	8.545024187	11.40273654	8.934319625	0.1805848	8.97644044	-0.53307004	0.6312295	http://www.mirbase.org/cgi-bin/mature.pl?mature_acc=MIMAT0025057
rno-miR-542-5p	609.7794455	375.9442678	464.3734437	339.2667758	324.1093511	624.4448645	-0.169880152	0.631497974	http://www.mirbase.org/cgi-bin/mature.pl?mature_acc=MIMAT0003178
rno-miR-351-3p	129.0961618	133.7670043	141.2765751	124.9967555	129.494747	109.9056998	-0.151088528	0.634227137	http://www.mirbase.org/cgi-bin/mature.pl?mature_acc=MIMAT0017041
rno-miR-127-5p	57.00532757	60.72028075	48.84872608	27.76408531	90.27363056	21.46890446	-0.258874233	0.634643292	http://www.mirbase.org/cgi-bin/mature.pl?mature_acc=MIMAT0017117
rno-miR-493-5p	133.2878376	105.7976407	78.99977358	107.134777	184.1981302	72.28532601	0.188998662	0.635873705	http://www.mirbase.org/cgi-bin/mature.pl?mature_acc=MIMAT0017217
rno-miR-20b-3p	17.21902769	20.56017763	14.56687442	18.8560819	8.621806621	14.86939351	-0.297192488	0.635992966	http://www.mirbase.org/cgi-bin/mature.pl?mature_acc=MIMAT0003212
rno-miR-22-5p	1185.250485	881.5916782	830.0655145	835.2833648	934.5260261	1434.569179	0.146150792	0.636978474	http://www.mirbase.org/cgi-bin/mature.pl?mature_acc=MIMAT0003152
rno-miR-217-5p	225.9664202	299.0745636	341.7455899	188.4754479	247.154215	342.6906175	-0.15334683	0.638618906	http://www.mirbase.org/cgi-bin/mature.pl?mature_acc=MIMAT0000887
rno-miR-204-3p	0.09259074	16.63080939	12.44097919	10.92350216	0.182687218	7.529006397	-0.653184176	0.639089664	http://www.mirbase.org/cgi-bin/mature.pl?mature_acc=MIMAT0004739
rno-miR-6331	18.23642576	14.61465057	11.45556762	20.83660291	24.93438947	8.658104644	0.291787098	0.639772182	http://www.mirbase.org/cgi-bin/mature.pl?mature_acc=MIMAT0025070
rno-miR-142-5p	4910.976951	2288.414778	1231.128885	2362.030552	2020.096872	3017.288889	-0.188127717	0.642096828	http://www.mirbase.org/cgi-bin/mature.pl?mature_acc=MIMAT0000847
rno-miR-20a-3p	9.485050729	0.120762569	0.023849499	0	0.071802172	4.877819714	-1.022986088	0.646288912	http://www.mirbase.org/cgi-bin/mature.pl?mature_acc=MIMAT0000603
rno-miR-23a-5p	7.506507282	6.108067885	5.209589585	5.955047798	0.146848925	7.13518755	-0.484153849	0.64669458	http://www.mirbase.org/cgi-bin/mature.pl?mature_acc=MIMAT0004712
rno-miR-100-3p	25.7175153	17.09036899	12.50771491	16.85775903	33.2197776	16.33579399	0.259538534	0.648282017	http://www.mirbase.org/cgi-bin/mature.pl?mature_acc=MIMAT0017112
rno-miR-199a-3p	136192.023	118972.7986	93488.55993	115258.4745	115533.771	148192.837	0.120352826	0.649670488	http://www.mirbase.org/cgi-bin/mature.pl?mature_acc=MIMAT0004738
rno-miR-30d-5p	374222.0605	555912.3469	605585.7046	498138.9647	494232.3127	417642.6511	-0.123206494	0.650234875	http://www.mirbase.org/cgi-bin/mature.pl?mature_acc=MIMAT0000807
rno-miR-128-1-5p	7.582196414	6.284712072	16.55828282	5.947998404	9.502006043	7.369593089	-0.410540676	0.650255503	http://www.mirbase.org/cgi-bin/mature.pl?mature_acc=MIMAT0017118
rno-miR-326-3p	616.2842662	355.393961	655.4699308	419.6243585	338.5542754	696.1634692	-0.161024174	0.6592315	http://www.mirbase.org/cgi-bin/mature.pl?mature_acc=MIMAT0000560
rno-miR-150-3p	261.4853451	339.3124202	495.4573113	448.4031947	389.8787861	374.6931331	0.145534834	0.660493189	http://www.mirbase.org/cgi-bin/mature.pl?mature_acc=MIMAT0017133
rno-miR-22-3p	22299.75272	19970.03092	16212.20633	19516.28121	20839.53465	22970.86721	0.114837069	0.662033121	http://www.mirbase.org/cgi-bin/mature.pl?mature_acc=MIMAT0000791
rno-miR-29b-5p	94.65308018	102.0433599	81.05498235	69.43597067	55.4733622	122.1159954	-0.161215874	0.665234259	http://www.mirbase.org/cgi-bin/mature.pl?mature_acc=MIMAT0004717
rno-miR-421-3p	124.6419632	86.39393492	62.38724853	102.1788346	98.40732768	105.8122585	0.164994818	0.666957337	http://www.mirbase.org/cgi-bin/mature.pl?mature_acc=MIMAT0017175
rno-miR-192-5p	4216.490517	5917.190211	4155.396906	5207.193798	4001.521617	3951.327487	-0.118718305	0.66713054	http://www.mirbase.org/cgi-bin/mature.pl?mature_acc=MIMAT0000867
rno-miR-125a-3p	234.5228533	238.3931512	293.9657471	286.6982856	286.6608756	263.3815967	0.124934559	0.668297824	http://www.mirbase.org/cgi-bin/mature.pl?mature_acc=MIMAT0004729
rno-miR-6328	65.74988641	125.0978072	137.081696	109.1282253	126.8484672	53.68237017	-0.182788006	0.677058683	http://www.mirbase.org/cgi-bin/mature.pl?mature_acc=MIMAT0025067
rno-miR-99a-5p	559017.1405	617353.2397	584377.7818	613058.1642	640290.0011	636154.8601	0.10181838	0.677194041	http://www.mirbase.org/cgi-bin/mature.pl?mature_acc=MIMAT0000820
rno-miR-216a-5p	24.70877061	20.72158396	19.75336855	7.922799496	19.17827076	27.24505915	-0.257799499	0.679695111	http://www.mirbase.org/cgi-bin/mature.pl?mature_acc=MIMAT0000886
rno-miR-99b-3p	2457.904621	3438.36968	4226.998857	4188.373005	3635.602228	3158.223129	0.117401	0.68040066	http://www.mirbase.org/cgi-bin/mature.pl?mature_acc=MIMAT0004725
rno-miR-125b-1-3p	666.9280741	786.5841947	754.1976521	866.0484492	899.4853192	634.8702961	0.120101783	0.682878344	http://www.mirbase.org/cgi-bin/mature.pl?mature_acc=MIMAT0004730
rno-miR-143-3p	992519.9281	1439149.745	1253642.46	1310366.803	1456684.162	1198712.784	0.105811748	0.683578967	http://www.mirbase.org/cgi-bin/mature.pl?mature_acc=MIMAT0000849
rno-miR-542-3p	2326.395094	1451.833487	1072.15137	1550.550585	1665.937886	1211.443721	-0.131706177	0.683982977	http://www.mirbase.org/cgi-bin/mature.pl?mature_acc=MIMAT0003179
rno-miR-301a-5p	252.7220958	194.675451	215.0486242	211.297827	262.6076031	248.0819725	0.123704688	0.688960142	http://www.mirbase.org/cgi-bin/mature.pl?mature_acc=MIMAT0017026
rno-miR-10a-5p	234239.4472	319627.5132	298269.2248	300387.9016	248026.649	244463.4993	-0.103984935	0.689084421	http://www.mirbase.org/cgi-bin/mature.pl?mature_acc=MIMAT0000782
rno-miR-374-5p	4500.339034	3956.296096	3012.686473	3604.053766	3954.695064	4812.319666	0.109323176	0.689934922	http://www.mirbase.org/cgi-bin/mature.pl?mature_acc=MIMAT0003208
rno-miR-324-5p	114.929211	55.01028283	66.51628935	48.59866917	49.44214649	110.5516619	-0.176385751	0.69074074	http://www.mirbase.org/cgi-bin/mature.pl?mature_acc=MIMAT0000553
rno-miR-497-5p	2106.031829	1680.424556	1913.549008	1659.664376	1621.907085	2919.33955	0.121922275	0.69095059	http://www.mirbase.org/cgi-bin/mature.pl?mature_acc=MIMAT0003383
rno-miR-92a-1-5p	24.79351704	32.76609536	32.19578438	31.74230389	37.12830762	33.34063894	0.186544085	0.692005658	http://www.mirbase.org/cgi-bin/mature.pl?mature_acc=MIMAT0017107
rno-miR-222-3p	9690.29843	8907.317041	11196.61729	10395.52273	10411.39463	11098.79711	0.098782609	0.695112491	http://www.mirbase.org/cgi-bin/mature.pl?mature_acc=MIMAT0000891
rno-miR-429	6316.019767	5518.719194	5331.35464	5889.703604	5858.249301	6639.462081	0.099206651	0.696391614	http://www.mirbase.org/cgi-bin/mature.pl?mature_acc=MIMAT0001538
rno-miR-145-5p	52148.37824	55080.92846	69775.87361	49765.38123	53190.32649	62205.64295	-0.099909289	0.696821146	http://www.mirbase.org/cgi-bin/mature.pl?mature_acc=MIMAT0000851
rno-miR-24-3p	182612.6889	148426.4695	165624.6794	157072.7064	131378.8775	248130.8427	0.111535742	0.699546016	http://www.mirbase.org/cgi-bin/mature.pl?mature_acc=MIMAT0000794
rno-miR-20a-5p	2538.27315	1375.335355	1219.658383	1521.778279	1296.811315	1885.224021	-0.125801735	0.700831048	http://www.mirbase.org/cgi-bin/mature.pl?mature_acc=MIMAT0000602
rno-miR-25-5p	89.2384739	53.81029746	94.50256031	92.26037919	70.95604696	99.81122443	0.148115263	0.700991853	http://www.mirbase.org/cgi-bin/mature.pl?mature_acc=MIMAT0004713
rno-miR-511-3p	55.82316841	38.97436008	29.13536568	35.71165088	24.2575997	49.4075254	-0.172057955	0.702223666	http://www.mirbase.org/cgi-bin/mature.pl?mature_acc=MIMAT0017358
rno-miR-3064-5p	21.53437508	24.28800692	22.85791523	33.737315	25.23337079	20.05400181	0.198019397	0.70580543	http://www.mirbase.org/cgi-bin/mature.pl?mature_acc=MIMAT0035737
rno-miR-30c-1-3p	208.7038019	239.4666792	226.4694611	240.0710226	272.1753181	218.1356731	0.113370501	0.706748875	http://www.mirbase.org/cgi-bin/mature.pl?mature_acc=MIMAT0004719
rno-miR-330-5p	1050.853648	877.946175	961.9714049	953.3403781	704.4168866	1482.978098	0.120476629	0.707432963	http://www.mirbase.org/cgi-bin/mature.pl?mature_acc=MIMAT0004641
rno-miR-532-5p	3548.515415	4324.592426	3685.823787	4841.132671	3843.172415	3688.414492	0.098146684	0.708007175	http://www.mirbase.org/cgi-bin/mature.pl?mature_acc=MIMAT0005322
rno-miR-500-3p	68.75405309	51.13493711	42.63032302	45.62393102	31.58647935	107.7422104	0.191410586	0.713296176	http://www.mirbase.org/cgi-bin/mature.pl?mature_acc=MIMAT0005321
rno-miR-541-5p	1292.770026	926.5346323	699.1971839	592.2311859	1506.939449	534.3437847	-0.148749127	0.714948518	http://www.mirbase.org/cgi-bin/mature.pl?mature_acc=MIMAT0003177
rno-miR-30c-5p	441333.3069	477804.9864	540055.5593	456232.4697	410597.3742	502230.3064	-0.09198475	0.716474018	http://www.mirbase.org/cgi-bin/mature.pl?mature_acc=MIMAT0000804
rno-miR-434-3p	1417.516805	800.266403	845.6540915	565.4439543	1400.43727	827.427039	-0.133582443	0.718241527	http://www.mirbase.org/cgi-bin/mature.pl?mature_acc=MIMAT0005315
rno-miR-200a-5p	1801.735962	2285.712375	2370.620232	2363.025493	2326.966028	2205.780526	0.09457387	0.719233444	http://www.mirbase.org/cgi-bin/mature.pl?mature_acc=MIMAT0017151
rno-miR-339-5p	1602.72297	1549.132008	2201.260986	1627.926423	1238.112594	2102.490978	-0.107158579	0.72030494	http://www.mirbase.org/cgi-bin/mature.pl?mature_acc=MIMAT0000583
rno-miR-155-5p	845.3186274	495.1059167	591.1205214	658.7077015	607.0746054	823.6792359	0.113759857	0.720673641	http://www.mirbase.org/cgi-bin/mature.pl?mature_acc=MIMAT0030409
rno-miR-30e-5p	11806.01921	13033.55624	8959.017488	11713.9358	12126.5985	12218.39074	0.093415424	0.721557433	http://www.mirbase.org/cgi-bin/mature.pl?mature_acc=MIMAT0000805
rno-miR-455-5p	1626.257294	1341.071397	1022.268292	1332.298311	1484.911743	1461.74541	0.10106637	0.722453611	http://www.mirbase.org/cgi-bin/mature.pl?mature_acc=MIMAT0005316
rno-miR-1b	11567.89453	3705.036711	2235.696346	4886.748651	10384.3413	4508.901949	0.175957954	0.722695936	http://www.mirbase.org/cgi-bin/mature.pl?mature_acc=MIMAT0037263
rno-miR-193a-5p	182.8399421	136.4040511	198.3929289	169.6333306	142.9780256	251.1609061	0.12565153	0.724810242	http://www.mirbase.org/cgi-bin/mature.pl?mature_acc=MIMAT0004736
rno-let-7e-5p	39001.02133	37316.43806	47328.58047	40250.78862	37606.87337	38442.22742	-0.088368591	0.724898091	http://www.mirbase.org/cgi-bin/mature.pl?mature_acc=MIMAT0000777
rno-miR-103-3p	55995.80992	46640.6755	55447.15168	48977.70977	39724.09476	59603.39316	-0.092103589	0.725343693	http://www.mirbase.org/cgi-bin/mature.pl?mature_acc=MIMAT0000824
rno-miR-1247-5p	5.347697888	0.140300084	6.204261541	8.937497162	9.343800554	0	0.612557321	0.728831441	http://www.mirbase.org/cgi-bin/mature.pl?mature_acc=MIMAT0035721
rno-miR-30b-3p	850.8944886	1195.021196	1098.049721	1019.811995	1042.285091	876.3066459	-0.09774531	0.729997173	http://www.mirbase.org/cgi-bin/mature.pl?mature_acc=MIMAT0004721
rno-miR-30a-5p	206709.9507	269428.2358	238670.8625	243367.7689	225249.9405	204141.9184	-0.08746725	0.730472504	http://www.mirbase.org/cgi-bin/mature.pl?mature_acc=MIMAT0000808
rno-miR-18a-3p	63.43106522	57.16235854	50.92476801	70.43817579	55.29507624	62.43696404	0.135180379	0.731207792	http://www.mirbase.org/cgi-bin/mature.pl?mature_acc=MIMAT0017095
rno-miR-135a-5p	0.079611873	11.88557063	10.35723112	8.925097694	9.64132569	11.8934618	0.431714668	0.732115831	http://www.mirbase.org/cgi-bin/mature.pl?mature_acc=MIMAT0000841
rno-let-7a-5p	467849.5515	509099.2812	571117.9782	508288.464	500379.5953	451222.884	-0.084607732	0.734081798	http://www.mirbase.org/cgi-bin/mature.pl?mature_acc=MIMAT0000774
rno-let-7f-5p	947101.6794	952406.1391	817115.8326	924357.4472	864142.5587	776016.6236	-0.083128018	0.736172149	http://www.mirbase.org/cgi-bin/mature.pl?mature_acc=MIMAT0000778
rno-miR-219a-1-3p	34.52790218	64.22963473	57.12247291	50.58906892	71.75568425	49.85908699	0.140834749	0.736562841	http://www.mirbase.org/cgi-bin/mature.pl?mature_acc=MIMAT0004741
rno-miR-350	154.9005496	155.6526469	159.9811436	138.8823378	124.8945337	172.2892165	-0.106520893	0.736628141	http://www.mirbase.org/cgi-bin/mature.pl?mature_acc=MIMAT0000604
rno-miR-223-5p	345.2072972	302.714097	223.397374	364.0826648	320.2479006	252.616371	0.103854637	0.737643024	http://www.mirbase.org/cgi-bin/mature.pl?mature_acc=MIMAT0017165
rno-miR-379-5p	1212.050064	724.8031495	584.9284465	502.9474651	1214.430929	585.9481195	-0.131227115	0.738652556	http://www.mirbase.org/cgi-bin/mature.pl?mature_acc=MIMAT0003192
rno-miR-200a-3p	31251.13157	31835.3151	28557.78607	30963.36294	31845.82728	34146.86854	0.08129584	0.743185877	http://www.mirbase.org/cgi-bin/mature.pl?mature_acc=MIMAT0000874
rno-miR-708-5p	277.403452	184.9706153	182.8675868	182.5253023	190.9059007	325.5257734	0.117594326	0.744624927	http://www.mirbase.org/cgi-bin/mature.pl?mature_acc=MIMAT0005331
rno-let-7g-5p	312978.1566	308236.5076	287701.1043	293846.4246	283059.3724	282979.5095	-0.0800022	0.744713668	http://www.mirbase.org/cgi-bin/mature.pl?mature_acc=MIMAT0035719
rno-miR-362-3p	46.05512725	17.31664338	19.78084646	16.85539829	19.35360213	36.59385048	-0.189368129	0.74579885	http://www.mirbase.org/cgi-bin/mature.pl?mature_acc=MIMAT0017357
rno-miR-495	47.10934024	23.23424795	11.50226489	25.78701576	40.55827495	27.63497559	0.197803435	0.746824155	http://www.mirbase.org/cgi-bin/mature.pl?mature_acc=MIMAT0005320
rno-miR-376b-3p	13.87317968	11.97279781	0.045139488	0	12.71574345	4.809316053	-0.532044265	0.747129495	http://www.mirbase.org/cgi-bin/mature.pl?mature_acc=MIMAT0003196
rno-miR-211-5p	148.5629791	256.4172074	276.2919314	214.2794479	233.7994766	182.8289803	-0.11174286	0.748704556	http://www.mirbase.org/cgi-bin/mature.pl?mature_acc=MIMAT0000882
rno-miR-7b	89.20417729	78.96653843	50.95657987	92.26434606	105.2650808	43.15509912	0.130202272	0.749257971	http://www.mirbase.org/cgi-bin/mature.pl?mature_acc=MIMAT0000780
rno-miR-132-5p	52.63597016	48.52707106	27.06777321	31.73397933	46.80617046	63.01832898	0.147701579	0.749648459	http://www.mirbase.org/cgi-bin/mature.pl?mature_acc=MIMAT0017123
rno-miR-493-3p	65.44928514	40.20839639	24.99811628	26.77515909	61.8462578	26.73929323	-0.182142844	0.749688725	http://www.mirbase.org/cgi-bin/mature.pl?mature_acc=MIMAT0003191
rno-miR-362-5p	164.5467339	138.715383	153.7501609	160.7082094	176.2602183	153.2636643	0.099707199	0.749780891	http://www.mirbase.org/cgi-bin/mature.pl?mature_acc=MIMAT0012828
rno-miR-505-3p	1179.958841	1068.824381	1243.483439	1075.363428	940.5393654	1270.874936	-0.087023489	0.752303804	http://www.mirbase.org/cgi-bin/mature.pl?mature_acc=MIMAT0003380
rno-miR-139-5p	3826.053016	4482.79625	5206.647708	3735.994515	3913.951202	5090.132781	-0.085101483	0.752495155	http://www.mirbase.org/cgi-bin/mature.pl?mature_acc=MIMAT0000845
rno-miR-107-3p	2383.540799	1901.702785	2143.134521	2013.823658	1872.559814	2948.157132	0.088729007	0.754156288	http://www.mirbase.org/cgi-bin/mature.pl?mature_acc=MIMAT0000826
rno-miR-301a-3p	7.371188142	0.098677651	0.019580861	0	7.037703786	6.435845811	0.793571503	0.757564593	http://www.mirbase.org/cgi-bin/mature.pl?mature_acc=MIMAT0000552
rno-miR-664-2-5p	73.16394049	59.79983281	96.56732458	58.52344529	62.48769721	89.54111142	-0.120565821	0.761017232	http://www.mirbase.org/cgi-bin/mature.pl?mature_acc=MIMAT0017229
rno-miR-106b-5p	709.7567778	448.788516	369.8824438	469.2255651	404.4925558	776.5298361	0.111585744	0.76187076	http://www.mirbase.org/cgi-bin/mature.pl?mature_acc=MIMAT0000825
rno-miR-181b-2-3p	5.347697888	0.140300084	6.204261541	5.950976895	0.177460367	11.17384467	0.515686651	0.763742381	http://www.mirbase.org/cgi-bin/mature.pl?mature_acc=MIMAT0017140
rno-miR-183-5p	8355.557492	14682.16846	13544.40396	11648.46315	11953.84344	10895.09034	-0.084652016	0.763762798	http://www.mirbase.org/cgi-bin/mature.pl?mature_acc=MIMAT0000860
rno-let-7a-1-3p	3722.62421	2874.264655	2180.581689	2985.033047	2618.501912	2680.260597	-0.083489586	0.764616072	http://www.mirbase.org/cgi-bin/mature.pl?mature_acc=MIMAT0017085
rno-miR-3583-3p	10.63729549	0.18325523	6.231332308	0	0.140624692	11.66290799	-0.61872316	0.764641645	http://www.mirbase.org/cgi-bin/mature.pl?mature_acc=MIMAT0017874
rno-let-7c-2-3p	3722.62421	2874.264655	2180.581689	2985.033047	2618.501912	2680.260597	-0.083489595	0.7646721	http://www.mirbase.org/cgi-bin/mature.pl?mature_acc=MIMAT0017088
rno-miR-6319	40.98352255	70.39254597	72.68935382	69.45114405	69.35316926	27.67472795	-0.150700524	0.764912616	http://www.mirbase.org/cgi-bin/mature.pl?mature_acc=MIMAT0025056
rno-miR-328a-3p	14256.371	14539.10475	22730.83899	16037.22059	15879.75518	16731.03537	-0.082932872	0.765621216	http://www.mirbase.org/cgi-bin/mature.pl?mature_acc=MIMAT0000564
rno-miR-16-5p	13260.10931	7636.863274	7338.426647	7877.736941	7350.507465	11283.00389	-0.090835032	0.766652658	http://www.mirbase.org/cgi-bin/mature.pl?mature_acc=MIMAT0000785
rno-miR-873-5p	33.40006163	46.08204649	40.51590991	47.62025429	46.73188593	36.20296855	0.118248526	0.766779352	http://www.mirbase.org/cgi-bin/mature.pl?mature_acc=MIMAT0005339
rno-miR-411-5p	656.9086644	300.5505583	186.0446698	204.3432549	494.9398554	342.0208326	-0.13524155	0.769129496	http://www.mirbase.org/cgi-bin/mature.pl?mature_acc=MIMAT0005312
rno-miR-345-5p	208.6809756	199.4717817	224.3806661	182.5262641	192.0750063	301.89655	0.09957742	0.769448441	http://www.mirbase.org/cgi-bin/mature.pl?mature_acc=MIMAT0000594
rno-miR-451-3p	6.47623093	0.211089679	14.45616032	10.91717002	10.69205223	4.522899567	0.307287057	0.769932182	http://www.mirbase.org/cgi-bin/mature.pl?mature_acc=MIMAT0017193
rno-miR-201-3p	15.11717741	12.40992474	30.05136765	11.89654839	9.850477197	28.08476239	-0.207616639	0.772922114	http://www.mirbase.org/cgi-bin/mature.pl?mature_acc=MIMAT0017364
rno-miR-6216	24.65557625	13.56386986	16.63626822	21.83317388	9.833598375	16.70762821	-0.176768934	0.774064338	http://www.mirbase.org/cgi-bin/mature.pl?mature_acc=MIMAT0024856
rno-miR-216a-3p	16.20171519	25.41061693	22.84894737	16.86106439	21.51591598	18.49700338	-0.179511501	0.774426998	http://www.mirbase.org/cgi-bin/mature.pl?mature_acc=MIMAT0017160
rno-miR-3473	83.98562379	126.3083801	119.4538058	136.9063021	128.275277	89.23681308	0.101354359	0.777357073	http://www.mirbase.org/cgi-bin/mature.pl?mature_acc=MIMAT0024853
rno-miR-338-5p	200.1002193	188.6067972	260.7119801	207.3303226	328.2327566	160.871661	0.097773991	0.777545889	http://www.mirbase.org/cgi-bin/mature.pl?mature_acc=MIMAT0004646
rno-miR-3577	38.72348448	31.76925803	43.611088	28.76291296	28.93407633	46.27793342	-0.12636653	0.778829397	http://www.mirbase.org/cgi-bin/mature.pl?mature_acc=MIMAT0017863
rno-miR-6318	7.553600637	7.37328732	10.37073554	7.937794243	7.203706889	6.041301688	-0.254538838	0.779979093	http://www.mirbase.org/cgi-bin/mature.pl?mature_acc=MIMAT0025055
rno-miR-412-5p	5.411846442	9.553860909	5.213695824	7.935766759	8.384777523	7.333391966	0.22917631	0.780480634	http://www.mirbase.org/cgi-bin/mature.pl?mature_acc=MIMAT0017204
rno-miR-425-3p	195.7029014	152.0870806	151.6908743	150.7826272	150.1000273	233.1657111	0.099485156	0.781107432	http://www.mirbase.org/cgi-bin/mature.pl?mature_acc=MIMAT0017306
rno-miR-423-3p	11899.67359	13484.8475	16446.91428	15981.67092	13665.5914	14351.83226	0.072884328	0.781179575	http://www.mirbase.org/cgi-bin/mature.pl?mature_acc=MIMAT0005313
rno-miR-19b-3p	746.3515151	605.4080016	323.1590939	497.0064253	596.0034732	473.6296001	-0.096608077	0.781321624	http://www.mirbase.org/cgi-bin/mature.pl?mature_acc=MIMAT0000788
rno-miR-483-5p	5.350404916	7.075563219	0.028037569	5.960800572	0.108588766	3.046876769	-0.438003908	0.783302704	http://www.mirbase.org/cgi-bin/mature.pl?mature_acc=MIMAT0017201
rno-miR-668	12.88570643	7.490302961	13.48789327	0	18.61689389	7.932609812	-0.325711204	0.785725551	http://www.mirbase.org/cgi-bin/mature.pl?mature_acc=MIMAT0012839
rno-miR-31a-3p	11.60246604	0.140827963	0.027692655	0	9.388741327	8.330933705	0.55655766	0.785984148	http://www.mirbase.org/cgi-bin/mature.pl?mature_acc=MIMAT0017102
rno-miR-1298	1956.60901	2658.814008	2042.382699	1597.164645	1846.115661	2855.510665	-0.079523372	0.790887768	http://www.mirbase.org/cgi-bin/mature.pl?mature_acc=MIMAT0025060
rno-miR-154-5p	12.89303944	8.670362865	13.491866	4.950530314	10.77635752	14.00018119	-0.232437005	0.792061209	http://www.mirbase.org/cgi-bin/mature.pl?mature_acc=MIMAT0000856
rno-miR-210-3p	637.8868487	693.0612368	784.3062385	650.7725385	616.6205299	738.7730098	-0.075932244	0.792538829	http://www.mirbase.org/cgi-bin/mature.pl?mature_acc=MIMAT0000881
rno-miR-181d-3p	6.471267443	6.147967331	8.298610921	4.953009151	11.80535296	7.989354633	0.237940873	0.7927283	http://www.mirbase.org/cgi-bin/mature.pl?mature_acc=MIMAT0017296
rno-miR-381-3p	5.381273531	10.55450778	0.033325702	0	13.96779675	7.44157102	0.412439439	0.792771121	http://www.mirbase.org/cgi-bin/mature.pl?mature_acc=MIMAT0003199
rno-miR-532-3p	359.2468115	273.7933844	397.8480632	310.5043919	234.1743495	424.3337309	-0.087653473	0.792886396	http://www.mirbase.org/cgi-bin/mature.pl?mature_acc=MIMAT0005323
rno-miR-151-3p	23515.3897	37266.43787	46613.82391	38366.91998	34860.03926	28590.27538	-0.076964046	0.793224988	http://www.mirbase.org/cgi-bin/mature.pl?mature_acc=MIMAT0000614
rno-miR-3559-3p	697.1737917	1524.489526	1724.415802	1633.886435	1285.925564	1277.806204	0.089138202	0.793592304	http://www.mirbase.org/cgi-bin/mature.pl?mature_acc=MIMAT0017828
rno-miR-140-5p	2526.469868	1578.29313	1240.438143	1716.214506	1766.893083	2173.383975	0.081814107	0.794601411	http://www.mirbase.org/cgi-bin/mature.pl?mature_acc=MIMAT0000573
rno-miR-484	552.9119142	491.421096	785.3082011	526.7659396	521.878646	679.5405063	-0.08187635	0.794779554	http://www.mirbase.org/cgi-bin/mature.pl?mature_acc=MIMAT0005319
rno-miR-27b-5p	309.8286406	339.2686536	400.9670575	429.5567124	303.6564812	376.7243359	0.080458558	0.798350467	http://www.mirbase.org/cgi-bin/mature.pl?mature_acc=MIMAT0017101
rno-miR-151-5p	1135.885609	1084.649022	1392.019613	1047.583827	934.5819371	1448.633941	-0.073882034	0.798479254	http://www.mirbase.org/cgi-bin/mature.pl?mature_acc=MIMAT0000613
rno-let-7d-5p	64269.52976	62908.42428	69170.25508	62384.05748	61352.67304	64374.82762	-0.061824482	0.798635884	http://www.mirbase.org/cgi-bin/mature.pl?mature_acc=MIMAT0000562
rno-miR-152-3p	34431.74376	33978.85442	31732.48445	32019.88098	32653.0291	31179.94955	-0.063171002	0.798777356	http://www.mirbase.org/cgi-bin/mature.pl?mature_acc=MIMAT0000854
rno-miR-501-3p	177.4985883	167.8982153	208.7851025	225.1971977	189.5616683	171.7110525	0.080335101	0.799098399	http://www.mirbase.org/cgi-bin/mature.pl?mature_acc=MIMAT0017198
rno-miR-3074	0.028594088	5.709851084	0.015020005	0	0.054025032	3.488311227	-0.790140466	0.800207445	http://www.mirbase.org/cgi-bin/mature.pl?mature_acc=MIMAT0017815
rno-miR-182	9979.703672	14306.52801	12696.72551	11326.04996	11832.73447	12190.59036	-0.065153676	0.803294762	http://www.mirbase.org/cgi-bin/mature.pl?mature_acc=MIMAT0005300
rno-miR-3585-3p	133.3205596	72.09890317	136.0545185	88.28028951	93.78784245	184.0633799	0.103109506	0.806209418	http://www.mirbase.org/cgi-bin/mature.pl?mature_acc=MIMAT0017879
rno-miR-28-5p	2970.795915	2211.736292	2264.696489	1984.060918	1921.745867	3179.622359	-0.071490143	0.807002988	http://www.mirbase.org/cgi-bin/mature.pl?mature_acc=MIMAT0000800
rno-miR-30e-3p	8378.067463	9743.640163	9744.332305	9668.36637	9012.783427	8017.93831	-0.061745781	0.80743918	http://www.mirbase.org/cgi-bin/mature.pl?mature_acc=MIMAT0004720
rno-miR-194-3p	24.75448522	19.64447705	32.16909622	30.7619304	20.49124197	18.88626273	-0.129407995	0.808746779	http://www.mirbase.org/cgi-bin/mature.pl?mature_acc=MIMAT0017148
rno-miR-181c-5p	770.1146473	656.6402819	683.5669895	589.2628091	537.5694959	876.531638	-0.073972708	0.809457316	http://www.mirbase.org/cgi-bin/mature.pl?mature_acc=MIMAT0000857
rno-miR-375-3p	19692.54587	21058.2864	25908.69114	26288.9107	17617.92969	19782.34251	-0.065762187	0.810663833	http://www.mirbase.org/cgi-bin/mature.pl?mature_acc=MIMAT0005307
rno-miR-361-3p	3973.470076	6240.789081	7071.353991	6059.347374	5656.662568	4763.472311	-0.068951019	0.810668893	http://www.mirbase.org/cgi-bin/mature.pl?mature_acc=MIMAT0017199
rno-miR-6314	0.074322955	8.41333459	11.37044249	0	7.09627515	8.462910712	-0.369269962	0.813564974	http://www.mirbase.org/cgi-bin/mature.pl?mature_acc=MIMAT0025047
rno-miR-339-3p	682.0047758	784.2445772	918.3078893	852.1574442	692.2767869	956.6044083	0.069355942	0.814534921	http://www.mirbase.org/cgi-bin/mature.pl?mature_acc=MIMAT0004648
rno-miR-342-5p	125.839324	105.920373	130.881815	120.0372843	110.4016563	113.1478948	-0.078263467	0.815007432	http://www.mirbase.org/cgi-bin/mature.pl?mature_acc=MIMAT0004652
rno-miR-201-5p	279.6122254	183.8618677	269.0433374	159.7053724	193.2859384	337.4242963	-0.083239346	0.815301668	http://www.mirbase.org/cgi-bin/mature.pl?mature_acc=MIMAT0012846
rno-miR-708-3p	264.6578205	364.5458065	283.6202531	316.4578426	328.6400699	312.3149567	0.069135358	0.815983319	http://www.mirbase.org/cgi-bin/mature.pl?mature_acc=MIMAT0005332
rno-let-7i-5p	633055.4844	785717.9472	719493.74	784631.4408	793670.3306	647864.5024	0.058118717	0.816047638	http://www.mirbase.org/cgi-bin/mature.pl?mature_acc=MIMAT0000779
rno-miR-15a-5p	329.0054946	205.6532071	193.2658491	180.5414057	206.4224177	300.6037857	-0.080413806	0.816155143	http://www.mirbase.org/cgi-bin/mature.pl?mature_acc=MIMAT0035728
rno-miR-222-5p	10.82441123	18.12553057	16.61322127	14.88196009	13.22917254	12.89489872	-0.149260833	0.817319063	http://www.mirbase.org/cgi-bin/mature.pl?mature_acc=MIMAT0017164
rno-let-7c-1-3p	72.03191045	68.04901194	53.01375515	64.47959227	75.48615447	64.83468366	0.083795156	0.819126354	http://www.mirbase.org/cgi-bin/mature.pl?mature_acc=MIMAT0017087
rno-miR-195-3p	2228.783143	3054.129073	3425.028374	3131.852102	3047.850689	2906.024155	0.061238637	0.819969324	http://www.mirbase.org/cgi-bin/mature.pl?mature_acc=MIMAT0017149
rno-miR-652-3p	5246.892478	4717.557159	5770.75063	5119.884099	3952.527702	7381.705284	0.064622551	0.823993837	http://www.mirbase.org/cgi-bin/mature.pl?mature_acc=MIMAT0005342
rno-miR-741-3p	6.562875462	30.78231119	5.25718484	11.89784846	34.00895462	3.542873051	0.224115844	0.828394927	http://www.mirbase.org/cgi-bin/mature.pl?mature_acc=MIMAT0017902
rno-miR-344a-3p	17.03596436	9.700317292	0.046085736	0	11.70743115	8.883044153	-0.377838267	0.829461095	http://www.mirbase.org/cgi-bin/mature.pl?mature_acc=MIMAT0000592
rno-miR-376a-5p	0.033415465	6.858741758	0.017541406	0	0.063135063	4.184830426	-0.810337133	0.829505992	http://www.mirbase.org/cgi-bin/mature.pl?mature_acc=MIMAT0003197
rno-miR-299a-5p	0.076945933	9.579111212	11.37686064	0	11.51060503	3.51132619	-0.443470015	0.829997969	http://www.mirbase.org/cgi-bin/mature.pl?mature_acc=MIMAT0000901
rno-miR-29b-3p	912.9751635	474.3925904	364.7055638	407.7152302	439.2203808	806.3341258	-0.083081235	0.834049666	http://www.mirbase.org/cgi-bin/mature.pl?mature_acc=MIMAT0000801
rno-miR-382-3p	138.6163113	93.69996182	67.58328723	66.45582155	165.9231605	45.55788679	-0.112204402	0.834936322	http://www.mirbase.org/cgi-bin/mature.pl?mature_acc=MIMAT0003202
rno-miR-93-3p	76.36310548	57.36952182	87.23261969	81.34760903	54.25377826	98.17595542	0.085689901	0.836613353	http://www.mirbase.org/cgi-bin/mature.pl?mature_acc=MIMAT0017109
rno-miR-324-3p	260.2526289	183.8092418	239.9656021	209.3136359	200.4837334	307.3558149	0.070137643	0.837341593	http://www.mirbase.org/cgi-bin/mature.pl?mature_acc=MIMAT0000554
rno-miR-423-5p	5603.041171	8381.943339	10711.44066	8911.446226	7873.308116	6908.137979	-0.059882059	0.838112621	http://www.mirbase.org/cgi-bin/mature.pl?mature_acc=MIMAT0017305
rno-miR-150-5p	12792.35048	8969.467875	13642.04558	9662.401959	10301.18688	16984.15117	0.061631428	0.838460551	http://www.mirbase.org/cgi-bin/mature.pl?mature_acc=MIMAT0000853
rno-miR-7a-1-3p	135.4308077	94.9563538	87.29724873	92.25542752	69.85386813	138.6380444	-0.073793977	0.841447553	http://www.mirbase.org/cgi-bin/mature.pl?mature_acc=MIMAT0000607
rno-miR-143-5p	2250.191218	2154.473186	2063.152316	1738.036366	2077.489906	2415.274054	-0.053644978	0.841548375	http://www.mirbase.org/cgi-bin/mature.pl?mature_acc=MIMAT0017129
rno-miR-434-5p	561.3006572	289.6514432	315.8470112	202.3579768	563.186515	336.3210579	-0.083265613	0.84190898	http://www.mirbase.org/cgi-bin/mature.pl?mature_acc=MIMAT0017307
rno-miR-140-3p	32308.48235	31869.43486	33946.23937	32807.55463	32271.66982	36425.17616	0.048870638	0.843826378	http://www.mirbase.org/cgi-bin/mature.pl?mature_acc=MIMAT0000574
rno-miR-1839-3p	27.9458842	27.90832517	20.80552874	21.8179138	25.27113211	35.66714657	0.117893644	0.845100671	http://www.mirbase.org/cgi-bin/mature.pl?mature_acc=MIMAT0024844
rno-miR-136-3p	33.2748838	31.47333851	14.60481853	20.8243936	43.9575993	21.26235343	0.114184278	0.845756013	http://www.mirbase.org/cgi-bin/mature.pl?mature_acc=MIMAT0004733
rno-miR-451-5p	2846.211185	5112.27278	4090.959757	3860.995955	5455.918288	2189.624734	-0.066691385	0.846643321	http://www.mirbase.org/cgi-bin/mature.pl?mature_acc=MIMAT0001633
rno-miR-758-3p	7.371188142	0.098677651	0.019580861	4.973510411	0.057509902	0	-0.588392205	0.852034045	http://www.mirbase.org/cgi-bin/mature.pl?mature_acc=MIMAT0005335
rno-miR-672-3p	61.20773464	36.67207662	40.5377143	49.60169115	51.54331742	45.00217084	0.075130638	0.853295199	http://www.mirbase.org/cgi-bin/mature.pl?mature_acc=MIMAT0017312
rno-let-7e-3p	446.381718	401.3318209	464.3533706	438.4769227	411.527981	513.6556399	0.056284496	0.853907193	http://www.mirbase.org/cgi-bin/mature.pl?mature_acc=MIMAT0004706
rno-miR-671	308.8384509	531.224898	608.7110826	537.6844437	593.5679114	383.6659895	0.063625004	0.854015935	http://www.mirbase.org/cgi-bin/mature.pl?mature_acc=MIMAT0005326
rno-miR-384-5p	5.37737056	0.166892059	9.293747098	0	11.64207119	6.872608852	0.323553868	0.85455235	http://www.mirbase.org/cgi-bin/mature.pl?mature_acc=MIMAT0005309
rno-miR-1843a-5p	2520.259866	3516.047117	3240.142084	3356.05244	3285.322675	2950.491351	0.048205198	0.854811082	http://www.mirbase.org/cgi-bin/mature.pl?mature_acc=MIMAT0024847
rno-miR-100-5p	62951.96288	87089.94922	87541.12897	88604.51191	89915.40682	67148.80474	0.048275838	0.855682062	http://www.mirbase.org/cgi-bin/mature.pl?mature_acc=MIMAT0000822
rno-miR-378b	3756.272678	11270.43964	11169.57485	10545.32708	11945.16258	5070.368108	0.073220035	0.857635464	http://www.mirbase.org/cgi-bin/mature.pl?mature_acc=MIMAT0024855
rno-miR-325-5p	8.698976074	15.79360792	20.73335079	15.87124094	26.00642033	8.066146863	0.143249369	0.858152678	http://www.mirbase.org/cgi-bin/mature.pl?mature_acc=MIMAT0000557
rno-miR-673-3p	0.02807612	0.073930634	5.136184197	0	7.875613344	0	0.604182165	0.858455247	http://www.mirbase.org/cgi-bin/mature.pl?mature_acc=MIMAT0017313
rno-miR-23b-5p	88.20833876	73.13537301	103.8551258	78.36453529	99.49955392	99.07568159	0.061888916	0.86224323	http://www.mirbase.org/cgi-bin/mature.pl?mature_acc=MIMAT0017099
rno-miR-3572	8.507006059	0.158688805	5.191562898	5.957648677	0.128880514	5.095771116	-0.309271178	0.865899092	http://www.mirbase.org/cgi-bin/mature.pl?mature_acc=MIMAT0017853
rno-miR-7a-5p	28733.03665	26306.88588	18167.32331	25219.49074	29421.42501	16046.21869	-0.050569827	0.86670413	http://www.mirbase.org/cgi-bin/mature.pl?mature_acc=MIMAT0000606
rno-miR-206-3p	78.47632896	75.30295847	51.98568461	63.48531216	92.11348056	60.94652856	0.070197916	0.866796365	http://www.mirbase.org/cgi-bin/mature.pl?mature_acc=MIMAT0000879
rno-miR-448-3p	0.049668555	5.918723499	5.175931209	0	0.116342211	8.97550006	-0.393628827	0.867804489	http://www.mirbase.org/cgi-bin/mature.pl?mature_acc=MIMAT0001534
rno-miR-194-5p	3432.15341	2119.364224	1826.336973	1980.092747	1475.715603	3622.33084	-0.059520357	0.867814846	http://www.mirbase.org/cgi-bin/mature.pl?mature_acc=MIMAT0000869
rno-miR-877	35.5671894	46.20097514	53.99048112	45.631438	44.45364434	52.72649911	0.076152662	0.869541152	http://www.mirbase.org/cgi-bin/mature.pl?mature_acc=MIMAT0005285
rno-miR-106b-3p	3005.396648	4212.852957	5167.151172	4375.865278	4075.779023	3547.980692	-0.045724641	0.871196597	http://www.mirbase.org/cgi-bin/mature.pl?mature_acc=MIMAT0004727
rno-miR-6315	12.89357992	9.835678675	12.46288575	20.84848278	13.17910719	4.297786476	0.121271697	0.871643913	http://www.mirbase.org/cgi-bin/mature.pl?mature_acc=MIMAT0025050
rno-miR-34a-5p	2456.793682	3050.509998	3402.18113	3372.922247	2186.878691	3075.11585	-0.04499214	0.871837923	http://www.mirbase.org/cgi-bin/mature.pl?mature_acc=MIMAT0000815
rno-miR-337-5p	359.1933863	303.9768259	249.3594268	195.4177564	468.3475411	210.4031895	-0.063708074	0.872368106	http://www.mirbase.org/cgi-bin/mature.pl?mature_acc=MIMAT0017035
rno-miR-31a-5p	427.9955571	313.774808	267.0245141	338.2816451	267.7224487	441.5533067	0.055942771	0.872606125	http://www.mirbase.org/cgi-bin/mature.pl?mature_acc=MIMAT0000810
rno-miR-130b-5p	267.7695046	217.7015833	199.4848187	249.9942504	241.0884834	217.5632955	0.048339085	0.874045362	http://www.mirbase.org/cgi-bin/mature.pl?mature_acc=MIMAT0017122
rno-let-7a-2-3p	5.41065248	6.128192501	8.293811275	7.940526528	0.174868148	9.034482276	-0.201306755	0.87592166	http://www.mirbase.org/cgi-bin/mature.pl?mature_acc=MIMAT0017086
rno-miR-300-3p	119.3309748	98.51873129	83.14096126	81.34067159	141.0819369	65.62531066	-0.068579678	0.87651188	http://www.mirbase.org/cgi-bin/mature.pl?mature_acc=MIMAT0000902
rno-miR-224-5p	5427.663544	7590.279081	6701.56979	7910.485561	7791.583107	4645.612125	0.045138455	0.876776978	http://www.mirbase.org/cgi-bin/mature.pl?mature_acc=MIMAT0003119
rno-miR-188-5p	6.392549999	0.140387888	5.180967814	0	0.128929209	10.32290314	-0.259444958	0.877045048	http://www.mirbase.org/cgi-bin/mature.pl?mature_acc=MIMAT0005301
rno-miR-1843b-5p	3273.193746	4550.716205	4148.091811	4303.444896	4183.729797	3817.769844	0.039556728	0.880076384	http://www.mirbase.org/cgi-bin/mature.pl?mature_acc=MIMAT0035730
rno-miR-30d-3p	569.0126825	601.7970901	545.4045622	595.2201398	574.5859799	598.1738934	0.043095986	0.882677245	http://www.mirbase.org/cgi-bin/mature.pl?mature_acc=MIMAT0004722
rno-miR-378a-5p	317.3643885	361.1339211	418.6275073	296.6091519	379.0451296	458.1489214	0.048292906	0.882896874	http://www.mirbase.org/cgi-bin/mature.pl?mature_acc=MIMAT0003378
rno-miR-3542	15.08154534	17.00780474	16.62175873	11.89537265	12.20725658	29.28529351	0.136693416	0.888014444	http://www.mirbase.org/cgi-bin/mature.pl?mature_acc=MIMAT0017796
rno-miR-15b-5p	1290.671457	850.1066776	1077.281689	968.2195157	871.038047	1477.237386	0.044043505	0.888778205	http://www.mirbase.org/cgi-bin/mature.pl?mature_acc=MIMAT0000784
rno-miR-370-3p	118.3122729	101.0489636	123.610278	89.27578149	179.2757507	59.84791335	-0.067494152	0.892039112	http://www.mirbase.org/cgi-bin/mature.pl?mature_acc=MIMAT0003122
rno-miR-452-5p	212.9095849	192.0478207	135.0980754	189.4785986	220.5297522	148.0600128	0.045417797	0.892549344	http://www.mirbase.org/cgi-bin/mature.pl?mature_acc=MIMAT0035748
rno-miR-361-5p	920.6664246	657.9507175	758.3632855	751.958607	706.6202931	944.9170103	0.040951635	0.892845538	http://www.mirbase.org/cgi-bin/mature.pl?mature_acc=MIMAT0003117
rno-miR-1843b-3p	7.578136467	9.754587342	12.44384448	7.929506565	7.383275742	17.95954804	0.162801715	0.894573469	http://www.mirbase.org/cgi-bin/mature.pl?mature_acc=MIMAT0035731
rno-miR-203a-3p	3351.623063	3242.616039	2913.971435	3564.381652	2938.802059	3230.85509	0.033928562	0.894724294	http://www.mirbase.org/cgi-bin/mature.pl?mature_acc=MIMAT0000876
rno-miR-26a-5p	677482.9488	709846.4418	636732.3183	635456.3075	692749.7669	651700.6007	-0.031820888	0.895340769	http://www.mirbase.org/cgi-bin/mature.pl?mature_acc=MIMAT0000796
rno-let-7c-5p	678951.2098	748449.1625	810017.3873	743586.0323	712999.2103	731976.9135	-0.031851223	0.895884201	http://www.mirbase.org/cgi-bin/mature.pl?mature_acc=MIMAT0000776
rno-miR-431	75.01463293	27.04579254	20.84994921	21.81114194	41.93486266	52.51526096	-0.08019911	0.897518132	http://www.mirbase.org/cgi-bin/mature.pl?mature_acc=MIMAT0001626
rno-miR-702-3p	178.5641774	148.5322265	215.0062642	179.5584375	156.052558	190.0357873	-0.043747445	0.897720412	http://www.mirbase.org/cgi-bin/mature.pl?mature_acc=MIMAT0017885
rno-miR-92a-3p	35495.61395	40551.72777	53201.13642	48557.09199	45355.35685	38433.95231	0.034160747	0.897977273	http://www.mirbase.org/cgi-bin/mature.pl?mature_acc=MIMAT0000816
rno-miR-10a-3p	1077.715748	910.6974514	796.8228056	809.4930453	850.5463264	1199.942812	0.038875768	0.898187586	http://www.mirbase.org/cgi-bin/mature.pl?mature_acc=MIMAT0004709
rno-miR-872-5p	3272.907227	1789.906272	1400.427803	1997.951759	1904.910108	2755.663673	0.043114093	0.898457867	http://www.mirbase.org/cgi-bin/mature.pl?mature_acc=MIMAT0005282
rno-miR-126a-3p	1208466.063	1007489.525	974431.8469	968257.9201	932570.9929	1364321.788	0.033418731	0.899653401	http://www.mirbase.org/cgi-bin/mature.pl?mature_acc=MIMAT0000832
rno-miR-664-3p	643.1830689	484.0911728	602.5226988	591.2538234	396.1220253	694.5087911	-0.03954226	0.901251663	http://www.mirbase.org/cgi-bin/mature.pl?mature_acc=MIMAT0003382
rno-miR-331-3p	200.1574902	250.5267948	335.4924569	256.934259	222.08832	329.4981684	0.042024682	0.901576315	http://www.mirbase.org/cgi-bin/mature.pl?mature_acc=MIMAT0000570
rno-miR-130a-3p	1022.841922	701.7411572	826.9271169	683.502114	621.6205986	1322.347915	0.043147084	0.902758786	http://www.mirbase.org/cgi-bin/mature.pl?mature_acc=MIMAT0000836
rno-miR-764-5p	0.032728312	0.086359805	6.16436731	0	0.071802172	4.877819714	-0.425563009	0.903389708	http://www.mirbase.org/cgi-bin/mature.pl?mature_acc=MIMAT0012854
rno-miR-25-3p	32986.17219	37121.8321	44511.23711	40404.55568	32901.4635	38877.81079	-0.030977721	0.903896715	http://www.mirbase.org/cgi-bin/mature.pl?mature_acc=MIMAT0000795
rno-miR-26b-5p	44263.9473	36225.76901	31891.44665	34249.97062	35528.20165	40214.08139	-0.030988654	0.903946668	http://www.mirbase.org/cgi-bin/mature.pl?mature_acc=MIMAT0000797
rno-miR-3084a-5p	6.31577621	0.086778361	0.017263961	0	0.063135063	4.184830426	-0.662429565	0.904201884	http://www.mirbase.org/cgi-bin/mature.pl?mature_acc=MIMAT0035741
rno-miR-340-3p	2194.189533	1755.711526	1473.117347	1809.468447	1780.06177	1961.017921	0.033653979	0.904291969	http://www.mirbase.org/cgi-bin/mature.pl?mature_acc=MIMAT0000585
rno-miR-3084b-5p	6.31577621	0.086778361	0.017263961	0	0.063135063	4.184830426	-0.663181672	0.904805201	http://www.mirbase.org/cgi-bin/mature.pl?mature_acc=MIMAT0035743
rno-miR-3068-3p	472.1205138	321.1833192	375.0325358	368.0427285	343.158954	427.0428367	-0.037055801	0.906577016	http://www.mirbase.org/cgi-bin/mature.pl?mature_acc=MIMAT0024846
rno-miR-141-3p	1405.597851	692.0588731	557.9296657	638.8592829	692.2989122	1241.175317	-0.045528223	0.906897734	http://www.mirbase.org/cgi-bin/mature.pl?mature_acc=MIMAT0000846
rno-miR-200b-3p	44201.66127	47325.06457	50730.80484	47653.34582	50337.87597	41412.50118	-0.029246176	0.906918499	http://www.mirbase.org/cgi-bin/mature.pl?mature_acc=MIMAT0000875
rno-miR-181a-2-3p	360.4361675	506.9800451	600.4074104	584.3141802	493.01551	429.6133619	0.037519871	0.907993168	http://www.mirbase.org/cgi-bin/mature.pl?mature_acc=MIMAT0017138
rno-miR-17-2-3p	71.00414219	77.75877163	68.57612769	83.33439832	58.97454271	81.78861086	0.04874084	0.908738647	http://www.mirbase.org/cgi-bin/mature.pl?mature_acc=MIMAT0017295
rno-let-7f-1-3p	131.2286297	150.6121195	108.0733183	129.9546726	111.7208204	159.3094068	0.044576544	0.910545989	http://www.mirbase.org/cgi-bin/mature.pl?mature_acc=MIMAT0017089
rno-miR-296-3p	14.08315134	34.84948369	19.75923937	11.89235891	28.58012094	24.9142138	-0.06983064	0.911750877	http://www.mirbase.org/cgi-bin/mature.pl?mature_acc=MIMAT0004742
rno-miR-181b-1-3p	17.13486352	12.19350641	8.347858224	13.8871386	6.292532139	21.6562625	0.150758661	0.917094521	http://www.mirbase.org/cgi-bin/mature.pl?mature_acc=MIMAT0017139
rno-miR-466b-3p	12.97909413	7.652032779	33.12914283	9.909575	7.520870048	33.43053925	-0.092859757	0.917777805	http://www.mirbase.org/cgi-bin/mature.pl?mature_acc=MIMAT0017285
rno-miR-3585-5p	21.45108054	13.52159719	15.59517599	11.89715206	13.32421441	23.42057592	-0.050191815	0.920325132	http://www.mirbase.org/cgi-bin/mature.pl?mature_acc=MIMAT0017878
rno-miR-181c-3p	506.7144298	706.3552036	795.717664	719.2261094	629.8158042	702.7402736	0.030772656	0.920911405	http://www.mirbase.org/cgi-bin/mature.pl?mature_acc=MIMAT0017137
rno-miR-674-3p	2889.179879	3293.722202	3834.33886	3393.749091	2997.567908	3451.185416	-0.025312983	0.922661319	http://www.mirbase.org/cgi-bin/mature.pl?mature_acc=MIMAT0005330
rno-miR-128-3p	18824.58006	27621.23102	32377.54678	30789.76508	28546.01474	21013.6786	0.027645707	0.923941802	http://www.mirbase.org/cgi-bin/mature.pl?mature_acc=MIMAT0000834
rno-miR-547-3p	163.1785605	46.64341872	57.19942473	70.42516655	60.29144103	146.4575651	0.054222738	0.924949085	http://www.mirbase.org/cgi-bin/mature.pl?mature_acc=MIMAT0012851
rno-miR-26b-3p	137.7145022	142.3200662	168.2713981	123.9964486	126.1260932	208.5262436	0.036676035	0.925008545	http://www.mirbase.org/cgi-bin/mature.pl?mature_acc=MIMAT0004714
rno-miR-466b-2-3p	17.25586436	17.15480371	26.96918514	19.83816142	21.59708707	22.30518974	0.054084241	0.925263197	http://www.mirbase.org/cgi-bin/mature.pl?mature_acc=MIMAT0017286
rno-miR-466b-4-3p	17.25586436	17.15480371	26.96918514	19.83816142	21.59708707	22.30518974	0.054100923	0.925592183	http://www.mirbase.org/cgi-bin/mature.pl?mature_acc=MIMAT0037262
rno-miR-3559-5p	538.8795729	584.6950433	438.4250514	599.1951306	434.3707551	497.8848045	-0.028034159	0.928038279	http://www.mirbase.org/cgi-bin/mature.pl?mature_acc=MIMAT0017827
rno-miR-125b-2-3p	1515.655606	2284.437342	2356.066624	2428.505451	2127.848607	1712.498609	0.026017932	0.929246891	http://www.mirbase.org/cgi-bin/mature.pl?mature_acc=MIMAT0026467
rno-miR-181a-1-3p	1805.016608	2778.13317	3324.243256	2623.929821	2722.748573	2422.239825	-0.025560956	0.929885691	http://www.mirbase.org/cgi-bin/mature.pl?mature_acc=MIMAT0000884
rno-miR-27b-3p	202157.8911	213517.151	233304.1884	224058.8176	178225.0855	237074.1979	-0.021545404	0.932849181	http://www.mirbase.org/cgi-bin/mature.pl?mature_acc=MIMAT0000798
rno-miR-181b-5p	34615.66745	28634.22078	35570.97977	31982.183	28739.31422	36628.18086	-0.021627087	0.933292207	http://www.mirbase.org/cgi-bin/mature.pl?mature_acc=MIMAT0000859
rno-miR-200c-5p	8.614811409	6.231719666	11.40224907	10.91910643	8.381724755	4.57953951	-0.141020849	0.934875817	http://www.mirbase.org/cgi-bin/mature.pl?mature_acc=MIMAT0017150
rno-miR-127-3p	9661.246256	9701.13449	9559.430116	6929.345341	16308.39812	6247.058844	0.027727494	0.935625012	http://www.mirbase.org/cgi-bin/mature.pl?mature_acc=MIMAT0000833
rno-miR-223-3p	1764.947798	1087.137321	996.2957818	1279.722372	999.402113	1637.897029	0.025929555	0.936584072	http://www.mirbase.org/cgi-bin/mature.pl?mature_acc=MIMAT0000892
rno-miR-9a-3p	44.73837632	0.333192378	6.302297649	11.8974309	10.99608193	24.80330309	-0.127904798	0.937057806	http://www.mirbase.org/cgi-bin/mature.pl?mature_acc=MIMAT0004708
rno-miR-540-3p	33.12012723	10.01822142	10.43956915	15.86774487	26.14018272	15.18365391	0.093876215	0.937583762	http://www.mirbase.org/cgi-bin/mature.pl?mature_acc=MIMAT0003174
rno-miR-674-5p	549.5784444	397.7520029	450.8671763	396.807663	351.6845971	623.6316549	-0.025809498	0.93760071	http://www.mirbase.org/cgi-bin/mature.pl?mature_acc=MIMAT0005329
rno-miR-346	8.427640065	0.109991445	0.021772717	0	6.968713373	4.396517004	0.392463175	0.937647541	http://www.mirbase.org/cgi-bin/mature.pl?mature_acc=MIMAT0000596
rno-let-7b-5p	105180.8502	110472.9725	124417.948	117534.2062	103486.334	114537.5233	-0.019275293	0.937664478	http://www.mirbase.org/cgi-bin/mature.pl?mature_acc=MIMAT0000775
rno-miR-329-5p	28.98603754	26.66980411	15.6300188	21.82338351	33.24163831	13.04682939	-0.070543625	0.93952677	http://www.mirbase.org/cgi-bin/mature.pl?mature_acc=MIMAT0017031
rno-miR-200c-3p	36837.87225	27967.95882	33193.08327	30652.85602	27812.15017	38210.65284	-0.019595472	0.940817082	http://www.mirbase.org/cgi-bin/mature.pl?mature_acc=MIMAT0000873
rno-miR-181d-5p	6390.296494	6708.975029	6956.08182	6985.905239	6257.678904	6555.152899	-0.018566512	0.941171022	http://www.mirbase.org/cgi-bin/mature.pl?mature_acc=MIMAT0005299
rno-miR-483-3p	6.426056561	0.166983135	8.270197925	0	8.108185288	4.337092451	-0.235288653	0.942071295	http://www.mirbase.org/cgi-bin/mature.pl?mature_acc=MIMAT0003121
rno-miR-145-3p	12284.64161	11162.55057	9427.523004	9599.907818	11069.85465	11778.71971	-0.01880039	0.942100144	http://www.mirbase.org/cgi-bin/mature.pl?mature_acc=MIMAT0017131
rno-miR-26a-3p	11.96076163	21.98092552	39.3865868	18.84286655	28.63179915	22.17961771	-0.075093683	0.942514724	http://www.mirbase.org/cgi-bin/mature.pl?mature_acc=MIMAT0017100
rno-miR-3594-3p	14.96188386	6.273787691	8.328848527	7.930640677	11.94669505	11.8471045	0.100579509	0.944725729	http://www.mirbase.org/cgi-bin/mature.pl?mature_acc=MIMAT0017899
rno-miR-3558-3p	16.24394126	37.39235318	28.04728071	37.70753685	31.12000319	16.09512328	0.052287864	0.947475054	http://www.mirbase.org/cgi-bin/mature.pl?mature_acc=MIMAT0017826
rno-miR-551b-3p	8.427640065	0.109991445	0.021772717	0	0.146171569	12.33039884	0.39282067	0.948456992	http://www.mirbase.org/cgi-bin/mature.pl?mature_acc=MIMAT0005596
rno-miR-540-5p	0.037987497	8.011259376	0.019929436	0	9.012597808	0	0.148212822	0.949880094	http://www.mirbase.org/cgi-bin/mature.pl?mature_acc=MIMAT0017211
rno-miR-146a-5p	49851.88071	46386.52041	53774.61109	55745.37043	35674.79277	60375.98583	0.017063017	0.950661358	http://www.mirbase.org/cgi-bin/mature.pl?mature_acc=MIMAT0000852
rno-miR-879-3p	10.67256397	0.20480868	9.323632233	8.934319625	0.1805848	8.97644044	-0.172529495	0.95358079	http://www.mirbase.org/cgi-bin/mature.pl?mature_acc=MIMAT0017291
rno-miR-450a-3p	49.32320894	35.21131359	13.5840368	28.76395538	40.62778152	31.42082319	0.038627762	0.955297178	http://www.mirbase.org/cgi-bin/mature.pl?mature_acc=MIMAT0017183
rno-miR-874-3p	208.6482874	147.377017	225.3999835	180.54739	174.0250859	217.9856318	-0.021355845	0.956314664	http://www.mirbase.org/cgi-bin/mature.pl?mature_acc=MIMAT0005284
rno-miR-299b-3p	27.97793035	32.72369247	24.95343347	24.79822809	49.6873979	7.15314298	-0.06878617	0.956787954	http://www.mirbase.org/cgi-bin/mature.pl?mature_acc=MIMAT0017834
rno-miR-200b-5p	407.7000058	414.6935273	516.2759797	461.2960214	461.7877078	431.6586875	0.016845319	0.957295019	http://www.mirbase.org/cgi-bin/mature.pl?mature_acc=MIMAT0017152
rno-miR-183-3p	17.22146239	14.7170661	20.75684318	20.83780903	14.50373621	15.96802953	-0.038120198	0.958051971	http://www.mirbase.org/cgi-bin/mature.pl?mature_acc=MIMAT0017141
rno-miR-221-3p	19009.44576	15430.26885	17884.70396	15249.54059	14378.18823	23237.3464	0.014878116	0.958052053	http://www.mirbase.org/cgi-bin/mature.pl?mature_acc=MIMAT0000890
rno-miR-122-5p	37.81250363	116.255176	85.17582597	118.071651	69.6789967	46.32620666	-0.032692335	0.958229181	http://www.mirbase.org/cgi-bin/mature.pl?mature_acc=MIMAT0000827
rno-miR-191a-5p	93049.88711	71205.34127	76162.72294	76836.99977	68838.64658	92508.58505	-0.013459319	0.958449886	http://www.mirbase.org/cgi-bin/mature.pl?mature_acc=MIMAT0000866
rno-miR-509-3p	47.31960273	27.09685114	61.23444535	38.68445601	43.21928078	50.94040652	-0.030145906	0.959401258	http://www.mirbase.org/cgi-bin/mature.pl?mature_acc=MIMAT0024850
rno-miR-410-3p	21.44657479	17.02398806	11.4662161	12.89125707	22.53529159	12.72135294	-0.054706017	0.960296436	http://www.mirbase.org/cgi-bin/mature.pl?mature_acc=MIMAT0005311
rno-miR-93-5p	4761.755998	3865.285495	4630.112849	4295.505055	3936.779869	5145.712514	0.0131952	0.960491818	http://www.mirbase.org/cgi-bin/mature.pl?mature_acc=MIMAT0000817
rno-miR-378a-3p	27988.90671	50092.1139	51711.44536	45656.38218	49075.99614	36369.02579	0.0144679	0.96077984	http://www.mirbase.org/cgi-bin/mature.pl?mature_acc=MIMAT0003379
rno-miR-345-3p	655.0821424	688.1888072	739.6456849	673.5888299	668.1663403	761.004003	0.01402956	0.963008999	http://www.mirbase.org/cgi-bin/mature.pl?mature_acc=MIMAT0004655
rno-miR-382-5p	212.9275014	177.5843251	171.4282176	122.9993738	306.3743551	124.9727253	-0.022263431	0.96332848	http://www.mirbase.org/cgi-bin/mature.pl?mature_acc=MIMAT0003201
rno-miR-328b-3p	7.652946909	25.22736558	19.72484875	16.8643424	21.41797045	12.01123021	-0.065231221	0.965136111	http://www.mirbase.org/cgi-bin/mature.pl?mature_acc=MIMAT0017904
rno-miR-187-3p	371.0155313	262.7926973	289.8515797	309.5137569	270.0253197	352.8299608	0.014580242	0.967129844	http://www.mirbase.org/cgi-bin/mature.pl?mature_acc=MIMAT0000864
rno-miR-218a-5p	44340.3457	43631.25859	31790.68933	33939.46037	34787.03756	51980.07359	0.011354264	0.967775913	http://www.mirbase.org/cgi-bin/mature.pl?mature_acc=MIMAT0000888
rno-miR-598-3p	673.4035349	868.0175709	841.4533892	777.7534549	779.6799035	806.6559087	-0.011230357	0.969741431	http://www.mirbase.org/cgi-bin/mature.pl?mature_acc=MIMAT0005325
rno-miR-23a-3p	46976.57766	24740.05199	29557.16377	27960.47056	23003.67117	51207.91968	0.012760711	0.970240161	http://www.mirbase.org/cgi-bin/mature.pl?mature_acc=MIMAT0000792
rno-miR-134-5p	261.2871881	217.6122434	150.6866176	139.8642068	367.4092977	114.2604648	-0.020208659	0.970605169	http://www.mirbase.org/cgi-bin/mature.pl?mature_acc=MIMAT0000840
rno-miR-455-3p	2826.748088	2519.356079	3265.05568	2814.39873	2535.809738	3317.766945	0.009638282	0.971608256	http://www.mirbase.org/cgi-bin/mature.pl?mature_acc=MIMAT0017308
rno-miR-488-3p	108.6913153	108.3638134	158.8941595	122.0181331	118.8219874	138.7119133	0.014535619	0.971996242	http://www.mirbase.org/cgi-bin/mature.pl?mature_acc=MIMAT0005341
rno-miR-379-3p	71.92979775	45.10540515	35.37154474	27.76294089	97.43334948	23.32759459	-0.038092702	0.972284896	http://www.mirbase.org/cgi-bin/mature.pl?mature_acc=MIMAT0004791
rno-miR-221-5p	928.3018915	1101.467735	1020.145527	1019.810646	997.9848354	1015.08218	-0.00795594	0.977546876	http://www.mirbase.org/cgi-bin/mature.pl?mature_acc=MIMAT0017163
rno-miR-181a-5p	214102.625	170380.7964	216116.5453	171044.5122	152568.6044	280380.426	0.00813338	0.977733566	http://www.mirbase.org/cgi-bin/mature.pl?mature_acc=MIMAT0000858
rno-miR-3102	45.14370808	22.25576242	52.93127662	45.63664075	24.30931193	52.3933005	0.026716107	0.980128536	http://www.mirbase.org/cgi-bin/mature.pl?mature_acc=MIMAT0025051
rno-let-7b-3p	486.2580794	600.6364179	710.533199	624.9827695	600.9398965	561.5363222	-0.008247985	0.980451115	http://www.mirbase.org/cgi-bin/mature.pl?mature_acc=MIMAT0004705
rno-miR-99b-5p	88070.99944	126002.7283	151758.1635	138221.0946	120892.9068	108430.531	0.006736067	0.98061674	http://www.mirbase.org/cgi-bin/mature.pl?mature_acc=MIMAT0000821
rno-miR-125b-5p	197875.7939	176001.5009	193006.4756	170216.166	160858.0141	233615.9308	-0.005589275	0.982956451	http://www.mirbase.org/cgi-bin/mature.pl?mature_acc=MIMAT0000830
rno-miR-20b-5p	96.570971	41.60662758	35.38474919	58.5298093	39.85200374	74.08309757	-0.006372446	0.985532852	http://www.mirbase.org/cgi-bin/mature.pl?mature_acc=MIMAT0003211
rno-miR-148b-3p	14290.83769	23252.6482	23847.62852	21009.29673	21795.42273	18376.22818	-0.004957717	0.98609205	http://www.mirbase.org/cgi-bin/mature.pl?mature_acc=MIMAT0000579
rno-miR-23b-3p	56685.26149	41728.7803	53706.05087	47296.20988	42390.47152	61950.36583	-0.004575798	0.986322029	http://www.mirbase.org/cgi-bin/mature.pl?mature_acc=MIMAT0000793
rno-miR-466c-5p	205.4873987	295.1383128	184.9526652	252.9721984	221.9488474	212.6270886	0.004692538	0.989403654	http://www.mirbase.org/cgi-bin/mature.pl?mature_acc=MIMAT0005279
rno-miR-195-5p	6626.7672	4204.515372	3788.703509	3928.446154	3863.702217	6870.880591	0.004393524	0.989582457	http://www.mirbase.org/cgi-bin/mature.pl?mature_acc=MIMAT0000870
rno-miR-148b-5p	280.7898159	370.6716251	309.5847379	318.44216	342.987688	296.1353209	-0.005479019	0.989976919	http://www.mirbase.org/cgi-bin/mature.pl?mature_acc=MIMAT0004645
rno-miR-17-5p	4190.49347	2551.036613	2679.205916	2920.54449	2618.617555	3903.145734	0.003476151	0.991319208	http://www.mirbase.org/cgi-bin/mature.pl?mature_acc=MIMAT0000786
rno-miR-330-3p	351.7610792	368.4424674	413.4436095	365.0665389	289.3127761	476.814168	-0.001476048	0.996187974	http://www.mirbase.org/cgi-bin/mature.pl?mature_acc=MIMAT0000568
rno-miR-872-3p	607.607543	400.1730389	382.3306556	425.5785843	399.5765141	567.0425752	0.003029614	0.996829986	http://www.mirbase.org/cgi-bin/mature.pl?mature_acc=MIMAT0005283
rno-miR-186-5p	7806.907611	9190.406528	8645.245035	9368.772489	8421.476286	7867.038737	0.000815431	0.99759789	http://www.mirbase.org/cgi-bin/mature.pl?mature_acc=MIMAT0000863
rno-miR-18a-5p	21.4177167	14.62990178	9.394001903	9.91186082	20.1980266	15.45965999	0.004470758	1	http://www.mirbase.org/cgi-bin/mature.pl?mature_acc=MIMAT0000787
rno-miR-325-3p	5.418848469	10.72003615	5.217256514	5.950498284	10.54459606	3.339586513	-0.106767197	1	http://www.mirbase.org/cgi-bin/mature.pl?mature_acc=MIMAT0004639
rno-miR-873-3p	6.570667472	15.79299216	22.7928362	18.85557273	15.56506885	9.481650754	-0.039980065	1	http://www.mirbase.org/cgi-bin/mature.pl?mature_acc=MIMAT0017318
rno-miR-17-1-3p	62.27241975	37.86182193	37.43074795	38.68314858	44.43413427	55.98852732	0.019567307	1	http://www.mirbase.org/cgi-bin/mature.pl?mature_acc=MIMAT0004710
rno-miR-33-3p	27.90961294	18.39430304	21.82442305	15.863329	19.32559327	34.05969991	0.029823996	1	http://www.mirbase.org/cgi-bin/mature.pl?mature_acc=MIMAT0017104
rno-miR-369-5p	42.81566069	17.26314752	14.60029995	17.84766359	22.88028583	35.18640492	0.024507686	1	http://www.mirbase.org/cgi-bin/mature.pl?mature_acc=MIMAT0003206
rno-miR-138-1-3p	0.02807612	0.073930634	5.136184197	0	0.063135063	4.184830426	-0.377301789	1	http://www.mirbase.org/cgi-bin/mature.pl?mature_acc=MIMAT0004734
rno-miR-219b	0.02807612	0.073930634	5.136184197	5.967985865	0.067790088	0	0.15743322	1	http://www.mirbase.org/cgi-bin/mature.pl?mature_acc=MIMAT0017882
rno-miR-3099	7.371188142	0.098677651	0.019580861	6.962327122	0.077691543	0	-0.127310668	1	http://www.mirbase.org/cgi-bin/mature.pl?mature_acc=MIMAT0025048
rno-miR-187-5p	7.371188142	0.098677651	0.019580861	4.966517336	0.10022639	3.103493701	0.104711773	1	http://www.mirbase.org/cgi-bin/mature.pl?mature_acc=MIMAT0017144
rno-miR-1247-3p	0.050376815	11.48793483	0.026386014	0	5.915727995	7.183482653	0.095673464	1	http://www.mirbase.org/cgi-bin/mature.pl?mature_acc=MIMAT0035722
rno-miR-3558-5p	0.02807612	0.073930634	5.136184197	4.973510411	0.057509902	0	-0.090730751	1	http://www.mirbase.org/cgi-bin/mature.pl?mature_acc=MIMAT0017825
rno-let-7g-3p	0.037124017	0.098151417	7.193110327	0	0.102736521	7.619707831	-0.045368082	1	http://www.mirbase.org/cgi-bin/mature.pl?mature_acc=MIMAT0035720
rno-miR-1956-5p	7.566482144	8.563370852	11.40720382	8.926366717	7.320114494	11.98495769	0.043619511	1	http://www.mirbase.org/cgi-bin/mature.pl?mature_acc=MIMAT0035735
rno-miR-98-3p	7.515434023	6.128717175	6.24077799	6.943529237	0.191687922	12.44165917	-0.029946653	1	http://www.mirbase.org/cgi-bin/mature.pl?mature_acc=MIMAT0017111
rno-miR-652-5p	13.98424608	14.56702275	12.47900776	15.87490964	7.455538586	18.2733544	0.027630103	1	http://www.mirbase.org/cgi-bin/mature.pl?mature_acc=MIMAT0017321
rno-miR-487b-3p	30.10940432	26.81852983	29.08873365	14.86668814	42.81656785	29.69553156	0.020590277	1	http://www.mirbase.org/cgi-bin/mature.pl?mature_acc=MIMAT0003200
rno-miR-3084a-3p	0.05592507	0.149116912	12.34378933	0	0.156720542	13.66080825	0.018243818	1	http://www.mirbase.org/cgi-bin/mature.pl?mature_acc=MIMAT0035740
rno-miR-299a-3p	29.04650525	32.7351186	24.95502686	24.79677821	52.08595062	9.036337117	-0.015005207	1	http://www.mirbase.org/cgi-bin/mature.pl?mature_acc=MIMAT0017167
rno-miR-193a-3p	20.34373561	12.26586646	10.42159249	6.932616481	12.10655186	23.66999233	-0.012791118	1	http://www.mirbase.org/cgi-bin/mature.pl?mature_acc=MIMAT0000868
rno-miR-32-3p	20.47231289	28.9940886	19.76032612	19.83599467	26.30894378	23.49349188	0.010366772	1	http://www.mirbase.org/cgi-bin/mature.pl?mature_acc=MIMAT0017103
rno-miR-376c-3p	9.485050729	0.120762569	0.023849499	0	5.806601568	3.776673362	-0.009347463	1	http://www.mirbase.org/cgi-bin/mature.pl?mature_acc=MIMAT0003194
rno-miR-130a-5p	28.01588914	29.29008202	41.51575604	33.72937549	24.19890436	39.90238189	-0.008222486	1	http://www.mirbase.org/cgi-bin/mature.pl?mature_acc=MIMAT0017121
rno-miR-331-5p	23.6817382	26.70445	23.90140829	22.81370062	19.3611736	31.93908934	0.006562871	1	http://www.mirbase.org/cgi-bin/mature.pl?mature_acc=MIMAT0017033
rno-miR-298-3p	40.88309694	33.01619042	49.83333713	30.74444336	54.90531398	38.20672392	-0.004007392	1	http://www.mirbase.org/cgi-bin/mature.pl?mature_acc=MIMAT0017166
rno-miR-3541	6.31577621	0.086778361	0.017263961	0	0.095504089	6.938297965	-0.002850576	1	http://www.mirbase.org/cgi-bin/mature.pl?mature_acc=MIMAT0017795
rno-miR-7578	0	0	0	0	0	0	0	1	http://www.mirbase.org/cgi-bin/mature.pl?mature_acc=MIMAT0029579
rno-miR-541-3p	0	0	0	0	0	0	0	1	http://www.mirbase.org/cgi-bin/mature.pl?mature_acc=MIMAT0017213
rno-miR-501-5p	0	0	0	0	0	0	0	1	http://www.mirbase.org/cgi-bin/mature.pl?mature_acc=MIMAT0003116
rno-miR-3072	0	0	0	0	0	0	0	1	http://www.mirbase.org/cgi-bin/mature.pl?mature_acc=MIMAT0025071
rno-miR-874-5p	0	0	0	0	0	0	0	1	http://www.mirbase.org/cgi-bin/mature.pl?mature_acc=MIMAT0017290
rno-miR-320-5p	0	0	0	0	0	0	0	1	http://www.mirbase.org/cgi-bin/mature.pl?mature_acc=MIMAT0017168
rno-miR-494-5p	0	0	0	0	0	0	0	1	http://www.mirbase.org/cgi-bin/mature.pl?mature_acc=MIMAT0017218
rno-miR-1956-3p	0	0	0	0	0	0	0	1	http://www.mirbase.org/cgi-bin/mature.pl?mature_acc=MIMAT0035736
rno-miR-301b-5p	0	0	0	0	0	0	0	1	http://www.mirbase.org/cgi-bin/mature.pl?mature_acc=MIMAT0017300
rno-miR-667-5p	0	0	0	0	0	0	0	1	http://www.mirbase.org/cgi-bin/mature.pl?mature_acc=MIMAT0017369
rno-miR-203a-5p	0	0	0	0	0	0	0	1	http://www.mirbase.org/cgi-bin/mature.pl?mature_acc=MIMAT0017153
rno-miR-34a-3p	0	0	0	0	0	0	0	1	http://www.mirbase.org/cgi-bin/mature.pl?mature_acc=MIMAT0017106
rno-miR-326-5p	0	0	0	0	0	0	0	1	http://www.mirbase.org/cgi-bin/mature.pl?mature_acc=MIMAT0017028
rno-miR-301b-3p	0	0	0	0	0	0	0	1	http://www.mirbase.org/cgi-bin/mature.pl?mature_acc=MIMAT0005304
rno-miR-292-5p	0	0	0	0	0	0	0	1	http://www.mirbase.org/cgi-bin/mature.pl?mature_acc=MIMAT0000896
rno-miR-363-5p	0	0	0	0	0	0	0	1	http://www.mirbase.org/cgi-bin/mature.pl?mature_acc=MIMAT0003209
rno-miR-653-3p	0	0	0	0	0	0	0	1	http://www.mirbase.org/cgi-bin/mature.pl?mature_acc=MIMAT0017361
rno-miR-466d	0	0	0	0	0	0	0	1	http://www.mirbase.org/cgi-bin/mature.pl?mature_acc=MIMAT0017824
rno-miR-497-3p	0	0	0	0	0	0	0	1	http://www.mirbase.org/cgi-bin/mature.pl?mature_acc=MIMAT0017230
rno-miR-421-5p	0	0	0	0	0	0	0	1	http://www.mirbase.org/cgi-bin/mature.pl?mature_acc=MIMAT0001320
rno-miR-743a-3p	0	0	0	0	0	0	0	1	http://www.mirbase.org/cgi-bin/mature.pl?mature_acc=MIMAT0005334
rno-miR-188-3p	0	0	0	0	0	0	0	1	http://www.mirbase.org/cgi-bin/mature.pl?mature_acc=MIMAT0017297
rno-miR-3065-3p	0	0	0	0	0	0	0	1	http://www.mirbase.org/cgi-bin/mature.pl?mature_acc=MIMAT0017840
rno-miR-365-5p	0	0	0	0	0	0	0	1	http://www.mirbase.org/cgi-bin/mature.pl?mature_acc=MIMAT0017184
rno-miR-3590-3p	0	0	0	0	0	0	0	1	http://www.mirbase.org/cgi-bin/mature.pl?mature_acc=MIMAT0017890
rno-miR-3586-3p	0	0	0	0	0	0	0	1	http://www.mirbase.org/cgi-bin/mature.pl?mature_acc=MIMAT0017881
rno-miR-103-1-5p	0	0	0	0	0	0	0	1	http://www.mirbase.org/cgi-bin/mature.pl?mature_acc=MIMAT0017114
rno-miR-370-5p	0	0	0	0	0	0	0	1	http://www.mirbase.org/cgi-bin/mature.pl?mature_acc=MIMAT0017202
rno-miR-214-5p	0	0	0	0	0	0	0	1	http://www.mirbase.org/cgi-bin/mature.pl?mature_acc=MIMAT0017159
rno-miR-218a-2-3p	0	0	0	0	0	0	0	1	http://www.mirbase.org/cgi-bin/mature.pl?mature_acc=MIMAT0004740
rno-miR-300-5p	0	0	0	0	0	0	0	1	http://www.mirbase.org/cgi-bin/mature.pl?mature_acc=MIMAT0004743
rno-miR-299b-5p	0	0	0	0	0	0	0	1	http://www.mirbase.org/cgi-bin/mature.pl?mature_acc=MIMAT0017833
rno-miR-349	0	0	0	0	0	0	0	1	http://www.mirbase.org/cgi-bin/mature.pl?mature_acc=MIMAT0000599
rno-miR-551b-5p	0	0	0	0	0	0	0	1	http://www.mirbase.org/cgi-bin/mature.pl?mature_acc=MIMAT0017335
rno-miR-103-2-5p	0	0	0	0	0	0	0	1	http://www.mirbase.org/cgi-bin/mature.pl?mature_acc=MIMAT0017113
rno-miR-412-3p	0	0	0	0	0	0	0	1	http://www.mirbase.org/cgi-bin/mature.pl?mature_acc=MIMAT0003124
rno-miR-3593-3p	0	0	0	0	0	0	0	1	http://www.mirbase.org/cgi-bin/mature.pl?mature_acc=MIMAT0017897
rno-miR-6215	0	0	0	0	0	0	0	1	http://www.mirbase.org/cgi-bin/mature.pl?mature_acc=MIMAT0024854
rno-miR-377-5p	0	0	0	0	0	0	0	1	http://www.mirbase.org/cgi-bin/mature.pl?mature_acc=MIMAT0017203
rno-miR-376c-5p	0	0	0	0	0	0	0	1	http://www.mirbase.org/cgi-bin/mature.pl?mature_acc=MIMAT0017219
rno-miR-433-5p	0	0	0	0	0	0	0	1	http://www.mirbase.org/cgi-bin/mature.pl?mature_acc=MIMAT0017192
rno-miR-764-3p	0	0	0	0	0	0	0	1	http://www.mirbase.org/cgi-bin/mature.pl?mature_acc=MIMAT0017370
rno-miR-3583-5p	0	0	0	0	0	0	0	1	http://www.mirbase.org/cgi-bin/mature.pl?mature_acc=MIMAT0017873
rno-miR-154-3p	0	0	0	0	0	0	0	1	http://www.mirbase.org/cgi-bin/mature.pl?mature_acc=MIMAT0017136
rno-miR-3557-3p	0	0	0	0	0	0	0	1	http://www.mirbase.org/cgi-bin/mature.pl?mature_acc=MIMAT0017820
rno-miR-134-3p	0	0	0	0	0	0	0	1	http://www.mirbase.org/cgi-bin/mature.pl?mature_acc=MIMAT0017125
rno-miR-488-5p	0	0	0	0	0	0	0	1	http://www.mirbase.org/cgi-bin/mature.pl?mature_acc=MIMAT0017320
rno-miR-881-3p	0	0	0	0	0	0	0	1	http://www.mirbase.org/cgi-bin/mature.pl?mature_acc=MIMAT0005289
rno-miR-135b-5p	0	0	0	0	0	0	0	1	http://www.mirbase.org/cgi-bin/mature.pl?mature_acc=MIMAT0000611
rno-miR-336-5p	0	0	0	0	0	0	0	1	http://www.mirbase.org/cgi-bin/mature.pl?mature_acc=MIMAT0000576
rno-miR-743b-5p	0	0	0	0	0	0	0	1	http://www.mirbase.org/cgi-bin/mature.pl?mature_acc=MIMAT0017288
rno-miR-15a-3p	0	0	0	0	0	0	0	1	http://www.mirbase.org/cgi-bin/mature.pl?mature_acc=MIMAT0035729
rno-miR-487b-5p	0	0	0	0	0	0	0	1	http://www.mirbase.org/cgi-bin/mature.pl?mature_acc=MIMAT0017221
rno-miR-29b-1-5p	0	0	0	0	0	0	0	1	http://www.mirbase.org/cgi-bin/mature.pl?mature_acc=MIMAT0005445
rno-miR-376a-3p	0	0	0	0	0	0	0	1	http://www.mirbase.org/cgi-bin/mature.pl?mature_acc=MIMAT0003198
rno-miR-6326	0	0	0	0	0	0	0	1	http://www.mirbase.org/cgi-bin/mature.pl?mature_acc=MIMAT0025065
rno-miR-3576	0	0	0	0	0	0	0	1	http://www.mirbase.org/cgi-bin/mature.pl?mature_acc=MIMAT0017862
rno-miR-186-3p	0	0	0	0	0	0	0	1	http://www.mirbase.org/cgi-bin/mature.pl?mature_acc=MIMAT0017143
rno-miR-5132-3p	0	0	0	0	0	0	0	1	http://www.mirbase.org/cgi-bin/mature.pl?mature_acc=MIMAT0035751
rno-miR-1896	0	0	0	0	0	0	0	1	http://www.mirbase.org/cgi-bin/mature.pl?mature_acc=MIMAT0035732
rno-miR-3557-5p	0	0	0	0	0	0	0	1	http://www.mirbase.org/cgi-bin/mature.pl?mature_acc=MIMAT0017819
rno-miR-802-3p	0	0	0	0	0	0	0	1	http://www.mirbase.org/cgi-bin/mature.pl?mature_acc=MIMAT0017362
rno-miR-3568	0	0	0	0	0	0	0	1	http://www.mirbase.org/cgi-bin/mature.pl?mature_acc=MIMAT0017848
rno-miR-217-3p	0	0	0	0	0	0	0	1	http://www.mirbase.org/cgi-bin/mature.pl?mature_acc=MIMAT0017161
rno-miR-196a-5p	0	0	0	0	0	0	0	1	http://www.mirbase.org/cgi-bin/mature.pl?mature_acc=MIMAT0000871
rno-miR-153-5p	0	0	0	0	0	0	0	1	http://www.mirbase.org/cgi-bin/mature.pl?mature_acc=MIMAT0017135
rno-miR-711	0	0	0	0	0	0	0	1	http://www.mirbase.org/cgi-bin/mature.pl?mature_acc=MIMAT0012859
rno-miR-3544	0	0	0	0	0	0	0	1	http://www.mirbase.org/cgi-bin/mature.pl?mature_acc=MIMAT0017798
rno-miR-3596b	0	0	0	0	0	0	0	1	http://www.mirbase.org/cgi-bin/mature.pl?mature_acc=MIMAT0017871
rno-miR-3580-3p	0	0	0	0	0	0	0	1	http://www.mirbase.org/cgi-bin/mature.pl?mature_acc=MIMAT0017869
rno-miR-96-3p	0	0	0	0	0	0	0	1	http://www.mirbase.org/cgi-bin/mature.pl?mature_acc=MIMAT0017110
rno-miR-3575	0	0	0	0	0	0	0	1	http://www.mirbase.org/cgi-bin/mature.pl?mature_acc=MIMAT0017861
rno-miR-347	0	0	0	0	0	0	0	1	http://www.mirbase.org/cgi-bin/mature.pl?mature_acc=MIMAT0000598
rno-miR-3596d	0	0	0	0	0	0	0	1	http://www.mirbase.org/cgi-bin/mature.pl?mature_acc=MIMAT0017823
rno-miR-742-3p	0	0	0	0	0	0	0	1	http://www.mirbase.org/cgi-bin/mature.pl?mature_acc=MIMAT0005333
rno-miR-741-5p	0	0	0	0	0	0	0	1	http://www.mirbase.org/cgi-bin/mature.pl?mature_acc=MIMAT0017901
rno-miR-1193-5p	0	0	0	0	0	0	0	1	http://www.mirbase.org/cgi-bin/mature.pl?mature_acc=MIMAT0017858
rno-miR-666-5p	0	0	0	0	0	0	0	1	http://www.mirbase.org/cgi-bin/mature.pl?mature_acc=MIMAT0012855
rno-miR-1188-3p	0	0	0	0	0	0	0	1	http://www.mirbase.org/cgi-bin/mature.pl?mature_acc=MIMAT0017855
rno-miR-196c-3p	0	0	0	0	0	0	0	1	http://www.mirbase.org/cgi-bin/mature.pl?mature_acc=MIMAT0017299
rno-miR-743a-5p	0	0	0	0	0	0	0	1	http://www.mirbase.org/cgi-bin/mature.pl?mature_acc=MIMAT0017315
rno-miR-7a-2-3p	0	0	0	0	0	0	0	1	http://www.mirbase.org/cgi-bin/mature.pl?mature_acc=MIMAT0017091
rno-miR-410-5p	0	0	0	0	0	0	0	1	http://www.mirbase.org/cgi-bin/mature.pl?mature_acc=MIMAT0017303
rno-miR-294	0	0	0	0	0	0	0	1	http://www.mirbase.org/cgi-bin/mature.pl?mature_acc=MIMAT0012848
rno-miR-19b-2-5p	0	0	0	0	0	0	0	1	http://www.mirbase.org/cgi-bin/mature.pl?mature_acc=MIMAT0017097
rno-miR-3584-5p	0	0	0	0	0	0	0	1	http://www.mirbase.org/cgi-bin/mature.pl?mature_acc=MIMAT0017875
rno-miR-3573-3p	0	0	0	0	0	0	0	1	http://www.mirbase.org/cgi-bin/mature.pl?mature_acc=MIMAT0017857
rno-miR-3551-3p	0	0	0	0	0	0	0	1	http://www.mirbase.org/cgi-bin/mature.pl?mature_acc=MIMAT0017810
rno-miR-375-5p	0	0	0	0	0	0	0	1	http://www.mirbase.org/cgi-bin/mature.pl?mature_acc=MIMAT0017301
rno-miR-101b-5p	0	0	0	0	0	0	0	1	http://www.mirbase.org/cgi-bin/mature.pl?mature_acc=MIMAT0017045
rno-miR-664-1-5p	0	0	0	0	0	0	0	1	http://www.mirbase.org/cgi-bin/mature.pl?mature_acc=MIMAT0017228
rno-miR-539-3p	0	0	0	0	0	0	0	1	http://www.mirbase.org/cgi-bin/mature.pl?mature_acc=MIMAT0017212
rno-miR-344b-3p	0	0	0	0	0	0	0	1	http://www.mirbase.org/cgi-bin/mature.pl?mature_acc=MIMAT0017812
rno-miR-761	0	0	0	0	0	0	0	1	http://www.mirbase.org/cgi-bin/mature.pl?mature_acc=MIMAT0012853
rno-miR-1188-5p	0	0	0	0	0	0	0	1	http://www.mirbase.org/cgi-bin/mature.pl?mature_acc=MIMAT0017854
rno-miR-489-3p	0	0	0	0	0	0	0	1	http://www.mirbase.org/cgi-bin/mature.pl?mature_acc=MIMAT0003113
rno-miR-327	0	0	0	0	0	0	0	1	http://www.mirbase.org/cgi-bin/mature.pl?mature_acc=MIMAT0000561
rno-miR-206-5p	0	0	0	0	0	0	0	1	http://www.mirbase.org/cgi-bin/mature.pl?mature_acc=MIMAT0017154
rno-miR-218b	0	0	0	0	0	0	0	1	http://www.mirbase.org/cgi-bin/mature.pl?mature_acc=MIMAT0017838
rno-miR-202-3p	0	0	0	0	0	0	0	1	http://www.mirbase.org/cgi-bin/mature.pl?mature_acc=MIMAT0017355
rno-miR-92a-2-5p	0	0	0	0	0	0	0	1	http://www.mirbase.org/cgi-bin/mature.pl?mature_acc=MIMAT0017108
rno-miR-31b	0	0	0	0	0	0	0	1	http://www.mirbase.org/cgi-bin/mature.pl?mature_acc=MIMAT0017816
rno-miR-153-3p	0	0	0	0	0	0	0	1	http://www.mirbase.org/cgi-bin/mature.pl?mature_acc=MIMAT0000855
rno-miR-632	0	0	0	0	0	0	0	1	http://www.mirbase.org/cgi-bin/mature.pl?mature_acc=MIMAT0012837
rno-miR-3593-5p	0	0	0	0	0	0	0	1	http://www.mirbase.org/cgi-bin/mature.pl?mature_acc=MIMAT0017896
rno-miR-6323	0	0	0	0	0	0	0	1	http://www.mirbase.org/cgi-bin/mature.pl?mature_acc=MIMAT0025062
rno-miR-463-3p	0	0	0	0	0	0	0	1	http://www.mirbase.org/cgi-bin/mature.pl?mature_acc=MIMAT0005317
rno-miR-3085	0	0	0	0	0	0	0	1	http://www.mirbase.org/cgi-bin/mature.pl?mature_acc=MIMAT0017805
rno-miR-219a-2-3p	0	0	0	0	0	0	0	1	http://www.mirbase.org/cgi-bin/mature.pl?mature_acc=MIMAT0005446
rno-miR-742-5p	0	0	0	0	0	0	0	1	http://www.mirbase.org/cgi-bin/mature.pl?mature_acc=MIMAT0017314
rno-miR-760-5p	0	0	0	0	0	0	0	1	http://www.mirbase.org/cgi-bin/mature.pl?mature_acc=MIMAT0005336
rno-miR-802-5p	0	0	0	0	0	0	0	1	http://www.mirbase.org/cgi-bin/mature.pl?mature_acc=MIMAT0012840
rno-miR-149-3p	0	0	0	0	0	0	0	1	http://www.mirbase.org/cgi-bin/mature.pl?mature_acc=MIMAT0035727
rno-miR-208b-3p	0	0	0	0	0	0	0	1	http://www.mirbase.org/cgi-bin/mature.pl?mature_acc=MIMAT0017845
rno-miR-6330	0	0	0	0	0	0	0	1	http://www.mirbase.org/cgi-bin/mature.pl?mature_acc=MIMAT0025069
rno-miR-598-5p	0	0	0	0	0	0	0	1	http://www.mirbase.org/cgi-bin/mature.pl?mature_acc=MIMAT0005324
rno-miR-3590-5p	0	0	0	0	0	0	0	1	http://www.mirbase.org/cgi-bin/mature.pl?mature_acc=MIMAT0017889
rno-miR-137-3p	0	0	0	0	0	0	0	1	http://www.mirbase.org/cgi-bin/mature.pl?mature_acc=MIMAT0000843
rno-miR-496-5p	0	0	0	0	0	0	0	1	http://www.mirbase.org/cgi-bin/mature.pl?mature_acc=MIMAT0017372
rno-miR-1199-5p	0	0	0	0	0	0	0	1	http://www.mirbase.org/cgi-bin/mature.pl?mature_acc=MIMAT0031125
rno-miR-489-5p	0	0	0	0	0	0	0	1	http://www.mirbase.org/cgi-bin/mature.pl?mature_acc=MIMAT0017196
rno-miR-3574	0	0	0	0	0	0	0	1	http://www.mirbase.org/cgi-bin/mature.pl?mature_acc=MIMAT0017860
rno-miR-292-3p	0	0	0	0	0	0	0	1	http://www.mirbase.org/cgi-bin/mature.pl?mature_acc=MIMAT0000897
rno-miR-3596a	0	0	0	0	0	0	0	1	http://www.mirbase.org/cgi-bin/mature.pl?mature_acc=MIMAT0017886
rno-miR-3596c	0	0	0	0	0	0	0	1	http://www.mirbase.org/cgi-bin/mature.pl?mature_acc=MIMAT0017877
rno-miR-465-5p	0	0	0	0	0	0	0	1	http://www.mirbase.org/cgi-bin/mature.pl?mature_acc=MIMAT0012850
rno-miR-3084b-3p	0	0	0	0	0	0	0	1	http://www.mirbase.org/cgi-bin/mature.pl?mature_acc=MIMAT0035744
rno-miR-880-5p	0	0	0	0	0	0	0	1	http://www.mirbase.org/cgi-bin/mature.pl?mature_acc=MIMAT0017292
rno-miR-190a-3p	0	0	0	0	0	0	0	1	http://www.mirbase.org/cgi-bin/mature.pl?mature_acc=MIMAT0017145
rno-miR-3579	0	0	0	0	0	0	0	1	http://www.mirbase.org/cgi-bin/mature.pl?mature_acc=MIMAT0017867
rno-miR-3580-5p	0	0	0	0	0	0	0	1	http://www.mirbase.org/cgi-bin/mature.pl?mature_acc=MIMAT0017868
rno-miR-1-5p	0	0	0	0	0	0	0	1	http://www.mirbase.org/cgi-bin/mature.pl?mature_acc=MIMAT0003162
rno-miR-471-5p	0	0	0	0	0	0	0	1	http://www.mirbase.org/cgi-bin/mature.pl?mature_acc=MIMAT0005318
rno-miR-297	0	0	0	0	0	0	0	1	http://www.mirbase.org/cgi-bin/mature.pl?mature_acc=MIMAT0000899
rno-miR-295-5p	0	0	0	0	0	0	0	1	http://www.mirbase.org/cgi-bin/mature.pl?mature_acc=MIMAT0012849
rno-miR-291a-5p	0	0	0	0	0	0	0	1	http://www.mirbase.org/cgi-bin/mature.pl?mature_acc=MIMAT0000894
rno-miR-3586-5p	0	0	0	0	0	0	0	1	http://www.mirbase.org/cgi-bin/mature.pl?mature_acc=MIMAT0017880
rno-miR-343	0	0	0	0	0	0	0	1	http://www.mirbase.org/cgi-bin/mature.pl?mature_acc=MIMAT0000591
rno-miR-137-5p	0	0	0	0	0	0	0	1	http://www.mirbase.org/cgi-bin/mature.pl?mature_acc=MIMAT0017126
rno-miR-1199-3p	0	0	0	0	0	0	0	1	http://www.mirbase.org/cgi-bin/mature.pl?mature_acc=MIMAT0031126
rno-miR-6333	0	0	0	0	0	0	0	1	http://www.mirbase.org/cgi-bin/mature.pl?mature_acc=MIMAT0025074
rno-miR-381-5p	0	0	0	0	0	0	0	1	http://www.mirbase.org/cgi-bin/mature.pl?mature_acc=MIMAT0017220
rno-miR-293-5p	0	0	0	0	0	0	0	1	http://www.mirbase.org/cgi-bin/mature.pl?mature_acc=MIMAT0012847
rno-miR-291a-3p	0	0	0	0	0	0	0	1	http://www.mirbase.org/cgi-bin/mature.pl?mature_acc=MIMAT0000895
rno-miR-770-5p	0	0	0	0	0	0	0	1	http://www.mirbase.org/cgi-bin/mature.pl?mature_acc=MIMAT0005338
rno-miR-196c-5p	0	0	0	0	0	0	0	1	http://www.mirbase.org/cgi-bin/mature.pl?mature_acc=MIMAT0005303
rno-miR-383-3p	0	0	0	0	0	0	0	1	http://www.mirbase.org/cgi-bin/mature.pl?mature_acc=MIMAT0017197
rno-miR-344g	0	0	0	0	0	0	0	1	http://www.mirbase.org/cgi-bin/mature.pl?mature_acc=MIMAT0025052
rno-miR-290	0	0	0	0	0	0	0	1	http://www.mirbase.org/cgi-bin/mature.pl?mature_acc=MIMAT0000893
rno-miR-1297	0	0	0	0	0	0	0	1	http://www.mirbase.org/cgi-bin/mature.pl?mature_acc=MIMAT0035723
rno-miR-3551-5p	0	0	0	0	0	0	0	1	http://www.mirbase.org/cgi-bin/mature.pl?mature_acc=MIMAT0017809
rno-miR-666-3p	0	0	0	0	0	0	0	1	http://www.mirbase.org/cgi-bin/mature.pl?mature_acc=MIMAT0017371
rno-miR-6321	0	0	0	0	0	0	0	1	http://www.mirbase.org/cgi-bin/mature.pl?mature_acc=MIMAT0025059
rno-miR-875	0	0	0	0	0	0	0	1	http://www.mirbase.org/cgi-bin/mature.pl?mature_acc=MIMAT0012842
rno-miR-880-3p	0	0	0	0	0	0	0	1	http://www.mirbase.org/cgi-bin/mature.pl?mature_acc=MIMAT0005288
rno-miR-762	0	0	0	0	0	0	0	1	http://www.mirbase.org/cgi-bin/mature.pl?mature_acc=MIMAT0035752
rno-miR-543-5p	0	0	0	0	0	0	0	1	http://www.mirbase.org/cgi-bin/mature.pl?mature_acc=MIMAT0004787
rno-miR-208b-5p	0	0	0	0	0	0	0	1	http://www.mirbase.org/cgi-bin/mature.pl?mature_acc=MIMAT0017844
rno-miR-293-3p	0	0	0	0	0	0	0	1	http://www.mirbase.org/cgi-bin/mature.pl?mature_acc=MIMAT0017365
rno-miR-202-5p	0	0	0	0	0	0	0	1	http://www.mirbase.org/cgi-bin/mature.pl?mature_acc=MIMAT0012822
rno-miR-544-3p	0	0	0	0	0	0	0	1	http://www.mirbase.org/cgi-bin/mature.pl?mature_acc=MIMAT0012831
rno-miR-6316	0	0	0	0	0	0	0	1	http://www.mirbase.org/cgi-bin/mature.pl?mature_acc=MIMAT0025053
rno-miR-3570	0	0	0	0	0	0	0	1	http://www.mirbase.org/cgi-bin/mature.pl?mature_acc=MIMAT0017850
rno-miR-6322	0	0	0	0	0	0	0	1	http://www.mirbase.org/cgi-bin/mature.pl?mature_acc=MIMAT0025061
rno-miR-133c	0	0	0	0	0	0	0	1	http://www.mirbase.org/cgi-bin/mature.pl?mature_acc=MIMAT0017872
rno-miR-3587	0	0	0	0	0	0	0	1	http://www.mirbase.org/cgi-bin/mature.pl?mature_acc=MIMAT0017883
rno-miR-190b-3p	0	0	0	0	0	0	0	1	http://www.mirbase.org/cgi-bin/mature.pl?mature_acc=MIMAT0017298
rno-miR-448-5p	0	0	0	0	0	0	0	1	http://www.mirbase.org/cgi-bin/mature.pl?mature_acc=MIMAT0017177
rno-miR-344b-5p	0	0	0	0	0	0	0	1	http://www.mirbase.org/cgi-bin/mature.pl?mature_acc=MIMAT0017811
rno-miR-3561-3p	0	0	0	0	0	0	0	1	http://www.mirbase.org/cgi-bin/mature.pl?mature_acc=MIMAT0017831
rno-miR-6325	0	0	0	0	0	0	0	1	http://www.mirbase.org/cgi-bin/mature.pl?mature_acc=MIMAT0025064
rno-miR-3543	0	0	0	0	0	0	0	1	http://www.mirbase.org/cgi-bin/mature.pl?mature_acc=MIMAT0017797
rno-miR-471-3p	0	0	0	0	0	0	0	1	http://www.mirbase.org/cgi-bin/mature.pl?mature_acc=MIMAT0017310
rno-miR-344b-1-3p	0	0	0	0	0	0	0	1	http://www.mirbase.org/cgi-bin/mature.pl?mature_acc=MIMAT0017894
rno-miR-196b-3p	0	0	0	0	0	0	0	1	http://www.mirbase.org/cgi-bin/mature.pl?mature_acc=MIMAT0017171
rno-miR-3573-5p	0	0	0	0	0	0	0	1	http://www.mirbase.org/cgi-bin/mature.pl?mature_acc=MIMAT0017856
rno-miR-3589	0	0	0	0	0	0	0	1	http://www.mirbase.org/cgi-bin/mature.pl?mature_acc=MIMAT0017888
rno-miR-133b-5p	0	0	0	0	0	0	0	1	http://www.mirbase.org/cgi-bin/mature.pl?mature_acc=MIMAT0017205
rno-miR-615	0	0	0	0	0	0	0	1	http://www.mirbase.org/cgi-bin/mature.pl?mature_acc=MIMAT0012835
rno-miR-185-3p	0	0	0	0	0	0	0	1	http://www.mirbase.org/cgi-bin/mature.pl?mature_acc=MIMAT0017142
rno-miR-881-5p	0	0	0	0	0	0	0	1	http://www.mirbase.org/cgi-bin/mature.pl?mature_acc=MIMAT0017293
rno-miR-3553	0	0	0	0	0	0	0	1	http://www.mirbase.org/cgi-bin/mature.pl?mature_acc=MIMAT0017814
rno-miR-3564	0	0	0	0	0	0	0	1	http://www.mirbase.org/cgi-bin/mature.pl?mature_acc=MIMAT0017837
rno-miR-500-5p	0	0	0	0	0	0	0	1	http://www.mirbase.org/cgi-bin/mature.pl?mature_acc=MIMAT0017311
rno-miR-291b	0	0	0	0	0	0	0	1	http://www.mirbase.org/cgi-bin/mature.pl?mature_acc=MIMAT0017822
rno-miR-3065-5p	0	0	0	0	0	0	0	1	http://www.mirbase.org/cgi-bin/mature.pl?mature_acc=MIMAT0017839
rno-miR-9b-5p	0	0	0	0	0	0	0	1	http://www.mirbase.org/cgi-bin/mature.pl?mature_acc=MIMAT0017835
rno-miR-344i	0	0	0	0	0	0	0	1	http://www.mirbase.org/cgi-bin/mature.pl?mature_acc=MIMAT0025049
rno-miR-544-5p	0	0	0	0	0	0	0	1	http://www.mirbase.org/cgi-bin/mature.pl?mature_acc=MIMAT0017359
rno-miR-878	0	0	0	0	0	0	0	1	http://www.mirbase.org/cgi-bin/mature.pl?mature_acc=MIMAT0005286
rno-miR-216b-3p	0	0	0	0	0	0	0	1	http://www.mirbase.org/cgi-bin/mature.pl?mature_acc=MIMAT0017847
rno-miR-122b	0	0	0	0	0	0	0	1	http://www.mirbase.org/cgi-bin/mature.pl?mature_acc=MIMAT0017893
rno-miR-409b	0	0	0	0	0	0	0	1	http://www.mirbase.org/cgi-bin/mature.pl?mature_acc=MIMAT0017870
rno-miR-107-5p	0	0	0	0	0	0	0	1	http://www.mirbase.org/cgi-bin/mature.pl?mature_acc=MIMAT0017115
rno-miR-3548	0	0	0	0	0	0	0	1	http://www.mirbase.org/cgi-bin/mature.pl?mature_acc=MIMAT0017806
rno-miR-6317	0	0	0	0	0	0	0	1	http://www.mirbase.org/cgi-bin/mature.pl?mature_acc=MIMAT0025054
rno-miR-3550	0	0	0	0	0	0	0	1	http://www.mirbase.org/cgi-bin/mature.pl?mature_acc=MIMAT0017808
rno-miR-344a-5p	0	0	0	0	0	0	0	1	http://www.mirbase.org/cgi-bin/mature.pl?mature_acc=MIMAT0004654
rno-miR-709	0	0	0	0	0	0	0	1	http://www.mirbase.org/cgi-bin/mature.pl?mature_acc=MIMAT0044471
rno-miR-6320	0	0	0	0	0	0	0	1	http://www.mirbase.org/cgi-bin/mature.pl?mature_acc=MIMAT0025058
rno-miR-3588	0	0	0	0	0	0	0	1	http://www.mirbase.org/cgi-bin/mature.pl?mature_acc=MIMAT0017887
rno-miR-128-2-5p	0	0	0	0	0	0	0	1	http://www.mirbase.org/cgi-bin/mature.pl?mature_acc=MIMAT0017119
rno-miR-126b	0	0	0	0	0	0	0	1	http://www.mirbase.org/cgi-bin/mature.pl?mature_acc=MIMAT0017843
rno-miR-679	0	0	0	0	0	0	0	1	http://www.mirbase.org/cgi-bin/mature.pl?mature_acc=MIMAT0025072
rno-miR-465-3p	0	0	0	0	0	0	0	1	http://www.mirbase.org/cgi-bin/mature.pl?mature_acc=MIMAT0017367
rno-miR-3592	0	0	0	0	0	0	0	1	http://www.mirbase.org/cgi-bin/mature.pl?mature_acc=MIMAT0017895
rno-miR-3571	0	0	0	0	0	0	0	1	http://www.mirbase.org/cgi-bin/mature.pl?mature_acc=MIMAT0017851
rno-miR-758-5p	0	0	0	0	0	0	0	1	http://www.mirbase.org/cgi-bin/mature.pl?mature_acc=MIMAT0017316
rno-miR-883-3p	0	0	0	0	0	0	0	1	http://www.mirbase.org/cgi-bin/mature.pl?mature_acc=MIMAT0005290
rno-miR-203b-5p	0	0	0	0	0	0	0	1	http://www.mirbase.org/cgi-bin/mature.pl?mature_acc=MIMAT0017799
rno-miR-935	0	0	0	0	0	0	0	1	http://www.mirbase.org/cgi-bin/mature.pl?mature_acc=MIMAT0012845
rno-miR-328a-5p	0	0	0	0	0	0	0	1	http://www.mirbase.org/cgi-bin/mature.pl?mature_acc=MIMAT0017029
rno-miR-9b-3p	0	0	0	0	0	0	0	1	http://www.mirbase.org/cgi-bin/mature.pl?mature_acc=MIMAT0017836
rno-miR-3546	0	0	0	0	0	0	0	1	http://www.mirbase.org/cgi-bin/mature.pl?mature_acc=MIMAT0017801
rno-miR-883-5p	0	0	0	0	0	0	0	1	http://www.mirbase.org/cgi-bin/mature.pl?mature_acc=MIMAT0017294
rno-miR-678	0	0	0	0	0	0	0	1	http://www.mirbase.org/cgi-bin/mature.pl?mature_acc=MIMAT0012857
rno-miR-6334	0	0	0	0	0	0	0	1	http://www.mirbase.org/cgi-bin/mature.pl?mature_acc=MIMAT0025075
rno-miR-568	0	0	0	0	0	0	0	1	http://www.mirbase.org/cgi-bin/mature.pl?mature_acc=MIMAT0012832
rno-miR-6327	0	0	0	0	0	0	0	1	http://www.mirbase.org/cgi-bin/mature.pl?mature_acc=MIMAT0025066
rno-miR-377-3p	0	0	0	0	0	0	0	1	http://www.mirbase.org/cgi-bin/mature.pl?mature_acc=MIMAT0003123
rno-miR-499-3p	0	0	0	0	0	0	0	1	http://www.mirbase.org/cgi-bin/mature.pl?mature_acc=MIMAT0017227
rno-miR-871-5p	0	0	0	0	0	0	0	1	http://www.mirbase.org/cgi-bin/mature.pl?mature_acc=MIMAT0005281
rno-miR-759	0	0	0	0	0	0	0	1	http://www.mirbase.org/cgi-bin/mature.pl?mature_acc=MIMAT0012856
rno-miR-3561-5p	0	0	0	0	0	0	0	1	http://www.mirbase.org/cgi-bin/mature.pl?mature_acc=MIMAT0017830
rno-miR-665	0	0	0	0	0	0	0	1	http://www.mirbase.org/cgi-bin/mature.pl?mature_acc=MIMAT0012844
rno-miR-207	0	0	0	0	0	0	0	1	http://www.mirbase.org/cgi-bin/mature.pl?mature_acc=MIMAT0003115
rno-miR-3560	0	0	0	0	0	0	0	1	http://www.mirbase.org/cgi-bin/mature.pl?mature_acc=MIMAT0017829
rno-miR-196a-3p	0	0	0	0	0	0	0	1	http://www.mirbase.org/cgi-bin/mature.pl?mature_acc=MIMAT0004737
rno-miR-323-5p	0	0	0	0	0	0	0	1	http://www.mirbase.org/cgi-bin/mature.pl?mature_acc=MIMAT0004637
rno-miR-336-3p	0	0	0	0	0	0	0	1	http://www.mirbase.org/cgi-bin/mature.pl?mature_acc=MIMAT0017034
rno-miR-122-3p	0	0	0	0	0	0	0	1	http://www.mirbase.org/cgi-bin/mature.pl?mature_acc=MIMAT0017116
rno-miR-1912-5p	0	0	0	0	0	0	0	1	http://www.mirbase.org/cgi-bin/mature.pl?mature_acc=MIMAT0017864
rno-miR-191b	0	0	0	0	0	0	0	1	http://www.mirbase.org/cgi-bin/mature.pl?mature_acc=MIMAT0017817
rno-miR-19a-5p	0	0	0	0	0	0	0	1	http://www.mirbase.org/cgi-bin/mature.pl?mature_acc=MIMAT0017098
rno-miR-105	0	0	0	0	0	0	0	1	http://www.mirbase.org/cgi-bin/mature.pl?mature_acc=MIMAT0012825
rno-miR-124-5p	0	0	0	0	0	0	0	1	http://www.mirbase.org/cgi-bin/mature.pl?mature_acc=MIMAT0004728
rno-miR-628	0	0	0	0	0	0	0	1	http://www.mirbase.org/cgi-bin/mature.pl?mature_acc=MIMAT0012836
rno-miR-3562	0	0	0	0	0	0	0	1	http://www.mirbase.org/cgi-bin/mature.pl?mature_acc=MIMAT0017832
rno-miR-3556a	0	0	0	0	0	0	0	1	http://www.mirbase.org/cgi-bin/mature.pl?mature_acc=MIMAT0017821
rno-miR-3549	0	0	0	0	0	0	0	1	http://www.mirbase.org/cgi-bin/mature.pl?mature_acc=MIMAT0017807
rno-miR-3595	0	0	0	0	0	0	0	1	http://www.mirbase.org/cgi-bin/mature.pl?mature_acc=MIMAT0017903
rno-miR-3566	0	0	0	0	0	0	0	1	http://www.mirbase.org/cgi-bin/mature.pl?mature_acc=MIMAT0017841
rno-miR-3556b	0	0	0	0	0	0	0	1	http://www.mirbase.org/cgi-bin/mature.pl?mature_acc=MIMAT0017818
rno-miR-2985	0	0	0	0	0	0	0	1	http://www.mirbase.org/cgi-bin/mature.pl?mature_acc=MIMAT0017891
rno-miR-135b-3p	0	0	0	0	0	0	0	1	http://www.mirbase.org/cgi-bin/mature.pl?mature_acc=MIMAT0017043
rno-miR-3578	0	0	0	0	0	0	0	1	http://www.mirbase.org/cgi-bin/mature.pl?mature_acc=MIMAT0017866
rno-miR-337-3p	0	0	0	0	0	0	0	1	http://www.mirbase.org/cgi-bin/mature.pl?mature_acc=MIMAT0000577
rno-miR-135a-3p	0	0	0	0	0	0	0	1	http://www.mirbase.org/cgi-bin/mature.pl?mature_acc=MIMAT0004732
rno-miR-743b-3p	0	0	0	0	0	0	0	1	http://www.mirbase.org/cgi-bin/mature.pl?mature_acc=MIMAT0005280
rno-miR-295-3p	0	0	0	0	0	0	0	1	http://www.mirbase.org/cgi-bin/mature.pl?mature_acc=MIMAT0017366
rno-miR-129-2-3p	0	0	0	0	0	0	0	1	http://www.mirbase.org/cgi-bin/mature.pl?mature_acc=MIMAT0000601
rno-miR-463-5p	0	0	0	0	0	0	0	1	http://www.mirbase.org/cgi-bin/mature.pl?mature_acc=MIMAT0017309
rno-miR-876	0	0	0	0	0	0	0	1	http://www.mirbase.org/cgi-bin/mature.pl?mature_acc=MIMAT0012843
