# Supplementary material for: Characteristics of phosgene aspiration lung injury analyzed based on transcriptomics and proteomics
Source: Front Genet. 2024 May 17;15:1393665. doi: 10.3389/fgene.2024.1393665 (PMC11140124; doi:10.3389/fgene.2024.1393665)
Supplement: Supplementary file 1 [file Presentation1.zip › Data/microRN/differential_expression/Control--Treatment/Control--Treatment.different.miRNA.xls]

miRNA	1	2	3	4	5	6	log2(Fold_change)	p-value	Website
rno-miR-539-5p	0	0	0	7.940126658	6.023746166	4.745716355	5.713420868	0.001306978	http://www.mirbase.org/cgi-bin/mature.pl?mature_acc=MIMAT0003176
rno-miR-879-5p	0	0	0	5.952367283	7.118520437	4.112059052	5.595240305	0.002403101	http://www.mirbase.org/cgi-bin/mature.pl?mature_acc=MIMAT0005287
rno-miR-21-3p	0	0	0	4.956729911	0.176427067	11.91251291	5.535466682	0.017696652	http://www.mirbase.org/cgi-bin/mature.pl?mature_acc=MIMAT0004711
rno-miR-9a-5p	1245.534276	1342.074229	785.424677	1705.301526	2626.432407	1385.717642	0.761035666	0.020077793	http://www.mirbase.org/cgi-bin/mature.pl?mature_acc=MIMAT0000781
rno-miR-490-5p	129.0543227	145.6932138	86.27674226	181.5377367	214.6552574	207.8760923	0.743344928	0.026188379	http://www.mirbase.org/cgi-bin/mature.pl?mature_acc=MIMAT0017356
rno-miR-667-3p	0	0	0	0	7.05824877	7.112991609	5.30530725	0.032384083	http://www.mirbase.org/cgi-bin/mature.pl?mature_acc=MIMAT0012852
rno-miR-3084a-1-5p	0	0	0	5.955863588	0.141087594	6.456822664	5.132316143	0.036631812	http://www.mirbase.org/cgi-bin/mature.pl?mature_acc=MIMAT0035739
rno-miR-380-3p	0	0	0	0	9.249795739	4.282001228	5.277990878	0.038041788	http://www.mirbase.org/cgi-bin/mature.pl?mature_acc=MIMAT0017302
rno-miR-155-3p	0	0	0	4.962644918	0.127835717	5.841903301	4.938607962	0.044325214	http://www.mirbase.org/cgi-bin/mature.pl?mature_acc=MIMAT0030410
rno-miR-133b-3p	215.9863104	104.8208549	94.59362035	157.7193021	384.4602181	204.3922865	0.844082804	0.049077074	http://www.mirbase.org/cgi-bin/mature.pl?mature_acc=MIMAT0003126
