# Supplementary material for: Characteristics of phosgene aspiration lung injury analyzed based on transcriptomics and proteomics
Source: Front Genet. 2024 May 17;15:1393665. doi: 10.3389/fgene.2024.1393665 (PMC11140124; doi:10.3389/fgene.2024.1393665)
Supplement: Supplementary file 1 [file Presentation1.zip › Data/microRN/GO/Control--Treatment/GO-Biological_Process.xls]

GOBPID	Term	GeneRatio	BgRatio	Pvalue	Qvalue	geneIDs	geneNames
GO:0050808	synapse organization	75/1288	470/17943	4.2296282663145e-11	2.43372810443736e-07	361601/81732/66013/24225/29138/116600/363058/83501/59322/290905/56725/114489/83527/29167/54248/310461/24316/24318/94268/316539/79208/24338/303828/25022/24948/24922/317322/64845/306439/24410/117282/29546/24511/315962/289201/83469/500280/29456/309659/314180/25489/116690/25492/56064/266777/60391/295382/25054/29431/29433/81531/24660/24924/25537/296789/192247/171093/691429/299138/306147/302473/290467/…	Abhd17c/Actr3/Arhgef9/Bdnf/Bsn/Cacnb2/Cadm1/Cdh2/Cnksr2/Col4a1/Cript/Dag1/Dbnl/Dctn1/Dgkb/Dhx36/Drd1/Drd2/Efna1/Epha4/Epha5/Ephb1/Etv5/Fgfr2/Fmr1/Gabrb3/Gpc4/Gphn/Gpm6a/Grin2b/Hnrnpk/Homer1/Itgb1/Ky/Lmx1a/Lrp4/Lrrn1/Map1b/Mdga1/Mdga2/Nedd4/Nfasc/Nfia/Nptn/Nptx1/Nrxn1/Ntng1/Ntrk2/Pak1/Pak3/Pfn2/Pmp22/Ptn/Rock2/Sema3e/Sez6/Shank2/Shisa7/Six4/Slitrk1/Slitrk4/Slitrk6/Snap25/Snap91/Snca/Snx27/Sorbs2/S…
GO:0016050	vesicle organization	51/1288	267/17943	9.83849081318033e-11	2.83053380695198e-07	363266/302671/309969/286758/362162/296380/362461/301555/292263/25643/310669/306548/308173/171050/501083/29497/360571/252916/288779/29448/117103/84556/89868/287275/93646/317435/25139/64630/25012/65178/29219/315478/56782/498798/65033/362283/116470/60562/60466/25558/85238/64440/689030/360709/286931/25624/58857/295378/64060/306991/311071	Agfg1/Ap1s2/Ap3b1/Aqp11/Arfgap2/Arfgef2/C2cd5/Cul3/Fbxo5/Gnai3/Golph3l/Hook3/Kif13a/Mob4/Pdcd6ip/Ptbp1/Rab34/Rab38/Rab5b/Rab7a/Rab8a/Rims1/Sec16b/Sec24a/Sec31a/Shroom2/Slc2a4/Snap23/Snap25/Snap91/Snca/Snx19/Srgn/Stam/Stx12/Stx16/Stx1a/Stx6/Stx7/Stxbp1/Synj1/Syt4/Tbpl1/Tfg/Unc13c/Vamp1/Vapa/Vav3/Vps33b/Vps41/Zeb2
GO:0007409	axonogenesis	72/1288	465/17943	4.17986442583534e-10	8.01697996875219e-07	690853/81732/25367/306400/65196/24225/83501/114514/114489/84394/363062/65208/24318/315615/94268/114511/316539/79208/24338/362733/360635/84488/25022/24370/25183/307833/24511/363243/286994/289201/29216/83469/25152/29456/24587/116690/299061/56064/266777/81737/295382/25054/25503/29431/29433/289392/24660/117103/363239/307251/304271/84409/303311/296787/246262/296789/306147/302473/290467/25012/65178/501…	Aatk/Actr3/Adarb1/Arhgap35/B4galt6/Bdnf/Cdh2/Clasp2/Dag1/Dcx/Dixdc1/Dpysl5/Drd2/Dscaml1/Efna1/Emb/Epha4/Epha5/Ephb1/Etv1/Etv4/Fgf13/Fgfr2/Foxg1/Gdi1/Ist1/Itgb1/Klf7/Lgr4/Lmx1a/Lrp2/Lrp4/Map1a/Map1b/Nefh/Nfasc/Nkx2-8/Nptn/Nptx1/Ntf3/Ntng1/Ntrk2/Ocm2/Pak1/Pak3/Plxna2/Pmp22/Rab8a/Raph1/Rnf165/Rnf6/Robo2/Rtn4rl1/Sema3c/Sema3d/Sema3e/Slitrk1/Slitrk4/Slitrk6/Snap25/Snap91/Srf/Stmn1/Stxbp1/Syngap1/Trak2…
GO:0051648	vesicle localization	51/1288	288/17943	1.58365374045735e-09	2.2780859056479e-06	302671/309969/171126/302290/362162/116600/24242/83501/25102/114514/301555/29167/24316/24318/689997/25022/24948/301085/29430/29424/308173/113886/65261/65153/60391/81531/295347/84556/116839/362938/89868/317435/25139/64630/25012/65178/29219/116470/60466/25558/117559/24949/85238/192189/64440/360709/171086/286931/25624/64060/114850	Ap1s2/Ap3b1/Ap3m1/Ap3s1/Arfgap2/Cacnb2/Calm1/Cdh2/Chrna5/Clasp2/Cul3/Dctn1/Drd1/Drd2/Fam91a1/Fgfr2/Fmr1/Fyco1/Hap1/Htt/Kif13a/Kif1c/Myo1c/Ncs1/Nrxn1/Pfn2/Rap1a/Rims1/Rims2/Scrib/Sec16b/Shroom2/Slc2a4/Snap23/Snap25/Snap91/Snca/Stx1a/Stx7/Stxbp1/Sv2a/Syn1/Synj1/Syt17/Syt4/Tfg/Trak2/Unc13c/Vamp1/Vps33b/Wnt7a
GO:0099003	vesicle-mediated transport in synapse	47/1288	262/17943	4.50118792622133e-09	5.17996706549551e-06	302671/309969/171126/302290/309532/117028/116600/24242/29144/25102/54241/311913/313409/24316/24318/25022/24948/29430/65153/25489/81531/29748/117103/295347/84556/116839/81762/362938/25139/64630/25012/65178/29219/65033/116470/60562/60466/25558/117559/85238/192189/64440/286931/289584/25624/25479/114850	Ap1s2/Ap3b1/Ap3m1/Ap3s1/Atad1/Bin1/Cacnb2/Calm1/Canx/Chrna5/Cltc/Dennd1a/Dnajc6/Drd1/Drd2/Fgfr2/Fmr1/Hap1/Ncs1/Nedd4/Pfn2/Ppp3r1/Rab8a/Rap1a/Rims1/Rims2/Rock1/Scrib/Slc2a4/Snap23/Snap25/Snap91/Snca/Stx12/Stx1a/Stx6/Stx7/Stxbp1/Sv2a/Synj1/Syt17/Syt4/Unc13c/Usp46/Vamp1/Vps35/Wnt7a
GO:0051650	establishment of vesicle localization	47/1288	269/17943	1.07220849105215e-08	8.9832012969124e-06	302671/309969/171126/302290/362162/116600/24242/25102/114514/301555/29167/24316/24318/689997/25022/24948/301085/29430/29424/308173/113886/65261/65153/81531/295347/84556/116839/362938/89868/317435/25139/64630/25012/65178/29219/116470/60466/25558/117559/85238/192189/64440/360709/171086/286931/25624/114850	Ap1s2/Ap3b1/Ap3m1/Ap3s1/Arfgap2/Cacnb2/Calm1/Chrna5/Clasp2/Cul3/Dctn1/Drd1/Drd2/Fam91a1/Fgfr2/Fmr1/Fyco1/Hap1/Htt/Kif13a/Kif1c/Myo1c/Ncs1/Pfn2/Rap1a/Rims1/Rims2/Scrib/Sec16b/Shroom2/Slc2a4/Snap23/Snap25/Snap91/Snca/Stx1a/Stx7/Stxbp1/Sv2a/Synj1/Syt17/Syt4/Tfg/Trak2/Unc13c/Vamp1/Wnt7a
GO:0007611	learning or memory	52/1288	314/17943	1.18500831512336e-08	8.9832012969124e-06	81722/302671/79123/309532/24225/29619/83839/25402/291130/24316/24318/84488/29707/25051/24399/24410/24938/29424/360904/24483/364786/24511/25679/289201/25152/311311/24590/307206/56064/60391/81737/25054/361309/29431/192256/29411/24679/24924/140666/171093/691429/171373/84550/25012/501099/363071/192117/85238/64440/25007/305268/83532	Ager/Ap1s2/Asic1/Atad1/Bdnf/Btg2/Calb1/Casp3/Dcdc2/Drd1/Drd2/Fgf13/Gabra5/Glp1r/Glud1/Grin2b/Grpr/Htt/Idua/Igf2/Itga8/Itgb1/Itpr3/Lmx1a/Map1a/Meis2/Mme/Neto1/Nptn/Nrxn1/Ntf3/Ntrk2/Paip2/Pak1/Pja2/Ppt1/Prkar2b/Ptn/Rcan2/Shank2/Shisa7/Slc12a5/Slc24a2/Snap25/Srf/Stra6/Syngap1/Synj1/Syt4/Tacr2/Uba6/Vdac3
GO:0007612	learning	36/1288	179/17943	1.37096909162794e-08	8.9832012969124e-06	302671/79123/309532/24225/29619/291130/24316/24318/84488/29707/25051/24410/29424/360904/24511/25152/311311/307206/56064/60391/25054/29431/29411/24679/24924/171093/171373/84550/25012/501099/363071/192117/85238/25007/305268/83532	Ap1s2/Asic1/Atad1/Bdnf/Btg2/Dcdc2/Drd1/Drd2/Fgf13/Gabra5/Glp1r/Grin2b/Htt/Idua/Itgb1/Map1a/Meis2/Neto1/Nptn/Nrxn1/Ntrk2/Pak1/Ppt1/Prkar2b/Ptn/Shank2/Slc12a5/Slc24a2/Snap25/Srf/Stra6/Syngap1/Synj1/Tacr2/Uba6/Vdac3
GO:0050803	regulation of synapse structure or activity	48/1288	280/17943	1.40508883684761e-08	8.9832012969124e-06	361601/81732/66013/24225/83501/56725/114489/29167/54248/310461/24318/94268/316539/24338/303828/24948/317322/306439/24410/117282/29546/83469/500280/309659/314180/25489/266777/60391/25054/29433/24924/171093/691429/299138/266767/306147/302473/290467/25012/65178/29219/260323/114901/56782/192117/292406/25479/114850	Abhd17c/Actr3/Arhgef9/Bdnf/Cdh2/Cript/Dag1/Dctn1/Dgkb/Dhx36/Drd2/Efna1/Epha4/Ephb1/Etv5/Fmr1/Gpc4/Gpm6a/Grin2b/Hnrnpk/Homer1/Lrp4/Lrrn1/Mdga1/Mdga2/Nedd4/Nptx1/Nrxn1/Ntrk2/Pak3/Ptn/Shank2/Shisa7/Six4/Slc17a8/Slitrk1/Slitrk4/Slitrk6/Snap25/Snap91/Snca/Snx27/Sorbs2/Srgn/Syngap1/Thbs2/Vps35/Wnt7a
GO:0051668	localization within membrane	37/1288	189/17943	1.84155876140126e-08	1.05963291131029e-05	66013/309532/83501/65201/114489/303828/317322/64845/24410/29430/24511/83469/25489/307206/56064/266777/60391/29431/25046/29748/24924/117103/295347/362938/287275/93646/691429/64630/25012/260323/114901/60466/192117/85238/64531/289584/25479	Arhgef9/Atad1/Cdh2/Clip1/Dag1/Etv5/Gpc4/Gphn/Grin2b/Hap1/Itgb1/Lrp4/Nedd4/Neto1/Nptn/Nptx1/Nrxn1/Pak1/Pigr/Ppp3r1/Ptn/Rab8a/Rap1a/Scrib/Sec24a/Sec31a/Shisa7/Snap23/Snap25/Snx27/Sorbs2/Stx7/Syngap1/Synj1/Synj2bp/Usp46/Vps35
GO:0099504	synaptic vesicle cycle	43/1288	243/17943	3.07259713700889e-08	1.50735836750667e-05	302671/309969/117028/29138/116600/24242/29144/83501/25102/54241/311913/313409/24316/24318/24948/65153/60391/81531/295347/84556/116839/81762/362938/266767/25549/25139/64630/25012/65178/29219/65033/116470/60562/60466/25558/117559/24949/85238/192189/64440/286931/25624/114850	Ap1s2/Ap3b1/Bin1/Bsn/Cacnb2/Calm1/Canx/Cdh2/Chrna5/Cltc/Dennd1a/Dnajc6/Drd1/Drd2/Fmr1/Ncs1/Nrxn1/Pfn2/Rap1a/Rims1/Rims2/Rock1/Scrib/Slc17a8/Slc18a2/Slc2a4/Snap23/Snap25/Snap91/Snca/Stx12/Stx1a/Stx6/Stx7/Stxbp1/Sv2a/Syn1/Synj1/Syt17/Syt4/Unc13c/Vamp1/Wnt7a
GO:0050890	cognition	55/1288	351/17943	3.25912366987678e-08	1.50735836750667e-05	81722/302671/79123/309532/24225/29619/83839/25402/291130/24316/24318/84488/29707/25051/24399/311730/24410/24938/29424/360904/24483/364786/24511/25679/289201/25152/311311/24590/307206/56064/60391/81737/25054/361309/29431/192256/29411/24679/24924/140666/171093/691429/317391/171373/84550/25012/501099/363040/363071/192117/85238/64440/25007/305268/83532	Ager/Ap1s2/Asic1/Atad1/Bdnf/Btg2/Calb1/Casp3/Dcdc2/Drd1/Drd2/Fgf13/Gabra5/Glp1r/Glud1/Gpr155/Grin2b/Grpr/Htt/Idua/Igf2/Itga8/Itgb1/Itpr3/Lmx1a/Map1a/Meis2/Mme/Neto1/Nptn/Nrxn1/Ntf3/Ntrk2/Paip2/Pak1/Pja2/Ppt1/Prkar2b/Ptn/Rcan2/Shank2/Shisa7/Shroom4/Slc12a5/Slc24a2/Snap25/Srf/St3gal4/Stra6/Syngap1/Synj1/Syt4/Tacr2/Uba6/Vdac3
GO:0050807	regulation of synapse organization	46/1288	270/17943	3.4055715637099e-08	1.50735836750667e-05	361601/81732/66013/24225/83501/56725/114489/29167/54248/310461/24318/94268/316539/24338/303828/24948/317322/306439/24410/117282/29546/83469/500280/309659/314180/25489/266777/60391/25054/29433/24924/171093/691429/299138/306147/302473/290467/25012/65178/29219/260323/114901/56782/292406/25479/114850	Abhd17c/Actr3/Arhgef9/Bdnf/Cdh2/Cript/Dag1/Dctn1/Dgkb/Dhx36/Drd2/Efna1/Epha4/Ephb1/Etv5/Fmr1/Gpc4/Gpm6a/Grin2b/Hnrnpk/Homer1/Lrp4/Lrrn1/Mdga1/Mdga2/Nedd4/Nptx1/Nrxn1/Ntrk2/Pak3/Ptn/Shank2/Shisa7/Six4/Slitrk1/Slitrk4/Slitrk6/Snap25/Snap91/Snca/Snx27/Sorbs2/Srgn/Thbs2/Vps35/Wnt7a
GO:0007528	neuromuscular junction development	18/1288	58/17943	6.46359149628578e-08	2.65653610497346e-05	116600/290905/29167/303828/25022/64845/315962/83469/25489/25054/29431/24660/24924/171093/299138/114901/286931/25600	Cacnb2/Col4a1/Dctn1/Etv5/Fgfr2/Gphn/Ky/Lrp4/Nedd4/Ntrk2/Pak1/Pmp22/Ptn/Shank2/Six4/Sorbs2/Unc13c/Utrn
GO:0198738	cell-cell signaling by wnt	59/1288	416/17943	3.70046561806956e-07	0.000139171292385336	65157/500430/361832/25729/83501/362316/282836/503000/311163/301555/83824/79128/291130/310074/363062/295445/24318/296179/289992/25022/364754/25236/293546/298555/59075/27080/297893/295106/305922/286994/316101/83469/25094/361531/498328/65248/78975/295251/94196/313589/361726/89803/266803/140586/83805/65189/311622/302711/315870/25565/290794/25232/81816/25479/116477/24882/114850/303586/311071	Amotl2/Ankrd6/Bicc1/Ccne1/Cdh2/Cdk14/Cthrc1/Ctnnbip1/Ctnnd1/Cul3/Cxxc4/Dab2/Dcdc2/Depdc1b/Dixdc1/Dkk2/Drd2/Fermt1/Fermt2/Fgfr2/Fzd8/Gpc3/Gprc5b/Grhl3/Grk5/Hbp1/Hdac1/Ift80/Lats2/Lgr4/Limd1/Lrp4/Mitf/Paf1/Pkd2/Prkaa1/Prkaa2/Pygo2/Rnf138/Rspo1/Sdhaf2/Sfrp4/Sostdc1/Sox9/Src/Stk3/Stk4/Tbl1x/Tbx18/Tle4/Tnks/Tyro3/Ube2b/Vps35/Wnk1/Wnt3/Wnt7a/Wnt9b/Zeb2
GO:0060562	epithelial tube morphogenesis	55/1288	378/17943	4.00783114761741e-07	0.000139171292385336	287454/25401/306400/297867/83477/290905/282836/503000/114489/316539/500409/360635/303828/25022/300054/25236/298555/311508/29577/497985/292155/171458/306657/304495/309523/305012/286994/362051/29216/79428/81707/361472/361400/24413/29431/498328/29748/367242/685072/25537/362938/296789/316013/305230/299138/266803/140586/83805/501099/498130/65189/311622/81810/303586/311071	Alox12/Alx1/Arhgap35/Arid1a/Bcl10/Col4a1/Cthrc1/Ctnnbip1/Dag1/Epha4/Esrp1/Etv4/Etv5/Fgfr2/Foxh1/Gpc3/Grhl3/Gzf1/Hes1/Hoxb7/Hs2st1/Ipmk/Irx2/Kdm2b/Kif20b/Kif26b/Lgr4/Lmo4/Lrp2/Luzp1/Mmp14/Mthfd1l/Nfatc3/Nr3c1/Pak1/Pkd2/Ppp3r1/Rab23/Rarg/Rock2/Scrib/Sema3e/Setd2/Shroom3/Six4/Sostdc1/Sox9/Src/Srf/Stard13/Stk3/Stk4/Tgfbr2/Wnt9b/Zeb2
GO:0007269	neurotransmitter secretion	36/1288	204/17943	4.29581882411808e-07	0.000139171292385336	79123/116600/24242/25102/24316/24318/24948/65153/60391/25054/29431/29190/81531/29411/299156/295347/84556/116839/362938/58976/64630/25012/65178/29219/116470/60466/25558/117559/24949/85238/192189/64440/25007/286931/25624/114850	Asic1/Cacnb2/Calm1/Chrna5/Drd1/Drd2/Fmr1/Ncs1/Nrxn1/Ntrk2/Pak1/Pdyn/Pfn2/Ppt1/Rab15/Rap1a/Rims1/Rims2/Scrib/Slc30a1/Snap23/Snap25/Snap91/Snca/Stx1a/Stx7/Stxbp1/Sv2a/Syn1/Synj1/Syt17/Syt4/Tacr2/Unc13c/Vamp1/Wnt7a
GO:0016082	synaptic vesicle priming	11/1288	25/17943	4.35363792654856e-07	0.000139171292385336	84556/116839/64630/25012/29219/116470/25558/117559/85238/286931/25624	Rims1/Rims2/Snap23/Snap25/Snca/Stx1a/Stxbp1/Sv2a/Synj1/Unc13c/Vamp1
GO:0099643	signal release from synapse	36/1288	205/17943	4.85781362513984e-07	0.00014711505052134	79123/116600/24242/25102/24316/24318/24948/65153/60391/25054/29431/29190/81531/29411/299156/295347/84556/116839/362938/58976/64630/25012/65178/29219/116470/60466/25558/117559/24949/85238/192189/64440/25007/286931/25624/114850	Asic1/Cacnb2/Calm1/Chrna5/Drd1/Drd2/Fmr1/Ncs1/Nrxn1/Ntrk2/Pak1/Pdyn/Pfn2/Ppt1/Rab15/Rap1a/Rims1/Rims2/Scrib/Slc30a1/Snap23/Snap25/Snap91/Snca/Stx1a/Stx7/Stxbp1/Sv2a/Syn1/Synj1/Syt17/Syt4/Tacr2/Unc13c/Vamp1/Wnt7a
GO:0007265	Ras protein signal transduction	59/1288	420/17943	5.12627706114309e-07	0.000147482991049087	690853/287537/296380/305156/306400/360678/66013/303836/303653/499672/691031/83501/309361/84032/54245/301555/116693/83527/311913/25183/302373/300062/24511/60427/679221/24605/26295/24629/54320/24673/312912/311785/299156/367242/305853/308821/365793/360571/252916/303754/288779/363123/29448/117103/367915/116546/295347/302495/309722/85428/81762/25537/313845/308023/29332/192117/64531/305675/295378	Aatk/Abr/Arfgef2/Arhgap24/Arhgap35/Arhgdia/Arhgef9/Bcl6/Cdc42ep4/Cdc42se1/Cdc42se2/Cdh2/Chuk/Col3a1/Crk/Cul3/Cyth3/Dbnl/Dennd1a/Gdi1/Gpr174/Ift27/Itgb1/Kitlg/Mapre2/Nras/Ogt/Pdgfrb/Pdpn/Ppp2cb/Prex2/Psd4/Rab15/Rab23/Rab2b/Rab30/Rab33b/Rab34/Rab38/Rab40b/Rab5b/Rab6b/Rab7a/Rab8a/Rab9b/Ralb/Rap1a/Rap2c/Rhobtb1/Rhoq/Rock1/Rock2/Sos1/Ssx2ip/Stmn1/Syngap1/Synj2bp/Synpo2l/Vav3
GO:0016055	Wnt signaling pathway	58/1288	413/17943	6.45730817431869e-07	0.000176930243976332	65157/500430/361832/25729/83501/362316/282836/503000/311163/301555/83824/79128/291130/310074/363062/295445/24318/296179/289992/25022/364754/25236/293546/298555/59075/27080/297893/295106/305922/286994/316101/83469/25094/361531/65248/78975/295251/94196/313589/361726/89803/266803/140586/83805/65189/311622/302711/315870/25565/290794/25232/81816/25479/116477/24882/114850/303586/311071	Amotl2/Ankrd6/Bicc1/Ccne1/Cdh2/Cdk14/Cthrc1/Ctnnbip1/Ctnnd1/Cul3/Cxxc4/Dab2/Dcdc2/Depdc1b/Dixdc1/Dkk2/Drd2/Fermt1/Fermt2/Fgfr2/Fzd8/Gpc3/Gprc5b/Grhl3/Grk5/Hbp1/Hdac1/Ift80/Lats2/Lgr4/Limd1/Lrp4/Mitf/Paf1/Prkaa1/Prkaa2/Pygo2/Rnf138/Rspo1/Sdhaf2/Sfrp4/Sostdc1/Sox9/Src/Stk3/Stk4/Tbl1x/Tbx18/Tle4/Tnks/Tyro3/Ube2b/Vps35/Wnk1/Wnt3/Wnt7a/Wnt9b/Zeb2
GO:0030100	regulation of endocytosis	46/1288	300/17943	8.06492978156148e-07	0.000210934572559567	287537/81722/360823/315272/307178/309532/171415/365601/117028/24242/307124/24770/29184/79128/84394/313409/24318/192204/25441/24948/25236/29430/117282/24511/500564/29216/25489/81737/29748/29411/288779/295347/81762/313589/362938/89803/25139/65178/29219/83805/85238/64531/64440/501088/317396/289584	Abr/Ager/Ankrd13a/Ano6/Arhgap21/Atad1/Atg3/Atg5/Bin1/Calm1/Camk1d/Ccl2/Cd36/Dab2/Dcx/Dnajc6/Drd2/Ehd4/Fcer1g/Fmr1/Gpc3/Hap1/Hnrnpk/Itgb1/Ldlrap1/Lrp2/Nedd4/Ntf3/Ppp3r1/Ppt1/Rab5b/Rap1a/Rock1/Rspo1/Scrib/Sfrp4/Slc2a4/Snap91/Snca/Src/Synj1/Synj2bp/Syt4/Tbc1d5/Ubqln2/Usp46
GO:0097479	synaptic vesicle localization	35/1288	201/17943	8.57001223992148e-07	0.000211501326172824	302671/309969/171126/302290/116600/24242/83501/25102/24316/24318/25022/24948/65153/60391/81531/295347/84556/116839/362938/25139/64630/25012/65178/29219/116470/60466/25558/117559/24949/85238/192189/64440/286931/25624/114850	Ap1s2/Ap3b1/Ap3m1/Ap3s1/Cacnb2/Calm1/Cdh2/Chrna5/Drd1/Drd2/Fgfr2/Fmr1/Ncs1/Nrxn1/Pfn2/Rap1a/Rims1/Rims2/Scrib/Slc2a4/Snap23/Snap25/Snap91/Snca/Stx1a/Stx7/Stxbp1/Sv2a/Syn1/Synj1/Syt17/Syt4/Unc13c/Vamp1/Wnt7a
GO:0007416	synapse assembly	33/1288	184/17943	8.82174457446609e-07	0.000211501326172824	81732/66013/24225/29138/363058/83501/83527/24316/24318/24338/24922/317322/64845/306439/83469/500280/29456/309659/314180/56064/266777/60391/25054/171093/299138/306147/302473/290467/25012/29219/292406/25479/114850	Actr3/Arhgef9/Bdnf/Bsn/Cadm1/Cdh2/Dbnl/Drd1/Drd2/Ephb1/Gabrb3/Gpc4/Gphn/Gpm6a/Lrp4/Lrrn1/Map1b/Mdga1/Mdga2/Nptn/Nptx1/Nrxn1/Ntrk2/Shank2/Six4/Slitrk1/Slitrk4/Slitrk6/Snap25/Snca/Thbs2/Vps35/Wnt7a
GO:0022406	membrane docking	20/1288	82/17943	9.6238353494667e-07	0.000214548206657765	305831/64152/29579/500233/60391/299156/29448/117103/116546/84556/116839/81762/65033/362283/116470/60562/60466/25558/286931/64060	Atg14/Chp1/Esyt1/Exoc6b/Nrxn1/Rab15/Rab7a/Rab8a/Ralb/Rims1/Rims2/Rock1/Stx12/Stx16/Stx1a/Stx6/Stx7/Stxbp1/Unc13c/Vps33b
GO:0007264	small GTPase mediated signal transduction	66/1288	499/17943	9.93003043434862e-07	0.000214548206657765	690853/287537/296380/305156/306400/360678/66013/303836/300811/303653/499672/691031/83501/315795/309361/84032/54245/301555/116693/83527/311913/25183/302373/300062/24511/60427/679221/24605/26295/29431/24629/54320/24673/312912/311785/299156/367242/305853/308821/365793/360571/252916/303754/288779/363123/29448/117103/367915/116546/84014/29622/295347/302495/309722/85428/81762/25537/313845/83805/308023/…	Aatk/Abr/Arfgef2/Arhgap24/Arhgap35/Arhgdia/Arhgef9/Bcl6/Bnip2/Cdc42ep4/Cdc42se1/Cdc42se2/Cdh2/Cgnl1/Chuk/Col3a1/Crk/Cul3/Cyth3/Dbnl/Dennd1a/Gdi1/Gpr174/Ift27/Itgb1/Kitlg/Mapre2/Nras/Ogt/Pak1/Pdgfrb/Pdpn/Ppp2cb/Prex2/Psd4/Rab15/Rab23/Rab2b/Rab30/Rab33b/Rab34/Rab38/Rab40b/Rab5b/Rab6b/Rab7a/Rab8a/Rab9b/Ralb/Ralbp1/Ralgds/Rap1a/Rap2c/Rhobtb1/Rhoq/Rock1/Rock2/Sos1/Src/Ssx2ip/Stmn1/Syngap1/Synj2bp/Synp…
GO:0051656	establishment of organelle localization	65/1288	489/17943	1.00674340976011e-06	0.000214548206657765	294010/81732/302671/309969/171126/302290/362162/307178/306809/116600/24242/689364/361916/25102/114514/301555/29167/24316/24318/689997/25441/25022/24948/301085/29430/117280/306548/29424/308173/113886/25328/81515/29456/497974/65261/65153/24587/81531/295347/84556/116839/362938/89868/317435/25139/64630/25012/65178/29219/360725/116470/60466/25558/117559/85238/192189/64440/306562/360709/171086/81816/31…	Actr1a/Actr3/Ap1s2/Ap3b1/Ap3m1/Ap3s1/Arfgap2/Arhgap21/Bicd2/Cacnb2/Calm1/Chmp1b/Chmp4c/Chrna5/Clasp2/Cul3/Dctn1/Drd1/Drd2/Fam91a1/Fcer1g/Fgfr2/Fmr1/Fyco1/Hap1/Hnrnpu/Hook3/Htt/Kif13a/Kif1c/Lamp1/Lyn/Map1b/Myo19/Myo1c/Ncs1/Nefh/Pfn2/Rap1a/Rims1/Rims2/Scrib/Sec16b/Shroom2/Slc2a4/Snap23/Snap25/Snap91/Snca/Snx4/Stx1a/Stx7/Stxbp1/Sv2a/Synj1/Syt17/Syt4/Tacc1/Tfg/Trak2/Ube2b/Ubxn2b/Unc13c/Vamp1/Wnt7a
GO:0006836	neurotransmitter transport	48/1288	322/17943	1.07737571946684e-06	0.000221400710350435	293551/79123/116600/24242/25102/24316/24318/25441/24948/29424/81515/65153/60391/25054/29431/29190/81531/29411/299156/295347/29480/84556/116839/362938/266767/25549/58976/85254/85426/613226/64630/25012/65178/29219/360725/116470/60466/25558/117559/24949/85238/192189/64440/25007/171086/286931/25624/114850	Arl6ip1/Asic1/Cacnb2/Calm1/Chrna5/Drd1/Drd2/Fcer1g/Fmr1/Htt/Lyn/Ncs1/Nrxn1/Ntrk2/Pak1/Pdyn/Pfn2/Ppt1/Rab15/Rap1a/Rgs4/Rims1/Rims2/Scrib/Slc17a8/Slc18a2/Slc30a1/Slc44a1/Slc5a7/Slc6a17/Snap23/Snap25/Snap91/Snca/Snx4/Stx1a/Stx7/Stxbp1/Sv2a/Syn1/Synj1/Syt17/Syt4/Tacr2/Trak2/Unc13c/Vamp1/Wnt7a
GO:0007033	vacuole organization	30/1288	162/17943	1.37163137797559e-06	0.000265243584849448	59319/305831/171415/313391/365601/306128/366311/94269/306548/360904/89842/360550/361632/29411/367242/365793/360571/29448/116546/65033/360956/364137/303332/309139/114590/317396/312965/303206/25479/306991	Ambra1/Atg14/Atg3/Atg4c/Atg5/Cln5/Clvs1/Fez2/Hook3/Idua/Mbtps1/Phf23/Pik3c2a/Ppt1/Rab23/Rab33b/Rab34/Rab7a/Ralb/Stx12/Tbc1d14/Tmem165/Tmem199/Tpcn2/Ubqln1/Ubqln2/Ubxn2b/Ulk2/Vps35/Vps41
GO:0016331	morphogenesis of embryonic epithelium	32/1288	179/17943	1.38291754353205e-06	0.000265243584849448	25401/306400/297867/83477/282836/25022/298555/305256/292155/29424/171458/306657/304495/309523/362051/29216/79428/361472/367242/685072/25537/362938/316013/305230/299138/140586/65189/311622/315870/246334/303586/311071	Alx1/Arhgap35/Arid1a/Bcl10/Cthrc1/Fgfr2/Grhl3/Grsf1/Hs2st1/Htt/Ipmk/Irx2/Kdm2b/Kif20b/Lmo4/Lrp2/Luzp1/Mthfd1l/Rab23/Rarg/Rock2/Scrib/Setd2/Shroom3/Six4/Sox9/Stk3/Stk4/Tbx18/Tp63/Wnt9b/Zeb2
GO:0140029	exocytic process	21/1288	92/17943	1.66790895946027e-06	0.000309585424281755	500233/25441/81515/60391/299156/117103/116546/84556/116839/362938/64630/25012/29219/360725/116470/25558/117559/85238/286931/25624/64060	Exoc6b/Fcer1g/Lyn/Nrxn1/Rab15/Rab8a/Ralb/Rims1/Rims2/Scrib/Snap23/Snap25/Snca/Snx4/Stx1a/Stxbp1/Sv2a/Synj1/Unc13c/Vamp1/Vps33b
GO:0007613	memory	29/1288	156/17943	1.88693458975674e-06	0.000339294425920634	79123/309532/24225/83839/24316/24318/84488/25051/24399/24410/360904/24483/364786/25679/289201/25152/307206/81737/25054/361309/192256/24924/140666/171093/691429/84550/25012/501099/64440	Asic1/Atad1/Bdnf/Calb1/Drd1/Drd2/Fgf13/Glp1r/Glud1/Grin2b/Idua/Igf2/Itga8/Itpr3/Lmx1a/Map1a/Neto1/Ntf3/Ntrk2/Paip2/Pja2/Ptn/Rcan2/Shank2/Shisa7/Slc24a2/Snap25/Srf/Syt4
GO:1900271	regulation of long-term synaptic potentiation	15/1288	53/17943	2.96426180493345e-06	0.000516859467442032	81722/83839/117059/24316/24318/316539/24410/117282/303926/24590/56064/361309/29431/24924/691429	Ager/Calb1/Calb2/Drd1/Drd2/Epha4/Grin2b/Hnrnpk/Igsf11/Mme/Nptn/Paip2/Pak1/Ptn/Shisa7
GO:0042692	muscle cell differentiation	55/1288	406/17943	3.82790742513082e-06	0.000647817038947139	297867/365601/24225/117028/300811/289144/25402/304758/24251/83501/366624/309361/89843/312495/308468/25022/302415/314850/29577/117280/29546/24483/364786/24511/84410/25626/309957/81707/679712/299766/246297/309760/311658/361400/24413/81737/29431/24629/24660/305066/29497/29480/299138/29715/24782/114901/140586/360600/501099/305675/315870/287129/25566/300838/59299	Arid1a/Atg5/Bdnf/Bin1/Bnip2/Cacybp/Casp3/Ccnt2/Cd53/Cdh2/Cfl2/Chuk/Cxadr/Cyp26b1/Dyrk1b/Fgfr2/Foxo4/Frs2/Hes1/Hnrnpu/Homer1/Igf2/Itga8/Itgb1/Klf5/Krt8/Mef2a/Mmp14/Myef2/Myf5/Myocd/Mypn/Nfatc2/Nfatc3/Nr3c1/Ntf3/Pak1/Pdgfrb/Pmp22/Prox1/Ptbp1/Rgs4/Six4/Slc8a1/Slc9a1/Sorbs2/Sox9/Spag9/Srf/Synpo2l/Tbx18/Tmem204/Tmod1/Tmod3/Trdn
GO:0001667	ameboidal-type cell migration	56/1288	417/17943	4.09730445048209e-06	0.000673596851659256	81732/312566/81722/83425/287454/25401/65157/89805/361167/300455/306260/114514/685781/94268/84050/500464/24356/296179/60464/25236/24483/24511/60427/362317/116641/303200/303604/679221/29431/29433/305471/81531/361632/24660/305066/24924/25537/306873/296787/246262/296789/29715/292401/303614/140586/24790/83805/501099/498130/64531/29591/81810/301509/114850/311071/293960	Actr3/Adamts9/Ager/Akap12/Alox12/Alx1/Amotl2/Angpt2/Bag4/Bmper/Capn7/Clasp2/Ddr2/Efna1/Enpp2/Epb41l4b/Ets1/Fermt1/Fgf16/Gpc3/Igf2/Itgb1/Kitlg/Krit1/Lgals8/Map2k3/Map3k3/Mapre2/Pak1/Pak3/Patz1/Pfn2/Pik3c2a/Pmp22/Prox1/Ptn/Rock2/Rreb1/Sema3c/Sema3d/Sema3e/Slc8a1/Smoc2/Smurf2/Sox9/Sp1/Src/Srf/Stard13/Synj2bp/Tgfbr1/Tgfbr2/Tns1/Wnt7a/Zeb2/Zfand5
GO:0031623	receptor internalization	25/1288	129/17943	4.38996643338571e-06	0.000701662968269482	360823/309532/29184/54241/79128/24318/25441/24948/29627/29430/24511/500564/25489/81737/29748/313589/362938/89803/25012/29219/85238/64531/501088/317396/289584	Ankrd13a/Atad1/Cd36/Cltc/Dab2/Drd2/Fcer1g/Fmr1/Gria2/Hap1/Itgb1/Ldlrap1/Nedd4/Ntf3/Ppp3r1/Rspo1/Scrib/Sfrp4/Snap25/Snca/Synj1/Synj2bp/Tbc1d5/Ubqln2/Usp46
GO:0050770	regulation of axonogenesis	34/1288	207/17943	4.7050648033597e-06	0.000731701158879236	690853/81732/306400/24225/83501/114514/84394/363062/94268/316539/84488/25183/307833/83469/29456/25054/25503/29431/29433/289392/304271/84409/296787/246262/296789/306147/65178/501099/192117/171086/303206/24882/114850/311071	Aatk/Actr3/Arhgap35/Bdnf/Cdh2/Clasp2/Dcx/Dixdc1/Efna1/Epha4/Fgf13/Gdi1/Ist1/Lrp4/Map1b/Ntrk2/Ocm2/Pak1/Pak3/Plxna2/Rnf6/Robo2/Sema3c/Sema3d/Sema3e/Slitrk1/Snap91/Srf/Syngap1/Trak2/Ulk2/Wnt3/Wnt7a/Zeb2
GO:0016358	dendrite development	44/1288	301/17943	5.0341985093148e-06	0.000745055102483614	113976/81732/24225/307124/289400/65201/54245/291130/84394/310461/94268/316539/79208/24338/24948/117282/24511/116478/363243/83469/266711/25152/29456/58840/309957/25489/24413/25054/29431/29433/292756/312912/24924/116665/25537/25615/192247/171093/171373/192117/287110/171086/305268/114850	Acsl4/Actr3/Bdnf/Camk1d/Camsap2/Clip1/Crk/Dcdc2/Dcx/Dhx36/Efna1/Epha4/Epha5/Ephb1/Fmr1/Hnrnpk/Itgb1/Kidins220/Klf7/Lrp4/Lzts1/Map1a/Map1b/Mapk6/Mef2a/Nedd4/Nr3c1/Ntrk2/Pak1/Pak3/Pak4/Prex2/Ptn/Rere/Rock2/Sdc2/Sez6/Shank2/Slc12a5/Syngap1/Tbc1d24/Trak2/Uba6/Wnt7a
GO:0048489	synaptic vesicle transport	32/1288	190/17943	5.17938896408491e-06	0.000745055102483614	302671/309969/171126/302290/116600/24242/25102/24316/24318/25022/24948/65153/81531/295347/84556/116839/362938/25139/64630/25012/65178/29219/116470/60466/25558/117559/85238/192189/64440/286931/25624/114850	Ap1s2/Ap3b1/Ap3m1/Ap3s1/Cacnb2/Calm1/Chrna5/Drd1/Drd2/Fgfr2/Fmr1/Ncs1/Pfn2/Rap1a/Rims1/Rims2/Scrib/Slc2a4/Snap23/Snap25/Snap91/Snca/Stx1a/Stx7/Stxbp1/Sv2a/Synj1/Syt17/Syt4/Unc13c/Vamp1/Wnt7a
GO:0097480	establishment of synaptic vesicle localization	32/1288	190/17943	5.17938896408491e-06	0.000745055102483614	302671/309969/171126/302290/116600/24242/25102/24316/24318/25022/24948/65153/81531/295347/84556/116839/362938/25139/64630/25012/65178/29219/116470/60466/25558/117559/85238/192189/64440/286931/25624/114850	Ap1s2/Ap3b1/Ap3m1/Ap3s1/Cacnb2/Calm1/Chrna5/Drd1/Drd2/Fgfr2/Fmr1/Ncs1/Pfn2/Rap1a/Rims1/Rims2/Scrib/Slc2a4/Snap23/Snap25/Snap91/Snca/Stx1a/Stx7/Stxbp1/Sv2a/Synj1/Syt17/Syt4/Unc13c/Vamp1/Wnt7a
GO:0032482	Rab protein signal transduction	17/1288	69/17943	5.34714179964253e-06	0.000750425705247393	690853/311913/25183/300062/299156/367242/305853/308821/365793/360571/252916/303754/288779/363123/29448/117103/367915	Aatk/Dennd1a/Gdi1/Ift27/Rab15/Rab23/Rab2b/Rab30/Rab33b/Rab34/Rab38/Rab40b/Rab5b/Rab6b/Rab7a/Rab8a/Rab9b
GO:0046777	protein autophosphorylation	38/1288	246/17943	5.98749990097131e-06	0.000820287486433069	690853/367786/362844/83506/64152/311163/685781/316539/24338/25022/79209/59075/291671/60663/304286/81515/309168/303604/289014/315994/170577/362510/85482/25054/316064/29431/24629/64534/24672/302495/306886/83805/29398/311622/29591/25232/303206/116477	Aatk/Bmx/Brd4/Camkk2/Chp1/Ctnnd1/Ddr2/Epha4/Ephb1/Fgfr2/Frk/Grk5/Hspa9/Insrr/Lmtk2/Lyn/Map3k11/Map3k3/Mapkapk2/Mapkapk3/Mark3/Melk/Nbn/Ntrk2/Oxsr1/Pak1/Pdgfrb/Pim3/Ppp2ca/Rap2c/Ripk1/Src/Stk10/Stk4/Tgfbr1/Tyro3/Ulk2/Wnk1
GO:0002090	regulation of receptor internalization	17/1288	71/17943	8.09682263447454e-06	0.00107716439272312	360823/309532/79128/24318/24948/29430/25489/81737/29748/313589/362938/89803/85238/64531/501088/317396/289584	Ankrd13a/Atad1/Dab2/Drd2/Fmr1/Hap1/Nedd4/Ntf3/Ppp3r1/Rspo1/Scrib/Sfrp4/Synj1/Synj2bp/Tbc1d5/Ubqln2/Usp46
GO:0072175	epithelial tube formation	28/1288	159/17943	8.33086101574755e-06	0.00107716439272312	25401/306400/297867/83477/282836/25022/298555/292155/171458/306657/304495/309523/362051/29216/79428/361472/367242/685072/25537/362938/316013/305230/299138/140586/65189/311622/303586/311071	Alx1/Arhgap35/Arid1a/Bcl10/Cthrc1/Fgfr2/Grhl3/Hs2st1/Ipmk/Irx2/Kdm2b/Kif20b/Lmo4/Lrp2/Luzp1/Mthfd1l/Rab23/Rarg/Rock2/Scrib/Setd2/Shroom3/Six4/Sox9/Stk3/Stk4/Wnt9b/Zeb2
GO:0051402	neuron apoptotic process	44/1288	307/17943	8.42412194517562e-06	0.00107716439272312	690853/25367/81722/59319/24225/29619/25402/24770/365395/288753/54702/24948/29707/24922/29739/25051/297893/117271/29424/304495/309168/84019/24413/680451/81737/25054/117520/29433/170911/60660/29411/84014/81762/299138/29219/170837/83805/25558/192117/316256/291908/246334/361970/25232	Aatk/Adarb1/Ager/Ambra1/Bdnf/Btg2/Casp3/Ccl2/Clcf1/Diablo/Egln3/Fmr1/Gabra5/Gabrb3/Gclm/Glp1r/Hdac1/Hrk/Htt/Kdm2b/Map3k11/Nae1/Nr3c1/Nrbp2/Ntf3/Ntrk2/Oxr1/Pak3/Pik3ca/Ppp2r2b/Ppt1/Ralbp1/Rock1/Six4/Snca/Snrk/Src/Stxbp1/Syngap1/Tnfrsf21/Tox3/Tp63/Trim2/Tyro3
GO:0048745	smooth muscle tissue development	10/1288	27/17943	9.54980470897374e-06	0.00117159315628219	84032/364786/24629/498328/305066/140586/501099/363071/246334/293960	Col3a1/Itga8/Pdgfrb/Pkd2/Prox1/Sox9/Srf/Stra6/Tp63/Zfand5
GO:0070997	neuron death	56/1288	429/17943	9.65252555437536e-06	0.00117159315628219	690853/25367/81722/59319/24225/308890/29619/25402/24770/64152/365395/288753/54702/314436/24334/24338/24948/29707/24922/29739/27100/25051/24410/297893/117271/29424/304495/309168/84019/24413/680451/81737/25054/117520/29433/170911/314465/60660/29411/84014/81762/299138/24782/29219/170837/83805/25558/192117/287110/156767/316256/291908/246334/361970/25232/25479	Aatk/Adarb1/Ager/Ambra1/Bdnf/Btbd10/Btg2/Casp3/Ccl2/Chp1/Clcf1/Diablo/Egln3/Elk1/Eno2/Ephb1/Fmr1/Gabra5/Gabrb3/Gclm/Gfer/Glp1r/Grin2b/Hdac1/Hrk/Htt/Kdm2b/Map3k11/Nae1/Nr3c1/Nrbp2/Ntf3/Ntrk2/Oxr1/Pak3/Pik3ca/Ppp1r13b/Ppp2r2b/Ppt1/Ralbp1/Rock1/Six4/Slc9a1/Snca/Snrk/Src/Stxbp1/Syngap1/Tbc1d24/Tnfrsf1b/Tnfrsf21/Tox3/Tp63/Trim2/Tyro3/Vps35
GO:0140056	organelle localization by membrane tethering	17/1288	72/17943	9.89806612317314e-06	0.00117159315628219	305831/29579/500233/60391/299156/117103/116546/84556/116839/65033/362283/116470/60562/60466/25558/286931/64060	Atg14/Esyt1/Exoc6b/Nrxn1/Rab15/Rab8a/Ralb/Rims1/Rims2/Stx12/Stx16/Stx1a/Stx6/Stx7/Stxbp1/Unc13c/Vps33b
GO:0016236	macroautophagy	32/1288	196/17943	1.00755253663459e-05	0.00117159315628219	59319/305831/171415/313391/365601/94269/301085/25643/29424/116641/266711/303554/680451/360550/361632/78975/367242/365793/29448/116546/364981/315427/366697/65033/360956/501088/299827/114590/317396/312965/303206/304579	Ambra1/Atg14/Atg3/Atg4c/Atg5/Fez2/Fyco1/Gnai3/Htt/Lgals8/Lzts1/Nbr1/Nrbp2/Phf23/Pik3c2a/Prkaa2/Rab23/Rab33b/Rab7a/Ralb/Scoc/Sesn3/Sptlc2/Stx12/Tbc1d14/Tbc1d5/Tbk1/Ubqln1/Ubqln2/Ubxn2b/Ulk2/Usp30
GO:0001838	embryonic epithelial tube formation	27/1288	152/17943	1.01806843611591e-05	0.00117159315628219	25401/306400/297867/83477/282836/298555/292155/171458/306657/304495/309523/362051/29216/79428/361472/367242/685072/25537/362938/316013/305230/299138/140586/65189/311622/303586/311071	Alx1/Arhgap35/Arid1a/Bcl10/Cthrc1/Grhl3/Hs2st1/Ipmk/Irx2/Kdm2b/Kif20b/Lmo4/Lrp2/Luzp1/Mthfd1l/Rab23/Rarg/Rock2/Scrib/Setd2/Shroom3/Six4/Sox9/Stk3/Stk4/Wnt9b/Zeb2
GO:0048259	regulation of receptor-mediated endocytosis	22/1288	111/17943	1.11433390714878e-05	0.00125723084347727	360823/309532/79128/313409/24318/24948/29430/117282/500564/25489/81737/29748/29411/313589/362938/89803/65178/85238/64531/501088/317396/289584	Ankrd13a/Atad1/Dab2/Dnajc6/Drd2/Fmr1/Hap1/Hnrnpk/Ldlrap1/Nedd4/Ntf3/Ppp3r1/Ppt1/Rspo1/Scrib/Sfrp4/Snap91/Synj1/Synj2bp/Tbc1d5/Ubqln2/Usp46
GO:0060537	muscle tissue development	60/1288	474/17943	1.2247745391042e-05	0.00135526013423183	312566/297867/25389/365601/24225/29619/289144/304758/366624/84032/89843/312495/287765/24338/25022/25639/300054/314850/117280/29546/364786/24511/84410/361807/29216/309957/299766/246297/361400/24413/24605/29431/24629/498328/25157/24660/65248/305066/29480/306886/299116/296787/299138/29715/24782/114901/140586/501099/293854/363071/361256/315870/308831/29591/81810/246334/311098/83807/293960/314930	Adamts9/Arid1a/Atf3/Atg5/Bdnf/Btg2/Cacybp/Ccnt2/Cfl2/Col3a1/Cxadr/Cyp26b1/Ddx5/Ephb1/Fgfr2/Fkbp1a/Foxh1/Frs2/Hnrnpu/Homer1/Itga8/Itgb1/Klf5/Lemd2/Lrp2/Mef2a/Myf5/Myocd/Nfatc3/Nr3c1/Nras/Pak1/Pdgfrb/Pkd2/Plagl1/Pmp22/Prkaa1/Prox1/Rgs4/Ripk1/Sav1/Sema3c/Six4/Slc8a1/Slc9a1/Sorbs2/Sox9/Srf/Srpk3/Stra6/Svil/Tbx18/Tenm4/Tgfbr1/Tgfbr2/Tp63/Xirp2/Ybx3/Zfand5/Zfpm2
GO:0001655	urogenital system development	53/1288	405/17943	1.54632238279176e-05	0.00167606176916394	24192/89805/365872/286758/24225/300455/83839/294074/290905/503000/311163/312495/64017/316539/25022/260321/314850/25236/311508/29577/117282/497985/79242/292155/300062/306657/364786/305012/85497/286994/83469/24590/246297/290705/25492/24629/498328/297804/50692/24684/305066/295251/685072/84409/307724/299138/140586/363071/315870/29591/246334/114122/303586	Akr1b1/Angpt2/Aph1a/Aqp11/Bdnf/Bmper/Calb1/Cep55/Col4a1/Ctnnbip1/Ctnnd1/Cyp26b1/Enpep/Epha4/Fgfr2/Fkbp4/Frs2/Gpc3/Gzf1/Hes1/Hnrnpk/Hoxb7/Hpgd/Hs2st1/Ift27/Irx2/Itga8/Kif26b/Klf15/Lgr4/Lrp4/Mme/Myocd/Nek1/Nfia/Pdgfrb/Pkd2/Plag1/Plaur/Prlr/Prox1/Pygo2/Rarg/Robo2/Rpgrip1l/Six4/Sox9/Stra6/Tbx18/Tgfbr1/Tp63/Vcan/Wnt9b
GO:0016482	cytosolic transport	26/1288	147/17943	1.59631874997911e-05	0.00167606176916394	171494/306128/54241/79128/29167/29430/362683/306548/113886/25328/304286/25485/363123/29448/367915/315655/64088/360600/83805/362283/60562/360956/501088/309678/288666/25479	Ap1g1/Cln5/Cltc/Dab2/Dctn1/Hap1/Heatr5b/Hook3/Kif1c/Lamp1/Lmtk2/Myo1d/Rab6b/Rab7a/Rab9b/Rdx/Snx16/Spag9/Src/Stx16/Stx6/Tbc1d14/Tbc1d5/Trappc10/Vps29/Vps35
GO:1903311	regulation of mRNA metabolic process	37/1288	247/17943	1.60207503135239e-05	0.00167606176916394	25367/362013/305035/361167/299347/29619/306492/299811/287765/310461/363854/24948/117282/117280/170843/64015/289014/679712/81738/361531/117017/29497/300996/359726/81762/25537/79049/304092/689890/494445/362264/308971/192178/500116/117259/361920/685928	Adarb1/Ahcyl1/Angel2/Bag4/Brf1/Btg2/Cnot7/Cpsf6/Ddx5/Dhx36/Elavl1/Fmr1/Hnrnpk/Hnrnpu/Khdrbs2/Khdrbs3/Mapkapk2/Myef2/Nup98/Paf1/Polr2g/Ptbp1/Rbm5/Rnasel/Rock1/Rock2/Secisbp2/Son/Srsf1/Srsf2/Srsf6/Tnrc6a/Tnrc6b/Tra2a/Tra2b/Ythdf3/Zc3h10
GO:0016197	endosomal transport	32/1288	201/17943	1.70726764546338e-05	0.00175421750571362	302671/309969/306128/54241/29167/311913/192204/362683/29424/304286/29216/497878/363123/29448/117103/367915/362938/25549/25012/260323/360725/360600/65033/362283/60562/360956/501088/360698/309678/288666/25479/499508	Ap1s2/Ap3b1/Cln5/Cltc/Dctn1/Dennd1a/Ehd4/Heatr5b/Htt/Lmtk2/Lrp2/Nsg2/Rab6b/Rab7a/Rab8a/Rab9b/Scrib/Slc18a2/Snap25/Snx27/Snx4/Spag9/Stx12/Stx16/Stx6/Tbc1d14/Tbc1d5/Tmem50b/Trappc10/Vps29/Vps35/Zfyve16
GO:0006906	vesicle fusion	19/1288	91/17943	2.01865361556717e-05	0.00203777770245149	362461/25643/360571/29448/117103/84556/64630/25012/29219/65033/362283/116470/60562/60466/25558/64440/25624/295378/306991	C2cd5/Gnai3/Rab34/Rab7a/Rab8a/Rims1/Snap23/Snap25/Snca/Stx12/Stx16/Stx1a/Stx6/Stx7/Stxbp1/Syt4/Vamp1/Vav3/Vps41
GO:1905245	regulation of aspartic-type peptidase activity	6/1288	10/17943	2.20823158481645e-05	0.00219071802397136	81722/117028/94268/316539/81515/25537	Ager/Bin1/Efna1/Epha4/Lyn/Rock2
GO:0043112	receptor metabolic process	32/1288	204/17943	2.31654083899821e-05	0.00222812861514866	360823/296380/309532/29184/54241/79128/24318/498089/25441/24948/54281/29627/29430/297893/117282/24511/500564/304286/25489/81737/29748/313589/362938/287275/89803/25012/29219/85238/64531/501088/317396/289584	Ankrd13a/Arfgef2/Atad1/Cd36/Cltc/Dab2/Drd2/Dtx3l/Fcer1g/Fmr1/Furin/Gria2/Hap1/Hdac1/Hnrnpk/Itgb1/Ldlrap1/Lmtk2/Nedd4/Ntf3/Ppp3r1/Rspo1/Scrib/Sec24a/Sfrp4/Snap25/Snca/Synj1/Synj2bp/Tbc1d5/Ubqln2/Usp46
GO:0030900	forebrain development	61/1288	495/17943	2.36430816966353e-05	0.00222812861514866	24183/306400/297867/360854/29619/25402/83501/84032/54245/64624/84394/363062/361384/24316/24318/79208/24356/303547/84488/25022/24370/314850/50664/24410/29430/297893/29577/117282/306548/29424/25196/304495/289201/29216/309659/25485/360801/24587/25054/26295/29431/312703/305066/24924/84409/307724/303311/25665/79049/316013/29715/83805/501099/306562/304935/117259/25232/305268/363445/114850/311071	Ak1/Arhgap35/Arid1a/Arpc5/Btg2/Casp3/Cdh2/Col3a1/Crk/Cul5/Dcx/Dixdc1/Dnajb1/Drd1/Drd2/Epha5/Ets1/Ezh1/Fgf13/Fgfr2/Foxg1/Frs2/Gnao1/Grin2b/Hap1/Hdac1/Hes1/Hnrnpk/Hook3/Htt/Inhbb/Kdm2b/Lmx1a/Lrp2/Mdga1/Myo1d/Ncor2/Nefh/Ntrk2/Ogt/Pak1/Pex5/Prox1/Ptn/Robo2/Rpgrip1l/Rtn4rl1/Scn5a/Secisbp2/Setd2/Slc8a1/Src/Srf/Tacc1/Tbx19/Tra2b/Tyro3/Uba6/Usp9x/Wnt7a/Zeb2
GO:0042982	amyloid precursor protein metabolic process	14/1288	55/17943	2.40035275508028e-05	0.00222812861514866	81722/365872/117028/25402/94268/316539/25639/29430/290364/301575/500564/81515/81762/25537	Ager/Aph1a/Bin1/Casp3/Efna1/Epha4/Fkbp1a/Hap1/Itm2b/Itm2c/Ldlrap1/Lyn/Rock1/Rock2
GO:0007041	lysosomal transport	20/1288	100/17943	2.40083375285396e-05	0.00222812861514866	171494/309969/305831/117028/498089/306548/308173/25328/312689/619385/25489/360571/29448/64088/260323/60466/171086/25479/306991/499508	Ap1g1/Ap3b1/Atg14/Bin1/Dtx3l/Hook3/Kif13a/Lamp1/M6pr/Ncoa4/Nedd4/Rab34/Rab7a/Snx16/Snx27/Stx7/Trak2/Vps35/Vps41/Zfyve16
GO:0099175	regulation of postsynapse organization	23/1288	125/17943	2.52167728207506e-05	0.00226615038515153	361601/81732/66013/83501/56725/54248/310461/94268/316539/24410/117282/29546/83469/266777/60391/29433/24924/691429/260323/114901/56782/25479/114850	Abhd17c/Actr3/Arhgef9/Cdh2/Cript/Dgkb/Dhx36/Efna1/Epha4/Grin2b/Hnrnpk/Homer1/Lrp4/Nptx1/Nrxn1/Pak3/Ptn/Shisa7/Snx27/Sorbs2/Srgn/Vps35/Wnt7a
GO:0010763	positive regulation of fibroblast migration	8/1288	19/17943	2.54703687536544e-05	0.00226615038515153	81732/81722/83425/361167/685781/29431/29433/29715	Actr3/Ager/Akap12/Bag4/Ddr2/Pak1/Pak3/Slc8a1
GO:0099173	postsynapse organization	32/1288	205/17943	2.5599543801677e-05	0.00226615038515153	361601/81732/66013/363058/83501/59322/56725/54248/310461/94268/316539/79208/24338/303828/64845/24410/117282/29546/83469/266777/60391/29433/24924/25537/171093/691429/260323/114901/56782/192117/25479/114850	Abhd17c/Actr3/Arhgef9/Cadm1/Cdh2/Cnksr2/Cript/Dgkb/Dhx36/Efna1/Epha4/Epha5/Ephb1/Etv5/Gphn/Grin2b/Hnrnpk/Homer1/Lrp4/Nptx1/Nrxn1/Pak3/Ptn/Rock2/Shank2/Shisa7/Snx27/Sorbs2/Srgn/Syngap1/Vps35/Wnt7a
GO:0043113	receptor clustering	16/1288	70/17943	2.77016403735483e-05	0.00235910429681833	66013/83501/303828/64845/24410/83469/60391/29431/25046/24924/362938/691429/260323/114901/192117/64531	Arhgef9/Cdh2/Etv5/Gphn/Grin2b/Lrp4/Nrxn1/Pak1/Pigr/Ptn/Scrib/Shisa7/Snx27/Sorbs2/Syngap1/Synj2bp
GO:0014015	positive regulation of gliogenesis	19/1288	93/17943	2.78686181559365e-05	0.00235910429681833	81732/81722/79251/117028/365395/114489/84050/303828/297893/29577/25205/29216/81515/81737/297804/24924/85238/308831/156767	Actr3/Ager/Aspa/Bin1/Clcf1/Dag1/Enpp2/Etv5/Hdac1/Hes1/Il6st/Lrp2/Lyn/Ntf3/Plag1/Ptn/Synj1/Tenm4/Tnfrsf1b
GO:1902991	regulation of amyloid precursor protein catabolic process	10/1288	30/17943	2.78795780645892e-05	0.00235910429681833	81722/117028/25402/94268/316539/25639/29430/81515/81762/25537	Ager/Bin1/Casp3/Efna1/Epha4/Fkbp1a/Hap1/Lyn/Rock1/Rock2
GO:0043523	regulation of neuron apoptotic process	39/1288	273/17943	2.89781434109265e-05	0.00241103673330058	81722/59319/24225/29619/25402/24770/365395/54702/24948/29707/24922/29739/25051/297893/117271/29424/304495/309168/84019/24413/680451/81737/25054/117520/29433/170911/60660/29411/84014/81762/299138/29219/170837/83805/25558/192117/291908/361970/25232	Ager/Ambra1/Bdnf/Btg2/Casp3/Ccl2/Clcf1/Egln3/Fmr1/Gabra5/Gabrb3/Gclm/Glp1r/Hdac1/Hrk/Htt/Kdm2b/Map3k11/Nae1/Nr3c1/Nrbp2/Ntf3/Ntrk2/Oxr1/Pak3/Pik3ca/Ppp2r2b/Ppt1/Ralbp1/Rock1/Six4/Snca/Snrk/Src/Stxbp1/Syngap1/Tox3/Trim2/Tyro3
GO:0048278	vesicle docking	15/1288	63/17943	2.9331347120445e-05	0.00241103673330058	500233/60391/299156/117103/116546/84556/116839/65033/362283/116470/60562/60466/25558/286931/64060	Exoc6b/Nrxn1/Rab15/Rab8a/Ralb/Rims1/Rims2/Stx12/Stx16/Stx1a/Stx6/Stx7/Stxbp1/Unc13c/Vps33b
GO:0045687	positive regulation of glial cell differentiation	14/1288	56/17943	2.99102558312373e-05	0.00242399453595689	81732/81722/79251/117028/365395/114489/84050/297893/29577/25205/81737/24924/308831/156767	Actr3/Ager/Aspa/Bin1/Clcf1/Dag1/Enpp2/Hdac1/Hes1/Il6st/Ntf3/Ptn/Tenm4/Tnfrsf1b
GO:0006914	autophagy	50/1288	385/17943	3.26694590290283e-05	0.00254027117909499	313339/81722/59319/305831/171415/313391/365601/54241/24318/94269/363442/301085/25643/29430/29424/116641/266711/58923/170910/303554/680451/360550/361632/24660/65248/78975/367242/365793/29448/117103/116546/81762/117043/364981/315427/64634/29219/366697/65033/360956/501088/299827/309139/114590/317396/312965/303206/310306/304579/301007	Acer2/Ager/Ambra1/Atg14/Atg3/Atg4c/Atg5/Cltc/Drd2/Fez2/Fundc1/Fyco1/Gnai3/Hap1/Htt/Lgals8/Lzts1/Mefv/Mtdh/Nbr1/Nrbp2/Phf23/Pik3c2a/Pmp22/Prkaa1/Prkaa2/Rab23/Rab33b/Rab7a/Rab8a/Ralb/Rock1/RragB/Scoc/Sesn3/Sh3bp4/Snca/Sptlc2/Stx12/Tbc1d14/Tbc1d5/Tbk1/Tpcn2/Ubqln1/Ubqln2/Ubxn2b/Ulk2/Usp13/Usp30/Wdr6
GO:0061919	process utilizing autophagic mechanism	50/1288	385/17943	3.26694590290283e-05	0.00254027117909499	313339/81722/59319/305831/171415/313391/365601/54241/24318/94269/363442/301085/25643/29430/29424/116641/266711/58923/170910/303554/680451/360550/361632/24660/65248/78975/367242/365793/29448/117103/116546/81762/117043/364981/315427/64634/29219/366697/65033/360956/501088/299827/309139/114590/317396/312965/303206/310306/304579/301007	Acer2/Ager/Ambra1/Atg14/Atg3/Atg4c/Atg5/Cltc/Drd2/Fez2/Fundc1/Fyco1/Gnai3/Hap1/Htt/Lgals8/Lzts1/Mefv/Mtdh/Nbr1/Nrbp2/Phf23/Pik3c2a/Pmp22/Prkaa1/Prkaa2/Rab23/Rab33b/Rab7a/Rab8a/Ralb/Rock1/RragB/Scoc/Sesn3/Sh3bp4/Snca/Sptlc2/Stx12/Tbc1d14/Tbc1d5/Tbk1/Tpcn2/Ubqln1/Ubqln2/Ubxn2b/Ulk2/Usp13/Usp30/Wdr6
GO:1901214	regulation of neuron death	50/1288	385/17943	3.26694590290283e-05	0.00254027117909499	81722/59319/24225/308890/29619/25402/24770/64152/365395/54702/314436/24334/24338/24948/29707/24922/29739/27100/25051/24410/297893/117271/29424/304495/309168/84019/24413/680451/81737/25054/117520/29433/170911/314465/60660/29411/84014/81762/299138/29219/170837/83805/25558/192117/287110/156767/291908/361970/25232/25479	Ager/Ambra1/Bdnf/Btbd10/Btg2/Casp3/Ccl2/Chp1/Clcf1/Egln3/Elk1/Eno2/Ephb1/Fmr1/Gabra5/Gabrb3/Gclm/Gfer/Glp1r/Grin2b/Hdac1/Hrk/Htt/Kdm2b/Map3k11/Nae1/Nr3c1/Nrbp2/Ntf3/Ntrk2/Oxr1/Pak3/Pik3ca/Ppp1r13b/Ppp2r2b/Ppt1/Ralbp1/Rock1/Six4/Snca/Snrk/Src/Stxbp1/Syngap1/Tbc1d24/Tnfrsf1b/Tox3/Trim2/Tyro3/Vps35
GO:0072001	renal system development	47/1288	355/17943	3.4341563498521e-05	0.00263468475160653	24192/89805/365872/286758/24225/300455/83839/294074/290905/503000/311163/312495/64017/316539/25022/25236/311508/29577/117282/497985/79242/292155/300062/306657/364786/305012/85497/286994/83469/24590/246297/290705/25492/24629/498328/305066/295251/84409/307724/299138/140586/363071/315870/29591/246334/114122/303586	Akr1b1/Angpt2/Aph1a/Aqp11/Bdnf/Bmper/Calb1/Cep55/Col4a1/Ctnnbip1/Ctnnd1/Cyp26b1/Enpep/Epha4/Fgfr2/Gpc3/Gzf1/Hes1/Hnrnpk/Hoxb7/Hpgd/Hs2st1/Ift27/Irx2/Itga8/Kif26b/Klf15/Lgr4/Lrp4/Mme/Myocd/Nek1/Nfia/Pdgfrb/Pkd2/Prox1/Pygo2/Robo2/Rpgrip1l/Six4/Sox9/Stra6/Tbx18/Tgfbr1/Tp63/Vcan/Wnt9b
GO:0021915	neural tube development	30/1288	190/17943	3.6299064904171e-05	0.00272201666263442	25401/59319/306400/297867/83477/282836/290652/298555/29577/171458/304495/309523/362051/29216/79428/361472/498328/289392/367242/685072/25537/307724/305854/362938/296787/316013/305230/65189/311622/311071	Alx1/Ambra1/Arhgap35/Arid1a/Bcl10/Cthrc1/Fkbp8/Grhl3/Hes1/Ipmk/Kdm2b/Kif20b/Lmo4/Lrp2/Luzp1/Mthfd1l/Pkd2/Plxna2/Rab23/Rarg/Rock2/Rpgrip1l/Sall2/Scrib/Sema3c/Setd2/Shroom3/Stk3/Stk4/Zeb2
GO:0032886	regulation of microtubule-based process	35/1288	237/17943	3.64260137335506e-05	0.00272201666263442	306809/296580/289400/689364/361916/315447/114514/65201/54241/29167/307483/363062/84488/260321/29430/117280/25328/25152/29456/679221/314859/24587/29431/501083/171434/65248/78975/25537/305310/29219/361828/313304/29332/306562/312965	Bicd2/Camsap1/Camsap2/Chmp1b/Chmp4c/Chordc1/Clasp2/Clip1/Cltc/Dctn1/Diaph1/Dixdc1/Fgf13/Fkbp4/Hap1/Hnrnpu/Lamp1/Map1a/Map1b/Mapre2/Mdm1/Nefh/Pak1/Pdcd6ip/Phldb1/Prkaa1/Prkaa2/Rock2/Slain2/Snca/Specc1l/Stag2/Stmn1/Tacc1/Ubxn2b
GO:0030111	regulation of Wnt signaling pathway	40/1288	286/17943	3.76445365728144e-05	0.00277057892774309	500430/361832/83501/362316/282836/503000/311163/83824/79128/291130/310074/363062/295445/296179/25022/25236/293546/297893/295106/305922/286994/316101/83469/313589/361726/89803/266803/140586/83805/65189/311622/302711/315870/25565/290794/81816/25479/116477/24882/311071	Ankrd6/Bicc1/Cdh2/Cdk14/Cthrc1/Ctnnbip1/Ctnnd1/Cxxc4/Dab2/Dcdc2/Depdc1b/Dixdc1/Dkk2/Fermt1/Fgfr2/Gpc3/Gprc5b/Hdac1/Ift80/Lats2/Lgr4/Limd1/Lrp4/Rspo1/Sdhaf2/Sfrp4/Sostdc1/Sox9/Src/Stk3/Stk4/Tbl1x/Tbx18/Tle4/Tnks/Ube2b/Vps35/Wnk1/Wnt3/Zeb2
GO:0006898	receptor-mediated endocytosis	34/1288	228/17943	3.82484927911908e-05	0.00277057892774309	360823/309532/29144/29184/83800/54241/79128/83527/313409/24318/25441/24948/29627/29430/117282/24511/500564/29216/25489/81737/29748/29411/313589/362938/89803/25012/65178/29219/85238/64531/501088/81810/317396/289584	Ankrd13a/Atad1/Canx/Cd36/Clta/Cltc/Dab2/Dbnl/Dnajc6/Drd2/Fcer1g/Fmr1/Gria2/Hap1/Hnrnpk/Itgb1/Ldlrap1/Lrp2/Nedd4/Ntf3/Ppp3r1/Ppt1/Rspo1/Scrib/Sfrp4/Snap25/Snap91/Snca/Synj1/Synj2bp/Tbc1d5/Tgfbr2/Ubqln2/Usp46
GO:0035329	hippo signaling	10/1288	31/17943	3.85203882897892e-05	0.00277057892774309	85265/65157/305922/316101/170577/287473/192256/299116/65189/311622	Ajuba/Amotl2/Lats2/Limd1/Mark3/Nek8/Pja2/Sav1/Stk3/Stk4
GO:1903828	negative regulation of cellular protein localization	22/1288	120/17943	3.97639682463821e-05	0.00282471448505781	361601/360823/361167/29184/64152/54241/79128/310363/296179/25183/24414/25152/26295/310677/266709/24672/367242/85428/25537/294331/312965/25479	Abhd17c/Ankrd13a/Bag4/Cd36/Chp1/Cltc/Dab2/Fbxo4/Fermt1/Gdi1/Grm1/Map1a/Ogt/Otud7b/Pkig/Ppp2ca/Rab23/Rhoq/Rock2/Ube2g2/Ubxn2b/Vps35
GO:0060070	canonical Wnt signaling pathway	39/1288	277/17943	4.03215528614857e-05	0.00282939286786572	500430/361832/83501/362316/282836/311163/79128/363062/295445/296179/25022/364754/25236/293546/297893/305922/286994/316101/83469/25094/295251/313589/361726/89803/266803/140586/83805/65189/311622/302711/315870/25565/290794/81816/25479/116477/24882/114850/303586	Ankrd6/Bicc1/Cdh2/Cdk14/Cthrc1/Ctnnd1/Dab2/Dixdc1/Dkk2/Fermt1/Fgfr2/Fzd8/Gpc3/Gprc5b/Hdac1/Lats2/Lgr4/Limd1/Lrp4/Mitf/Pygo2/Rspo1/Sdhaf2/Sfrp4/Sostdc1/Sox9/Src/Stk3/Stk4/Tbl1x/Tbx18/Tle4/Tnks/Ube2b/Vps35/Wnk1/Wnt3/Wnt7a/Wnt9b
GO:0034765	regulation of ion transmembrane transport	59/1288	483/17943	4.13275544789426e-05	0.00286504516231127	81722/362013/315272/293551/365601/117028/116600/24242/24770/64152/94272/307483/24316/24318/25639/24948/64045/29430/29546/29424/25468/64358/63883/116745/276720/29713/25743/83588/294065/81515/25489/307206/60391/316064/361632/498328/24672/192107/29480/306886/83521/25665/78956/295678/171093/691429/58976/298091/29715/24782/29219/260323/361732/59299/89821/366602/114590/116477/25577	Ager/Ahcyl1/Ano6/Arl6ip1/Atg5/Bin1/Cacnb2/Calm1/Ccl2/Chp1/Clic5/Diaph1/Drd1/Drd2/Fkbp1a/Fmr1/Glrx/Hap1/Homer1/Htt/Kcna2/Kcna6/Kcne3/Kcnh6/Kcnj14/Kcnj5/Kcnj6/Kcns3/Kcnv2/Lyn/Nedd4/Neto1/Nrxn1/Oxsr1/Pik3c2a/Pkd2/Ppp2ca/Prss8/Rgs4/Ripk1/Rrad/Scn5a/Scn9a/Sestd1/Shank2/Shisa7/Slc30a1/Slc31a2/Slc8a1/Slc9a1/Snca/Snx27/Tmem109/Trdn/Trpc1/Tspan13/Ubqln1/Wnk1/Ywhaq
GO:0090174	organelle membrane fusion	19/1288	96/17943	4.43033695278703e-05	0.00303478081265912	362461/25643/360571/29448/117103/84556/64630/25012/29219/65033/362283/116470/60562/60466/25558/64440/25624/295378/306991	C2cd5/Gnai3/Rab34/Rab7a/Rab8a/Rims1/Snap23/Snap25/Snca/Stx12/Stx16/Stx1a/Stx6/Stx7/Stxbp1/Syt4/Vamp1/Vav3/Vps41
GO:0035148	tube formation	28/1288	174/17943	4.61146359947684e-05	0.00312168959428115	25401/306400/297867/83477/282836/25022/298555/292155/171458/306657/304495/309523/362051/29216/79428/361472/367242/685072/25537/362938/316013/305230/299138/140586/65189/311622/303586/311071	Alx1/Arhgap35/Arid1a/Bcl10/Cthrc1/Fgfr2/Grhl3/Hs2st1/Ipmk/Irx2/Kdm2b/Kif20b/Lmo4/Lrp2/Luzp1/Mthfd1l/Rab23/Rarg/Rock2/Scrib/Setd2/Shroom3/Six4/Sox9/Stk3/Stk4/Wnt9b/Zeb2
GO:0032386	regulation of intracellular transport	57/1288	464/17943	4.73765818634027e-05	0.00313490522912141	81732/361167/362461/116600/24242/24770/29184/64152/25102/299811/79128/29167/24316/24318/297504/25441/296179/24948/25183/29430/309523/25328/500564/81515/29456/65261/65153/25489/24587/291981/25502/26295/29431/81531/266709/24672/65248/367242/295347/315655/84556/116839/89868/316013/25139/360725/83805/116470/25558/64440/313308/360972/294331/25624/117538/114850/290280	Actr3/Bag4/C2cd5/Cacnb2/Calm1/Ccl2/Cd36/Chp1/Chrna5/Cpsf6/Dab2/Dctn1/Drd1/Drd2/Edem1/Fcer1g/Fermt1/Fmr1/Gdi1/Hap1/Kif20b/Lamp1/Ldlrap1/Lyn/Map1b/Myo1c/Ncs1/Nedd4/Nefh/Nutf2/Oaz1/Ogt/Pak1/Pfn2/Pkig/Ppp2ca/Prkaa1/Rab23/Rap1a/Rdx/Rims1/Rims2/Sec16b/Setd2/Slc2a4/Snx4/Src/Stx1a/Stxbp1/Syt4/Thoc2/Thoc5/Ube2g2/Vamp1/Wipf1/Wnt7a/Xpo4
GO:0051146	striated muscle cell differentiation	44/1288	329/17943	4.73995055498023e-05	0.00313490522912141	297867/365601/24225/300811/289144/25402/24251/83501/366624/309361/89843/312495/308468/314850/117280/29546/24483/24511/84410/25626/309957/81707/679712/299766/246297/309760/311658/361400/24413/29431/24629/24660/305066/29480/299138/29715/24782/114901/360600/501099/305675/25566/300838/59299	Arid1a/Atg5/Bdnf/Bnip2/Cacybp/Casp3/Cd53/Cdh2/Cfl2/Chuk/Cxadr/Cyp26b1/Dyrk1b/Frs2/Hnrnpu/Homer1/Igf2/Itgb1/Klf5/Krt8/Mef2a/Mmp14/Myef2/Myf5/Myocd/Mypn/Nfatc2/Nfatc3/Nr3c1/Pak1/Pdgfrb/Pmp22/Prox1/Rgs4/Six4/Slc8a1/Slc9a1/Sorbs2/Spag9/Srf/Synpo2l/Tmod1/Tmod3/Trdn
GO:0006887	exocytosis	50/1288	391/17943	4.89726895570306e-05	0.00320214608762675	287537/171494/296380/116600/24242/64152/25102/114514/24316/24318/500233/25441/94269/24948/64045/29430/25328/81515/65153/60391/29431/501083/81531/299156/305853/365793/29448/117103/116546/295347/84556/116839/362938/64630/25012/29219/360725/498798/116470/60466/25558/117559/85238/192189/64440/286931/25624/64060/306991/114850	Abr/Ap1g1/Arfgef2/Cacnb2/Calm1/Chp1/Chrna5/Clasp2/Drd1/Drd2/Exoc6b/Fcer1g/Fez2/Fmr1/Glrx/Hap1/Lamp1/Lyn/Ncs1/Nrxn1/Pak1/Pdcd6ip/Pfn2/Rab15/Rab2b/Rab33b/Rab7a/Rab8a/Ralb/Rap1a/Rims1/Rims2/Scrib/Snap23/Snap25/Snca/Snx4/Stam/Stx1a/Stx7/Stxbp1/Sv2a/Synj1/Syt17/Syt4/Unc13c/Vamp1/Vps33b/Vps41/Wnt7a
GO:0010976	positive regulation of neuron projection development	48/1288	371/17943	5.13110348981343e-05	0.00331734488543668	81732/306400/24225/307124/65201/362339/84394/310461/363062/294674/316539/24948/25183/293546/29430/117282/307833/24511/116478/81515/29456/58840/300955/56064/24413/25054/25503/29431/29433/289392/29497/24924/295347/84556/116839/84409/304714/192247/171093/306147/65178/501099/192189/64440/287110/306451/24882/311071	Actr3/Arhgap35/Bdnf/Camk1d/Clip1/Creb3l2/Dcx/Dhx36/Dixdc1/Enc1/Epha4/Fmr1/Gdi1/Gprc5b/Hap1/Hnrnpk/Ist1/Itgb1/Kidins220/Lyn/Map1b/Mapk6/Nck1/Nptn/Nr3c1/Ntrk2/Ocm2/Pak1/Pak3/Plxna2/Ptbp1/Ptn/Rap1a/Rims1/Rims2/Robo2/Rrn3/Sez6/Shank2/Slitrk1/Snap91/Srf/Syt17/Syt4/Tbc1d24/Tenm3/Wnt3/Zeb2
GO:0031346	positive regulation of cell projection organization	58/1288	478/17943	5.78419557667073e-05	0.00369802903868482	81732/306400/24225/307124/303653/65201/261738/362339/84394/310461/363062/305604/294674/84050/316539/24948/25183/306439/293546/29430/117282/29424/307833/24511/116478/81515/29456/58840/300955/56064/24413/25054/25503/29431/29433/289392/29497/24924/295347/85428/84556/116839/84409/306873/304714/192247/171093/306147/65178/83805/501099/192189/64440/287110/306451/29591/24882/311071	Actr3/Arhgap35/Bdnf/Camk1d/Cdc42ep4/Clip1/Clrn1/Creb3l2/Dcx/Dhx36/Dixdc1/Efemp1/Enc1/Enpp2/Epha4/Fmr1/Gdi1/Gpm6a/Gprc5b/Hap1/Hnrnpk/Htt/Ist1/Itgb1/Kidins220/Lyn/Map1b/Mapk6/Nck1/Nptn/Nr3c1/Ntrk2/Ocm2/Pak1/Pak3/Plxna2/Ptbp1/Ptn/Rap1a/Rhoq/Rims1/Rims2/Robo2/Rreb1/Rrn3/Sez6/Shank2/Slitrk1/Snap91/Src/Srf/Syt17/Syt4/Tbc1d24/Tenm3/Tgfbr1/Wnt3/Zeb2
GO:0007638	mechanosensory behavior	7/1288	16/17943	6.20639393753037e-05	0.00392435062819228	24318/362733/29424/60391/290467/363071/84476	Drd2/Etv1/Htt/Nrxn1/Slitrk6/Stra6/Strbp
GO:0017157	regulation of exocytosis	37/1288	263/17943	6.3940661623428e-05	0.00399907138023049	287537/171494/116600/24242/25102/114514/24316/24318/25441/94269/24948/64045/29430/25328/81515/65153/501083/81531/299156/305853/365793/29448/117103/116546/295347/84556/116839/64630/29219/360725/498798/116470/25558/192189/64440/25624/114850	Abr/Ap1g1/Cacnb2/Calm1/Chrna5/Clasp2/Drd1/Drd2/Fcer1g/Fez2/Fmr1/Glrx/Hap1/Lamp1/Lyn/Ncs1/Pdcd6ip/Pfn2/Rab15/Rab2b/Rab33b/Rab7a/Rab8a/Ralb/Rap1a/Rims1/Rims2/Snap23/Snca/Snx4/Stam/Stx1a/Stxbp1/Syt17/Syt4/Vamp1/Wnt7a
GO:0030705	cytoskeleton-dependent intracellular transport	27/1288	169/17943	7.10359914643733e-05	0.00439506553640865	294010/309969/171126/302290/307178/500282/306809/29138/29167/24948/301085/29430/117280/306548/29424/300062/308173/113886/25328/25152/29456/497974/65261/24587/252855/308023/171086	Actr1a/Ap3b1/Ap3m1/Ap3s1/Arhgap21/Arl8b/Bicd2/Bsn/Dctn1/Fmr1/Fyco1/Hap1/Hnrnpu/Hook3/Htt/Ift27/Kif13a/Kif1c/Lamp1/Map1a/Map1b/Myo19/Myo1c/Nefh/Sfpq/Ssx2ip/Trak2
GO:0042987	amyloid precursor protein catabolic process	11/1288	40/17943	8.29118001248657e-05	0.00507526061615401	81722/365872/117028/25402/94268/316539/25639/29430/81515/81762/25537	Ager/Aph1a/Bin1/Casp3/Efna1/Epha4/Fkbp1a/Hap1/Lyn/Rock1/Rock2
GO:0008306	associative learning	20/1288	109/17943	8.67341727208605e-05	0.00520356184211967	302671/79123/29619/291130/24316/24318/29707/25051/24410/29424/360904/24511/25152/311311/307206/56064/29411/25012/501099/192117	Ap1s2/Asic1/Btg2/Dcdc2/Drd1/Drd2/Gabra5/Glp1r/Grin2b/Htt/Idua/Itgb1/Map1a/Meis2/Neto1/Nptn/Ppt1/Snap25/Srf/Syngap1
GO:0060828	regulation of canonical Wnt signaling pathway	32/1288	218/17943	8.6816464519202e-05	0.00520356184211967	500430/361832/83501/362316/282836/311163/79128/295445/296179/25022/25236/293546/297893/305922/286994/316101/83469/313589/361726/89803/266803/140586/83805/65189/311622/302711/315870/25565/290794/81816/25479/116477	Ankrd6/Bicc1/Cdh2/Cdk14/Cthrc1/Ctnnd1/Dab2/Dkk2/Fermt1/Fgfr2/Gpc3/Gprc5b/Hdac1/Lats2/Lgr4/Limd1/Lrp4/Rspo1/Sdhaf2/Sfrp4/Sostdc1/Sox9/Src/Stk3/Stk4/Tbl1x/Tbx18/Tle4/Tnks/Ube2b/Vps35/Wnk1
GO:0061025	membrane fusion	23/1288	135/17943	8.79251157600516e-05	0.00521568160910656	362461/64152/25643/287751/360571/29448/117103/84556/64630/25012/29219/65033/362283/116470/60562/60466/25558/64440/312965/25624/295378/64060/306991	C2cd5/Chp1/Gnai3/Lyzl6/Rab34/Rab7a/Rab8a/Rims1/Snap23/Snap25/Snca/Stx12/Stx16/Stx1a/Stx6/Stx7/Stxbp1/Syt4/Ubxn2b/Vamp1/Vav3/Vps33b/Vps41
GO:0016079	synaptic vesicle exocytosis	25/1288	153/17943	8.94969819594471e-05	0.00525475136933325	116600/24242/25102/24316/24318/24948/65153/81531/295347/84556/116839/362938/64630/25012/29219/116470/60466/25558/117559/85238/192189/64440/286931/25624/114850	Cacnb2/Calm1/Chrna5/Drd1/Drd2/Fmr1/Ncs1/Pfn2/Rap1a/Rims1/Rims2/Scrib/Snap23/Snap25/Snca/Stx1a/Stx7/Stxbp1/Sv2a/Synj1/Syt17/Syt4/Unc13c/Vamp1/Wnt7a
GO:0035372	protein localization to microtubule	7/1288	17/17943	9.89779986101286e-05	0.00575272125255232	361601/56725/307483/117280/309523/25152/679221	Abhd17c/Cript/Diaph1/Hnrnpu/Kif20b/Map1a/Mapre2
GO:0010769	regulation of cell morphogenesis involved in differentiation	45/1288	350/17943	0.000100870085765161	0.00580406473492736	690853/81732/306400/24225/83501/114514/54245/79128/84394/310461/363062/94268/84050/316539/84488/24948/25183/307833/83469/266711/29456/25489/25054/25503/29431/29433/54320/289392/304271/84409/306873/25615/296787/246262/296789/306147/65178/501099/192117/287110/171086/303206/24882/114850/311071	Aatk/Actr3/Arhgap35/Bdnf/Cdh2/Clasp2/Crk/Dab2/Dcx/Dhx36/Dixdc1/Efna1/Enpp2/Epha4/Fgf13/Fmr1/Gdi1/Ist1/Lrp4/Lzts1/Map1b/Nedd4/Ntrk2/Ocm2/Pak1/Pak3/Pdpn/Plxna2/Rnf6/Robo2/Rreb1/Sdc2/Sema3c/Sema3d/Sema3e/Slitrk1/Snap91/Srf/Syngap1/Tbc1d24/Trak2/Ulk2/Wnt3/Wnt7a/Zeb2
GO:0007163	establishment or maintenance of cell polarity	32/1288	220/17943	0.000103499595146615	0.00589640267795665	294010/81732/65157/306400/360854/114514/54245/312495/116693/29167/24338/296179/84488/29577/29424/309523/305012/362317/29456/170577/29431/501083/312563/85428/81762/307724/362938/65178/64531/296272/312965/114850	Actr1a/Actr3/Amotl2/Arhgap35/Arpc5/Clasp2/Crk/Cyp26b1/Cyth3/Dctn1/Ephb1/Fermt1/Fgf13/Hes1/Htt/Kif20b/Kif26b/Krit1/Map1b/Mark3/Pak1/Pdcd6ip/Prickle2/Rhoq/Rock1/Rpgrip1l/Scrib/Snap91/Synj2bp/Tcf15/Ubxn2b/Wnt7a
GO:0090090	negative regulation of canonical Wnt signaling pathway	21/1288	119/17943	0.000104704512560164	0.00590656632618805	500430/361832/83501/282836/311163/79128/295445/296179/25236/297893/305922/316101/83469/361726/89803/266803/140586/65189/311622/315870/25565	Ankrd6/Bicc1/Cdh2/Cthrc1/Ctnnd1/Dab2/Dkk2/Fermt1/Gpc3/Hdac1/Lats2/Limd1/Lrp4/Sdhaf2/Sfrp4/Sostdc1/Sox9/Stk3/Stk4/Tbx18/Tle4
GO:0001763	morphogenesis of a branching structure	34/1288	240/17943	0.000108467070453862	0.00605941284846136	362772/290905/503000/114489/24318/500409/360635/303828/25022/314850/25236/311508/117282/497985/286994/81707/361400/29431/498328/29748/309871/305066/116665/296787/296789/316013/299138/140586/83805/501099/311622/81810/246334/303586	Btbd7/Col4a1/Ctnnbip1/Dag1/Drd2/Esrp1/Etv4/Etv5/Fgfr2/Frs2/Gpc3/Gzf1/Hnrnpk/Hoxb7/Lgr4/Mmp14/Nfatc3/Pak1/Pkd2/Ppp3r1/Prdm1/Prox1/Rere/Sema3c/Sema3e/Setd2/Six4/Sox9/Src/Srf/Stk4/Tgfbr2/Tp63/Wnt9b
GO:0014013	regulation of gliogenesis	25/1288	155/17943	0.000110921645682477	0.00613695335824012	81732/81722/79251/117028/83501/365395/114489/305604/84050/316539/303828/252939/297893/29577/25205/29216/81515/81737/297804/24660/24924/85238/308831/156767/316256	Actr3/Ager/Aspa/Bin1/Cdh2/Clcf1/Dag1/Efemp1/Enpp2/Epha4/Etv5/Gpr37l1/Hdac1/Hes1/Il6st/Lrp2/Lyn/Ntf3/Plag1/Pmp22/Ptn/Synj1/Tenm4/Tnfrsf1b/Tnfrsf21
GO:0070507	regulation of microtubule cytoskeleton organization	30/1288	202/17943	0.000115028931309473	0.0063035854357591	306809/296580/289400/689364/361916/315447/114514/65201/54241/29167/363062/84488/260321/117280/25152/29456/679221/314859/29431/501083/171434/65248/78975/25537/305310/29219/361828/313304/29332/312965	Bicd2/Camsap1/Camsap2/Chmp1b/Chmp4c/Chordc1/Clasp2/Clip1/Cltc/Dctn1/Dixdc1/Fgf13/Fkbp4/Hnrnpu/Map1a/Map1b/Mapre2/Mdm1/Pak1/Pdcd6ip/Phldb1/Prkaa1/Prkaa2/Rock2/Slain2/Snca/Specc1l/Stag2/Stmn1/Ubxn2b
GO:0097120	receptor localization to synapse	15/1288	71/17943	0.000127695831145956	0.00693171521145122	114489/317322/64845/307206/56064/266777/60391/117103/295347/362938/64630/25012/60466/64531/25479	Dag1/Gpc4/Gphn/Neto1/Nptn/Nptx1/Nrxn1/Rab8a/Rap1a/Scrib/Snap23/Snap25/Stx7/Synj2bp/Vps35
GO:0030323	respiratory tube development	35/1288	252/17943	0.000129092526750015	0.00693211355687251	81722/84431/114489/117045/500409/25022/363185/25236/29577/117282/25055/295319/24590/81707/246297/360801/299061/24413/24629/54320/29748/305066/24924/299116/50621/140586/24790/501099/362264/360230/363071/29591/81810/303285/314930	Ager/Asah1/Dag1/Eif4e/Esrp1/Fgfr2/Foxp4/Gpc3/Hes1/Hnrnpk/Lipa/Man1a2/Mme/Mmp14/Myocd/Ncor2/Nkx2-8/Nr3c1/Pdgfrb/Pdpn/Ppp3r1/Prox1/Ptn/Sav1/Slc23a1/Sox9/Sp1/Srf/Srsf6/Stk40/Stra6/Tgfbr1/Tgfbr2/Traf4/Zfpm2
GO:0045807	positive regulation of endocytosis	27/1288	175/17943	0.000130112663215542	0.00693211355687251	287537/81722/315272/309532/117028/307124/24770/29184/79128/84394/24318/25441/24948/25236/117282/24511/500564/29216/81737/29411/295347/89803/65178/29219/85238/64531/501088	Abr/Ager/Ano6/Atad1/Bin1/Camk1d/Ccl2/Cd36/Dab2/Dcx/Drd2/Fcer1g/Fmr1/Gpc3/Hnrnpk/Itgb1/Ldlrap1/Lrp2/Ntf3/Ppt1/Rap1a/Sfrp4/Snap91/Snca/Synj1/Synj2bp/Tbc1d5
GO:0001841	neural tube formation	22/1288	130/17943	0.000137295360086207	0.00724768350400035	25401/306400/297867/83477/282836/298555/171458/304495/309523/362051/29216/79428/361472/367242/685072/25537/362938/316013/305230/65189/311622/311071	Alx1/Arhgap35/Arid1a/Bcl10/Cthrc1/Grhl3/Ipmk/Kdm2b/Kif20b/Lmo4/Lrp2/Luzp1/Mthfd1l/Rab23/Rarg/Rock2/Scrib/Setd2/Shroom3/Stk3/Stk4/Zeb2
GO:0060541	respiratory system development	38/1288	283/17943	0.000139286435359741	0.00728594680963591	81722/309135/84431/114489/117045/500409/25022/363185/25236/29577/117282/25055/295319/24590/81707/246297/360801/299061/24413/24629/54320/29748/305066/24924/685072/307724/299116/299138/50621/140586/24790/501099/362264/360230/363071/29591/81810/314930	Ager/Ano1/Asah1/Dag1/Eif4e/Esrp1/Fgfr2/Foxp4/Gpc3/Hes1/Hnrnpk/Lipa/Man1a2/Mme/Mmp14/Myocd/Ncor2/Nkx2-8/Nr3c1/Pdgfrb/Pdpn/Ppp3r1/Prox1/Ptn/Rarg/Rpgrip1l/Sav1/Six4/Slc23a1/Sox9/Sp1/Srf/Srsf6/Stk40/Stra6/Tgfbr1/Tgfbr2/Zfpm2
GO:1990778	protein localization to cell periphery	45/1288	356/17943	0.000149904418484942	0.00777072093659782	81732/361167/362461/116600/83501/114514/65201/54241/79128/114489/316415/25441/84488/310669/317322/64845/291352/24414/24511/308173/500564/25263/293016/81707/116690/266777/60391/299156/360571/117103/295347/315655/85428/81762/25537/362938/24779/64630/25012/260323/60466/25558/500065/362768/25479	Actr3/Bag4/C2cd5/Cacnb2/Cdh2/Clasp2/Clip1/Cltc/Dab2/Dag1/Fam126b/Fcer1g/Fgf13/Golph3l/Gpc4/Gphn/Gpr158/Grm1/Itgb1/Kif13a/Ldlrap1/Mal/Map7/Mmp14/Nfasc/Nptx1/Nrxn1/Rab15/Rab34/Rab8a/Rap1a/Rdx/Rhoq/Rock1/Rock2/Scrib/Slc4a1/Snap23/Snap25/Snx27/Stx7/Stxbp1/Tspan33/Ttc7b/Vps35
GO:0030178	negative regulation of Wnt signaling pathway	24/1288	149/17943	0.000154078400788188	0.00789119774853009	500430/361832/83501/282836/503000/311163/83824/79128/295445/296179/25236/297893/295106/305922/316101/83469/361726/89803/266803/140586/65189/311622/315870/25565	Ankrd6/Bicc1/Cdh2/Cthrc1/Ctnnbip1/Ctnnd1/Cxxc4/Dab2/Dkk2/Fermt1/Gpc3/Hdac1/Ift80/Lats2/Limd1/Lrp4/Sdhaf2/Sfrp4/Sostdc1/Sox9/Stk3/Stk4/Tbx18/Tle4
GO:0030010	establishment of cell polarity	23/1288	140/17943	0.000154971384355909	0.00789119774853009	294010/65157/54245/312495/116693/29167/24338/296179/84488/29577/29424/309523/305012/362317/29456/170577/29431/312563/81762/362938/296272/312965/114850	Actr1a/Amotl2/Crk/Cyp26b1/Cyth3/Dctn1/Ephb1/Fermt1/Fgf13/Hes1/Htt/Kif20b/Kif26b/Krit1/Map1b/Mark3/Pak1/Prickle2/Rock1/Scrib/Tcf15/Ubxn2b/Wnt7a
GO:0045665	negative regulation of neuron differentiation	36/1288	265/17943	0.000163345308103191	0.00824463949847156	690853/81732/79128/363062/305604/94268/117045/316539/84488/260321/24948/24370/25183/252939/29577/315689/24511/301575/289201/310753/83469/85482/24660/29497/304271/303311/296787/246262/296789/192247/140586/192117/313308/171086/303206/24882	Aatk/Actr3/Dab2/Dixdc1/Efemp1/Efna1/Eif4e/Epha4/Fgf13/Fkbp4/Fmr1/Foxg1/Gdi1/Gpr37l1/Hes1/Hmg20a/Itgb1/Itm2c/Lmx1a/Lrig2/Lrp4/Nbn/Pmp22/Ptbp1/Rnf6/Rtn4rl1/Sema3c/Sema3d/Sema3e/Sez6/Sox9/Syngap1/Thoc2/Trak2/Ulk2/Wnt3
GO:1905037	autophagosome organization	18/1288	97/17943	0.00016585116745066	0.00829832710879214	59319/305831/171415/313391/365601/94269/360550/361632/367242/365793/29448/116546/65033/360956/114590/317396/312965/303206	Ambra1/Atg14/Atg3/Atg4c/Atg5/Fez2/Phf23/Pik3c2a/Rab23/Rab33b/Rab7a/Ralb/Stx12/Tbc1d14/Ubqln1/Ubqln2/Ubxn2b/Ulk2
GO:0007034	vacuolar transport	22/1288	132/17943	0.000172536875793206	0.00855842399408711	171494/309969/305831/117028/361916/498089/306548/308173/25328/312689/619385/25489/360571/29448/64088/260323/60466/360698/171086/25479/306991/499508	Ap1g1/Ap3b1/Atg14/Bin1/Chmp4c/Dtx3l/Hook3/Kif13a/Lamp1/M6pr/Ncoa4/Nedd4/Rab34/Rab7a/Snx16/Snx27/Stx7/Tmem50b/Trak2/Vps35/Vps41/Zfyve16
GO:0036465	synaptic vesicle recycling	16/1288	81/17943	0.000177567454752049	0.00867150624782652	302671/309969/117028/24242/29144/54241/311913/313409/81762/362938/25139/65178/29219/116470/85238/192189	Ap1s2/Ap3b1/Bin1/Calm1/Canx/Cltc/Dennd1a/Dnajc6/Rock1/Scrib/Slc2a4/Snap91/Snca/Stx1a/Synj1/Syt17
GO:0009896	positive regulation of catabolic process	52/1288	433/17943	0.000177830680786154	0.00867150624782652	81722/59319/368062/29619/306492/79128/310461/498089/297504/24948/301085/25643/25236/29424/360904/24484/361749/29216/58923/170910/25489/25502/117017/65248/78975/289990/29448/116546/315655/362900/313806/81762/25537/364981/315427/64634/303614/29219/500616/140586/366697/690244/299827/156767/308971/192178/114590/317396/310306/25479/361920/288105	Ager/Ambra1/Ankib1/Btg2/Cnot7/Dab2/Dhx36/Dtx3l/Edem1/Fmr1/Fyco1/Gnai3/Gpc3/Htt/Idua/Igfbp3/Il33/Lrp2/Mefv/Mtdh/Nedd4/Oaz1/Polr2g/Prkaa1/Prkaa2/Psmc6/Rab7a/Ralb/Rdx/Rnf19a/Rnf19b/Rock1/Rock2/Scoc/Sesn3/Sh3bp4/Smurf2/Snca/Socs5/Sox9/Sptlc2/Sumo2/Tbk1/Tnfrsf1b/Tnrc6a/Tnrc6b/Ubqln1/Ubqln2/Usp13/Vps35/Ythdf3/Zbtb20
GO:0010631	epithelial cell migration	38/1288	287/17943	0.000186466430979635	0.0090162003685447	312566/81722/287454/89805/300455/306260/114514/94268/84050/500464/24356/296179/60464/24483/24511/362317/116641/303200/303604/679221/305471/81531/361632/305066/24924/25537/306873/292401/140586/24790/83805/501099/498130/64531/29591/81810/114850/311071	Adamts9/Ager/Alox12/Angpt2/Bmper/Capn7/Clasp2/Efna1/Enpp2/Epb41l4b/Ets1/Fermt1/Fgf16/Igf2/Itgb1/Krit1/Lgals8/Map2k3/Map3k3/Mapre2/Patz1/Pfn2/Pik3c2a/Prox1/Ptn/Rock2/Rreb1/Smoc2/Sox9/Sp1/Src/Srf/Stard13/Synj2bp/Tgfbr1/Tgfbr2/Wnt7a/Zeb2
GO:1904063	negative regulation of cation transmembrane transport	17/1288	90/17943	0.000199618380589684	0.00957170134927535	117028/24242/24318/24948/63883/25489/316064/361632/498328/24672/29480/83521/295678/58976/260323/59299/114590	Bin1/Calm1/Drd2/Fmr1/Kcne3/Nedd4/Oxsr1/Pik3c2a/Pkd2/Ppp2ca/Rgs4/Rrad/Sestd1/Slc30a1/Snx27/Trdn/Ubqln1
GO:2000463	positive regulation of excitatory postsynaptic potential	10/1288	37/17943	0.0002035911349799	0.00968151562540779	303926/307206/60391/29480/84556/116839/171093/116470/287110/114850	Igsf11/Neto1/Nrxn1/Rgs4/Rims1/Rims2/Shank2/Stx1a/Tbc1d24/Wnt7a
GO:0090132	epithelium migration	38/1288	289/17943	0.000215068355210628	0.0101434698023111	312566/81722/287454/89805/300455/306260/114514/94268/84050/500464/24356/296179/60464/24483/24511/362317/116641/303200/303604/679221/305471/81531/361632/305066/24924/25537/306873/292401/140586/24790/83805/501099/498130/64531/29591/81810/114850/311071	Adamts9/Ager/Alox12/Angpt2/Bmper/Capn7/Clasp2/Efna1/Enpp2/Epb41l4b/Ets1/Fermt1/Fgf16/Igf2/Itgb1/Krit1/Lgals8/Map2k3/Map3k3/Mapre2/Patz1/Pfn2/Pik3c2a/Prox1/Ptn/Rock2/Rreb1/Smoc2/Sox9/Sp1/Src/Srf/Stard13/Synj2bp/Tgfbr1/Tgfbr2/Wnt7a/Zeb2
GO:0051588	regulation of neurotransmitter transport	28/1288	190/17943	0.000218562756857665	0.010209505728549	293551/79123/116600/24242/25102/24316/24318/24948/65153/25054/29190/81531/295347/29480/84556/116839/25549/58976/29219/360725/116470/25558/117559/64440/25007/286931/25624/114850	Arl6ip1/Asic1/Cacnb2/Calm1/Chrna5/Drd1/Drd2/Fmr1/Ncs1/Ntrk2/Pdyn/Pfn2/Rap1a/Rgs4/Rims1/Rims2/Slc18a2/Slc30a1/Snca/Snx4/Stx1a/Stxbp1/Sv2a/Syt4/Tacr2/Unc13c/Vamp1/Wnt7a
GO:0010632	regulation of epithelial cell migration	32/1288	229/17943	0.000220017155081695	0.010209505728549	312566/81722/287454/89805/300455/306260/114514/94268/84050/500464/24356/60464/24483/362317/303200/303604/679221/305471/81531/361632/305066/24924/25537/306873/292401/140586/24790/83805/498130/64531/81810/114850	Adamts9/Ager/Alox12/Angpt2/Bmper/Capn7/Clasp2/Efna1/Enpp2/Epb41l4b/Ets1/Fgf16/Igf2/Krit1/Map2k3/Map3k3/Mapre2/Patz1/Pfn2/Pik3c2a/Prox1/Ptn/Rock2/Rreb1/Smoc2/Sox9/Sp1/Src/Stard13/Synj2bp/Tgfbr2/Wnt7a
GO:0030324	lung development	34/1288	249/17943	0.000222198272036218	0.0102282308583712	81722/84431/114489/117045/500409/25022/363185/25236/29577/117282/25055/295319/24590/81707/246297/360801/299061/24413/24629/54320/29748/305066/24924/299116/50621/140586/24790/501099/362264/360230/363071/29591/81810/314930	Ager/Asah1/Dag1/Eif4e/Esrp1/Fgfr2/Foxp4/Gpc3/Hes1/Hnrnpk/Lipa/Man1a2/Mme/Mmp14/Myocd/Ncor2/Nkx2-8/Nr3c1/Pdgfrb/Pdpn/Ppp3r1/Prox1/Ptn/Sav1/Slc23a1/Sox9/Sp1/Srf/Srsf6/Stk40/Stra6/Tgfbr1/Tgfbr2/Zfpm2
GO:0006622	protein targeting to lysosome	7/1288	19/17943	0.000225730184009706	0.0103083450697766	309969/312689/619385/25489/29448/64088/499508	Ap3b1/M6pr/Ncoa4/Nedd4/Rab7a/Snx16/Zfyve16
GO:0045860	positive regulation of protein kinase activity	56/1288	481/17943	0.000229930411002181	0.0104174770465083	81722/85265/83506/304758/54245/79128/114489/685781/24318/94268/316539/314850/364754/293546/24414/24483/60427/362045/303200/309168/171492/303604/313022/116596/290705/60391/81737/314824/316064/29431/29433/292756/315760/24629/498328/24672/65248/24684/305066/116546/295347/306886/85385/314612/29219/360600/83805/29398/65189/311622/308267/29591/81810/303285/116477/311071	Ager/Ajuba/Camkk2/Ccnt2/Crk/Dab2/Dag1/Ddr2/Drd2/Efna1/Epha4/Frs2/Fzd8/Gprc5b/Grm1/Igf2/Kitlg/Lamtor3/Map2k3/Map3k11/Map3k2/Map3k3/Map3k6/Map3k8/Nek1/Nrxn1/Ntf3/Osbpl8/Oxsr1/Pak1/Pak3/Pak4/Parp16/Pdgfrb/Pkd2/Ppp2ca/Prkaa1/Prlr/Prox1/Ralb/Rap1a/Ripk1/Shc1/Shc2/Snca/Spag9/Src/Stk10/Stk3/Stk4/Tab2/Tgfbr1/Tgfbr2/Traf4/Wnk1/Zeb2
GO:0006605	protein targeting	35/1288	260/17943	0.000238913841848761	0.0106101373759507	81732/83425/309969/293551/361167/362461/24770/64152/25183/64845/29430/312689/65261/619385/25489/26295/29431/289233/312703/60660/65248/29448/361273/64088/81784/64531/171086/312903/293448/56011/25577/362613/302808/293067/499508	Actr3/Akap12/Ap3b1/Arl6ip1/Bag4/C2cd5/Ccl2/Chp1/Gdi1/Gphn/Hap1/M6pr/Myo1c/Ncoa4/Nedd4/Ogt/Pak1/Pex19/Pex5/Ppp2r2b/Prkaa1/Rab7a/Sec61a2/Snx16/Ssr3/Synj2bp/Trak2/Tram1/Uqcrc2/Ywhab/Ywhaq/Zdhhc18/Zdhhc9/Zfand6/Zfyve16
GO:0031503	protein-containing complex localization	34/1288	250/17943	0.000239859723640331	0.0106101373759507	690585/309532/114489/260321/360726/317322/64845/29430/117280/300062/25489/307206/56064/266777/60391/315170/29748/117103/116546/295347/362938/316013/252855/64630/25012/308023/60466/85238/64531/313308/360972/289584/25479/314879	Alyref/Atad1/Dag1/Fkbp4/Fyttd1/Gpc4/Gphn/Hap1/Hnrnpu/Ift27/Nedd4/Neto1/Nptn/Nptx1/Nrxn1/Poldip3/Ppp3r1/Rab8a/Ralb/Rap1a/Scrib/Setd2/Sfpq/Snap23/Snap25/Ssx2ip/Stx7/Synj1/Synj2bp/Thoc2/Thoc5/Usp46/Vps35/Xpot
GO:0007389	pattern specification process	55/1288	471/17943	0.000241558567300928	0.0106101373759507	29263/25401/361832/29619/503000/312495/500442/25022/290652/24370/300054/314850/311952/25236/298555/305256/29577/365895/497985/24459/315341/29424/306657/304495/29216/83469/314180/299766/287473/406164/25507/498328/289392/364993/367242/685072/300813/84409/307724/362581/296787/84486/305230/266803/501099/192117/315870/296272/29591/81810/246334/117259/24882/114850/311071	Acvr2a/Alx1/Bicc1/Btg2/Ctnnbip1/Cyp26b1/Dnai1/Fgfr2/Fkbp8/Foxg1/Foxh1/Frs2/Galnt11/Gpc3/Grhl3/Grsf1/Hes1/Hipk1/Hoxb7/Hoxc4/Hoxc5/Htt/Irx2/Kdm2b/Lrp2/Lrp4/Mdga2/Myf5/Nek8/Pbx2/Pcsk6/Pkd2/Plxna2/Pskh1/Rab23/Rarg/Rnf111/Robo2/Rpgrip1l/Scmh1/Sema3c/Sf3b1/Shroom3/Sostdc1/Srf/Syngap1/Tbx18/Tcf15/Tgfbr1/Tgfbr2/Tp63/Tra2b/Wnt3/Wnt7a/Zeb2
GO:0045666	positive regulation of neuron differentiation	55/1288	471/17943	0.000241558567300928	0.0106101373759507	81732/24183/306400/303836/24225/300811/307124/65201/362339/84394/310461/363062/294674/316539/303828/24948/24370/25183/293546/29430/117282/307833/24511/116478/81515/29456/58840/300955/56064/24413/25054/25503/29431/29433/289392/305066/29497/24924/295347/84556/116839/84409/304714/192247/171093/306147/65178/360600/501099/192189/64440/287110/306451/24882/311071	Actr3/Ak1/Arhgap35/Bcl6/Bdnf/Bnip2/Camk1d/Clip1/Creb3l2/Dcx/Dhx36/Dixdc1/Enc1/Epha4/Etv5/Fmr1/Foxg1/Gdi1/Gprc5b/Hap1/Hnrnpk/Ist1/Itgb1/Kidins220/Lyn/Map1b/Mapk6/Nck1/Nptn/Nr3c1/Ntrk2/Ocm2/Pak1/Pak3/Plxna2/Prox1/Ptbp1/Ptn/Rap1a/Rims1/Rims2/Robo2/Rrn3/Sez6/Shank2/Slitrk1/Snap91/Spag9/Srf/Syt17/Syt4/Tbc1d24/Tenm3/Wnt3/Zeb2
GO:0042308	negative regulation of protein import into nucleus	6/1288	14/17943	0.00024569729759373	0.0106296409801077	29184/64152/296179/266709/24672/367242	Cd36/Chp1/Fermt1/Pkig/Ppp2ca/Rab23
GO:1904590	negative regulation of protein import	6/1288	14/17943	0.00024569729759373	0.0106296409801077	29184/64152/296179/266709/24672/367242	Cd36/Chp1/Fermt1/Pkig/Ppp2ca/Rab23
GO:0048169	regulation of long-term neuronal synaptic plasticity	10/1288	38/17943	0.000258695217019025	0.0111084498412498	24225/24316/24318/24410/307206/56064/117103/84556/29219/192117	Bdnf/Drd1/Drd2/Grin2b/Neto1/Nptn/Rab8a/Rims1/Snca/Syngap1
GO:0051961	negative regulation of nervous system development	45/1288	365/17943	0.000264374469658998	0.0112581820863561	690853/81732/24225/84032/79128/363062/305604/94268/117045/316539/84488/260321/24948/24370/25183/252939/29577/315689/117282/306548/24511/301575/289201/310753/83469/309659/85482/24660/29497/24924/304271/303311/296787/246262/296789/192247/140586/192117/64440/313308/316256/171086/303206/24882/114850	Aatk/Actr3/Bdnf/Col3a1/Dab2/Dixdc1/Efemp1/Efna1/Eif4e/Epha4/Fgf13/Fkbp4/Fmr1/Foxg1/Gdi1/Gpr37l1/Hes1/Hmg20a/Hnrnpk/Hook3/Itgb1/Itm2c/Lmx1a/Lrig2/Lrp4/Mdga1/Nbn/Pmp22/Ptbp1/Ptn/Rnf6/Rtn4rl1/Sema3c/Sema3d/Sema3e/Sez6/Sox9/Syngap1/Syt4/Thoc2/Tnfrsf21/Trak2/Ulk2/Wnt3/Wnt7a
GO:0014706	striated muscle tissue development	53/1288	451/17943	0.000266095370828019	0.0112581820863561	312566/297867/25389/365601/24225/29619/289144/304758/366624/89843/312495/287765/24338/25022/25639/300054/314850/117280/29546/24511/84410/361807/29216/309957/299766/246297/361400/24413/24605/29431/24629/25157/24660/65248/305066/29480/306886/299116/296787/299138/29715/24782/114901/501099/293854/361256/315870/308831/29591/81810/311098/83807/314930	Adamts9/Arid1a/Atf3/Atg5/Bdnf/Btg2/Cacybp/Ccnt2/Cfl2/Cxadr/Cyp26b1/Ddx5/Ephb1/Fgfr2/Fkbp1a/Foxh1/Frs2/Hnrnpu/Homer1/Itgb1/Klf5/Lemd2/Lrp2/Mef2a/Myf5/Myocd/Nfatc3/Nr3c1/Nras/Pak1/Pdgfrb/Plagl1/Pmp22/Prkaa1/Prox1/Rgs4/Ripk1/Sav1/Sema3c/Six4/Slc8a1/Slc9a1/Sorbs2/Srf/Srpk3/Svil/Tbx18/Tenm4/Tgfbr1/Tgfbr2/Xirp2/Ybx3/Zfpm2
GO:0006900	vesicle budding from membrane	13/1288	60/17943	0.000272052257156884	0.0113370342008207	302671/309969/362162/301555/310669/171050/89868/287275/93646/25139/65178/360709/58857	Ap1s2/Ap3b1/Arfgap2/Cul3/Golph3l/Mob4/Sec16b/Sec24a/Sec31a/Slc2a4/Snap91/Tfg/Vapa
GO:0090102	cochlea development	13/1288	60/17943	0.000272052257156884	0.0113370342008207	83839/282836/29707/24922/298555/29577/300062/25503/307724/266767/290467/140586/315870	Calb1/Cthrc1/Gabra5/Gabrb3/Grhl3/Hes1/Ift27/Ocm2/Rpgrip1l/Slc17a8/Slitrk6/Sox9/Tbx18
GO:1904062	regulation of cation transmembrane transport	44/1288	355/17943	0.000273869960708043	0.0113370342008207	81722/315272/365601/117028/116600/24242/24770/64152/307483/24316/24318/25639/24948/64045/29430/29546/29424/63883/81515/25489/307206/60391/316064/361632/498328/24672/192107/29480/83521/25665/295678/171093/691429/58976/298091/29715/24782/29219/260323/59299/89821/366602/114590/116477	Ager/Ano6/Atg5/Bin1/Cacnb2/Calm1/Ccl2/Chp1/Diaph1/Drd1/Drd2/Fkbp1a/Fmr1/Glrx/Hap1/Homer1/Htt/Kcne3/Lyn/Nedd4/Neto1/Nrxn1/Oxsr1/Pik3c2a/Pkd2/Ppp2ca/Prss8/Rgs4/Rrad/Scn5a/Sestd1/Shank2/Shisa7/Slc30a1/Slc31a2/Slc8a1/Slc9a1/Snca/Snx27/Trdn/Trpc1/Tspan13/Ubqln1/Wnk1
GO:0021761	limbic system development	24/1288	155/17943	0.000284556878896216	0.0116952877226345	360854/29619/25402/54245/84394/24316/24318/79208/24356/303547/84488/25022/24410/29430/297893/117282/289201/24587/29431/305066/501099/305268/363445/311071	Arpc5/Btg2/Casp3/Crk/Dcx/Drd1/Drd2/Epha5/Ets1/Ezh1/Fgf13/Fgfr2/Grin2b/Hap1/Hdac1/Hnrnpk/Lmx1a/Nefh/Pak1/Prox1/Srf/Uba6/Usp9x/Zeb2
GO:0042063	gliogenesis	44/1288	356/17943	0.000291352280765146	0.0118476712667964	81732/81722/79251/65196/117028/24770/83501/365395/114489/84394/24316/305604/84050/316539/303828/307855/24370/252939/59075/297893/29577/361749/25205/85497/29216/81515/81707/293736/89825/288821/81737/25054/297804/24660/29748/24924/362938/140586/689890/85238/308831/156767/316256/114122	Actr3/Ager/Aspa/B4galt6/Bin1/Ccl2/Cdh2/Clcf1/Dag1/Dcx/Drd1/Efemp1/Enpp2/Epha4/Etv5/Fa2h/Foxg1/Gpr37l1/Grk5/Hdac1/Hes1/Il33/Il6st/Klf15/Lrp2/Lyn/Mmp14/Myrf/Nap1l1/Neurod4/Ntf3/Ntrk2/Plag1/Pmp22/Ppp3r1/Ptn/Scrib/Sox9/Srsf1/Synj1/Tenm4/Tnfrsf1b/Tnfrsf21/Vcan
GO:0003231	cardiac ventricle development	23/1288	146/17943	0.000292382572103769	0.0118476712667964	25022/25639/300054/314850/29577/362051/29216/79428/29150/246297/24672/309871/305066/29497/84409/299116/25665/296787/363071/29591/81810/311098/314930	Fgfr2/Fkbp1a/Foxh1/Frs2/Hes1/Lmo4/Lrp2/Luzp1/Matr3/Myocd/Ppp2ca/Prdm1/Prox1/Ptbp1/Robo2/Sav1/Scn5a/Sema3c/Stra6/Tgfbr1/Tgfbr2/Xirp2/Zfpm2
GO:0048705	skeletal system morphogenesis	35/1288	263/17943	0.000298002606779034	0.0119171317885553	25586/25401/305104/312495/313689/315615/25022/314374/497985/24459/360904/295106/312952/81707/65205/361472/299766/114593/24629/287644/361659/367242/365793/685072/316013/89803/299138/140586/296272/29591/81810/298683/114850/303586/293960	Alpl/Alx1/Col9a1/Cyp26b1/Dhrs3/Dscaml1/Fgfr2/Foxn3/Hoxb7/Hoxc4/Idua/Ift80/Impad1/Mmp14/Mmp16/Mthfd1l/Myf5/Nppc/Pdgfrb/Phospho1/Plekha1/Rab23/Rab33b/Rarg/Setd2/Sfrp4/Six4/Sox9/Tcf15/Tgfbr1/Tgfbr2/Vwa1/Wnt7a/Wnt9b/Zfand5
GO:0031331	positive regulation of cellular catabolic process	45/1288	367/17943	0.000298633893745897	0.0119171317885553	81722/59319/368062/29619/306492/79128/310461/498089/297504/24948/301085/25643/29424/24484/361749/29216/58923/170910/117017/65248/78975/289990/116546/315655/362900/313806/81762/25537/364981/315427/64634/29219/500616/366697/690244/299827/156767/308971/192178/114590/317396/310306/25479/361920/288105	Ager/Ambra1/Ankib1/Btg2/Cnot7/Dab2/Dhx36/Dtx3l/Edem1/Fmr1/Fyco1/Gnai3/Htt/Igfbp3/Il33/Lrp2/Mefv/Mtdh/Polr2g/Prkaa1/Prkaa2/Psmc6/Ralb/Rdx/Rnf19a/Rnf19b/Rock1/Rock2/Scoc/Sesn3/Sh3bp4/Snca/Socs5/Sptlc2/Sumo2/Tbk1/Tnfrsf1b/Tnrc6a/Tnrc6b/Ubqln1/Ubqln2/Usp13/Vps35/Ythdf3/Zbtb20
GO:0000045	autophagosome assembly	17/1288	93/17943	0.000300449855176625	0.0119171317885553	59319/305831/171415/313391/365601/94269/360550/367242/365793/29448/116546/65033/360956/114590/317396/312965/303206	Ambra1/Atg14/Atg3/Atg4c/Atg5/Fez2/Phf23/Rab23/Rab33b/Rab7a/Ralb/Stx12/Tbc1d14/Ubqln1/Ubqln2/Ubxn2b/Ulk2
GO:0032535	regulation of cellular component size	49/1288	410/17943	0.000302381168079436	0.0119171317885553	690853/81732/25230/315272/25293/306400/81824/360854/361167/24225/117028/691149/493810/303653/366624/114514/65160/84394/84488/25183/60449/307833/29456/65261/300955/25503/26295/29431/29433/85249/81531/315655/309722/304271/296787/246262/296789/317435/171373/691209/361828/501099/363013/25566/300838/303206/295378/24882/114850	Aatk/Actr3/Add3/Ano6/Aqp4/Arhgap35/Arpc1a/Arpc5/Bag4/Bdnf/Bin1/Capza1/Capza2/Cdc42ep4/Cfl2/Clasp2/Clns1a/Dcx/Fgf13/Gdi1/Gnb3/Ist1/Map1b/Myo1c/Nck1/Ocm2/Ogt/Pak1/Pak3/Pex11a/Pfn2/Rdx/Rhobtb1/Rnf6/Sema3c/Sema3d/Sema3e/Shroom2/Slc12a5/Slc12a6/Specc1l/Srf/Tmem123/Tmod1/Tmod3/Ulk2/Vav3/Wnt3/Wnt7a
GO:0010970	transport along microtubule	24/1288	156/17943	0.00031388358120445	0.0122863001785742	294010/309969/171126/302290/307178/500282/306809/29138/29167/24948/301085/29430/117280/29424/300062/308173/113886/25328/25152/29456/24587/252855/308023/171086	Actr1a/Ap3b1/Ap3m1/Ap3s1/Arhgap21/Arl8b/Bicd2/Bsn/Dctn1/Fmr1/Fyco1/Hap1/Hnrnpu/Htt/Ift27/Kif13a/Kif1c/Lamp1/Map1a/Map1b/Nefh/Sfpq/Ssx2ip/Trak2
GO:0006904	vesicle docking involved in exocytosis	11/1288	46/17943	0.000321284055231985	0.012407170830905	500233/60391/299156/117103/116546/84556/116839/116470/25558/286931/64060	Exoc6b/Nrxn1/Rab15/Rab8a/Ralb/Rims1/Rims2/Stx1a/Stxbp1/Unc13c/Vps33b
GO:0046326	positive regulation of glucose import	11/1288	46/17943	0.000321284055231985	0.012407170830905	362461/362453/25236/85497/309957/314824/65248/117103/295347/85428/359726	C2cd5/Crebl2/Gpc3/Klf15/Mef2a/Osbpl8/Prkaa1/Rab8a/Rap1a/Rhoq/Rnasel
GO:0048311	mitochondrion distribution	7/1288	20/17943	0.000325855794438119	0.0124998282746462	362826/303300/29430/309957/26295/64531/171086	Atcay/Cluh/Hap1/Mef2a/Ogt/Synj2bp/Trak2
GO:0042060	wound healing	52/1288	444/17943	0.000328684342566293	0.0125042909322433	81722/85265/287454/315272/309969/305156/306400/365299/25402/24770/29184/114514/84032/54245/114489/500464/24356/60327/25584/25441/25022/298555/24483/304091/84410/81515/78967/641555/29431/24629/54320/50692/64204/85253/24924/117255/171162/306873/362938/25615/25651/60325/24779/292401/501099/362264/25558/81810/315388/25232/64060/114850	Ager/Ajuba/Alox12/Ano6/Ap3b1/Arhgap24/Arhgap35/Bnc1/Casp3/Ccl2/Cd36/Clasp2/Col3a1/Crk/Dag1/Epb41l4b/Ets1/F13a1/F3/Fcer1g/Fgfr2/Grhl3/Igf2/Il10rb/Klf5/Lyn/Mcam/Odam/Pak1/Pdgfrb/Pdpn/Plaur/Plec/Plg/Ptn/Ptpn12/Reg3a/Rreb1/Scrib/Sdc2/Selp/Serpinb2/Slc4a1/Smoc2/Srf/Srsf6/Stxbp1/Tgfbr2/Tmprss6/Tyro3/Vps33b/Wnt7a
GO:0010927	cellular component assembly involved in morphogenesis	20/1288	120/17943	0.000334312574534746	0.0125042909322433	363266/366624/114514/114489/24511/25626/309957/309760/116690/24629/171434/24660/305066/299138/501099/305675/689030/308831/25566/300838	Agfg1/Cfl2/Clasp2/Dag1/Itgb1/Krt8/Mef2a/Mypn/Nfasc/Pdgfrb/Phldb1/Pmp22/Prox1/Six4/Srf/Synpo2l/Tbpl1/Tenm4/Tmod1/Tmod3
GO:0045056	transcytosis	8/1288	26/17943	0.000334664720814297	0.0125042909322433	81722/64152/54241/300027/29216/25046/83805/25479	Ager/Chp1/Cltc/Gpihbp1/Lrp2/Pigr/Src/Vps35
GO:0071711	basement membrane organization	8/1288	26/17943	0.000334664720814297	0.0125042909322433	114514/290905/114489/296179/499156/24511/171434/24660	Clasp2/Col4a1/Dag1/Fermt1/Gas2/Itgb1/Phldb1/Pmp22
GO:0045685	regulation of glial cell differentiation	17/1288	94/17943	0.000342677282353618	0.0127210650494369	81732/81722/79251/117028/365395/114489/84050/316539/252939/297893/29577/25205/81737/24924/308831/156767/316256	Actr3/Ager/Aspa/Bin1/Clcf1/Dag1/Enpp2/Epha4/Gpr37l1/Hdac1/Hes1/Il6st/Ntf3/Ptn/Tenm4/Tnfrsf1b/Tnfrsf21
GO:0099111	microtubule-based transport	24/1288	157/17943	0.000345837371883408	0.0127328460763521	294010/309969/171126/302290/307178/500282/306809/29138/29167/24948/301085/29430/117280/29424/300062/308173/113886/25328/25152/29456/24587/252855/308023/171086	Actr1a/Ap3b1/Ap3m1/Ap3s1/Arhgap21/Arl8b/Bicd2/Bsn/Dctn1/Fmr1/Fyco1/Hap1/Hnrnpu/Htt/Ift27/Kif13a/Kif1c/Lamp1/Map1a/Map1b/Nefh/Sfpq/Ssx2ip/Trak2
GO:0090130	tissue migration	38/1288	296/17943	0.000348765293511798	0.0127328460763521	312566/81722/287454/89805/300455/306260/114514/94268/84050/500464/24356/296179/60464/24483/24511/362317/116641/303200/303604/679221/305471/81531/361632/305066/24924/25537/306873/292401/140586/24790/83805/501099/498130/64531/29591/81810/114850/311071	Adamts9/Ager/Alox12/Angpt2/Bmper/Capn7/Clasp2/Efna1/Enpp2/Epb41l4b/Ets1/Fermt1/Fgf16/Igf2/Itgb1/Krit1/Lgals8/Map2k3/Map3k3/Mapre2/Patz1/Pfn2/Pik3c2a/Prox1/Ptn/Rock2/Rreb1/Smoc2/Sox9/Sp1/Src/Srf/Stard13/Synj2bp/Tgfbr1/Tgfbr2/Wnt7a/Zeb2
GO:0031345	negative regulation of cell projection organization	30/1288	215/17943	0.000349633242972476	0.0127328460763521	690853/81732/305156/79128/305604/94268/316539/84488/260321/25183/24410/29577/24511/301575/310753/83469/60391/81531/24660/304271/303311/296787/246262/296789/192247/192117/313308/171086/303206/24882	Aatk/Actr3/Arhgap24/Dab2/Efemp1/Efna1/Epha4/Fgf13/Fkbp4/Gdi1/Grin2b/Hes1/Itgb1/Itm2c/Lrig2/Lrp4/Nrxn1/Pfn2/Pmp22/Rnf6/Rtn4rl1/Sema3c/Sema3d/Sema3e/Sez6/Syngap1/Thoc2/Trak2/Ulk2/Wnt3
GO:0046928	regulation of neurotransmitter secretion	23/1288	148/17943	0.00035759999815605	0.0129410716313831	79123/116600/24242/25102/24316/24318/24948/65153/25054/29190/81531/295347/84556/116839/58976/29219/116470/25558/64440/25007/286931/25624/114850	Asic1/Cacnb2/Calm1/Chrna5/Drd1/Drd2/Fmr1/Ncs1/Ntrk2/Pdyn/Pfn2/Rap1a/Rims1/Rims2/Slc30a1/Snca/Stx1a/Stxbp1/Syt4/Tacr2/Unc13c/Vamp1/Wnt7a
GO:0003281	ventricular septum development	16/1288	86/17943	0.000364008798563347	0.0130906664183344	25022/314850/29577/362051/29216/79428/29150/309871/305066/84409/299116/363071/29591/81810/311098/314930	Fgfr2/Frs2/Hes1/Lmo4/Lrp2/Luzp1/Matr3/Prdm1/Prox1/Robo2/Sav1/Stra6/Tgfbr1/Tgfbr2/Xirp2/Zfpm2
GO:0043254	regulation of protein complex assembly	53/1288	457/17943	0.000367367446137397	0.0131293930749974	81732/25230/85265/81824/360854/361167/117028/296580/289400/691149/493810/29184/303653/114514/65201/503000/29167/310461/260321/363519/117271/25700/362051/29456/58923/25094/65261/300955/29431/29433/312703/81531/65248/78975/289990/116546/315655/309722/84556/304714/25651/305310/65178/29219/83805/501099/29332/116470/25558/25566/300838/25479/306991	Actr3/Add3/Ajuba/Arpc1a/Arpc5/Bag4/Bin1/Camsap1/Camsap2/Capza1/Capza2/Cd36/Cdc42ep4/Clasp2/Clip1/Ctnnbip1/Dctn1/Dhx36/Fkbp4/Hcfc1/Hrk/Ide/Lmo4/Map1b/Mefv/Mitf/Myo1c/Nck1/Pak1/Pak3/Pex5/Pfn2/Prkaa1/Prkaa2/Psmc6/Ralb/Rdx/Rhobtb1/Rims1/Rrn3/Selp/Slain2/Snap91/Snca/Src/Srf/Stmn1/Stx1a/Stxbp1/Tmod1/Tmod3/Vps35/Vps41
GO:0048284	organelle fusion	20/1288	121/17943	0.000374011105370776	0.0132843203722435	362461/25643/360571/29448/117103/84556/64630/25012/29219/65033/362283/116470/60562/60466/25558/64440/304579/25624/295378/306991	C2cd5/Gnai3/Rab34/Rab7a/Rab8a/Rims1/Snap23/Snap25/Snca/Stx12/Stx16/Stx1a/Stx6/Stx7/Stxbp1/Syt4/Usp30/Vamp1/Vav3/Vps41
GO:0099550	trans-synaptic signaling, modulating synaptic transmission	6/1288	15/17943	0.000384684034881693	0.0135042032654136	24225/56064/25054/29431/85253/64440	Bdnf/Nptn/Ntrk2/Pak1/Plg/Syt4
GO:0048488	synaptic vesicle endocytosis	14/1288	70/17943	0.000387242533679744	0.0135042032654136	117028/24242/29144/54241/311913/313409/81762/362938/25139/65178/29219/116470/85238/192189	Bin1/Calm1/Canx/Cltc/Dennd1a/Dnajc6/Rock1/Scrib/Slc2a4/Snap91/Snca/Stx1a/Synj1/Syt17
GO:0140238	presynaptic endocytosis	14/1288	70/17943	0.000387242533679744	0.0135042032654136	117028/24242/29144/54241/311913/313409/81762/362938/25139/65178/29219/116470/85238/192189	Bin1/Calm1/Canx/Cltc/Dennd1a/Dnajc6/Rock1/Scrib/Slc2a4/Snap91/Snca/Stx1a/Synj1/Syt17
GO:0072659	protein localization to plasma membrane	37/1288	288/17943	0.000408598448855555	0.0141631052693667	81732/361167/362461/116600/83501/114514/54241/79128/316415/25441/84488/310669/291352/24414/24511/308173/500564/293016/81707/116690/60391/299156/360571/117103/295347/315655/85428/81762/25537/362938/24779/260323/60466/25558/500065/362768/25479	Actr3/Bag4/C2cd5/Cacnb2/Cdh2/Clasp2/Cltc/Dab2/Fam126b/Fcer1g/Fgf13/Golph3l/Gpr158/Grm1/Itgb1/Kif13a/Ldlrap1/Map7/Mmp14/Nfasc/Nrxn1/Rab15/Rab34/Rab8a/Rap1a/Rdx/Rhoq/Rock1/Rock2/Scrib/Slc4a1/Snx27/Stx7/Stxbp1/Tspan33/Ttc7b/Vps35
GO:0050768	negative regulation of neurogenesis	42/1288	341/17943	0.000425611636656534	0.0145845946047583	690853/81732/24225/84032/79128/363062/305604/94268/117045/316539/84488/260321/24948/24370/25183/252939/29577/315689/306548/24511/301575/289201/310753/83469/85482/24660/29497/24924/304271/303311/296787/246262/296789/192247/140586/192117/64440/313308/171086/303206/24882/114850	Aatk/Actr3/Bdnf/Col3a1/Dab2/Dixdc1/Efemp1/Efna1/Eif4e/Epha4/Fgf13/Fkbp4/Fmr1/Foxg1/Gdi1/Gpr37l1/Hes1/Hmg20a/Hook3/Itgb1/Itm2c/Lmx1a/Lrig2/Lrp4/Nbn/Pmp22/Ptbp1/Ptn/Rnf6/Rtn4rl1/Sema3c/Sema3d/Sema3e/Sez6/Sox9/Syngap1/Syt4/Thoc2/Trak2/Ulk2/Wnt3/Wnt7a
GO:0048588	developmental cell growth	35/1288	268/17943	0.000425827579700974	0.0145845946047583	690853/81732/24225/114514/84394/84488/25183/117282/307833/24511/29456/246297/24413/25503/29431/363239/685072/29480/84556/116839/304271/296787/246262/296789/114901/140586/501099/192189/64440/81810/303206/363445/305679/24882/311071	Aatk/Actr3/Bdnf/Clasp2/Dcx/Fgf13/Gdi1/Hnrnpk/Ist1/Itgb1/Map1b/Myocd/Nr3c1/Ocm2/Pak1/Raph1/Rarg/Rgs4/Rims1/Rims2/Rnf6/Sema3c/Sema3d/Sema3e/Sorbs2/Sox9/Srf/Syt17/Syt4/Tgfbr2/Ulk2/Usp9x/Vcl/Wnt3/Zeb2
GO:0042147	retrograde transport, endosome to Golgi	15/1288	79/17943	0.000438267362869349	0.014921836721599	306128/54241/29167/362683/363123/29448/367915/360600/362283/60562/360956/501088/309678/288666/25479	Cln5/Cltc/Dctn1/Heatr5b/Rab6b/Rab7a/Rab9b/Spag9/Stx16/Stx6/Tbc1d14/Tbc1d5/Trappc10/Vps29/Vps35
GO:0043524	negative regulation of neuron apoptotic process	26/1288	179/17943	0.000453233168361913	0.0153406097103203	59319/24225/29619/24770/365395/24948/29707/24922/29739/25051/297893/29424/304495/680451/81737/25054/117520/170911/29411/81762/299138/29219/25558/192117/291908/25232	Ambra1/Bdnf/Btg2/Ccl2/Clcf1/Fmr1/Gabra5/Gabrb3/Gclm/Glp1r/Hdac1/Htt/Kdm2b/Nrbp2/Ntf3/Ntrk2/Oxr1/Pik3ca/Ppt1/Rock1/Six4/Snca/Stxbp1/Syngap1/Tox3/Tyro3
GO:0030198	extracellular matrix organization	35/1288	269/17943	0.000456575177971197	0.0153633542341887	312566/114514/366474/84032/290905/305104/362584/114489/685781/24356/296179/499156/360904/364786/24511/81682/81707/65205/299766/296708/64475/54320/171434/85253/300901/24660/292401/140586/296272/116487/29591/25341/156767/64060/298683	Adamts9/Clasp2/Col16a1/Col3a1/Col4a1/Col9a1/Col9a2/Dag1/Ddr2/Ets1/Fermt1/Gas2/Idua/Itga8/Itgb1/Lum/Mmp14/Mmp16/Myf5/Olfml2a/P4ha1/Pdpn/Phldb1/Plg/Plod2/Pmp22/Smoc2/Sox9/Tcf15/Tgfbi/Tgfbr1/Tnfrsf11b/Tnfrsf1b/Vps33b/Vwa1
GO:1905475	regulation of protein localization to membrane	28/1288	199/17943	0.000472835565279202	0.0158179990849798	81732/362461/24770/83501/64152/54241/56725/79128/114489/25183/25236/317322/24414/24511/500564/83469/81707/65261/60391/26295/29431/24924/295347/85428/691429/260323/114901/60466	Actr3/C2cd5/Ccl2/Cdh2/Chp1/Cltc/Cript/Dab2/Dag1/Gdi1/Gpc3/Gpc4/Grm1/Itgb1/Ldlrap1/Lrp4/Mmp14/Myo1c/Nrxn1/Ogt/Pak1/Ptn/Rap1a/Rhoq/Shisa7/Snx27/Sorbs2/Stx7
GO:0006890	retrograde vesicle-mediated transport, Golgi to ER	11/1288	48/17943	0.000476672815434891	0.0158541929480483	300674/140940/362162/306809/361073/310669/29424/304290/113886/365793/363123	Arcn1/Arf3/Arfgap2/Bicd2/Cog3/Golph3l/Htt/Kdelr2/Kif1c/Rab33b/Rab6b
GO:0060560	developmental growth involved in morphogenesis	35/1288	270/17943	0.000489276127728274	0.0161798553962557	690853/81732/24225/363058/114514/84394/84488/25022/25183/117282/307833/24511/305012/29456/25503/29431/363239/685072/84556/116839/304271/296787/246262/296789/299138/140586/501099/192189/64440/81810/303206/363445/305679/24882/311071	Aatk/Actr3/Bdnf/Cadm1/Clasp2/Dcx/Fgf13/Fgfr2/Gdi1/Hnrnpk/Ist1/Itgb1/Kif26b/Map1b/Ocm2/Pak1/Raph1/Rarg/Rims1/Rims2/Rnf6/Sema3c/Sema3d/Sema3e/Six4/Sox9/Srf/Syt17/Syt4/Tgfbr2/Ulk2/Usp9x/Vcl/Wnt3/Zeb2
GO:0048813	dendrite morphogenesis	26/1288	180/17943	0.000494393072674522	0.0162080533699921	81732/291130/84394/310461/94268/316539/79208/24338/24948/24511/116478/363243/83469/266711/309957/25489/29433/312912/24924/116665/25537/25615/171093/287110/171086/114850	Actr3/Dcdc2/Dcx/Dhx36/Efna1/Epha4/Epha5/Ephb1/Fmr1/Itgb1/Kidins220/Klf7/Lrp4/Lzts1/Mef2a/Nedd4/Pak3/Prex2/Ptn/Rere/Rock2/Sdc2/Shank2/Tbc1d24/Trak2/Wnt7a
GO:0034330	cell junction organization	34/1288	260/17943	0.000498573722682574	0.0162080533699921	85265/691149/83501/114514/366474/311163/89843/498003/84050/289992/365895/24511/679221/81707/24564/170910/65261/116690/501083/64204/24660/295347/315655/81762/25537/317435/83805/501099/170908/29591/313494/301509/305679/311098	Ajuba/Capza1/Cdh2/Clasp2/Col16a1/Ctnnd1/Cxadr/Dusp3/Enpp2/Fermt2/Hipk1/Itgb1/Mapre2/Mmp14/Mpz/Mtdh/Myo1c/Nfasc/Pdcd6ip/Plec/Pmp22/Rap1a/Rdx/Rock1/Rock2/Shroom2/Src/Srf/Tesk2/Tgfbr1/Tln1/Tns1/Vcl/Xirp2
GO:0099072	regulation of postsynaptic membrane neurotransmitter receptor levels	17/1288	97/17943	0.000501571454561589	0.0162080533699921	309532/311163/114489/317322/64845/29430/25489/266777/29748/117103/295347/362938/64630/25012/85238/289584/25479	Atad1/Ctnnd1/Dag1/Gpc4/Gphn/Hap1/Nedd4/Nptx1/Ppp3r1/Rab8a/Rap1a/Scrib/Snap23/Snap25/Synj1/Usp46/Vps35
GO:0050805	negative regulation of synaptic transmission	15/1288	80/17943	0.000504212991523911	0.0162080533699921	81722/79123/309532/24225/24316/24318/24948/295347/171093/84550/58976/29219/501099/25558/64440	Ager/Asic1/Atad1/Bdnf/Drd1/Drd2/Fmr1/Rap1a/Shank2/Slc24a2/Slc30a1/Snca/Srf/Stxbp1/Syt4
GO:0072384	organelle transport along microtubule	15/1288	80/17943	0.000504212991523911	0.0162080533699921	294010/309969/171126/302290/307178/306809/301085/29430/29424/308173/113886/25328/29456/24587/171086	Actr1a/Ap3b1/Ap3m1/Ap3s1/Arhgap21/Bicd2/Fyco1/Hap1/Htt/Kif13a/Kif1c/Lamp1/Map1b/Nefh/Trak2
GO:0010828	positive regulation of glucose transmembrane transport	12/1288	56/17943	0.000515679076193667	0.0162309630460597	24183/362461/362453/25236/85497/309957/314824/65248/117103/295347/85428/359726	Ak1/C2cd5/Crebl2/Gpc3/Klf15/Mef2a/Osbpl8/Prkaa1/Rab8a/Rap1a/Rhoq/Rnasel
GO:0048260	positive regulation of receptor-mediated endocytosis	12/1288	56/17943	0.000515679076193667	0.0162309630460597	309532/79128/24318/24948/117282/500564/81737/29411/89803/85238/64531/501088	Atad1/Dab2/Drd2/Fmr1/Hnrnpk/Ldlrap1/Ntf3/Ppt1/Sfrp4/Synj1/Synj2bp/Tbc1d5
GO:0045921	positive regulation of exocytosis	18/1288	106/17943	0.000516089455780549	0.0162309630460597	171494/116600/114514/25441/64045/25328/65153/501083/299156/305853/29448/84556/29219/360725/498798/116470/25558/64440	Ap1g1/Cacnb2/Clasp2/Fcer1g/Glrx/Lamp1/Ncs1/Pdcd6ip/Rab15/Rab2b/Rab7a/Rims1/Snca/Snx4/Stam/Stx1a/Stxbp1/Syt4
GO:0006397	mRNA processing	47/1288	398/17943	0.000518904491776043	0.0162309630460597	25367/362013/65160/292016/299256/299811/683927/309338/287765/310461/500409/24948/362152/64200/117282/117280/317612/170843/64015/360602/81738/361531/309651/499691/291078/313323/29497/310820/300996/359726/311591/84486/252855/287768/171365/304092/313620/689890/494445/362264/313308/360972/500116/117259/316211/685928/58821	Adarb1/Ahcyl1/Clns1a/Cmtr2/Cpsf2/Cpsf6/Cstf2/Cstf2t/Ddx5/Dhx36/Esrp1/Fmr1/Hnrnpa3/Hnrnpf/Hnrnpk/Hnrnpu/Htatsf1/Khdrbs2/Khdrbs3/Luc7l3/Nup98/Paf1/Ppil1/Prpf38b/Prpf4b/Psip1/Ptbp1/Ptbp2/Rbm5/Rnasel/Rprd1b/Sf3b1/Sfpq/Smndc1/Snrpb/Son/Srrm1/Srsf1/Srsf2/Srsf6/Thoc2/Thoc5/Tra2a/Tra2b/Usp49/Zc3h10/Zranb2
GO:0014020	primary neural tube formation	19/1288	115/17943	0.00052127218886466	0.0162309630460597	25401/306400/297867/83477/282836/298555/304495/309523/362051/29216/79428/361472/367242/685072/25537/362938/316013/305230/311071	Alx1/Arhgap35/Arid1a/Bcl10/Cthrc1/Grhl3/Kdm2b/Kif20b/Lmo4/Lrp2/Luzp1/Mthfd1l/Rab23/Rarg/Rock2/Scrib/Setd2/Shroom3/Zeb2
GO:0032387	negative regulation of intracellular transport	14/1288	72/17943	0.00052346475040371	0.0162309630460597	361167/29184/64152/296179/24948/25183/29456/26295/266709/24672/367242/295347/64440/294331	Bag4/Cd36/Chp1/Fermt1/Fmr1/Gdi1/Map1b/Ogt/Pkig/Ppp2ca/Rab23/Rap1a/Syt4/Ube2g2
GO:0042391	regulation of membrane potential	53/1288	464/17943	0.000528361091707566	0.0162309630460597	287454/309135/79123/24211/24225/117028/116600/29184/25102/89843/24316/84488/24948/29707/24922/29694/29739/64045/24401/29627/24410/24414/29424/303926/25468/63883/116745/29713/295922/25489/307206/60391/25054/83614/24660/24924/29480/84556/116839/25665/78956/192247/171093/29715/24782/65178/29219/64088/83805/116470/287110/59299/114850	Alox12/Ano1/Asic1/Atp1a1/Bdnf/Bin1/Cacnb2/Cd36/Chrna5/Cxadr/Drd1/Fgf13/Fmr1/Gabra5/Gabrb3/Gabrr1/Gclm/Glrx/Got1/Gria2/Grin2b/Grm1/Htt/Igsf11/Kcna2/Kcne3/Kcnh6/Kcnj5/Mtch2/Nedd4/Neto1/Nrxn1/Ntrk2/Pias3/Pmp22/Ptn/Rgs4/Rims1/Rims2/Scn5a/Scn9a/Sez6/Shank2/Slc8a1/Slc9a1/Snap91/Snca/Snx16/Src/Stx1a/Tbc1d24/Trdn/Wnt7a
GO:0045843	negative regulation of striated muscle tissue development	13/1288	64/17943	0.000529184843983602	0.0162309630460597	24225/89843/24338/314850/246297/24605/29431/29480/306886/299116/299138/81810/83807	Bdnf/Cxadr/Ephb1/Frs2/Myocd/Nras/Pak1/Rgs4/Ripk1/Sav1/Six4/Tgfbr2/Ybx3
GO:0001822	kidney development	41/1288	334/17943	0.000530313008804176	0.0162309630460597	24192/89805/365872/286758/24225/300455/83839/503000/311163/312495/64017/316539/25022/25236/311508/29577/117282/497985/79242/292155/300062/306657/364786/305012/85497/286994/83469/24590/290705/24629/498328/305066/295251/84409/307724/299138/140586/363071/29591/114122/303586	Akr1b1/Angpt2/Aph1a/Aqp11/Bdnf/Bmper/Calb1/Ctnnbip1/Ctnnd1/Cyp26b1/Enpep/Epha4/Fgfr2/Gpc3/Gzf1/Hes1/Hnrnpk/Hoxb7/Hpgd/Hs2st1/Ift27/Irx2/Itga8/Kif26b/Klf15/Lgr4/Lrp4/Mme/Nek1/Pdgfrb/Pkd2/Prox1/Pygo2/Robo2/Rpgrip1l/Six4/Sox9/Stra6/Tgfbr1/Vcan/Wnt9b
GO:0043010	camera-type eye development	45/1288	377/17943	0.000537193694918956	0.016354563600866	306400/297867/83839/290905/84394/305604/24338/25022/290652/314850/306439/298555/297893/365895/117282/304495/314859/25480/25094/299766/288821/25054/307401/24629/304218/305066/24924/295251/685072/362182/307724/266767/290467/313845/140586/24790/501099/363071/85425/306451/29591/81810/25566/689704/311071	Arhgap35/Arid1a/Calb1/Col4a1/Dcx/Efemp1/Ephb1/Fgfr2/Fkbp8/Frs2/Gpm6a/Grhl3/Hdac1/Hipk1/Hnrnpk/Kdm2b/Mdm1/Mip/Mitf/Myf5/Neurod4/Ntrk2/Pde6a/Pdgfrb/Pds5b/Prox1/Ptn/Pygo2/Rarg/Rcn1/Rpgrip1l/Slc17a8/Slitrk6/Sos1/Sox9/Sp1/Srf/Stra6/Tdrd7/Tenm3/Tgfbr1/Tgfbr2/Tmod1/Vsx1/Zeb2
GO:1902993	positive regulation of amyloid precursor protein catabolic process	6/1288	16/17943	0.000578256092185527	0.017462085791931	81722/25402/94268/316539/81515/25537	Ager/Casp3/Efna1/Epha4/Lyn/Rock2
GO:0034766	negative regulation of ion transmembrane transport	18/1288	107/17943	0.000579641707726595	0.017462085791931	117028/24242/24318/24948/63883/25489/316064/361632/498328/24672/29480/83521/295678/58976/260323/59299/114590/25577	Bin1/Calm1/Drd2/Fmr1/Kcne3/Nedd4/Oxsr1/Pik3c2a/Pkd2/Ppp2ca/Rgs4/Rrad/Sestd1/Slc30a1/Snx27/Trdn/Ubqln1/Ywhaq
GO:0051589	negative regulation of neurotransmitter transport	8/1288	28/17943	0.00058530400783404	0.0175408294847764	79123/24948/295347/29480/25549/58976/29219/64440	Asic1/Fmr1/Rap1a/Rgs4/Slc18a2/Slc30a1/Snca/Syt4
GO:0048934	peripheral nervous system neuron differentiation	5/1288	11/17943	0.000605646586121545	0.0178712331104788	362733/24587/25054/307376/24660	Etv1/Nefh/Ntrk2/Onecut2/Pmp22
GO:0048935	peripheral nervous system neuron development	5/1288	11/17943	0.000605646586121545	0.0178712331104788	362733/24587/25054/307376/24660	Etv1/Nefh/Ntrk2/Onecut2/Pmp22
GO:0060174	limb bud formation	5/1288	11/17943	0.000605646586121545	0.0178712331104788	25022/289392/296787/140586/24882	Fgfr2/Plxna2/Sema3c/Sox9/Wnt3
GO:0099172	presynapse organization	12/1288	57/17943	0.000611154890723758	0.0179417614348189	29138/363058/317322/83469/309659/314180/60391/306147/65178/29219/25479/114850	Bsn/Cadm1/Gpc4/Lrp4/Mdga1/Mdga2/Nrxn1/Slitrk1/Snap91/Snca/Vps35/Wnt7a
GO:1903170	negative regulation of calcium ion transmembrane transport	10/1288	42/17943	0.000619077481462392	0.0180820904991604	117028/24242/24318/24948/498328/24672/83521/295678/59299/114590	Bin1/Calm1/Drd2/Fmr1/Pkd2/Ppp2ca/Rrad/Sestd1/Trdn/Ubqln1
GO:0048048	embryonic eye morphogenesis	9/1288	35/17943	0.000630218840341978	0.0181630119655035	297867/305604/314850/365895/304495/305066/685072/24790/363071	Arid1a/Efemp1/Frs2/Hipk1/Kdm2b/Prox1/Rarg/Sp1/Stra6
GO:0014854	response to inactivity	7/1288	22/17943	0.000631317760358135	0.0181630119655035	114489/24318/25489/24413/170911/25665/25600	Dag1/Drd2/Nedd4/Nr3c1/Pik3ca/Scn5a/Utrn
GO:1901626	regulation of postsynaptic membrane organization	7/1288	22/17943	0.000631317760358135	0.0181630119655035	83501/56725/83469/24924/691429/260323/114901	Cdh2/Cript/Lrp4/Ptn/Shisa7/Snx27/Sorbs2
GO:0001505	regulation of neurotransmitter levels	47/1288	402/17943	0.000645997259953766	0.0184928767849451	81708/293551/79123/116600/24242/29184/25102/64157/24316/24318/24948/24379/24380/65153/60391/25054/29431/29190/81531/498328/29411/299156/295347/29480/84556/116839/25537/362938/25549/58976/85426/64630/25012/65178/29219/116470/60466/25558/117559/24949/85238/192189/64440/25007/286931/25624/114850	Aldh6a1/Arl6ip1/Asic1/Cacnb2/Calm1/Cd36/Chrna5/Ddah1/Drd1/Drd2/Fmr1/Gad1/Gad2/Ncs1/Nrxn1/Ntrk2/Pak1/Pdyn/Pfn2/Pkd2/Ppt1/Rab15/Rap1a/Rgs4/Rims1/Rims2/Rock2/Scrib/Slc18a2/Slc30a1/Slc5a7/Snap23/Snap25/Snap91/Snca/Stx1a/Stx7/Stxbp1/Sv2a/Syn1/Synj1/Syt17/Syt4/Tacr2/Unc13c/Vamp1/Wnt7a
GO:0001843	neural tube closure	18/1288	108/17943	0.000649818321076618	0.0185101713835389	25401/306400/297867/83477/282836/298555/304495/309523/362051/29216/361472/367242/685072/25537/362938/316013/305230/311071	Alx1/Arhgap35/Arid1a/Bcl10/Cthrc1/Grhl3/Kdm2b/Kif20b/Lmo4/Lrp2/Mthfd1l/Rab23/Rarg/Rock2/Scrib/Setd2/Shroom3/Zeb2
GO:1903169	regulation of calcium ion transmembrane transport	24/1288	164/17943	0.000661106665485252	0.0186667719426383	365601/117028/116600/24242/307483/24316/24318/25639/24948/29430/29424/63883/81515/498328/24672/83521/295678/29715/24782/29219/59299/89821/366602/114590	Atg5/Bin1/Cacnb2/Calm1/Diaph1/Drd1/Drd2/Fkbp1a/Fmr1/Hap1/Htt/Kcne3/Lyn/Pkd2/Ppp2ca/Rrad/Sestd1/Slc8a1/Slc9a1/Snca/Trdn/Trpc1/Tspan13/Ubqln1
GO:0043242	negative regulation of protein complex disassembly	15/1288	82/17943	0.000661804219029928	0.0186667719426383	25230/296580/289400/691149/493810/114514/84488/25152/29456/360550/315655/317435/361828/25566/300838	Add3/Camsap1/Camsap2/Capza1/Capza2/Clasp2/Fgf13/Map1a/Map1b/Phf23/Rdx/Shroom2/Specc1l/Tmod1/Tmod3
GO:0048839	inner ear development	31/1288	234/17943	0.000693509243016552	0.0194656204113036	287537/365601/24225/300455/83839/94272/261738/282836/306748/498392/500409/25022/24370/29707/24922/298555/29577/300062/364786/289014/690625/25503/24629/305066/307724/362938/299138/266767/290467/140586/315870	Abr/Atg5/Bdnf/Bmper/Calb1/Clic5/Clrn1/Cthrc1/Cxcl14/Cytl1/Esrp1/Fgfr2/Foxg1/Gabra5/Gabrb3/Grhl3/Hes1/Ift27/Itga8/Mapkapk2/Oc90/Ocm2/Pdgfrb/Prox1/Rpgrip1l/Scrib/Six4/Slc17a8/Slitrk6/Sox9/Tbx18
GO:0032970	regulation of actin filament-based process	46/1288	393/17943	0.000715897084808134	0.0199964651746893	81732/25230/306400/360678/81824/360854/24211/361167/117028/691149/493810/303653/366624/114514/54245/363062/79208/84488/257646/298555/63883/65261/300955/81737/641555/29431/29433/24629/54320/81531/305066/315655/29480/309722/85428/81762/25537/25665/296789/317435/361828/29332/305675/29591/25566/300838	Actr3/Add3/Arhgap35/Arhgdia/Arpc1a/Arpc5/Atp1a1/Bag4/Bin1/Capza1/Capza2/Cdc42ep4/Cfl2/Clasp2/Crk/Dixdc1/Epha5/Fgf13/Frmd6/Grhl3/Kcne3/Myo1c/Nck1/Ntf3/Odam/Pak1/Pak3/Pdgfrb/Pdpn/Pfn2/Prox1/Rdx/Rgs4/Rhobtb1/Rhoq/Rock1/Rock2/Scn5a/Sema3e/Shroom2/Specc1l/Stmn1/Synpo2l/Tgfbr1/Tmod1/Tmod3
GO:0048635	negative regulation of muscle organ development	13/1288	66/17943	0.00072064911573717	0.0199985695153065	24225/89843/24338/314850/246297/24605/29431/29480/306886/299116/299138/81810/83807	Bdnf/Cxadr/Ephb1/Frs2/Myocd/Nras/Pak1/Rgs4/Ripk1/Sav1/Six4/Tgfbr2/Ybx3
GO:0001952	regulation of cell-matrix adhesion	19/1288	118/17943	0.000722923611258907	0.0199985695153065	313339/303836/114492/29184/114514/366474/114489/685781/498003/84050/296179/81707/299766/25231/307376/81762/296789/83805/25600	Acer2/Bcl6/Ccl28/Cd36/Clasp2/Col16a1/Dag1/Ddr2/Dusp3/Enpp2/Fermt1/Mmp14/Myf5/Onecut1/Onecut2/Rock1/Sema3e/Src/Utrn
GO:0060606	tube closure	18/1288	109/17943	0.000727174159125309	0.020019904840225	25401/306400/297867/83477/282836/298555/304495/309523/362051/29216/361472/367242/685072/25537/362938/316013/305230/311071	Alx1/Arhgap35/Arid1a/Bcl10/Cthrc1/Grhl3/Kdm2b/Kif20b/Lmo4/Lrp2/Mthfd1l/Rab23/Rarg/Rock2/Scrib/Setd2/Shroom3/Zeb2
GO:0061351	neural precursor cell proliferation	26/1288	185/17943	0.000753248589353718	0.020261827617121	24225/29619/83501/363062/24318/24338/84488/25022/24370/314850/252939/306548/304495/29216/81515/362510/89825/360801/288821/305066/310820/24924/116665/306562/114850/311071	Bdnf/Btg2/Cdh2/Dixdc1/Drd2/Ephb1/Fgf13/Fgfr2/Foxg1/Frs2/Gpr37l1/Hook3/Kdm2b/Lrp2/Lyn/Melk/Nap1l1/Ncor2/Neurod4/Prox1/Ptbp2/Ptn/Rere/Tacc1/Wnt7a/Zeb2
GO:0050435	amyloid-beta metabolic process	10/1288	43/17943	0.00075546023670007	0.020261827617121	365872/117028/25402/94268/316539/29430/25700/24590/81762/25537	Aph1a/Bin1/Casp3/Efna1/Epha4/Hap1/Ide/Mme/Rock1/Rock2
GO:0002092	positive regulation of receptor internalization	8/1288	29/17943	0.000757914950067279	0.020261827617121	309532/79128/24318/24948/81737/89803/64531/501088	Atad1/Dab2/Drd2/Fmr1/Ntf3/Sfrp4/Synj2bp/Tbc1d5
GO:0097242	amyloid-beta clearance	8/1288	29/17943	0.000757914950067279	0.020261827617121	29184/54241/25700/83469/24590/246297/81762/501099	Cd36/Cltc/Ide/Lrp4/Mme/Myocd/Rock1/Srf
GO:1900273	positive regulation of long-term synaptic potentiation	8/1288	29/17943	0.000757914950067279	0.020261827617121	24316/24318/24410/117282/303926/24590/56064/691429	Drd1/Drd2/Grin2b/Hnrnpk/Igsf11/Mme/Nptn/Shisa7
GO:0003205	cardiac chamber development	27/1288	195/17943	0.000760264717944294	0.020261827617121	297867/313689/25022/25639/300054/314850/29577/362051/29216/79428/29150/246297/24672/309871/305066/29497/84409/299116/25665/296787/313845/501099/363071/29591/81810/311098/314930	Arid1a/Dhrs3/Fgfr2/Fkbp1a/Foxh1/Frs2/Hes1/Lmo4/Lrp2/Luzp1/Matr3/Myocd/Ppp2ca/Prdm1/Prox1/Ptbp1/Robo2/Sav1/Scn5a/Sema3c/Sos1/Srf/Stra6/Tgfbr1/Tgfbr2/Xirp2/Zfpm2
GO:0001654	eye development	49/1288	427/17943	0.000760610838598911	0.020261827617121	306400/297867/24225/83839/290905/84394/305604/24338/25022/290652/314850/306439/298555/297893/365895/117282/304495/314859/311311/25480/25094/299766/288821/25054/307401/24629/304218/309871/305066/24924/295251/685072/362182/307724/305854/266767/290467/313845/140586/24790/501099/363071/85425/306451/29591/81810/25566/689704/311071	Arhgap35/Arid1a/Bdnf/Calb1/Col4a1/Dcx/Efemp1/Ephb1/Fgfr2/Fkbp8/Frs2/Gpm6a/Grhl3/Hdac1/Hipk1/Hnrnpk/Kdm2b/Mdm1/Meis2/Mip/Mitf/Myf5/Neurod4/Ntrk2/Pde6a/Pdgfrb/Pds5b/Prdm1/Prox1/Ptn/Pygo2/Rarg/Rcn1/Rpgrip1l/Sall2/Slc17a8/Slitrk6/Sos1/Sox9/Sp1/Srf/Stra6/Tdrd7/Tenm3/Tgfbr1/Tgfbr2/Tmod1/Vsx1/Zeb2
GO:0048562	embryonic organ morphogenesis	39/1288	319/17943	0.000774408747931233	0.020534322283854	287537/25401/297867/94272/261738/282836/315615/305604/94268/25022/24370/300054/314850/298555/29577/365895/497985/24459/364786/304495/81707/65205/361472/299766/498328/305066/685072/362938/316013/299138/290467/140586/24790/501099/363071/315870/29591/81810/303586	Abr/Alx1/Arid1a/Clic5/Clrn1/Cthrc1/Dscaml1/Efemp1/Efna1/Fgfr2/Foxg1/Foxh1/Frs2/Grhl3/Hes1/Hipk1/Hoxb7/Hoxc4/Itga8/Kdm2b/Mmp14/Mmp16/Mthfd1l/Myf5/Pkd2/Prox1/Rarg/Scrib/Setd2/Six4/Slitrk6/Sox9/Sp1/Srf/Stra6/Tbx18/Tgfbr1/Tgfbr2/Wnt9b
GO:0034764	positive regulation of transmembrane transport	32/1288	246/17943	0.000786669496086782	0.020688035242722	81722/24183/315272/293551/58961/362461/116600/24242/24770/64152/362453/24316/64045/25236/29430/29424/63883/85497/309957/314824/498328/65248/192107/117103/295347/85428/359726/24782/29219/59299/89821/116477	Ager/Ak1/Ano6/Arl6ip1/Azin1/C2cd5/Cacnb2/Calm1/Ccl2/Chp1/Crebl2/Drd1/Glrx/Gpc3/Hap1/Htt/Kcne3/Klf15/Mef2a/Osbpl8/Pkd2/Prkaa1/Prss8/Rab8a/Rap1a/Rhoq/Rnasel/Slc9a1/Snca/Trdn/Trpc1/Wnk1
GO:0014047	glutamate secretion	9/1288	36/17943	0.000787396544691713	0.020688035242722	24225/24410/24414/24413/25054/29431/29219/25558/64440	Bdnf/Grin2b/Grm1/Nr3c1/Ntrk2/Pak1/Snca/Stxbp1/Syt4
GO:0046173	polyol biosynthetic process	14/1288	75/17943	0.000802973822134363	0.0208282984449079	313339/24192/84431/114104/25315/29244/24401/312952/50560/171458/308451/311355/29219/366697	Acer2/Akr1b1/Asah1/Asah2/Ephx1/Gch1/Got1/Impad1/Ip6k1/Ipmk/Itpkc/Ppip5k1/Snca/Sptlc2
GO:1901880	negative regulation of protein depolymerization	14/1288	75/17943	0.000802973822134363	0.0208282984449079	25230/296580/289400/691149/493810/114514/84488/25152/29456/315655/317435/361828/25566/300838	Add3/Camsap1/Camsap2/Capza1/Capza2/Clasp2/Fgf13/Map1a/Map1b/Rdx/Shroom2/Specc1l/Tmod1/Tmod3
GO:0019751	polyol metabolic process	19/1288	119/17943	0.000803594413411462	0.0208282984449079	313339/24192/84431/114104/252900/25315/29244/24401/312952/316376/365382/50560/171458/308451/311355/29219/24788/366697/85238	Acer2/Akr1b1/Asah1/Asah2/Dgat2/Ephx1/Gch1/Got1/Impad1/Inpp1/Inpp5a/Ip6k1/Ipmk/Itpkc/Ppip5k1/Snca/Sord/Sptlc2/Synj1
GO:0001657	ureteric bud development	18/1288	110/17943	0.000812297414812296	0.0209594588557397	24225/300455/83839/503000/25022/25236/311508/29577/497985/292155/305012/286994/498328/84409/299138/140586/114122/303586	Bdnf/Bmper/Calb1/Ctnnbip1/Fgfr2/Gpc3/Gzf1/Hes1/Hoxb7/Hs2st1/Kif26b/Lgr4/Pkd2/Robo2/Six4/Sox9/Vcan/Wnt9b
GO:0010761	fibroblast migration	11/1288	51/17943	0.000824020656466334	0.0211670306129789	81732/81722/83425/361167/685781/29431/29433/24660/29715/301509/293960	Actr3/Ager/Akap12/Bag4/Ddr2/Pak1/Pak3/Pmp22/Slc8a1/Tns1/Zfand5
GO:0098693	regulation of synaptic vesicle cycle	23/1288	157/17943	0.000834815385846254	0.0212002957545598	29138/116600/24242/83501/25102/24316/24318/24948/65153/60391/81531/295347/84556/116839/81762/25139/65178/116470/25558/24949/64440/25624/114850	Bsn/Cacnb2/Calm1/Cdh2/Chrna5/Drd1/Drd2/Fmr1/Ncs1/Nrxn1/Pfn2/Rap1a/Rims1/Rims2/Rock1/Slc2a4/Snap91/Stx1a/Stxbp1/Syn1/Syt4/Vamp1/Wnt7a
GO:0032147	activation of protein kinase activity	35/1288	278/17943	0.000834817769023517	0.0212002957545598	83506/54245/79128/24318/314850/293546/24414/362045/303200/309168/171492/303604/313022/116596/290705/81737/314824/316064/29431/29433/292756/65248/24684/306886/85385/314612/360600/83805/29398/65189/311622/29591/81810/303285/116477	Camkk2/Crk/Dab2/Drd2/Frs2/Gprc5b/Grm1/Lamtor3/Map2k3/Map3k11/Map3k2/Map3k3/Map3k6/Map3k8/Nek1/Ntf3/Osbpl8/Oxsr1/Pak1/Pak3/Pak4/Prkaa1/Prlr/Ripk1/Shc1/Shc2/Spag9/Src/Stk10/Stk3/Stk4/Tgfbr1/Tgfbr2/Traf4/Wnk1
GO:1901862	negative regulation of muscle tissue development	13/1288	67/17943	0.000836368984408252	0.0212002957545598	24225/89843/24338/314850/246297/24605/29431/29480/306886/299116/299138/81810/83807	Bdnf/Cxadr/Ephb1/Frs2/Myocd/Nras/Pak1/Rgs4/Ripk1/Sav1/Six4/Tgfbr2/Ybx3
GO:0051301	cell division	50/1288	440/17943	0.000840596104292605	0.0212139911583318	81732/500282/313876/24242/25729/25405/116656/171102/309804/294074/689364/361916/114514/83800/301555/29167/363062/24318/303828/84488/25022/25643/117280/24459/24483/307833/308173/309523/296284/298982/679221/497974/501083/304218/24924/116546/84014/306014/81762/25537/316013/304092/361828/29332/313308/360972/246334/25573/114850/303586	Actr3/Arl8b/Birc6/Calm1/Ccne1/Ccng1/Cdc123/Cdc25a/Cdk19/Cep55/Chmp1b/Chmp4c/Clasp2/Clta/Cul3/Dctn1/Dixdc1/Drd2/Etv5/Fgf13/Fgfr2/Gnai3/Hnrnpu/Hoxc4/Igf2/Ist1/Kif13a/Kif20b/Kif3b/Maea/Mapre2/Myo19/Pdcd6ip/Pds5b/Ptn/Ralb/Ralbp1/Reep4/Rock1/Rock2/Setd2/Son/Specc1l/Stmn1/Thoc2/Thoc5/Tp63/Ube2i/Wnt7a/Wnt9b
GO:0003170	heart valve development	12/1288	59/17943	0.000846929237936796	0.0212804839960189	312566/94268/170909/29150/309871/84409/81762/25537/140586/363071/81810/156767	Adamts9/Efna1/Erg/Matr3/Prdm1/Robo2/Rock1/Rock2/Sox9/Stra6/Tgfbr2/Tnfrsf1b
GO:0099170	postsynaptic modulation of chemical synaptic transmission	7/1288	23/17943	0.000851740661057712	0.0213083294075047	24316/24318/117045/24948/25489/29748/362900	Drd1/Drd2/Eif4e/Fmr1/Nedd4/Ppp3r1/Rnf19a
GO:0035725	sodium ion transmembrane transport	20/1288	129/17943	0.000868382217970503	0.0216306116112653	315272/79123/63866/24211/64152/64045/25489/307206/498328/192107/25665/78956/29502/50621/84550/84395/29715/24782/192215/116477	Ano6/Asic1/Asic5/Atp1a1/Chp1/Glrx/Nedd4/Neto1/Pkd2/Prss8/Scn5a/Scn9a/Slc20a2/Slc23a1/Slc24a2/Slc34a2/Slc8a1/Slc9a1/Slc9a5/Wnk1
GO:0150063	visual system development	49/1288	430/17943	0.000886912233230654	0.021996952543143	306400/297867/24225/83839/290905/84394/305604/24338/25022/290652/314850/306439/298555/297893/365895/117282/304495/314859/311311/25480/25094/299766/288821/25054/307401/24629/304218/309871/305066/24924/295251/685072/362182/307724/305854/266767/290467/313845/140586/24790/501099/363071/85425/306451/29591/81810/25566/689704/311071	Arhgap35/Arid1a/Bdnf/Calb1/Col4a1/Dcx/Efemp1/Ephb1/Fgfr2/Fkbp8/Frs2/Gpm6a/Grhl3/Hdac1/Hipk1/Hnrnpk/Kdm2b/Mdm1/Meis2/Mip/Mitf/Myf5/Neurod4/Ntrk2/Pde6a/Pdgfrb/Pds5b/Prdm1/Prox1/Ptn/Pygo2/Rarg/Rcn1/Rpgrip1l/Sall2/Slc17a8/Slitrk6/Sos1/Sox9/Sp1/Srf/Stra6/Tdrd7/Tenm3/Tgfbr1/Tgfbr2/Tmod1/Vsx1/Zeb2
GO:0051963	regulation of synapse assembly	19/1288	120/17943	0.00089187515537837	0.0220251057684427	81732/66013/24225/24338/317322/500280/309659/314180/266777/60391/25054/299138/306147/302473/290467/25012/29219/292406/114850	Actr3/Arhgef9/Bdnf/Ephb1/Gpc4/Lrrn1/Mdga1/Mdga2/Nptx1/Nrxn1/Ntrk2/Six4/Slitrk1/Slitrk4/Slitrk6/Snap25/Snca/Thbs2/Wnt7a
GO:0072163	mesonephric epithelium development	18/1288	111/17943	0.000905810536392376	0.0221788673463904	24225/300455/83839/503000/25022/25236/311508/29577/497985/292155/305012/286994/498328/84409/299138/140586/114122/303586	Bdnf/Bmper/Calb1/Ctnnbip1/Fgfr2/Gpc3/Gzf1/Hes1/Hoxb7/Hs2st1/Kif26b/Lgr4/Pkd2/Robo2/Six4/Sox9/Vcan/Wnt9b
GO:0072164	mesonephric tubule development	18/1288	111/17943	0.000905810536392376	0.0221788673463904	24225/300455/83839/503000/25022/25236/311508/29577/497985/292155/305012/286994/498328/84409/299138/140586/114122/303586	Bdnf/Bmper/Calb1/Ctnnbip1/Fgfr2/Gpc3/Gzf1/Hes1/Hoxb7/Hs2st1/Kif26b/Lgr4/Pkd2/Robo2/Six4/Sox9/Vcan/Wnt9b
GO:0048844	artery morphogenesis	14/1288	76/17943	0.000920441117963834	0.0224416025117114	312566/84032/300054/29577/79242/29216/246297/24629/498328/309871/305066/501099/363071/29591	Adamts9/Col3a1/Foxh1/Hes1/Hpgd/Lrp2/Myocd/Pdgfrb/Pkd2/Prdm1/Prox1/Srf/Stra6/Tgfbr1
GO:0034205	amyloid-beta formation	8/1288	30/17943	0.000969189783311269	0.0233585817882098	365872/117028/25402/94268/316539/29430/81762/25537	Aph1a/Bin1/Casp3/Efna1/Epha4/Hap1/Rock1/Rock2
GO:0061462	protein localization to lysosome	9/1288	37/17943	0.000975048283527654	0.0233585817882098	309969/312689/619385/25489/29448/25537/64634/64088/499508	Ap3b1/M6pr/Ncoa4/Nedd4/Rab7a/Rock2/Sh3bp4/Snx16/Zfyve16
GO:0046929	negative regulation of neurotransmitter secretion	5/1288	12/17943	0.000977044440941567	0.0233585817882098	79123/24948/295347/58976/64440	Asic1/Fmr1/Rap1a/Slc30a1/Syt4
GO:0060213	positive regulation of nuclear-transcribed mRNA poly(A) tail shortening	5/1288	12/17943	0.000977044440941567	0.0233585817882098	29619/306492/117017/308971/192178	Btg2/Cnot7/Polr2g/Tnrc6a/Tnrc6b
GO:0072698	protein localization to microtubule cytoskeleton	11/1288	52/17943	0.000978348663704998	0.0233585817882098	361601/56725/307483/117280/306548/29424/309523/25152/679221/299730/312965	Abhd17c/Cript/Diaph1/Hnrnpu/Hook3/Htt/Kif20b/Map1a/Mapre2/Nedd1/Ubxn2b
GO:0061013	regulation of mRNA catabolic process	19/1288	121/17943	0.000988340027438609	0.023499621974718	305035/299347/29619/306492/310461/363854/24948/117280/289014/679712/117017/29497/359726/81762/25537/79049/308971/192178/361920	Angel2/Brf1/Btg2/Cnot7/Dhx36/Elavl1/Fmr1/Hnrnpu/Mapkapk2/Myef2/Polr2g/Ptbp1/Rnasel/Rock1/Rock2/Secisbp2/Tnrc6a/Tnrc6b/Ythdf3
GO:0021537	telencephalon development	40/1288	334/17943	0.0009982633190338	0.0236378894556399	24183/29619/25402/83501/84032/54245/64624/84394/363062/24316/24318/79208/303547/84488/24370/24410/297893/29577/117282/29424/304495/289201/309659/360801/24587/25054/312703/305066/84409/307724/303311/25665/79049/29715/501099/306562/117259/305268/363445/311071	Ak1/Btg2/Casp3/Cdh2/Col3a1/Crk/Cul5/Dcx/Dixdc1/Drd1/Drd2/Epha5/Ezh1/Fgf13/Foxg1/Grin2b/Hdac1/Hes1/Hnrnpk/Htt/Kdm2b/Lmx1a/Mdga1/Ncor2/Nefh/Ntrk2/Pex5/Prox1/Robo2/Rpgrip1l/Rtn4rl1/Scn5a/Secisbp2/Slc8a1/Srf/Tacc1/Tra2b/Uba6/Usp9x/Zeb2
GO:1905330	regulation of morphogenesis of an epithelium	18/1288	112/17943	0.00100837110135605	0.0237793742508308	287454/500430/362772/114514/282836/79128/360635/303828/25022/25236/298555/497985/286994/306873/299138/140586/114850/303586	Alox12/Ankrd6/Btbd7/Clasp2/Cthrc1/Dab2/Etv4/Etv5/Fgfr2/Gpc3/Grhl3/Hoxb7/Lgr4/Rreb1/Six4/Sox9/Wnt7a/Wnt9b
GO:0050684	regulation of mRNA processing	21/1288	140/17943	0.00101257422802493	0.0237810290124713	25367/362013/299811/287765/310461/24948/117282/117280/170843/64015/81738/361531/29497/300996/304092/689890/494445/362264/500116/117259/685928	Adarb1/Ahcyl1/Cpsf6/Ddx5/Dhx36/Fmr1/Hnrnpk/Hnrnpu/Khdrbs2/Khdrbs3/Nup98/Paf1/Ptbp1/Rbm5/Son/Srsf1/Srsf2/Srsf6/Tra2a/Tra2b/Zc3h10
GO:0043062	extracellular structure organization	38/1288	313/17943	0.00102367665295758	0.0238601948840334	312566/29184/114514/366474/84032/290905/305104/362584/114489/685781/24356/296179/499156/360904/364786/24511/81682/81707/65205/299766/296708/64475/501083/54320/171434/85253/300901/24660/292401/140586/498798/296272/116487/29591/25341/156767/64060/298683	Adamts9/Cd36/Clasp2/Col16a1/Col3a1/Col4a1/Col9a1/Col9a2/Dag1/Ddr2/Ets1/Fermt1/Gas2/Idua/Itga8/Itgb1/Lum/Mmp14/Mmp16/Myf5/Olfml2a/P4ha1/Pdcd6ip/Pdpn/Phldb1/Plg/Plod2/Pmp22/Smoc2/Sox9/Stam/Tcf15/Tgfbi/Tgfbr1/Tnfrsf11b/Tnfrsf1b/Vps33b/Vwa1
GO:0010959	regulation of metal ion transport	49/1288	433/17943	0.00103146099813317	0.0238601948840334	81722/362013/315272/365601/24211/117028/116600/24242/24770/64152/307483/24316/24318/25639/24948/25051/64045/50664/29430/27080/29577/29546/29424/63883/81515/25489/307206/361400/316064/24629/361632/498328/24672/192107/29480/83521/25665/295678/58976/298091/29715/24782/29219/260323/59299/89821/366602/114590/116477	Ager/Ahcyl1/Ano6/Atg5/Atp1a1/Bin1/Cacnb2/Calm1/Ccl2/Chp1/Diaph1/Drd1/Drd2/Fkbp1a/Fmr1/Glp1r/Glrx/Gnao1/Hap1/Hbp1/Hes1/Homer1/Htt/Kcne3/Lyn/Nedd4/Neto1/Nfatc3/Oxsr1/Pdgfrb/Pik3c2a/Pkd2/Ppp2ca/Prss8/Rgs4/Rrad/Scn5a/Sestd1/Slc30a1/Slc31a2/Slc8a1/Slc9a1/Snca/Snx27/Trdn/Trpc1/Tspan13/Ubqln1/Wnk1
GO:0043271	negative regulation of ion transport	25/1288	179/17943	0.00103214412656401	0.0238601948840334	113976/117028/24242/24318/24948/50664/29577/63883/25489/316064/361632/498328/24672/29480/83521/295678/89803/58976/29219/64088/260323/59299/114590/116477/25577	Acsl4/Bin1/Calm1/Drd2/Fmr1/Gnao1/Hes1/Kcne3/Nedd4/Oxsr1/Pik3c2a/Pkd2/Ppp2ca/Rgs4/Rrad/Sestd1/Sfrp4/Slc30a1/Snca/Snx16/Snx27/Trdn/Ubqln1/Wnk1/Ywhaq
GO:0007160	cell-matrix adhesion	28/1288	209/17943	0.00103253189539873	0.0238601948840334	313339/312566/85265/303836/114492/29184/114514/366474/84032/114489/685781/498003/84050/296179/289992/364786/24511/81707/299766/302248/25231/307376/81762/296789/83805/501099/170908/25600	Acer2/Adamts9/Ajuba/Bcl6/Ccl28/Cd36/Clasp2/Col16a1/Col3a1/Dag1/Ddr2/Dusp3/Enpp2/Fermt1/Fermt2/Itga8/Itgb1/Mmp14/Myf5/Nid2/Onecut1/Onecut2/Rock1/Sema3e/Src/Srf/Tesk2/Utrn
GO:0043583	ear development	33/1288	261/17943	0.00107615918155044	0.024768879722565	287537/365601/24225/300455/83839/94272/261738/282836/306748/498392/500409/25022/24370/29707/24922/298555/29577/300062/364786/289014/690625/25503/24629/305066/307724/362938/299138/266767/290467/140586/363071/315870/296272	Abr/Atg5/Bdnf/Bmper/Calb1/Clic5/Clrn1/Cthrc1/Cxcl14/Cytl1/Esrp1/Fgfr2/Foxg1/Gabra5/Gabrb3/Grhl3/Hes1/Ift27/Itga8/Mapkapk2/Oc90/Ocm2/Pdgfrb/Prox1/Rpgrip1l/Scrib/Six4/Slc17a8/Slitrk6/Sox9/Stra6/Tbx18/Tcf15
GO:0048880	sensory system development	49/1288	434/17943	0.00108407318007996	0.0248516218254187	306400/297867/24225/83839/290905/84394/305604/24338/25022/290652/314850/306439/298555/297893/365895/117282/304495/314859/311311/25480/25094/299766/288821/25054/307401/24629/304218/309871/305066/24924/295251/685072/362182/307724/305854/266767/290467/313845/140586/24790/501099/363071/85425/306451/29591/81810/25566/689704/311071	Arhgap35/Arid1a/Bdnf/Calb1/Col4a1/Dcx/Efemp1/Ephb1/Fgfr2/Fkbp8/Frs2/Gpm6a/Grhl3/Hdac1/Hipk1/Hnrnpk/Kdm2b/Mdm1/Meis2/Mip/Mitf/Myf5/Neurod4/Ntrk2/Pde6a/Pdgfrb/Pds5b/Prdm1/Prox1/Ptn/Pygo2/Rarg/Rcn1/Rpgrip1l/Sall2/Slc17a8/Slitrk6/Sos1/Sox9/Sp1/Srf/Stra6/Tdrd7/Tenm3/Tgfbr1/Tgfbr2/Tmod1/Vsx1/Zeb2
GO:0090317	negative regulation of intracellular protein transport	10/1288	45/17943	0.0011026082778573	0.025022720441563	361167/29184/64152/296179/25183/26295/266709/24672/367242/294331	Bag4/Cd36/Chp1/Fermt1/Gdi1/Ogt/Pkig/Ppp2ca/Rab23/Ube2g2
GO:1901215	negative regulation of neuron death	32/1288	251/17943	0.00110608810766747	0.025022720441563	59319/24225/308890/29619/24770/365395/24334/24948/29707/24922/29739/27100/25051/297893/29424/304495/680451/81737/25054/117520/170911/29411/81762/299138/29219/25558/192117/287110/156767/291908/25232/25479	Ambra1/Bdnf/Btbd10/Btg2/Ccl2/Clcf1/Eno2/Fmr1/Gabra5/Gabrb3/Gclm/Gfer/Glp1r/Hdac1/Htt/Kdm2b/Nrbp2/Ntf3/Ntrk2/Oxr1/Pik3ca/Ppt1/Rock1/Six4/Snca/Stxbp1/Syngap1/Tbc1d24/Tnfrsf1b/Tox3/Tyro3/Vps35
GO:0051926	negative regulation of calcium ion transport	13/1288	69/17943	0.00111490970456388	0.025022720441563	117028/24242/24318/24948/50664/29577/498328/24672/83521/295678/58976/59299/114590	Bin1/Calm1/Drd2/Fmr1/Gnao1/Hes1/Pkd2/Ppp2ca/Rrad/Sestd1/Slc30a1/Trdn/Ubqln1
GO:1904888	cranial skeletal system development	13/1288	69/17943	0.00111490970456388	0.025022720441563	294074/25022/314374/81707/65205/361472/367242/316013/299138/29591/81810/246334/303586	Cep55/Fgfr2/Foxn3/Mmp14/Mmp16/Mthfd1l/Rab23/Setd2/Six4/Tgfbr1/Tgfbr2/Tp63/Wnt9b
GO:0010977	negative regulation of neuron projection development	25/1288	180/17943	0.00111887816751393	0.025022720441563	690853/81732/79128/305604/94268/316539/84488/260321/25183/29577/301575/310753/83469/24660/304271/303311/296787/246262/296789/192247/192117/313308/171086/303206/24882	Aatk/Actr3/Dab2/Efemp1/Efna1/Epha4/Fgf13/Fkbp4/Gdi1/Hes1/Itm2c/Lrig2/Lrp4/Pmp22/Rnf6/Rtn4rl1/Sema3c/Sema3d/Sema3e/Sez6/Syngap1/Thoc2/Trak2/Ulk2/Wnt3
GO:0017156	calcium ion regulated exocytosis	26/1288	190/17943	0.00112309296325326	0.025022720441563	116600/24242/64152/25102/24316/24318/24948/65153/81531/295347/84556/116839/362938/64630/25012/29219/116470/60466/25558/117559/85238/192189/64440/286931/25624/114850	Cacnb2/Calm1/Chp1/Chrna5/Drd1/Drd2/Fmr1/Ncs1/Pfn2/Rap1a/Rims1/Rims2/Scrib/Snap23/Snap25/Snca/Stx1a/Stx7/Stxbp1/Sv2a/Synj1/Syt17/Syt4/Unc13c/Vamp1/Wnt7a
GO:0099149	regulation of postsynaptic neurotransmitter receptor internalization	7/1288	24/17943	0.00112864186519711	0.025022720441563	309532/29430/25489/29748/362938/85238/289584	Atad1/Hap1/Nedd4/Ppp3r1/Scrib/Synj1/Usp46
GO:1902003	regulation of amyloid-beta formation	7/1288	24/17943	0.00112864186519711	0.025022720441563	117028/25402/94268/316539/29430/81762/25537	Bin1/Casp3/Efna1/Epha4/Hap1/Rock1/Rock2
GO:0030004	cellular monovalent inorganic cation homeostasis	16/1288	95/17943	0.00113067558477691	0.025022720441563	286758/24211/117517/64152/306128/24318/29411/252916/29448/171373/24779/29715/24782/192215/364137/303332	Aqp11/Atp1a1/C7/Chp1/Cln5/Drd2/Ppt1/Rab38/Rab7a/Slc12a5/Slc4a1/Slc8a1/Slc9a1/Slc9a5/Tmem165/Tmem199
GO:0022411	cellular component disassembly	42/1288	358/17943	0.00114021880654214	0.0251372375971015	25230/59319/297867/305831/171415/365601/296580/289400/691149/493810/366624/114514/29167/685781/313409/498003/316539/24356/84488/363442/301085/308592/29424/24484/25152/29456/311903/54320/360550/85253/315655/317435/83833/303518/361828/29332/85238/29591/25566/300838/114590/304579	Add3/Ambra1/Arid1a/Atg14/Atg3/Atg5/Camsap1/Camsap2/Capza1/Capza2/Cfl2/Clasp2/Dctn1/Ddr2/Dnajc6/Dusp3/Epha4/Ets1/Fgf13/Fundc1/Fyco1/Grwd1/Htt/Igfbp3/Map1a/Map1b/Mrrf/Pdpn/Phf23/Plg/Rdx/Shroom2/Smarcd2/Smarce1/Specc1l/Stmn1/Synj1/Tgfbr1/Tmod1/Tmod3/Ubqln1/Usp30
GO:0007040	lysosome organization	12/1288	61/17943	0.00115407439132777	0.0252492169114068	306128/366311/306548/360904/89842/29411/360571/29448/364137/303332/309139/25479	Cln5/Clvs1/Hook3/Idua/Mbtps1/Ppt1/Rab34/Rab7a/Tmem165/Tmem199/Tpcn2/Vps35
GO:0080171	lytic vacuole organization	12/1288	61/17943	0.00115407439132777	0.0252492169114068	306128/366311/306548/360904/89842/29411/360571/29448/364137/303332/309139/25479	Cln5/Clvs1/Hook3/Idua/Mbtps1/Ppt1/Rab34/Rab7a/Tmem165/Tmem199/Tpcn2/Vps35
GO:0034763	negative regulation of transmembrane transport	20/1288	132/17943	0.00116314965018329	0.0253513753301313	117028/24242/310760/24318/24948/63883/25489/25502/316064/361632/498328/24672/29480/83521/295678/58976/260323/59299/114590/25577	Bin1/Calm1/Cttnbp2nl/Drd2/Fmr1/Kcne3/Nedd4/Oaz1/Oxsr1/Pik3c2a/Pkd2/Ppp2ca/Rgs4/Rrad/Sestd1/Slc30a1/Snx27/Trdn/Ubqln1/Ywhaq
GO:0061138	morphogenesis of a branching epithelium	29/1288	221/17943	0.0011795625285879	0.025410901416119	362772/290905/503000/114489/500409/360635/303828/25022/314850/25236/311508/497985/286994/81707/361400/29431/498328/29748/305066/296787/296789/299138/140586/83805/501099/311622/81810/246334/303586	Btbd7/Col4a1/Ctnnbip1/Dag1/Esrp1/Etv4/Etv5/Fgfr2/Frs2/Gpc3/Gzf1/Hoxb7/Lgr4/Mmp14/Nfatc3/Pak1/Pkd2/Ppp3r1/Prox1/Sema3c/Sema3e/Six4/Sox9/Src/Srf/Stk4/Tgfbr2/Tp63/Wnt9b
GO:0034312	diol biosynthetic process	6/1288	18/17943	0.00118354563425789	0.025410901416119	313339/84431/114104/25315/29244/366697	Acer2/Asah1/Asah2/Ephx1/Gch1/Sptlc2
GO:0048711	positive regulation of astrocyte differentiation	6/1288	18/17943	0.00118354563425789	0.025410901416119	81732/81722/117028/365395/29577/25205	Actr3/Ager/Bin1/Clcf1/Hes1/Il6st
GO:1900153	positive regulation of nuclear-transcribed mRNA catabolic process, deadenylation-dependent decay	6/1288	18/17943	0.00118354563425789	0.025410901416119	29619/306492/310461/117017/308971/192178	Btg2/Cnot7/Dhx36/Polr2g/Tnrc6a/Tnrc6b
GO:0055001	muscle cell development	28/1288	211/17943	0.00119636322737504	0.0255171732798647	365601/117028/366624/89843/29577/117280/29546/24511/25626/309957/299766/246297/309760/311658/361400/24413/29431/24629/24660/305066/29480/299138/29715/114901/501099/305675/25566/300838	Atg5/Bin1/Cfl2/Cxadr/Hes1/Hnrnpu/Homer1/Itgb1/Krt8/Mef2a/Myf5/Myocd/Mypn/Nfatc2/Nfatc3/Nr3c1/Pak1/Pdgfrb/Pmp22/Prox1/Rgs4/Six4/Slc8a1/Sorbs2/Srf/Synpo2l/Tmod1/Tmod3
GO:0099174	regulation of presynapse organization	9/1288	38/17943	0.00119736475244412	0.0255171732798647	317322/309659/314180/60391/306147/65178/29219/25479/114850	Gpc4/Mdga1/Mdga2/Nrxn1/Slitrk1/Snap91/Snca/Vps35/Wnt7a
GO:0003338	metanephros morphogenesis	8/1288	31/17943	0.00122507397002148	0.0258267982010992	83839/29577/305012/286994/24629/498328/140586/303586	Calb1/Hes1/Kif26b/Lgr4/Pdgfrb/Pkd2/Sox9/Wnt9b
GO:1900181	negative regulation of protein localization to nucleus	8/1288	31/17943	0.00122507397002148	0.0258267982010992	29184/64152/310363/296179/310677/266709/24672/367242	Cd36/Chp1/Fbxo4/Fermt1/Otud7b/Pkig/Ppp2ca/Rab23
GO:0048193	Golgi vesicle transport	33/1288	263/17943	0.00122535903873828	0.0258267982010992	171494/300674/140940/362162/296380/306809/361073/362339/301555/116693/310669/29424/304290/308173/113886/25328/680451/308821/365793/360571/363123/117103/367714/89868/287275/93646/60562/360956/360709/309678/290746/58857/306991	Ap1g1/Arcn1/Arf3/Arfgap2/Arfgef2/Bicd2/Cog3/Creb3l2/Cul3/Cyth3/Golph3l/Htt/Kdelr2/Kif13a/Kif1c/Lamp1/Nrbp2/Rab30/Rab33b/Rab34/Rab6b/Rab8a/Rp2/Sec16b/Sec24a/Sec31a/Stx6/Tbc1d14/Tfg/Trappc10/Trappc11/Vapa/Vps41
GO:0051145	smooth muscle cell differentiation	13/1288	70/17943	0.00128086888388834	0.0268982465616551	25022/302415/29577/364786/84410/246297/311658/361400/81737/140586/501099/315870/287129	Fgfr2/Foxo4/Hes1/Itga8/Klf5/Myocd/Nfatc2/Nfatc3/Ntf3/Sox9/Srf/Tbx18/Tmem204
GO:0031111	negative regulation of microtubule polymerization or depolymerization	10/1288	46/17943	0.00131964278414211	0.0276117257452861	296580/289400/114514/84488/260321/25152/29456/29219/361828/29332	Camsap1/Camsap2/Clasp2/Fgf13/Fkbp4/Map1a/Map1b/Snca/Specc1l/Stmn1
GO:0071900	regulation of protein serine/threonine kinase activity	52/1288	472/17943	0.00134253603134671	0.0279889576969891	81722/85265/25402/25729/362485/25405/289500/304758/315447/54245/79128/498003/316539/316131/314850/364754/24414/114300/29424/24483/60427/362045/305922/81515/303200/309168/171492/313022/116596/246297/60391/81737/29431/29433/315760/24629/498328/266709/24660/24672/24679/305066/116546/306886/85385/314612/29219/360600/83805/29591/116477/311071	Ager/Ajuba/Casp3/Ccne1/Ccne2/Ccng1/Ccni/Ccnt2/Chordc1/Crk/Dab2/Dusp3/Epha4/Fem1a/Frs2/Fzd8/Grm1/Gtpbp4/Htt/Igf2/Kitlg/Lamtor3/Lats2/Lyn/Map2k3/Map3k11/Map3k2/Map3k6/Map3k8/Myocd/Nrxn1/Ntf3/Pak1/Pak3/Parp16/Pdgfrb/Pkd2/Pkig/Pmp22/Ppp2ca/Prkar2b/Prox1/Ralb/Ripk1/Shc1/Shc2/Snca/Spag9/Src/Tgfbr1/Wnk1/Zeb2
GO:0035567	non-canonical Wnt signaling pathway	11/1288	54/17943	0.00135887095412474	0.0282102376025241	500430/282836/79128/364754/25236/298555/295106/313589/89803/114850/303586	Ankrd6/Cthrc1/Dab2/Fzd8/Gpc3/Grhl3/Ift80/Rspo1/Sfrp4/Wnt7a/Wnt9b
GO:0051602	response to electrical stimulus	14/1288	79/17943	0.00136295551850916	0.0282102376025241	289276/83425/24225/29619/84394/24948/24410/24414/25743/24413/24782/83805/25007/29591	Adss/Akap12/Bdnf/Btg2/Dcx/Fmr1/Grin2b/Grm1/Kcnj6/Nr3c1/Slc9a1/Src/Tacr2/Tgfbr1
GO:0001823	mesonephros development	18/1288	115/17943	0.00137745686824882	0.02840819648711	24225/300455/83839/503000/25022/25236/311508/29577/497985/292155/305012/286994/498328/84409/299138/140586/114122/303586	Bdnf/Bmper/Calb1/Ctnnbip1/Fgfr2/Gpc3/Gzf1/Hes1/Hoxb7/Hs2st1/Kif26b/Lgr4/Pkd2/Robo2/Six4/Sox9/Vcan/Wnt9b
GO:0031098	stress-activated protein kinase signaling cascade	36/1288	297/17943	0.00140774771131034	0.0289292154674275	81722/24192/500430/54245/79128/363062/498003/316539/24338/364754/362077/303470/81515/303200/309168/171492/303604/116596/289014/303554/290705/316064/29431/29433/292756/192256/306886/89803/360600/29398/65189/311622/303285/114850/311071/291259	Ager/Akr1b1/Ankrd6/Crk/Dab2/Dixdc1/Dusp3/Epha4/Ephb1/Fzd8/Il1f10/Kat7/Lyn/Map2k3/Map3k11/Map3k2/Map3k3/Map3k8/Mapkapk2/Nbr1/Nek1/Oxsr1/Pak1/Pak3/Pak4/Pja2/Ripk1/Sfrp4/Spag9/Stk10/Stk3/Stk4/Traf4/Wnt7a/Zeb2/Zmynd11
GO:0045055	regulated exocytosis	34/1288	276/17943	0.00143128277780752	0.0293081889804429	287537/171494/116600/24242/64152/25102/24316/24318/25441/24948/25328/81515/65153/81531/299156/295347/84556/116839/362938/64630/25012/29219/360725/116470/60466/25558/117559/85238/192189/64440/286931/25624/306991/114850	Abr/Ap1g1/Cacnb2/Calm1/Chp1/Chrna5/Drd1/Drd2/Fcer1g/Fmr1/Lamp1/Lyn/Ncs1/Pfn2/Rab15/Rap1a/Rims1/Rims2/Scrib/Snap23/Snap25/Snca/Snx4/Stx1a/Stx7/Stxbp1/Sv2a/Synj1/Syt17/Syt4/Unc13c/Vamp1/Vps41/Wnt7a
GO:0010506	regulation of autophagy	32/1288	255/17943	0.00143790000545265	0.0293392788346616	313339/81722/59319/94269/301085/25643/29424/266711/58923/170910/680451/360550/65248/78975/117103/116546/81762/117043/364981/315427/64634/29219/366697/360956/299827/309139/114590/317396/303206/310306/304579/301007	Acer2/Ager/Ambra1/Fez2/Fyco1/Gnai3/Htt/Lzts1/Mefv/Mtdh/Nrbp2/Phf23/Prkaa1/Prkaa2/Rab8a/Ralb/Rock1/RragB/Scoc/Sesn3/Sh3bp4/Snca/Sptlc2/Tbc1d14/Tbk1/Tpcn2/Ubqln1/Ubqln2/Ulk2/Usp13/Usp30/Wdr6
GO:0010634	positive regulation of epithelial cell migration	21/1288	144/17943	0.00145765507861234	0.0295507925717374	287454/306260/114514/84050/500464/24356/60464/24483/303200/303604/679221/361632/305066/25537/306873/292401/140586/24790/83805/81810/114850	Alox12/Capn7/Clasp2/Enpp2/Epb41l4b/Ets1/Fgf16/Igf2/Map2k3/Map3k3/Mapre2/Pik3c2a/Prox1/Rock2/Rreb1/Smoc2/Sox9/Sp1/Src/Tgfbr2/Wnt7a
GO:0050771	negative regulation of axonogenesis	13/1288	71/17943	0.00146687603018096	0.0295507925717374	690853/81732/84488/25183/83469/304271/296787/246262/296789/192117/171086/303206/24882	Aatk/Actr3/Fgf13/Gdi1/Lrp4/Rnf6/Sema3c/Sema3d/Sema3e/Syngap1/Trak2/Ulk2/Wnt3
GO:0036010	protein localization to endosome	7/1288	25/17943	0.00147144985183857	0.0295507925717374	361601/360823/498089/315655/25537/362938/25479	Abhd17c/Ankrd13a/Dtx3l/Rdx/Rock2/Scrib/Vps35
GO:0072273	metanephric nephron morphogenesis	7/1288	25/17943	0.00147144985183857	0.0295507925717374	29577/305012/286994/24629/498328/140586/303586	Hes1/Kif26b/Lgr4/Pdgfrb/Pkd2/Sox9/Wnt9b
GO:0010721	negative regulation of cell development	45/1288	396/17943	0.00148968570868216	0.0295507925717374	690853/81732/24225/84032/79128/363062/305604/94268/117045/316539/84488/260321/24948/24370/25183/252939/29577/315689/306548/24511/301575/289201/310753/83469/85482/114593/29431/24660/29497/24924/29480/304271/303311/296787/246262/296789/192247/140586/192117/64440/313308/171086/303206/24882/114850	Aatk/Actr3/Bdnf/Col3a1/Dab2/Dixdc1/Efemp1/Efna1/Eif4e/Epha4/Fgf13/Fkbp4/Fmr1/Foxg1/Gdi1/Gpr37l1/Hes1/Hmg20a/Hook3/Itgb1/Itm2c/Lmx1a/Lrig2/Lrp4/Nbn/Nppc/Pak1/Pmp22/Ptbp1/Ptn/Rgs4/Rnf6/Rtn4rl1/Sema3c/Sema3d/Sema3e/Sez6/Sox9/Syngap1/Syt4/Thoc2/Trak2/Ulk2/Wnt3/Wnt7a
GO:0031223	auditory behavior	5/1288	13/17943	0.0014942798004065	0.0295507925717374	24318/29424/60391/290467/363071	Drd2/Htt/Nrxn1/Slitrk6/Stra6
GO:0032060	bleb assembly	5/1288	13/17943	0.0014942798004065	0.0295507925717374	81732/315272/25314/24660/81762	Actr3/Ano6/Emp1/Pmp22/Rock1
GO:1905666	regulation of protein localization to endosome	5/1288	13/17943	0.0014942798004065	0.0295507925717374	361601/360823/498089/315655/25537	Abhd17c/Ankrd13a/Dtx3l/Rdx/Rock2
GO:0003002	regionalization	43/1288	374/17943	0.00149448742411811	0.0295507925717374	29263/25401/29619/503000/312495/25022/290652/24370/300054/314850/25236/305256/29577/365895/497985/24459/315341/29424/306657/304495/29216/83469/299766/406164/25507/289392/367242/685072/84409/307724/362581/296787/84486/266803/501099/315870/296272/29591/246334/117259/24882/114850/311071	Acvr2a/Alx1/Btg2/Ctnnbip1/Cyp26b1/Fgfr2/Fkbp8/Foxg1/Foxh1/Frs2/Gpc3/Grsf1/Hes1/Hipk1/Hoxb7/Hoxc4/Hoxc5/Htt/Irx2/Kdm2b/Lrp2/Lrp4/Myf5/Pbx2/Pcsk6/Plxna2/Rab23/Rarg/Robo2/Rpgrip1l/Scmh1/Sema3c/Sf3b1/Sostdc1/Srf/Tbx18/Tcf15/Tgfbr1/Tp63/Tra2b/Wnt3/Wnt7a/Zeb2
GO:0007266	Rho protein signal transduction	26/1288	194/17943	0.00152335876229087	0.0300185147884304	287537/306400/360678/66013/303836/303653/499672/691031/83501/309361/84032/301555/302373/24511/24629/54320/312912/309722/85428/81762/25537/313845/29332/64531/305675/295378	Abr/Arhgap35/Arhgdia/Arhgef9/Bcl6/Cdc42ep4/Cdc42se1/Cdc42se2/Cdh2/Chuk/Col3a1/Cul3/Gpr174/Itgb1/Pdgfrb/Pdpn/Prex2/Rhobtb1/Rhoq/Rock1/Rock2/Sos1/Stmn1/Synj2bp/Synpo2l/Vav3
GO:0016241	regulation of macroautophagy	17/1288	107/17943	0.00156443327004837	0.0306269136689436	94269/301085/25643/29424/266711/680451/360550/78975/116546/364981/315427/366697/360956/299827/114590/317396/304579	Fez2/Fyco1/Gnai3/Htt/Lzts1/Nrbp2/Phf23/Prkaa2/Ralb/Scoc/Sesn3/Sptlc2/Tbc1d14/Tbk1/Ubqln1/Ubqln2/Usp30
GO:0001941	postsynaptic membrane organization	10/1288	47/17943	0.00157020151761181	0.0306269136689436	83501/56725/303828/64845/83469/60391/24924/691429/260323/114901	Cdh2/Cript/Etv5/Gphn/Lrp4/Nrxn1/Ptn/Shisa7/Snx27/Sorbs2
GO:0008038	neuron recognition	10/1288	47/17943	0.00157020151761181	0.0306269136689436	306400/24225/25402/315615/114511/316539/24370/56064/84409/316256	Arhgap35/Bdnf/Casp3/Dscaml1/Emb/Epha4/Foxg1/Nptn/Robo2/Tnfrsf21
GO:0021675	nerve development	15/1288	89/17943	0.00158212019529607	0.0307551337963972	25367/24225/114489/24338/29707/24922/29577/25468/310753/171563/266777/81737/307251/299138/290467	Adarb1/Bdnf/Dag1/Ephb1/Gabra5/Gabrb3/Hes1/Kcna2/Lrig2/Nav2/Nptx1/Ntf3/Rnf165/Six4/Slitrk6
GO:0008333	endosome to lysosome transport	11/1288	55/17943	0.00159032270596894	0.0308104944449336	305831/117028/498089/306548/308173/29448/64088/260323/60466/171086/306991	Atg14/Bin1/Dtx3l/Hook3/Kif13a/Rab7a/Snx16/Snx27/Stx7/Trak2/Vps41
GO:0046578	regulation of Ras protein signal transduction	30/1288	236/17943	0.00162750537169303	0.0314250533849721	287537/296380/305156/306400/360678/66013/303836/499672/691031/83501/84032/54245/301555/116693/311913/302373/24511/60427/679221/26295/24629/24673/312912/311785/313845/308023/29332/192117/305675/295378	Abr/Arfgef2/Arhgap24/Arhgap35/Arhgdia/Arhgef9/Bcl6/Cdc42se1/Cdc42se2/Cdh2/Col3a1/Crk/Cul3/Cyth3/Dennd1a/Gpr174/Itgb1/Kitlg/Mapre2/Ogt/Pdgfrb/Ppp2cb/Prex2/Psd4/Sos1/Ssx2ip/Stmn1/Syngap1/Synpo2l/Vav3
GO:0032956	regulation of actin cytoskeleton organization	40/1288	343/17943	0.00164977135879206	0.0317484428043128	81732/25230/306400/360678/81824/360854/361167/117028/691149/493810/303653/366624/114514/54245/363062/79208/298555/65261/300955/81737/641555/29431/29433/24629/81531/305066/315655/29480/309722/85428/81762/25537/296789/317435/361828/29332/305675/29591/25566/300838	Actr3/Add3/Arhgap35/Arhgdia/Arpc1a/Arpc5/Bag4/Bin1/Capza1/Capza2/Cdc42ep4/Cfl2/Clasp2/Crk/Dixdc1/Epha5/Grhl3/Myo1c/Nck1/Ntf3/Odam/Pak1/Pak3/Pdgfrb/Pfn2/Prox1/Rdx/Rgs4/Rhobtb1/Rhoq/Rock1/Rock2/Sema3e/Shroom2/Specc1l/Stmn1/Synpo2l/Tgfbr1/Tmod1/Tmod3
GO:0050821	protein stabilization	24/1288	175/17943	0.00165659759195404	0.0317735418136785	299809/64152/361073/362453/94268/316539/300027/114300/363519/311359/25328/310399/289233/81531/299116/65189/311622/65033/25558/302711/81816/310306/363445/314598	Cct2/Chp1/Cog3/Crebl2/Efna1/Epha4/Gpihbp1/Gtpbp4/Hcfc1/Hypk/Lamp1/Naa15/Pex19/Pfn2/Sav1/Stk3/Stk4/Stx12/Stxbp1/Tbl1x/Ube2b/Usp13/Usp9x/Wiz
GO:0051056	regulation of small GTPase mediated signal transduction	33/1288	268/17943	0.00167963892161775	0.0321084463620882	287537/296380/305156/306400/360678/66013/303836/300811/499672/691031/83501/315795/84032/54245/301555/116693/311913/302373/24511/60427/679221/26295/24629/24673/312912/311785/313845/83805/308023/29332/192117/305675/295378	Abr/Arfgef2/Arhgap24/Arhgap35/Arhgdia/Arhgef9/Bcl6/Bnip2/Cdc42se1/Cdc42se2/Cdh2/Cgnl1/Col3a1/Crk/Cul3/Cyth3/Dennd1a/Gpr174/Itgb1/Kitlg/Mapre2/Ogt/Pdgfrb/Ppp2cb/Prex2/Psd4/Sos1/Src/Ssx2ip/Stmn1/Syngap1/Synpo2l/Vav3
GO:1903829	positive regulation of cellular protein localization	37/1288	311/17943	0.00170164756373421	0.0324214572242604	361601/81732/362461/24770/299809/64152/29167/498089/297504/25441/117282/24511/303470/309523/310753/83469/25152/65261/56064/60391/291981/25502/26295/29431/65248/78975/24924/360571/315655/81762/25537/89868/260323/83805/64531/117538/290280	Abhd17c/Actr3/C2cd5/Ccl2/Cct2/Chp1/Dctn1/Dtx3l/Edem1/Fcer1g/Hnrnpk/Itgb1/Kat7/Kif20b/Lrig2/Lrp4/Map1a/Myo1c/Nptn/Nrxn1/Nutf2/Oaz1/Ogt/Pak1/Prkaa1/Prkaa2/Ptn/Rab34/Rdx/Rock1/Rock2/Sec16b/Snx27/Src/Synj2bp/Wipf1/Xpo4
GO:0051098	regulation of binding	46/1288	410/17943	0.00172046281606579	0.0326717592199423	81732/81722/24225/362844/24242/29184/306128/54245/282836/503000/79128/680594/498089/497778/316539/25639/24948/114300/29577/117282/294091/291100/362317/500564/170577/246297/64709/289233/50692/24672/24673/295251/116546/81762/362489/360600/289257/83805/65189/311622/29332/114521/29591/290794/303285/293294	Actr3/Ager/Bdnf/Brd4/Calm1/Cd36/Cln5/Crk/Cthrc1/Ctnnbip1/Dab2/Dph3/Dtx3l/Dut/Epha4/Fkbp1a/Fmr1/Gtpbp4/Hes1/Hnrnpk/Ifit2/Irf4/Krit1/Ldlrap1/Mark3/Myocd/Nucks1/Pex19/Plaur/Ppp2ca/Ppp2cb/Pygo2/Ralb/Rock1/Runx1t1/Spag9/Spta1/Src/Stk3/Stk4/Stmn1/Tdg/Tgfbr1/Tnks/Traf4/Trim6
GO:0031646	positive regulation of neurological system process	14/1288	81/17943	0.00174710218468138	0.0329600851496939	114489/303926/293736/307206/60391/29480/84556/116839/171093/116470/287110/308831/156767/114850	Dag1/Igsf11/Myrf/Neto1/Nrxn1/Rgs4/Rims1/Rims2/Shank2/Stx1a/Tbc1d24/Tenm4/Tnfrsf1b/Wnt7a
GO:0046323	glucose import	14/1288	81/17943	0.00174710218468138	0.0329600851496939	362461/362453/24316/25236/85497/309957/314824/65248/117103/295347/85428/359726/308410/25139	C2cd5/Crebl2/Drd1/Gpc3/Klf15/Mef2a/Osbpl8/Prkaa1/Rab8a/Rap1a/Rhoq/Rnasel/Rtn2/Slc2a4
GO:1903053	regulation of extracellular matrix organization	9/1288	40/17943	0.00176431547330897	0.0331760497824176	114514/114489/685781/24356/54320/171434/140586/296272/156767	Clasp2/Dag1/Ddr2/Ets1/Pdpn/Phldb1/Sox9/Tcf15/Tnfrsf1b
GO:1901879	regulation of protein depolymerization	15/1288	90/17943	0.00177522629135854	0.0332724823468307	25230/296580/289400/691149/493810/366624/114514/84488/25152/29456/315655/317435/361828/25566/300838	Add3/Camsap1/Camsap2/Capza1/Capza2/Cfl2/Clasp2/Fgf13/Map1a/Map1b/Rdx/Shroom2/Specc1l/Tmod1/Tmod3
GO:0032271	regulation of protein polymerization	28/1288	217/17943	0.00183005766927219	0.034188804639585	81732/25230/81824/360854/361167/117028/296580/289400/691149/493810/303653/114514/65201/29167/260321/29456/65261/300955/29431/29433/81531/315655/309722/305310/29219/29332/25566/300838	Actr3/Add3/Arpc1a/Arpc5/Bag4/Bin1/Camsap1/Camsap2/Capza1/Capza2/Cdc42ep4/Clasp2/Clip1/Dctn1/Fkbp4/Map1b/Myo1c/Nck1/Pak1/Pak3/Pfn2/Rdx/Rhobtb1/Slain2/Snca/Stmn1/Tmod1/Tmod3
GO:0031113	regulation of microtubule polymerization	11/1288	56/17943	0.00185301337102512	0.034462448842247	296580/289400/114514/65201/29167/260321/29456/29431/305310/29219/29332	Camsap1/Camsap2/Clasp2/Clip1/Dctn1/Fkbp4/Map1b/Pak1/Slain2/Snca/Stmn1
GO:0007411	axon guidance	30/1288	238/17943	0.00185668389661046	0.034462448842247	306400/24225/114489/65208/315615/94268/114511/316539/79208/24338/362733/360635/24370/363243/286994/289201/29216/116690/56064/81737/295382/25503/289392/307251/84409/303311/296787/246262/296789/24882	Arhgap35/Bdnf/Dag1/Dpysl5/Dscaml1/Efna1/Emb/Epha4/Epha5/Ephb1/Etv1/Etv4/Foxg1/Klf7/Lgr4/Lmx1a/Lrp2/Nfasc/Nptn/Ntf3/Ntng1/Ocm2/Plxna2/Rnf165/Robo2/Rtn4rl1/Sema3c/Sema3d/Sema3e/Wnt3
GO:0072073	kidney epithelium development	22/1288	157/17943	0.00192195676247516	0.0354557605953532	286758/24225/300455/83839/503000/316539/25022/25236/311508/29577/497985/292155/306657/305012/85497/286994/498328/84409/299138/140586/114122/303586	Aqp11/Bdnf/Bmper/Calb1/Ctnnbip1/Epha4/Fgfr2/Gpc3/Gzf1/Hes1/Hoxb7/Hs2st1/Irx2/Kif26b/Klf15/Lgr4/Pkd2/Robo2/Six4/Sox9/Vcan/Wnt9b
GO:0010256	endomembrane system organization	44/1288	390/17943	0.00192252299370007	0.0354557605953532	363266/315272/286758/296380/307178/293551/298757/117028/289400/114514/54241/361073/29167/307855/310669/306548/29424/361807/293736/312703/29497/308821/365793/252916/288779/306014/89868/93646/24779/315478/289257/56782/362283/60562/619346/85238/64440/689030/362401/311854/290746/59299/312965/64060	Agfg1/Ano6/Aqp11/Arfgef2/Arhgap21/Arl6ip1/Atl2/Bin1/Camsap2/Clasp2/Cltc/Cog3/Dctn1/Fa2h/Golph3l/Hook3/Htt/Lemd2/Myrf/Pex5/Ptbp1/Rab30/Rab33b/Rab38/Rab5b/Reep4/Sec16b/Sec31a/Slc4a1/Snx19/Spta1/Srgn/Stx16/Stx6/Surf4/Synj1/Syt4/Tbpl1/Tmem43/Tor1b/Trappc11/Trdn/Ubxn2b/Vps33b
GO:0031644	regulation of neurological system process	24/1288	177/17943	0.00193443570788793	0.0355614794351028	56780/114489/24948/24414/29546/303926/293736/307206/266777/60391/29480/84556/116839/25537/171093/691429/24782/83805/116470/287110/308831/156767/316256/114850	Acpp/Dag1/Fmr1/Grm1/Homer1/Igsf11/Myrf/Neto1/Nptx1/Nrxn1/Rgs4/Rims1/Rims2/Rock2/Shank2/Shisa7/Slc9a1/Src/Stx1a/Tbc1d24/Tenm4/Tnfrsf1b/Tnfrsf21/Wnt7a
GO:0030177	positive regulation of Wnt signaling pathway	19/1288	128/17943	0.00194755742863169	0.0356886797590661	500430/79128/310074/363062/295445/25022/25236/293546/286994/313589/89803/83805/302711/290794/81816/25479/116477/24882/311071	Ankrd6/Dab2/Depdc1b/Dixdc1/Dkk2/Fgfr2/Gpc3/Gprc5b/Lgr4/Rspo1/Sfrp4/Src/Tbl1x/Tnks/Ube2b/Vps35/Wnk1/Wnt3/Zeb2
GO:0035265	organ growth	28/1288	218/17943	0.00195976119250716	0.0357983044497974	305104/89843/685781/25022/305922/293016/246297/114593/24413/29431/24629/297804/24684/305066/685072/29480/306886/299116/114901/140586/65189/311622/308831/29591/81810/298683/83807/314930	Col9a1/Cxadr/Ddr2/Fgfr2/Lats2/Map7/Myocd/Nppc/Nr3c1/Pak1/Pdgfrb/Plag1/Prlr/Prox1/Rarg/Rgs4/Ripk1/Sav1/Sorbs2/Sox9/Stk3/Stk4/Tenm4/Tgfbr1/Tgfbr2/Vwa1/Ybx3/Zfpm2
GO:0033143	regulation of intracellular steroid hormone receptor signaling pathway	14/1288	82/17943	0.00197054588349197	0.0358813956126987	24225/79128/287765/300054/297893/360801/24413/25054/29431/304271/294790/83805/246334/25573	Bdnf/Dab2/Ddx5/Foxh1/Hdac1/Ncor2/Nr3c1/Ntrk2/Pak1/Rnf6/Skp2/Src/Tp63/Ube2i
GO:0097485	neuron projection guidance	30/1288	239/17943	0.0019813444136634	0.0359642137420164	306400/24225/114489/65208/315615/94268/114511/316539/79208/24338/362733/360635/24370/363243/286994/289201/29216/116690/56064/81737/295382/25503/289392/307251/84409/303311/296787/246262/296789/24882	Arhgap35/Bdnf/Dag1/Dpysl5/Dscaml1/Efna1/Emb/Epha4/Epha5/Ephb1/Etv1/Etv4/Foxg1/Klf7/Lgr4/Lmx1a/Lrp2/Nfasc/Nptn/Ntf3/Ntng1/Ocm2/Plxna2/Rnf165/Robo2/Rtn4rl1/Sema3c/Sema3d/Sema3e/Wnt3
GO:0055002	striated muscle cell development	26/1288	198/17943	0.00204071670946181	0.0368369969584059	365601/366624/89843/117280/29546/24511/25626/309957/299766/246297/309760/311658/361400/24413/29431/24629/24660/305066/29480/299138/29715/114901/501099/305675/25566/300838	Atg5/Cfl2/Cxadr/Hnrnpu/Homer1/Itgb1/Krt8/Mef2a/Myf5/Myocd/Mypn/Nfatc2/Nfatc3/Nr3c1/Pak1/Pdgfrb/Pmp22/Prox1/Rgs4/Six4/Slc8a1/Sorbs2/Srf/Synpo2l/Tmod1/Tmod3
GO:0031589	cell-substrate adhesion	40/1288	347/17943	0.00204223184388799	0.0368369969584059	313339/312566/85265/89805/303836/114492/29184/114514/366474/84032/54245/79128/114489/685781/498003/94268/84050/24338/296179/289992/364786/24511/81707/299766/302248/25231/307376/54320/85253/24924/81762/29283/306873/296789/292401/83805/501099/170908/25232/25600	Acer2/Adamts9/Ajuba/Angpt2/Bcl6/Ccl28/Cd36/Clasp2/Col16a1/Col3a1/Crk/Dab2/Dag1/Ddr2/Dusp3/Efna1/Enpp2/Ephb1/Fermt1/Fermt2/Itga8/Itgb1/Mmp14/Myf5/Nid2/Onecut1/Onecut2/Pdpn/Plg/Ptn/Rock1/Rpl29/Rreb1/Sema3e/Smoc2/Src/Srf/Tesk2/Tyro3/Utrn
GO:0022612	gland morphogenesis	22/1288	158/17943	0.00208530014802046	0.0374216699623327	362772/311163/301555/114489/500409/360635/303828/25022/314850/24413/297804/305066/24924/685072/362938/296787/89803/266803/140586/83805/81810/246334	Btbd7/Ctnnd1/Cul3/Dag1/Esrp1/Etv4/Etv5/Fgfr2/Frs2/Nr3c1/Plag1/Prox1/Ptn/Rarg/Scrib/Sema3c/Sfrp4/Sostdc1/Sox9/Src/Tgfbr2/Tp63
GO:0051592	response to calcium ion	24/1288	178/17943	0.00208765312094348	0.0374216699623327	362013/289144/24242/25183/24410/29546/29424/25196/25679/309957/361400/24413/60391/498328/24672/65248/78975/25665/93646/310791/192189/64440/89821/116477	Ahcyl1/Cacybp/Calm1/Gdi1/Grin2b/Homer1/Htt/Inhbb/Itpr3/Mef2a/Nfatc3/Nr3c1/Nrxn1/Pkd2/Ppp2ca/Prkaa1/Prkaa2/Scn5a/Sec31a/Slc25a24/Syt17/Syt4/Trpc1/Wnk1
GO:0010996	response to auditory stimulus	9/1288	41/17943	0.00211886887633598	0.037746041840363	24225/25402/24318/29424/60391/25054/24924/290467/363071	Bdnf/Casp3/Drd2/Htt/Nrxn1/Ntrk2/Ptn/Slitrk6/Stra6
GO:0070050	neuron cellular homeostasis	9/1288	41/17943	0.00211886887633598	0.037746041840363	116600/83839/117059/29167/25152/65153/81734/65248/25232	Cacnb2/Calb1/Calb2/Dctn1/Map1a/Ncs1/Nell2/Prkaa1/Tyro3
GO:0009612	response to mechanical stimulus	38/1288	326/17943	0.00214195274144249	0.0379198434905535	89805/360678/24211/83477/24225/29619/25402/24770/29184/309361/84032/114489/24318/24356/362733/25584/24948/24401/24410/29424/24483/24511/29456/171492/311311/81707/60391/25054/498328/24924/29715/24782/290467/140586/83805/363071/84476/81810	Angpt2/Arhgdia/Atp1a1/Bcl10/Bdnf/Btg2/Casp3/Ccl2/Cd36/Chuk/Col3a1/Dag1/Drd2/Ets1/Etv1/F3/Fmr1/Got1/Grin2b/Htt/Igf2/Itgb1/Map1b/Map3k2/Meis2/Mmp14/Nrxn1/Ntrk2/Pkd2/Ptn/Slc8a1/Slc9a1/Slitrk6/Sox9/Src/Stra6/Strbp/Tgfbr2
GO:0001525	angiogenesis	53/1288	494/17943	0.00216657316332753	0.0379198434905535	312566/65157/89805/305156/300455/24770/29184/290905/114489/64157/94268/64017/84050/24338/24356/25584/25022/302415/364754/24483/24511/84410/362317/303604/78967/81707/170910/361400/24605/60391/292756/316348/24629/361632/170911/29748/24924/81762/25537/296789/316013/85385/292401/24790/501099/498130/311622/64531/116487/29591/81810/292406/114850	Adamts9/Amotl2/Angpt2/Arhgap24/Bmper/Ccl2/Cd36/Col4a1/Dag1/Ddah1/Efna1/Enpep/Enpp2/Ephb1/Ets1/F3/Fgfr2/Foxo4/Fzd8/Igf2/Itgb1/Klf5/Krit1/Map3k3/Mcam/Mmp14/Mtdh/Nfatc3/Nras/Nrxn1/Pak4/Pdcl3/Pdgfrb/Pik3c2a/Pik3ca/Ppp3r1/Ptn/Rock1/Rock2/Sema3e/Setd2/Shc1/Smoc2/Sp1/Srf/Stard13/Stk4/Synj2bp/Tgfbi/Tgfbr1/Tgfbr2/Thbs2/Wnt7a
GO:0090150	establishment of protein localization to membrane	29/1288	230/17943	0.00218006467429664	0.0379198434905535	81732/293551/362461/24242/24770/64152/65201/25183/310669/308173/25263/295922/65261/26295/29431/289233/312703/360571/117103/362938/361273/64630/25012/260323/81784/312903/25479/362613/302808	Actr3/Arl6ip1/C2cd5/Calm1/Ccl2/Chp1/Clip1/Gdi1/Golph3l/Kif13a/Mal/Mtch2/Myo1c/Ogt/Pak1/Pex19/Pex5/Rab34/Rab8a/Scrib/Sec61a2/Snap23/Snap25/Snx27/Ssr3/Tram1/Vps35/Zdhhc18/Zdhhc9
GO:1900151	regulation of nuclear-transcribed mRNA catabolic process, deadenylation-dependent decay	6/1288	20/17943	0.00218265366467396	0.0379198434905535	29619/306492/310461/117017/308971/192178	Btg2/Cnot7/Dhx36/Polr2g/Tnrc6a/Tnrc6b
GO:0043666	regulation of phosphoprotein phosphatase activity	16/1288	101/17943	0.00218642099601364	0.0379198434905535	24242/24318/25639/29424/24484/304286/24629/309513/24672/60660/140943/24924/140666/81762/25537/363229	Calm1/Drd2/Fkbp1a/Htt/Igfbp3/Lmtk2/Pdgfrb/Ppp1r3c/Ppp2ca/Ppp2r2b/Ppp4r1/Ptn/Rcan2/Rock1/Rock2/Slc39a10
GO:0099054	presynapse assembly	10/1288	49/17943	0.00218685728255657	0.0379198434905535	29138/363058/317322/83469/309659/314180/60391/306147/29219/114850	Bsn/Cadm1/Gpc4/Lrp4/Mdga1/Mdga2/Nrxn1/Slitrk1/Snca/Wnt7a
GO:0035791	platelet-derived growth factor receptor-beta signaling pathway	5/1288	14/17943	0.00218793674641358	0.0379198434905535	114514/64045/246297/24629/83805	Clasp2/Glrx/Myocd/Pdgfrb/Src
GO:0060211	regulation of nuclear-transcribed mRNA poly(A) tail shortening	5/1288	14/17943	0.00218793674641358	0.0379198434905535	29619/306492/117017/308971/192178	Btg2/Cnot7/Polr2g/Tnrc6a/Tnrc6b
GO:1904396	regulation of neuromuscular junction development	5/1288	14/17943	0.00218793674641358	0.0379198434905535	29167/83469/24924/299138/114901	Dctn1/Lrp4/Ptn/Six4/Sorbs2
GO:0043087	regulation of GTPase activity	45/1288	404/17943	0.00221028899202739	0.0381922007811579	287537/316611/363266/304375/85265/362162/307178/305156/306400/360678/303836/117028/24770/287561/54245/311913/688581/316539/79208/25183/50664/298555/24511/679221/81737/25054/641555/289392/312912/84014/295347/310909/315655/29480/367714/362938/288743/64634/500287/192117/360956/501088/680133/295378/116477	Abr/Agap1/Agfg1/Agfg2/Ajuba/Arfgap2/Arhgap21/Arhgap24/Arhgap35/Arhgdia/Bcl6/Bin1/Ccl2/Ccl7/Crk/Dennd1a/Elmod2/Epha4/Epha5/Gdi1/Gnao1/Grhl3/Itgb1/Mapre2/Ntf3/Ntrk2/Odam/Plxna2/Prex2/Ralbp1/Rap1a/Rap1gds1/Rdx/Rgs4/Rp2/Scrib/Sgsm1/Sh3bp4/Srgap3/Syngap1/Tbc1d14/Tbc1d5/Tbc1d8/Vav3/Wnk1
GO:1903313	positive regulation of mRNA metabolic process	14/1288	83/17943	0.00221714694842905	0.0381959986265292	25367/29619/306492/310461/81738/361531/117017/81762/25537/308971/192178/500116/117259/361920	Adarb1/Btg2/Cnot7/Dhx36/Nup98/Paf1/Polr2g/Rock1/Rock2/Tnrc6a/Tnrc6b/Tra2a/Tra2b/Ythdf3
GO:0010810	regulation of cell-substrate adhesion	28/1288	220/17943	0.0022429787560295	0.0384567476478584	313339/89805/303836/114492/29184/114514/366474/54245/79128/114489/685781/498003/84050/296179/24511/81707/299766/25231/307376/54320/85253/24924/81762/306873/296789/292401/83805/25600	Acer2/Angpt2/Bcl6/Ccl28/Cd36/Clasp2/Col16a1/Crk/Dab2/Dag1/Ddr2/Dusp3/Enpp2/Fermt1/Itgb1/Mmp14/Myf5/Onecut1/Onecut2/Pdpn/Plg/Ptn/Rock1/Rreb1/Sema3e/Smoc2/Src/Utrn
GO:0051261	protein depolymerization	18/1288	120/17943	0.00224564949768516	0.0384567476478584	25230/296580/289400/691149/493810/366624/114514/313409/84488/25152/29456/315655/317435/361828/29332/85238/25566/300838	Add3/Camsap1/Camsap2/Capza1/Capza2/Cfl2/Clasp2/Dnajc6/Fgf13/Map1a/Map1b/Rdx/Shroom2/Specc1l/Stmn1/Synj1/Tmod1/Tmod3
GO:0048167	regulation of synaptic plasticity	38/1288	327/17943	0.00226069957568462	0.0385996004702947	81722/24225/83839/117059/24316/24318/316539/24948/24410/117282/29424/303926/25679/266711/25152/29456/24590/307206/56064/24413/25054/361309/29431/29411/24924/117103/84556/116839/171093/691429/84550/25012/29219/501099/25558/192117/64440/286931	Ager/Bdnf/Calb1/Calb2/Drd1/Drd2/Epha4/Fmr1/Grin2b/Hnrnpk/Htt/Igsf11/Itpr3/Lzts1/Map1a/Map1b/Mme/Neto1/Nptn/Nr3c1/Ntrk2/Paip2/Pak1/Ppt1/Ptn/Rab8a/Rims1/Rims2/Shank2/Shisa7/Slc24a2/Snap25/Snca/Srf/Stxbp1/Syngap1/Syt4/Unc13c
GO:1902115	regulation of organelle assembly	27/1288	210/17943	0.00230058375205971	0.0391643754714543	306400/66013/171415/365601/689364/361916/291130/94269/29430/117280/29424/314859/266777/60391/501083/360550/65248/78975/305066/116546/315655/83805/313304/498798/360956/317396/83532	Arhgap35/Arhgef9/Atg3/Atg5/Chmp1b/Chmp4c/Dcdc2/Fez2/Hap1/Hnrnpu/Htt/Mdm1/Nptx1/Nrxn1/Pdcd6ip/Phf23/Prkaa1/Prkaa2/Prox1/Ralb/Rdx/Src/Stag2/Stam/Tbc1d14/Ubqln2/Vdac3
GO:0099560	synaptic membrane adhesion	8/1288	34/17943	0.00232660131570728	0.0394032402863058	363058/83501/317322/309659/314180/60391/295382/306147	Cadm1/Cdh2/Gpc4/Mdga1/Mdga2/Nrxn1/Ntng1/Slitrk1
GO:0050657	nucleic acid transport	19/1288	130/17943	0.00233515900897294	0.0394032402863058	690585/299811/24948/360726/362152/117280/29424/81738/291981/315352/286917/315170/316013/252855/288109/81810/313308/360972/314879	Alyref/Cpsf6/Fmr1/Fyttd1/Hnrnpa3/Hnrnpu/Htt/Nup98/Nutf2/Nxt2/Phax/Poldip3/Setd2/Sfpq/Sidt1/Tgfbr2/Thoc2/Thoc5/Xpot
GO:0050658	RNA transport	19/1288	130/17943	0.00233515900897294	0.0394032402863058	690585/299811/24948/360726/362152/117280/29424/81738/291981/315352/286917/315170/316013/252855/288109/81810/313308/360972/314879	Alyref/Cpsf6/Fmr1/Fyttd1/Hnrnpa3/Hnrnpu/Htt/Nup98/Nutf2/Nxt2/Phax/Poldip3/Setd2/Sfpq/Sidt1/Tgfbr2/Thoc2/Thoc5/Xpot
GO:0030518	intracellular steroid hormone receptor signaling pathway	17/1288	111/17943	0.00234472477276705	0.0394489659137474	297867/24225/79128/287765/260321/300054/297893/360801/25489/24413/25054/29431/304271/294790/83805/246334/25573	Arid1a/Bdnf/Dab2/Ddx5/Fkbp4/Foxh1/Hdac1/Ncor2/Nedd4/Nr3c1/Ntrk2/Pak1/Rnf6/Skp2/Src/Tp63/Ube2i
GO:0009100	glycoprotein metabolic process	40/1288	350/17943	0.00238750356782747	0.039850927453724	313339/81722/291212/116740/316583/65196/64152/691394/291770/361073/498392/296624/315496/365583/297504/304885/60670/311952/366061/83627/300173/292155/293451/294449/360904/312952/290364/301575/295319/310864/94273/26295/25507/25596/363040/29758/364137/171086/294331/171129	Acer2/Ager/B3galnt2/B3gnt5/B3gnt7/B4galt6/Chp1/Chst14/Chst9/Cog3/Cytl1/Dolpp1/Dpy19l1/Dse/Edem1/Fam20b/Fut4/Galnt11/Galnt3/Galnt5/Gxylt1/Hs2st1/Hs3st2/Hs3st5/Idua/Impad1/Itm2b/Itm2c/Man1a2/Manba/Mgat2/Ogt/Pcsk6/Rpn1/St3gal4/St6galnac3/Tmem165/Trak2/Ube2g2/Uggt1
GO:0010770	positive regulation of cell morphogenesis involved in differentiation	25/1288	190/17943	0.00239360209313459	0.039850927453724	81732/24225/54245/79128/84394/310461/363062/84050/316539/25183/307833/29456/25054/25503/29431/29433/289392/84409/306873/306147/65178/501099/287110/24882/311071	Actr3/Bdnf/Crk/Dab2/Dcx/Dhx36/Dixdc1/Enpp2/Epha4/Gdi1/Ist1/Map1b/Ntrk2/Ocm2/Pak1/Pak3/Plxna2/Robo2/Rreb1/Slitrk1/Snap91/Srf/Tbc1d24/Wnt3/Zeb2
GO:0048596	embryonic camera-type eye morphogenesis	7/1288	27/17943	0.00239579875614111	0.039850927453724	297867/314850/365895/304495/305066/24790/363071	Arid1a/Frs2/Hipk1/Kdm2b/Prox1/Sp1/Stra6
GO:0048675	axon extension	20/1288	140/17943	0.00239631923861462	0.039850927453724	690853/81732/24225/114514/84394/25183/24511/29456/25503/29431/363239/304271/296787/246262/296789/501099/303206/363445/305679/24882	Aatk/Actr3/Bdnf/Clasp2/Dcx/Gdi1/Itgb1/Map1b/Ocm2/Pak1/Raph1/Rnf6/Sema3c/Sema3d/Sema3e/Srf/Ulk2/Usp9x/Vcl/Wnt3
GO:0050772	positive regulation of axonogenesis	16/1288	102/17943	0.00242439826827951	0.0401006298215025	24225/84394/363062/25183/307833/29456/25054/25503/29431/289392/84409/306147/65178/501099/24882/311071	Bdnf/Dcx/Dixdc1/Gdi1/Ist1/Map1b/Ntrk2/Ocm2/Pak1/Plxna2/Robo2/Slitrk1/Snap91/Srf/Wnt3/Zeb2
GO:1903034	regulation of response to wounding	24/1288	180/17943	0.00242527271078951	0.0401006298215025	81722/287454/315272/24770/29184/114514/54245/316539/25441/310753/81515/25503/54320/85253/24924/171162/306873/303311/25651/292401/362264/81810/315388/64060	Ager/Alox12/Ano6/Ccl2/Cd36/Clasp2/Crk/Epha4/Fcer1g/Lrig2/Lyn/Ocm2/Pdpn/Plg/Ptn/Reg3a/Rreb1/Rtn4rl1/Selp/Smoc2/Srsf6/Tgfbr2/Tmprss6/Vps33b
GO:0010594	regulation of endothelial cell migration	22/1288	160/17943	0.00244751853468105	0.0403524975603288	312566/81722/287454/89805/300455/94268/24356/60464/24483/362317/303200/303604/305471/361632/305066/24924/25537/292401/24790/498130/64531/114850	Adamts9/Ager/Alox12/Angpt2/Bmper/Efna1/Ets1/Fgf16/Igf2/Krit1/Map2k3/Map3k3/Patz1/Pik3c2a/Prox1/Ptn/Rock2/Smoc2/Sp1/Stard13/Synj2bp/Wnt7a
GO:0051099	positive regulation of binding	27/1288	211/17943	0.00246261611166018	0.0404854088756933	81732/24225/362844/24242/306128/282836/680594/498089/316539/25639/24948/29577/291100/362317/170577/246297/50692/24672/24673/295251/116546/289257/65189/311622/29332/303285/293294	Actr3/Bdnf/Brd4/Calm1/Cln5/Cthrc1/Dph3/Dtx3l/Epha4/Fkbp1a/Fmr1/Hes1/Irf4/Krit1/Mark3/Myocd/Plaur/Ppp2ca/Ppp2cb/Pygo2/Ralb/Spta1/Stk3/Stk4/Stmn1/Traf4/Trim6
GO:0031110	regulation of microtubule polymerization or depolymerization	15/1288	93/17943	0.00247600600351401	0.0405895685020501	296580/289400/114514/65201/29167/84488/260321/25152/29456/679221/29431/305310/29219/361828/29332	Camsap1/Camsap2/Clasp2/Clip1/Dctn1/Fgf13/Fkbp4/Map1a/Map1b/Mapre2/Pak1/Slain2/Snca/Specc1l/Stmn1
GO:0038179	neurotrophin signaling pathway	9/1288	42/17943	0.00252790289311969	0.0412055332776508	24225/25402/29430/116478/81737/25054/295347/313845/83805	Bdnf/Casp3/Hap1/Kidins220/Ntf3/Ntrk2/Rap1a/Sos1/Src
GO:0098927	vesicle-mediated transport between endosomal compartments	9/1288	42/17943	0.00252790289311969	0.0412055332776508	79128/29430/306548/304286/25485/29448/315655/64088/83805	Dab2/Hap1/Hook3/Lmtk2/Myo1d/Rab7a/Rdx/Snx16/Src
GO:0099518	vesicle cytoskeletal trafficking	10/1288	50/17943	0.00256096724774071	0.0416265693319211	309969/171126/302290/301085/29430/29424/308173/113886/65261/171086	Ap3b1/Ap3m1/Ap3s1/Fyco1/Hap1/Htt/Kif13a/Kif1c/Myo1c/Trak2
GO:0050806	positive regulation of synaptic transmission	36/1288	308/17943	0.0026351927268568	0.0427123914093916	81722/116600/83839/117059/24770/24316/24318/316539/24948/29627/24410/29430/117282/303926/25679/24590/307206/56064/60391/25054/361309/29431/24924/29480/84556/116839/171093/691429/84550/25012/29219/116470/25558/25007/287110/114850	Ager/Cacnb2/Calb1/Calb2/Ccl2/Drd1/Drd2/Epha4/Fmr1/Gria2/Grin2b/Hap1/Hnrnpk/Igsf11/Itpr3/Mme/Neto1/Nptn/Nrxn1/Ntrk2/Paip2/Pak1/Ptn/Rgs4/Rims1/Rims2/Shank2/Shisa7/Slc24a2/Snap25/Snca/Stx1a/Stxbp1/Tacr2/Tbc1d24/Wnt7a
GO:0051453	regulation of intracellular pH	12/1288	67/17943	0.00267038709736321	0.0430403567457364	286758/64152/306128/29411/252916/29448/171373/24779/24782/192215/364137/303332	Aqp11/Chp1/Cln5/Ppt1/Rab38/Rab7a/Slc12a5/Slc4a1/Slc9a1/Slc9a5/Tmem165/Tmem199
GO:2000756	regulation of peptidyl-lysine acetylation	12/1288	67/17943	0.00267038709736321	0.0430403567457364	365601/83726/297893/303470/85497/246297/65248/78975/295251/361715/297514/29219	Atg5/Ctcf/Hdac1/Kat7/Klf15/Myocd/Prkaa1/Prkaa2/Pygo2/Rps6ka4/Setd5/Snca
GO:0060349	bone morphogenesis	18/1288	122/17943	0.00270279689180325	0.0433200370903507	25586/305104/312495/313689/25022/314374/295106/312952/81707/65205/114593/287644/367242/685072/89803/140586/81810/298683	Alpl/Col9a1/Cyp26b1/Dhrs3/Fgfr2/Foxn3/Ift80/Impad1/Mmp14/Mmp16/Nppc/Phospho1/Rab23/Rarg/Sfrp4/Sox9/Tgfbr2/Vwa1
GO:0060996	dendritic spine development	18/1288	122/17943	0.00270279689180325	0.0433200370903507	113976/81732/310461/94268/316539/79208/24338/24948/117282/58840/24413/29431/29433/292756/171093/171373/305268/114850	Acsl4/Actr3/Dhx36/Efna1/Epha4/Epha5/Ephb1/Fmr1/Hnrnpk/Mapk6/Nr3c1/Pak1/Pak3/Pak4/Shank2/Slc12a5/Uba6/Wnt7a
GO:0006813	potassium ion transport	30/1288	244/17943	0.00271835932365359	0.0434484431897299	81722/315272/24211/84396/117028/65160/24318/27080/25468/64358/63883/116745/276720/29713/25743/83588/294065/25489/307206/316064/498328/29480/171373/691209/84550/24782/192215/25012/260323/116477	Ager/Ano6/Atp1a1/Atp1b4/Bin1/Clns1a/Drd2/Hbp1/Kcna2/Kcna6/Kcne3/Kcnh6/Kcnj14/Kcnj5/Kcnj6/Kcns3/Kcnv2/Nedd4/Neto1/Oxsr1/Pkd2/Rgs4/Slc12a5/Slc12a6/Slc24a2/Slc9a1/Slc9a5/Snap25/Snx27/Wnk1
GO:0008361	regulation of cell size	28/1288	223/17943	0.00273315468993831	0.0435639115953048	690853/81732/315272/25293/24225/114514/65160/84394/84488/25183/60449/307833/29456/25503/26295/29431/315655/304271/296787/246262/296789/171373/691209/501099/363013/303206/295378/24882	Aatk/Actr3/Ano6/Aqp4/Bdnf/Clasp2/Clns1a/Dcx/Fgf13/Gdi1/Gnb3/Ist1/Map1b/Ocm2/Ogt/Pak1/Rdx/Rnf6/Sema3c/Sema3d/Sema3e/Slc12a5/Slc12a6/Srf/Tmem123/Ulk2/Vav3/Wnt3
GO:0048738	cardiac muscle tissue development	31/1288	255/17943	0.00277958521970174	0.0438157648073435	312566/297867/365601/289144/89843/25022/25639/300054/314850/117280/24511/29216/309957/246297/24413/29431/24629/305066/29480/306886/299116/29715/24782/114901/501099/315870/308831/29591/81810/311098/314930	Adamts9/Arid1a/Atg5/Cacybp/Cxadr/Fgfr2/Fkbp1a/Foxh1/Frs2/Hnrnpu/Itgb1/Lrp2/Mef2a/Myocd/Nr3c1/Pak1/Pdgfrb/Prox1/Rgs4/Ripk1/Sav1/Slc8a1/Slc9a1/Sorbs2/Srf/Tbx18/Tenm4/Tgfbr1/Tgfbr2/Xirp2/Zfpm2
GO:1902903	regulation of supramolecular fiber organization	40/1288	353/17943	0.00278214883970883	0.0438157648073435	81732/25230/306400/81824/360854/361167/117028/296580/289400/691149/493810/303653/366624/114514/65201/29167/84488/260321/25152/29456/65261/300955/29431/29433/81531/305066/315655/29480/309722/81762/25537/317435/305310/29219/361828/29332/305675/29591/25566/300838	Actr3/Add3/Arhgap35/Arpc1a/Arpc5/Bag4/Bin1/Camsap1/Camsap2/Capza1/Capza2/Cdc42ep4/Cfl2/Clasp2/Clip1/Dctn1/Fgf13/Fkbp4/Map1a/Map1b/Myo1c/Nck1/Pak1/Pak3/Pfn2/Prox1/Rdx/Rgs4/Rhobtb1/Rock1/Rock2/Shroom2/Slain2/Snca/Specc1l/Stmn1/Synpo2l/Tgfbr1/Tmod1/Tmod3
GO:0034219	carbohydrate transmembrane transport	19/1288	132/17943	0.00278558903549871	0.0438157648073435	24183/362461/362453/24316/25236/85497/309957/314824/65248/117103/295347/85428/359726/308410/50621/25351/25139/501925/295245	Ak1/C2cd5/Crebl2/Drd1/Gpc3/Klf15/Mef2a/Osbpl8/Prkaa1/Rab8a/Rap1a/Rhoq/Rnasel/Rtn2/Slc23a1/Slc2a2/Slc2a4/Slc2a9/Slc50a1
GO:0051209	release of sequestered calcium ion into cytosol	19/1288	132/17943	0.00278558903549871	0.0438157648073435	365601/24242/290614/307483/24316/24318/25639/25051/29430/29424/25679/81515/292168/498328/29715/29219/309139/59299/89821	Atg5/Calm1/Cherp/Diaph1/Drd1/Drd2/Fkbp1a/Glp1r/Hap1/Htt/Itpr3/Lyn/Mcoln2/Pkd2/Slc8a1/Snca/Tpcn2/Trdn/Trpc1
GO:1901019	regulation of calcium ion transmembrane transporter activity	14/1288	85/17943	0.00278702987825647	0.0438157648073435	116600/24242/24318/25639/24948/29430/29424/63883/498328/24672/83521/24782/59299/114590	Cacnb2/Calm1/Drd2/Fkbp1a/Fmr1/Hap1/Htt/Kcne3/Pkd2/Ppp2ca/Rrad/Slc9a1/Trdn/Ubqln1
GO:0048194	Golgi vesicle budding	8/1288	35/17943	0.00282923316025996	0.0443580588668551	362162/301555/310669/89868/287275/93646/360709/58857	Arfgap2/Cul3/Golph3l/Sec16b/Sec24a/Sec31a/Tfg/Vapa
GO:0044380	protein localization to cytoskeleton	11/1288	59/17943	0.00285967393728446	0.0447134886824316	361601/56725/307483/117280/306548/29424/309523/25152/679221/299730/312965	Abhd17c/Cript/Diaph1/Hnrnpu/Hook3/Htt/Kif20b/Map1a/Mapre2/Nedd1/Ubxn2b
GO:0051258	protein polymerization	33/1288	277/17943	0.00287014860361226	0.0447556505831571	81732/25230/81824/360854/361167/117028/296580/289400/691149/493810/303653/114514/65201/29167/307483/292263/84488/260321/85246/29456/65261/300955/29431/29433/81531/315655/309722/305310/29219/29332/25566/300838/293294	Actr3/Add3/Arpc1a/Arpc5/Bag4/Bin1/Camsap1/Camsap2/Capza1/Capza2/Cdc42ep4/Clasp2/Clip1/Dctn1/Diaph1/Fbxo5/Fgf13/Fkbp4/Gas7/Map1b/Myo1c/Nck1/Pak1/Pak3/Pfn2/Rdx/Rhobtb1/Slain2/Snca/Stmn1/Tmod1/Tmod3/Trim6
GO:0043542	endothelial cell migration	26/1288	203/17943	0.00289248192535465	0.0449820026986235	312566/81722/287454/89805/300455/94268/24356/60464/24483/24511/362317/116641/303200/303604/305471/361632/305066/24924/25537/292401/24790/501099/498130/64531/29591/114850	Adamts9/Ager/Alox12/Angpt2/Bmper/Efna1/Ets1/Fgf16/Igf2/Itgb1/Krit1/Lgals8/Map2k3/Map3k3/Patz1/Pik3c2a/Prox1/Ptn/Rock2/Smoc2/Sp1/Srf/Stard13/Synj2bp/Tgfbr1/Wnt7a
GO:0021766	hippocampus development	18/1288	123/17943	0.00295900108686538	0.0458645248242836	29619/25402/54245/84394/24316/79208/303547/84488/24410/297893/117282/289201/24587/305066/501099/305268/363445/311071	Btg2/Casp3/Crk/Dcx/Drd1/Epha5/Ezh1/Fgf13/Grin2b/Hdac1/Hnrnpk/Lmx1a/Nefh/Prox1/Srf/Uba6/Usp9x/Zeb2
GO:0048024	regulation of mRNA splicing, via spliceosome	16/1288	104/17943	0.00296517261637704	0.0458645248242836	287765/24948/117282/117280/170843/64015/81738/29497/300996/304092/689890/494445/362264/500116/117259/685928	Ddx5/Fmr1/Hnrnpk/Hnrnpu/Khdrbs2/Khdrbs3/Nup98/Ptbp1/Rbm5/Son/Srsf1/Srsf2/Srsf6/Tra2a/Tra2b/Zc3h10
GO:0061912	selective autophagy	10/1288	51/17943	0.00298461275780764	0.0459146381767553	59319/305831/365601/29424/116641/29448/366697/299827/114590/304579	Ambra1/Atg14/Atg5/Htt/Lgals8/Rab7a/Sptlc2/Tbk1/Ubqln1/Usp30
GO:0048714	positive regulation of oligodendrocyte differentiation	7/1288	28/17943	0.0029992970055768	0.0459146381767553	79251/114489/84050/297893/24924/308831/156767	Aspa/Dag1/Enpp2/Hdac1/Ptn/Tenm4/Tnfrsf1b
GO:0060384	innervation	7/1288	28/17943	0.0029992970055768	0.0459146381767553	25367/29707/24922/310753/266777/307251/290467	Adarb1/Gabra5/Gabrb3/Lrig2/Nptx1/Rnf165/Slitrk6
GO:0032984	protein-containing complex disassembly	27/1288	214/17943	0.00300831049576586	0.0459146381767553	25230/297867/305831/296580/289400/691149/493810/366624/114514/313409/84488/301085/308592/25152/29456/311903/360550/315655/317435/83833/303518/361828/29332/85238/25566/300838/114590	Add3/Arid1a/Atg14/Camsap1/Camsap2/Capza1/Capza2/Cfl2/Clasp2/Dnajc6/Fgf13/Fyco1/Grwd1/Map1a/Map1b/Mrrf/Phf23/Rdx/Shroom2/Smarcd2/Smarce1/Specc1l/Stmn1/Synj1/Tmod1/Tmod3/Ubqln1
GO:0034329	cell junction assembly	27/1288	214/17943	0.00300831049576586	0.0459146381767553	85265/691149/83501/114514/366474/311163/498003/84050/289992/365895/24511/81707/170910/65261/116690/501083/64204/24660/295347/81762/25537/83805/501099/170908/313494/301509/305679	Ajuba/Capza1/Cdh2/Clasp2/Col16a1/Ctnnd1/Dusp3/Enpp2/Fermt2/Hipk1/Itgb1/Mmp14/Mtdh/Myo1c/Nfasc/Pdcd6ip/Plec/Pmp22/Rap1a/Rock1/Rock2/Src/Srf/Tesk2/Tln1/Tns1/Vcl
GO:0015800	acidic amino acid transport	12/1288	68/17943	0.00303533811718689	0.046014210108253	293551/24225/24410/24414/29424/24413/25054/29431/266767/29219/25558/64440	Arl6ip1/Bdnf/Grin2b/Grm1/Htt/Nr3c1/Ntrk2/Pak1/Slc17a8/Snca/Stxbp1/Syt4
GO:0051236	establishment of RNA localization	19/1288	133/17943	0.00303672964440978	0.046014210108253	690585/299811/24948/360726/362152/117280/29424/81738/291981/315352/286917/315170/316013/252855/288109/81810/313308/360972/314879	Alyref/Cpsf6/Fmr1/Fyttd1/Hnrnpa3/Hnrnpu/Htt/Nup98/Nutf2/Nxt2/Phax/Poldip3/Setd2/Sfpq/Sidt1/Tgfbr2/Thoc2/Thoc5/Xpot
GO:0060485	mesenchyme development	33/1288	278/17943	0.00303882513749325	0.046014210108253	81722/25401/114514/79128/114489/287765/94268/170909/25022/29577/29424/500262/60427/246297/25489/24629/54320/171434/498328/50692/24672/29748/84409/361726/296787/246262/296789/299138/140586/296272/29591/81810/311071	Ager/Alx1/Clasp2/Dab2/Dag1/Ddx5/Efna1/Erg/Fgfr2/Hes1/Htt/Kbtbd8/Kitlg/Myocd/Nedd4/Pdgfrb/Pdpn/Phldb1/Pkd2/Plaur/Ppp2ca/Ppp3r1/Robo2/Sdhaf2/Sema3c/Sema3d/Sema3e/Six4/Sox9/Tcf15/Tgfbr1/Tgfbr2/Zeb2
GO:0021954	central nervous system neuron development	15/1288	95/17943	0.00305972249352256	0.0461749249089377	25367/306400/65196/29619/54245/84394/24316/24318/316539/24338/25022/24370/25054/84409/311071	Adarb1/Arhgap35/B4galt6/Btg2/Crk/Dcx/Drd1/Drd2/Epha4/Ephb1/Fgfr2/Foxg1/Ntrk2/Robo2/Zeb2
GO:0043393	regulation of protein binding	30/1288	246/17943	0.00307278520062664	0.0461749249089377	81732/24225/29184/54245/282836/503000/79128/498089/497778/316539/25639/29577/117282/294091/362317/500564/170577/24672/24673/116546/81762/360600/289257/83805/65189/311622/29332/114521/29591/303285	Actr3/Bdnf/Cd36/Crk/Cthrc1/Ctnnbip1/Dab2/Dtx3l/Dut/Epha4/Fkbp1a/Hes1/Hnrnpk/Ifit2/Krit1/Ldlrap1/Mark3/Ppp2ca/Ppp2cb/Ralb/Rock1/Spag9/Spta1/Src/Stk3/Stk4/Stmn1/Tdg/Tgfbr1/Traf4
GO:0043650	dicarboxylic acid biosynthetic process	5/1288	15/17943	0.00308956310217953	0.0461749249089377	24398/24399/24401/29424/361472	Gls/Glud1/Got1/Htt/Mthfd1l
GO:0046519	sphingoid metabolic process	5/1288	15/17943	0.00308956310217953	0.0461749249089377	313339/84431/114104/360833/366697	Acer2/Asah1/Asah2/Kdsr/Sptlc2
GO:0061029	eyelid development in camera-type eye	5/1288	15/17943	0.00308956310217953	0.0461749249089377	298555/297893/313845/501099/363071	Grhl3/Hdac1/Sos1/Srf/Stra6
GO:0035418	protein localization to synapse	14/1288	86/17943	0.00311411243377816	0.0464212511501542	29138/114489/317322/64845/29546/25152/266777/60391/117103/295347/362938/64630/25012/25479	Bsn/Dag1/Gpc4/Gphn/Homer1/Map1a/Nptx1/Nrxn1/Rab8a/Rap1a/Scrib/Snap23/Snap25/Vps35
GO:0048754	branching morphogenesis of an epithelial tube	24/1288	184/17943	0.00324091357050709	0.0481866064204077	290905/503000/114489/500409/360635/303828/25022/25236/311508/497985/286994/81707/361400/29431/498328/29748/296789/299138/140586/83805/501099/311622/81810/303586	Col4a1/Ctnnbip1/Dag1/Esrp1/Etv4/Etv5/Fgfr2/Gpc3/Gzf1/Hoxb7/Lgr4/Mmp14/Nfatc3/Pak1/Pkd2/Ppp3r1/Sema3e/Six4/Sox9/Src/Srf/Stk4/Tgfbr2/Wnt9b
GO:0007015	actin filament organization	44/1288	401/17943	0.0032596834563772	0.048340769608233	81732/25230/298024/306400/81824/360854/361167/117028/691149/493810/303653/366624/315795/114514/261738/245982/301555/307483/85246/65261/300955/29431/29433/81531/305066/315655/29480/309722/85428/81762/25537/317435/305230/317391/114901/361828/83805/501099/29332/305675/29591/25566/300838/117538	Actr3/Add3/Akap2/Arhgap35/Arpc1a/Arpc5/Bag4/Bin1/Capza1/Capza2/Cdc42ep4/Cfl2/Cgnl1/Clasp2/Clrn1/Coro6/Cul3/Diaph1/Gas7/Myo1c/Nck1/Pak1/Pak3/Pfn2/Prox1/Rdx/Rgs4/Rhobtb1/Rhoq/Rock1/Rock2/Shroom2/Shroom3/Shroom4/Sorbs2/Specc1l/Src/Srf/Stmn1/Synpo2l/Tgfbr1/Tmod1/Tmod3/Wipf1
GO:0002011	morphogenesis of an epithelial sheet	11/1288	60/17943	0.00327925108005344	0.0485059401404306	85265/305156/306400/309361/114514/114489/54320/306873/313845/501099/114850	Ajuba/Arhgap24/Arhgap35/Chuk/Clasp2/Dag1/Pdpn/Rreb1/Sos1/Srf/Wnt7a
GO:0051283	negative regulation of sequestering of calcium ion	19/1288	134/17943	0.00330648407450311	0.0487833573453613	365601/24242/290614/307483/24316/24318/25639/25051/29430/29424/25679/81515/292168/498328/29715/29219/309139/59299/89821	Atg5/Calm1/Cherp/Diaph1/Drd1/Drd2/Fkbp1a/Glp1r/Hap1/Htt/Itpr3/Lyn/Mcoln2/Pkd2/Slc8a1/Snca/Tpcn2/Trdn/Trpc1
GO:0008360	regulation of cell shape	20/1288	144/17943	0.00334313911950502	0.0491980114926647	306400/360678/24770/287561/303653/499672/691031/54245/307483/85246/316101/310811/54320/289392/24924/315655/85428/296789/305230/289257	Arhgap35/Arhgdia/Ccl2/Ccl7/Cdc42ep4/Cdc42se1/Cdc42se2/Crk/Diaph1/Gas7/Limd1/Palmd/Pdpn/Plxna2/Ptn/Rdx/Rhoq/Sema3e/Shroom3/Spta1
GO:1990138	neuron projection extension	25/1288	195/17943	0.00339852903719167	0.049885551224492	690853/81732/24225/114514/84394/25183/117282/24511/29456/25503/29431/363239/84556/116839/304271/296787/246262/296789/501099/192189/64440/303206/363445/305679/24882	Aatk/Actr3/Bdnf/Clasp2/Dcx/Gdi1/Hnrnpk/Itgb1/Map1b/Ocm2/Pak1/Raph1/Rims1/Rims2/Rnf6/Sema3c/Sema3d/Sema3e/Srf/Syt17/Syt4/Ulk2/Usp9x/Vcl/Wnt3
GO:0072028	nephron morphogenesis	14/1288	87/17943	0.0034719513546776	0.050833608383753	503000/25236/311508/29577/497985/292155/306657/305012/286994/24629/498328/299138/140586/303586	Ctnnbip1/Gpc3/Gzf1/Hes1/Hoxb7/Hs2st1/Irx2/Kif26b/Lgr4/Pdgfrb/Pkd2/Six4/Sox9/Wnt9b
GO:0008088	axo-dendritic transport	13/1288	78/17943	0.00349517761857273	0.0510437868458565	309969/171126/302290/500282/29138/24948/29430/117280/29424/113886/25152/252855/171086	Ap3b1/Ap3m1/Ap3s1/Arl8b/Bsn/Fmr1/Hap1/Hnrnpu/Htt/Kif1c/Map1a/Sfpq/Trak2
GO:0007212	dopamine receptor signaling pathway	9/1288	44/17943	0.00353230872726183	0.051455454219404	64532/24316/24318/25643/50664/29424/497878/29480/25479	Adcy5/Drd1/Drd2/Gnai3/Gnao1/Htt/Nsg2/Rgs4/Vps35
GO:0048638	regulation of developmental growth	44/1288	403/17943	0.0035739753964927	0.0519309455338863	690853/81732/24225/114514/89843/84394/24318/84488/25022/25183/117282/24483/307833/305922/29456/114593/24413/25503/29431/312703/170911/305066/29480/84556/116839/306886/304271/299116/296787/246262/296789/299138/501099/25126/65189/311622/192189/64440/29591/81810/303206/24882/83807/314930	Aatk/Actr3/Bdnf/Clasp2/Cxadr/Dcx/Drd2/Fgf13/Fgfr2/Gdi1/Hnrnpk/Igf2/Ist1/Lats2/Map1b/Nppc/Nr3c1/Ocm2/Pak1/Pex5/Pik3ca/Prox1/Rgs4/Rims1/Rims2/Ripk1/Rnf6/Sav1/Sema3c/Sema3d/Sema3e/Six4/Srf/Stat5b/Stk3/Stk4/Syt17/Syt4/Tgfbr1/Tgfbr2/Ulk2/Wnt3/Ybx3/Zfpm2
GO:0006403	RNA localization	21/1288	155/17943	0.00362035380380712	0.0523404919274025	690585/299809/299811/310461/24948/360726/362152/117280/29424/81738/291981/315352/286917/315170/316013/252855/288109/81810/313308/360972/314879	Alyref/Cct2/Cpsf6/Dhx36/Fmr1/Fyttd1/Hnrnpa3/Hnrnpu/Htt/Nup98/Nutf2/Nxt2/Phax/Poldip3/Setd2/Sfpq/Sidt1/Tgfbr2/Thoc2/Thoc5/Xpot
GO:0060078	regulation of postsynaptic membrane potential	21/1288	155/17943	0.00362035380380712	0.0523404919274025	24225/25102/29707/24922/29694/29627/24410/24414/303926/307206/60391/29480/84556/116839/192247/171093/29715/29219/116470/287110/114850	Bdnf/Chrna5/Gabra5/Gabrb3/Gabrr1/Gria2/Grin2b/Grm1/Igsf11/Neto1/Nrxn1/Rgs4/Rims1/Rims2/Sez6/Shank2/Slc8a1/Snca/Stx1a/Tbc1d24/Wnt7a
GO:0070588	calcium ion transmembrane transport	36/1288	314/17943	0.0036304523379992	0.0523549442427253	315272/79123/365601/170699/117028/116600/24242/290614/307483/24316/24318/25639/24948/25051/306439/24410/29430/29424/25679/63883/81515/292168/65153/498328/24672/83521/295678/84550/29715/24782/29219/309139/59299/89821/366602/114590	Ano6/Asic1/Atg5/Atp2c1/Bin1/Cacnb2/Calm1/Cherp/Diaph1/Drd1/Drd2/Fkbp1a/Fmr1/Glp1r/Gpm6a/Grin2b/Hap1/Htt/Itpr3/Kcne3/Lyn/Mcoln2/Ncs1/Pkd2/Ppp2ca/Rrad/Sestd1/Slc24a2/Slc8a1/Slc9a1/Snca/Tpcn2/Trdn/Trpc1/Tspan13/Ubqln1
GO:0030511	positive regulation of transforming growth factor beta receptor signaling pathway	7/1288	29/17943	0.00371246402323892	0.0528769253311893	79128/296179/54281/24401/364786/246297/300813	Dab2/Fermt1/Furin/Got1/Itga8/Myocd/Rnf111
GO:1903846	positive regulation of cellular response to transforming growth factor beta stimulus	7/1288	29/17943	0.00371246402323892	0.0528769253311893	79128/296179/54281/24401/364786/246297/300813	Dab2/Fermt1/Furin/Got1/Itga8/Myocd/Rnf111
GO:0034311	diol metabolic process	6/1288	22/17943	0.00371259607817179	0.0528769253311893	313339/84431/114104/25315/29244/366697	Acer2/Asah1/Asah2/Ephx1/Gch1/Sptlc2
GO:0035493	SNARE complex assembly	6/1288	22/17943	0.00371259607817179	0.0528769253311893	25012/29219/116470/25558/25624/306991	Snap25/Snca/Stx1a/Stxbp1/Vamp1/Vps41
GO:1903055	positive regulation of extracellular matrix organization	6/1288	22/17943	0.00371259607817179	0.0528769253311893	114514/114489/685781/54320/171434/140586	Clasp2/Dag1/Ddr2/Pdpn/Phldb1/Sox9
GO:0048016	inositol phosphate-mediated signaling	11/1288	61/17943	0.00374678995157309	0.05317720310888	290614/64152/365382/25679/307820/311658/361400/29748/29497/140666/24782	Cherp/Chp1/Inpp5a/Itpr3/Nfat5/Nfatc2/Nfatc3/Ppp3r1/Ptbp1/Rcan2/Slc9a1
GO:0001656	metanephros development	15/1288	97/17943	0.00375216274977499	0.05317720310888	24192/365872/83839/25236/29577/306657/364786/305012/286994/24629/498328/84409/299138/140586/303586	Akr1b1/Aph1a/Calb1/Gpc3/Hes1/Irx2/Itga8/Kif26b/Lgr4/Pdgfrb/Pkd2/Robo2/Six4/Sox9/Wnt9b
GO:0071277	cellular response to calcium ion	14/1288	88/17943	0.00386263734849363	0.0544242691803411	289144/25196/309957/361400/60391/498328/24672/65248/78975/25665/310791/192189/64440/116477	Cacybp/Inhbb/Mef2a/Nfatc3/Nrxn1/Pkd2/Ppp2ca/Prkaa1/Prkaa2/Scn5a/Slc25a24/Syt17/Syt4/Wnk1
GO:0016311	dephosphorylation	49/1288	462/17943	0.00390501628936196	0.0544242691803411	56780/25586/24211/361167/24242/171102/64152/310760/24318/498003/25639/29424/24484/312952/316376/365382/304286/25485/300955/294456/24629/287644/259229/310506/309513/689995/24672/24673/60660/29748/171366/140943/171121/29497/24924/117255/246116/246781/140666/266780/81762/25537/311591/361726/363229/499587/85238/116477/56011	Acpp/Alpl/Atp1a1/Bag4/Calm1/Cdc25a/Chp1/Cttnbp2nl/Drd2/Dusp3/Fkbp1a/Htt/Igfbp3/Impad1/Inpp1/Inpp5a/Lmtk2/Myo1d/Nck1/Nt5dc1/Pdgfrb/Phospho1/Ppm1g/Ppm1l/Ppp1r3c/Ppp1r3d/Ppp2ca/Ppp2cb/Ppp2r2b/Ppp3r1/Ppp4c/Ppp4r1/Ppp6c/Ptbp1/Ptn/Ptpn12/Ptpn4/Ptpn7/Rcan2/Rimbp2/Rock1/Rock2/Rprd1b/Sdhaf2/Slc39a10/Slc7a14/Synj1/Wnk1/Ywhab
GO:0001837	epithelial to mesenchymal transition	19/1288	136/17943	0.00390602948148777	0.0544242691803411	81722/25401/114514/79128/114489/287765/94268/170909/25022/500262/246297/54320/171434/24672/29748/361726/140586/29591/81810	Ager/Alx1/Clasp2/Dab2/Dag1/Ddx5/Efna1/Erg/Fgfr2/Kbtbd8/Myocd/Pdpn/Phldb1/Ppp2ca/Ppp3r1/Sdhaf2/Sox9/Tgfbr1/Tgfbr2
GO:0051282	regulation of sequestering of calcium ion	19/1288	136/17943	0.00390602948148777	0.0544242691803411	365601/24242/290614/307483/24316/24318/25639/25051/29430/29424/25679/81515/292168/498328/29715/29219/309139/59299/89821	Atg5/Calm1/Cherp/Diaph1/Drd1/Drd2/Fkbp1a/Glp1r/Hap1/Htt/Itpr3/Lyn/Mcoln2/Pkd2/Slc8a1/Snca/Tpcn2/Trdn/Trpc1
GO:0007028	cytoplasm organization	4/1288	10/17943	0.00390636481951354	0.0544242691803411	312777/304714/313845/304741	Etv6/Rrn3/Sos1/Tfcp2l1
GO:0046512	sphingosine biosynthetic process	4/1288	10/17943	0.00390636481951354	0.0544242691803411	313339/84431/114104/366697	Acer2/Asah1/Asah2/Sptlc2
GO:2000392	regulation of lamellipodium morphogenesis	4/1288	10/17943	0.00390636481951354	0.0544242691803411	84050/54320/306873/83805	Enpp2/Pdpn/Rreb1/Src
GO:0098815	modulation of excitatory postsynaptic potential	10/1288	53/17943	0.00399869268229666	0.0555760330771377	303926/307206/60391/29480/84556/116839/171093/116470/287110/114850	Igsf11/Neto1/Nrxn1/Rgs4/Rims1/Rims2/Shank2/Stx1a/Tbc1d24/Wnt7a
GO:0051924	regulation of calcium ion transport	33/1288	283/17943	0.00401494242735259	0.0555861997854623	365601/117028/116600/24242/24770/307483/24316/24318/25639/24948/25051/50664/29430/29577/29546/29424/63883/81515/361400/24629/498328/24672/29480/83521/295678/58976/29715/24782/29219/59299/89821/366602/114590	Atg5/Bin1/Cacnb2/Calm1/Ccl2/Diaph1/Drd1/Drd2/Fkbp1a/Fmr1/Glp1r/Gnao1/Hap1/Hes1/Homer1/Htt/Kcne3/Lyn/Nfatc3/Pdgfrb/Pkd2/Ppp2ca/Rgs4/Rrad/Sestd1/Slc30a1/Slc8a1/Slc9a1/Snca/Trdn/Trpc1/Tspan13/Ubqln1
GO:0006814	sodium ion transport	26/1288	208/17943	0.00402830892198966	0.0555861997854623	362013/315272/79123/63866/24211/84396/64152/24318/84488/64045/25489/307206/498328/192107/25665/78956/266767/29502/50621/84550/84395/85426/29715/24782/192215/116477	Ahcyl1/Ano6/Asic1/Asic5/Atp1a1/Atp1b4/Chp1/Drd2/Fgf13/Glrx/Nedd4/Neto1/Pkd2/Prss8/Scn5a/Scn9a/Slc17a8/Slc20a2/Slc23a1/Slc24a2/Slc34a2/Slc5a7/Slc8a1/Slc9a1/Slc9a5/Wnk1
GO:0007517	muscle organ development	45/1288	417/17943	0.00402840551104237	0.0555861997854623	25367/24183/25389/24225/29619/304758/366624/84032/89843/312495/287765/24338/362733/25022/25639/300054/314850/29546/84410/315962/361807/29216/299766/246297/361400/24413/24605/29431/25157/24660/65248/305066/29480/306886/299116/299138/293854/363071/361256/296272/29591/81810/311098/83807/314930	Adarb1/Ak1/Atf3/Bdnf/Btg2/Ccnt2/Cfl2/Col3a1/Cxadr/Cyp26b1/Ddx5/Ephb1/Etv1/Fgfr2/Fkbp1a/Foxh1/Frs2/Homer1/Klf5/Ky/Lemd2/Lrp2/Myf5/Myocd/Nfatc3/Nr3c1/Nras/Pak1/Plagl1/Pmp22/Prkaa1/Prox1/Rgs4/Ripk1/Sav1/Six4/Srpk3/Stra6/Svil/Tcf15/Tgfbr1/Tgfbr2/Xirp2/Ybx3/Zfpm2
GO:0043244	regulation of protein complex disassembly	17/1288	117/17943	0.00410483034888702	0.0565052483911386	25230/296580/289400/691149/493810/366624/114514/84488/301085/25152/29456/360550/315655/317435/361828/25566/300838	Add3/Camsap1/Camsap2/Capza1/Capza2/Cfl2/Clasp2/Fgf13/Fyco1/Map1a/Map1b/Phf23/Rdx/Shroom2/Specc1l/Tmod1/Tmod3
GO:0047496	vesicle transport along microtubule	9/1288	45/17943	0.00413973383961298	0.0567143536026978	309969/171126/302290/301085/29430/29424/308173/113886/171086	Ap3b1/Ap3m1/Ap3s1/Fyco1/Hap1/Htt/Kif13a/Kif1c/Trak2
GO:0051646	mitochondrion localization	9/1288	45/17943	0.00413973383961298	0.0567143536026978	362826/303300/29430/29456/309957/497974/26295/64531/171086	Atcay/Cluh/Hap1/Map1b/Mef2a/Myo19/Ogt/Synj2bp/Trak2
GO:0010001	glial cell differentiation	31/1288	262/17943	0.00418327894692416	0.0571747911178185	81732/81722/79251/65196/117028/83501/365395/114489/24316/84050/316539/307855/252939/59075/297893/29577/25205/85497/81515/293736/288821/81737/25054/24660/29748/24924/140586/689890/308831/156767/316256	Actr3/Ager/Aspa/B4galt6/Bin1/Cdh2/Clcf1/Dag1/Drd1/Enpp2/Epha4/Fa2h/Gpr37l1/Grk5/Hdac1/Hes1/Il6st/Klf15/Lyn/Myrf/Neurod4/Ntf3/Ntrk2/Pmp22/Ppp3r1/Ptn/Sox9/Srsf1/Tenm4/Tnfrsf1b/Tnfrsf21
GO:0035304	regulation of protein dephosphorylation	18/1288	127/17943	0.00419463310026465	0.0571941205187743	24242/24318/25639/29424/24484/304286/24629/309513/24672/60660/140943/29497/24924/140666/81762/25537/363229/56011	Calm1/Drd2/Fkbp1a/Htt/Igfbp3/Lmtk2/Pdgfrb/Ppp1r3c/Ppp2ca/Ppp2r2b/Ppp4r1/Ptbp1/Ptn/Rcan2/Rock1/Rock2/Slc39a10/Ywhab
GO:0014870	response to muscle inactivity	5/1288	16/17943	0.00423106628854044	0.0572428759026902	114489/25489/170911/25665/25600	Dag1/Nedd4/Pik3ca/Scn5a/Utrn
GO:0042921	glucocorticoid receptor signaling pathway	5/1288	16/17943	0.00423106628854044	0.0572428759026902	297867/24225/25489/24413/25054	Arid1a/Bdnf/Nedd4/Nr3c1/Ntrk2
GO:0048642	negative regulation of skeletal muscle tissue development	5/1288	16/17943	0.00423106628854044	0.0572428759026902	24338/246297/24605/299138/83807	Ephb1/Myocd/Nras/Six4/Ybx3
GO:0051208	sequestering of calcium ion	19/1288	137/17943	0.00423800228268092	0.0572428759026902	365601/24242/290614/307483/24316/24318/25639/25051/29430/29424/25679/81515/292168/498328/29715/29219/309139/59299/89821	Atg5/Calm1/Cherp/Diaph1/Drd1/Drd2/Fkbp1a/Glp1r/Hap1/Htt/Itpr3/Lyn/Mcoln2/Pkd2/Slc8a1/Snca/Tpcn2/Trdn/Trpc1
GO:0018108	peptidyl-tyrosine phosphorylation	41/1288	373/17943	0.00427046107491317	0.05754621317342	690853/365948/367786/29184/365395/306492/311163/685781/308468/305604/94268/192204/84050/316539/79208/24338/25022/79209/293546/297893/29577/24483/444986/25205/60663/24511/60427/304286/83469/81515/362510/81737/25054/316348/24629/302495/500616/83805/170908/25232/305454	Aatk/Bank1/Bmx/Cd36/Clcf1/Cnot7/Ctnnd1/Ddr2/Dyrk1b/Efemp1/Efna1/Ehd4/Enpp2/Epha4/Epha5/Ephb1/Fgfr2/Frk/Gprc5b/Hdac1/Hes1/Igf2/Il22ra2/Il6st/Insrr/Itgb1/Kitlg/Lmtk2/Lrp4/Lyn/Melk/Ntf3/Ntrk2/Pdcl3/Pdgfrb/Rap2c/Socs5/Src/Tesk2/Tyro3/Zfyve28
GO:0061333	renal tubule morphogenesis	14/1288	89/17943	0.00428833388375717	0.0576136753601259	290905/503000/25236/311508/29577/497985/292155/306657/305012/286994/498328/299138/140586/303586	Col4a1/Ctnnbip1/Gpc3/Gzf1/Hes1/Hoxb7/Hs2st1/Irx2/Kif26b/Lgr4/Pkd2/Six4/Sox9/Wnt9b
GO:0030902	hindbrain development	26/1288	209/17943	0.0042954930013024	0.0576136753601259	24183/300674/54245/64624/363062/24399/252939/29430/29577/117282/24511/304495/289201/60391/29431/289392/305066/310820/24924/116665/307724/25665/362938/192247/363445/114850	Ak1/Arcn1/Crk/Cul5/Dixdc1/Glud1/Gpr37l1/Hap1/Hes1/Hnrnpk/Itgb1/Kdm2b/Lmx1a/Nrxn1/Pak1/Plxna2/Prox1/Ptbp2/Ptn/Rere/Rpgrip1l/Scn5a/Scrib/Sez6/Usp9x/Wnt7a
GO:0046324	regulation of glucose import	12/1288	71/17943	0.00437836323992443	0.0585886094942446	362461/362453/25236/85497/309957/314824/65248/117103/295347/85428/359726/308410	C2cd5/Crebl2/Gpc3/Klf15/Mef2a/Osbpl8/Prkaa1/Rab8a/Rap1a/Rhoq/Rnasel/Rtn2
GO:1902803	regulation of synaptic vesicle transport	17/1288	118/17943	0.00448348550319523	0.0598560918454417	116600/24242/25102/24316/24318/24948/65153/81531/295347/84556/116839/25139/116470/25558/64440/25624/114850	Cacnb2/Calm1/Chrna5/Drd1/Drd2/Fmr1/Ncs1/Pfn2/Rap1a/Rims1/Rims2/Slc2a4/Stx1a/Stxbp1/Syt4/Vamp1/Wnt7a
GO:0015749	monosaccharide transmembrane transport	18/1288	128/17943	0.00456233639198641	0.0607677861099301	24183/362461/362453/24316/25236/85497/309957/314824/65248/117103/295347/85428/359726/308410/50621/25351/25139/501925	Ak1/C2cd5/Crebl2/Drd1/Gpc3/Klf15/Mef2a/Osbpl8/Prkaa1/Rab8a/Rap1a/Rhoq/Rnasel/Rtn2/Slc23a1/Slc2a2/Slc2a4/Slc2a9
GO:0001975	response to amphetamine	10/1288	54/17943	0.0045986521659721	0.0609692271036946	79123/24242/24316/24318/24410/297893/308118/29480/25549/291324	Asic1/Calm1/Drd1/Drd2/Grin2b/Hdac1/Rgs17/Rgs4/Slc18a2/Trdmt1
GO:0018208	peptidyl-proline modification	10/1288	54/17943	0.0045986521659721	0.0609692271036946	54702/360627/25639/260321/290652/64475/360526/83624/309651/361449	Egln3/Fkbp10/Fkbp1a/Fkbp4/Fkbp8/P4ha1/P4ha2/Ppig/Ppil1/Ppil4
GO:0046823	negative regulation of nucleocytoplasmic transport	6/1288	23/17943	0.00472230975480029	0.0623214915805524	29184/64152/296179/266709/24672/367242	Cd36/Chp1/Fermt1/Pkig/Ppp2ca/Rab23
GO:0071404	cellular response to low-density lipoprotein particle stimulus	6/1288	23/17943	0.00472230975480029	0.0623214915805524	29184/25584/25441/29637/24511/500616	Cd36/F3/Fcer1g/Hmgcs1/Itgb1/Socs5
GO:0060840	artery development	16/1288	109/17943	0.00476452919442284	0.0627347848620344	312566/84032/300054/29577/79242/29216/79428/246297/24629/498328/309871/305066/84409/501099/363071/29591	Adamts9/Col3a1/Foxh1/Hes1/Hpgd/Lrp2/Luzp1/Myocd/Pdgfrb/Pkd2/Prdm1/Prox1/Robo2/Srf/Stra6/Tgfbr1
GO:0009952	anterior/posterior pattern specification	28/1288	232/17943	0.00478397773984755	0.0628150689417815	29263/25401/29619/503000/300054/314850/25236/305256/29577/365895/497985/24459/315341/29424/304495/299766/25507/289392/685072/362581/296787/84486/501099/315870/296272/29591/24882/311071	Acvr2a/Alx1/Btg2/Ctnnbip1/Foxh1/Frs2/Gpc3/Grsf1/Hes1/Hipk1/Hoxb7/Hoxc4/Hoxc5/Htt/Kdm2b/Myf5/Pcsk6/Plxna2/Rarg/Scmh1/Sema3c/Sf3b1/Srf/Tbx18/Tcf15/Tgfbr1/Wnt3/Zeb2
GO:0007178	transmembrane receptor protein serine/threonine kinase signaling pathway	39/1288	353/17943	0.00480276871900301	0.0628150689417815	29263/298024/300455/24770/84032/79128/287765/296179/289992/25639/290652/300054/54281/24401/25236/29577/79242/25196/364786/361807/29216/83469/246297/25054/25231/307376/310506/300813/307251/89803/303614/266803/83805/64531/29591/81810/315388/363445/313436	Acvr2a/Akap2/Bmper/Ccl2/Col3a1/Dab2/Ddx5/Fermt1/Fermt2/Fkbp1a/Fkbp8/Foxh1/Furin/Got1/Gpc3/Hes1/Hpgd/Inhbb/Itga8/Lemd2/Lrp2/Lrp4/Myocd/Ntrk2/Onecut1/Onecut2/Ppm1l/Rnf111/Rnf165/Sfrp4/Smurf2/Sostdc1/Src/Synj2bp/Tgfbr1/Tgfbr2/Tmprss6/Usp9x/Zcchc12
GO:0010921	regulation of phosphatase activity	22/1288	169/17943	0.00480337683948277	0.0628150689417815	361167/24242/64152/24318/25639/29424/24484/304286/25485/24629/309513/24672/60660/140943/24924/140666/266780/81762/25537/363229/499587/116477	Bag4/Calm1/Chp1/Drd2/Fkbp1a/Htt/Igfbp3/Lmtk2/Myo1d/Pdgfrb/Ppp1r3c/Ppp2ca/Ppp2r2b/Ppp4r1/Ptn/Rcan2/Rimbp2/Rock1/Rock2/Slc39a10/Slc7a14/Wnk1
GO:0033363	secretory granule organization	8/1288	38/17943	0.0048550959311889	0.063347442149798	363266/29497/252916/315478/56782/64440/689030/64060	Agfg1/Ptbp1/Rab38/Snx19/Srgn/Syt4/Tbpl1/Vps33b
GO:0046785	microtubule polymerization	13/1288	81/17943	0.00487741696754788	0.063494699618259	296580/289400/114514/65201/29167/292263/84488/260321/29456/29431/305310/29219/29332	Camsap1/Camsap2/Clasp2/Clip1/Dctn1/Fbxo5/Fgf13/Fkbp4/Map1b/Pak1/Slain2/Snca/Stmn1
GO:0018212	peptidyl-tyrosine modification	41/1288	376/17943	0.00490553258854494	0.0637165564661119	690853/365948/367786/29184/365395/306492/311163/685781/308468/305604/94268/192204/84050/316539/79208/24338/25022/79209/293546/297893/29577/24483/444986/25205/60663/24511/60427/304286/83469/81515/362510/81737/25054/316348/24629/302495/500616/83805/170908/25232/305454	Aatk/Bank1/Bmx/Cd36/Clcf1/Cnot7/Ctnnd1/Ddr2/Dyrk1b/Efemp1/Efna1/Ehd4/Enpp2/Epha4/Epha5/Ephb1/Fgfr2/Frk/Gprc5b/Hdac1/Hes1/Igf2/Il22ra2/Il6st/Insrr/Itgb1/Kitlg/Lmtk2/Lrp4/Lyn/Melk/Ntf3/Ntrk2/Pdcl3/Pdgfrb/Rap2c/Socs5/Src/Tesk2/Tyro3/Zfyve28
GO:0003279	cardiac septum development	18/1288	129/17943	0.00495612709021705	0.0642287281015966	313689/25022/314850/29577/362051/29216/79428/29150/309871/305066/84409/299116/296787/363071/29591/81810/311098/314930	Dhrs3/Fgfr2/Frs2/Hes1/Lmo4/Lrp2/Luzp1/Matr3/Prdm1/Prox1/Robo2/Sav1/Sema3c/Stra6/Tgfbr1/Tgfbr2/Xirp2/Zfpm2
GO:0033157	regulation of intracellular protein transport	27/1288	222/17943	0.00498669593558481	0.064479659355854	81732/361167/362461/24770/29184/64152/29167/297504/296179/25183/309523/65261/291981/25502/26295/29431/266709/24672/65248/367242/89868/316013/313308/360972/294331/117538/290280	Actr3/Bag4/C2cd5/Ccl2/Cd36/Chp1/Dctn1/Edem1/Fermt1/Gdi1/Kif20b/Myo1c/Nutf2/Oaz1/Ogt/Pak1/Pkig/Ppp2ca/Prkaa1/Rab23/Sec16b/Setd2/Thoc2/Thoc5/Ube2g2/Wipf1/Xpo4
GO:0015931	nucleobase-containing compound transport	23/1288	180/17943	0.00502994472643916	0.0648930537128496	690585/299811/24948/360726/362152/117280/29424/81738/291981/315352/286917/315170/306886/316013/252855/288109/300083/310791/501103/81810/313308/360972/314879	Alyref/Cpsf6/Fmr1/Fyttd1/Hnrnpa3/Hnrnpu/Htt/Nup98/Nutf2/Nxt2/Phax/Poldip3/Ripk1/Setd2/Sfpq/Sidt1/Slc25a17/Slc25a24/Slc35b2/Tgfbr2/Thoc2/Thoc5/Xpot
GO:0032869	cellular response to insulin stimulus	29/1288	244/17943	0.00514455198064222	0.0662231590528308	362461/24770/29184/500442/24316/302415/24401/117282/24483/25196/60663/65261/300955/64709/26295/314824/29431/24672/65248/117103/85428/315427/85385/25139/24782/24790/83805/81816/301007	C2cd5/Ccl2/Cd36/Dnai1/Drd1/Foxo4/Got1/Hnrnpk/Igf2/Inhbb/Insrr/Myo1c/Nck1/Nucks1/Ogt/Osbpl8/Pak1/Ppp2ca/Prkaa1/Rab8a/Rhoq/Sesn3/Shc1/Slc2a4/Slc9a1/Sp1/Src/Ube2b/Wdr6
GO:0071804	cellular potassium ion transport	26/1288	212/17943	0.0051877549714925	0.0664818309709751	81722/315272/24211/117028/65160/25468/64358/63883/116745/276720/29713/25743/83588/294065/25489/307206/316064/498328/29480/171373/691209/24782/192215/25012/260323/116477	Ager/Ano6/Atp1a1/Bin1/Clns1a/Kcna2/Kcna6/Kcne3/Kcnh6/Kcnj14/Kcnj5/Kcnj6/Kcns3/Kcnv2/Nedd4/Neto1/Oxsr1/Pkd2/Rgs4/Slc12a5/Slc12a6/Slc9a1/Slc9a5/Snap25/Snx27/Wnk1
GO:0071805	potassium ion transmembrane transport	26/1288	212/17943	0.0051877549714925	0.0664818309709751	81722/315272/24211/117028/65160/25468/64358/63883/116745/276720/29713/25743/83588/294065/25489/307206/316064/498328/29480/171373/691209/24782/192215/25012/260323/116477	Ager/Ano6/Atp1a1/Bin1/Clns1a/Kcna2/Kcna6/Kcne3/Kcnh6/Kcnj14/Kcnj5/Kcnj6/Kcns3/Kcnv2/Nedd4/Neto1/Oxsr1/Pkd2/Rgs4/Slc12a5/Slc12a6/Slc9a1/Slc9a5/Snap25/Snx27/Wnk1
GO:0071902	positive regulation of protein serine/threonine kinase activity	35/1288	310/17943	0.005212870434271	0.0665208496960077	81722/85265/304758/54245/79128/316539/314850/364754/24414/24483/60427/362045/303200/309168/171492/313022/116596/60391/81737/29431/29433/315760/24629/498328/24672/305066/116546/306886/85385/314612/29219/360600/83805/29591/311071	Ager/Ajuba/Ccnt2/Crk/Dab2/Epha4/Frs2/Fzd8/Grm1/Igf2/Kitlg/Lamtor3/Map2k3/Map3k11/Map3k2/Map3k6/Map3k8/Nrxn1/Ntf3/Pak1/Pak3/Parp16/Pdgfrb/Pkd2/Ppp2ca/Prox1/Ralb/Ripk1/Shc1/Shc2/Snca/Spag9/Src/Tgfbr1/Zeb2
GO:0061326	renal tubule development	16/1288	110/17943	0.00521392130915876	0.0665208496960077	286758/83839/290905/503000/25236/311508/29577/497985/292155/306657/305012/286994/498328/299138/140586/303586	Aqp11/Calb1/Col4a1/Ctnnbip1/Gpc3/Gzf1/Hes1/Hoxb7/Hs2st1/Irx2/Kif26b/Lgr4/Pkd2/Six4/Sox9/Wnt9b
GO:0006470	protein dephosphorylation	34/1288	299/17943	0.0052346124817994	0.066637080133349	24242/171102/310760/24318/498003/25639/29424/24484/304286/300955/24629/259229/310506/309513/689995/24672/24673/60660/29748/171366/140943/171121/29497/24924/117255/246116/246781/140666/81762/25537/311591/361726/363229/56011	Calm1/Cdc25a/Cttnbp2nl/Drd2/Dusp3/Fkbp1a/Htt/Igfbp3/Lmtk2/Nck1/Pdgfrb/Ppm1g/Ppm1l/Ppp1r3c/Ppp1r3d/Ppp2ca/Ppp2cb/Ppp2r2b/Ppp3r1/Ppp4c/Ppp4r1/Ppp6c/Ptbp1/Ptn/Ptpn12/Ptpn4/Ptpn7/Rcan2/Rock1/Rock2/Rprd1b/Sdhaf2/Slc39a10/Ywhab
GO:0061041	regulation of wound healing	19/1288	140/17943	0.00537650455406447	0.0677987541700461	81722/287454/315272/24770/29184/114514/54245/25441/81515/54320/85253/171162/306873/25651/292401/362264/81810/315388/64060	Ager/Alox12/Ano6/Ccl2/Cd36/Clasp2/Crk/Fcer1g/Lyn/Pdpn/Plg/Reg3a/Rreb1/Selp/Smoc2/Srsf6/Tgfbr2/Tmprss6/Vps33b
GO:0061387	regulation of extent of cell growth	18/1288	130/17943	0.00537735410327414	0.0677987541700461	690853/81732/24225/114514/84394/84488/25183/307833/29456/25503/29431/304271/296787/246262/296789/501099/303206/24882	Aatk/Actr3/Bdnf/Clasp2/Dcx/Fgf13/Gdi1/Ist1/Map1b/Ocm2/Pak1/Rnf6/Sema3c/Sema3d/Sema3e/Srf/Ulk2/Wnt3
GO:0001701	in utero embryonic development	51/1288	493/17943	0.00537866393679475	0.0677987541700461	313876/300811/362844/301555/79128/498003/25022/24410/363519/29577/24483/24511/116478/25626/305922/29150/312849/85482/360801/291660/24629/498328/85253/309871/312563/295251/362182/307724/304714/316013/84486/58976/84395/29715/24790/501099/689890/65189/311622/303599/29591/81810/313308/360972/295061/81816/363445/303586/83807/293960/314930	Birc6/Bnip2/Brd4/Cul3/Dab2/Dusp3/Fgfr2/Grin2b/Hcfc1/Hes1/Igf2/Itgb1/Kidins220/Krt8/Lats2/Matr3/Med21/Nbn/Ncor2/Ndufa2/Pdgfrb/Pkd2/Plg/Prdm1/Prickle2/Pygo2/Rcn1/Rpgrip1l/Rrn3/Setd2/Sf3b1/Slc30a1/Slc34a2/Slc8a1/Sp1/Srf/Srsf1/Stk3/Stk4/Tanc2/Tgfbr1/Tgfbr2/Thoc2/Thoc5/Tm4sf1/Ube2b/Usp9x/Wnt9b/Ybx3/Zfand5/Zfpm2
GO:0021543	pallium development	28/1288	234/17943	0.00538290968153098	0.0677987541700461	29619/25402/83501/84032/54245/64624/84394/363062/24316/79208/303547/84488/24370/24410/297893/117282/289201/309659/24587/25054/312703/305066/501099/306562/117259/305268/363445/311071	Btg2/Casp3/Cdh2/Col3a1/Crk/Cul5/Dcx/Dixdc1/Drd1/Epha5/Ezh1/Fgf13/Foxg1/Grin2b/Hdac1/Hnrnpk/Lmx1a/Mdga1/Nefh/Ntrk2/Pex5/Prox1/Srf/Tacc1/Tra2b/Uba6/Usp9x/Zeb2
GO:0031032	actomyosin structure organization	25/1288	202/17943	0.00538478113585524	0.0677987541700461	361167/366624/114514/301555/500464/257646/24511/25626/309957/309760/29431/501083/24629/81531/305066/81762/25537/299138/83805/501099/29332/305675/29591/25566/300838	Bag4/Cfl2/Clasp2/Cul3/Epb41l4b/Frmd6/Itgb1/Krt8/Mef2a/Mypn/Pak1/Pdcd6ip/Pdgfrb/Pfn2/Prox1/Rock1/Rock2/Six4/Src/Srf/Stmn1/Synpo2l/Tgfbr1/Tmod1/Tmod3
GO:0030239	myofibril assembly	12/1288	73/17943	0.00551174744329771	0.0691194043003462	366624/24511/25626/309957/309760/24629/305066/299138/501099/305675/25566/300838	Cfl2/Itgb1/Krt8/Mef2a/Mypn/Pdgfrb/Prox1/Six4/Srf/Synpo2l/Tmod1/Tmod3
GO:0033561	regulation of water loss via skin	7/1288	31/17943	0.00551637762583367	0.0691194043003462	287454/312495/307855/298555/501099/29332/246334	Alox12/Cyp26b1/Fa2h/Grhl3/Srf/Stmn1/Tp63
GO:0051291	protein heterooligomerization	22/1288	171/17943	0.00552570837298562	0.0691194043003462	298024/361167/83477/83501/299811/24334/29244/24410/25700/309031/25679/116745/83469/60391/26295/498328/24672/65248/78975/306886/314598/56011	Akap2/Bag4/Bcl10/Cdh2/Cpsf6/Eno2/Gch1/Grin2b/Ide/Ikzf5/Itpr3/Kcnh6/Lrp4/Nrxn1/Ogt/Pkd2/Ppp2ca/Prkaa1/Prkaa2/Ripk1/Wiz/Ywhab
GO:0008089	anterograde axonal transport	9/1288	47/17943	0.00559674150653371	0.0698560751162581	309969/171126/302290/500282/24948/29430/113886/25152/171086	Ap3b1/Ap3m1/Ap3s1/Arl8b/Fmr1/Hap1/Kif1c/Map1a/Trak2
GO:0031958	corticosteroid receptor signaling pathway	5/1288	17/17943	0.00564414369757269	0.06999224749102	297867/24225/25489/24413/25054	Arid1a/Bdnf/Nedd4/Nr3c1/Ntrk2
GO:0032438	melanosome organization	5/1288	17/17943	0.00564414369757269	0.06999224749102	309969/308173/252916/317435/311071	Ap3b1/Kif13a/Rab38/Shroom2/Zeb2
GO:0035336	long-chain fatty-acyl-CoA metabolic process	5/1288	17/17943	0.00564414369757269	0.06999224749102	26759/113976/252900/309449/315851	Acot7/Acsl4/Dgat2/Elovl3/Elovl4
GO:0098739	import across plasma membrane	16/1288	111/17943	0.0056971544100247	0.0702994432318495	293551/24211/276720/29713/25743/29216/29480/171373/691209/58976/363229/306009/29485/29715/24782/192215	Arl6ip1/Atp1a1/Kcnj14/Kcnj5/Kcnj6/Lrp2/Rgs4/Slc12a5/Slc12a6/Slc30a1/Slc39a10/Slc39a14/Slc7a3/Slc8a1/Slc9a1/Slc9a5
GO:0010762	regulation of fibroblast migration	8/1288	39/17943	0.00573154645730443	0.0702994432318495	81732/81722/83425/361167/685781/29431/29433/29715	Actr3/Ager/Akap12/Bag4/Ddr2/Pak1/Pak3/Slc8a1
GO:0031076	embryonic camera-type eye development	8/1288	39/17943	0.00573154645730443	0.0702994432318495	297867/314850/365895/304495/305066/685072/24790/363071	Arid1a/Frs2/Hipk1/Kdm2b/Prox1/Rarg/Sp1/Stra6
GO:0045022	early endosome to late endosome transport	8/1288	39/17943	0.00573154645730443	0.0702994432318495	79128/29430/306548/304286/29448/315655/64088/83805	Dab2/Hap1/Hook3/Lmtk2/Rab7a/Rdx/Snx16/Src
GO:0099590	neurotransmitter receptor internalization	8/1288	39/17943	0.00573154645730443	0.0702994432318495	309532/29430/25489/29748/362938/25012/85238/289584	Atad1/Hap1/Nedd4/Ppp3r1/Scrib/Snap25/Synj1/Usp46
GO:0097553	calcium ion transmembrane import into cytosol	20/1288	151/17943	0.00574512045977227	0.0702994432318495	365601/24242/290614/307483/24316/24318/25639/25051/24410/29430/29424/25679/81515/292168/498328/29715/29219/309139/59299/89821	Atg5/Calm1/Cherp/Diaph1/Drd1/Drd2/Fkbp1a/Glp1r/Grin2b/Hap1/Htt/Itpr3/Lyn/Mcoln2/Pkd2/Slc8a1/Snca/Tpcn2/Trdn/Trpc1
GO:0035051	cardiocyte differentiation	23/1288	182/17943	0.00575443826246109	0.0702994432318495	297867/365601/289144/89843/310461/314850/29577/117280/24511/84410/309957/246297/24413/29431/24629/305066/29480/296787/29715/24782/114901/501099/308831	Arid1a/Atg5/Cacybp/Cxadr/Dhx36/Frs2/Hes1/Hnrnpu/Itgb1/Klf5/Mef2a/Myocd/Nr3c1/Pak1/Pdgfrb/Prox1/Rgs4/Sema3c/Slc8a1/Slc9a1/Sorbs2/Srf/Tenm4
GO:0046520	sphingoid biosynthetic process	4/1288	11/17943	0.00579248952430896	0.0703164234659783	313339/84431/114104/366697	Acer2/Asah1/Asah2/Sptlc2
GO:0060900	embryonic camera-type eye formation	4/1288	11/17943	0.00579248952430896	0.0703164234659783	297867/314850/305066/363071	Arid1a/Frs2/Prox1/Stra6
GO:0072173	metanephric tubule morphogenesis	4/1288	11/17943	0.00579248952430896	0.0703164234659783	29577/286994/140586/303586	Hes1/Lgr4/Sox9/Wnt9b
GO:0015696	ammonium transport	18/1288	131/17943	0.00582740157383008	0.0705913024333017	24316/24318/25441/25468/81515/84014/65207/171373/25549/117035/85254/85426/64630/29219/360725/192189/64440/25007	Drd1/Drd2/Fcer1g/Kcna2/Lyn/Ralbp1/Rhag/Slc12a5/Slc18a2/Slc25a20/Slc44a1/Slc5a7/Snap23/Snca/Snx4/Syt17/Syt4/Tacr2
GO:0033145	positive regulation of intracellular steroid hormone receptor signaling pathway	6/1288	24/17943	0.00592019905133468	0.0714147281789932	24225/24413/25054/29431/294790/25573	Bdnf/Nr3c1/Ntrk2/Pak1/Skp2/Ube2i
GO:0072170	metanephric tubule development	6/1288	24/17943	0.00592019905133468	0.0714147281789932	83839/29577/286994/498328/140586/303586	Calb1/Hes1/Lgr4/Pkd2/Sox9/Wnt9b
GO:1903539	protein localization to postsynaptic membrane	10/1288	56/17943	0.00600937774825611	0.0723256042159206	114489/317322/64845/266777/117103/295347/362938/64630/25012/25479	Dag1/Gpc4/Gphn/Nptx1/Rab8a/Rap1a/Scrib/Snap23/Snap25/Vps35
GO:0032410	negative regulation of transporter activity	13/1288	83/17943	0.00602084887372714	0.0723256042159206	24242/310760/24318/24948/63883/25489/316064/498328/24672/83521/29219/260323/114590	Calm1/Cttnbp2nl/Drd2/Fmr1/Kcne3/Nedd4/Oxsr1/Pkd2/Ppp2ca/Rrad/Snca/Snx27/Ubqln1
GO:0060675	ureteric bud morphogenesis	12/1288	74/17943	0.00615973090232795	0.0738397741916564	503000/25236/311508/29577/497985/292155/305012/286994/498328/299138/140586/303586	Ctnnbip1/Gpc3/Gzf1/Hes1/Hoxb7/Hs2st1/Kif26b/Lgr4/Pkd2/Six4/Sox9/Wnt9b
GO:0006612	protein targeting to membrane	16/1288	112/17943	0.00621603652077121	0.0743598214979574	81732/293551/362461/24770/64152/25183/65261/26295/29431/289233/312703/361273/81784/312903/362613/302808	Actr3/Arl6ip1/C2cd5/Ccl2/Chp1/Gdi1/Myo1c/Ogt/Pak1/Pex19/Pex5/Sec61a2/Ssr3/Tram1/Zdhhc18/Zdhhc9
GO:0001678	cellular glucose homeostasis	26/1288	215/17943	0.0062294826113085	0.0743660642022181	64532/81722/309135/25293/24770/79208/29739/64045/25060/117282/85497/309957/266777/60391/64709/26295/170911/64534/24672/65248/78975/360571/295347/501099/117259/288105	Adcy5/Ager/Ano1/Aqp4/Ccl2/Epha5/Gclm/Glrx/Hk3/Hnrnpk/Klf15/Mef2a/Nptx1/Nrxn1/Nucks1/Ogt/Pik3ca/Pim3/Ppp2ca/Prkaa1/Prkaa2/Rab34/Rap1a/Srf/Tra2b/Zbtb20
GO:0043484	regulation of RNA splicing	19/1288	142/17943	0.00626644935911521	0.0746524836694595	287765/500409/24948/64200/117282/117280/170843/64015/81738/29497/310820/300996/304092/689890/494445/362264/500116/117259/685928	Ddx5/Esrp1/Fmr1/Hnrnpf/Hnrnpk/Hnrnpu/Khdrbs2/Khdrbs3/Nup98/Ptbp1/Ptbp2/Rbm5/Son/Srsf1/Srsf2/Srsf6/Tra2a/Tra2b/Zc3h10
GO:0048701	embryonic cranial skeleton morphogenesis	9/1288	48/17943	0.0064595344168005	0.0766227904107446	25022/81707/65205/361472/316013/299138/29591/81810/303586	Fgfr2/Mmp14/Mmp16/Mthfd1l/Setd2/Six4/Tgfbr1/Tgfbr2/Wnt9b
GO:0061014	positive regulation of mRNA catabolic process	9/1288	48/17943	0.0064595344168005	0.0766227904107446	29619/306492/310461/117017/81762/25537/308971/192178/361920	Btg2/Cnot7/Dhx36/Polr2g/Rock1/Rock2/Tnrc6a/Tnrc6b/Ythdf3
GO:0043588	skin development	30/1288	259/17943	0.00647178938818593	0.0766227904107446	287454/84431/25402/362962/84032/312495/307855/296179/25022/298555/297893/305922/286994/83469/192107/171162/81762/25537/299116/311839/313845/266803/140586/501099/362264/311622/29332/296272/246334/114850	Alox12/Asah1/Casp3/Cbx7/Col3a1/Cyp26b1/Fa2h/Fermt1/Fgfr2/Grhl3/Hdac1/Lats2/Lgr4/Lrp4/Prss8/Reg3a/Rock1/Rock2/Sav1/Slc27a4/Sos1/Sostdc1/Sox9/Srf/Srsf6/Stk4/Stmn1/Tcf15/Tp63/Wnt7a
GO:0006623	protein targeting to vacuole	7/1288	32/17943	0.00663201116245426	0.0777201471054211	309969/312689/619385/25489/29448/64088/499508	Ap3b1/M6pr/Ncoa4/Nedd4/Rab7a/Snx16/Zfyve16
GO:0007274	neuromuscular synaptic transmission	7/1288	32/17943	0.00663201116245426	0.0777201471054211	25367/25102/303828/81737/266780/85426/25558	Adarb1/Chrna5/Etv5/Ntf3/Rimbp2/Slc5a7/Stxbp1
GO:0098884	postsynaptic neurotransmitter receptor internalization	7/1288	32/17943	0.00663201116245426	0.0777201471054211	309532/29430/25489/29748/362938/85238/289584	Atad1/Hap1/Nedd4/Ppp3r1/Scrib/Synj1/Usp46
GO:0140239	postsynaptic endocytosis	7/1288	32/17943	0.00663201116245426	0.0777201471054211	309532/29430/25489/29748/362938/85238/289584	Atad1/Hap1/Nedd4/Ppp3r1/Scrib/Synj1/Usp46
GO:1901020	negative regulation of calcium ion transmembrane transporter activity	7/1288	32/17943	0.00663201116245426	0.0777201471054211	24242/24318/24948/498328/24672/83521/114590	Calm1/Drd2/Fmr1/Pkd2/Ppp2ca/Rrad/Ubqln1
GO:0002088	lens development in camera-type eye	13/1288	84/17943	0.00666758258790781	0.0778200207116055	25022/314850/365895/25480/304218/305066/295251/290467/85425/29591/81810/25566/311071	Fgfr2/Frs2/Hipk1/Mip/Pds5b/Prox1/Pygo2/Slitrk6/Tdrd7/Tgfbr1/Tgfbr2/Tmod1/Zeb2
GO:0072078	nephron tubule morphogenesis	13/1288	84/17943	0.00666758258790781	0.0778200207116055	503000/25236/311508/29577/497985/292155/306657/305012/286994/498328/299138/140586/303586	Ctnnbip1/Gpc3/Gzf1/Hes1/Hoxb7/Hs2st1/Irx2/Kif26b/Lgr4/Pkd2/Six4/Sox9/Wnt9b
GO:0048710	regulation of astrocyte differentiation	8/1288	40/17943	0.00672335420330329	0.0783121054368565	81732/81722/117028/365395/316539/252939/29577/25205	Actr3/Ager/Bin1/Clcf1/Epha4/Gpr37l1/Hes1/Il6st
GO:0000209	protein polyubiquitination	24/1288	195/17943	0.00675009767733356	0.078464771788641	368062/361391/301555/64624/498089/310363/294862/312656/25489/300813/307251/362900/313806/304271/294790/303614/305458/290794/361970/293294/316575/81816/294331/296956	Ankib1/Cbfb/Cul3/Cul5/Dtx3l/Fbxo4/March6/March8/Nedd4/Rnf111/Rnf165/Rnf19a/Rnf19b/Rnf6/Skp2/Smurf2/Tmem129/Tnks/Trim2/Trim6/Trip12/Ube2b/Ube2g2/Ube2h
GO:0031647	regulation of protein stability	32/1288	282/17943	0.00681093823763841	0.0789168337604844	25402/299809/64152/361073/362453/301555/94268/316539/306129/310363/300027/114300/363519/29424/311359/25328/310399/289233/81531/299116/29219/83805/65189/311622/65033/25558/302711/81816/310306/363445/25479/314598	Casp3/Cct2/Chp1/Cog3/Crebl2/Cul3/Efna1/Epha4/Fbxl3/Fbxo4/Gpihbp1/Gtpbp4/Hcfc1/Htt/Hypk/Lamp1/Naa15/Pex19/Pfn2/Sav1/Snca/Src/Stk3/Stk4/Stx12/Stxbp1/Tbl1x/Ube2b/Usp13/Usp9x/Vps35/Wiz
GO:0006997	nucleus organization	17/1288	123/17943	0.00683013264037561	0.0789168337604844	363266/117028/689364/361916/29167/24356/361807/293016/81738/363912/295251/306014/304714/689030/362401/311854/312965	Agfg1/Bin1/Chmp1b/Chmp4c/Dctn1/Ets1/Lemd2/Map7/Nup98/Piwil1/Pygo2/Reep4/Rrn3/Tbpl1/Tmem43/Tor1b/Ubxn2b
GO:0048709	oligodendrocyte differentiation	17/1288	123/17943	0.00683013264037561	0.0789168337604844	79251/65196/114489/84050/307855/59075/297893/29577/81515/293736/25054/24924/140586/689890/308831/156767/316256	Aspa/B4galt6/Dag1/Enpp2/Fa2h/Grk5/Hdac1/Hes1/Lyn/Myrf/Ntrk2/Ptn/Sox9/Srsf1/Tenm4/Tnfrsf1b/Tnfrsf21
GO:0030641	regulation of cellular pH	12/1288	75/17943	0.00686650358361508	0.0790197232402424	286758/64152/306128/29411/252916/29448/171373/24779/24782/192215/364137/303332	Aqp11/Chp1/Cln5/Ppt1/Rab38/Rab7a/Slc12a5/Slc4a1/Slc9a1/Slc9a5/Tmem165/Tmem199
GO:0072171	mesonephric tubule morphogenesis	12/1288	75/17943	0.00686650358361508	0.0790197232402424	503000/25236/311508/29577/497985/292155/305012/286994/498328/299138/140586/303586	Ctnnbip1/Gpc3/Gzf1/Hes1/Hoxb7/Hs2st1/Kif26b/Lgr4/Pkd2/Six4/Sox9/Wnt9b
GO:0035904	aorta development	11/1288	66/17943	0.00694038099748624	0.0797104835519677	312566/84032/300054/29577/29216/24629/498328/309871/305066/84409/501099	Adamts9/Col3a1/Foxh1/Hes1/Lrp2/Pdgfrb/Pkd2/Prdm1/Prox1/Robo2/Srf
GO:0048762	mesenchymal cell differentiation	26/1288	217/17943	0.0070159514614013	0.0804178978265001	81722/25401/114514/79128/114489/287765/94268/170909/25022/29577/500262/60427/246297/54320/171434/50692/24672/29748/361726/296787/246262/296789/140586/29591/81810/311071	Ager/Alx1/Clasp2/Dab2/Dag1/Ddx5/Efna1/Erg/Fgfr2/Hes1/Kbtbd8/Kitlg/Myocd/Pdpn/Phldb1/Plaur/Ppp2ca/Ppp3r1/Sdhaf2/Sema3c/Sema3d/Sema3e/Sox9/Tgfbr1/Tgfbr2/Zeb2
GO:0008544	epidermis development	33/1288	294/17943	0.00712536040510144	0.081509590001896	84431/170699/25402/94272/261738/312495/500409/307855/296179/25022/298555/297893/29577/363243/305922/286994/83469/81737/192107/171162/81762/25537/316164/299116/362938/89803/290467/313845/266803/140586/362264/311622/246334	Asah1/Atp2c1/Casp3/Clic5/Clrn1/Cyp26b1/Esrp1/Fa2h/Fermt1/Fgfr2/Grhl3/Hdac1/Hes1/Klf7/Lats2/Lgr4/Lrp4/Ntf3/Prss8/Reg3a/Rock1/Rock2/Satb1/Sav1/Scrib/Sfrp4/Slitrk6/Sos1/Sostdc1/Sox9/Srsf6/Stk4/Tp63
GO:0007626	locomotory behavior	29/1288	250/17943	0.00719206222067633	0.081967815043863	64532/300674/83839/24316/24318/316539/303828/295649/24379/50664/293546/24414/29424/360904/289201/171563/117520/24660/29411/312912/140666/192247/25549/290467/25012/29219/25566/305268/25479	Adcy5/Arcn1/Calb1/Drd1/Drd2/Epha4/Etv5/Fign/Gad1/Gnao1/Gprc5b/Grm1/Htt/Idua/Lmx1a/Nav2/Oxr1/Pmp22/Ppt1/Prex2/Rcan2/Sez6/Slc18a2/Slitrk6/Snap25/Snca/Tmod1/Uba6/Vps35
GO:0045165	cell fate commitment	31/1288	272/17943	0.00719390799394349	0.081967815043863	25389/25402/312495/500409/84488/25022/290652/24370/29577/291100/24511/305922/362051/25094/288821/81737/25231/307376/361531/54320/309871/312563/305066/266803/140586/304935/308831/29591/24882/114850/303586	Atf3/Casp3/Cyp26b1/Esrp1/Fgf13/Fgfr2/Fkbp8/Foxg1/Hes1/Irf4/Itgb1/Lats2/Lmo4/Mitf/Neurod4/Ntf3/Onecut1/Onecut2/Paf1/Pdpn/Prdm1/Prickle2/Prox1/Sostdc1/Sox9/Tbx19/Tenm4/Tgfbr1/Wnt3/Wnt7a/Wnt9b
GO:0060993	kidney morphogenesis	15/1288	104/17943	0.00724850814741483	0.0821644207301487	83839/503000/25236/311508/29577/497985/292155/306657/305012/286994/24629/498328/299138/140586/303586	Calb1/Ctnnbip1/Gpc3/Gzf1/Hes1/Hoxb7/Hs2st1/Irx2/Kif26b/Lgr4/Pdgfrb/Pkd2/Six4/Sox9/Wnt9b
GO:0072080	nephron tubule development	15/1288	104/17943	0.00724850814741483	0.0821644207301487	286758/83839/503000/25236/311508/29577/497985/292155/306657/305012/286994/498328/299138/140586/303586	Aqp11/Calb1/Ctnnbip1/Gpc3/Gzf1/Hes1/Hoxb7/Hs2st1/Irx2/Kif26b/Lgr4/Pkd2/Six4/Sox9/Wnt9b
GO:0003176	aortic valve development	6/1288	25/17943	0.00732506721959661	0.0821644207301487	94268/84409/81762/25537/140586/156767	Efna1/Robo2/Rock1/Rock2/Sox9/Tnfrsf1b
GO:0010640	regulation of platelet-derived growth factor receptor signaling pathway	6/1288	25/17943	0.00732506721959661	0.0821644207301487	25584/64045/310753/246297/29219/83805	F3/Glrx/Lrig2/Myocd/Snca/Src
GO:0048670	regulation of collateral sprouting	6/1288	25/17943	0.00732506721959661	0.0821644207301487	24225/84394/84488/307833/303206/24882	Bdnf/Dcx/Fgf13/Ist1/Ulk2/Wnt3
GO:2000050	regulation of non-canonical Wnt signaling pathway	6/1288	25/17943	0.00732506721959661	0.0821644207301487	500430/79128/25236/295106/313589/89803	Ankrd6/Dab2/Gpc3/Ift80/Rspo1/Sfrp4
GO:0032239	regulation of nucleobase-containing compound transport	5/1288	18/17943	0.00735975833730915	0.0821644207301487	299811/306886/316013/313308/360972	Cpsf6/Ripk1/Setd2/Thoc2/Thoc5
GO:0048753	pigment granule organization	5/1288	18/17943	0.00735975833730915	0.0821644207301487	309969/308173/252916/317435/311071	Ap3b1/Kif13a/Rab38/Shroom2/Zeb2
GO:0048791	calcium ion-regulated exocytosis of neurotransmitter	5/1288	18/17943	0.00735975833730915	0.0821644207301487	84556/116839/25012/192189/64440	Rims1/Rims2/Snap25/Syt17/Syt4
GO:2000300	regulation of synaptic vesicle exocytosis	16/1288	114/17943	0.00736819395982763	0.0821644207301487	116600/24242/25102/24316/24318/24948/65153/81531/295347/84556/116839/116470/25558/64440/25624/114850	Cacnb2/Calm1/Chrna5/Drd1/Drd2/Fmr1/Ncs1/Pfn2/Rap1a/Rims1/Rims2/Stx1a/Stxbp1/Syt4/Vamp1/Wnt7a
GO:0072088	nephron epithelium morphogenesis	13/1288	85/17943	0.00736823793826152	0.0821644207301487	503000/25236/311508/29577/497985/292155/306657/305012/286994/498328/299138/140586/303586	Ctnnbip1/Gpc3/Gzf1/Hes1/Hoxb7/Hs2st1/Irx2/Kif26b/Lgr4/Pkd2/Six4/Sox9/Wnt9b
GO:0003179	heart valve morphogenesis	9/1288	49/17943	0.00742088677200534	0.0824320125214648	312566/94268/170909/84409/81762/25537/140586/363071/81810	Adamts9/Efna1/Erg/Robo2/Rock1/Rock2/Sox9/Stra6/Tgfbr2
GO:0033173	calcineurin-NFAT signaling cascade	9/1288	49/17943	0.00742088677200534	0.0824320125214648	290614/64152/307820/311658/361400/29748/29497/140666/24782	Cherp/Chp1/Nfat5/Nfatc2/Nfatc3/Ppp3r1/Ptbp1/Rcan2/Slc9a1
GO:1903036	positive regulation of response to wounding	12/1288	76/17943	0.00763560540372796	0.0846537061523135	315272/24770/29184/25503/54320/85253/24924/171162/306873/25651/292401/81810	Ano6/Ccl2/Cd36/Ocm2/Pdpn/Plg/Ptn/Reg3a/Rreb1/Selp/Smoc2/Tgfbr2
GO:0046834	lipid phosphorylation	10/1288	58/17943	0.00773596585848994	0.0854371354121902	300129/54248/316415/312952/316376/50560/361632/170911/500616/362768	Cerk/Dgkb/Fam126b/Impad1/Inpp1/Ip6k1/Pik3c2a/Pik3ca/Socs5/Ttc7b
GO:0090303	positive regulation of wound healing	10/1288	58/17943	0.00773596585848994	0.0854371354121902	315272/24770/29184/54320/85253/171162/306873/25651/292401/81810	Ano6/Ccl2/Cd36/Pdpn/Plg/Reg3a/Rreb1/Selp/Smoc2/Tgfbr2
GO:0033059	cellular pigmentation	8/1288	41/17943	0.00783959307044687	0.0859219400520977	171494/309969/29167/308173/252916/317435/64060/311071	Ap1g1/Ap3b1/Dctn1/Kif13a/Rab38/Shroom2/Vps33b/Zeb2
GO:0060964	regulation of gene silencing by miRNA	8/1288	41/17943	0.00783959307044687	0.0859219400520977	85265/287765/363854/24948/316101/360801/306886/685928	Ajuba/Ddx5/Elavl1/Fmr1/Limd1/Ncor2/Ripk1/Zc3h10
GO:0090313	regulation of protein targeting to membrane	8/1288	41/17943	0.00783959307044687	0.0859219400520977	81732/362461/24770/64152/25183/65261/26295/29431	Actr3/C2cd5/Ccl2/Chp1/Gdi1/Myo1c/Ogt/Pak1
GO:1901021	positive regulation of calcium ion transmembrane transporter activity	8/1288	41/17943	0.00783959307044687	0.0859219400520977	116600/24242/29430/29424/63883/498328/24782/59299	Cacnb2/Calm1/Hap1/Htt/Kcne3/Pkd2/Slc9a1/Trdn
GO:0018105	peptidyl-serine phosphorylation	33/1288	296/17943	0.00786511643121158	0.0860042980768917	361167/24225/309361/362453/24316/305922/304286/289014/315994/170577/300955/60391/81737/25054/26295/29431/81531/170911/65248/78975/306886/81762/25537/361715/29219/83805/311622/299827/29591/81810/290794/293294/116477	Bag4/Bdnf/Chuk/Crebl2/Drd1/Lats2/Lmtk2/Mapkapk2/Mapkapk3/Mark3/Nck1/Nrxn1/Ntf3/Ntrk2/Ogt/Pak1/Pfn2/Pik3ca/Prkaa1/Prkaa2/Ripk1/Rock1/Rock2/Rps6ka4/Snca/Src/Stk4/Tbk1/Tgfbr1/Tgfbr2/Tnks/Trim6/Wnk1
GO:0007026	negative regulation of microtubule depolymerization	7/1288	33/17943	0.0079068949743962	0.0860042980768917	296580/289400/114514/84488/25152/29456/361828	Camsap1/Camsap2/Clasp2/Fgf13/Map1a/Map1b/Specc1l
GO:0048668	collateral sprouting	7/1288	33/17943	0.0079068949743962	0.0860042980768917	24225/84394/84488/307833/303206/24882/311071	Bdnf/Dcx/Fgf13/Ist1/Ulk2/Wnt3/Zeb2
GO:1905314	semi-lunar valve development	7/1288	33/17943	0.0079068949743962	0.0860042980768917	94268/84409/81762/25537/140586/363071/156767	Efna1/Robo2/Rock1/Rock2/Sox9/Stra6/Tnfrsf1b
GO:0016202	regulation of striated muscle tissue development	21/1288	166/17943	0.00798233153580472	0.0866610106736233	24225/89843/312495/287765/24338/25022/314850/299766/246297/24413/24605/29431/65248/29480/306886/299116/299138/29591/81810/83807/314930	Bdnf/Cxadr/Cyp26b1/Ddx5/Ephb1/Fgfr2/Frs2/Myf5/Myocd/Nr3c1/Nras/Pak1/Prkaa1/Rgs4/Ripk1/Sav1/Six4/Tgfbr1/Tgfbr2/Ybx3/Zfpm2
GO:1904659	glucose transmembrane transport	17/1288	125/17943	0.0080103188861007	0.0868010826188766	24183/362461/362453/24316/25236/85497/309957/314824/65248/117103/295347/85428/359726/308410/25351/25139/501925	Ak1/C2cd5/Crebl2/Drd1/Gpc3/Klf15/Mef2a/Osbpl8/Prkaa1/Rab8a/Rap1a/Rhoq/Rnasel/Rtn2/Slc2a2/Slc2a4/Slc2a9
GO:0006670	sphingosine metabolic process	4/1288	12/17943	0.00820021206599264	0.0873778152365216	313339/84431/114104/366697	Acer2/Asah1/Asah2/Sptlc2
GO:0035330	regulation of hippo signaling	4/1288	12/17943	0.00820021206599264	0.0873778152365216	85265/316101/170577/287473	Ajuba/Limd1/Mark3/Nek8
GO:0035404	histone-serine phosphorylation	4/1288	12/17943	0.00820021206599264	0.0873778152365216	24316/65248/78975/361715	Drd1/Prkaa1/Prkaa2/Rps6ka4
GO:0035751	regulation of lysosomal lumen pH	4/1288	12/17943	0.00820021206599264	0.0873778152365216	306128/29411/364137/303332	Cln5/Ppt1/Tmem165/Tmem199
GO:0038180	nerve growth factor signaling pathway	4/1288	12/17943	0.00820021206599264	0.0873778152365216	24225/116478/81737/295347	Bdnf/Kidins220/Ntf3/Rap1a
GO:0043653	mitochondrial fragmentation involved in apoptotic process	4/1288	12/17943	0.00820021206599264	0.0873778152365216	171415/266777/60660/25479	Atg3/Nptx1/Ppp2r2b/Vps35
GO:0060433	bronchus development	4/1288	12/17943	0.00820021206599264	0.0873778152365216	363185/140586/501099/81810	Foxp4/Sox9/Srf/Tgfbr2
GO:1902004	positive regulation of amyloid-beta formation	4/1288	12/17943	0.00820021206599264	0.0873778152365216	25402/94268/316539/25537	Casp3/Efna1/Epha4/Rock2
GO:1905668	positive regulation of protein localization to endosome	4/1288	12/17943	0.00820021206599264	0.0873778152365216	361601/498089/315655/25537	Abhd17c/Dtx3l/Rdx/Rock2
GO:2000027	regulation of animal organ morphogenesis	25/1288	209/17943	0.00825354980307618	0.0877835962419599	500430/24225/362772/282836/79128/360635/303828/25022/314850/25236/298555/29577/497985/286994/24924/84409/296787/299138/140586/362264/29591/81810/25341/114850/303586	Ankrd6/Bdnf/Btbd7/Cthrc1/Dab2/Etv4/Etv5/Fgfr2/Frs2/Gpc3/Grhl3/Hes1/Hoxb7/Lgr4/Ptn/Robo2/Sema3c/Six4/Sox9/Srsf6/Tgfbr1/Tgfbr2/Tnfrsf11b/Wnt7a/Wnt9b
GO:0009101	glycoprotein biosynthetic process	32/1288	286/17943	0.00833104734221197	0.0884443660647374	313339/291212/116740/316583/65196/64152/291770/361073/498392/296624/315496/365583/304885/60670/311952/366061/83627/300173/292155/293451/294449/290364/301575/94273/26295/25596/363040/29758/364137/171086/294331/171129	Acer2/B3galnt2/B3gnt5/B3gnt7/B4galt6/Chp1/Chst9/Cog3/Cytl1/Dolpp1/Dpy19l1/Dse/Fam20b/Fut4/Galnt11/Galnt3/Galnt5/Gxylt1/Hs2st1/Hs3st2/Hs3st5/Itm2b/Itm2c/Mgat2/Ogt/Rpn1/St3gal4/St6galnac3/Tmem165/Trak2/Ube2g2/Uggt1
GO:0007173	epidermal growth factor receptor signaling pathway	14/1288	96/17943	0.0084442297220101	0.089283759504813	498003/305604/315829/29430/25046/50692/117255/29448/85385/500616/313845/140586/83805/305454	Dusp3/Efemp1/Fam83b/Hap1/Pigr/Plaur/Ptpn12/Rab7a/Shc1/Socs5/Sos1/Sox9/Src/Zfyve28
GO:0071559	response to transforming growth factor beta	29/1288	253/17943	0.00844521124570077	0.089283759504813	81732/29263/24770/84032/54245/79128/296179/289992/25022/300054/54281/24401/79242/364786/24511/246297/24413/25231/307376/300813/81762/25537/303614/140586/83805/29591/81810/363445/114850	Actr3/Acvr2a/Ccl2/Col3a1/Crk/Dab2/Fermt1/Fermt2/Fgfr2/Foxh1/Furin/Got1/Hpgd/Itga8/Itgb1/Myocd/Nr3c1/Onecut1/Onecut2/Rnf111/Rock1/Rock2/Smurf2/Sox9/Src/Tgfbr1/Tgfbr2/Usp9x/Wnt7a
GO:0000186	activation of MAPKK activity	9/1288	50/17943	0.00848769837489272	0.089283759504813	24414/362045/309168/171492/313022/116596/29431/306886/29591	Grm1/Lamtor3/Map3k11/Map3k2/Map3k6/Map3k8/Pak1/Ripk1/Tgfbr1
GO:0032784	regulation of DNA-templated transcription, elongation	9/1288	50/17943	0.00848769837489272	0.089283759504813	690585/362844/362962/304758/79128/117280/361531/360972/291259	Alyref/Brd4/Cbx7/Ccnt2/Dab2/Hnrnpu/Paf1/Thoc5/Zmynd11
GO:0048713	regulation of oligodendrocyte differentiation	9/1288	50/17943	0.00848769837489272	0.089283759504813	79251/114489/84050/297893/29577/24924/308831/156767/316256	Aspa/Dag1/Enpp2/Hdac1/Hes1/Ptn/Tenm4/Tnfrsf1b/Tnfrsf21
GO:0008645	hexose transmembrane transport	17/1288	126/17943	0.0086589101156015	0.0906839485406309	24183/362461/362453/24316/25236/85497/309957/314824/65248/117103/295347/85428/359726/308410/25351/25139/501925	Ak1/C2cd5/Crebl2/Drd1/Gpc3/Klf15/Mef2a/Osbpl8/Prkaa1/Rab8a/Rap1a/Rhoq/Rnasel/Rtn2/Slc2a2/Slc2a4/Slc2a9
GO:1901343	negative regulation of vasculature development	17/1288	126/17943	0.0086589101156015	0.0906839485406309	312566/89805/24770/29184/302415/84410/362317/311658/361400/24924/81762/25537/296789/85385/498130/64531/292406	Adamts9/Angpt2/Ccl2/Cd36/Foxo4/Klf5/Krit1/Nfatc2/Nfatc3/Ptn/Rock1/Rock2/Sema3e/Shc1/Stard13/Synj2bp/Thbs2
GO:0046467	membrane lipid biosynthetic process	16/1288	116/17943	0.00868568145388686	0.0906839485406309	313339/84431/114104/65196/309449/315851/307855/360833/364032/362756/287159/366478/310849/366697/363040/29758	Acer2/Asah1/Asah2/B4galt6/Elovl3/Elovl4/Fa2h/Kdsr/Pigc/Pigh/Pigq/Pigv/Sgms2/Sptlc2/St3gal4/St6galnac3
GO:0043954	cellular component maintenance	11/1288	68/17943	0.00869459836952772	0.0906839485406309	29138/363058/24410/29546/24564/246297/171093/317435/192117/25479/305827	Bsn/Cadm1/Grin2b/Homer1/Mpz/Myocd/Shank2/Shroom2/Syngap1/Vps35/Wdhd1
GO:0070838	divalent metal ion transport	50/1288	494/17943	0.00871676552664649	0.0906839485406309	315272/79123/365601/170699/117028/116600/24242/24770/290614/294014/307483/24316/24318/25639/24948/25051/50664/306439/24410/29430/29577/29546/29424/25679/63883/81515/292168/65153/361400/24629/361632/498328/24672/29480/83521/295678/84550/58976/366568/363229/306009/29715/24782/29219/364137/309139/59299/89821/366602/114590	Ano6/Asic1/Atg5/Atp2c1/Bin1/Cacnb2/Calm1/Ccl2/Cherp/Cnnm2/Diaph1/Drd1/Drd2/Fkbp1a/Fmr1/Glp1r/Gnao1/Gpm6a/Grin2b/Hap1/Hes1/Homer1/Htt/Itpr3/Kcne3/Lyn/Mcoln2/Ncs1/Nfatc3/Pdgfrb/Pik3c2a/Pkd2/Ppp2ca/Rgs4/Rrad/Sestd1/Slc24a2/Slc30a1/Slc30a3/Slc39a10/Slc39a14/Slc8a1/Slc9a1/Snca/Tmem165/Tpcn2/Trdn/Trpc1/Tspan13/Ubqln1
GO:0051271	negative regulation of cellular component movement	36/1288	332/17943	0.00872767974164993	0.0906839485406309	287537/312566/25367/81722/89805/360678/117028/24770/114492/114514/84032/54245/114489/24316/24318/498003/114300/24484/361749/63883/362317/25094/246297/314824/305471/81531/24924/302495/296787/246262/296789/501099/500287/498130/64531/24882	Abr/Adamts9/Adarb1/Ager/Angpt2/Arhgdia/Bin1/Ccl2/Ccl28/Clasp2/Col3a1/Crk/Dag1/Drd1/Drd2/Dusp3/Gtpbp4/Igfbp3/Il33/Kcne3/Krit1/Mitf/Myocd/Osbpl8/Patz1/Pfn2/Ptn/Rap2c/Sema3c/Sema3d/Sema3e/Srf/Srgap3/Stard13/Synj2bp/Wnt3
GO:0098930	axonal transport	10/1288	59/17943	0.00873112747506248	0.0906839485406309	309969/171126/302290/500282/29138/24948/29430/113886/25152/171086	Ap3b1/Ap3m1/Ap3s1/Arl8b/Bsn/Fmr1/Hap1/Kif1c/Map1a/Trak2
GO:0045785	positive regulation of cell adhesion	44/1288	424/17943	0.0087697383885663	0.0909208552933522	81722/309969/361167/83477/303836/361391/24770/114492/29184/366474/54245/116693/79128/114489/84050/500464/24356/296179/29577/24483/25205/24511/305012/116641/25480/300955/307820/54320/290029/24924/81762/306873/25651/24779/292401/500616/289257/83805/25126/315870/81810/25600/295378/295322	Ager/Ap3b1/Bag4/Bcl10/Bcl6/Cbfb/Ccl2/Ccl28/Cd36/Col16a1/Crk/Cyth3/Dab2/Dag1/Enpp2/Epb41l4b/Ets1/Fermt1/Hes1/Igf2/Il6st/Itgb1/Kif26b/Lgals8/Mip/Nck1/Nfat5/Pdpn/Pnp/Ptn/Rock1/Rreb1/Selp/Slc4a1/Smoc2/Socs5/Spta1/Src/Stat5b/Tbx18/Tgfbr2/Utrn/Vav3/Vtcn1
GO:0051279	regulation of release of sequestered calcium ion into cytosol	13/1288	87/17943	0.00894339379042586	0.0920178422088022	365601/24242/307483/24316/25639/29430/29424/81515/498328/29715/29219/59299/89821	Atg5/Calm1/Diaph1/Drd1/Fkbp1a/Hap1/Htt/Lyn/Pkd2/Slc8a1/Snca/Trdn/Trpc1
GO:0097581	lamellipodium organization	13/1288	87/17943	0.00894339379042586	0.0920178422088022	81732/85265/360854/261738/84050/24511/300955/54320/24660/306873/83805/295378/305679	Actr3/Ajuba/Arpc5/Clrn1/Enpp2/Itgb1/Nck1/Pdpn/Pmp22/Rreb1/Src/Vav3/Vcl
GO:0009065	glutamine family amino acid catabolic process	6/1288	26/17943	0.00895550775754766	0.0920178422088022	64157/24380/24398/24399/24401/64313	Ddah1/Gad2/Gls/Glud1/Got1/Oat
GO:0061436	establishment of skin barrier	6/1288	26/17943	0.00895550775754766	0.0920178422088022	287454/312495/307855/298555/29332/246334	Alox12/Cyp26b1/Fa2h/Grhl3/Stmn1/Tp63
GO:0090114	COPII-coated vesicle budding	6/1288	26/17943	0.00895550775754766	0.0920178422088022	301555/89868/287275/93646/360709/58857	Cul3/Sec16b/Sec24a/Sec31a/Tfg/Vapa
GO:0007616	long-term memory	8/1288	42/17943	0.00908940252393562	0.0930612493286932	83839/24318/24399/24410/25054/192256/25012/501099	Calb1/Drd2/Glud1/Grin2b/Ntrk2/Pja2/Snap25/Srf
GO:0072210	metanephric nephron development	8/1288	42/17943	0.00908940252393562	0.0930612493286932	29577/306657/305012/286994/24629/498328/140586/303586	Hes1/Irx2/Kif26b/Lgr4/Pdgfrb/Pkd2/Sox9/Wnt9b
GO:0043473	pigmentation	14/1288	97/17943	0.00923566270527865	0.0934917365494692	312566/171494/309969/300674/29167/24318/308173/60427/25094/252916/317435/690366/64060/311071	Adamts9/Ap1g1/Ap3b1/Arcn1/Dctn1/Drd2/Kif13a/Kitlg/Mitf/Rab38/Shroom2/Vangl1/Vps33b/Zeb2
GO:0006536	glutamate metabolic process	7/1288	34/17943	0.00935363777479703	0.0934917365494692	362826/24380/29739/24398/24399/24401/64313	Atcay/Gad2/Gclm/Gls/Glud1/Got1/Oat
GO:0032786	positive regulation of DNA-templated transcription, elongation	7/1288	34/17943	0.00935363777479703	0.0934917365494692	690585/362844/362962/304758/79128/361531/360972	Alyref/Brd4/Cbx7/Ccnt2/Dab2/Paf1/Thoc5
GO:0043114	regulation of vascular permeability	7/1288	34/17943	0.00935363777479703	0.0934917365494692	287537/83425/306400/503000/64157/24413/25007	Abr/Akap12/Arhgap35/Ctnnbip1/Ddah1/Nr3c1/Tacr2
GO:0044319	wound healing, spreading of cells	7/1288	34/17943	0.00935363777479703	0.0934917365494692	85265/305156/306400/114514/54320/306873/114850	Ajuba/Arhgap24/Arhgap35/Clasp2/Pdpn/Rreb1/Wnt7a
GO:0045920	negative regulation of exocytosis	7/1288	34/17943	0.00935363777479703	0.0934917365494692	287537/24948/365793/29448/295347/29219/64440	Abr/Fmr1/Rab33b/Rab7a/Rap1a/Snca/Syt4
GO:0060292	long-term synaptic depression	7/1288	34/17943	0.00935363777479703	0.0934917365494692	81722/24316/24948/171093/84550/501099/25558	Ager/Drd1/Fmr1/Shank2/Slc24a2/Srf/Stxbp1
GO:0090505	epiboly involved in wound healing	7/1288	34/17943	0.00935363777479703	0.0934917365494692	85265/305156/306400/114514/54320/306873/114850	Ajuba/Arhgap24/Arhgap35/Clasp2/Pdpn/Rreb1/Wnt7a
GO:1905606	regulation of presynapse assembly	7/1288	34/17943	0.00935363777479703	0.0934917365494692	317322/309659/314180/60391/306147/29219/114850	Gpc4/Mdga1/Mdga2/Nrxn1/Slitrk1/Snca/Wnt7a
GO:0007422	peripheral nervous system development	12/1288	78/17943	0.00937527073186785	0.0934917365494692	24225/114489/362733/307855/117282/24587/116690/81737/25054/307376/24660/29748	Bdnf/Dag1/Etv1/Fa2h/Hnrnpk/Nefh/Nfasc/Ntf3/Ntrk2/Onecut2/Pmp22/Ppp3r1
GO:0048168	regulation of neuronal synaptic plasticity	12/1288	78/17943	0.00937527073186785	0.0934917365494692	24225/24316/24318/24410/307206/56064/117103/84556/691429/29219/192117/64440	Bdnf/Drd1/Drd2/Grin2b/Neto1/Nptn/Rab8a/Rims1/Shisa7/Snca/Syngap1/Syt4
GO:0051966	regulation of synaptic transmission, glutamatergic	12/1288	78/17943	0.00937527073186785	0.0934917365494692	309532/24770/83501/24316/24318/29627/24414/29546/60391/25054/171093/25558	Atad1/Ccl2/Cdh2/Drd1/Drd2/Gria2/Grm1/Homer1/Nrxn1/Ntrk2/Shank2/Stxbp1
GO:0110053	regulation of actin filament organization	29/1288	255/17943	0.00937652507696922	0.0934917365494692	81732/25230/306400/81824/360854/361167/117028/691149/493810/303653/366624/114514/65261/300955/29431/29433/81531/315655/29480/309722/81762/25537/317435/361828/29332/305675/29591/25566/300838	Actr3/Add3/Arhgap35/Arpc1a/Arpc5/Bag4/Bin1/Capza1/Capza2/Cdc42ep4/Cfl2/Clasp2/Myo1c/Nck1/Pak1/Pak3/Pfn2/Rdx/Rgs4/Rhobtb1/Rock1/Rock2/Shroom2/Specc1l/Stmn1/Synpo2l/Tgfbr1/Tmod1/Tmod3
GO:0035249	synaptic transmission, glutamatergic	15/1288	107/17943	0.00938183526228525	0.0934917365494692	309532/24770/83501/24316/24318/29627/24414/29546/60391/25054/29431/171093/266767/25558/286931	Atad1/Ccl2/Cdh2/Drd1/Drd2/Gria2/Grm1/Homer1/Nrxn1/Ntrk2/Pak1/Shank2/Slc17a8/Stxbp1/Unc13c
GO:0035313	wound healing, spreading of epidermal cells	5/1288	19/17943	0.00940766692077558	0.0934917365494692	85265/305156/114514/306873/114850	Ajuba/Arhgap24/Clasp2/Rreb1/Wnt7a
GO:0048268	clathrin coat assembly	5/1288	19/17943	0.00940766692077558	0.0934917365494692	83800/54241/79128/497878/65178	Clta/Cltc/Dab2/Nsg2/Snap91
GO:1903909	regulation of receptor clustering	5/1288	19/17943	0.00940766692077558	0.0934917365494692	83469/24924/691429/260323/114901	Lrp4/Ptn/Shisa7/Snx27/Sorbs2
GO:0044403	symbiont process	39/1288	368/17943	0.00942582356438879	0.0935106703267122	25367/690585/365601/24242/304758/29184/689364/361916/306492/114489/287765/24948/54281/29326/24414/363519/297893/294449/307833/85482/25489/64709/363005/501083/316348/85253/305066/29497/29448/359726/25537/65190/29502/24790/313308/360972/293294/303206/58857	Adarb1/Alyref/Atg5/Calm1/Ccnt2/Cd36/Chmp1b/Chmp4c/Cnot7/Dag1/Ddx5/Fmr1/Furin/Gpx2/Grm1/Hcfc1/Hdac1/Hs3st5/Ist1/Nbn/Nedd4/Nucks1/Pcbp2/Pdcd6ip/Pdcl3/Plg/Prox1/Ptbp1/Rab7a/Rnasel/Rock2/Rsad2/Slc20a2/Sp1/Thoc2/Thoc5/Trim6/Ulk2/Vapa
GO:0043161	proteasome-mediated ubiquitin-dependent protein catabolic process	40/1288	380/17943	0.00962444850198127	0.0951633063114966	368062/301555/64624/79128/295690/297504/363083/306129/361907/310363/361749/303470/298982/25152/294862/25489/26295/363005/24660/24673/29673/289990/497900/362900/313806/294790/303614/500616/690244/302711/305458/361970/81816/294331/296956/25573/114590/317396/312965/304766	Ankib1/Cul3/Cul5/Dab2/Dnajc10/Edem1/Fbxl22/Fbxl3/Fbxl7/Fbxo4/Il33/Kat7/Maea/Map1a/March6/Nedd4/Ogt/Pcbp2/Pmp22/Ppp2cb/Psma6/Psmc6/Rmnd5b/Rnf19a/Rnf19b/Skp2/Smurf2/Socs5/Sumo2/Tbl1x/Tmem129/Trim2/Ube2b/Ube2g2/Ube2h/Ube2i/Ubqln1/Ubqln2/Ubxn2b/Ubxn4
GO:0051955	regulation of amino acid transport	9/1288	51/17943	0.00966693100712523	0.0951633063114966	293551/24410/24414/24413/29480/29219/25558/117559/64440	Arl6ip1/Grin2b/Grm1/Nr3c1/Rgs4/Snca/Stxbp1/Sv2a/Syt4
GO:0021549	cerebellum development	19/1288	148/17943	0.00967926589215777	0.0951633063114966	24183/300674/54245/363062/24399/29430/117282/289201/60391/29431/305066/310820/24924/116665/307724/25665/192247/363445/114850	Ak1/Arcn1/Crk/Dixdc1/Glud1/Hap1/Hnrnpk/Lmx1a/Nrxn1/Pak1/Prox1/Ptbp2/Ptn/Rere/Rpgrip1l/Scn5a/Sez6/Usp9x/Wnt7a
GO:0046165	alcohol biosynthetic process	19/1288	148/17943	0.00967926589215777	0.0951633063114966	313339/24192/84431/114104/79128/25315/29580/29244/24401/29637/312952/50560/171458/308451/311355/65248/78975/29219/366697	Acer2/Akr1b1/Asah1/Asah2/Dab2/Ephx1/Fdft1/Gch1/Got1/Hmgcs1/Impad1/Ip6k1/Ipmk/Itpkc/Ppip5k1/Prkaa1/Prkaa2/Snca/Sptlc2
GO:0008542	visual learning	11/1288	69/17943	0.00969122862595586	0.0951633063114966	302671/291130/24316/24318/29424/360904/24511/311311/307206/56064/192117	Ap1s2/Dcdc2/Drd1/Drd2/Htt/Idua/Itgb1/Meis2/Neto1/Nptn/Syngap1
GO:0018209	peptidyl-serine modification	35/1288	323/17943	0.00970982829706117	0.0951633063114966	361167/24225/309361/362453/24316/366061/305922/304286/289014/315994/170577/289482/300955/60391/81737/25054/26295/29431/81531/170911/65248/78975/306886/81762/25537/361715/29219/83805/311622/299827/29591/81810/290794/293294/116477	Bag4/Bdnf/Chuk/Crebl2/Drd1/Galnt3/Lats2/Lmtk2/Mapkapk2/Mapkapk3/Mark3/Naa11/Nck1/Nrxn1/Ntf3/Ntrk2/Ogt/Pak1/Pfn2/Pik3ca/Prkaa1/Prkaa2/Ripk1/Rock1/Rock2/Rps6ka4/Snca/Src/Stk4/Tbk1/Tgfbr1/Tgfbr2/Tnks/Trim6/Wnk1
GO:1901861	regulation of muscle tissue development	21/1288	169/17943	0.00972318069374656	0.0951633063114966	24225/89843/312495/287765/24338/25022/314850/299766/246297/24413/24605/29431/65248/29480/306886/299116/299138/29591/81810/83807/314930	Bdnf/Cxadr/Cyp26b1/Ddx5/Ephb1/Fgfr2/Frs2/Myf5/Myocd/Nr3c1/Nras/Pak1/Prkaa1/Rgs4/Ripk1/Sav1/Six4/Tgfbr1/Tgfbr2/Ybx3/Zfpm2
GO:0072511	divalent inorganic cation transport	50/1288	497/17943	0.00972567207583023	0.0951633063114966	315272/79123/365601/170699/117028/116600/24242/24770/290614/294014/307483/24316/24318/25639/24948/25051/50664/306439/24410/29430/29577/29546/29424/25679/63883/81515/292168/65153/361400/24629/361632/498328/24672/29480/83521/295678/84550/58976/366568/363229/306009/29715/24782/29219/364137/309139/59299/89821/366602/114590	Ano6/Asic1/Atg5/Atp2c1/Bin1/Cacnb2/Calm1/Ccl2/Cherp/Cnnm2/Diaph1/Drd1/Drd2/Fkbp1a/Fmr1/Glp1r/Gnao1/Gpm6a/Grin2b/Hap1/Hes1/Homer1/Htt/Itpr3/Kcne3/Lyn/Mcoln2/Ncs1/Nfatc3/Pdgfrb/Pik3c2a/Pkd2/Ppp2ca/Rgs4/Rrad/Sestd1/Slc24a2/Slc30a1/Slc30a3/Slc39a10/Slc39a14/Slc8a1/Slc9a1/Snca/Tmem165/Tpcn2/Trdn/Trpc1/Tspan13/Ubqln1
GO:0032409	regulation of transporter activity	31/1288	278/17943	0.00974125606838225	0.0951633063114966	81722/362013/116600/24242/24770/64152/310760/24318/25639/24948/64045/29430/29546/29424/63883/25489/307206/60391/316064/498328/24672/306886/83521/171093/691429/24782/29219/260323/59299/114590/116477	Ager/Ahcyl1/Cacnb2/Calm1/Ccl2/Chp1/Cttnbp2nl/Drd2/Fkbp1a/Fmr1/Glrx/Hap1/Homer1/Htt/Kcne3/Nedd4/Neto1/Nrxn1/Oxsr1/Pkd2/Ppp2ca/Ripk1/Rrad/Shank2/Shisa7/Slc9a1/Snca/Snx27/Trdn/Ubqln1/Wnk1
GO:0007018	microtubule-based movement	30/1288	267/17943	0.00981754253603321	0.0953248416779696	294010/81732/314416/309969/171126/302290/307178/500282/306809/29138/29167/500442/361415/24948/301085/29430/117280/29424/300062/308173/113886/309523/296284/25328/25152/29456/24587/252855/308023/171086	Actr1a/Actr3/Ak7/Ap3b1/Ap3m1/Ap3s1/Arhgap21/Arl8b/Bicd2/Bsn/Dctn1/Dnai1/Dynlrb2/Fmr1/Fyco1/Hap1/Hnrnpu/Htt/Ift27/Kif13a/Kif1c/Kif20b/Kif3b/Lamp1/Map1a/Map1b/Nefh/Sfpq/Ssx2ip/Trak2
GO:0048008	platelet-derived growth factor receptor signaling pathway	10/1288	60/17943	0.00982150275406428	0.0953248416779696	114514/25584/64045/310753/246297/24629/361659/29219/83805/293960	Clasp2/F3/Glrx/Lrig2/Myocd/Pdgfrb/Plekha1/Snca/Src/Zfand5
GO:0061337	cardiac conduction	10/1288	60/17943	0.00982150275406428	0.0953248416779696	117028/116600/89843/63883/29713/309957/25665/29715/24782/59299	Bin1/Cacnb2/Cxadr/Kcne3/Kcnj5/Mef2a/Scn5a/Slc8a1/Slc9a1/Trdn
GO:0010717	regulation of epithelial to mesenchymal transition	13/1288	88/17943	0.00982405824036079	0.0953248416779696	81722/25401/114514/79128/114489/94268/246297/54320/171434/24672/361726/29591/81810	Ager/Alx1/Clasp2/Dab2/Dag1/Efna1/Myocd/Pdpn/Phldb1/Ppp2ca/Sdhaf2/Tgfbr1/Tgfbr2
GO:0033002	muscle cell proliferation	28/1288	245/17943	0.0099040292154163	0.0959390304806488	81722/24192/287454/503000/89843/24338/25022/314850/25643/79242/24484/500564/246297/64472/114593/29431/24629/170911/84014/306886/299116/85385/294790/25126/308831/29591/81810/314930	Ager/Akr1b1/Alox12/Ctnnbip1/Cxadr/Ephb1/Fgfr2/Frs2/Gnai3/Hpgd/Igfbp3/Ldlrap1/Myocd/Naa35/Nppc/Pak1/Pdgfrb/Pik3ca/Ralbp1/Ripk1/Sav1/Shc1/Skp2/Stat5b/Tenm4/Tgfbr1/Tgfbr2/Zfpm2
GO:0072006	nephron development	20/1288	159/17943	0.0100608174941947	0.0972940232968007	89805/286758/83839/503000/311163/64017/25236/311508/29577/497985/292155/306657/305012/85497/286994/24629/498328/299138/140586/303586	Angpt2/Aqp11/Calb1/Ctnnbip1/Ctnnd1/Enpep/Gpc3/Gzf1/Hes1/Hoxb7/Hs2st1/Irx2/Kif26b/Klf15/Lgr4/Pdgfrb/Pkd2/Six4/Sox9/Wnt9b
GO:0022898	regulation of transmembrane transporter activity	30/1288	268/17943	0.0103208684950417	0.0996414049001171	81722/362013/116600/24242/24770/64152/24318/25639/24948/64045/29430/29546/29424/63883/25489/307206/60391/316064/498328/24672/306886/83521/171093/691429/24782/29219/260323/59299/114590/116477	Ager/Ahcyl1/Cacnb2/Calm1/Ccl2/Chp1/Drd2/Fkbp1a/Fmr1/Glrx/Hap1/Homer1/Htt/Kcne3/Nedd4/Neto1/Nrxn1/Oxsr1/Pkd2/Ppp2ca/Ripk1/Rrad/Shank2/Shisa7/Slc9a1/Snca/Snx27/Trdn/Ubqln1/Wnk1
GO:1901983	regulation of protein acetylation	12/1288	79/17943	0.0103532008761736	0.099753460443332	365601/83726/297893/303470/85497/246297/65248/78975/295251/361715/297514/29219	Atg5/Ctcf/Hdac1/Kat7/Klf15/Myocd/Prkaa1/Prkaa2/Pygo2/Rps6ka4/Setd5/Snca
GO:0048634	regulation of muscle organ development	21/1288	170/17943	0.0103671479570929	0.099753460443332	24225/89843/312495/287765/24338/25022/314850/299766/246297/24413/24605/29431/65248/29480/306886/299116/299138/29591/81810/83807/314930	Bdnf/Cxadr/Cyp26b1/Ddx5/Ephb1/Fgfr2/Frs2/Myf5/Myocd/Nr3c1/Nras/Pak1/Prkaa1/Rgs4/Ripk1/Sav1/Six4/Tgfbr1/Tgfbr2/Ybx3/Zfpm2
GO:0071560	cellular response to transforming growth factor beta stimulus	28/1288	246/17943	0.0104357212310601	0.100111473327448	81732/29263/24770/84032/54245/79128/296179/289992/25022/300054/54281/24401/79242/364786/246297/24413/25231/307376/300813/81762/25537/303614/140586/83805/29591/81810/363445/114850	Actr3/Acvr2a/Ccl2/Col3a1/Crk/Dab2/Fermt1/Fermt2/Fgfr2/Foxh1/Furin/Got1/Hpgd/Itga8/Myocd/Nr3c1/Onecut1/Onecut2/Rnf111/Rock1/Rock2/Smurf2/Sox9/Src/Tgfbr1/Tgfbr2/Usp9x/Wnt7a
GO:0021953	central nervous system neuron differentiation	26/1288	224/17943	0.0104391525888893	0.100111473327448	25367/306400/65196/29619/54245/84394/24316/24318/316539/24338/25022/24370/29577/362051/289201/309659/314180/60391/25054/312703/305066/84409/24882/114850/303586/311071	Adarb1/Arhgap35/B4galt6/Btg2/Crk/Dcx/Drd1/Drd2/Epha4/Ephb1/Fgfr2/Foxg1/Hes1/Lmo4/Lmx1a/Mdga1/Mdga2/Nrxn1/Ntrk2/Pex5/Prox1/Robo2/Wnt3/Wnt7a/Wnt9b/Zeb2
GO:0030835	negative regulation of actin filament depolymerization	8/1288	43/17943	0.0104819336401707	0.10035448613235	25230/691149/493810/315655/317435/361828/25566/300838	Add3/Capza1/Capza2/Rdx/Shroom2/Specc1l/Tmod1/Tmod3
GO:0035023	regulation of Rho protein signal transduction	18/1288	139/17943	0.0106420461519684	0.10154947522127	287537/306400/360678/66013/303836/499672/691031/83501/84032/301555/302373/24511/24629/312912/313845/29332/305675/295378	Abr/Arhgap35/Arhgdia/Arhgef9/Bcl6/Cdc42se1/Cdc42se2/Cdh2/Col3a1/Cul3/Gpr174/Itgb1/Pdgfrb/Prex2/Sos1/Stmn1/Synpo2l/Vav3
GO:0048706	embryonic skeletal system development	18/1288	139/17943	0.0106420461519684	0.10154947522127	29263/25401/315615/25022/497985/24459/315341/288151/81707/65205/361472/299766/316013/299138/24790/29591/81810/303586	Acvr2a/Alx1/Dscaml1/Fgfr2/Hoxb7/Hoxc4/Hoxc5/Hoxd1/Mmp14/Mmp16/Mthfd1l/Myf5/Setd2/Six4/Sp1/Tgfbr1/Tgfbr2/Wnt9b
GO:0022037	metencephalon development	20/1288	160/17943	0.0107470331707367	0.102270783786377	24183/300674/54245/363062/24399/29430/117282/289201/60391/29431/305066/310820/24924/116665/307724/25665/362938/192247/363445/114850	Ak1/Arcn1/Crk/Dixdc1/Glud1/Hap1/Hnrnpk/Lmx1a/Nrxn1/Pak1/Prox1/Ptbp2/Ptn/Rere/Rpgrip1l/Scn5a/Scrib/Sez6/Usp9x/Wnt7a
GO:0007044	cell-substrate junction assembly	13/1288	89/17943	0.0107709584592535	0.102270783786377	85265/114514/366474/498003/84050/289992/81707/64204/81762/83805/170908/313494/301509	Ajuba/Clasp2/Col16a1/Dusp3/Enpp2/Fermt2/Mmp14/Plec/Rock1/Src/Tesk2/Tln1/Tns1
GO:0042490	mechanoreceptor differentiation	13/1288	89/17943	0.0107709584592535	0.102270783786377	24225/94272/261738/282836/500409/29707/24922/29577/300062/81737/25054/362938/290467	Bdnf/Clic5/Clrn1/Cthrc1/Esrp1/Gabra5/Gabrb3/Hes1/Ift27/Ntf3/Ntrk2/Scrib/Slitrk6
GO:0014048	regulation of glutamate secretion	6/1288	27/17943	0.0108297103293781	0.102441147154285	24410/24414/24413/29219/25558/64440	Grin2b/Grm1/Nr3c1/Snca/Stxbp1/Syt4
GO:1900078	positive regulation of cellular response to insulin stimulus	6/1288	27/17943	0.0108297103293781	0.102441147154285	24483/65261/64709/314824/29431/83805	Igf2/Myo1c/Nucks1/Osbpl8/Pak1/Src
GO:1901605	alpha-amino acid metabolic process	24/1288	203/17943	0.0109096313991402	0.102441147154285	298934/289276/362013/81708/362826/361215/58961/64203/287552/313560/64157/54702/24380/29739/24398/24399/24401/29424/64313/64475/360526/300901/293820/364064	Adi1/Adss/Ahcyl1/Aldh6a1/Atcay/Auh/Azin1/Bcat2/Blmh/Ctps1/Ddah1/Egln3/Gad2/Gclm/Gls/Glud1/Got1/Htt/Oat/P4ha1/P4ha2/Plod2/Psat1/Pycr2
GO:0001736	establishment of planar polarity	9/1288	52/17943	0.0109655758187381	0.102441147154285	500430/282836/79128/25236/298555/307724/246334/114850/303586	Ankrd6/Cthrc1/Dab2/Gpc3/Grhl3/Rpgrip1l/Tp63/Wnt7a/Wnt9b
GO:0030834	regulation of actin filament depolymerization	9/1288	52/17943	0.0109655758187381	0.102441147154285	25230/691149/493810/366624/315655/317435/361828/25566/300838	Add3/Capza1/Capza2/Cfl2/Rdx/Shroom2/Specc1l/Tmod1/Tmod3
GO:0050891	multicellular organismal water homeostasis	9/1288	52/17943	0.0109655758187381	0.102441147154285	24192/287454/25293/312495/307855/298555/501099/29332/246334	Akr1b1/Alox12/Aqp4/Cyp26b1/Fa2h/Grhl3/Srf/Stmn1/Tp63
GO:0097720	calcineurin-mediated signaling	9/1288	52/17943	0.0109655758187381	0.102441147154285	290614/64152/307820/311658/361400/29748/29497/140666/24782	Cherp/Chp1/Nfat5/Nfatc2/Nfatc3/Ppp3r1/Ptbp1/Rcan2/Slc9a1
GO:0035909	aorta morphogenesis	7/1288	35/17943	0.0109847389284313	0.102441147154285	312566/84032/300054/29577/24629/305066/501099	Adamts9/Col3a1/Foxh1/Hes1/Pdgfrb/Prox1/Srf
GO:0051452	intracellular pH reduction	7/1288	35/17943	0.0109847389284313	0.102441147154285	286758/306128/29411/252916/29448/171373/303332	Aqp11/Cln5/Ppt1/Rab38/Rab7a/Slc12a5/Tmem199
GO:0060071	Wnt signaling pathway, planar cell polarity pathway	7/1288	35/17943	0.0109847389284313	0.102441147154285	500430/282836/79128/25236/298555/114850/303586	Ankrd6/Cthrc1/Dab2/Gpc3/Grhl3/Wnt7a/Wnt9b
GO:0090504	epiboly	7/1288	35/17943	0.0109847389284313	0.102441147154285	85265/305156/306400/114514/54320/306873/114850	Ajuba/Arhgap24/Arhgap35/Clasp2/Pdpn/Rreb1/Wnt7a
GO:1903533	regulation of protein targeting	10/1288	61/17943	0.0110126229114155	0.102470625827975	81732/361167/362461/24770/64152/25183/65261/26295/29431/65248	Actr3/Bag4/C2cd5/Ccl2/Chp1/Gdi1/Myo1c/Ogt/Pak1/Prkaa1
GO:0070085	glycosylation	26/1288	225/17943	0.0110235170989775	0.102470625827975	313339/367083/291212/116740/316583/65196/64152/306128/361073/296624/315496/60670/311952/366061/83627/300173/94273/26295/366478/25596/363040/29758/364137/171086/294331/171129	Acer2/Alg9/B3galnt2/B3gnt5/B3gnt7/B4galt6/Chp1/Cln5/Cog3/Dolpp1/Dpy19l1/Fut4/Galnt11/Galnt3/Galnt5/Gxylt1/Mgat2/Ogt/Pigv/Rpn1/St3gal4/St6galnac3/Tmem165/Trak2/Ube2g2/Uggt1
GO:0070142	synaptic vesicle budding	4/1288	13/17943	0.0111806264062532	0.103429781899647	302671/309969/25139/65178	Ap1s2/Ap3b1/Slc2a4/Snap91
GO:1902946	protein localization to early endosome	4/1288	13/17943	0.0111806264062532	0.103429781899647	498089/315655/25537/362938	Dtx3l/Rdx/Rock2/Scrib
GO:2000052	positive regulation of non-canonical Wnt signaling pathway	4/1288	13/17943	0.0111806264062532	0.103429781899647	500430/79128/25236/313589	Ankrd6/Dab2/Gpc3/Rspo1
GO:1901342	regulation of vasculature development	36/1288	338/17943	0.0113903001308604	0.104693193389229	312566/89805/300455/24770/29184/64157/94268/84050/24356/25584/302415/24483/24511/84410/362317/303604/170910/246297/311658/361400/24605/292756/316348/361632/24924/295347/81762/25537/296789/85385/292401/24790/498130/64531/81810/292406	Adamts9/Angpt2/Bmper/Ccl2/Cd36/Ddah1/Efna1/Enpp2/Ets1/F3/Foxo4/Igf2/Itgb1/Klf5/Krit1/Map3k3/Mtdh/Myocd/Nfatc2/Nfatc3/Nras/Pak4/Pdcl3/Pik3c2a/Ptn/Rap1a/Rock1/Rock2/Sema3e/Shc1/Smoc2/Sp1/Stard13/Synj2bp/Tgfbr2/Thbs2
GO:0000380	alternative mRNA splicing, via spliceosome	12/1288	80/17943	0.0114081738364697	0.104693193389229	287765/500409/24948/117280/29497/300996/252855/689890/494445/362264/117259/685928	Ddx5/Esrp1/Fmr1/Hnrnpu/Ptbp1/Rbm5/Sfpq/Srsf1/Srsf2/Srsf6/Tra2b/Zc3h10
GO:0061180	mammary gland epithelium development	12/1288	80/17943	0.0114081738364697	0.104693193389229	309361/360635/303828/25022/24413/24684/295251/306873/362938/266803/83805/24882	Chuk/Etv4/Etv5/Fgfr2/Nr3c1/Prlr/Pygo2/Rreb1/Scrib/Sostdc1/Src/Wnt3
GO:0098659	inorganic cation import across plasma membrane	12/1288	80/17943	0.0114081738364697	0.104693193389229	24211/276720/29713/25743/171373/691209/58976/363229/306009/29715/24782/192215	Atp1a1/Kcnj14/Kcnj5/Kcnj6/Slc12a5/Slc12a6/Slc30a1/Slc39a10/Slc39a14/Slc8a1/Slc9a1/Slc9a5
GO:0099587	inorganic ion import across plasma membrane	12/1288	80/17943	0.0114081738364697	0.104693193389229	24211/276720/29713/25743/171373/691209/58976/363229/306009/29715/24782/192215	Atp1a1/Kcnj14/Kcnj5/Kcnj6/Slc12a5/Slc12a6/Slc30a1/Slc39a10/Slc39a14/Slc8a1/Slc9a1/Slc9a5
GO:0035303	regulation of dephosphorylation	24/1288	204/17943	0.0115504441804354	0.105661773949484	361167/24242/64152/24318/25639/29424/24484/304286/25485/24629/309513/24672/60660/140943/29497/24924/140666/266780/81762/25537/363229/499587/116477/56011	Bag4/Calm1/Chp1/Drd2/Fkbp1a/Htt/Igfbp3/Lmtk2/Myo1d/Pdgfrb/Ppp1r3c/Ppp2ca/Ppp2r2b/Ppp4r1/Ptbp1/Ptn/Rcan2/Rimbp2/Rock1/Rock2/Slc39a10/Slc7a14/Wnk1/Ywhab
GO:1903305	regulation of regulated secretory pathway	24/1288	204/17943	0.0115504441804354	0.105661773949484	287537/171494/116600/24242/25102/24316/24318/25441/24948/25328/81515/65153/81531/299156/295347/84556/116839/360725/116470/25558/192189/64440/25624/114850	Abr/Ap1g1/Cacnb2/Calm1/Chrna5/Drd1/Drd2/Fcer1g/Fmr1/Lamp1/Lyn/Ncs1/Pfn2/Rab15/Rap1a/Rims1/Rims2/Snx4/Stx1a/Stxbp1/Syt17/Syt4/Vamp1/Wnt7a
GO:0045683	negative regulation of epidermis development	5/1288	20/17943	0.0118160046728094	0.107408042476059	296179/29577/171162/362264/246334	Fermt1/Hes1/Reg3a/Srsf6/Tp63
GO:0072079	nephron tubule formation	5/1288	20/17943	0.0118160046728094	0.107408042476059	292155/306657/299138/140586/303586	Hs2st1/Irx2/Six4/Sox9/Wnt9b
GO:0072234	metanephric nephron tubule development	5/1288	20/17943	0.0118160046728094	0.107408042476059	83839/29577/286994/498328/140586	Calb1/Hes1/Lgr4/Pkd2/Sox9
GO:0097094	craniofacial suture morphogenesis	5/1288	20/17943	0.0118160046728094	0.107408042476059	25022/314374/81707/65205/367242	Fgfr2/Foxn3/Mmp14/Mmp16/Rab23
GO:0099565	chemical synaptic transmission, postsynaptic	16/1288	120/17943	0.0118805758447008	0.107824658376039	24225/25102/24922/24410/303926/307206/60391/29480/84556/116839/192247/171093/29219/116470/287110/114850	Bdnf/Chrna5/Gabrb3/Grin2b/Igsf11/Neto1/Nrxn1/Rgs4/Rims1/Rims2/Sez6/Shank2/Snca/Stx1a/Tbc1d24/Wnt7a
GO:0032092	positive regulation of protein binding	15/1288	110/17943	0.0119833603411642	0.107955226033565	81732/24225/282836/498089/316539/25639/362317/170577/24672/24673/116546/289257/65189/311622/303285	Actr3/Bdnf/Cthrc1/Dtx3l/Epha4/Fkbp1a/Krit1/Mark3/Ppp2ca/Ppp2cb/Ralb/Spta1/Stk3/Stk4/Traf4
GO:0090596	sensory organ morphogenesis	33/1288	305/17943	0.0120260025236344	0.107955226033565	287537/297867/24225/83839/94272/261738/282836/312495/305604/24338/25022/24370/314850/298555/297893/365895/364786/304495/25054/309871/305066/24924/685072/362938/299138/290467/140586/24790/363071/315870/85425/306451/689704	Abr/Arid1a/Bdnf/Calb1/Clic5/Clrn1/Cthrc1/Cyp26b1/Efemp1/Ephb1/Fgfr2/Foxg1/Frs2/Grhl3/Hdac1/Hipk1/Itga8/Kdm2b/Ntrk2/Prdm1/Prox1/Ptn/Rarg/Scrib/Six4/Slitrk6/Sox9/Sp1/Stra6/Tbx18/Tdrd7/Tenm3/Vsx1
GO:0030521	androgen receptor signaling pathway	8/1288	44/17943	0.0120262947319282	0.107955226033565	297867/79128/287765/260321/300054/297893/360801/304271	Arid1a/Dab2/Ddx5/Fkbp4/Foxh1/Hdac1/Ncor2/Rnf6
GO:0046621	negative regulation of organ growth	8/1288	44/17943	0.0120262947319282	0.107955226033565	89843/29431/29480/306886/299116/65189/311622/81810	Cxadr/Pak1/Rgs4/Ripk1/Sav1/Stk3/Stk4/Tgfbr2
GO:0046854	phosphatidylinositol phosphorylation	8/1288	44/17943	0.0120262947319282	0.107955226033565	316415/312952/316376/50560/361632/170911/500616/362768	Fam126b/Impad1/Inpp1/Ip6k1/Pik3c2a/Pik3ca/Socs5/Ttc7b
GO:0060147	regulation of posttranscriptional gene silencing	8/1288	44/17943	0.0120262947319282	0.107955226033565	85265/287765/363854/24948/316101/360801/306886/685928	Ajuba/Ddx5/Elavl1/Fmr1/Limd1/Ncor2/Ripk1/Zc3h10
GO:0060966	regulation of gene silencing by RNA	8/1288	44/17943	0.0120262947319282	0.107955226033565	85265/287765/363854/24948/316101/360801/306886/685928	Ajuba/Ddx5/Elavl1/Fmr1/Limd1/Ncor2/Ripk1/Zc3h10
GO:0032412	regulation of ion transmembrane transporter activity	29/1288	260/17943	0.0120774083085455	0.108245182877525	81722/362013/116600/24242/24770/64152/24318/25639/24948/64045/29430/29546/29424/63883/25489/307206/60391/316064/498328/24672/306886/83521/171093/691429/24782/260323/59299/114590/116477	Ager/Ahcyl1/Cacnb2/Calm1/Ccl2/Chp1/Drd2/Fkbp1a/Fmr1/Glrx/Hap1/Homer1/Htt/Kcne3/Nedd4/Neto1/Nrxn1/Oxsr1/Pkd2/Ppp2ca/Ripk1/Rrad/Shank2/Shisa7/Slc9a1/Snx27/Trdn/Ubqln1/Wnk1
GO:0008154	actin polymerization or depolymerization	24/1288	205/17943	0.0122212225467518	0.109362695049207	81732/25230/306400/81824/360854/361167/117028/691149/493810/303653/366624/307483/85246/65261/300955/29433/81531/315655/309722/317435/361828/25566/300838/117538	Actr3/Add3/Arhgap35/Arpc1a/Arpc5/Bag4/Bin1/Capza1/Capza2/Cdc42ep4/Cfl2/Diaph1/Gas7/Myo1c/Nck1/Pak3/Pfn2/Rdx/Rhobtb1/Shroom2/Specc1l/Tmod1/Tmod3/Wipf1
GO:0043624	cellular protein complex disassembly	18/1288	141/17943	0.0122401069884757	0.109362695049207	25230/296580/289400/691149/493810/366624/114514/313409/84488/25152/29456/315655/317435/361828/29332/85238/25566/300838	Add3/Camsap1/Camsap2/Capza1/Capza2/Cfl2/Clasp2/Dnajc6/Fgf13/Map1a/Map1b/Rdx/Shroom2/Specc1l/Stmn1/Synj1/Tmod1/Tmod3
GO:0032388	positive regulation of intracellular transport	25/1288	216/17943	0.0122679649129997	0.109441659084342	81732/362461/116600/24770/64152/299811/79128/29167/297504/25441/309523/500564/65261/25489/291981/25502/29431/65248/315655/84556/89868/360725/25558/117538/290280	Actr3/C2cd5/Cacnb2/Ccl2/Chp1/Cpsf6/Dab2/Dctn1/Edem1/Fcer1g/Kif20b/Ldlrap1/Myo1c/Nedd4/Nutf2/Oaz1/Pak1/Prkaa1/Rdx/Rims1/Sec16b/Snx4/Stxbp1/Wipf1/Xpo4
GO:0007164	establishment of tissue polarity	9/1288	53/17943	0.0123906200966466	0.110024117339667	500430/282836/79128/25236/298555/307724/246334/114850/303586	Ankrd6/Cthrc1/Dab2/Gpc3/Grhl3/Rpgrip1l/Tp63/Wnt7a/Wnt9b
GO:0051590	positive regulation of neurotransmitter transport	9/1288	53/17943	0.0123906200966466	0.110024117339667	293551/116600/24318/84556/29219/360725/116470/25558/25007	Arl6ip1/Cacnb2/Drd2/Rims1/Snca/Snx4/Stx1a/Stxbp1/Tacr2
GO:0061614	pri-miRNA transcription by RNA polymerase II	9/1288	53/17943	0.0123906200966466	0.110024117339667	83726/287765/24356/84410/361400/24413/140586/501099/29591	Ctcf/Ddx5/Ets1/Klf5/Nfatc3/Nr3c1/Sox9/Srf/Tgfbr1
GO:0072009	nephron epithelium development	16/1288	121/17943	0.0128079730595026	0.113420130057828	286758/83839/503000/25236/311508/29577/497985/292155/306657/305012/85497/286994/498328/299138/140586/303586	Aqp11/Calb1/Ctnnbip1/Gpc3/Gzf1/Hes1/Hoxb7/Hs2st1/Irx2/Kif26b/Klf15/Lgr4/Pkd2/Six4/Sox9/Wnt9b
GO:0021846	cell proliferation in forebrain	7/1288	36/17943	0.0128124929679507	0.113420130057828	363062/25022/306548/360801/306562/114850/311071	Dixdc1/Fgfr2/Hook3/Ncor2/Tacc1/Wnt7a/Zeb2
GO:0010827	regulation of glucose transmembrane transport	13/1288	91/17943	0.0128761865939791	0.11380887505646	24183/362461/362453/25236/85497/309957/314824/65248/117103/295347/85428/359726/308410	Ak1/C2cd5/Crebl2/Gpc3/Klf15/Mef2a/Osbpl8/Prkaa1/Rab8a/Rap1a/Rhoq/Rnasel/Rtn2
GO:0003148	outflow tract septum morphogenesis	6/1288	28/17943	0.0129652775995058	0.113899156371028	25022/29216/84409/296787/81810/314930	Fgfr2/Lrp2/Robo2/Sema3c/Tgfbr2/Zfpm2
GO:0033522	histone H2A ubiquitination	6/1288	28/17943	0.0129652775995058	0.113899156371028	498089/304495/305624/309457/316575/81816	Dtx3l/Kdm2b/Pcgf3/Pcgf6/Trip12/Ube2b
GO:0060079	excitatory postsynaptic potential	15/1288	111/17943	0.0129655800179047	0.113899156371028	24225/25102/24410/303926/307206/60391/29480/84556/116839/192247/171093/29219/116470/287110/114850	Bdnf/Chrna5/Grin2b/Igsf11/Neto1/Nrxn1/Rgs4/Rims1/Rims2/Sez6/Shank2/Snca/Stx1a/Tbc1d24/Wnt7a
GO:0090100	positive regulation of transmembrane receptor protein serine/threonine kinase signaling pathway	15/1288	111/17943	0.0129655800179047	0.113899156371028	29263/79128/296179/290652/54281/24401/25236/29577/25196/364786/246297/300813/307251/64531/29591	Acvr2a/Dab2/Fermt1/Fkbp8/Furin/Got1/Gpc3/Hes1/Inhbb/Itga8/Myocd/Rnf111/Rnf165/Synj2bp/Tgfbr1
GO:0106027	neuron projection organization	14/1288	101/17943	0.0130009442323711	0.113929059974495	81732/29167/310461/94268/316539/79208/24338/24410/29546/25152/29433/171093/25479/114850	Actr3/Dctn1/Dhx36/Efna1/Epha4/Epha5/Ephb1/Grin2b/Homer1/Map1a/Pak3/Shank2/Vps35/Wnt7a
GO:0006816	calcium ion transport	45/1288	446/17943	0.0130085840116864	0.113929059974495	315272/79123/365601/170699/117028/116600/24242/24770/290614/307483/24316/24318/25639/24948/25051/50664/306439/24410/29430/29577/29546/29424/25679/63883/81515/292168/65153/361400/24629/498328/24672/29480/83521/295678/84550/58976/29715/24782/29219/364137/309139/59299/89821/366602/114590	Ano6/Asic1/Atg5/Atp2c1/Bin1/Cacnb2/Calm1/Ccl2/Cherp/Diaph1/Drd1/Drd2/Fkbp1a/Fmr1/Glp1r/Gnao1/Gpm6a/Grin2b/Hap1/Hes1/Homer1/Htt/Itpr3/Kcne3/Lyn/Mcoln2/Ncs1/Nfatc3/Pdgfrb/Pkd2/Ppp2ca/Rgs4/Rrad/Sestd1/Slc24a2/Slc30a1/Slc8a1/Slc9a1/Snca/Tmem165/Tpcn2/Trdn/Trpc1/Tspan13/Ubqln1
GO:0042552	myelination	20/1288	163/17943	0.0130327609296328	0.113967334937853	79251/65196/83501/114489/307855/25263/362211/24564/293736/116690/81737/25054/24660/29748/24924/685072/170907/308831/156767/316256	Aspa/B4galt6/Cdh2/Dag1/Fa2h/Mal/Mall/Mpz/Myrf/Nfasc/Ntf3/Ntrk2/Pmp22/Ppp3r1/Ptn/Rarg/Serinc5/Tenm4/Tnfrsf1b/Tnfrsf21
GO:0072594	establishment of protein localization to organelle	39/1288	376/17943	0.0131198043083464	0.11455440666195	309969/361167/24242/299809/29184/64152/287765/24316/296179/290228/308939/25328/29216/312689/89842/295922/619385/25489/81738/291981/315352/289233/312703/266709/24672/60660/29748/65248/367242/29448/309326/362938/361273/64088/81784/312903/293448/293067/499508	Ap3b1/Bag4/Calm1/Cct2/Cd36/Chp1/Ddx5/Drd1/Fermt1/Ipo4/Ipo7/Lamp1/Lrp2/M6pr/Mbtps1/Mtch2/Ncoa4/Nedd4/Nup98/Nutf2/Nxt2/Pex19/Pex5/Pkig/Ppp2ca/Ppp2r2b/Ppp3r1/Prkaa1/Rab23/Rab7a/Ranbp6/Scrib/Sec61a2/Snx16/Ssr3/Tram1/Uqcrc2/Zfand6/Zfyve16
GO:0034504	protein localization to nucleus	30/1288	273/17943	0.0131635357658292	0.114762098176638	29184/64152/287765/24316/498089/310363/296179/117280/29424/290228/308939/303470/89842/81738/291981/315352/26295/314824/310677/361531/266709/24672/29748/367242/309326/81762/25537/299138/140586/83805	Cd36/Chp1/Ddx5/Drd1/Dtx3l/Fbxo4/Fermt1/Hnrnpu/Htt/Ipo4/Ipo7/Kat7/Mbtps1/Nup98/Nutf2/Nxt2/Ogt/Osbpl8/Otud7b/Paf1/Pkig/Ppp2ca/Ppp3r1/Rab23/Ranbp6/Rock1/Rock2/Six4/Sox9/Src
GO:0007632	visual behavior	11/1288	72/17943	0.0132130893469241	0.115019842817249	302671/291130/24316/24318/29424/360904/24511/311311/307206/56064/192117	Ap1s2/Dcdc2/Drd1/Drd2/Htt/Idua/Itgb1/Meis2/Neto1/Nptn/Syngap1
GO:0048640	negative regulation of developmental growth	17/1288	132/17943	0.0134822003440825	0.117143125479643	690853/81732/89843/84488/29431/29480/306886/304271/299116/296787/246262/296789/65189/311622/81810/303206/24882	Aatk/Actr3/Cxadr/Fgf13/Pak1/Rgs4/Ripk1/Rnf6/Sav1/Sema3c/Sema3d/Sema3e/Stk3/Stk4/Tgfbr2/Ulk2/Wnt3
GO:0042593	glucose homeostasis	34/1288	319/17943	0.0134977219661111	0.117143125479643	64532/81722/309135/25293/24770/29184/79208/302415/29739/64045/293546/25060/117282/85497/309957/360801/266777/60391/64709/26295/170911/64534/24672/65248/78975/360571/117103/295347/315427/25549/25139/501099/117259/288105	Adcy5/Ager/Ano1/Aqp4/Ccl2/Cd36/Epha5/Foxo4/Gclm/Glrx/Gprc5b/Hk3/Hnrnpk/Klf15/Mef2a/Ncor2/Nptx1/Nrxn1/Nucks1/Ogt/Pik3ca/Pim3/Ppp2ca/Prkaa1/Prkaa2/Rab34/Rab8a/Rap1a/Sesn3/Slc18a2/Slc2a4/Srf/Tra2b/Zbtb20
GO:0051148	negative regulation of muscle cell differentiation	10/1288	63/17943	0.0137192912962599	0.118813585321402	24225/302415/314850/84410/246297/311658/361400/29431/29497/29480	Bdnf/Foxo4/Frs2/Klf5/Myocd/Nfatc2/Nfatc3/Pak1/Ptbp1/Rgs4
GO:2001258	negative regulation of cation channel activity	8/1288	45/17943	0.0137314970870234	0.118813585321402	24242/24318/24948/63883/498328/83521/260323/114590	Calm1/Drd2/Fmr1/Kcne3/Pkd2/Rrad/Snx27/Ubqln1
GO:0007030	Golgi organization	16/1288	122/17943	0.0137910485102924	0.118971054165251	307178/298757/289400/114514/54241/361073/310669/29424/308821/365793/89868/362283/60562/619346/290746/312965	Arhgap21/Atl2/Camsap2/Clasp2/Cltc/Cog3/Golph3l/Htt/Rab30/Rab33b/Sec16b/Stx16/Stx6/Surf4/Trappc11/Ubxn2b
GO:1900180	regulation of protein localization to nucleus	16/1288	122/17943	0.0137910485102924	0.118971054165251	29184/64152/498089/310363/296179/29424/303470/291981/26295/310677/266709/24672/367242/81762/25537/83805	Cd36/Chp1/Dtx3l/Fbxo4/Fermt1/Htt/Kat7/Nutf2/Ogt/Otud7b/Pkig/Ppp2ca/Rab23/Rock1/Rock2/Src
GO:0045931	positive regulation of mitotic cell cycle	20/1288	164/17943	0.0138749043743633	0.119515269116896	362844/25729/171102/301555/24318/498003/117045/292263/29577/117280/24483/309523/311311/24629/315655/293967/292401/25126/300838/312965	Brd4/Ccne1/Cdc25a/Cul3/Drd2/Dusp3/Eif4e/Fbxo5/Hes1/Hnrnpu/Igf2/Kif20b/Meis2/Pdgfrb/Rdx/Smc5/Smoc2/Stat5b/Tmod3/Ubxn2b
GO:0045604	regulation of epidermal cell differentiation	9/1288	54/17943	0.0139490136827815	0.119974027998094	500409/29577/363243/171162/81762/25537/89803/362264/246334	Esrp1/Hes1/Klf7/Reg3a/Rock1/Rock2/Sfrp4/Srsf6/Tp63
GO:0048661	positive regulation of smooth muscle cell proliferation	15/1288	112/17943	0.0140093238576676	0.120312909667193	81722/24192/287454/25022/314850/25643/79242/500564/29431/24629/170911/85385/294790/25126/81810	Ager/Akr1b1/Alox12/Fgfr2/Frs2/Gnai3/Hpgd/Ldlrap1/Pak1/Pdgfrb/Pik3ca/Shc1/Skp2/Stat5b/Tgfbr2
GO:0033500	carbohydrate homeostasis	34/1288	320/17943	0.0140967267531853	0.120883108402129	64532/81722/309135/25293/24770/29184/79208/302415/29739/64045/293546/25060/117282/85497/309957/360801/266777/60391/64709/26295/170911/64534/24672/65248/78975/360571/117103/295347/315427/25549/25139/501099/117259/288105	Adcy5/Ager/Ano1/Aqp4/Ccl2/Cd36/Epha5/Foxo4/Gclm/Glrx/Gprc5b/Hk3/Hnrnpk/Klf15/Mef2a/Ncor2/Nptx1/Nrxn1/Nucks1/Ogt/Pik3ca/Pim3/Ppp2ca/Prkaa1/Prkaa2/Rab34/Rab8a/Rap1a/Sesn3/Slc18a2/Slc2a4/Srf/Tra2b/Zbtb20
GO:0008064	regulation of actin polymerization or depolymerization	21/1288	175/17943	0.0141190744419268	0.120894574908999	81732/25230/306400/81824/360854/361167/117028/691149/493810/303653/366624/65261/300955/29433/81531/315655/309722/317435/361828/25566/300838	Actr3/Add3/Arhgap35/Arpc1a/Arpc5/Bag4/Bin1/Capza1/Capza2/Cdc42ep4/Cfl2/Myo1c/Nck1/Pak3/Pfn2/Rdx/Rhobtb1/Shroom2/Specc1l/Tmod1/Tmod3
GO:0008643	carbohydrate transport	19/1288	154/17943	0.014442995580722	0.122407669258489	24183/362461/362453/24316/25236/85497/309957/314824/65248/117103/295347/85428/359726/308410/50621/25351/25139/501925/295245	Ak1/C2cd5/Crebl2/Drd1/Gpc3/Klf15/Mef2a/Osbpl8/Prkaa1/Rab8a/Rap1a/Rhoq/Rnasel/Rtn2/Slc23a1/Slc2a2/Slc2a4/Slc2a9/Slc50a1
GO:0001738	morphogenesis of a polarized epithelium	11/1288	73/17943	0.0145794564588578	0.122407669258489	500430/282836/311163/79128/25236/298555/307724/296272/246334/114850/303586	Ankrd6/Cthrc1/Ctnnd1/Dab2/Gpc3/Grhl3/Rpgrip1l/Tcf15/Tp63/Wnt7a/Wnt9b
GO:0003180	aortic valve morphogenesis	5/1288	21/17943	0.0146109288061747	0.122407669258489	94268/84409/81762/25537/140586	Efna1/Robo2/Rock1/Rock2/Sox9
GO:0007625	grooming behavior	5/1288	21/17943	0.0146109288061747	0.122407669258489	24316/24318/29424/60391/29411	Drd1/Drd2/Htt/Nrxn1/Ppt1
GO:0008356	asymmetric cell division	5/1288	21/17943	0.0146109288061747	0.122407669258489	81732/303828/84488/24459/303586	Actr3/Etv5/Fgf13/Hoxc4/Wnt9b
GO:0010738	regulation of protein kinase A signaling	5/1288	21/17943	0.0146109288061747	0.122407669258489	83425/24410/60391/63885/192256	Akap12/Grin2b/Nrxn1/Pde10a/Pja2
GO:0022010	central nervous system myelination	5/1288	21/17943	0.0146109288061747	0.122407669258489	79251/65196/307855/293736/308831	Aspa/B4galt6/Fa2h/Myrf/Tenm4
GO:0032291	axon ensheathment in central nervous system	5/1288	21/17943	0.0146109288061747	0.122407669258489	79251/65196/307855/293736/308831	Aspa/B4galt6/Fa2h/Myrf/Tenm4
GO:0007272	ensheathment of neurons	20/1288	165/17943	0.0147594657372323	0.122407669258489	79251/65196/83501/114489/307855/25263/362211/24564/293736/116690/81737/25054/24660/29748/24924/685072/170907/308831/156767/316256	Aspa/B4galt6/Cdh2/Dag1/Fa2h/Mal/Mall/Mpz/Myrf/Nfasc/Ntf3/Ntrk2/Pmp22/Ppp3r1/Ptn/Rarg/Serinc5/Tenm4/Tnfrsf1b/Tnfrsf21
GO:0008366	axon ensheathment	20/1288	165/17943	0.0147594657372323	0.122407669258489	79251/65196/83501/114489/307855/25263/362211/24564/293736/116690/81737/25054/24660/29748/24924/685072/170907/308831/156767/316256	Aspa/B4galt6/Cdh2/Dag1/Fa2h/Mal/Mall/Mpz/Myrf/Nfasc/Ntf3/Ntrk2/Pmp22/Ppp3r1/Ptn/Rarg/Serinc5/Tenm4/Tnfrsf1b/Tnfrsf21
GO:0006337	nucleosome disassembly	4/1288	14/17943	0.014777702270189	0.122407669258489	297867/308592/83833/303518	Arid1a/Grwd1/Smarcd2/Smarce1
GO:0014877	response to muscle inactivity involved in regulation of muscle adaptation	4/1288	14/17943	0.014777702270189	0.122407669258489	114489/25489/25665/25600	Dag1/Nedd4/Scn5a/Utrn
GO:0014894	response to denervation involved in regulation of muscle adaptation	4/1288	14/17943	0.014777702270189	0.122407669258489	114489/25489/25665/25600	Dag1/Nedd4/Scn5a/Utrn
GO:0032966	negative regulation of collagen biosynthetic process	4/1288	14/17943	0.014777702270189	0.122407669258489	81722/24401/114593/295347	Ager/Got1/Nppc/Rap1a
GO:0045605	negative regulation of epidermal cell differentiation	4/1288	14/17943	0.014777702270189	0.122407669258489	29577/171162/362264/246334	Hes1/Reg3a/Srsf6/Tp63
GO:0048672	positive regulation of collateral sprouting	4/1288	14/17943	0.014777702270189	0.122407669258489	24225/84394/307833/24882	Bdnf/Dcx/Ist1/Wnt3
GO:0048755	branching morphogenesis of a nerve	4/1288	14/17943	0.014777702270189	0.122407669258489	24318/25022/117282/116665	Drd2/Fgfr2/Hnrnpk/Rere
GO:0060736	prostate gland growth	4/1288	14/17943	0.014777702270189	0.122407669258489	25022/297804/24684/140586	Fgfr2/Plag1/Prlr/Sox9
GO:0070307	lens fiber cell development	4/1288	14/17943	0.014777702270189	0.122407669258489	25022/314850/305066/25566	Fgfr2/Frs2/Prox1/Tmod1
GO:0099566	regulation of postsynaptic cytosolic calcium ion concentration	4/1288	14/17943	0.014777702270189	0.122407669258489	83839/24410/24414/29715	Calb1/Grin2b/Grm1/Slc8a1
GO:1904294	positive regulation of ERAD pathway	4/1288	14/17943	0.014777702270189	0.122407669258489	297504/114590/317396/310306	Edem1/Ubqln1/Ubqln2/Usp13
GO:1905063	regulation of vascular smooth muscle cell differentiation	4/1288	14/17943	0.014777702270189	0.122407669258489	84410/246297/311658/361400	Klf5/Myocd/Nfatc2/Nfatc3
GO:0031114	regulation of microtubule depolymerization	7/1288	37/17943	0.0148488969660107	0.122407669258489	296580/289400/114514/84488/25152/29456/361828	Camsap1/Camsap2/Clasp2/Fgf13/Map1a/Map1b/Specc1l
GO:0071402	cellular response to lipoprotein particle stimulus	7/1288	37/17943	0.0148488969660107	0.122407669258489	24770/29184/25584/25441/29637/24511/500616	Ccl2/Cd36/F3/Fcer1g/Hmgcs1/Itgb1/Socs5
GO:0072583	clathrin-dependent endocytosis	7/1288	37/17943	0.0148488969660107	0.122407669258489	29144/83800/54241/79128/313409/65178/317396	Canx/Clta/Cltc/Dab2/Dnajc6/Snap91/Ubqln2
GO:0090175	regulation of establishment of planar polarity	7/1288	37/17943	0.0148488969660107	0.122407669258489	500430/282836/79128/25236/298555/114850/303586	Ankrd6/Cthrc1/Dab2/Gpc3/Grhl3/Wnt7a/Wnt9b
GO:0000079	regulation of cyclin-dependent protein serine/threonine kinase activity	12/1288	83/17943	0.0150730934938417	0.124078082923555	25402/25729/362485/25405/289500/304758/114300/305922/246297/498328/305066/83805	Casp3/Ccne1/Ccne2/Ccng1/Ccni/Ccnt2/Gtpbp4/Lats2/Myocd/Pkd2/Prox1/Src
GO:0098742	cell-cell adhesion via plasma-membrane adhesion molecules	25/1288	220/17943	0.0151885625225201	0.124465302430244	85265/170699/363058/29184/83501/89843/315615/114511/317322/303926/309659/314180/24564/56064/60391/295382/306081/116741/84409/25651/306147/306451/308831/81810/116477	Ajuba/Atp2c1/Cadm1/Cd36/Cdh2/Cxadr/Dscaml1/Emb/Gpc4/Igsf11/Mdga1/Mdga2/Mpz/Nptn/Nrxn1/Ntng1/Pcdh20/Pcdha4/Robo2/Selp/Slitrk1/Tenm3/Tenm4/Tgfbr2/Wnk1
GO:0009108	coenzyme biosynthetic process	23/1288	198/17943	0.0152066575614288	0.124465302430244	26759/113976/362810/309449/315851/24334/29244/64845/25060/683630/295922/361472/365699/84594/26295/360511/289950/290029/65248/78975/24779/29219/288105	Acot7/Acsl4/Coq10a/Elovl3/Elovl4/Eno2/Gch1/Gphn/Hk3/Mat2b/Mtch2/Mthfd1l/Nadk2/Nfs1/Ogt/Pank3/Pdhb/Pnp/Prkaa1/Prkaa2/Slc4a1/Snca/Zbtb20
GO:0016051	carbohydrate biosynthetic process	23/1288	198/17943	0.0152066575614288	0.124465302430244	24192/25389/116740/316583/691394/291770/54241/252900/24334/24401/292155/24483/312952/298982/94273/24413/26295/309513/689995/65248/29219/24788/363040	Akr1b1/Atf3/B3gnt5/B3gnt7/Chst14/Chst9/Cltc/Dgat2/Eno2/Got1/Hs2st1/Igf2/Impad1/Maea/Mgat2/Nr3c1/Ogt/Ppp1r3c/Ppp1r3d/Prkaa1/Snca/Sord/St3gal4
GO:0071333	cellular response to glucose stimulus	23/1288	198/17943	0.0152066575614288	0.124465302430244	64532/81722/309135/25293/24770/79208/29739/64045/117282/309957/266777/60391/26295/170911/64534/24672/65248/78975/360571/295347/501099/117259/288105	Adcy5/Ager/Ano1/Aqp4/Ccl2/Epha5/Gclm/Glrx/Hnrnpk/Mef2a/Nptx1/Nrxn1/Ogt/Pik3ca/Pim3/Ppp2ca/Prkaa1/Prkaa2/Rab34/Rap1a/Srf/Tra2b/Zbtb20
GO:0009743	response to carbohydrate	36/1288	345/17943	0.0153028358405694	0.125074598617381	64532/81722/89805/309135/25293/25402/24770/79208/29739/25051/64045/24401/24410/117282/303470/81515/29456/303200/309957/266777/60391/26295/170911/64534/24672/65248/78975/360571/295347/25351/84395/29715/501099/81810/117259/288105	Adcy5/Ager/Angpt2/Ano1/Aqp4/Casp3/Ccl2/Epha5/Gclm/Glp1r/Glrx/Got1/Grin2b/Hnrnpk/Kat7/Lyn/Map1b/Map2k3/Mef2a/Nptx1/Nrxn1/Ogt/Pik3ca/Pim3/Ppp2ca/Prkaa1/Prkaa2/Rab34/Rap1a/Slc2a2/Slc34a2/Slc8a1/Srf/Tgfbr2/Tra2b/Zbtb20
GO:0072207	metanephric epithelium development	6/1288	29/17943	0.0153790550541841	0.125259429903512	83839/29577/286994/498328/140586/303586	Calb1/Hes1/Lgr4/Pkd2/Sox9/Wnt9b
GO:0006865	amino acid transport	19/1288	155/17943	0.0153907572022563	0.125259429903512	293551/24225/24410/24414/29424/24413/25054/29431/54320/29480/266767/287532/613226/29485/84551/29219/25558/117559/64440	Arl6ip1/Bdnf/Grin2b/Grm1/Htt/Nr3c1/Ntrk2/Pak1/Pdpn/Rgs4/Slc17a8/Slc43a2/Slc6a17/Slc7a3/Slc7a8/Snca/Stxbp1/Sv2a/Syt4
GO:0051494	negative regulation of cytoskeleton organization	19/1288	155/17943	0.0153907572022563	0.125259429903512	25230/296580/289400/691149/493810/114514/84488/260321/25152/29456/314859/81531/315655/317435/29219/361828/29332/25566/300838	Add3/Camsap1/Camsap2/Capza1/Capza2/Clasp2/Fgf13/Fkbp4/Map1a/Map1b/Mdm1/Pfn2/Rdx/Shroom2/Snca/Specc1l/Stmn1/Tmod1/Tmod3
GO:0050905	neuromuscular process	17/1288	134/17943	0.0154893287876519	0.125883612774222	287537/25367/64532/302671/94272/261738/29167/24318/29244/24410/85482/60391/312703/24660/290467/363071/296272	Abr/Adarb1/Adcy5/Ap1s2/Clic5/Clrn1/Dctn1/Drd2/Gch1/Grin2b/Nbn/Nrxn1/Pex5/Pmp22/Slitrk6/Stra6/Tcf15
GO:0051281	positive regulation of release of sequestered calcium ion into cytosol	8/1288	46/17943	0.0156064013297258	0.126656182300765	24242/24316/29430/29424/498328/29219/59299/89821	Calm1/Drd1/Hap1/Htt/Pkd2/Snca/Trdn/Trpc1
GO:0030832	regulation of actin filament length	21/1288	177/17943	0.0158914287338275	0.128787719625977	81732/25230/306400/81824/360854/361167/117028/691149/493810/303653/366624/65261/300955/29433/81531/315655/309722/317435/361828/25566/300838	Actr3/Add3/Arhgap35/Arpc1a/Arpc5/Bag4/Bin1/Capza1/Capza2/Cdc42ep4/Cfl2/Myo1c/Nck1/Pak3/Pfn2/Rdx/Rhobtb1/Shroom2/Specc1l/Tmod1/Tmod3
GO:0021885	forebrain cell migration	11/1288	74/17943	0.0160495672703154	0.129595174773879	64624/84394/363062/24316/24318/84488/24370/309659/312703/501099/25232	Cul5/Dcx/Dixdc1/Drd1/Drd2/Fgf13/Foxg1/Mdga1/Pex5/Srf/Tyro3
GO:0032413	negative regulation of ion transmembrane transporter activity	11/1288	74/17943	0.0160495672703154	0.129595174773879	24242/24318/24948/63883/25489/316064/498328/24672/83521/260323/114590	Calm1/Drd2/Fmr1/Kcne3/Nedd4/Oxsr1/Pkd2/Ppp2ca/Rrad/Snx27/Ubqln1
GO:0006473	protein acetylation	24/1288	210/17943	0.0160586304507778	0.129595174773879	365601/362844/83726/363519/297893/291100/316328/303470/85497/246297/289482/310399/64472/288108/26295/65248/78975/295251/361715/297514/29219/682902/294018/498112	Atg5/Brd4/Ctcf/Hcfc1/Hdac1/Irf4/Kansl3/Kat7/Klf15/Myocd/Naa11/Naa15/Naa35/Naa50/Ogt/Prkaa1/Prkaa2/Pygo2/Rps6ka4/Setd5/Snca/Taf12/Taf5/Yeats2
GO:0043547	positive regulation of GTPase activity	35/1288	335/17943	0.0163279049637937	0.13158370470822	287537/316611/363266/304375/362162/307178/305156/306400/360678/117028/24770/287561/54245/311913/688581/25183/50664/298555/24511/679221/81737/641555/312912/84014/295347/310909/29480/367714/362938/288743/500287/192117/360956/501088/680133	Abr/Agap1/Agfg1/Agfg2/Arfgap2/Arhgap21/Arhgap24/Arhgap35/Arhgdia/Bin1/Ccl2/Ccl7/Crk/Dennd1a/Elmod2/Gdi1/Gnao1/Grhl3/Itgb1/Mapre2/Ntf3/Odam/Prex2/Ralbp1/Rap1a/Rap1gds1/Rgs4/Rp2/Scrib/Sgsm1/Srgap3/Syngap1/Tbc1d14/Tbc1d5/Tbc1d8
GO:0007229	integrin-mediated signaling pathway	14/1288	104/17943	0.0165313098751976	0.13285077796353	305253/312566/84032/301555/79128/25441/296179/289992/364786/24511/24924/83805/313494/295378	Adamts3/Adamts9/Col3a1/Cul3/Dab2/Fcer1g/Fermt1/Fermt2/Itga8/Itgb1/Ptn/Src/Tln1/Vav3
GO:0010771	negative regulation of cell morphogenesis involved in differentiation	14/1288	104/17943	0.0165313098751976	0.13285077796353	690853/81732/94268/84488/25183/83469/304271/296787/246262/296789/192117/171086/303206/24882	Aatk/Actr3/Efna1/Fgf13/Gdi1/Lrp4/Rnf6/Sema3c/Sema3d/Sema3e/Syngap1/Trak2/Ulk2/Wnt3
GO:0006835	dicarboxylic acid transport	13/1288	94/17943	0.016610745593724	0.133302970915325	293551/24225/24410/24414/29424/29216/24413/25054/29431/266767/29219/25558/64440	Arl6ip1/Bdnf/Grin2b/Grm1/Htt/Lrp2/Nr3c1/Ntrk2/Pak1/Slc17a8/Snca/Stxbp1/Syt4
GO:0006643	membrane lipid metabolic process	20/1288	167/17943	0.016661430665258	0.133523498673948	313339/84431/114104/65196/300129/309449/315851/307855/360833/293016/364032/362756/287159/366478/294421/170907/310849/366697/363040/29758	Acer2/Asah1/Asah2/B4galt6/Cerk/Elovl3/Elovl4/Fa2h/Kdsr/Map7/Pigc/Pigh/Pigq/Pigv/Serinc1/Serinc5/Sgms2/Sptlc2/St3gal4/St6galnac3
GO:0043406	positive regulation of MAP kinase activity	26/1288	233/17943	0.016712384206535	0.133745561508209	81722/85265/54245/79128/316539/314850/364754/24414/60427/362045/303200/309168/171492/313022/116596/81737/29431/29433/24629/306886/85385/314612/360600/83805/29591/311071	Ager/Ajuba/Crk/Dab2/Epha4/Frs2/Fzd8/Grm1/Kitlg/Lamtor3/Map2k3/Map3k11/Map3k2/Map3k6/Map3k8/Ntf3/Pak1/Pak3/Pdgfrb/Ripk1/Shc1/Shc2/Spag9/Src/Tgfbr1/Zeb2
GO:0018394	peptidyl-lysine acetylation	21/1288	178/17943	0.0168408806448997	0.134586704487157	365601/362844/83726/363519/297893/291100/316328/303470/85497/246297/288108/26295/65248/78975/295251/361715/297514/29219/682902/294018/498112	Atg5/Brd4/Ctcf/Hcfc1/Hdac1/Irf4/Kansl3/Kat7/Klf15/Myocd/Naa50/Ogt/Prkaa1/Prkaa2/Pygo2/Rps6ka4/Setd5/Snca/Taf12/Taf5/Yeats2
GO:0071331	cellular response to hexose stimulus	23/1288	200/17943	0.0169642540485266	0.135384629396979	64532/81722/309135/25293/24770/79208/29739/64045/117282/309957/266777/60391/26295/170911/64534/24672/65248/78975/360571/295347/501099/117259/288105	Adcy5/Ager/Ano1/Aqp4/Ccl2/Epha5/Gclm/Glrx/Hnrnpk/Mef2a/Nptx1/Nrxn1/Ogt/Pik3ca/Pim3/Ppp2ca/Prkaa1/Prkaa2/Rab34/Rap1a/Srf/Tra2b/Zbtb20
GO:0051168	nuclear export	18/1288	146/17943	0.01706936469754	0.135572179218686	362013/690585/64152/299811/360726/291671/81738/291981/286917/315170/303029/316013/313308/360972/117538/290280/361070/314879	Ahcyl1/Alyref/Chp1/Cpsf6/Fyttd1/Hspa9/Nup98/Nutf2/Phax/Poldip3/Ranbp17/Setd2/Thoc2/Thoc5/Wipf1/Xpo4/Xpo7/Xpot
GO:0006888	ER to Golgi vesicle-mediated transport	16/1288	125/17943	0.0170956950867653	0.135572179218686	300674/362162/361073/362339/301555/29424/304290/680451/308821/365793/89868/287275/93646/360709/290746/58857	Arcn1/Arfgap2/Cog3/Creb3l2/Cul3/Htt/Kdelr2/Nrbp2/Rab30/Rab33b/Sec16b/Sec24a/Sec31a/Tfg/Trappc11/Vapa
GO:0031109	microtubule polymerization or depolymerization	16/1288	125/17943	0.0170956950867653	0.135572179218686	296580/289400/114514/65201/29167/292263/84488/260321/25152/29456/679221/29431/305310/29219/361828/29332	Camsap1/Camsap2/Clasp2/Clip1/Dctn1/Fbxo5/Fgf13/Fkbp4/Map1a/Map1b/Mapre2/Pak1/Slain2/Snca/Specc1l/Stmn1
GO:0001953	negative regulation of cell-matrix adhesion	7/1288	38/17943	0.0171055617158092	0.135572179218686	313339/303836/114514/84050/81707/296789/83805	Acer2/Bcl6/Clasp2/Enpp2/Mmp14/Sema3e/Src
GO:0006903	vesicle targeting	7/1288	38/17943	0.0171055617158092	0.135572179218686	362162/114514/301555/689997/362938/89868/360709	Arfgap2/Clasp2/Cul3/Fam91a1/Scrib/Sec16b/Tfg
GO:0048511	rhythmic process	39/1288	383/17943	0.017252350441907	0.136547488917101	24225/25402/25729/287765/24316/24318/84050/24356/306129/499156/64045/24410/297893/117280/29546/293451/25468/286994/360801/295327/24413/304157/60391/25054/26295/361659/65248/78975/305066/24924/84409/25537/252855/24779/24790/83805/25126/25232/363445	Bdnf/Casp3/Ccne1/Ddx5/Drd1/Drd2/Enpp2/Ets1/Fbxl3/Gas2/Glrx/Grin2b/Hdac1/Hnrnpu/Homer1/Hs3st2/Kcna2/Lgr4/Ncor2/Nhlh2/Nr3c1/Nrip1/Nrxn1/Ntrk2/Ogt/Plekha1/Prkaa1/Prkaa2/Prox1/Ptn/Robo2/Rock2/Sfpq/Slc4a1/Sp1/Src/Stat5b/Tyro3/Usp9x
GO:0016570	histone modification	46/1288	466/17943	0.0173759147466516	0.137336556939881	290829/365601/303836/362844/83726/24316/498089/304786/303547/24948/363519/297893/24483/291100/316328/303470/306819/304495/246297/288108/26295/361531/305624/309457/296653/306814/317425/64534/65248/78975/295251/304794/361715/316164/316013/297514/252855/312398/29219/682902/294018/302711/316575/81816/316211/498112	Ash2l/Atg5/Bcl6/Brd4/Ctcf/Drd1/Dtx3l/Elk4/Ezh1/Fmr1/Hcfc1/Hdac1/Igf2/Irf4/Kansl3/Kat7/Kdm1b/Kdm2b/Myocd/Naa50/Ogt/Paf1/Pcgf3/Pcgf6/Phf19/Phf2/Phf8/Pim3/Prkaa1/Prkaa2/Pygo2/Rbbp5/Rps6ka4/Satb1/Setd2/Setd5/Sfpq/Smarcad1/Snca/Taf12/Taf5/Tbl1x/Trip12/Ube2b/Usp49/Yeats2
GO:0051932	synaptic transmission, GABAergic	9/1288	56/17943	0.0174932590952908	0.138074366027851	24225/24318/29707/24922/24414/29430/29431/25558/289584	Bdnf/Drd2/Gabra5/Gabrb3/Grm1/Hap1/Pak1/Stxbp1/Usp46
GO:0006907	pinocytosis	5/1288	22/17943	0.017816320784999	0.138293026583411	79128/192204/289014/315994/29411	Dab2/Ehd4/Mapkapk2/Mapkapk3/Ppt1
GO:0034349	glial cell apoptotic process	5/1288	22/17943	0.017816320784999	0.138293026583411	83425/25402/24770/24660/316256	Akap12/Casp3/Ccl2/Pmp22/Tnfrsf21
GO:0035337	fatty-acyl-CoA metabolic process	5/1288	22/17943	0.017816320784999	0.138293026583411	26759/113976/252900/309449/315851	Acot7/Acsl4/Dgat2/Elovl3/Elovl4
GO:0044766	multi-organism transport	5/1288	22/17943	0.017816320784999	0.138293026583411	690585/24948/303754/313308/360972	Alyref/Fmr1/Rab40b/Thoc2/Thoc5
GO:0060438	trachea development	5/1288	22/17943	0.017816320784999	0.138293026583411	309135/685072/140586/501099/81810	Ano1/Rarg/Sox9/Srf/Tgfbr2
GO:0071577	zinc ion transmembrane transport	5/1288	22/17943	0.017816320784999	0.138293026583411	361632/58976/366568/363229/306009	Pik3c2a/Slc30a1/Slc30a3/Slc39a10/Slc39a14
GO:0098969	neurotransmitter receptor transport to postsynaptic membrane	5/1288	22/17943	0.017816320784999	0.138293026583411	117103/362938/64630/25012/25479	Rab8a/Scrib/Snap23/Snap25/Vps35
GO:1902307	positive regulation of sodium ion transmembrane transport	5/1288	22/17943	0.017816320784999	0.138293026583411	64152/64045/192107/24782/116477	Chp1/Glrx/Prss8/Slc9a1/Wnk1
GO:1902579	multi-organism localization	5/1288	22/17943	0.017816320784999	0.138293026583411	690585/24948/303754/313308/360972	Alyref/Fmr1/Rab40b/Thoc2/Thoc5
GO:2000010	positive regulation of protein localization to cell surface	5/1288	22/17943	0.017816320784999	0.138293026583411	25441/117282/310753/25152/64531	Fcer1g/Hnrnpk/Lrig2/Map1a/Synj2bp
GO:2001014	regulation of skeletal muscle cell differentiation	5/1288	22/17943	0.017816320784999	0.138293026583411	312495/287765/24338/246297/299138	Cyp26b1/Ddx5/Ephb1/Myocd/Six4
GO:0016032	viral process	31/1288	291/17943	0.0178239047483972	0.138293026583411	25367/365601/304758/689364/361916/306492/114489/287765/24948/54281/24414/363519/297893/294449/307833/85482/25489/64709/363005/501083/316348/305066/29497/29448/359726/25537/65190/29502/24790/293294/58857	Adarb1/Atg5/Ccnt2/Chmp1b/Chmp4c/Cnot7/Dag1/Ddx5/Fmr1/Furin/Grm1/Hcfc1/Hdac1/Hs3st5/Ist1/Nbn/Nedd4/Nucks1/Pcbp2/Pdcd6ip/Pdcl3/Prox1/Ptbp1/Rab7a/Rnasel/Rock2/Rsad2/Slc20a2/Sp1/Trim6/Vapa
GO:0048659	smooth muscle cell proliferation	21/1288	179/17943	0.0178342299122112	0.138293026583411	81722/24192/287454/503000/25022/314850/25643/79242/24484/500564/246297/64472/114593/29431/24629/170911/84014/85385/294790/25126/81810	Ager/Akr1b1/Alox12/Ctnnbip1/Fgfr2/Frs2/Gnai3/Hpgd/Igfbp3/Ldlrap1/Myocd/Naa35/Nppc/Pak1/Pdgfrb/Pik3ca/Ralbp1/Shc1/Skp2/Stat5b/Tgfbr2
GO:0048704	embryonic skeletal system morphogenesis	14/1288	105/17943	0.0178574415626476	0.138293026583411	25401/315615/25022/497985/24459/81707/65205/361472/299766/316013/299138/29591/81810/303586	Alx1/Dscaml1/Fgfr2/Hoxb7/Hoxc4/Mmp14/Mmp16/Mthfd1l/Myf5/Setd2/Six4/Tgfbr1/Tgfbr2/Wnt9b
GO:0090263	positive regulation of canonical Wnt signaling pathway	13/1288	95/17943	0.0180222564340095	0.139381805808186	295445/25022/25236/293546/286994/313589/89803/83805/302711/290794/81816/25479/116477	Dkk2/Fgfr2/Gpc3/Gprc5b/Lgr4/Rspo1/Sfrp4/Src/Tbl1x/Tnks/Ube2b/Vps35/Wnk1
GO:0043552	positive regulation of phosphatidylinositol 3-kinase activity	6/1288	30/17943	0.0180869754240998	0.139507314464169	59319/305831/81515/24629/83805/295378	Ambra1/Atg14/Lyn/Pdgfrb/Src/Vav3
GO:0060765	regulation of androgen receptor signaling pathway	6/1288	30/17943	0.0180869754240998	0.139507314464169	79128/287765/300054/297893/360801/304271	Dab2/Ddx5/Foxh1/Hdac1/Ncor2/Rnf6
GO:0032868	response to insulin	34/1288	326/17943	0.0181577435535651	0.139753996514857	362461/24770/29184/500442/24316/302415/24401/117282/24483/24484/25196/60663/85497/81515/65261/300955/24413/64709/26295/314824/29431/24672/65248/117103/85428/315427/85385/25139/24782/24790/83805/362264/81816/301007	C2cd5/Ccl2/Cd36/Dnai1/Drd1/Foxo4/Got1/Hnrnpk/Igf2/Igfbp3/Inhbb/Insrr/Klf15/Lyn/Myo1c/Nck1/Nr3c1/Nucks1/Ogt/Osbpl8/Pak1/Ppp2ca/Prkaa1/Rab8a/Rhoq/Sesn3/Shc1/Slc2a4/Slc9a1/Sp1/Src/Srsf6/Ube2b/Wdr6
GO:0035637	multicellular organismal signaling	18/1288	147/17943	0.0181918219307661	0.139753996514857	117028/116600/89843/24316/24948/25468/63883/29713/309957/116690/25054/29431/24660/25665/78956/29715/24782/59299	Bin1/Cacnb2/Cxadr/Drd1/Fmr1/Kcna2/Kcne3/Kcnj5/Mef2a/Nfasc/Ntrk2/Pak1/Pmp22/Scn5a/Scn9a/Slc8a1/Slc9a1/Trdn
GO:1902904	negative regulation of supramolecular fiber organization	18/1288	147/17943	0.0181918219307661	0.139753996514857	25230/296580/289400/691149/493810/114514/84488/260321/25152/29456/81531/315655/317435/29219/361828/29332/25566/300838	Add3/Camsap1/Camsap2/Capza1/Capza2/Clasp2/Fgf13/Fkbp4/Map1a/Map1b/Pfn2/Rdx/Shroom2/Snca/Specc1l/Stmn1/Tmod1/Tmod3
GO:0008286	insulin receptor signaling pathway	16/1288	126/17943	0.0183228638098436	0.14057301114912	362461/500442/302415/24483/60663/300955/64709/26295/314824/29431/65248/85428/315427/85385/83805/301007	C2cd5/Dnai1/Foxo4/Igf2/Insrr/Nck1/Nucks1/Ogt/Osbpl8/Pak1/Prkaa1/Rhoq/Sesn3/Shc1/Src/Wdr6
GO:1901653	cellular response to peptide	43/1288	432/17943	0.0184290786254247	0.141199625047529	81722/362013/24192/362461/24770/29184/54245/500442/24316/316539/302415/27100/25051/24401/117282/24483/25196/60663/85497/84410/29456/65261/89825/300955/64709/26295/314824/29431/24672/65248/117103/85428/81762/25537/315427/85385/25139/24782/24790/83805/25126/81816/301007	Ager/Ahcyl1/Akr1b1/C2cd5/Ccl2/Cd36/Crk/Dnai1/Drd1/Epha4/Foxo4/Gfer/Glp1r/Got1/Hnrnpk/Igf2/Inhbb/Insrr/Klf15/Klf5/Map1b/Myo1c/Nap1l1/Nck1/Nucks1/Ogt/Osbpl8/Pak1/Ppp2ca/Prkaa1/Rab8a/Rhoq/Rock1/Rock2/Sesn3/Shc1/Slc2a4/Slc9a1/Sp1/Src/Stat5b/Ube2b/Wdr6
GO:0048863	stem cell differentiation	25/1288	224/17943	0.0186373748804596	0.142605658327347	25401/310461/360635/25022/302415/306439/29577/117280/291671/500262/60427/246297/296653/24924/296787/246262/296789/316013/140586/501099/246334/293294/24882/114850/311071	Alx1/Dhx36/Etv4/Fgfr2/Foxo4/Gpm6a/Hes1/Hnrnpu/Hspa9/Kbtbd8/Kitlg/Myocd/Phf19/Ptn/Sema3c/Sema3d/Sema3e/Setd2/Sox9/Srf/Tp63/Trim6/Wnt3/Wnt7a/Zeb2
GO:0006354	DNA-templated transcription, elongation	10/1288	66/17943	0.0186730197533197	0.142688652935726	690585/362844/362962/304758/79128/117280/361531/316013/360972/291259	Alyref/Brd4/Cbx7/Ccnt2/Dab2/Hnrnpu/Paf1/Setd2/Thoc5/Zmynd11
GO:0007179	transforming growth factor beta receptor signaling pathway	20/1288	169/17943	0.0187498953141866	0.143086071137705	29263/24770/84032/79128/296179/289992/300054/54281/24401/79242/364786/246297/25231/307376/300813/303614/83805/29591/81810/363445	Acvr2a/Ccl2/Col3a1/Dab2/Fermt1/Fermt2/Foxh1/Furin/Got1/Hpgd/Itga8/Myocd/Onecut1/Onecut2/Rnf111/Smurf2/Src/Tgfbr1/Tgfbr2/Usp9x
GO:0071375	cellular response to peptide hormone stimulus	37/1288	362/17943	0.0189432267083791	0.143119916646494	362013/362461/24770/29184/54245/500442/24316/302415/25051/24401/117282/24483/25196/60663/29456/65261/89825/300955/64709/26295/314824/29431/24672/65248/117103/85428/81762/25537/315427/85385/25139/24782/24790/83805/25126/81816/301007	Ahcyl1/C2cd5/Ccl2/Cd36/Crk/Dnai1/Drd1/Foxo4/Glp1r/Got1/Hnrnpk/Igf2/Inhbb/Insrr/Map1b/Myo1c/Nap1l1/Nck1/Nucks1/Ogt/Osbpl8/Pak1/Ppp2ca/Prkaa1/Rab8a/Rhoq/Rock1/Rock2/Sesn3/Shc1/Slc2a4/Slc9a1/Sp1/Src/Stat5b/Ube2b/Wdr6
GO:0006901	vesicle coating	4/1288	15/17943	0.0190279346949197	0.143119916646494	362162/301555/89868/360709	Arfgap2/Cul3/Sec16b/Tfg
GO:0010713	negative regulation of collagen metabolic process	4/1288	15/17943	0.0190279346949197	0.143119916646494	81722/24401/114593/295347	Ager/Got1/Nppc/Rap1a
GO:0010715	regulation of extracellular matrix disassembly	4/1288	15/17943	0.0190279346949197	0.143119916646494	114514/685781/24356/54320	Clasp2/Ddr2/Ets1/Pdpn
GO:0033235	positive regulation of protein sumoylation	4/1288	15/17943	0.0190279346949197	0.143119916646494	498999/83614/690244/25573	Ahrr/Pias3/Sumo2/Ube2i
GO:0035733	hepatic stellate cell activation	4/1288	15/17943	0.0190279346949197	0.143119916646494	83425/29739/246297/24629	Akap12/Gclm/Myocd/Pdgfrb
GO:0038166	angiotensin-activated signaling pathway	4/1288	15/17943	0.0190279346949197	0.143119916646494	362013/81762/25537/83805	Ahcyl1/Rock1/Rock2/Src
GO:0043116	negative regulation of vascular permeability	4/1288	15/17943	0.0190279346949197	0.143119916646494	83425/306400/64157/24413	Akap12/Arhgap35/Ddah1/Nr3c1
GO:0055089	fatty acid homeostasis	4/1288	15/17943	0.0190279346949197	0.143119916646494	252900/24401/65248/78975	Dgat2/Got1/Prkaa1/Prkaa2
GO:0098917	retrograde trans-synaptic signaling	4/1288	15/17943	0.0190279346949197	0.143119916646494	24225/363058/114489/64440	Bdnf/Cadm1/Dag1/Syt4
GO:2000369	regulation of clathrin-dependent endocytosis	4/1288	15/17943	0.0190279346949197	0.143119916646494	79128/313409/65178/317396	Dab2/Dnajc6/Snap91/Ubqln2
GO:0043487	regulation of RNA stability	14/1288	106/17943	0.019262864983	0.144697813462378	305035/299347/310461/363854/24948/117280/289014/679712/29497/359726/81762/25537/156767/361920	Angel2/Brf1/Dhx36/Elavl1/Fmr1/Hnrnpu/Mapkapk2/Myef2/Ptbp1/Rnasel/Rock1/Rock2/Tnfrsf1b/Ythdf3
GO:0051965	positive regulation of synapse assembly	11/1288	76/17943	0.0193189111155459	0.144929614809454	81732/24225/24338/500280/60391/25054/306147/302473/290467/292406/114850	Actr3/Bdnf/Ephb1/Lrrn1/Nrxn1/Ntrk2/Slitrk1/Slitrk4/Slitrk6/Thbs2/Wnt7a
GO:0090287	regulation of cellular response to growth factor stimulus	29/1288	270/17943	0.0193626403526557	0.144938572518579	305253/300455/79128/296179/60464/25022/290652/54281/24401/25236/29577/364786/361807/29216/65261/246297/25489/56064/60391/25231/307376/300813/307251/89803/292401/303614/266803/287129/315388	Adamts3/Bmper/Dab2/Fermt1/Fgf16/Fgfr2/Fkbp8/Furin/Got1/Gpc3/Hes1/Itga8/Lemd2/Lrp2/Myo1c/Myocd/Nedd4/Nptn/Nrxn1/Onecut1/Onecut2/Rnf111/Rnf165/Sfrp4/Smoc2/Smurf2/Sostdc1/Tmem204/Tmprss6
GO:0055007	cardiac muscle cell differentiation	18/1288	148/17943	0.0193704835361118	0.144938572518579	297867/365601/289144/89843/314850/117280/24511/309957/246297/24413/29431/24629/305066/29480/29715/24782/114901/501099	Arid1a/Atg5/Cacybp/Cxadr/Frs2/Hnrnpu/Itgb1/Mef2a/Myocd/Nr3c1/Pak1/Pdgfrb/Prox1/Rgs4/Slc8a1/Slc9a1/Sorbs2/Srf
GO:0030042	actin filament depolymerization	9/1288	57/17943	0.0194925214933824	0.145662296977821	25230/691149/493810/366624/315655/317435/361828/25566/300838	Add3/Capza1/Capza2/Cfl2/Rdx/Shroom2/Specc1l/Tmod1/Tmod3
GO:0000413	protein peptidyl-prolyl isomerization	7/1288	39/17943	0.0195936275536071	0.145830567230277	360627/25639/260321/290652/83624/309651/361449	Fkbp10/Fkbp1a/Fkbp4/Fkbp8/Ppig/Ppil1/Ppil4
GO:0032594	protein transport within lipid bilayer	7/1288	39/17943	0.0195936275536071	0.145830567230277	65201/24511/117103/362938/64630/25012/25479	Clip1/Itgb1/Rab8a/Scrib/Snap23/Snap25/Vps35
GO:0045851	pH reduction	7/1288	39/17943	0.0195936275536071	0.145830567230277	286758/306128/29411/252916/29448/171373/303332	Aqp11/Cln5/Ppt1/Rab38/Rab7a/Slc12a5/Tmem199
GO:0015837	amine transport	16/1288	127/17943	0.0196164162384836	0.145830567230277	293551/24318/24410/24414/25468/24413/29480/363061/25549/29219/116470/25558/117559/192189/64440/25007	Arl6ip1/Drd2/Grin2b/Grm1/Kcna2/Nr3c1/Rgs4/Sdhd/Slc18a2/Snca/Stx1a/Stxbp1/Sv2a/Syt17/Syt4/Tacr2
GO:0006913	nucleocytoplasmic transport	32/1288	305/17943	0.0198408244939811	0.147308521468861	362013/690585/29184/64152/299811/287765/24316/296179/360726/291671/290228/308939/89842/25489/81738/291981/315352/286917/266709/315170/24672/29748/367242/303029/309326/316013/313308/360972/117538/290280/361070/314879	Ahcyl1/Alyref/Cd36/Chp1/Cpsf6/Ddx5/Drd1/Fermt1/Fyttd1/Hspa9/Ipo4/Ipo7/Mbtps1/Nedd4/Nup98/Nutf2/Nxt2/Phax/Pkig/Poldip3/Ppp2ca/Ppp3r1/Rab23/Ranbp17/Ranbp6/Setd2/Thoc2/Thoc5/Wipf1/Xpo4/Xpo7/Xpot
GO:0071326	cellular response to monosaccharide stimulus	23/1288	203/17943	0.0198962074783324	0.147365279123131	64532/81722/309135/25293/24770/79208/29739/64045/117282/309957/266777/60391/26295/170911/64534/24672/65248/78975/360571/295347/501099/117259/288105	Adcy5/Ager/Ano1/Aqp4/Ccl2/Epha5/Gclm/Glrx/Hnrnpk/Mef2a/Nptx1/Nrxn1/Ogt/Pik3ca/Pim3/Ppp2ca/Prkaa1/Prkaa2/Rab34/Rap1a/Srf/Tra2b/Zbtb20
GO:0032456	endocytic recycling	8/1288	48/17943	0.0198996909764812	0.147365279123131	311913/192204/304286/117103/25549/360725/60562/288666	Dennd1a/Ehd4/Lmtk2/Rab8a/Slc18a2/Snx4/Stx6/Vps29
GO:0031330	negative regulation of cellular catabolic process	27/1288	248/17943	0.0200291493427374	0.148133323030991	305035/310461/94268/363854/316539/94269/24948/54281/117280/310753/266711/25152/289014/295922/81733/680451/26295/316348/360550/29497/79049/29219/360956/294331/304579/25479/301007	Angel2/Dhx36/Efna1/Elavl1/Epha4/Fez2/Fmr1/Furin/Hnrnpu/Lrig2/Lzts1/Map1a/Mapkapk2/Mtch2/Nell1/Nrbp2/Ogt/Pdcl3/Phf23/Ptbp1/Secisbp2/Snca/Tbc1d14/Ube2g2/Usp30/Vps35/Wdr6
GO:1904019	epithelial cell apoptotic process	15/1288	117/17943	0.0202357904778604	0.149469497316571	81722/315272/24770/297893/365895/362317/25626/295922/292756/89803/83805/362264/65189/311622/81810	Ager/Ano6/Ccl2/Hdac1/Hipk1/Krit1/Krt8/Mtch2/Pak4/Sfrp4/Src/Srsf6/Stk3/Stk4/Tgfbr2
GO:0010498	proteasomal protein catabolic process	44/1288	447/17943	0.0205250812257482	0.151411945349943	368062/301555/64624/79128/295690/297504/294674/363083/306129/361907/310363/24948/361749/303470/298982/25152/294862/25489/26295/363005/24660/24673/29673/289990/497900/362900/313806/294790/303614/500616/690244/302711/305458/361970/81816/294331/296956/25573/114590/317396/312965/304766/171129/310306	Ankib1/Cul3/Cul5/Dab2/Dnajc10/Edem1/Enc1/Fbxl22/Fbxl3/Fbxl7/Fbxo4/Fmr1/Il33/Kat7/Maea/Map1a/March6/Nedd4/Ogt/Pcbp2/Pmp22/Ppp2cb/Psma6/Psmc6/Rmnd5b/Rnf19a/Rnf19b/Skp2/Smurf2/Socs5/Sumo2/Tbl1x/Tmem129/Trim2/Ube2b/Ube2g2/Ube2h/Ube2i/Ubqln1/Ubqln2/Ubxn2b/Ubxn4/Uggt1/Usp13
GO:0000381	regulation of alternative mRNA splicing, via spliceosome	10/1288	67/17943	0.0205842285171835	0.151653842366036	287765/24948/117280/29497/300996/689890/494445/362264/117259/685928	Ddx5/Fmr1/Hnrnpu/Ptbp1/Rbm5/Srsf1/Srsf2/Srsf6/Tra2b/Zc3h10
GO:0098656	anion transmembrane transport	28/1288	260/17943	0.0206286523849349	0.15178678493979	309135/315272/293551/94272/65160/114511/29707/24922/29694/29216/54320/29480/306886/65042/171373/691209/266767/29502/50621/300083/245959/501103/287532/24779/29485/84551/363071/83532	Ano1/Ano6/Arl6ip1/Clic5/Clns1a/Emb/Gabra5/Gabrb3/Gabrr1/Lrp2/Pdpn/Rgs4/Ripk1/Sfxn3/Slc12a5/Slc12a6/Slc17a8/Slc20a2/Slc23a1/Slc25a17/Slc25a3/Slc35b2/Slc43a2/Slc4a1/Slc7a3/Slc7a8/Stra6/Vdac3
GO:0051169	nuclear transport	32/1288	306/17943	0.0206885125961839	0.152032824365827	362013/690585/29184/64152/299811/287765/24316/296179/360726/291671/290228/308939/89842/25489/81738/291981/315352/286917/266709/315170/24672/29748/367242/303029/309326/316013/313308/360972/117538/290280/361070/314879	Ahcyl1/Alyref/Cd36/Chp1/Cpsf6/Ddx5/Drd1/Fermt1/Fyttd1/Hspa9/Ipo4/Ipo7/Mbtps1/Nedd4/Nup98/Nutf2/Nxt2/Phax/Pkig/Poldip3/Ppp2ca/Ppp3r1/Rab23/Ranbp17/Ranbp6/Setd2/Thoc2/Thoc5/Wipf1/Xpo4/Xpo7/Xpot
GO:0038127	ERBB signaling pathway	14/1288	107/17943	0.0207503318226775	0.152292613912865	498003/305604/315829/29430/25046/50692/117255/29448/85385/500616/313845/140586/83805/305454	Dusp3/Efemp1/Fam83b/Hap1/Pigr/Plaur/Ptpn12/Rab7a/Shc1/Socs5/Sos1/Sox9/Src/Zfyve28
GO:0051224	negative regulation of protein transport	23/1288	204/17943	0.0209567188366288	0.153296980552884	361167/365948/29184/64152/680594/24318/296179/25183/297893/360904/361749/25196/286994/26295/64534/266709/24672/367242/65190/56782/64440/316256/294331	Bag4/Bank1/Cd36/Chp1/Dph3/Drd2/Fermt1/Gdi1/Hdac1/Idua/Il33/Inhbb/Lgr4/Ogt/Pim3/Pkig/Ppp2ca/Rab23/Rsad2/Srgn/Syt4/Tnfrsf21/Ube2g2
GO:0001956	positive regulation of neurotransmitter secretion	6/1288	31/17943	0.0211039188956836	0.153296980552884	116600/84556/29219/116470/25558/25007	Cacnb2/Rims1/Snca/Stx1a/Stxbp1/Tacr2
GO:0035886	vascular smooth muscle cell differentiation	6/1288	31/17943	0.0211039188956836	0.153296980552884	29577/84410/246297/311658/361400/501099	Hes1/Klf5/Myocd/Nfatc2/Nfatc3/Srf
GO:0055022	negative regulation of cardiac muscle tissue growth	6/1288	31/17943	0.0211039188956836	0.153296980552884	89843/29431/29480/306886/299116/81810	Cxadr/Pak1/Rgs4/Ripk1/Sav1/Tgfbr2
GO:0061117	negative regulation of heart growth	6/1288	31/17943	0.0211039188956836	0.153296980552884	89843/29431/29480/306886/299116/81810	Cxadr/Pak1/Rgs4/Ripk1/Sav1/Tgfbr2
GO:0070306	lens fiber cell differentiation	6/1288	31/17943	0.0211039188956836	0.153296980552884	25022/314850/305066/85425/25566/311071	Fgfr2/Frs2/Prox1/Tdrd7/Tmod1/Zeb2
GO:1902882	regulation of response to oxidative stress	13/1288	97/17943	0.0211144288833972	0.153296980552884	29184/29244/27100/64045/252939/25060/117520/84014/306886/315427/252855/287110/114590	Cd36/Gch1/Gfer/Glrx/Gpr37l1/Hk3/Oxr1/Ralbp1/Ripk1/Sesn3/Sfpq/Tbc1d24/Ubqln1
GO:0030148	sphingolipid biosynthetic process	11/1288	77/17943	0.0211269561311152	0.153296980552884	313339/84431/114104/65196/309449/315851/307855/360833/310849/366697/29758	Acer2/Asah1/Asah2/B4galt6/Elovl3/Elovl4/Fa2h/Kdsr/Sgms2/Sptlc2/St6galnac3
GO:0060350	endochondral bone morphogenesis	11/1288	77/17943	0.0211269561311152	0.153296980552884	25586/305104/312952/81707/65205/114593/287644/685072/140586/81810/298683	Alpl/Col9a1/Impad1/Mmp14/Mmp16/Nppc/Phospho1/Rarg/Sox9/Tgfbr2/Vwa1
GO:0006885	regulation of pH	12/1288	87/17943	0.0212671746823051	0.153728149556022	286758/64152/306128/29411/252916/29448/171373/24779/24782/192215/364137/303332	Aqp11/Chp1/Cln5/Ppt1/Rab38/Rab7a/Slc12a5/Slc4a1/Slc9a1/Slc9a5/Tmem165/Tmem199
GO:0034333	adherens junction assembly	12/1288	87/17943	0.0212671746823051	0.153728149556022	85265/114514/366474/498003/84050/289992/365895/81707/81762/83805/170908/305679	Ajuba/Clasp2/Col16a1/Dusp3/Enpp2/Fermt2/Hipk1/Mmp14/Rock1/Src/Tesk2/Vcl
GO:1904029	regulation of cyclin-dependent protein kinase activity	12/1288	87/17943	0.0212671746823051	0.153728149556022	25402/25729/362485/25405/289500/304758/114300/305922/246297/498328/305066/83805	Casp3/Ccne1/Ccne2/Ccng1/Ccni/Ccnt2/Gtpbp4/Lats2/Myocd/Pkd2/Prox1/Src
GO:1901617	organic hydroxy compound biosynthetic process	26/1288	238/17943	0.0213128508990829	0.153728149556022	313339/24192/192242/287454/84431/114104/365345/79128/25315/29580/29244/24401/29637/29424/312952/50560/171458/308451/311355/65248/78975/305066/29219/366697/89821/25479	Acer2/Akr1b1/Akr1d1/Alox12/Asah1/Asah2/Cyb5r2/Dab2/Ephx1/Fdft1/Gch1/Got1/Hmgcs1/Htt/Impad1/Ip6k1/Ipmk/Itpkc/Ppip5k1/Prkaa1/Prkaa2/Prox1/Snca/Sptlc2/Trpc1/Vps35
GO:0031629	synaptic vesicle fusion to presynaptic active zone membrane	5/1288	23/17943	0.0214535460711653	0.153728149556022	84556/64630/25012/116470/25624	Rims1/Snap23/Snap25/Stx1a/Vamp1
GO:0046628	positive regulation of insulin receptor signaling pathway	5/1288	23/17943	0.0214535460711653	0.153728149556022	24483/64709/314824/29431/83805	Igf2/Nucks1/Osbpl8/Pak1/Src
GO:0098877	neurotransmitter receptor transport to plasma membrane	5/1288	23/17943	0.0214535460711653	0.153728149556022	117103/362938/64630/25012/25479	Rab8a/Scrib/Snap23/Snap25/Vps35
GO:1901623	regulation of lymphocyte chemotaxis	5/1288	23/17943	0.0214535460711653	0.153728149556022	24770/287561/306748/316064/116477	Ccl2/Ccl7/Cxcl14/Oxsr1/Wnk1
GO:1902410	mitotic cytokinetic process	5/1288	23/17943	0.0214535460711653	0.153728149556022	294074/689364/361916/309523/501083	Cep55/Chmp1b/Chmp4c/Kif20b/Pdcd6ip
GO:1903540	establishment of protein localization to postsynaptic membrane	5/1288	23/17943	0.0214535460711653	0.153728149556022	117103/362938/64630/25012/25479	Rab8a/Scrib/Snap23/Snap25/Vps35
GO:0019722	calcium-mediated signaling	25/1288	227/17943	0.0216066058917419	0.15463235112075	24242/83506/290614/64152/24316/25639/24410/24414/29430/29424/307820/311658/361400/25054/498328/29748/65248/29497/140666/25651/29715/24782/291908/309139/59299	Calm1/Camkk2/Cherp/Chp1/Drd1/Fkbp1a/Grin2b/Grm1/Hap1/Htt/Nfat5/Nfatc2/Nfatc3/Ntrk2/Pkd2/Ppp3r1/Prkaa1/Ptbp1/Rcan2/Selp/Slc8a1/Slc9a1/Tox3/Tpcn2/Trdn
GO:0031122	cytoplasmic microtubule organization	9/1288	58/17943	0.0216518888548933	0.15476393598889	296580/289400/64152/56725/29167/295649/306548/305310/59299	Camsap1/Camsap2/Chp1/Cript/Dctn1/Fign/Hook3/Slain2/Trdn
GO:0048639	positive regulation of developmental growth	24/1288	216/17943	0.0218587195502794	0.155855108168907	24225/84394/24318/25022/25183/117282/24483/307833/29456/24413/25503/29431/312703/305066/84556/116839/501099/25126/192189/64440/81810/24882/83807/314930	Bdnf/Dcx/Drd2/Fgfr2/Gdi1/Hnrnpk/Igf2/Ist1/Map1b/Nr3c1/Ocm2/Pak1/Pex5/Prox1/Rims1/Rims2/Srf/Stat5b/Syt17/Syt4/Tgfbr2/Wnt3/Ybx3/Zfpm2
GO:0071322	cellular response to carbohydrate stimulus	24/1288	216/17943	0.0218587195502794	0.155855108168907	64532/81722/309135/25293/24770/79208/29739/64045/117282/303200/309957/266777/60391/26295/170911/64534/24672/65248/78975/360571/295347/501099/117259/288105	Adcy5/Ager/Ano1/Aqp4/Ccl2/Epha5/Gclm/Glrx/Hnrnpk/Map2k3/Mef2a/Nptx1/Nrxn1/Ogt/Pik3ca/Pim3/Ppp2ca/Prkaa1/Prkaa2/Rab34/Rap1a/Srf/Tra2b/Zbtb20
GO:0070665	positive regulation of leukocyte proliferation	18/1288	150/17943	0.0219032806354835	0.155979550466055	81722/303836/365395/29577/24483/25205/60427/81515/300955/311658/290029/363229/24779/289257/25126/81810/295378/295322	Ager/Bcl6/Clcf1/Hes1/Igf2/Il6st/Kitlg/Lyn/Nck1/Nfatc2/Pnp/Slc39a10/Slc4a1/Spta1/Stat5b/Tgfbr2/Vav3/Vtcn1
GO:0001569	branching involved in blood vessel morphogenesis	7/1288	40/17943	0.0223236855370048	0.158267452005467	290905/361400/29748/296789/501099/311622/81810	Col4a1/Nfatc3/Ppp3r1/Sema3e/Srf/Stk4/Tgfbr2
GO:0015695	organic cation transport	7/1288	40/17943	0.0223236855370048	0.158267452005467	84014/300083/117035/85254/85426/84551/25007	Ralbp1/Slc25a17/Slc25a20/Slc44a1/Slc5a7/Slc7a8/Tacr2
GO:0060603	mammary gland duct morphogenesis	7/1288	40/17943	0.0223236855370048	0.158267452005467	360635/303828/25022/24413/362938/266803/83805	Etv4/Etv5/Fgfr2/Nr3c1/Scrib/Sostdc1/Src
GO:0099084	postsynaptic specialization organization	8/1288	49/17943	0.0223345796017448	0.158267452005467	66013/363058/83501/56725/266777/60391/171093/192117	Arhgef9/Cadm1/Cdh2/Cript/Nptx1/Nrxn1/Shank2/Syngap1
GO:0010508	positive regulation of autophagy	16/1288	129/17943	0.0224112038967682	0.158615088833953	81722/59319/301085/25643/29424/58923/170910/65248/78975/116546/81762/364981/315427/64634/366697/299827	Ager/Ambra1/Fyco1/Gnai3/Htt/Mefv/Mtdh/Prkaa1/Prkaa2/Ralb/Rock1/Scoc/Sesn3/Sh3bp4/Sptlc2/Tbk1
GO:0008652	cellular amino acid biosynthetic process	10/1288	68/17943	0.022634164749538	0.159996294802017	298934/64203/24379/24398/24399/24401/64313/300901/293820/364064	Adi1/Bcat2/Gad1/Gls/Glud1/Got1/Oat/Plod2/Psat1/Pycr2
GO:0043488	regulation of mRNA stability	13/1288	98/17943	0.0228013842376298	0.160980570433524	305035/299347/310461/363854/24948/117280/289014/679712/29497/359726/81762/25537/361920	Angel2/Brf1/Dhx36/Elavl1/Fmr1/Hnrnpu/Mapkapk2/Myef2/Ptbp1/Rnasel/Rock1/Rock2/Ythdf3
GO:1900407	regulation of cellular response to oxidative stress	12/1288	88/17943	0.0230739825415594	0.162705509245261	29184/29244/27100/64045/252939/25060/117520/84014/306886/252855/287110/114590	Cd36/Gch1/Gfer/Glrx/Gpr37l1/Hk3/Oxr1/Ralbp1/Ripk1/Sfpq/Tbc1d24/Ubqln1
GO:0006520	cellular amino acid metabolic process	29/1288	274/17943	0.0231049730793215	0.162724620683496	298934/289276/362013/81708/362826/361215/58961/64203/287552/313560/64157/54702/24379/24380/360821/29739/24398/24399/24401/29424/64313/64475/360526/313429/300901/293820/364064/287191/294810	Adi1/Adss/Ahcyl1/Aldh6a1/Atcay/Auh/Azin1/Bcat2/Blmh/Ctps1/Ddah1/Egln3/Gad1/Gad2/Gatc/Gclm/Gls/Glud1/Got1/Htt/Oat/P4ha1/P4ha2/Pars2/Plod2/Psat1/Pycr2/Rars/Tars
GO:0042698	ovulation cycle	15/1288	119/17943	0.0232418291750118	0.163488368059924	25402/25729/84050/24356/499156/64045/360801/295327/304157/361659/24924/84409/83805/25126/25232	Casp3/Ccne1/Enpp2/Ets1/Gas2/Glrx/Ncor2/Nhlh2/Nrip1/Plekha1/Ptn/Robo2/Src/Stat5b/Tyro3
GO:0043279	response to alkaloid	21/1288	184/17943	0.023504645761618	0.165122323386134	64532/25402/24316/24318/25639/24948/50664/24410/59075/297893/29577/29546/25743/24587/65248/78975/29480/25615/25549/29715/29219	Adcy5/Casp3/Drd1/Drd2/Fkbp1a/Fmr1/Gnao1/Grin2b/Grk5/Hdac1/Hes1/Homer1/Kcnj6/Nefh/Prkaa1/Prkaa2/Rgs4/Sdc2/Slc18a2/Slc8a1/Snca
GO:0048660	regulation of smooth muscle cell proliferation	20/1288	173/17943	0.0235315094154727	0.165122323386134	81722/24192/287454/503000/25022/314850/25643/79242/24484/500564/246297/114593/29431/24629/170911/84014/85385/294790/25126/81810	Ager/Akr1b1/Alox12/Ctnnbip1/Fgfr2/Frs2/Gnai3/Hpgd/Igfbp3/Ldlrap1/Myocd/Nppc/Pak1/Pdgfrb/Pik3ca/Ralbp1/Shc1/Skp2/Stat5b/Tgfbr2
GO:0014049	positive regulation of glutamate secretion	4/1288	16/17943	0.0239602241637128	0.165230250835179	24410/24413/25558/64440	Grin2b/Nr3c1/Stxbp1/Syt4
GO:0016081	synaptic vesicle docking	4/1288	16/17943	0.0239602241637128	0.165230250835179	84556/116839/116470/286931	Rims1/Rims2/Stx1a/Unc13c
GO:0031498	chromatin disassembly	4/1288	16/17943	0.0239602241637128	0.165230250835179	297867/308592/83833/303518	Arid1a/Grwd1/Smarcd2/Smarce1
GO:0032986	protein-DNA complex disassembly	4/1288	16/17943	0.0239602241637128	0.165230250835179	297867/308592/83833/303518	Arid1a/Grwd1/Smarcd2/Smarce1
GO:0046831	regulation of RNA export from nucleus	4/1288	16/17943	0.0239602241637128	0.165230250835179	299811/316013/313308/360972	Cpsf6/Setd2/Thoc2/Thoc5
GO:0060788	ectodermal placode formation	4/1288	16/17943	0.0239602241637128	0.165230250835179	314850/297893/305066/299138	Frs2/Hdac1/Prox1/Six4
GO:0061952	midbody abscission	4/1288	16/17943	0.0239602241637128	0.165230250835179	294074/689364/361916/501083	Cep55/Chmp1b/Chmp4c/Pdcd6ip
GO:0071340	skeletal muscle acetylcholine-gated channel clustering	4/1288	16/17943	0.0239602241637128	0.165230250835179	303828/83469/24924/114901	Etv5/Lrp4/Ptn/Sorbs2
GO:0071697	ectodermal placode morphogenesis	4/1288	16/17943	0.0239602241637128	0.165230250835179	314850/297893/305066/299138	Frs2/Hdac1/Prox1/Six4
GO:0072176	nephric duct development	4/1288	16/17943	0.0239602241637128	0.165230250835179	316539/25236/498328/303586	Epha4/Gpc3/Pkd2/Wnt9b
GO:1902894	negative regulation of pri-miRNA transcription by RNA polymerase II	4/1288	16/17943	0.0239602241637128	0.165230250835179	361400/140586/501099/29591	Nfatc3/Sox9/Srf/Tgfbr1
GO:2000651	positive regulation of sodium ion transmembrane transporter activity	4/1288	16/17943	0.0239602241637128	0.165230250835179	64152/64045/24782/116477	Chp1/Glrx/Slc9a1/Wnk1
GO:2000811	negative regulation of anoikis	4/1288	16/17943	0.0239602241637128	0.165230250835179	24511/25054/170911/83805	Itgb1/Ntrk2/Pik3ca/Src
GO:0008347	glial cell migration	9/1288	59/17943	0.0239776259032629	0.165230250835179	24770/84394/305604/316539/24370/81707/24660/362938/114122	Ccl2/Dcx/Efemp1/Epha4/Foxg1/Mmp14/Pmp22/Scrib/Vcan
GO:0072665	protein localization to vacuole	9/1288	59/17943	0.0239776259032629	0.165230250835179	309969/312689/619385/25489/29448/25537/64634/64088/499508	Ap3b1/M6pr/Ncoa4/Nedd4/Rab7a/Rock2/Sh3bp4/Snx16/Zfyve16
GO:0031000	response to caffeine	6/1288	32/17943	0.0244435899110442	0.167838205666048	25639/297893/65248/78975/25615/29715	Fkbp1a/Hdac1/Prkaa1/Prkaa2/Sdc2/Slc8a1
GO:0036270	response to diuretic	6/1288	32/17943	0.0244435899110442	0.167838205666048	25639/297893/65248/78975/25615/29715	Fkbp1a/Hdac1/Prkaa1/Prkaa2/Sdc2/Slc8a1
GO:0099068	postsynapse assembly	6/1288	32/17943	0.0244435899110442	0.167838205666048	66013/83501/83469/266777/60391/171093	Arhgef9/Cdh2/Lrp4/Nptx1/Nrxn1/Shank2
GO:0009913	epidermal cell differentiation	21/1288	185/17943	0.0247884949947899	0.169316491491755	84431/25402/94272/261738/312495/500409/307855/297893/29577/363243/305922/171162/81762/25537/299116/362938/89803/290467/362264/311622/246334	Asah1/Casp3/Clic5/Clrn1/Cyp26b1/Esrp1/Fa2h/Hdac1/Hes1/Klf7/Lats2/Reg3a/Rock1/Rock2/Sav1/Scrib/Sfrp4/Slitrk6/Srsf6/Stk4/Tp63
GO:1903307	positive regulation of regulated secretory pathway	10/1288	69/17943	0.0248278827365858	0.169316491491755	171494/116600/25441/25328/299156/84556/360725/116470/25558/64440	Ap1g1/Cacnb2/Fcer1g/Lamp1/Rab15/Rims1/Snx4/Stx1a/Stxbp1/Syt4
GO:0031214	biomineral tissue development	19/1288	163/17943	0.0248320599424839	0.169316491491755	29263/25586/315272/685781/292263/25022/25236/286994/303554/81733/690625/641555/287644/24924/81762/25537/29715/140586/56782	Acvr2a/Alpl/Ano6/Ddr2/Fbxo5/Fgfr2/Gpc3/Lgr4/Nbr1/Nell1/Oc90/Odam/Phospho1/Ptn/Rock1/Rock2/Slc8a1/Sox9/Srgn
GO:0043401	steroid hormone mediated signaling pathway	19/1288	163/17943	0.0248320599424839	0.169316491491755	297867/24225/79128/287765/360896/260321/300054/297893/360801/25489/24413/25054/29431/685072/304271/294790/83805/246334/25573	Arid1a/Bdnf/Dab2/Ddx5/Esrrg/Fkbp4/Foxh1/Hdac1/Ncor2/Nedd4/Nr3c1/Ntrk2/Pak1/Rarg/Rnf6/Skp2/Src/Tp63/Ube2i
GO:0035107	appendage morphogenesis	20/1288	174/17943	0.0248611060123716	0.169316491491755	25401/312495/25022/25236/297893/360904/312952/362295/83469/406164/289392/367242/685072/307251/307724/296787/140586/246334/24882/114850	Alx1/Cyp26b1/Fgfr2/Gpc3/Hdac1/Idua/Impad1/Lmbr1/Lrp4/Pbx2/Plxna2/Rab23/Rarg/Rnf165/Rpgrip1l/Sema3c/Sox9/Tp63/Wnt3/Wnt7a
GO:0035108	limb morphogenesis	20/1288	174/17943	0.0248611060123716	0.169316491491755	25401/312495/25022/25236/297893/360904/312952/362295/83469/406164/289392/367242/685072/307251/307724/296787/140586/246334/24882/114850	Alx1/Cyp26b1/Fgfr2/Gpc3/Hdac1/Idua/Impad1/Lmbr1/Lrp4/Pbx2/Plxna2/Rab23/Rarg/Rnf165/Rpgrip1l/Sema3c/Sox9/Tp63/Wnt3/Wnt7a
GO:0046620	regulation of organ growth	15/1288	120/17943	0.0248648653650562	0.169316491491755	89843/25022/305922/24413/29431/305066/29480/306886/299116/65189/311622/29591/81810/83807/314930	Cxadr/Fgfr2/Lats2/Nr3c1/Pak1/Prox1/Rgs4/Ripk1/Sav1/Stk3/Stk4/Tgfbr1/Tgfbr2/Ybx3/Zfpm2
GO:0043551	regulation of phosphatidylinositol 3-kinase activity	8/1288	50/17943	0.0249720807878119	0.169775859239383	59319/305831/81515/24629/305472/500616/83805/295378	Ambra1/Atg14/Lyn/Pdgfrb/Pik3ip1/Socs5/Src/Vav3
GO:0051028	mRNA transport	12/1288	89/17943	0.0249913369439968	0.169775859239383	690585/24948/360726/362152/29424/81738/291981/315352/315170/316013/313308/360972	Alyref/Fmr1/Fyttd1/Hnrnpa3/Htt/Nup98/Nutf2/Nxt2/Poldip3/Setd2/Thoc2/Thoc5
GO:0050673	epithelial cell proliferation	43/1288	441/17943	0.0251017024327474	0.170324523346732	29263/81722/300455/365299/308890/24770/309361/79128/295965/500409/360635/25584/296179/25022/314850/25236/29577/295106/24483/24484/362317/286994/81707/299061/24605/641555/316348/305066/24924/295251/171162/306873/299116/25665/299138/140586/24790/362264/64531/315870/29591/246334/114850	Acvr2a/Ager/Bmper/Bnc1/Btbd10/Ccl2/Chuk/Dab2/Ehf/Esrp1/Etv4/F3/Fermt1/Fgfr2/Frs2/Gpc3/Hes1/Ift80/Igf2/Igfbp3/Krit1/Lgr4/Mmp14/Nkx2-8/Nras/Odam/Pdcl3/Prox1/Ptn/Pygo2/Reg3a/Rreb1/Sav1/Scn5a/Six4/Sox9/Sp1/Srsf6/Synj2bp/Tbx18/Tgfbr1/Tp63/Wnt7a
GO:0032355	response to estradiol	27/1288	253/17943	0.0251692537463432	0.170581726803839	81732/24183/25293/25402/24770/25729/29184/24316/24334/84050/24356/25584/64045/79242/24483/24484/29456/360801/24587/304157/24629/24924/89803/84395/25126/25558/114850	Actr3/Ak1/Aqp4/Casp3/Ccl2/Ccne1/Cd36/Drd1/Eno2/Enpp2/Ets1/F3/Glrx/Hpgd/Igf2/Igfbp3/Map1b/Ncor2/Nefh/Nrip1/Pdgfrb/Ptn/Sfrp4/Slc34a2/Stat5b/Stxbp1/Wnt7a
GO:0016572	histone phosphorylation	7/1288	41/17943	0.0253057045742374	0.171087848265226	24316/24948/64534/65248/78975/361715/81816	Drd1/Fmr1/Pim3/Prkaa1/Prkaa2/Rps6ka4/Ube2b
GO:0021955	central nervous system neuron axonogenesis	7/1288	41/17943	0.0253057045742374	0.171087848265226	25367/306400/65196/84394/316539/24338/311071	Adarb1/Arhgap35/B4galt6/Dcx/Epha4/Ephb1/Zeb2
GO:0043123	positive regulation of I-kappaB kinase/NF-kappaB signaling	16/1288	131/17943	0.0254969793084995	0.171087848265226	85265/170699/83477/362844/29184/309361/310461/293546/362077/362535/303604/170910/306886/308267/299827/25573	Ajuba/Atp2c1/Bcl10/Brd4/Cd36/Chuk/Dhx36/Gprc5b/Il1f10/Lurap1l/Map3k3/Mtdh/Ripk1/Tab2/Tbk1/Ube2i
GO:0000289	nuclear-transcribed mRNA poly(A) tail shortening	5/1288	24/17943	0.0255412689711208	0.171087848265226	29619/306492/117017/308971/192178	Btg2/Cnot7/Polr2g/Tnrc6a/Tnrc6b
GO:0033233	regulation of protein sumoylation	5/1288	24/17943	0.0255412689711208	0.171087848265226	498999/315689/83614/690244/25573	Ahrr/Hmg20a/Pias3/Sumo2/Ube2i
GO:0072243	metanephric nephron epithelium development	5/1288	24/17943	0.0255412689711208	0.171087848265226	83839/29577/286994/498328/140586	Calb1/Hes1/Lgr4/Pkd2/Sox9
GO:0099500	vesicle fusion to plasma membrane	5/1288	24/17943	0.0255412689711208	0.171087848265226	84556/64630/25012/116470/25624	Rims1/Snap23/Snap25/Stx1a/Vamp1
GO:1901889	negative regulation of cell junction assembly	5/1288	24/17943	0.0255412689711208	0.171087848265226	114514/81707/81762/25537/83805	Clasp2/Mmp14/Rock1/Rock2/Src
GO:1902683	regulation of receptor localization to synapse	5/1288	24/17943	0.0255412689711208	0.171087848265226	114489/317322/56064/295347/60466	Dag1/Gpc4/Nptn/Rap1a/Stx7
GO:2000637	positive regulation of gene silencing by miRNA	5/1288	24/17943	0.0255412689711208	0.171087848265226	85265/287765/24948/316101/306886	Ajuba/Ddx5/Fmr1/Limd1/Ripk1
GO:0016525	negative regulation of angiogenesis	14/1288	110/17943	0.0257321228963556	0.1721658548205	312566/89805/24770/29184/302415/362317/24924/81762/25537/296789/85385/498130/64531/292406	Adamts9/Angpt2/Ccl2/Cd36/Foxo4/Krit1/Ptn/Rock1/Rock2/Sema3e/Shc1/Stard13/Synj2bp/Thbs2
GO:0060402	calcium ion transport into cytosol	20/1288	175/17943	0.0262471746021064	0.175342303875933	365601/24242/290614/307483/24316/24318/25639/25051/24410/29430/29424/25679/81515/292168/498328/29715/29219/309139/59299/89821	Atg5/Calm1/Cherp/Diaph1/Drd1/Drd2/Fkbp1a/Glp1r/Grin2b/Hap1/Htt/Itpr3/Lyn/Mcoln2/Pkd2/Slc8a1/Snca/Tpcn2/Trdn/Trpc1
GO:0000910	cytokinesis	19/1288	164/17943	0.0262678251548582	0.175342303875933	81732/313876/24242/294074/689364/361916/301555/24318/307833/308173/309523/296284/497974/501083/81762/25537/316013/304092/29332	Actr3/Birc6/Calm1/Cep55/Chmp1b/Chmp4c/Cul3/Drd2/Ist1/Kif13a/Kif20b/Kif3b/Myo19/Pdcd6ip/Rock1/Rock2/Setd2/Son/Stmn1
GO:0035272	exocrine system development	9/1288	60/17943	0.0264757652825332	0.175914033990411	362772/311163/114489/500409/25022/24483/296787/140586/304741	Btbd7/Ctnnd1/Dag1/Esrp1/Fgfr2/Igf2/Sema3c/Sox9/Tfcp2l1
GO:0048641	regulation of skeletal muscle tissue development	9/1288	60/17943	0.0264757652825332	0.175914033990411	312495/287765/24338/299766/246297/24605/65248/299138/83807	Cyp26b1/Ddx5/Ephb1/Myf5/Myocd/Nras/Prkaa1/Six4/Ybx3
GO:0060119	inner ear receptor cell development	9/1288	60/17943	0.0264757652825332	0.175914033990411	94272/261738/282836/29707/24922/29577/300062/362938/290467	Clic5/Clrn1/Cthrc1/Gabra5/Gabrb3/Hes1/Ift27/Scrib/Slitrk6
GO:0060976	coronary vasculature development	9/1288	60/17943	0.0264757652825332	0.175914033990411	25236/84410/29216/246297/24629/309871/316013/501099/29591	Gpc3/Klf5/Lrp2/Myocd/Pdgfrb/Prdm1/Setd2/Srf/Tgfbr1
GO:0003018	vascular process in circulatory system	23/1288	209/17943	0.0269325243855249	0.178126144039437	287537/25230/83425/287454/306400/365601/503000/64157/24316/29244/29739/308899/114593/24413/140914/310909/81762/25537/114861/85385/29715/25007/378939	Abr/Add3/Akap12/Alox12/Arhgap35/Atg5/Ctnnbip1/Ddah1/Drd1/Gch1/Gclm/Mrvi1/Nppc/Nr3c1/Olr1/Rap1gds1/Rock1/Rock2/Scpep1/Shc1/Slc8a1/Tacr2/Uts2b
GO:0006486	protein glycosylation	23/1288	209/17943	0.0269325243855249	0.178126144039437	313339/291212/116740/316583/65196/64152/361073/296624/315496/60670/311952/366061/83627/300173/94273/26295/25596/363040/29758/364137/171086/294331/171129	Acer2/B3galnt2/B3gnt5/B3gnt7/B4galt6/Chp1/Cog3/Dolpp1/Dpy19l1/Fut4/Galnt11/Galnt3/Galnt5/Gxylt1/Mgat2/Ogt/Rpn1/St3gal4/St6galnac3/Tmem165/Trak2/Ube2g2/Uggt1
GO:0043413	macromolecule glycosylation	23/1288	209/17943	0.0269325243855249	0.178126144039437	313339/291212/116740/316583/65196/64152/361073/296624/315496/60670/311952/366061/83627/300173/94273/26295/25596/363040/29758/364137/171086/294331/171129	Acer2/B3galnt2/B3gnt5/B3gnt7/B4galt6/Chp1/Cog3/Dolpp1/Dpy19l1/Fut4/Galnt11/Galnt3/Galnt5/Gxylt1/Mgat2/Ogt/Rpn1/St3gal4/St6galnac3/Tmem165/Trak2/Ube2g2/Uggt1
GO:1904950	negative regulation of establishment of protein localization	23/1288	209/17943	0.0269325243855249	0.178126144039437	361167/365948/29184/64152/680594/24318/296179/25183/297893/360904/361749/25196/286994/26295/64534/266709/24672/367242/65190/56782/64440/316256/294331	Bag4/Bank1/Cd36/Chp1/Dph3/Drd2/Fermt1/Gdi1/Hdac1/Idua/Il33/Inhbb/Lgr4/Ogt/Pim3/Pkig/Ppp2ca/Rab23/Rsad2/Srgn/Syt4/Tnfrsf21/Ube2g2
GO:0030218	erythrocyte differentiation	16/1288	132/17943	0.0271541902001432	0.179386005065011	29263/303836/25402/25301/24356/291671/499171/81515/298982/65207/24779/24790/501099/25126/171432/300838	Acvr2a/Bcl6/Casp3/Cebpg/Ets1/Hspa9/Klf13/Lyn/Maea/Rhag/Slc4a1/Sp1/Srf/Stat5b/Tmem14c/Tmod3
GO:0060291	long-term synaptic potentiation	22/1288	198/17943	0.0272584219366675	0.179702593646399	81722/83839/117059/24316/24318/316539/24410/117282/303926/25679/24590/56064/25054/361309/29431/24924/84556/171093/691429/84550/25012/29219	Ager/Calb1/Calb2/Drd1/Drd2/Epha4/Grin2b/Hnrnpk/Igsf11/Itpr3/Mme/Nptn/Ntrk2/Paip2/Pak1/Ptn/Rims1/Shank2/Shisa7/Slc24a2/Snap25/Snca
GO:0035914	skeletal muscle cell differentiation	11/1288	80/17943	0.027295805847576	0.179702593646399	25389/29619/312495/287765/24338/84410/361807/299766/246297/25157/299138	Atf3/Btg2/Cyp26b1/Ddx5/Ephb1/Klf5/Lemd2/Myf5/Myocd/Plagl1/Six4
GO:0050818	regulation of coagulation	11/1288	80/17943	0.027295805847576	0.179702593646399	287454/315272/29184/25441/294449/81515/54320/85253/25651/315388/64060	Alox12/Ano6/Cd36/Fcer1g/Hs3st5/Lyn/Pdpn/Plg/Selp/Tmprss6/Vps33b
GO:0051188	cofactor biosynthetic process	27/1288	255/17943	0.0274902243632134	0.180775715412491	26759/113976/362810/309449/315851/24334/29244/29739/64845/25060/683630/313520/295922/361472/365699/84594/26295/360511/289950/290029/65248/78975/24779/29219/289257/171432/288105	Acot7/Acsl4/Coq10a/Elovl3/Elovl4/Eno2/Gch1/Gclm/Gphn/Hk3/Mat2b/Mmachc/Mtch2/Mthfd1l/Nadk2/Nfs1/Ogt/Pank3/Pdhb/Pnp/Prkaa1/Prkaa2/Slc4a1/Snca/Spta1/Tmem14c/Zbtb20
GO:0055067	monovalent inorganic cation homeostasis	17/1288	143/17943	0.0275246342339087	0.180795371440537	286758/24211/117517/64152/306128/24318/29411/252916/29448/171373/691209/24779/29715/24782/192215/364137/303332	Aqp11/Atp1a1/C7/Chp1/Cln5/Drd2/Ppt1/Rab38/Rab7a/Slc12a5/Slc12a6/Slc4a1/Slc8a1/Slc9a1/Slc9a5/Tmem165/Tmem199
GO:0050817	coagulation	19/1288	165/17943	0.027765488366741	0.182108866507568	287454/315272/309969/29184/60327/25584/25441/294449/304091/81515/54320/85253/25651/24779/501099/25558/315388/25232/64060	Alox12/Ano6/Ap3b1/Cd36/F13a1/F3/Fcer1g/Hs3st5/Il10rb/Lyn/Pdpn/Plg/Selp/Slc4a1/Srf/Stxbp1/Tmprss6/Tyro3/Vps33b
GO:0017145	stem cell division	8/1288	51/17943	0.0278195505144512	0.182108866507568	301555/303828/84488/25022/24459/313308/360972/114850	Cul3/Etv5/Fgf13/Fgfr2/Hoxc4/Thoc2/Thoc5/Wnt7a
GO:0060412	ventricular septum morphogenesis	8/1288	51/17943	0.0278195505144512	0.182108866507568	25022/29577/305066/84409/299116/29591/81810/314930	Fgfr2/Hes1/Prox1/Robo2/Sav1/Tgfbr1/Tgfbr2/Zfpm2
GO:0007031	peroxisome organization	6/1288	33/17943	0.0281184110080771	0.183439157528884	85249/289233/312703/89868/293098/293067	Pex11a/Pex19/Pex5/Sec16b/Tmem135/Zfand6
GO:0055094	response to lipoprotein particle	6/1288	33/17943	0.0281184110080771	0.183439157528884	29184/25584/25441/29637/24511/500616	Cd36/F3/Fcer1g/Hmgcs1/Itgb1/Socs5
GO:2000036	regulation of stem cell population maintenance	6/1288	33/17943	0.0281184110080771	0.183439157528884	363854/304495/24924/299116/246334/303586	Elavl1/Kdm2b/Ptn/Sav1/Tp63/Wnt9b
GO:0040013	negative regulation of locomotion	35/1288	349/17943	0.0281895515003333	0.183487193815518	287537/312566/25367/81722/89805/360678/24770/114492/114514/84032/54245/114489/24316/24318/498003/114300/24484/361749/362317/25094/246297/314824/305471/81531/24924/302495/84409/296787/246262/296789/501099/500287/498130/64531/24882	Abr/Adamts9/Adarb1/Ager/Angpt2/Arhgdia/Ccl2/Ccl28/Clasp2/Col3a1/Crk/Dag1/Drd1/Drd2/Dusp3/Gtpbp4/Igfbp3/Il33/Krit1/Mitf/Myocd/Osbpl8/Patz1/Pfn2/Ptn/Rap2c/Robo2/Sema3c/Sema3d/Sema3e/Srf/Srgap3/Stard13/Synj2bp/Wnt3
GO:0045862	positive regulation of proteolysis	35/1288	349/17943	0.0281895515003333	0.183487193815518	313339/81722/287454/368062/83477/311163/79128/288753/297504/94268/54702/316539/25584/24948/24410/361749/307833/81515/58923/81707/295922/26295/24672/289990/362900/313806/25537/29219/500616/83805/690244/156767/114590/317396/310306	Acer2/Ager/Alox12/Ankib1/Bcl10/Ctnnd1/Dab2/Diablo/Edem1/Efna1/Egln3/Epha4/F3/Fmr1/Grin2b/Il33/Ist1/Lyn/Mefv/Mmp14/Mtch2/Ogt/Ppp2ca/Psmc6/Rnf19a/Rnf19b/Rock2/Snca/Socs5/Src/Sumo2/Tnfrsf1b/Ubqln1/Ubqln2/Usp13
GO:0008015	blood circulation	47/1288	493/17943	0.0282746387276137	0.183833074845976	287537/25230/81722/83425/287454/306400/365601/24211/117028/116600/24242/29184/503000/89843/64157/24316/24318/64017/29244/29739/25051/50664/252939/63883/29713/303200/309957/308899/171563/114593/24413/140914/310909/29480/81762/25537/25665/114861/85385/29715/24782/25162/689890/25007/59299/378939/116477	Abr/Add3/Ager/Akap12/Alox12/Arhgap35/Atg5/Atp1a1/Bin1/Cacnb2/Calm1/Cd36/Ctnnbip1/Cxadr/Ddah1/Drd1/Drd2/Enpep/Gch1/Gclm/Glp1r/Gnao1/Gpr37l1/Kcne3/Kcnj5/Map2k3/Mef2a/Mrvi1/Nav2/Nppc/Nr3c1/Olr1/Rap1gds1/Rgs4/Rock1/Rock2/Scn5a/Scpep1/Shc1/Slc8a1/Slc9a1/Sp4/Srsf1/Tacr2/Trdn/Uts2b/Wnk1
GO:0006665	sphingolipid metabolic process	15/1288	122/17943	0.0283626154724656	0.184196940664297	313339/84431/114104/65196/300129/309449/315851/307855/360833/293016/294421/170907/310849/366697/29758	Acer2/Asah1/Asah2/B4galt6/Cerk/Elovl3/Elovl4/Fa2h/Kdsr/Map7/Serinc1/Serinc5/Sgms2/Sptlc2/St6galnac3
GO:0002224	toll-like receptor signaling pathway	13/1288	101/17943	0.028462555661284	0.184366716632602	83477/29184/361289/291100/286994/81515/289014/315994/192256/65190/362788/25232/114590	Bcl10/Cd36/Colec12/Irf4/Lgr4/Lyn/Mapkapk2/Mapkapk3/Pja2/Rsad2/Traf3/Tyro3/Ubqln1
GO:0018205	peptidyl-lysine modification	37/1288	373/17943	0.0284797768919617	0.184366716632602	498999/290829/365601/362844/83726/303547/362776/363519/297893/315689/291100/316328/303470/85497/365314/246297/288108/26295/296653/83614/300901/65248/78975/295251/304794/361715/316013/297514/29219/116470/690244/682902/294018/308508/25573/64060/498112	Ahrr/Ash2l/Atg5/Brd4/Ctcf/Ezh1/Glrx5/Hcfc1/Hdac1/Hmg20a/Irf4/Kansl3/Kat7/Klf15/Lipt2/Myocd/Naa50/Ogt/Phf19/Pias3/Plod2/Prkaa1/Prkaa2/Pygo2/Rbbp5/Rps6ka4/Setd2/Setd5/Snca/Stx1a/Sumo2/Taf12/Taf5/Uba2/Ube2i/Vps33b/Yeats2
GO:0007157	heterophilic cell-cell adhesion via plasma membrane cell adhesion molecules	7/1288	42/17943	0.0285489649842977	0.184366716632602	363058/83501/89843/60391/25651/306451/308831	Cadm1/Cdh2/Cxadr/Nrxn1/Selp/Tenm3/Tenm4
GO:0010765	positive regulation of sodium ion transport	7/1288	42/17943	0.0285489649842977	0.184366716632602	362013/64152/64045/192107/25665/24782/116477	Ahcyl1/Chp1/Glrx/Prss8/Scn5a/Slc9a1/Wnk1
GO:0055026	negative regulation of cardiac muscle tissue development	7/1288	42/17943	0.0285489649842977	0.184366716632602	89843/314850/29431/29480/306886/299116/81810	Cxadr/Frs2/Pak1/Rgs4/Ripk1/Sav1/Tgfbr2
GO:0090092	regulation of transmembrane receptor protein serine/threonine kinase signaling pathway	25/1288	233/17943	0.028639352278358	0.184743086333713	29263/300455/79128/296179/25639/290652/54281/24401/25236/29577/25196/364786/361807/29216/246297/25231/307376/300813/307251/89803/303614/266803/64531/29591/315388	Acvr2a/Bmper/Dab2/Fermt1/Fkbp1a/Fkbp8/Furin/Got1/Gpc3/Hes1/Inhbb/Itga8/Lemd2/Lrp2/Myocd/Onecut1/Onecut2/Rnf111/Rnf165/Sfrp4/Smurf2/Sostdc1/Synj2bp/Tgfbr1/Tmprss6
GO:0043543	protein acylation	27/1288	256/17943	0.0287107618973903	0.184996331419466	361601/365601/362844/83726/363519/297893/291100/316328/303470/85497/246297/289482/310399/64472/288108/26295/65248/78975/295251/361715/297514/29219/682902/294018/498112/362613/302808	Abhd17c/Atg5/Brd4/Ctcf/Hcfc1/Hdac1/Irf4/Kansl3/Kat7/Klf15/Myocd/Naa11/Naa15/Naa35/Naa50/Ogt/Prkaa1/Prkaa2/Pygo2/Rps6ka4/Setd5/Snca/Taf12/Taf5/Yeats2/Zdhhc18/Zdhhc9
GO:0014823	response to activity	16/1288	133/17943	0.0288903383903618	0.18571158990057	81722/24183/89805/24225/24770/29184/24316/24948/29739/117282/24511/24413/65248/78975/24924/24779	Ager/Ak1/Angpt2/Bdnf/Ccl2/Cd36/Drd1/Fmr1/Gclm/Hnrnpk/Itgb1/Nr3c1/Prkaa1/Prkaa2/Ptn/Slc4a1
GO:0010812	negative regulation of cell-substrate adhesion	9/1288	61/17943	0.0291520783852267	0.18571158990057	313339/89805/303836/114514/84050/81707/85253/296789/83805	Acer2/Angpt2/Bcl6/Clasp2/Enpp2/Mmp14/Plg/Sema3e/Src
GO:0030104	water homeostasis	9/1288	61/17943	0.0291520783852267	0.18571158990057	24192/287454/25293/312495/307855/298555/501099/29332/246334	Akr1b1/Alox12/Aqp4/Cyp26b1/Fa2h/Grhl3/Srf/Stmn1/Tp63
GO:0002028	regulation of sodium ion transport	12/1288	91/17943	0.0291715744084033	0.18571158990057	362013/24211/64152/24318/64045/25489/307206/192107/25665/29715/24782/116477	Ahcyl1/Atp1a1/Chp1/Drd2/Glrx/Nedd4/Neto1/Prss8/Scn5a/Slc8a1/Slc9a1/Wnk1
GO:0002065	columnar/cuboidal epithelial cell differentiation	17/1288	144/17943	0.0292030083694758	0.18571158990057	83501/94272/261738/287638/500409/25022/363185/29577/84410/309871/305066/685072/299116/362938/305230/290467/246334	Cdh2/Clic5/Clrn1/Dlx3/Esrp1/Fgfr2/Foxp4/Hes1/Klf5/Prdm1/Prox1/Rarg/Sav1/Scrib/Shroom3/Slitrk6/Tp63
GO:0046330	positive regulation of JNK cascade	17/1288	144/17943	0.0292030083694758	0.18571158990057	81722/500430/54245/79128/363062/316539/364754/362077/309168/29431/192256/306886/360600/65189/303285/114850/311071	Ager/Ankrd6/Crk/Dab2/Dixdc1/Epha4/Fzd8/Il1f10/Map3k11/Pak1/Pja2/Ripk1/Spag9/Stk3/Traf4/Wnt7a/Zeb2
GO:0051147	regulation of muscle cell differentiation	19/1288	166/17943	0.0293265449214757	0.18571158990057	24225/304758/24251/312495/25022/302415/314850/24483/84410/81707/299766/246297/311658/361400/24413/29431/305066/29497/29480	Bdnf/Ccnt2/Cd53/Cyp26b1/Fgfr2/Foxo4/Frs2/Igf2/Klf5/Mmp14/Myf5/Myocd/Nfatc2/Nfatc3/Nr3c1/Pak1/Prox1/Ptbp1/Rgs4
GO:0035461	vitamin transmembrane transport	4/1288	17/17943	0.0295959412302175	0.18571158990057	29216/289175/50621/363071	Lrp2/Slc19a2/Slc23a1/Stra6
GO:0043981	histone H4-K5 acetylation	4/1288	17/17943	0.0295959412302175	0.18571158990057	363519/316328/303470/26295	Hcfc1/Kansl3/Kat7/Ogt
GO:0043982	histone H4-K8 acetylation	4/1288	17/17943	0.0295959412302175	0.18571158990057	363519/316328/303470/26295	Hcfc1/Kansl3/Kat7/Ogt
GO:0051151	negative regulation of smooth muscle cell differentiation	4/1288	17/17943	0.0295959412302175	0.18571158990057	302415/84410/311658/361400	Foxo4/Klf5/Nfatc2/Nfatc3
GO:0060766	negative regulation of androgen receptor signaling pathway	4/1288	17/17943	0.0295959412302175	0.18571158990057	79128/300054/297893/360801	Dab2/Foxh1/Hdac1/Ncor2
GO:0060977	coronary vasculature morphogenesis	4/1288	17/17943	0.0295959412302175	0.18571158990057	29216/24629/316013/29591	Lrp2/Pdgfrb/Setd2/Tgfbr1
GO:0071696	ectodermal placode development	4/1288	17/17943	0.0295959412302175	0.18571158990057	314850/297893/305066/299138	Frs2/Hdac1/Prox1/Six4
GO:0072673	lamellipodium morphogenesis	4/1288	17/17943	0.0295959412302175	0.18571158990057	84050/54320/306873/83805	Enpp2/Pdpn/Rreb1/Src
GO:0097284	hepatocyte apoptotic process	4/1288	17/17943	0.0295959412302175	0.18571158990057	25626/295922/65189/311622	Krt8/Mtch2/Stk3/Stk4
GO:0098962	regulation of postsynaptic neurotransmitter receptor activity	4/1288	17/17943	0.0295959412302175	0.18571158990057	29546/266777/691429/83805	Homer1/Nptx1/Shisa7/Src
GO:0099638	endosome to plasma membrane protein transport	4/1288	17/17943	0.0295959412302175	0.18571158990057	117103/362938/260323/25479	Rab8a/Scrib/Snx27/Vps35
GO:0044419	interspecies interaction between organisms	40/1288	410/17943	0.0296516187416079	0.18571158990057	25367/690585/365601/24242/304758/29184/689364/361916/306492/114489/287765/24948/54281/29326/24414/363519/297893/294449/307833/85482/25489/64709/363005/501083/316348/85253/305066/29497/29448/171162/359726/25537/65190/29502/24790/313308/360972/293294/303206/58857	Adarb1/Alyref/Atg5/Calm1/Ccnt2/Cd36/Chmp1b/Chmp4c/Cnot7/Dag1/Ddx5/Fmr1/Furin/Gpx2/Grm1/Hcfc1/Hdac1/Hs3st5/Ist1/Nbn/Nedd4/Nucks1/Pcbp2/Pdcd6ip/Pdcl3/Plg/Prox1/Ptbp1/Rab7a/Reg3a/Rnasel/Rock2/Rsad2/Slc20a2/Sp1/Thoc2/Thoc5/Trim6/Ulk2/Vapa
GO:0022029	telencephalon cell migration	10/1288	71/17943	0.0296660702715109	0.18571158990057	64624/84394/363062/24316/24318/84488/24370/309659/312703/501099	Cul5/Dcx/Dixdc1/Drd1/Drd2/Fgf13/Foxg1/Mdga1/Pex5/Srf
GO:0030194	positive regulation of blood coagulation	5/1288	25/17943	0.0300953194090018	0.18571158990057	315272/29184/54320/85253/25651	Ano6/Cd36/Pdpn/Plg/Selp
GO:0035024	negative regulation of Rho protein signal transduction	5/1288	25/17943	0.0300953194090018	0.18571158990057	306400/303836/301555/24511/29332	Arhgap35/Bcl6/Cul3/Itgb1/Stmn1
GO:0060148	positive regulation of posttranscriptional gene silencing	5/1288	25/17943	0.0300953194090018	0.18571158990057	85265/287765/24948/316101/306886	Ajuba/Ddx5/Fmr1/Limd1/Ripk1
GO:1900048	positive regulation of hemostasis	5/1288	25/17943	0.0300953194090018	0.18571158990057	315272/29184/54320/85253/25651	Ano6/Cd36/Pdpn/Plg/Selp
GO:0016569	covalent chromatin modification	46/1288	483/17943	0.0301978653803473	0.18571158990057	290829/365601/303836/362844/83726/24316/498089/304786/303547/24948/363519/297893/24483/291100/316328/303470/306819/304495/246297/288108/26295/361531/305624/309457/296653/306814/317425/64534/65248/78975/295251/304794/361715/316164/316013/297514/252855/312398/29219/682902/294018/302711/316575/81816/316211/498112	Ash2l/Atg5/Bcl6/Brd4/Ctcf/Drd1/Dtx3l/Elk4/Ezh1/Fmr1/Hcfc1/Hdac1/Igf2/Irf4/Kansl3/Kat7/Kdm1b/Kdm2b/Myocd/Naa50/Ogt/Paf1/Pcgf3/Pcgf6/Phf19/Phf2/Phf8/Pim3/Prkaa1/Prkaa2/Pygo2/Rbbp5/Rps6ka4/Satb1/Setd2/Setd5/Sfpq/Smarcad1/Snca/Taf12/Taf5/Tbl1x/Trip12/Ube2b/Usp49/Yeats2
GO:0006971	hypotonic response	3/1288	10/17943	0.0302284460110281	0.18571158990057	316064/171373/691209	Oxsr1/Slc12a5/Slc12a6
GO:0010807	regulation of synaptic vesicle priming	3/1288	10/17943	0.0302284460110281	0.18571158990057	84556/116470/25558	Rims1/Stx1a/Stxbp1
GO:0014816	skeletal muscle satellite cell differentiation	3/1288	10/17943	0.0302284460110281	0.18571158990057	24338/84410/299138	Ephb1/Klf5/Six4
GO:0016559	peroxisome fission	3/1288	10/17943	0.0302284460110281	0.18571158990057	85249/289233/89868	Pex11a/Pex19/Sec16b
GO:0048207	vesicle targeting, rough ER to cis-Golgi	3/1288	10/17943	0.0302284460110281	0.18571158990057	301555/89868/360709	Cul3/Sec16b/Tfg
GO:0048208	COPII vesicle coating	3/1288	10/17943	0.0302284460110281	0.18571158990057	301555/89868/360709	Cul3/Sec16b/Tfg
GO:0051124	synaptic growth at neuromuscular junction	3/1288	10/17943	0.0302284460110281	0.18571158990057	83469/171093/299138	Lrp4/Shank2/Six4
GO:0061476	response to anticoagulant	3/1288	10/17943	0.0302284460110281	0.18571158990057	81732/300027/140586	Actr3/Gpihbp1/Sox9
GO:0072050	S-shaped body morphogenesis	3/1288	10/17943	0.0302284460110281	0.18571158990057	29577/24629/498328	Hes1/Pdgfrb/Pkd2
GO:0072177	mesonephric duct development	3/1288	10/17943	0.0302284460110281	0.18571158990057	25236/498328/303586	Gpc3/Pkd2/Wnt9b
GO:0097104	postsynaptic membrane assembly	3/1288	10/17943	0.0302284460110281	0.18571158990057	83501/83469/60391	Cdh2/Lrp4/Nrxn1
GO:0097119	postsynaptic density protein 95 clustering	3/1288	10/17943	0.0302284460110281	0.18571158990057	83501/56725/60391	Cdh2/Cript/Nrxn1
GO:0098598	learned vocalization behavior or vocal learning	3/1288	10/17943	0.0302284460110281	0.18571158990057	29424/60391/363071	Htt/Nrxn1/Stra6
GO:0098789	pre-mRNA cleavage required for polyadenylation	3/1288	10/17943	0.0302284460110281	0.18571158990057	299811/683927/309338	Cpsf6/Cstf2/Cstf2t
GO:0099004	calmodulin dependent kinase signaling pathway	3/1288	10/17943	0.0302284460110281	0.18571158990057	83506/29424/65248	Camkk2/Htt/Prkaa1
GO:1902513	regulation of organelle transport along microtubule	3/1288	10/17943	0.0302284460110281	0.18571158990057	29430/25328/24587	Hap1/Lamp1/Nefh
GO:1905146	lysosomal protein catabolic process	3/1288	10/17943	0.0302284460110281	0.18571158990057	29216/303332/25479	Lrp2/Tmem199/Vps35
GO:0002062	chondrocyte differentiation	15/1288	123/17943	0.0302418769094254	0.18571158990057	305104/362339/498392/305604/295106/312952/114593/685072/315478/140586/116487/29591/81810/298683/114850	Col9a1/Creb3l2/Cytl1/Efemp1/Ift80/Impad1/Nppc/Rarg/Snx19/Sox9/Tgfbi/Tgfbr1/Tgfbr2/Vwa1/Wnt7a
GO:0051952	regulation of amine transport	15/1288	123/17943	0.0302418769094254	0.18571158990057	293551/24318/24410/24414/25468/24413/29480/363061/29219/116470/25558/117559/192189/64440/25007	Arl6ip1/Drd2/Grin2b/Grm1/Kcna2/Nr3c1/Rgs4/Sdhd/Snca/Stx1a/Stxbp1/Sv2a/Syt17/Syt4/Tacr2
GO:0007019	microtubule depolymerization	8/1288	52/17943	0.0308839095500354	0.189250282801815	296580/289400/114514/84488/25152/29456/361828/29332	Camsap1/Camsap2/Clasp2/Fgf13/Map1a/Map1b/Specc1l/Stmn1
GO:0051954	positive regulation of amine transport	8/1288	52/17943	0.0308839095500354	0.189250282801815	293551/24318/24410/24413/116470/25558/64440/25007	Arl6ip1/Drd2/Grin2b/Nr3c1/Stx1a/Stxbp1/Syt4/Tacr2
GO:0031333	negative regulation of protein complex assembly	17/1288	145/17943	0.0309563478085868	0.189485575484979	25230/691149/493810/503000/260321/362051/58923/312703/81531/315655/29219/83805/29332/25558/25566/300838/25479	Add3/Capza1/Capza2/Ctnnbip1/Fkbp4/Lmo4/Mefv/Pex5/Pfn2/Rdx/Snca/Src/Stmn1/Stxbp1/Tmod1/Tmod3/Vps35
GO:0030336	negative regulation of cell migration	29/1288	281/17943	0.030988169365896	0.189485575484979	287537/312566/25367/81722/89805/360678/24770/114492/114514/84032/114489/24316/24318/498003/114300/24484/361749/362317/25094/246297/314824/305471/81531/24924/302495/501099/500287/498130/64531	Abr/Adamts9/Adarb1/Ager/Angpt2/Arhgdia/Ccl2/Ccl28/Clasp2/Col3a1/Dag1/Drd1/Drd2/Dusp3/Gtpbp4/Igfbp3/Il33/Krit1/Mitf/Myocd/Osbpl8/Patz1/Pfn2/Ptn/Rap2c/Srf/Srgap3/Stard13/Synj2bp
GO:0048644	muscle organ morphogenesis	12/1288	92/17943	0.031441171779106	0.192051488765367	25367/84032/25022/25639/300054/29216/299766/305066/296272/29591/311098/314930	Adarb1/Col3a1/Fgfr2/Fkbp1a/Foxh1/Lrp2/Myf5/Prox1/Tcf15/Tgfbr1/Xirp2/Zfpm2
GO:0045765	regulation of angiogenesis	31/1288	305/17943	0.0317354328843178	0.193037893880073	312566/89805/300455/24770/29184/64157/94268/84050/24356/25584/302415/24483/24511/362317/303604/170910/24605/292756/316348/361632/24924/81762/25537/296789/85385/292401/24790/498130/64531/81810/292406	Adamts9/Angpt2/Bmper/Ccl2/Cd36/Ddah1/Efna1/Enpp2/Ets1/F3/Foxo4/Igf2/Itgb1/Krit1/Map3k3/Mtdh/Nras/Pak4/Pdcl3/Pik3c2a/Ptn/Rock1/Rock2/Sema3e/Shc1/Smoc2/Sp1/Stard13/Synj2bp/Tgfbr2/Thbs2
GO:0030850	prostate gland development	9/1288	62/17943	0.0320120476312959	0.193037893880073	25022/260321/314850/297804/50692/24684/685072/140586/246334	Fgfr2/Fkbp4/Frs2/Plag1/Plaur/Prlr/Rarg/Sox9/Tp63
GO:0060443	mammary gland morphogenesis	9/1288	62/17943	0.0320120476312959	0.193037893880073	360635/303828/25022/24413/362938/89803/266803/83805/81810	Etv4/Etv5/Fgfr2/Nr3c1/Scrib/Sfrp4/Sostdc1/Src/Tgfbr2
GO:0030307	positive regulation of cell growth	21/1288	190/17943	0.0320266650894563	0.193037893880073	113976/24225/54245/84394/25183/117282/307833/304495/29456/81707/24413/25503/29431/84556/116839/24782/501099/192189/64440/29591/24882	Acsl4/Bdnf/Crk/Dcx/Gdi1/Hnrnpk/Ist1/Kdm2b/Map1b/Mmp14/Nr3c1/Ocm2/Pak1/Rims1/Rims2/Slc9a1/Srf/Syt17/Syt4/Tgfbr1/Wnt3
GO:0046328	regulation of JNK cascade	21/1288	190/17943	0.0320266650894563	0.193037893880073	81722/500430/54245/79128/363062/498003/316539/24338/364754/362077/309168/29431/192256/306886/89803/360600/65189/303285/114850/311071/291259	Ager/Ankrd6/Crk/Dab2/Dixdc1/Dusp3/Epha4/Ephb1/Fzd8/Il1f10/Map3k11/Pak1/Pja2/Ripk1/Sfrp4/Spag9/Stk3/Traf4/Wnt7a/Zeb2/Zmynd11
GO:0003416	endochondral bone growth	7/1288	43/17943	0.0320619988567668	0.193037893880073	305104/685781/25022/114593/685072/81810/298683	Col9a1/Ddr2/Fgfr2/Nppc/Rarg/Tgfbr2/Vwa1
GO:0016925	protein sumoylation	7/1288	43/17943	0.0320619988567668	0.193037893880073	498999/315689/83614/116470/690244/308508/25573	Ahrr/Hmg20a/Pias3/Stx1a/Sumo2/Uba2/Ube2i
GO:0072666	establishment of protein localization to vacuole	7/1288	43/17943	0.0320619988567668	0.193037893880073	309969/312689/619385/25489/29448/64088/499508	Ap3b1/M6pr/Ncoa4/Nedd4/Rab7a/Snx16/Zfyve16
GO:0097106	postsynaptic density organization	7/1288	43/17943	0.0320619988567668	0.193037893880073	363058/83501/56725/266777/60391/171093/192117	Cadm1/Cdh2/Cript/Nptx1/Nrxn1/Shank2/Syngap1
GO:0010543	regulation of platelet activation	6/1288	34/17943	0.03213943384378	0.193037893880073	287454/25441/81515/54320/25651/64060	Alox12/Fcer1g/Lyn/Pdpn/Selp/Vps33b
GO:0035116	embryonic hindlimb morphogenesis	6/1288	34/17943	0.03213943384378	0.193037893880073	25236/685072/307724/246334/24882/114850	Gpc3/Rarg/Rpgrip1l/Tp63/Wnt3/Wnt7a
GO:0044818	mitotic G2/M transition checkpoint	6/1288	34/17943	0.03213943384378	0.193037893880073	25405/314374/302415/498411/84019/85482	Ccng1/Foxn3/Foxo4/Hus1/Nae1/Nbn
GO:0051150	regulation of smooth muscle cell differentiation	6/1288	34/17943	0.03213943384378	0.193037893880073	25022/302415/84410/246297/311658/361400	Fgfr2/Foxo4/Klf5/Myocd/Nfatc2/Nfatc3
GO:0051491	positive regulation of filopodium assembly	6/1288	34/17943	0.03213943384378	0.193037893880073	81732/24948/306439/85428/501099/29591	Actr3/Fmr1/Gpm6a/Rhoq/Srf/Tgfbr1
GO:0090218	positive regulation of lipid kinase activity	6/1288	34/17943	0.03213943384378	0.193037893880073	59319/305831/81515/24629/83805/295378	Ambra1/Atg14/Lyn/Pdgfrb/Src/Vav3
GO:0090314	positive regulation of protein targeting to membrane	6/1288	34/17943	0.03213943384378	0.193037893880073	81732/362461/24770/64152/65261/29431	Actr3/C2cd5/Ccl2/Chp1/Myo1c/Pak1
GO:0034599	cellular response to oxidative stress	33/1288	329/17943	0.0322558641540137	0.193535184924082	81722/24192/29184/311607/309361/54245/288753/24356/303828/25584/29244/27100/64045/252939/297893/25060/362510/24587/117520/24629/361659/65248/78975/364064/84014/306886/252855/310791/29715/29219/83805/287110/114590	Ager/Akr1b1/Cd36/Chd6/Chuk/Crk/Diablo/Ets1/Etv5/F3/Gch1/Gfer/Glrx/Gpr37l1/Hdac1/Hk3/Melk/Nefh/Oxr1/Pdgfrb/Plekha1/Prkaa1/Prkaa2/Pycr2/Ralbp1/Ripk1/Sfpq/Slc25a24/Slc8a1/Snca/Src/Tbc1d24/Ubqln1
GO:0009064	glutamine family amino acid metabolic process	10/1288	72/17943	0.0323197768722506	0.193716662628052	362826/313560/64157/24380/29739/24398/24399/24401/64313/364064	Atcay/Ctps1/Ddah1/Gad2/Gclm/Gls/Glud1/Got1/Oat/Pycr2
GO:0008380	RNA splicing	34/1288	341/17943	0.0324422761649096	0.194248550523298	65160/287765/500409/24948/362152/64200/117282/117280/317612/170843/64015/360602/81738/309651/499691/291078/313323/29497/310820/300996/84486/252855/287768/171365/304092/689890/494445/362264/360972/500116/117259/316211/685928/58821	Clns1a/Ddx5/Esrp1/Fmr1/Hnrnpa3/Hnrnpf/Hnrnpk/Hnrnpu/Htatsf1/Khdrbs2/Khdrbs3/Luc7l3/Nup98/Ppil1/Prpf38b/Prpf4b/Psip1/Ptbp1/Ptbp2/Rbm5/Sf3b1/Sfpq/Smndc1/Snrpb/Son/Srsf1/Srsf2/Srsf6/Thoc5/Tra2a/Tra2b/Usp49/Zc3h10/Zranb2
GO:0000375	RNA splicing, via transesterification reactions	27/1288	259/17943	0.0326223029707437	0.194718600927032	65160/287765/500409/24948/117282/117280/317612/170843/64015/360602/81738/309651/313323/29497/310820/300996/84486/252855/171365/304092/689890/494445/362264/500116/117259/316211/685928	Clns1a/Ddx5/Esrp1/Fmr1/Hnrnpk/Hnrnpu/Htatsf1/Khdrbs2/Khdrbs3/Luc7l3/Nup98/Ppil1/Psip1/Ptbp1/Ptbp2/Rbm5/Sf3b1/Sfpq/Snrpb/Son/Srsf1/Srsf2/Srsf6/Tra2a/Tra2b/Usp49/Zc3h10
GO:0000377	RNA splicing, via transesterification reactions with bulged adenosine as nucleophile	27/1288	259/17943	0.0326223029707437	0.194718600927032	65160/287765/500409/24948/117282/117280/317612/170843/64015/360602/81738/309651/313323/29497/310820/300996/84486/252855/171365/304092/689890/494445/362264/500116/117259/316211/685928	Clns1a/Ddx5/Esrp1/Fmr1/Hnrnpk/Hnrnpu/Htatsf1/Khdrbs2/Khdrbs3/Luc7l3/Nup98/Ppil1/Psip1/Ptbp1/Ptbp2/Rbm5/Sf3b1/Sfpq/Snrpb/Son/Srsf1/Srsf2/Srsf6/Tra2a/Tra2b/Usp49/Zc3h10
GO:0000398	mRNA splicing, via spliceosome	27/1288	259/17943	0.0326223029707437	0.194718600927032	65160/287765/500409/24948/117282/117280/317612/170843/64015/360602/81738/309651/313323/29497/310820/300996/84486/252855/171365/304092/689890/494445/362264/500116/117259/316211/685928	Clns1a/Ddx5/Esrp1/Fmr1/Hnrnpk/Hnrnpu/Htatsf1/Khdrbs2/Khdrbs3/Luc7l3/Nup98/Ppil1/Psip1/Ptbp1/Ptbp2/Rbm5/Sf3b1/Sfpq/Snrpb/Son/Srsf1/Srsf2/Srsf6/Tra2a/Tra2b/Usp49/Zc3h10
GO:0034655	nucleobase-containing compound catabolic process	40/1288	413/17943	0.0327539958727226	0.195302064509477	26759/311352/305035/299347/29619/361052/306492/287765/310461/497778/363854/24334/24948/25060/117280/24484/289014/295922/679712/367323/26295/63885/81744/290029/117017/65248/78975/29497/359726/81762/25537/79049/361836/24779/156767/308971/192178/313449/361920/288105	Acot7/Adal/Angel2/Brf1/Btg2/Cdadc1/Cnot7/Ddx5/Dhx36/Dut/Elavl1/Eno2/Fmr1/Hk3/Hnrnpu/Igfbp3/Mapkapk2/Mtch2/Myef2/Nudt12/Ogt/Pde10a/Pde7a/Pnp/Polr2g/Prkaa1/Prkaa2/Ptbp1/Rnasel/Rock1/Rock2/Secisbp2/Slc25a16/Slc4a1/Tnfrsf1b/Tnrc6a/Tnrc6b/Upf3b/Ythdf3/Zbtb20
GO:0045927	positive regulation of growth	31/1288	306/17943	0.0329807220804348	0.196450388044329	113976/24225/54245/84394/24318/25022/25183/117282/24483/307833/304495/29456/81707/24413/25503/29431/312703/305066/84556/116839/24782/501099/25126/192189/64440/304741/29591/81810/24882/83807/314930	Acsl4/Bdnf/Crk/Dcx/Drd2/Fgfr2/Gdi1/Hnrnpk/Igf2/Ist1/Kdm2b/Map1b/Mmp14/Nr3c1/Ocm2/Pak1/Pex5/Prox1/Rims1/Rims2/Slc9a1/Srf/Stat5b/Syt17/Syt4/Tfcp2l1/Tgfbr1/Tgfbr2/Wnt3/Ybx3/Zfpm2
GO:0060491	regulation of cell projection assembly	21/1288	191/17943	0.0336467940976191	0.200020650680803	81732/305156/306400/171415/365601/303653/261738/291130/24948/306439/29430/29424/84410/60391/81531/315655/85428/83805/501099/29591/83532	Actr3/Arhgap24/Arhgap35/Atg3/Atg5/Cdc42ep4/Clrn1/Dcdc2/Fmr1/Gpm6a/Hap1/Htt/Klf5/Nrxn1/Pfn2/Rdx/Rhoq/Src/Srf/Tgfbr1/Vdac3
GO:0030516	regulation of axon extension	14/1288	114/17943	0.0336843952919184	0.200020650680803	690853/81732/24225/114514/25183/29456/25503/29431/304271/296787/246262/296789/501099/24882	Aatk/Actr3/Bdnf/Clasp2/Gdi1/Map1b/Ocm2/Pak1/Rnf6/Sema3c/Sema3d/Sema3e/Srf/Wnt3
GO:2000181	negative regulation of blood vessel morphogenesis	14/1288	114/17943	0.0336843952919184	0.200020650680803	312566/89805/24770/29184/302415/362317/24924/81762/25537/296789/85385/498130/64531/292406	Adamts9/Angpt2/Ccl2/Cd36/Foxo4/Krit1/Ptn/Rock1/Rock2/Sema3e/Shc1/Stard13/Synj2bp/Thbs2
GO:0097061	dendritic spine organization	12/1288	93/17943	0.033834722391538	0.200706177980319	81732/310461/94268/316539/79208/24338/24410/29546/29433/171093/25479/114850	Actr3/Dhx36/Efna1/Epha4/Epha5/Ephb1/Grin2b/Homer1/Pak3/Shank2/Vps35/Wnt7a
GO:0001662	behavioral fear response	8/1288	53/17943	0.0341716054528601	0.201665043872571	79123/24225/24316/117045/29707/24410/289584/83532	Asic1/Bdnf/Drd1/Eif4e/Gabra5/Grin2b/Usp46/Vdac3
GO:0050850	positive regulation of calcium-mediated signaling	8/1288	53/17943	0.0341716054528601	0.201665043872571	24242/290614/29430/29424/498328/29497/24782/59299	Calm1/Cherp/Hap1/Htt/Pkd2/Ptbp1/Slc9a1/Trdn
GO:0060428	lung epithelium development	8/1288	53/17943	0.0341716054528601	0.201665043872571	25022/363185/360801/29748/299116/140586/362264/363071	Fgfr2/Foxp4/Ncor2/Ppp3r1/Sav1/Sox9/Srsf6/Stra6
GO:0061077	chaperone-mediated protein folding	8/1288	53/17943	0.0341716054528601	0.201665043872571	299809/315447/361384/25639/260321/291671/289233/311854	Cct2/Chordc1/Dnajb1/Fkbp1a/Fkbp4/Hspa9/Pex19/Tor1b
GO:0120193	tight junction organization	8/1288	53/17943	0.0341716054528601	0.201665043872571	24511/170910/65261/501083/81762/25537/501099/29591	Itgb1/Mtdh/Myo1c/Pdcd6ip/Rock1/Rock2/Srf/Tgfbr1
GO:0014902	myotube differentiation	15/1288	125/17943	0.0342722012201591	0.202051481373766	24225/24251/312495/308468/29546/84410/81707/679712/299766/246297/311658/361400/24660/299138/59299	Bdnf/Cd53/Cyp26b1/Dyrk1b/Homer1/Klf5/Mmp14/Myef2/Myf5/Myocd/Nfatc2/Nfatc3/Pmp22/Six4/Trdn
GO:1903312	negative regulation of mRNA metabolic process	11/1288	83/17943	0.0346662055768461	0.20416514522945	305035/361167/363854/24948/117282/117280/289014/29497/79049/362264/117259	Angel2/Bag4/Elavl1/Fmr1/Hnrnpk/Hnrnpu/Mapkapk2/Ptbp1/Secisbp2/Srsf6/Tra2b
GO:0051058	negative regulation of small GTPase mediated signal transduction	9/1288	63/17943	0.0350608403538019	0.20621367613772	305156/306400/303836/315795/301555/24511/24673/29332/192117	Arhgap24/Arhgap35/Bcl6/Cgnl1/Cul3/Itgb1/Ppp2cb/Stmn1/Syngap1
GO:0055013	cardiac muscle cell development	13/1288	104/17943	0.0350857123633694	0.20621367613772	365601/89843/117280/309957/246297/24413/29431/24629/305066/29480/29715/114901/501099	Atg5/Cxadr/Hnrnpu/Mef2a/Myocd/Nr3c1/Pak1/Pdgfrb/Prox1/Rgs4/Slc8a1/Sorbs2/Srf
GO:0060065	uterus development	5/1288	26/17943	0.0351286078974433	0.20625511208356	246297/83805/363071/114850/303586	Myocd/Src/Stra6/Wnt7a/Wnt9b
GO:0009746	response to hexose	30/1288	296/17943	0.0352917035327921	0.206644685828784	64532/81722/89805/309135/25293/25402/24770/79208/29739/25051/64045/117282/309957/266777/60391/26295/170911/64534/24672/65248/78975/360571/295347/25351/84395/29715/501099/81810/117259/288105	Adcy5/Ager/Angpt2/Ano1/Aqp4/Casp3/Ccl2/Epha5/Gclm/Glp1r/Glrx/Hnrnpk/Mef2a/Nptx1/Nrxn1/Ogt/Pik3ca/Pim3/Ppp2ca/Prkaa1/Prkaa2/Rab34/Rap1a/Slc2a2/Slc34a2/Slc8a1/Srf/Tgfbr2/Tra2b/Zbtb20
GO:0043491	protein kinase B signaling	21/1288	192/17943	0.0353272554045458	0.206644685828784	361167/365948/24770/114489/24318/25584/24483/24511/361807/170910/60391/25054/314824/170911/361659/315427/140586/83805/65189/29591/25232	Bag4/Bank1/Ccl2/Dag1/Drd2/F3/Igf2/Itgb1/Lemd2/Mtdh/Nrxn1/Ntrk2/Osbpl8/Pik3ca/Plekha1/Sesn3/Sox9/Src/Stk3/Tgfbr1/Tyro3
GO:0045732	positive regulation of protein catabolic process	23/1288	215/17943	0.0357271950525662	0.206644685828784	368062/79128/297504/24948/25236/361749/29216/25489/25502/289990/29448/315655/362900/313806/303614/500616/140586/690244/156767/114590/317396/310306/25479	Ankib1/Dab2/Edem1/Fmr1/Gpc3/Il33/Lrp2/Nedd4/Oaz1/Psmc6/Rab7a/Rdx/Rnf19a/Rnf19b/Smurf2/Socs5/Sox9/Sumo2/Tnfrsf1b/Ubqln1/Ubqln2/Usp13/Vps35
GO:0033866	nucleoside bisphosphate biosynthetic process	7/1288	44/17943	0.0358525374749796	0.206644685828784	26759/113976/309449/315851/360511/289950/29219	Acot7/Acsl4/Elovl3/Elovl4/Pank3/Pdhb/Snca
GO:0034030	ribonucleoside bisphosphate biosynthetic process	7/1288	44/17943	0.0358525374749796	0.206644685828784	26759/113976/309449/315851/360511/289950/29219	Acot7/Acsl4/Elovl3/Elovl4/Pank3/Pdhb/Snca
GO:0034033	purine nucleoside bisphosphate biosynthetic process	7/1288	44/17943	0.0358525374749796	0.206644685828784	26759/113976/309449/315851/360511/289950/29219	Acot7/Acsl4/Elovl3/Elovl4/Pank3/Pdhb/Snca
GO:0006349	regulation of gene expression by genetic imprinting	4/1288	18/17943	0.035949136342477	0.206644685828784	83726/306819/305624/309457	Ctcf/Kdm1b/Pcgf3/Pcgf6
GO:0006613	cotranslational protein targeting to membrane	4/1288	18/17943	0.035949136342477	0.206644685828784	293551/361273/81784/312903	Arl6ip1/Sec61a2/Ssr3/Tram1
GO:0009084	glutamine family amino acid biosynthetic process	4/1288	18/17943	0.035949136342477	0.206644685828784	24398/24399/64313/364064	Gls/Glud1/Oat/Pycr2
GO:0010869	regulation of receptor biosynthetic process	4/1288	18/17943	0.035949136342477	0.206644685828784	54281/297893/117282/287275	Furin/Hdac1/Hnrnpk/Sec24a
GO:0035988	chondrocyte proliferation	4/1288	18/17943	0.035949136342477	0.206644685828784	305104/685781/81707/65205	Col9a1/Ddr2/Mmp14/Mmp16
GO:0060044	negative regulation of cardiac muscle cell proliferation	4/1288	18/17943	0.035949136342477	0.206644685828784	89843/306886/299116/81810	Cxadr/Ripk1/Sav1/Tgfbr2
GO:0061081	positive regulation of myeloid leukocyte cytokine production involved in immune response	4/1288	18/17943	0.035949136342477	0.206644685828784	29184/310461/25441/293546	Cd36/Dhx36/Fcer1g/Gprc5b
GO:0070935	3'-UTR-mediated mRNA stabilization	4/1288	18/17943	0.035949136342477	0.206644685828784	305035/363854/289014/29497	Angel2/Elavl1/Mapkapk2/Ptbp1
GO:0072537	fibroblast activation	4/1288	18/17943	0.035949136342477	0.206644685828784	83425/29739/246297/24629	Akap12/Gclm/Myocd/Pdgfrb
GO:0072578	neurotransmitter-gated ion channel clustering	4/1288	18/17943	0.035949136342477	0.206644685828784	64845/60391/691429/260323	Gphn/Nrxn1/Shisa7/Snx27
GO:0097091	synaptic vesicle clustering	4/1288	18/17943	0.035949136342477	0.206644685828784	83501/60391/65178/24949	Cdh2/Nrxn1/Snap91/Syn1
GO:0140131	positive regulation of lymphocyte chemotaxis	4/1288	18/17943	0.035949136342477	0.206644685828784	287561/306748/316064/116477	Ccl7/Cxcl14/Oxsr1/Wnk1
GO:1900037	regulation of cellular response to hypoxia	4/1288	18/17943	0.035949136342477	0.206644685828784	85265/64157/26295/25537	Ajuba/Ddah1/Ogt/Rock2
GO:1902043	positive regulation of extrinsic apoptotic signaling pathway via death domain receptors	4/1288	18/17943	0.035949136342477	0.206644685828784	25389/25263/65189/311622	Atf3/Mal/Stk3/Stk4
GO:1903392	negative regulation of adherens junction organization	4/1288	18/17943	0.035949136342477	0.206644685828784	114514/81707/315655/83805	Clasp2/Mmp14/Rdx/Src
GO:0034332	adherens junction organization	15/1288	126/17943	0.0364275170864179	0.208727013783986	85265/83501/114514/366474/498003/84050/289992/365895/679221/81707/315655/81762/83805/170908/305679	Ajuba/Cdh2/Clasp2/Col16a1/Dusp3/Enpp2/Fermt2/Hipk1/Mapre2/Mmp14/Rdx/Rock1/Src/Tesk2/Vcl
GO:0031338	regulation of vesicle fusion	6/1288	35/17943	0.0365162672745418	0.208727013783986	362461/84556/25558/64440/25624/306991	C2cd5/Rims1/Stxbp1/Syt4/Vamp1/Vps41
GO:0034243	regulation of transcription elongation from RNA polymerase II promoter	6/1288	35/17943	0.0365162672745418	0.208727013783986	362844/362962/79128/117280/361531/291259	Brd4/Cbx7/Dab2/Hnrnpu/Paf1/Zmynd11
GO:1905476	negative regulation of protein localization to membrane	6/1288	35/17943	0.0365162672745418	0.208727013783986	54241/79128/25183/24414/26295/85428	Cltc/Dab2/Gdi1/Grm1/Ogt/Rhoq
GO:0007596	blood coagulation	18/1288	159/17943	0.0365290411679655	0.208727013783986	287454/315272/309969/29184/60327/25584/25441/304091/81515/54320/85253/25651/24779/501099/25558/315388/25232/64060	Alox12/Ano6/Ap3b1/Cd36/F13a1/F3/Fcer1g/Il10rb/Lyn/Pdpn/Plg/Selp/Slc4a1/Srf/Stxbp1/Tmprss6/Tyro3/Vps33b
GO:0019827	stem cell population maintenance	18/1288	159/17943	0.0365290411679655	0.208727013783986	297867/83501/117045/363854/29577/306548/304495/312849/361531/296653/305066/24924/299116/140586/313304/246334/114850/303586	Arid1a/Cdh2/Eif4e/Elavl1/Hes1/Hook3/Kdm2b/Med21/Paf1/Phf19/Prox1/Ptn/Sav1/Sox9/Stag2/Tp63/Wnt7a/Wnt9b
GO:2000146	negative regulation of cell motility	30/1288	297/17943	0.0366697248449773	0.209323012656746	287537/312566/25367/81722/89805/360678/24770/114492/114514/84032/54245/114489/24316/24318/498003/114300/24484/361749/362317/25094/246297/314824/305471/81531/24924/302495/501099/500287/498130/64531	Abr/Adamts9/Adarb1/Ager/Angpt2/Arhgdia/Ccl2/Ccl28/Clasp2/Col3a1/Crk/Dag1/Drd1/Drd2/Dusp3/Gtpbp4/Igfbp3/Il33/Krit1/Mitf/Myocd/Osbpl8/Patz1/Pfn2/Ptn/Rap2c/Srf/Srgap3/Stard13/Synj2bp
GO:0097366	response to bronchodilator	11/1288	84/17943	0.0374074950232229	0.213111610261014	79123/24242/54245/24316/24318/24410/297893/308118/29480/25549/291324	Asic1/Calm1/Crk/Drd1/Drd2/Grin2b/Hdac1/Rgs17/Rgs4/Slc18a2/Trdmt1
GO:1904427	positive regulation of calcium ion transmembrane transport	11/1288	84/17943	0.0374074950232229	0.213111610261014	116600/24242/24316/29430/29424/63883/498328/24782/29219/59299/89821	Cacnb2/Calm1/Drd1/Hap1/Htt/Kcne3/Pkd2/Slc9a1/Snca/Trdn/Trpc1
GO:0043122	regulation of I-kappaB kinase/NF-kappaB signaling	20/1288	182/17943	0.0376449680679578	0.213865954078661	85265/170699/83477/362844/29184/309361/310461/293546/297893/362077/362535/303604/170910/310677/306886/308267/299827/25573/293067/291259	Ajuba/Atp2c1/Bcl10/Brd4/Cd36/Chuk/Dhx36/Gprc5b/Hdac1/Il1f10/Lurap1l/Map3k3/Mtdh/Otud7b/Ripk1/Tab2/Tbk1/Ube2i/Zfand6/Zmynd11
GO:0002209	behavioral defense response	8/1288	54/17943	0.0376885779346129	0.213865954078661	79123/24225/24316/117045/29707/24410/289584/83532	Asic1/Bdnf/Drd1/Eif4e/Gabra5/Grin2b/Usp46/Vdac3
GO:0010712	regulation of collagen metabolic process	8/1288	54/17943	0.0376885779346129	0.213865954078661	81722/24770/24401/360904/24511/114593/24629/295347	Ager/Ccl2/Got1/Idua/Itgb1/Nppc/Pdgfrb/Rap1a
GO:0031641	regulation of myelination	8/1288	54/17943	0.0376885779346129	0.213865954078661	83501/114489/293736/24924/685072/308831/156767/316256	Cdh2/Dag1/Myrf/Ptn/Rarg/Tenm4/Tnfrsf1b/Tnfrsf21
GO:0007249	I-kappaB kinase/NF-kappaB signaling	22/1288	205/17943	0.0381517574738512	0.216280997541418	85265/170699/83477/362844/29184/309361/310461/293546/297893/362077/362535/303604/170910/310677/306886/81762/25537/308267/299827/25573/293067/291259	Ajuba/Atp2c1/Bcl10/Brd4/Cd36/Chuk/Dhx36/Gprc5b/Hdac1/Il1f10/Lurap1l/Map3k3/Mtdh/Otud7b/Ripk1/Rock1/Rock2/Tab2/Tbk1/Ube2i/Zfand6/Zmynd11
GO:1901607	alpha-amino acid biosynthetic process	9/1288	64/17943	0.0383032844285816	0.216926278151633	298934/64203/24398/24399/24401/64313/300901/293820/364064	Adi1/Bcat2/Gls/Glud1/Got1/Oat/Plod2/Psat1/Pycr2
GO:0045216	cell-cell junction organization	17/1288	149/17943	0.038754072790527	0.217734066721109	83501/311163/89843/24511/24564/170910/65261/116690/501083/24660/81762/25537/317435/501099/29591/305679/311098	Cdh2/Ctnnd1/Cxadr/Itgb1/Mpz/Mtdh/Myo1c/Nfasc/Pdcd6ip/Pmp22/Rock1/Rock2/Shroom2/Srf/Tgfbr1/Vcl/Xirp2
GO:0009749	response to glucose	29/1288	287/17943	0.0392554031583267	0.217734066721109	64532/81722/89805/309135/25293/25402/24770/79208/29739/25051/64045/117282/309957/266777/60391/26295/170911/64534/24672/65248/78975/360571/295347/25351/29715/501099/81810/117259/288105	Adcy5/Ager/Angpt2/Ano1/Aqp4/Casp3/Ccl2/Epha5/Gclm/Glp1r/Glrx/Hnrnpk/Mef2a/Nptx1/Nrxn1/Ogt/Pik3ca/Pim3/Ppp2ca/Prkaa1/Prkaa2/Rab34/Rap1a/Slc2a2/Slc8a1/Srf/Tgfbr2/Tra2b/Zbtb20
GO:0001865	NK T cell differentiation	3/1288	11/17943	0.0393919296935478	0.217734066721109	309969/309871/81810	Ap3b1/Prdm1/Tgfbr2
GO:0009265	2'-deoxyribonucleotide biosynthetic process	3/1288	11/17943	0.0393919296935478	0.217734066721109	361052/497778/689030	Cdadc1/Dut/Tbpl1
GO:0018206	peptidyl-methionine modification	3/1288	11/17943	0.0393919296935478	0.217734066721109	64370/310399/64472	Metap2/Naa15/Naa35
GO:0032463	negative regulation of protein homooligomerization	3/1288	11/17943	0.0393919296935478	0.217734066721109	312703/83805/25479	Pex5/Src/Vps35
GO:0035338	long-chain fatty-acyl-CoA biosynthetic process	3/1288	11/17943	0.0393919296935478	0.217734066721109	113976/309449/315851	Acsl4/Elovl3/Elovl4
GO:0043497	regulation of protein heterodimerization activity	3/1288	11/17943	0.0393919296935478	0.217734066721109	29184/497778/29577	Cd36/Dut/Hes1
GO:0043587	tongue morphogenesis	3/1288	11/17943	0.0393919296935478	0.217734066721109	312495/297893/299138	Cyp26b1/Hdac1/Six4
GO:0043589	skin morphogenesis	3/1288	11/17943	0.0393919296935478	0.217734066721109	501099/246334/114850	Srf/Tp63/Wnt7a
GO:0046385	deoxyribose phosphate biosynthetic process	3/1288	11/17943	0.0393919296935478	0.217734066721109	361052/497778/689030	Cdadc1/Dut/Tbpl1
GO:0060159	regulation of dopamine receptor signaling pathway	3/1288	11/17943	0.0393919296935478	0.217734066721109	24318/29480/25479	Drd2/Rgs4/Vps35
GO:0060947	cardiac vascular smooth muscle cell differentiation	3/1288	11/17943	0.0393919296935478	0.217734066721109	84410/246297/501099	Klf5/Myocd/Srf
GO:0070493	thrombin-activated receptor signaling pathway	3/1288	11/17943	0.0393919296935478	0.217734066721109	79242/29219/29332	Hpgd/Snca/Stmn1
GO:0070593	dendrite self-avoidance	3/1288	11/17943	0.0393919296935478	0.217734066721109	315615/114511/56064	Dscaml1/Emb/Nptn
GO:0071864	positive regulation of cell proliferation in bone marrow	3/1288	11/17943	0.0393919296935478	0.217734066721109	25022/303604/85385	Fgfr2/Map3k3/Shc1
GO:0072172	mesonephric tubule formation	3/1288	11/17943	0.0393919296935478	0.217734066721109	292155/299138/303586	Hs2st1/Six4/Wnt9b
GO:0086016	AV node cell action potential	3/1288	11/17943	0.0393919296935478	0.217734066721109	116600/89843/25665	Cacnb2/Cxadr/Scn5a
GO:0086027	AV node cell to bundle of His cell signaling	3/1288	11/17943	0.0393919296935478	0.217734066721109	116600/89843/25665	Cacnb2/Cxadr/Scn5a
GO:0097709	connective tissue replacement	3/1288	11/17943	0.0393919296935478	0.217734066721109	81722/81762/25537	Ager/Rock1/Rock2
GO:0098722	asymmetric stem cell division	3/1288	11/17943	0.0393919296935478	0.217734066721109	303828/84488/24459	Etv5/Fgf13/Hoxc4
GO:0098787	mRNA cleavage involved in mRNA processing	3/1288	11/17943	0.0393919296935478	0.217734066721109	299811/683927/309338	Cpsf6/Cstf2/Cstf2t
GO:0098935	dendritic transport	3/1288	11/17943	0.0393919296935478	0.217734066721109	117280/252855/171086	Hnrnpu/Sfpq/Trak2
GO:0099545	trans-synaptic signaling by trans-synaptic complex	3/1288	11/17943	0.0393919296935478	0.217734066721109	363058/114489/56064	Cadm1/Dag1/Nptn
GO:1990504	dense core granule exocytosis	3/1288	11/17943	0.0393919296935478	0.217734066721109	25558/64440/286931	Stxbp1/Syt4/Unc13c
GO:0031334	positive regulation of protein complex assembly	26/1288	252/17943	0.0395162321954185	0.218211516365104	81732/85265/81824/360854/361167/117028/29184/303653/65201/29167/310461/117271/25700/29456/25094/65261/300955/29431/81531/289990/309722/84556/305310/65178/83805/501099	Actr3/Ajuba/Arpc1a/Arpc5/Bag4/Bin1/Cd36/Cdc42ep4/Clip1/Dctn1/Dhx36/Hrk/Ide/Map1b/Mitf/Myo1c/Nck1/Pak1/Pfn2/Psmc6/Rhobtb1/Rims1/Slain2/Snap91/Src/Srf
GO:0001709	cell fate determination	7/1288	45/17943	0.0399274659674978	0.219429454801321	25389/312495/24370/29577/81737/305066/114850	Atf3/Cyp26b1/Foxg1/Hes1/Ntf3/Prox1/Wnt7a
GO:0010107	potassium ion import	7/1288	45/17943	0.0399274659674978	0.219429454801321	24211/276720/29713/25743/171373/691209/116477	Atp1a1/Kcnj14/Kcnj5/Kcnj6/Slc12a5/Slc12a6/Wnk1
GO:0010464	regulation of mesenchymal cell proliferation	7/1288	45/17943	0.0399274659674978	0.219429454801321	503000/25022/24924/140586/315870/81810/246334	Ctnnbip1/Fgfr2/Ptn/Sox9/Tbx18/Tgfbr2/Tp63
GO:0030857	negative regulation of epithelial cell differentiation	7/1288	45/17943	0.0399274659674978	0.219429454801321	363185/29577/171162/140586/362264/29591/246334	Foxp4/Hes1/Reg3a/Sox9/Srsf6/Tgfbr1/Tp63
GO:1901031	regulation of response to reactive oxygen species	7/1288	45/17943	0.0399274659674978	0.219429454801321	29184/29244/64045/252939/25060/306886/315427	Cd36/Gch1/Glrx/Gpr37l1/Hk3/Ripk1/Sesn3
GO:0060415	muscle tissue morphogenesis	11/1288	85/17943	0.040296725810323	0.221036568458149	25367/84032/25022/25639/300054/29216/299766/305066/29591/311098/314930	Adarb1/Col3a1/Fgfr2/Fkbp1a/Foxh1/Lrp2/Myf5/Prox1/Tgfbr1/Xirp2/Zfpm2
GO:0060420	regulation of heart growth	11/1288	85/17943	0.040296725810323	0.221036568458149	89843/25022/24413/29431/305066/29480/306886/299116/29591/81810/314930	Cxadr/Fgfr2/Nr3c1/Pak1/Prox1/Rgs4/Ripk1/Sav1/Tgfbr1/Tgfbr2/Zfpm2
GO:0007599	hemostasis	18/1288	161/17943	0.0405734644194546	0.221502216750809	287454/315272/309969/29184/60327/25584/25441/304091/81515/54320/85253/25651/24779/501099/25558/315388/25232/64060	Alox12/Ano6/Ap3b1/Cd36/F13a1/F3/Fcer1g/Il10rb/Lyn/Pdpn/Plg/Selp/Slc4a1/Srf/Stxbp1/Tmprss6/Tyro3/Vps33b
GO:0003413	chondrocyte differentiation involved in endochondral bone morphogenesis	5/1288	27/17943	0.0406510846174581	0.221502216750809	114593/685072/140586/81810/298683	Nppc/Rarg/Sox9/Tgfbr2/Vwa1
GO:0006376	mRNA splice site selection	5/1288	27/17943	0.0406510846174581	0.221502216750809	360602/313323/310820/689890/362264	Luc7l3/Psip1/Ptbp2/Srsf1/Srsf6
GO:1901380	negative regulation of potassium ion transmembrane transport	5/1288	27/17943	0.0406510846174581	0.221502216750809	117028/63883/316064/29480/260323	Bin1/Kcne3/Oxsr1/Rgs4/Snx27
GO:1903861	positive regulation of dendrite extension	5/1288	27/17943	0.0406510846174581	0.221502216750809	117282/84556/116839/192189/64440	Hnrnpk/Rims1/Rims2/Syt17/Syt4
GO:1904292	regulation of ERAD pathway	5/1288	27/17943	0.0406510846174581	0.221502216750809	297504/294331/114590/317396/310306	Edem1/Ube2g2/Ubqln1/Ubqln2/Usp13
GO:1904861	excitatory synapse assembly	5/1288	27/17943	0.0406510846174581	0.221502216750809	56064/266777/60391/171093/114850	Nptn/Nptx1/Nrxn1/Shank2/Wnt7a
GO:0060419	heart growth	14/1288	117/17943	0.0407175066360725	0.221654241422858	89843/25022/246297/24413/29431/305066/29480/306886/299116/114901/308831/29591/81810/314930	Cxadr/Fgfr2/Myocd/Nr3c1/Pak1/Prox1/Rgs4/Ripk1/Sav1/Sorbs2/Tenm4/Tgfbr1/Tgfbr2/Zfpm2
GO:0001824	blastocyst development	17/1288	150/17943	0.0409079334419235	0.222480386601917	300811/362844/301555/363519/305922/29150/312849/85482/291660/312563/84486/24790/501099/29591/313308/360972/295061	Bnip2/Brd4/Cul3/Hcfc1/Lats2/Matr3/Med21/Nbn/Ndufa2/Prickle2/Sf3b1/Sp1/Srf/Tgfbr1/Thoc2/Thoc5/Tm4sf1
GO:0006611	protein export from nucleus	15/1288	128/17943	0.0410286297733525	0.22292609604898	362013/690585/64152/360726/291671/291981/315170/303029/316013/313308/360972/117538/290280/361070/314879	Ahcyl1/Alyref/Chp1/Fyttd1/Hspa9/Nutf2/Poldip3/Ranbp17/Setd2/Thoc2/Thoc5/Wipf1/Xpo4/Xpo7/Xpot
GO:0001508	action potential	16/1288	139/17943	0.0410740441901692	0.222962311575692	117028/116600/29184/89843/24316/84488/24948/24410/25468/63883/29713/25054/24660/25665/78956/24782	Bin1/Cacnb2/Cd36/Cxadr/Drd1/Fgf13/Fmr1/Grin2b/Kcna2/Kcne3/Kcnj5/Ntrk2/Pmp22/Scn5a/Scn9a/Slc9a1
GO:0050685	positive regulation of mRNA processing	6/1288	36/17943	0.0412570221358599	0.223394948152424	25367/310461/81738/361531/500116/117259	Adarb1/Dhx36/Nup98/Paf1/Tra2a/Tra2b
GO:0050869	negative regulation of B cell activation	6/1288	36/17943	0.0412570221358599	0.223394948152424	365948/303836/25402/81515/309871/316256	Bank1/Bcl6/Casp3/Lyn/Prdm1/Tnfrsf21
GO:0032272	negative regulation of protein polymerization	10/1288	75/17943	0.0412702172203731	0.223394948152424	25230/691149/493810/260321/81531/315655/29219/29332/25566/300838	Add3/Capza1/Capza2/Fkbp4/Pfn2/Rdx/Snca/Stmn1/Tmod1/Tmod3
GO:0031124	mRNA 3'-end processing	8/1288	55/17943	0.0414402277435046	0.223893962850822	362013/299256/299811/683927/309338/310461/361531/311591	Ahcyl1/Cpsf2/Cpsf6/Cstf2/Cstf2t/Dhx36/Paf1/Rprd1b
GO:0045214	sarcomere organization	8/1288	55/17943	0.0414402277435046	0.223893962850822	366624/24511/25626/309760/305066/299138/501099/305675	Cfl2/Itgb1/Krt8/Mypn/Prox1/Six4/Srf/Synpo2l
GO:0030048	actin filament-based movement	13/1288	107/17943	0.0427444124273085	0.228813827352376	24211/117028/116600/257646/63883/29713/497974/65261/54320/81762/25665/24782/117538	Atp1a1/Bin1/Cacnb2/Frmd6/Kcne3/Kcnj5/Myo19/Myo1c/Pdpn/Rock1/Scn5a/Slc9a1/Wipf1
GO:1901800	positive regulation of proteasomal protein catabolic process	13/1288	107/17943	0.0427444124273085	0.228813827352376	368062/79128/297504/24948/361749/289990/362900/313806/500616/690244/114590/317396/310306	Ankib1/Dab2/Edem1/Fmr1/Il33/Psmc6/Rnf19a/Rnf19b/Socs5/Sumo2/Ubqln1/Ubqln2/Usp13
GO:1903532	positive regulation of secretion by cell	46/1288	495/17943	0.0430243385030098	0.228813827352376	29263/81722/83425/309135/171494/116600/363058/29184/309361/114514/79128/310461/24318/25441/296179/25051/64045/24399/310669/24410/361749/25196/25328/65153/81734/24413/501083/29497/299156/305853/360571/29448/84556/287275/25012/29219/360725/83805/498798/116470/25558/64440/25007/293294/25479/295322	Acvr2a/Ager/Akap12/Ano1/Ap1g1/Cacnb2/Cadm1/Cd36/Chuk/Clasp2/Dab2/Dhx36/Drd2/Fcer1g/Fermt1/Glp1r/Glrx/Glud1/Golph3l/Grin2b/Il33/Inhbb/Lamp1/Ncs1/Nell2/Nr3c1/Pdcd6ip/Ptbp1/Rab15/Rab2b/Rab34/Rab7a/Rims1/Sec24a/Snap25/Snca/Snx4/Src/Stam/Stx1a/Stxbp1/Syt4/Tacr2/Trim6/Vps35/Vtcn1
GO:0006474	N-terminal protein amino acid acetylation	4/1288	19/17943	0.0430268615215973	0.228813827352376	289482/310399/64472/288108	Naa11/Naa15/Naa35/Naa50
GO:0006883	cellular sodium ion homeostasis	4/1288	19/17943	0.0430268615215973	0.228813827352376	24211/117517/29715/24782	Atp1a1/C7/Slc8a1/Slc9a1
GO:0018279	protein N-linked glycosylation via asparagine	4/1288	19/17943	0.0430268615215973	0.228813827352376	94273/25596/294331/171129	Mgat2/Rpn1/Ube2g2/Uggt1
GO:0021535	cell migration in hindbrain	4/1288	19/17943	0.0430268615215973	0.228813827352376	64624/24511/289392/116665	Cul5/Itgb1/Plxna2/Rere
GO:0021542	dentate gyrus development	4/1288	19/17943	0.0430268615215973	0.228813827352376	29619/24316/289201/305066	Btg2/Drd1/Lmx1a/Prox1
GO:0035020	regulation of Rac protein signal transduction	4/1288	19/17943	0.0430268615215973	0.228813827352376	305156/54245/26295/308023	Arhgap24/Crk/Ogt/Ssx2ip
GO:0048199	vesicle targeting, to, from or within Golgi	4/1288	19/17943	0.0430268615215973	0.228813827352376	362162/301555/89868/360709	Arfgap2/Cul3/Sec16b/Tfg
GO:0060055	angiogenesis involved in wound healing	4/1288	19/17943	0.0430268615215973	0.228813827352376	114489/24356/78967/292401	Dag1/Ets1/Mcam/Smoc2
GO:0070932	histone H3 deacetylation	4/1288	19/17943	0.0430268615215973	0.228813827352376	304786/297893/252855/312398	Elk4/Hdac1/Sfpq/Smarcad1
GO:0072148	epithelial cell fate commitment	4/1288	19/17943	0.0430268615215973	0.228813827352376	500409/29577/54320/305066	Esrp1/Hes1/Pdpn/Prox1
GO:0090030	regulation of steroid hormone biosynthetic process	4/1288	19/17943	0.0430268615215973	0.228813827352376	24211/79128/24483/24413	Atp1a1/Dab2/Igf2/Nr3c1
GO:1905874	regulation of postsynaptic density organization	4/1288	19/17943	0.0430268615215973	0.228813827352376	83501/56725/266777/60391	Cdh2/Cript/Nptx1/Nrxn1
GO:2000001	regulation of DNA damage checkpoint	4/1288	19/17943	0.0430268615215973	0.228813827352376	362844/310363/290705/360972	Brd4/Fbxo4/Nek1/Thoc5
GO:2000773	negative regulation of cellular senescence	4/1288	19/17943	0.0430268615215973	0.228813827352376	303836/292263/303604/246334	Bcl6/Fbxo5/Map3k3/Tp63
GO:0017158	regulation of calcium ion-dependent exocytosis	17/1288	151/17943	0.0431467448025692	0.229239491776531	116600/24242/25102/24316/24318/24948/65153/81531/295347/84556/116839/116470/25558/192189/64440/25624/114850	Cacnb2/Calm1/Chrna5/Drd1/Drd2/Fmr1/Ncs1/Pfn2/Rap1a/Rims1/Rims2/Stx1a/Stxbp1/Syt17/Syt4/Vamp1/Wnt7a
GO:0006970	response to osmotic stress	14/1288	118/17943	0.0432776106770099	0.229510941783885	24192/25293/25402/64624/293016/307820/316064/498328/171373/691209/25139/24788/499624/83807	Akr1b1/Aqp4/Casp3/Cul5/Map7/Nfat5/Oxsr1/Pkd2/Slc12a5/Slc12a6/Slc2a4/Sord/Tsc22d2/Ybx3
GO:0046822	regulation of nucleocytoplasmic transport	14/1288	118/17943	0.0432776106770099	0.229510941783885	29184/64152/299811/296179/25489/291981/266709/24672/367242/316013/313308/360972/117538/290280	Cd36/Chp1/Cpsf6/Fermt1/Nedd4/Nutf2/Pkig/Ppp2ca/Rab23/Setd2/Thoc2/Thoc5/Wipf1/Xpo4
GO:0060411	cardiac septum morphogenesis	11/1288	86/17943	0.0433370353133485	0.229614457820448	313689/25022/29577/29216/305066/84409/299116/296787/29591/81810/314930	Dhrs3/Fgfr2/Hes1/Lrp2/Prox1/Robo2/Sav1/Sema3c/Tgfbr1/Tgfbr2/Zfpm2
GO:1903364	positive regulation of cellular protein catabolic process	16/1288	140/17943	0.0434163426368774	0.229823031768714	368062/79128/297504/24948/361749/29216/289990/315655/362900/313806/500616/690244/114590/317396/310306/25479	Ankib1/Dab2/Edem1/Fmr1/Il33/Lrp2/Psmc6/Rdx/Rnf19a/Rnf19b/Socs5/Sumo2/Ubqln1/Ubqln2/Usp13/Vps35
GO:0000245	spliceosomal complex assembly	7/1288	46/17943	0.0442927852614569	0.2333889069546	360602/313323/310820/300996/84486/689890/362264	Luc7l3/Psip1/Ptbp2/Rbm5/Sf3b1/Srsf1/Srsf6
GO:0010972	negative regulation of G2/M transition of mitotic cell cycle	7/1288	46/17943	0.0442927852614569	0.2333889069546	25405/361916/314374/302415/498411/84019/85482	Ccng1/Chmp4c/Foxn3/Foxo4/Hus1/Nae1/Nbn
GO:0098868	bone growth	7/1288	46/17943	0.0442927852614569	0.2333889069546	305104/685781/25022/114593/685072/81810/298683	Col9a1/Ddr2/Fgfr2/Nppc/Rarg/Tgfbr2/Vwa1
GO:1902893	regulation of pri-miRNA transcription by RNA polymerase II	7/1288	46/17943	0.0442927852614569	0.2333889069546	83726/84410/361400/24413/140586/501099/29591	Ctcf/Klf5/Nfatc3/Nr3c1/Sox9/Srf/Tgfbr1
GO:1903727	positive regulation of phospholipid metabolic process	7/1288	46/17943	0.0442927852614569	0.2333889069546	59319/305831/81515/24629/252916/83805/295378	Ambra1/Atg14/Lyn/Pdgfrb/Rab38/Src/Vav3
GO:0006029	proteoglycan metabolic process	10/1288	76/17943	0.0445961726908014	0.234557932050157	691394/291770/498392/365583/304885/292155/293451/294449/360904/312952	Chst14/Chst9/Cytl1/Dse/Fam20b/Hs2st1/Hs3st2/Hs3st5/Idua/Impad1
GO:0030193	regulation of blood coagulation	10/1288	76/17943	0.0445961726908014	0.234557932050157	287454/315272/29184/25441/81515/54320/85253/25651/315388/64060	Alox12/Ano6/Cd36/Fcer1g/Lyn/Pdpn/Plg/Selp/Tmprss6/Vps33b
GO:0036473	cell death in response to oxidative stress	12/1288	97/17943	0.044708006666809	0.234931388457369	288753/27100/64045/252939/25060/362510/117520/84014/306886/252855/287110/114590	Diablo/Gfer/Glrx/Gpr37l1/Hk3/Melk/Oxr1/Ralbp1/Ripk1/Sfpq/Tbc1d24/Ubqln1
GO:0098727	maintenance of cell number	18/1288	163/17943	0.0449327729157257	0.23589705780756	297867/83501/117045/363854/29577/306548/304495/312849/361531/296653/305066/24924/299116/140586/313304/246334/114850/303586	Arid1a/Cdh2/Eif4e/Elavl1/Hes1/Hook3/Kdm2b/Med21/Paf1/Phf19/Prox1/Ptn/Sav1/Sox9/Stag2/Tp63/Wnt7a/Wnt9b
GO:0042326	negative regulation of phosphorylation	43/1288	460/17943	0.0453578451533396	0.237347185062699	25367/81722/85265/25389/305831/25402/315447/64152/79128/114489/295690/24316/24318/291978/498003/94268/316131/25639/290652/117280/24484/305922/361807/81515/295922/246297/300955/65153/81737/26295/305472/266709/24672/24679/498171/89803/29219/500616/64531/81816/116477/305454/291259	Adarb1/Ager/Ajuba/Atf3/Atg14/Casp3/Chordc1/Chp1/Dab2/Dag1/Dnajc10/Drd1/Drd2/Dus2/Dusp3/Efna1/Fem1a/Fkbp1a/Fkbp8/Hnrnpu/Igfbp3/Lats2/Lemd2/Lyn/Mtch2/Myocd/Nck1/Ncs1/Ntf3/Ogt/Pik3ip1/Pkig/Ppp2ca/Prkar2b/Prkrip1/Sfrp4/Snca/Socs5/Synj2bp/Ube2b/Wnk1/Zfyve28/Zmynd11
GO:0001658	branching involved in ureteric bud morphogenesis	9/1288	66/17943	0.0453866077686388	0.237347185062699	503000/25236/311508/497985/286994/498328/299138/140586/303586	Ctnnbip1/Gpc3/Gzf1/Hoxb7/Lgr4/Pkd2/Six4/Sox9/Wnt9b
GO:1903391	regulation of adherens junction organization	9/1288	66/17943	0.0453866077686388	0.237347185062699	114514/366474/498003/84050/679221/81707/315655/81762/83805	Clasp2/Col16a1/Dusp3/Enpp2/Mapre2/Mmp14/Rdx/Rock1/Src
GO:0034249	negative regulation of cellular amide metabolic process	17/1288	152/17943	0.0454720086647602	0.237347185062699	365948/117028/29619/306492/310461/117045/294674/24948/29430/361309/65248/81762/25537/29219/308971/192178/361920	Bank1/Bin1/Btg2/Cnot7/Dhx36/Eif4e/Enc1/Fmr1/Hap1/Paip2/Prkaa1/Rock1/Rock2/Snca/Tnrc6a/Tnrc6b/Ythdf3
GO:0120031	plasma membrane bounded cell projection assembly	46/1288	497/17943	0.0455133395168549	0.237347185062699	81732/85265/314416/315272/305156/306400/171415/365601/361167/303653/261738/83527/291130/29167/84394/500442/25314/24948/311952/306439/29430/29424/295106/24511/84410/300955/290705/287473/60391/25231/307376/81531/24660/367242/117103/315655/85428/81762/307724/501099/308023/29591/81816/295378/305679/83532	Actr3/Ajuba/Ak7/Ano6/Arhgap24/Arhgap35/Atg3/Atg5/Bag4/Cdc42ep4/Clrn1/Dbnl/Dcdc2/Dctn1/Dcx/Dnai1/Emp1/Fmr1/Galnt11/Gpm6a/Hap1/Htt/Ift80/Itgb1/Klf5/Nck1/Nek1/Nek8/Nrxn1/Onecut1/Onecut2/Pfn2/Pmp22/Rab23/Rab8a/Rdx/Rhoq/Rock1/Rpgrip1l/Srf/Ssx2ip/Tgfbr1/Ube2b/Vav3/Vcl/Vdac3
GO:0001892	embryonic placenta development	13/1288	108/17943	0.0455389802414354	0.237347185062699	313876/25022/29577/24483/25626/498328/85253/309871/316013/29715/24790/65189/311622	Birc6/Fgfr2/Hes1/Igf2/Krt8/Pkd2/Plg/Prdm1/Setd2/Slc8a1/Sp1/Stk3/Stk4
GO:0008344	adult locomotory behavior	13/1288	108/17943	0.0455389802414354	0.237347185062699	300674/24316/24318/316539/360904/117520/24660/29411/312912/192247/290467/29219/25566	Arcn1/Drd1/Drd2/Epha4/Idua/Oxr1/Pmp22/Ppt1/Prex2/Sez6/Slitrk6/Snca/Tmod1
GO:0055017	cardiac muscle tissue growth	13/1288	108/17943	0.0455389802414354	0.237347185062699	89843/25022/246297/24413/29431/29480/306886/299116/114901/308831/29591/81810/314930	Cxadr/Fgfr2/Myocd/Nr3c1/Pak1/Rgs4/Ripk1/Sav1/Sorbs2/Tenm4/Tgfbr1/Tgfbr2/Zfpm2
GO:0051235	maintenance of location	33/1288	339/17943	0.0459932778972195	0.239498028072942	307178/365601/24242/29184/290614/114489/252900/307483/24316/24318/25639/25051/29430/117280/29424/303926/25679/304290/81515/292168/304157/314824/498328/366568/29715/29219/56782/25126/313494/309139/59299/89821/56011	Arhgap21/Atg5/Calm1/Cd36/Cherp/Dag1/Dgat2/Diaph1/Drd1/Drd2/Fkbp1a/Glp1r/Hap1/Hnrnpu/Htt/Igsf11/Itpr3/Kdelr2/Lyn/Mcoln2/Nrip1/Osbpl8/Pkd2/Slc30a3/Slc8a1/Snca/Srgn/Stat5b/Tln1/Tpcn2/Trdn/Trpc1/Ywhab
GO:0006884	cell volume homeostasis	6/1288	37/17943	0.046368272168734	0.24019469971028	315272/25293/65160/60449/171373/691209	Ano6/Aqp4/Clns1a/Gnb3/Slc12a5/Slc12a6
GO:0061756	leukocyte adhesion to vascular endothelial cell	6/1288	37/17943	0.046368272168734	0.24019469971028	114492/24356/24511/307820/81762/25651	Ccl28/Ets1/Itgb1/Nfat5/Rock1/Selp
GO:0070304	positive regulation of stress-activated protein kinase signaling cascade	19/1288	175/17943	0.0464643507192754	0.24019469971028	81722/500430/54245/79128/363062/316539/364754/362077/81515/309168/303604/29431/192256/306886/360600/65189/303285/114850/311071	Ager/Ankrd6/Crk/Dab2/Dixdc1/Epha4/Fzd8/Il1f10/Lyn/Map3k11/Map3k3/Pak1/Pja2/Ripk1/Spag9/Stk3/Traf4/Wnt7a/Zeb2
GO:2001257	regulation of cation channel activity	19/1288	175/17943	0.0464643507192754	0.24019469971028	116600/24242/24770/24318/25639/24948/29430/29546/29424/63883/307206/60391/498328/83521/171093/691429/260323/59299/114590	Cacnb2/Calm1/Ccl2/Drd2/Fkbp1a/Fmr1/Hap1/Homer1/Htt/Kcne3/Neto1/Nrxn1/Pkd2/Rrad/Shank2/Shisa7/Snx27/Trdn/Ubqln1
GO:0006829	zinc ion transport	5/1288	28/17943	0.046669738317013	0.24019469971028	361632/58976/366568/363229/306009	Pik3c2a/Slc30a1/Slc30a3/Slc39a10/Slc39a14
GO:0010447	response to acidic pH	5/1288	28/17943	0.046669738317013	0.24019469971028	79123/64152/24779/24782/83805	Asic1/Chp1/Slc4a1/Slc9a1/Src
GO:0018126	protein hydroxylation	5/1288	28/17943	0.046669738317013	0.24019469971028	54702/64475/360526/300901/64060	Egln3/P4ha1/P4ha2/Plod2/Vps33b
GO:0021952	central nervous system projection neuron axonogenesis	5/1288	28/17943	0.046669738317013	0.24019469971028	25367/84394/316539/24338/311071	Adarb1/Dcx/Epha4/Ephb1/Zeb2
GO:0034453	microtubule anchoring	5/1288	28/17943	0.046669738317013	0.24019469971028	306809/114514/114489/29167/306548	Bicd2/Clasp2/Dag1/Dctn1/Hook3
GO:0035162	embryonic hemopoiesis	5/1288	28/17943	0.046669738317013	0.24019469971028	60427/65189/311622/81810/360972	Kitlg/Stk3/Stk4/Tgfbr2/Thoc5
GO:0050820	positive regulation of coagulation	5/1288	28/17943	0.046669738317013	0.24019469971028	315272/29184/54320/85253/25651	Ano6/Cd36/Pdpn/Plg/Selp
GO:0060445	branching involved in salivary gland morphogenesis	5/1288	28/17943	0.046669738317013	0.24019469971028	362772/114489/500409/25022/296787	Btbd7/Dag1/Esrp1/Fgfr2/Sema3c
GO:0070076	histone lysine demethylation	5/1288	28/17943	0.046669738317013	0.24019469971028	306819/304495/306814/317425/81816	Kdm1b/Kdm2b/Phf2/Phf8/Ube2b
GO:0050773	regulation of dendrite development	21/1288	198/17943	0.0467413526242667	0.240348295799849	81732/307124/289400/65201/54245/310461/94268/316539/24948/117282/266711/58840/25489/24413/25054/29433/24924/25615/192247/171093/287110	Actr3/Camk1d/Camsap2/Clip1/Crk/Dhx36/Efna1/Epha4/Fmr1/Hnrnpk/Lzts1/Mapk6/Nedd4/Nr3c1/Ntrk2/Pak3/Ptn/Sdc2/Sez6/Shank2/Tbc1d24
GO:0051048	negative regulation of secretion	27/1288	268/17943	0.0467894307470843	0.240380700463146	287537/113976/79123/365948/680594/24318/24948/25643/297893/360904/24484/361749/25196/286994/64534/365793/29448/295347/65190/58976/29219/56782/64440/25007/156767/316256/116477	Abr/Acsl4/Asic1/Bank1/Dph3/Drd2/Fmr1/Gnai3/Hdac1/Idua/Igfbp3/Il33/Inhbb/Lgr4/Pim3/Rab33b/Rab7a/Rap1a/Rsad2/Slc30a1/Snca/Srgn/Syt4/Tacr2/Tnfrsf1b/Tnfrsf21/Wnk1
GO:1903320	regulation of protein modification by small protein conjugation or removal	24/1288	233/17943	0.0472030033932654	0.242289100378991	498999/365601/83477/29138/64152/301555/360928/498089/310363/292263/316131/25639/114300/315689/26295/360550/83614/300813/294790/690244/29591/316575/25573/114590	Ahrr/Atg5/Bcl10/Bsn/Chp1/Cul3/Dcun1d4/Dtx3l/Fbxo4/Fbxo5/Fem1a/Fkbp1a/Gtpbp4/Hmg20a/Ogt/Phf23/Pias3/Rnf111/Skp2/Sumo2/Tgfbr1/Trip12/Ube2i/Ubqln1
GO:0045787	positive regulation of cell cycle	35/1288	364/17943	0.0473905458869199	0.243034938532386	362844/25729/304758/171102/301555/24318/498003/117045/292263/25022/24370/302415/29577/117280/24483/309523/296284/311311/361531/24629/498328/305066/315655/25537/252855/293967/292401/83805/25126/360972/300838/246334/81816/312965/314598	Brd4/Ccne1/Ccnt2/Cdc25a/Cul3/Drd2/Dusp3/Eif4e/Fbxo5/Fgfr2/Foxg1/Foxo4/Hes1/Hnrnpu/Igf2/Kif20b/Kif3b/Meis2/Paf1/Pdgfrb/Pkd2/Prox1/Rdx/Rock2/Sfpq/Smc5/Smoc2/Src/Stat5b/Thoc5/Tmod3/Tp63/Ube2b/Ubxn2b/Wiz
GO:0050867	positive regulation of cell activation	33/1288	340/17943	0.0475747722806156	0.243762457437811	81722/171494/309969/83477/303836/361391/24770/365395/25441/29577/24483/361749/25205/25328/116641/81707/300955/311658/24629/54320/290029/309871/25651/363229/24779/360725/500616/289257/25126/25558/81810/295378/295322	Ager/Ap1g1/Ap3b1/Bcl10/Bcl6/Cbfb/Ccl2/Clcf1/Fcer1g/Hes1/Igf2/Il33/Il6st/Lamp1/Lgals8/Mmp14/Nck1/Nfatc2/Pdgfrb/Pdpn/Pnp/Prdm1/Selp/Slc39a10/Slc4a1/Snx4/Socs5/Spta1/Stat5b/Stxbp1/Tgfbr2/Vav3/Vtcn1
GO:0010595	positive regulation of endothelial cell migration	12/1288	98/17943	0.0477647446801828	0.244300747457575	287454/24356/60464/24483/303200/303604/361632/305066/25537/292401/24790/114850	Alox12/Ets1/Fgf16/Igf2/Map2k3/Map3k3/Pik3c2a/Prox1/Rock2/Smoc2/Sp1/Wnt7a
GO:0070167	regulation of biomineral tissue development	12/1288	98/17943	0.0477647446801828	0.244300747457575	29263/315272/685781/292263/303554/81733/24924/81762/25537/29715/140586/56782	Acvr2a/Ano6/Ddr2/Fbxo5/Nbr1/Nell1/Ptn/Rock1/Rock2/Slc8a1/Sox9/Srgn
GO:0014075	response to amine	10/1288	77/17943	0.0480990408340383	0.245356277445972	79123/24242/24316/24318/24410/297893/308118/29480/25549/291324	Asic1/Calm1/Drd1/Drd2/Grin2b/Hdac1/Rgs17/Rgs4/Slc18a2/Trdmt1
GO:1900046	regulation of hemostasis	10/1288	77/17943	0.0480990408340383	0.245356277445972	287454/315272/29184/25441/81515/54320/85253/25651/315388/64060	Alox12/Ano6/Cd36/Fcer1g/Lyn/Pdpn/Plg/Selp/Tmprss6/Vps33b
GO:1903201	regulation of oxidative stress-induced cell death	10/1288	77/17943	0.0480990408340383	0.245356277445972	27100/64045/252939/25060/117520/84014/306886/252855/287110/114590	Gfer/Glrx/Gpr37l1/Hk3/Oxr1/Ralbp1/Ripk1/Sfpq/Tbc1d24/Ubqln1
GO:0006338	chromatin remodeling	16/1288	142/17943	0.0483834358065826	0.24591148314706	297867/314126/362844/303547/24413/29431/363912/313048/116665/316164/362581/312398/83833/303518/140586/246334	Arid1a/Baz1a/Brd4/Ezh1/Nr3c1/Pak1/Piwil1/Rbbp4/Rere/Satb1/Scmh1/Smarcad1/Smarcd2/Smarce1/Sox9/Tp63
GO:0050671	positive regulation of lymphocyte proliferation	16/1288	142/17943	0.0483834358065826	0.24591148314706	81722/303836/365395/29577/24483/25205/300955/311658/290029/363229/24779/289257/25126/81810/295378/295322	Ager/Bcl6/Clcf1/Hes1/Igf2/Il6st/Nck1/Nfatc2/Pnp/Slc39a10/Slc4a1/Spta1/Stat5b/Tgfbr2/Vav3/Vtcn1
GO:0032963	collagen metabolic process	13/1288	109/17943	0.0484581166797411	0.24591148314706	305253/81722/24770/24401/360904/24511/81707/65205/114593/24629/300901/295347/64060	Adamts3/Ager/Ccl2/Got1/Idua/Itgb1/Mmp14/Mmp16/Nppc/Pdgfrb/Plod2/Rap1a/Vps33b
GO:0055006	cardiac cell development	13/1288	109/17943	0.0484581166797411	0.24591148314706	365601/89843/117280/309957/246297/24413/29431/24629/305066/29480/29715/114901/501099	Atg5/Cxadr/Hnrnpu/Mef2a/Myocd/Nr3c1/Pak1/Pdgfrb/Prox1/Rgs4/Slc8a1/Sorbs2/Srf
GO:1902850	microtubule cytoskeleton organization involved in mitosis	15/1288	131/17943	0.0486849136383958	0.24591148314706	294010/689364/361916/114514/54241/29167/117280/29424/296284/84014/316013/313304/29332/306562/312965	Actr1a/Chmp1b/Chmp4c/Clasp2/Cltc/Dctn1/Hnrnpu/Htt/Kif3b/Ralbp1/Setd2/Stag2/Stmn1/Tacc1/Ubxn2b
GO:0030041	actin filament polymerization	19/1288	176/17943	0.0487362732574626	0.24591148314706	81732/25230/81824/360854/361167/117028/691149/493810/303653/307483/85246/65261/300955/29433/81531/315655/309722/25566/300838	Actr3/Add3/Arpc1a/Arpc5/Bag4/Bin1/Capza1/Capza2/Cdc42ep4/Diaph1/Gas7/Myo1c/Nck1/Pak3/Pfn2/Rdx/Rhobtb1/Tmod1/Tmod3
GO:0007431	salivary gland development	7/1288	47/17943	0.0489535813276515	0.24591148314706	362772/311163/114489/500409/25022/296787/304741	Btbd7/Ctnnd1/Dag1/Esrp1/Fgfr2/Sema3c/Tfcp2l1
GO:0070830	bicellular tight junction assembly	7/1288	47/17943	0.0489535813276515	0.24591148314706	24511/170910/65261/501083/81762/25537/501099	Itgb1/Mtdh/Myo1c/Pdcd6ip/Rock1/Rock2/Srf
GO:0046942	carboxylic acid transport	32/1288	329/17943	0.0492504027231332	0.24591148314706	113976/293551/24225/29184/83842/24318/114511/24410/24414/29424/29216/25480/24413/25054/690625/29431/54320/29480/65042/266767/50621/300083/311839/287532/613226/29485/84551/29219/363071/25558/117559/64440	Acsl4/Arl6ip1/Bdnf/Cd36/Crot/Drd2/Emb/Grin2b/Grm1/Htt/Lrp2/Mip/Nr3c1/Ntrk2/Oc90/Pak1/Pdpn/Rgs4/Sfxn3/Slc17a8/Slc23a1/Slc25a17/Slc27a4/Slc43a2/Slc6a17/Slc7a3/Slc7a8/Snca/Stra6/Stxbp1/Sv2a/Syt4
GO:0001825	blastocyst formation	8/1288	57/17943	0.0496663063589945	0.24591148314706	301555/305922/29150/312563/84486/24790/501099/295061	Cul3/Lats2/Matr3/Prickle2/Sf3b1/Sp1/Srf/Tm4sf1
GO:0001954	positive regulation of cell-matrix adhesion	8/1288	57/17943	0.0496663063589945	0.24591148314706	114492/29184/366474/114489/84050/296179/81762/25600	Ccl28/Cd36/Col16a1/Dag1/Enpp2/Fermt1/Rock1/Utrn
GO:0010463	mesenchymal cell proliferation	8/1288	57/17943	0.0496663063589945	0.24591148314706	503000/25022/25236/24924/140586/315870/81810/246334	Ctnnbip1/Fgfr2/Gpc3/Ptn/Sox9/Tbx18/Tgfbr2/Tp63
GO:0042596	fear response	8/1288	57/17943	0.0496663063589945	0.24591148314706	79123/24225/24316/117045/29707/24410/289584/83532	Asic1/Bdnf/Drd1/Eif4e/Gabra5/Grin2b/Usp46/Vdac3
GO:0043297	apical junction assembly	8/1288	57/17943	0.0496663063589945	0.24591148314706	24511/170910/65261/501083/81762/25537/501099/305679	Itgb1/Mtdh/Myo1c/Pdcd6ip/Rock1/Rock2/Srf/Vcl
GO:0046580	negative regulation of Ras protein signal transduction	8/1288	57/17943	0.0496663063589945	0.24591148314706	305156/306400/303836/301555/24511/24673/29332/192117	Arhgap24/Arhgap35/Bcl6/Cul3/Itgb1/Ppp2cb/Stmn1/Syngap1
GO:0007039	protein catabolic process in the vacuole	3/1288	12/17943	0.0497891689027329	0.24591148314706	29216/303332/25479	Lrp2/Tmem199/Vps35
GO:0009219	pyrimidine deoxyribonucleotide metabolic process	3/1288	12/17943	0.0497891689027329	0.24591148314706	361052/497778/689030	Cdadc1/Dut/Tbpl1
GO:0019471	4-hydroxyproline metabolic process	3/1288	12/17943	0.0497891689027329	0.24591148314706	54702/64475/360526	Egln3/P4ha1/P4ha2
GO:0021684	cerebellar granular layer formation	3/1288	12/17943	0.0497891689027329	0.24591148314706	60391/305066/114850	Nrxn1/Prox1/Wnt7a
GO:0021707	cerebellar granule cell differentiation	3/1288	12/17943	0.0497891689027329	0.24591148314706	60391/305066/114850	Nrxn1/Prox1/Wnt7a
GO:0021860	pyramidal neuron development	3/1288	12/17943	0.0497891689027329	0.24591148314706	84394/25022/24370	Dcx/Fgfr2/Foxg1
GO:0032799	low-density lipoprotein receptor particle metabolic process	3/1288	12/17943	0.0497891689027329	0.24591148314706	54281/117282/287275	Furin/Hnrnpk/Sec24a
GO:0048312	intracellular distribution of mitochondria	3/1288	12/17943	0.0497891689027329	0.24591148314706	303300/26295/64531	Cluh/Ogt/Synj2bp
GO:0060502	epithelial cell proliferation involved in lung morphogenesis	3/1288	12/17943	0.0497891689027329	0.24591148314706	25022/140586/362264	Fgfr2/Sox9/Srsf6
GO:0060525	prostate glandular acinus development	3/1288	12/17943	0.0497891689027329	0.24591148314706	25022/314850/246334	Fgfr2/Frs2/Tp63
GO:0070444	oligodendrocyte progenitor proliferation	3/1288	12/17943	0.0497891689027329	0.24591148314706	83501/29216/81515	Cdh2/Lrp2/Lyn
GO:0070445	regulation of oligodendrocyte progenitor proliferation	3/1288	12/17943	0.0497891689027329	0.24591148314706	83501/29216/81515	Cdh2/Lrp2/Lyn
GO:0070831	basement membrane assembly	3/1288	12/17943	0.0497891689027329	0.24591148314706	114514/114489/171434	Clasp2/Dag1/Phldb1
GO:0071863	regulation of cell proliferation in bone marrow	3/1288	12/17943	0.0497891689027329	0.24591148314706	25022/303604/85385	Fgfr2/Map3k3/Shc1
GO:0072075	metanephric mesenchyme development	3/1288	12/17943	0.0497891689027329	0.24591148314706	24629/498328/299138	Pdgfrb/Pkd2/Six4
GO:0072178	nephric duct morphogenesis	3/1288	12/17943	0.0497891689027329	0.24591148314706	316539/25236/303586	Epha4/Gpc3/Wnt9b
GO:0098887	neurotransmitter receptor transport, endosome to postsynaptic membrane	3/1288	12/17943	0.0497891689027329	0.24591148314706	117103/362938/25479	Rab8a/Scrib/Vps35
GO:1900221	regulation of amyloid-beta clearance	3/1288	12/17943	0.0497891689027329	0.24591148314706	246297/81762/501099	Myocd/Rock1/Srf
GO:1900272	negative regulation of long-term synaptic potentiation	3/1288	12/17943	0.0497891689027329	0.24591148314706	81722/316539/24924	Ager/Epha4/Ptn
GO:1902514	regulation of calcium ion transmembrane transport via high voltage-gated calcium channel	3/1288	12/17943	0.0497891689027329	0.24591148314706	117028/116600/295678	Bin1/Cacnb2/Sestd1
GO:2000322	regulation of glucocorticoid receptor signaling pathway	3/1288	12/17943	0.0497891689027329	0.24591148314706	24225/24413/25054	Bdnf/Nr3c1/Ntrk2
GO:2000674	regulation of type B pancreatic cell apoptotic process	3/1288	12/17943	0.0497891689027329	0.24591148314706	81722/297893/362264	Ager/Hdac1/Srsf6
GO:0060401	cytosolic calcium ion transport	20/1288	188/17943	0.0500092108695543	0.246786448836548	365601/24242/290614/307483/24316/24318/25639/25051/24410/29430/29424/25679/81515/292168/498328/29715/29219/309139/59299/89821	Atg5/Calm1/Cherp/Diaph1/Drd1/Drd2/Fkbp1a/Glp1r/Grin2b/Hap1/Htt/Itpr3/Lyn/Mcoln2/Pkd2/Slc8a1/Snca/Tpcn2/Trdn/Trpc1
GO:0003418	growth plate cartilage chondrocyte differentiation	4/1288	20/17943	0.0508295757337943	0.248701852697493	114593/685072/81810/298683	Nppc/Rarg/Tgfbr2/Vwa1
GO:0018196	peptidyl-asparagine modification	4/1288	20/17943	0.0508295757337943	0.248701852697493	94273/25596/294331/171129	Mgat2/Rpn1/Ube2g2/Uggt1
GO:0030540	female genitalia development	4/1288	20/17943	0.0508295757337943	0.248701852697493	29216/363071/246334/25232	Lrp2/Stra6/Tp63/Tyro3
GO:0030889	negative regulation of B cell proliferation	4/1288	20/17943	0.0508295757337943	0.248701852697493	25402/81515/309871/316256	Casp3/Lyn/Prdm1/Tnfrsf21
GO:0032011	ARF protein signal transduction	4/1288	20/17943	0.0508295757337943	0.248701852697493	296380/116693/679221/311785	Arfgef2/Cyth3/Mapre2/Psd4
GO:0032012	regulation of ARF protein signal transduction	4/1288	20/17943	0.0508295757337943	0.248701852697493	296380/116693/679221/311785	Arfgef2/Cyth3/Mapre2/Psd4
GO:0032516	positive regulation of phosphoprotein phosphatase activity	4/1288	20/17943	0.0508295757337943	0.248701852697493	24242/24629/24672/363229	Calm1/Pdgfrb/Ppp2ca/Slc39a10
GO:0051481	negative regulation of cytosolic calcium ion concentration	4/1288	20/17943	0.0508295757337943	0.248701852697493	24318/24401/25205/29715	Drd2/Got1/Il6st/Slc8a1
GO:0055012	ventricular cardiac muscle cell differentiation	4/1288	20/17943	0.0508295757337943	0.248701852697493	365601/309957/246297/305066	Atg5/Mef2a/Myocd/Prox1
GO:1903798	regulation of production of miRNAs involved in gene silencing by miRNA	4/1288	20/17943	0.0508295757337943	0.248701852697493	287765/360801/306886/685928	Ddx5/Ncor2/Ripk1/Zc3h10
GO:0015849	organic acid transport	32/1288	330/17943	0.0509451904227512	0.249055756748097	113976/293551/24225/29184/83842/24318/114511/24410/24414/29424/29216/25480/24413/25054/690625/29431/54320/29480/65042/266767/50621/300083/311839/287532/613226/29485/84551/29219/363071/25558/117559/64440	Acsl4/Arl6ip1/Bdnf/Cd36/Crot/Drd2/Emb/Grin2b/Grm1/Htt/Lrp2/Mip/Nr3c1/Ntrk2/Oc90/Pak1/Pdpn/Rgs4/Sfxn3/Slc17a8/Slc23a1/Slc25a17/Slc27a4/Slc43a2/Slc6a17/Slc7a3/Slc7a8/Snca/Stra6/Stxbp1/Sv2a/Syt4
GO:0034101	erythrocyte homeostasis	16/1288	143/17943	0.0510113163196753	0.249167329459602	29263/303836/25402/25301/24356/291671/499171/81515/298982/65207/24779/24790/501099/25126/171432/300838	Acvr2a/Bcl6/Casp3/Cebpg/Ets1/Hspa9/Klf13/Lyn/Maea/Rhag/Slc4a1/Sp1/Srf/Stat5b/Tmem14c/Tmod3
GO:0048592	eye morphogenesis	19/1288	177/17943	0.0510862647913912	0.249321770661293	297867/24225/83839/305604/24338/314850/365895/304495/25054/309871/305066/24924/685072/140586/24790/363071/85425/306451/689704	Arid1a/Bdnf/Calb1/Efemp1/Ephb1/Frs2/Hipk1/Kdm2b/Ntrk2/Prdm1/Prox1/Ptn/Rarg/Sox9/Sp1/Stra6/Tdrd7/Tenm3/Vsx1
GO:0032273	positive regulation of protein polymerization	15/1288	132/17943	0.0514452627971461	0.250734323360332	81732/81824/360854/361167/117028/303653/65201/29167/29456/65261/300955/29431/81531/309722/305310	Actr3/Arpc1a/Arpc5/Bag4/Bin1/Cdc42ep4/Clip1/Dctn1/Map1b/Myo1c/Nck1/Pak1/Pfn2/Rhobtb1/Slain2
GO:0000086	G2/M transition of mitotic cell cycle	14/1288	121/17943	0.0516335470378891	0.250734323360332	362844/24242/25405/171102/362316/361916/361907/292263/314374/302415/498411/84019/85482/294790	Brd4/Calm1/Ccng1/Cdc25a/Cdk14/Chmp4c/Fbxl7/Fbxo5/Foxn3/Foxo4/Hus1/Nae1/Nbn/Skp2
GO:0007045	cell-substrate adherens junction assembly	10/1288	78/17943	0.0517817913513871	0.250734323360332	85265/114514/366474/498003/84050/289992/81707/81762/83805/170908	Ajuba/Clasp2/Col16a1/Dusp3/Enpp2/Fermt2/Mmp14/Rock1/Src/Tesk2
GO:0043507	positive regulation of JUN kinase activity	10/1288	78/17943	0.0517817913513871	0.250734323360332	81722/54245/79128/316539/364754/309168/29431/306886/360600/311071	Ager/Crk/Dab2/Epha4/Fzd8/Map3k11/Pak1/Ripk1/Spag9/Zeb2
GO:0048041	focal adhesion assembly	10/1288	78/17943	0.0517817913513871	0.250734323360332	85265/114514/366474/498003/84050/289992/81707/81762/83805/170908	Ajuba/Clasp2/Col16a1/Dusp3/Enpp2/Fermt2/Mmp14/Rock1/Src/Tesk2
GO:0019934	cGMP-mediated signaling	6/1288	38/17943	0.0518550303786575	0.250734323360332	29184/308899/114593/63885/140928/24679	Cd36/Mrvi1/Nppc/Pde10a/Pde11a/Prkar2b
GO:0021884	forebrain neuron development	6/1288	38/17943	0.0518550303786575	0.250734323360332	84394/24316/24318/25022/24370/84409	Dcx/Drd1/Drd2/Fgfr2/Foxg1/Robo2
GO:0048013	ephrin receptor signaling pathway	6/1288	38/17943	0.0518550303786575	0.250734323360332	54245/94268/316539/79208/24338/300955	Crk/Efna1/Epha4/Epha5/Ephb1/Nck1
GO:0048821	erythrocyte development	6/1288	38/17943	0.0518550303786575	0.250734323360332	303836/298982/65207/24779/501099/300838	Bcl6/Maea/Rhag/Slc4a1/Srf/Tmod3
GO:0051693	actin filament capping	6/1288	38/17943	0.0518550303786575	0.250734323360332	25230/691149/493810/315655/25566/300838	Add3/Capza1/Capza2/Rdx/Tmod1/Tmod3
GO:0086065	cell communication involved in cardiac conduction	6/1288	38/17943	0.0518550303786575	0.250734323360332	116600/89843/29713/25665/29715/59299	Cacnb2/Cxadr/Kcnj5/Scn5a/Slc8a1/Trdn
GO:0120032	regulation of plasma membrane bounded cell projection assembly	20/1288	189/17943	0.0523220558744686	0.252780108733579	81732/305156/306400/171415/365601/303653/261738/291130/24948/306439/29430/29424/84410/60391/81531/315655/85428/501099/29591/83532	Actr3/Arhgap24/Arhgap35/Atg3/Atg5/Cdc42ep4/Clrn1/Dcdc2/Fmr1/Gpm6a/Hap1/Htt/Klf5/Nrxn1/Pfn2/Rdx/Rhoq/Srf/Tgfbr1/Vdac3
GO:0016577	histone demethylation	5/1288	29/17943	0.0531886306634356	0.255753282927642	306819/304495/306814/317425/81816	Kdm1b/Kdm2b/Phf2/Phf8/Ube2b
GO:0031365	N-terminal protein amino acid modification	5/1288	29/17943	0.0531886306634356	0.255753282927642	64370/289482/310399/64472/288108	Metap2/Naa11/Naa15/Naa35/Naa50
GO:0051957	positive regulation of amino acid transport	5/1288	29/17943	0.0531886306634356	0.255753282927642	293551/24410/24413/25558/64440	Arl6ip1/Grin2b/Nr3c1/Stxbp1/Syt4
GO:0060914	heart formation	5/1288	29/17943	0.0531886306634356	0.255753282927642	300054/29577/361807/29216/84409	Foxh1/Hes1/Lemd2/Lrp2/Robo2
GO:0061082	myeloid leukocyte cytokine production	5/1288	29/17943	0.0531886306634356	0.255753282927642	303836/29184/310461/25441/293546	Bcl6/Cd36/Dhx36/Fcer1g/Gprc5b
GO:0051057	positive regulation of small GTPase mediated signal transduction	9/1288	68/17943	0.0532930459211405	0.255753282927642	300811/84032/302373/60427/679221/24629/313845/83805/305675	Bnip2/Col3a1/Gpr174/Kitlg/Mapre2/Pdgfrb/Sos1/Src/Synpo2l
GO:0060688	regulation of morphogenesis of a branching structure	9/1288	68/17943	0.0532930459211405	0.255753282927642	362772/360635/303828/25022/117282/497985/286994/299138/140586	Btbd7/Etv4/Etv5/Fgfr2/Hnrnpk/Hoxb7/Lgr4/Six4/Sox9
GO:0060997	dendritic spine morphogenesis	9/1288	68/17943	0.0532930459211405	0.255753282927642	81732/310461/94268/316539/79208/24338/29433/171093/114850	Actr3/Dhx36/Efna1/Epha4/Epha5/Ephb1/Pak3/Shank2/Wnt7a
GO:0032946	positive regulation of mononuclear cell proliferation	16/1288	144/17943	0.0537373548134502	0.25765877523896	81722/303836/365395/29577/24483/25205/300955/311658/290029/363229/24779/289257/25126/81810/295378/295322	Ager/Bcl6/Clcf1/Hes1/Igf2/Il6st/Nck1/Nfatc2/Pnp/Slc39a10/Slc4a1/Spta1/Stat5b/Tgfbr2/Vav3/Vtcn1
GO:0030517	negative regulation of axon extension	7/1288	48/17943	0.05391400163151	0.25765877523896	690853/81732/304271/296787/246262/296789/24882	Aatk/Actr3/Rnf6/Sema3c/Sema3d/Sema3e/Wnt3
GO:0030520	intracellular estrogen receptor signaling pathway	7/1288	48/17943	0.05391400163151	0.25765877523896	297867/287765/300054/29431/294790/83805/246334	Arid1a/Ddx5/Foxh1/Pak1/Skp2/Src/Tp63
GO:0031648	protein destabilization	7/1288	48/17943	0.05391400163151	0.25765877523896	301555/306129/310363/29424/29219/83805/25479	Cul3/Fbxl3/Fbxo4/Htt/Snca/Src/Vps35
GO:0120192	tight junction assembly	7/1288	48/17943	0.05391400163151	0.25765877523896	24511/170910/65261/501083/81762/25537/501099	Itgb1/Mtdh/Myo1c/Pdcd6ip/Rock1/Rock2/Srf
GO:0002064	epithelial cell development	26/1288	260/17943	0.054106912683732	0.257923112682641	94272/261738/25022/257646/314850/24511/84410/293016/25231/307376/309871/305066/295347/302495/685072/315655/81762/25537/362938/305230/290467/140586/304741/25566/246334/114850	Clic5/Clrn1/Fgfr2/Frmd6/Frs2/Itgb1/Klf5/Map7/Onecut1/Onecut2/Prdm1/Prox1/Rap1a/Rap2c/Rarg/Rdx/Rock1/Rock2/Scrib/Shroom3/Slitrk6/Sox9/Tfcp2l1/Tmod1/Tp63/Wnt7a
GO:0007029	endoplasmic reticulum organization	8/1288	58/17943	0.0541486131596508	0.257923112682641	293551/298757/29424/312703/89868/93646/311854/59299	Arl6ip1/Atl2/Htt/Pex5/Sec16b/Sec31a/Tor1b/Trdn
GO:0035065	regulation of histone acetylation	8/1288	58/17943	0.0541486131596508	0.257923112682641	365601/83726/303470/246297/295251/361715/297514/29219	Atg5/Ctcf/Kat7/Myocd/Pygo2/Rps6ka4/Setd5/Snca
GO:1902369	negative regulation of RNA catabolic process	8/1288	58/17943	0.0541486131596508	0.257923112682641	305035/310461/363854/24948/117280/289014/29497/79049	Angel2/Dhx36/Elavl1/Fmr1/Hnrnpu/Mapkapk2/Ptbp1/Secisbp2
GO:0046488	phosphatidylinositol metabolic process	15/1288	133/17943	0.0543124142047881	0.258489355942391	316415/312952/316376/365382/50560/24629/364032/362756/287159/366478/361632/170911/500616/85238/362768	Fam126b/Impad1/Inpp1/Inpp5a/Ip6k1/Pdgfrb/Pigc/Pigh/Pigq/Pigv/Pik3c2a/Pik3ca/Socs5/Synj1/Ttc7b
GO:0009895	negative regulation of catabolic process	29/1288	296/17943	0.0546069871675307	0.259676532365266	305035/58961/310461/94268/363854/316539/94269/24948/54281/117280/310753/266711/25152/289014/295922/81733/680451/26295/316348/360550/65248/29497/79049/29219/360956/294331/304579/25479/301007	Angel2/Azin1/Dhx36/Efna1/Elavl1/Epha4/Fez2/Fmr1/Furin/Hnrnpu/Lrig2/Lzts1/Map1a/Mapkapk2/Mtch2/Nell1/Nrbp2/Ogt/Pdcl3/Phf23/Prkaa1/Ptbp1/Secisbp2/Snca/Tbc1d14/Ube2g2/Usp30/Vps35/Wdr6
GO:0055021	regulation of cardiac muscle tissue growth	10/1288	79/17943	0.0556470862652042	0.263987918452571	89843/25022/24413/29431/29480/306886/299116/29591/81810/314930	Cxadr/Fgfr2/Nr3c1/Pak1/Rgs4/Ripk1/Sav1/Tgfbr1/Tgfbr2/Zfpm2
GO:1902476	chloride transmembrane transport	10/1288	79/17943	0.0556470862652042	0.263987918452571	309135/315272/94272/65160/29707/24922/29694/171373/691209/24779	Ano1/Ano6/Clic5/Clns1a/Gabra5/Gabrb3/Gabrr1/Slc12a5/Slc12a6/Slc4a1
GO:0051302	regulation of cell division	17/1288	156/17943	0.0556656172266035	0.263987918452571	313876/24242/361916/301555/24318/25022/24459/24483/308173/309523/296284/497974/24924/316013/360972/246334/303586	Birc6/Calm1/Chmp4c/Cul3/Drd2/Fgfr2/Hoxc4/Igf2/Kif13a/Kif20b/Kif3b/Myo19/Ptn/Setd2/Thoc5/Tp63/Wnt9b
GO:0006402	mRNA catabolic process	21/1288	202/17943	0.0556971381650021	0.263987918452571	305035/299347/29619/306492/287765/310461/363854/24948/117280/289014/679712/117017/29497/359726/81762/25537/79049/308971/192178/313449/361920	Angel2/Brf1/Btg2/Cnot7/Ddx5/Dhx36/Elavl1/Fmr1/Hnrnpu/Mapkapk2/Myef2/Polr2g/Ptbp1/Rnasel/Rock1/Rock2/Secisbp2/Tnrc6a/Tnrc6b/Upf3b/Ythdf3
GO:0019932	second-messenger-mediated signaling	42/1288	455/17943	0.0558553743807434	0.264520019906829	64532/24242/83506/29184/290614/64152/24316/24318/79208/25639/25051/24410/59075/24414/29430/29424/365382/25679/308899/307820/311658/361400/114593/25054/63885/140928/81744/498328/29748/65248/24679/29497/140666/116839/25651/29715/24782/140586/291908/309139/59299/81816	Adcy5/Calm1/Camkk2/Cd36/Cherp/Chp1/Drd1/Drd2/Epha5/Fkbp1a/Glp1r/Grin2b/Grk5/Grm1/Hap1/Htt/Inpp5a/Itpr3/Mrvi1/Nfat5/Nfatc2/Nfatc3/Nppc/Ntrk2/Pde10a/Pde11a/Pde7a/Pkd2/Ppp3r1/Prkaa1/Prkar2b/Ptbp1/Rcan2/Rims2/Selp/Slc8a1/Slc9a1/Sox9/Tox3/Tpcn2/Trdn/Ube2b
GO:0046660	female sex differentiation	19/1288	179/17943	0.0560248415559028	0.265104390059757	25402/25729/24948/499156/117282/25196/60427/29216/81707/24587/304157/361659/84409/83805/25126/363071/246334/25232/314930	Casp3/Ccne1/Fmr1/Gas2/Hnrnpk/Inhbb/Kitlg/Lrp2/Mmp14/Nefh/Nrip1/Plekha1/Robo2/Src/Stat5b/Stra6/Tp63/Tyro3/Zfpm2
GO:0009119	ribonucleoside metabolic process	11/1288	90/17943	0.0570644567730006	0.26980187696947	56780/311352/362013/24183/361052/313560/25643/64845/290029/367242/85428	Acpp/Adal/Ahcyl1/Ak1/Cdadc1/Ctps1/Gnai3/Gphn/Pnp/Rab23/Rhoq
GO:0072347	response to anesthetic	15/1288	134/17943	0.0572878330829314	0.270101809975421	64532/24225/24316/24318/24948/50664/24410/59075/29546/25743/24587/29480/25549/24779/29219	Adcy5/Bdnf/Drd1/Drd2/Fmr1/Gnao1/Grin2b/Grk5/Homer1/Kcnj6/Nefh/Rgs4/Slc18a2/Slc4a1/Snca
GO:0001933	negative regulation of protein phosphorylation	39/1288	419/17943	0.0573820173687031	0.270101809975421	25367/81722/25389/305831/25402/315447/64152/79128/114489/295690/24316/24318/291978/498003/94268/316131/25639/290652/24484/305922/361807/81515/246297/300955/65153/81737/26295/266709/24672/24679/498171/89803/29219/500616/64531/81816/116477/305454/291259	Adarb1/Ager/Atf3/Atg14/Casp3/Chordc1/Chp1/Dab2/Dag1/Dnajc10/Drd1/Drd2/Dus2/Dusp3/Efna1/Fem1a/Fkbp1a/Fkbp8/Igfbp3/Lats2/Lemd2/Lyn/Myocd/Nck1/Ncs1/Ntf3/Ogt/Pkig/Ppp2ca/Prkar2b/Prkrip1/Sfrp4/Snca/Socs5/Synj2bp/Ube2b/Wnk1/Zfyve28/Zmynd11
GO:0030888	regulation of B cell proliferation	9/1288	69/17943	0.0575628203988238	0.270101809975421	303836/25402/365395/81515/311658/309871/363229/316256/295378	Bcl6/Casp3/Clcf1/Lyn/Nfatc2/Prdm1/Slc39a10/Tnfrsf21/Vav3
GO:0045669	positive regulation of osteoblast differentiation	9/1288	69/17943	0.0575628203988238	0.270101809975421	29263/282836/503000/685781/292263/25205/81733/114593/246334	Acvr2a/Cthrc1/Ctnnbip1/Ddr2/Fbxo5/Il6st/Nell1/Nppc/Tp63
GO:0040019	positive regulation of embryonic development	6/1288	39/17943	0.057720739983212	0.270101809975421	114514/114489/29577/171434/299138/308831	Clasp2/Dag1/Hes1/Phldb1/Six4/Tenm4
GO:0050931	pigment cell differentiation	6/1288	39/17943	0.057720739983212	0.270101809975421	312566/171494/60427/25094/252916/311071	Adamts9/Ap1g1/Kitlg/Mitf/Rab38/Zeb2
GO:0051968	positive regulation of synaptic transmission, glutamatergic	6/1288	39/17943	0.057720739983212	0.270101809975421	24770/24316/60391/25054/171093/25558	Ccl2/Drd1/Nrxn1/Ntrk2/Shank2/Stxbp1
GO:0060236	regulation of mitotic spindle organization	6/1288	39/17943	0.057720739983212	0.270101809975421	689364/361916/54241/29167/117280/313304	Chmp1b/Chmp4c/Cltc/Dctn1/Hnrnpu/Stag2
GO:1904037	positive regulation of epithelial cell apoptotic process	6/1288	39/17943	0.057720739983212	0.270101809975421	81722/315272/24770/297893/89803/83805	Ager/Ano6/Ccl2/Hdac1/Sfrp4/Src
GO:1905332	positive regulation of morphogenesis of an epithelium	6/1288	39/17943	0.057720739983212	0.270101809975421	287454/497985/286994/306873/299138/140586	Alox12/Hoxb7/Lgr4/Rreb1/Six4/Sox9
GO:0030038	contractile actin filament bundle assembly	12/1288	101/17943	0.057785076134818	0.270101809975421	361167/114514/301555/29431/81531/81762/25537/83805/501099/29332/305675/29591	Bag4/Clasp2/Cul3/Pak1/Pfn2/Rock1/Rock2/Src/Srf/Stmn1/Synpo2l/Tgfbr1
GO:0043149	stress fiber assembly	12/1288	101/17943	0.057785076134818	0.270101809975421	361167/114514/301555/29431/81531/81762/25537/83805/501099/29332/305675/29591	Bag4/Clasp2/Cul3/Pak1/Pfn2/Rock1/Rock2/Src/Srf/Stmn1/Synpo2l/Tgfbr1
GO:0098661	inorganic anion transmembrane transport	12/1288	101/17943	0.057785076134818	0.270101809975421	309135/315272/94272/65160/29707/24922/29694/171373/691209/29502/245959/24779	Ano1/Ano6/Clic5/Clns1a/Gabra5/Gabrb3/Gabrr1/Slc12a5/Slc12a6/Slc20a2/Slc25a3/Slc4a1
GO:0098876	vesicle-mediated transport to the plasma membrane	12/1288	101/17943	0.057785076134818	0.270101809975421	140940/296380/310669/308173/360571/117103/362938/64630/25012/260323/288666/25479	Arf3/Arfgef2/Golph3l/Kif13a/Rab34/Rab8a/Scrib/Snap23/Snap25/Snx27/Vps29/Vps35
GO:0006352	DNA-templated transcription, initiation	13/1288	112/17943	0.0579827060520848	0.270805593038714	299347/503000/310461/303918/25094/117017/289990/304714/501099/682902/294018/689030/83474	Brf1/Ctnnbip1/Dhx36/Gtf2e1/Mitf/Polr2g/Psmc6/Rrn3/Srf/Taf12/Taf5/Tbpl1/Tfam
GO:0009247	glycolipid biosynthetic process	8/1288	59/17943	0.0588813170430056	0.272689737561838	65196/307855/364032/362756/287159/366478/363040/29758	B4galt6/Fa2h/Pigc/Pigh/Pigq/Pigv/St3gal4/St6galnac3
GO:0036296	response to increased oxygen levels	8/1288	59/17943	0.0588813170430056	0.272689737561838	81722/685232/298103/24225/297893/24629/54320/303332	Ager/Atp6v1a/Atp6v1g1/Bdnf/Hdac1/Pdgfrb/Pdpn/Tmem199
GO:0043550	regulation of lipid kinase activity	8/1288	59/17943	0.0588813170430056	0.272689737561838	59319/305831/81515/24629/305472/500616/83805/295378	Ambra1/Atg14/Lyn/Pdgfrb/Pik3ip1/Socs5/Src/Vav3
GO:0045744	negative regulation of G protein-coupled receptor signaling pathway	8/1288	59/17943	0.0588813170430056	0.272689737561838	24318/59075/29480/307724/29219/29332/317396/56011	Drd2/Grk5/Rgs4/Rpgrip1l/Snca/Stmn1/Ubqln2/Ywhab
GO:0050922	negative regulation of chemotaxis	8/1288	59/17943	0.0588813170430056	0.272689737561838	89805/24770/498003/84409/296787/246262/296789/24882	Angpt2/Ccl2/Dusp3/Robo2/Sema3c/Sema3d/Sema3e/Wnt3
GO:0010718	positive regulation of epithelial to mesenchymal transition	7/1288	49/17943	0.0591772386364709	0.272689737561838	81722/25401/79128/246297/54320/29591/81810	Ager/Alx1/Dab2/Myocd/Pdpn/Tgfbr1/Tgfbr2
GO:0016574	histone ubiquitination	7/1288	49/17943	0.0591772386364709	0.272689737561838	498089/304495/361531/305624/309457/316575/81816	Dtx3l/Kdm2b/Paf1/Pcgf3/Pcgf6/Trip12/Ube2b
GO:0031146	SCF-dependent proteasomal ubiquitin-dependent protein catabolic process	7/1288	49/17943	0.0591772386364709	0.272689737561838	301555/64624/363083/306129/361907/310363/294790	Cul3/Cul5/Fbxl22/Fbxl3/Fbxl7/Fbxo4/Skp2
GO:0006379	mRNA cleavage	4/1288	21/17943	0.0593516103049989	0.272689737561838	299256/299811/683927/309338	Cpsf2/Cpsf6/Cstf2/Cstf2t
GO:0008090	retrograde axonal transport	4/1288	21/17943	0.0593516103049989	0.272689737561838	29138/29430/113886/25152	Bsn/Hap1/Kif1c/Map1a
GO:0014874	response to stimulus involved in regulation of muscle adaptation	4/1288	21/17943	0.0593516103049989	0.272689737561838	114489/25489/25665/25600	Dag1/Nedd4/Scn5a/Utrn
GO:0019400	alditol metabolic process	4/1288	21/17943	0.0593516103049989	0.272689737561838	24192/252900/24401/24788	Akr1b1/Dgat2/Got1/Sord
GO:0031643	positive regulation of myelination	4/1288	21/17943	0.0593516103049989	0.272689737561838	114489/293736/308831/156767	Dag1/Myrf/Tenm4/Tnfrsf1b
GO:0051900	regulation of mitochondrial depolarization	4/1288	21/17943	0.0593516103049989	0.272689737561838	287454/29739/24401/83805	Alox12/Gclm/Got1/Src
GO:0060314	regulation of ryanodine-sensitive calcium-release channel activity	4/1288	21/17943	0.0593516103049989	0.272689737561838	24242/25639/498328/59299	Calm1/Fkbp1a/Pkd2/Trdn
GO:0070633	transepithelial transport	4/1288	21/17943	0.0593516103049989	0.272689737561838	362013/89843/192107/50621	Ahcyl1/Cxadr/Prss8/Slc23a1
GO:0070920	regulation of production of small RNA involved in gene silencing by RNA	4/1288	21/17943	0.0593516103049989	0.272689737561838	287765/360801/306886/685928	Ddx5/Ncor2/Ripk1/Zc3h10
GO:0090330	regulation of platelet aggregation	4/1288	21/17943	0.0593516103049989	0.272689737561838	287454/81515/54320/64060	Alox12/Lyn/Pdpn/Vps33b
GO:0006644	phospholipid metabolic process	34/1288	359/17943	0.0594687026037404	0.272689737561838	294324/85265/59319/305831/84050/316415/29580/60449/29637/312952/316376/365382/50560/81515/690625/24629/364032/362756/287159/366478/361632/170911/305472/252916/294421/170907/310849/29219/500616/366697/83805/85238/362768/295378	Agpat3/Ajuba/Ambra1/Atg14/Enpp2/Fam126b/Fdft1/Gnb3/Hmgcs1/Impad1/Inpp1/Inpp5a/Ip6k1/Lyn/Oc90/Pdgfrb/Pigc/Pigh/Pigq/Pigv/Pik3c2a/Pik3ca/Pik3ip1/Rab38/Serinc1/Serinc5/Sgms2/Snca/Socs5/Sptlc2/Src/Synj1/Ttc7b/Vav3
GO:0045682	regulation of epidermis development	10/1288	80/17943	0.0596972691820082	0.272689737561838	500409/296179/29577/363243/171162/81762/25537/89803/362264/246334	Esrp1/Fermt1/Hes1/Klf7/Reg3a/Rock1/Rock2/Sfrp4/Srsf6/Tp63
GO:0060348	bone development	24/1288	239/17943	0.0599210900747185	0.272689737561838	25586/315272/363058/305104/312495/313689/25022/314374/360904/295106/312952/81707/65205/114593/287644/367242/685072/89803/140586/83805/501099/81810/64060/298683	Alpl/Ano6/Cadm1/Col9a1/Cyp26b1/Dhrs3/Fgfr2/Foxn3/Idua/Ift80/Impad1/Mmp14/Mmp16/Nppc/Phospho1/Rab23/Rarg/Sfrp4/Sox9/Src/Srf/Tgfbr2/Vps33b/Vwa1
GO:1903531	negative regulation of secretion by cell	24/1288	239/17943	0.0599210900747185	0.272689737561838	287537/79123/365948/680594/24318/24948/297893/360904/24484/361749/25196/286994/64534/365793/29448/295347/65190/58976/29219/56782/64440/25007/156767/316256	Abr/Asic1/Bank1/Dph3/Drd2/Fmr1/Hdac1/Idua/Igfbp3/Il33/Inhbb/Lgr4/Pim3/Rab33b/Rab7a/Rap1a/Rsad2/Slc30a1/Snca/Srgn/Syt4/Tacr2/Tnfrsf1b/Tnfrsf21
GO:0022011	myelination in peripheral nervous system	5/1288	30/17943	0.0602089617113028	0.272689737561838	114489/307855/25054/24660/29748	Dag1/Fa2h/Ntrk2/Pmp22/Ppp3r1
GO:0022617	extracellular matrix disassembly	5/1288	30/17943	0.0602089617113028	0.272689737561838	114514/685781/24356/54320/85253	Clasp2/Ddr2/Ets1/Pdpn/Plg
GO:0032292	peripheral nervous system axon ensheathment	5/1288	30/17943	0.0602089617113028	0.272689737561838	114489/307855/25054/24660/29748	Dag1/Fa2h/Ntrk2/Pmp22/Ppp3r1
GO:0033119	negative regulation of RNA splicing	5/1288	30/17943	0.0602089617113028	0.272689737561838	117282/29497/310820/362264/117259	Hnrnpk/Ptbp1/Ptbp2/Srsf6/Tra2b
GO:0034110	regulation of homotypic cell-cell adhesion	5/1288	30/17943	0.0602089617113028	0.272689737561838	287454/81515/54320/315655/64060	Alox12/Lyn/Pdpn/Rdx/Vps33b
GO:0060706	cell differentiation involved in embryonic placenta development	5/1288	30/17943	0.0602089617113028	0.272689737561838	25626/85253/309871/65189/311622	Krt8/Plg/Prdm1/Stk3/Stk4
GO:0061037	negative regulation of cartilage development	5/1288	30/17943	0.0602089617113028	0.272689737561838	305604/360904/685072/140586/29591	Efemp1/Idua/Rarg/Sox9/Tgfbr1
GO:0099632	protein transport within plasma membrane	5/1288	30/17943	0.0602089617113028	0.272689737561838	117103/362938/64630/25012/25479	Rab8a/Scrib/Snap23/Snap25/Vps35
GO:0099633	protein localization to postsynaptic specialization membrane	5/1288	30/17943	0.0602089617113028	0.272689737561838	114489/317322/64845/266777/295347	Dag1/Gpc4/Gphn/Nptx1/Rap1a
GO:0099637	neurotransmitter receptor transport	5/1288	30/17943	0.0602089617113028	0.272689737561838	117103/362938/64630/25012/25479	Rab8a/Scrib/Snap23/Snap25/Vps35
GO:0099645	neurotransmitter receptor localization to postsynaptic specialization membrane	5/1288	30/17943	0.0602089617113028	0.272689737561838	114489/317322/64845/266777/295347	Dag1/Gpc4/Gphn/Nptx1/Rap1a
GO:1903859	regulation of dendrite extension	5/1288	30/17943	0.0602089617113028	0.272689737561838	117282/84556/116839/192189/64440	Hnrnpk/Rims1/Rims2/Syt17/Syt4
GO:0034284	response to monosaccharide	30/1288	311/17943	0.0604651763381201	0.272689737561838	64532/81722/89805/309135/25293/25402/24770/79208/29739/25051/64045/117282/309957/266777/60391/26295/170911/64534/24672/65248/78975/360571/295347/25351/84395/29715/501099/81810/117259/288105	Adcy5/Ager/Angpt2/Ano1/Aqp4/Casp3/Ccl2/Epha5/Gclm/Glp1r/Glrx/Hnrnpk/Mef2a/Nptx1/Nrxn1/Ogt/Pik3ca/Pim3/Ppp2ca/Prkaa1/Prkaa2/Rab34/Rap1a/Slc2a2/Slc34a2/Slc8a1/Srf/Tgfbr2/Tra2b/Zbtb20
GO:0015711	organic anion transport	42/1288	458/17943	0.0606841217334712	0.272689737561838	155192/113976/293551/306600/24225/29184/83842/24318/114511/24410/24414/29424/29216/25480/24413/25054/690625/314824/29431/54320/304474/500132/29480/65042/266767/50621/300083/310791/311839/25351/501925/501103/287532/24779/613226/29485/84551/29219/363071/25558/117559/64440	Abcg8/Acsl4/Arl6ip1/Atp11a/Bdnf/Cd36/Crot/Drd2/Emb/Grin2b/Grm1/Htt/Lrp2/Mip/Nr3c1/Ntrk2/Oc90/Osbpl8/Pak1/Pdpn/Pitpnm2/Plekha8/Rgs4/Sfxn3/Slc17a8/Slc23a1/Slc25a17/Slc25a24/Slc27a4/Slc2a2/Slc2a9/Slc35b2/Slc43a2/Slc4a1/Slc6a17/Slc7a3/Slc7a8/Snca/Stra6/Stxbp1/Sv2a/Syt4
GO:0036503	ERAD pathway	11/1288	91/17943	0.0608997280981327	0.272689737561838	295690/297504/294862/289990/305458/294331/114590/317396/304766/171129/310306	Dnajc10/Edem1/March6/Psmc6/Tmem129/Ube2g2/Ubqln1/Ubqln2/Ubxn4/Uggt1/Usp13
GO:0048864	stem cell development	11/1288	91/17943	0.0608997280981327	0.272689737561838	25401/29577/500262/60427/296787/246262/296789/316013/140586/114850/311071	Alx1/Hes1/Kbtbd8/Kitlg/Sema3c/Sema3d/Sema3e/Setd2/Sox9/Wnt7a/Zeb2
GO:0030833	regulation of actin filament polymerization	17/1288	158/17943	0.0613158101292124	0.272689737561838	81732/25230/81824/360854/361167/117028/691149/493810/303653/65261/300955/29433/81531/315655/309722/25566/300838	Actr3/Add3/Arpc1a/Arpc5/Bag4/Bin1/Capza1/Capza2/Cdc42ep4/Myo1c/Nck1/Pak3/Pfn2/Rdx/Rhobtb1/Tmod1/Tmod3
GO:0060249	anatomical structure homeostasis	38/1288	409/17943	0.0613230634458377	0.272689737561838	24192/116600/83839/117059/25729/362485/299809/366624/261738/305104/89843/498392/29167/310461/310363/117280/29546/498411/360904/24511/25055/25152/314859/85482/65153/81734/307401/24629/85253/65248/29448/293967/140586/83805/501099/25341/290794/25232	Akr1b1/Cacnb2/Calb1/Calb2/Ccne1/Ccne2/Cct2/Cfl2/Clrn1/Col9a1/Cxadr/Cytl1/Dctn1/Dhx36/Fbxo4/Hnrnpu/Homer1/Hus1/Idua/Itgb1/Lipa/Map1a/Mdm1/Nbn/Ncs1/Nell2/Pde6a/Pdgfrb/Plg/Prkaa1/Rab7a/Smc5/Sox9/Src/Srf/Tnfrsf11b/Tnks/Tyro3
GO:0002091	negative regulation of receptor internalization	3/1288	13/17943	0.0613717316516768	0.272689737561838	360823/24948/317396	Ankrd13a/Fmr1/Ubqln2
GO:0003157	endocardium development	3/1288	13/17943	0.0613717316516768	0.272689737561838	305066/65189/311622	Prox1/Stk3/Stk4
GO:0021859	pyramidal neuron differentiation	3/1288	13/17943	0.0613717316516768	0.272689737561838	84394/25022/24370	Dcx/Fgfr2/Foxg1
GO:0034350	regulation of glial cell apoptotic process	3/1288	13/17943	0.0613717316516768	0.272689737561838	83425/24770/24660	Akap12/Ccl2/Pmp22
GO:0034776	response to histamine	3/1288	13/17943	0.0613717316516768	0.272689737561838	307483/24318/24922	Diaph1/Drd2/Gabrb3
GO:0043649	dicarboxylic acid catabolic process	3/1288	13/17943	0.0613717316516768	0.272689737561838	24380/24399/24401	Gad2/Glud1/Got1
[truncated: 4,476 more rows]
