# Supplementary material for: Characteristics of phosgene aspiration lung injury analyzed based on transcriptomics and proteomics
Source: Front Genet. 2024 May 17;15:1393665. doi: 10.3389/fgene.2024.1393665 (PMC11140124; doi:10.3389/fgene.2024.1393665)
Supplement: Supplementary file 1 [file Presentation1.zip › Data/microRN/GO/Control--Treatment/GO-Cellular_Component.xls]

GOCCID	Term	GeneRatio	BgRatio	Pvalue	Qvalue	geneIDs	geneNames
GO:0044306	neuron projection terminus	48/1302	245/18437	8.16781654308127e-11	5.57045088238143e-08	362826/24225/117028/29138/83839/117059/24770/54241/363062/24316/24318/314436/316539/25639/24948/24922/24379/24401/29627/24410/29430/117282/25468/64358/24590/65153/25054/29190/81531/24672/29497/29448/266767/25549/64630/25012/65178/29219/60562/60466/25558/117559/24949/85238/64440/287110/286931/25624	Atcay/Bdnf/Bin1/Bsn/Calb1/Calb2/Ccl2/Cltc/Dixdc1/Drd1/Drd2/Elk1/Epha4/Fkbp1a/Fmr1/Gabrb3/Gad1/Got1/Gria2/Grin2b/Hap1/Hnrnpk/Kcna2/Kcna6/Mme/Ncs1/Ntrk2/Pdyn/Pfn2/Ppp2ca/Ptbp1/Rab7a/Slc17a8/Slc18a2/Snap23/Snap25/Snap91/Snca/Stx6/Stx7/Stxbp1/Sv2a/Syn1/Synj1/Syt4/Tbc1d24/Unc13c/Vamp1
GO:0150034	distal axon	67/1302	423/18437	3.32767093746998e-10	1.13473578967726e-07	690853/360854/24225/117028/83839/117059/24242/315136/24770/114514/54241/311163/89843/84394/363062/24316/24318/314436/24334/316539/84488/25639/260321/24948/24922/24379/24401/306439/29627/24410/29430/117282/25468/64358/304286/310753/29216/29456/65153/291129/60391/25054/29431/29190/81531/24672/310820/29448/171093/266767/25549/64630/25012/65178/29219/60562/60466/25558/117559/24949/85238/287110/171086…	Aatk/Arpc5/Bdnf/Bin1/Calb1/Calb2/Calm1/Cbx6/Ccl2/Clasp2/Cltc/Ctnnd1/Cxadr/Dcx/Dixdc1/Drd1/Drd2/Elk1/Eno2/Epha4/Fgf13/Fkbp1a/Fkbp4/Fmr1/Gabrb3/Gad1/Got1/Gpm6a/Gria2/Grin2b/Hap1/Hnrnpk/Kcna2/Kcna6/Lmtk2/Lrig2/Lrp2/Map1b/Ncs1/Nrsn1/Nrxn1/Ntrk2/Pak1/Pdyn/Pfn2/Ppp2ca/Ptbp2/Rab7a/Shank2/Slc17a8/Slc18a2/Snap23/Snap25/Snap91/Snca/Stx6/Stx7/Stxbp1/Sv2a/Syn1/Synj1/Tbc1d24/Trak2/Unc13c/Usp9x/Utrn/Vamp1
GO:0043679	axon terminus	43/1302	222/18437	1.13574596618716e-09	2.58192916313214e-07	24225/117028/83839/117059/24770/54241/363062/24316/24318/314436/316539/25639/24948/24922/24379/24401/29627/24410/29430/117282/25468/64358/65153/25054/29190/81531/24672/29448/266767/25549/64630/25012/65178/29219/60562/60466/25558/117559/24949/85238/287110/286931/25624	Bdnf/Bin1/Calb1/Calb2/Ccl2/Cltc/Dixdc1/Drd1/Drd2/Elk1/Epha4/Fkbp1a/Fmr1/Gabrb3/Gad1/Got1/Gria2/Grin2b/Hap1/Hnrnpk/Kcna2/Kcna6/Ncs1/Ntrk2/Pdyn/Pfn2/Ppp2ca/Rab7a/Slc17a8/Slc18a2/Snap23/Snap25/Snap91/Snca/Stx6/Stx7/Stxbp1/Sv2a/Syn1/Synj1/Tbc1d24/Unc13c/Vamp1
GO:0098984	neuron to neuron synapse	66/1302	445/18437	7.0079790812167e-09	1.19486043334745e-06	361601/287537/25230/296380/66013/24211/29138/363058/83839/83501/59322/56725/311163/83527/361384/313409/24318/140734/316539/24948/64845/29627/24410/24414/362152/117282/29546/29424/303926/364786/83469/81515/266711/25152/29456/65153/24587/307206/56064/24413/25054/29431/29433/363005/192256/24672/117103/84556/362900/362938/171093/691429/58976/366568/306147/65178/260323/114901/313845/83805/116470/24949…	Abhd17c/Abr/Add3/Arfgef2/Arhgef9/Atp1a1/Bsn/Cadm1/Calb1/Cdh2/Cnksr2/Cript/Ctnnd1/Dbnl/Dnajb1/Dnajc6/Drd2/Dynll2/Epha4/Fmr1/Gphn/Gria2/Grin2b/Grm1/Hnrnpa3/Hnrnpk/Homer1/Htt/Igsf11/Itga8/Lrp4/Lyn/Lzts1/Map1a/Map1b/Ncs1/Nefh/Neto1/Nptn/Nr3c1/Ntrk2/Pak1/Pak3/Pcbp2/Pja2/Ppp2ca/Rab8a/Rims1/Rnf19a/Scrib/Shank2/Shisa7/Slc30a1/Slc30a3/Slitrk1/Snap91/Snx27/Sorbs2/Sos1/Src/Stx1a/Syn1/Syngap1/Synj2bp/Tanc2/V…
GO:0032279	asymmetric synapse	63/1302	421/18437	1.09255543446857e-08	1.49024561261512e-06	361601/287537/25230/296380/66013/24211/29138/363058/83501/59322/56725/311163/83527/361384/313409/24318/140734/316539/24948/64845/29627/24410/24414/362152/117282/29546/29424/303926/364786/83469/81515/266711/25152/29456/65153/24587/307206/56064/24413/25054/29431/29433/363005/192256/24672/117103/84556/362938/171093/691429/58976/306147/65178/260323/114901/313845/83805/116470/24949/192117/64531/303599…	Abhd17c/Abr/Add3/Arfgef2/Arhgef9/Atp1a1/Bsn/Cadm1/Cdh2/Cnksr2/Cript/Ctnnd1/Dbnl/Dnajb1/Dnajc6/Drd2/Dynll2/Epha4/Fmr1/Gphn/Gria2/Grin2b/Grm1/Hnrnpa3/Hnrnpk/Homer1/Htt/Igsf11/Itga8/Lrp4/Lyn/Lzts1/Map1a/Map1b/Ncs1/Nefh/Neto1/Nptn/Nr3c1/Ntrk2/Pak1/Pak3/Pcbp2/Pja2/Ppp2ca/Rab8a/Rims1/Scrib/Shank2/Shisa7/Slc30a1/Slitrk1/Snap91/Snx27/Sorbs2/Sos1/Src/Stx1a/Syn1/Syngap1/Synj2bp/Tanc2/Vps35
GO:0014069	postsynaptic density	62/1302	417/18437	1.82943218949494e-08	2.07945458872592e-06	361601/287537/25230/66013/24211/29138/363058/83501/59322/56725/311163/83527/361384/313409/24318/140734/316539/24948/64845/29627/24410/24414/362152/117282/29546/29424/303926/364786/83469/81515/266711/25152/29456/65153/24587/307206/56064/24413/25054/29431/29433/363005/192256/24672/117103/84556/362938/171093/691429/58976/306147/65178/260323/114901/313845/83805/116470/24949/192117/64531/303599/25479	Abhd17c/Abr/Add3/Arhgef9/Atp1a1/Bsn/Cadm1/Cdh2/Cnksr2/Cript/Ctnnd1/Dbnl/Dnajb1/Dnajc6/Drd2/Dynll2/Epha4/Fmr1/Gphn/Gria2/Grin2b/Grm1/Hnrnpa3/Hnrnpk/Homer1/Htt/Igsf11/Itga8/Lrp4/Lyn/Lzts1/Map1a/Map1b/Ncs1/Nefh/Neto1/Nptn/Nr3c1/Ntrk2/Pak1/Pak3/Pcbp2/Pja2/Ppp2ca/Rab8a/Rims1/Scrib/Shank2/Shisa7/Slc30a1/Slitrk1/Snap91/Snx27/Sorbs2/Sos1/Src/Stx1a/Syn1/Syngap1/Synj2bp/Tanc2/Vps35
GO:0030133	transport vesicle	59/1302	390/18437	2.14520802493275e-08	2.09004553286305e-06	365872/140940/170699/24225/117028/29138/363058/24242/64152/261738/83800/54241/24318/54281/24380/29627/24410/29430/361749/25328/24590/266777/291129/81737/29190/25046/29411/299156/288779/29448/117103/116635/89868/287275/93646/266767/25549/25139/366568/85426/613226/25012/65178/29219/500364/65033/362283/116470/60562/60466/117559/24949/192189/64440/286931/25624/58857/83532/64060	Aph1a/Arf3/Atp2c1/Bdnf/Bin1/Bsn/Cadm1/Calm1/Chp1/Clrn1/Clta/Cltc/Drd2/Furin/Gad2/Gria2/Grin2b/Hap1/Il33/Lamp1/Mme/Nptx1/Nrsn1/Ntf3/Pdyn/Pigr/Ppt1/Rab15/Rab5b/Rab7a/Rab8a/Scg3/Sec16b/Sec24a/Sec31a/Slc17a8/Slc18a2/Slc2a4/Slc30a3/Slc5a7/Slc6a17/Snap25/Snap91/Snca/Sspn/Stx12/Stx16/Stx1a/Stx6/Stx7/Sv2a/Syn1/Syt17/Syt4/Unc13c/Vamp1/Vapa/Vdac3/Vps33b
GO:0008021	synaptic vesicle	42/1302	237/18437	2.69823065364817e-08	2.30024163223507e-06	365872/24225/117028/29138/363058/24242/83800/54241/24318/24380/29627/24410/29430/25328/24590/81737/29190/29411/299156/288779/29448/117103/266767/25549/366568/85426/613226/25012/65178/29219/65033/362283/116470/60562/60466/117559/24949/64440/286931/25624/83532/64060	Aph1a/Bdnf/Bin1/Bsn/Cadm1/Calm1/Clta/Cltc/Drd2/Gad2/Gria2/Grin2b/Hap1/Lamp1/Mme/Ntf3/Pdyn/Ppt1/Rab15/Rab5b/Rab7a/Rab8a/Slc17a8/Slc18a2/Slc30a3/Slc5a7/Slc6a17/Snap25/Snap91/Snca/Stx12/Stx16/Stx1a/Stx6/Stx7/Sv2a/Syn1/Syt4/Unc13c/Vamp1/Vdac3/Vps33b
GO:0099572	postsynaptic specialization	65/1302	452/18437	3.07187246400444e-08	2.32779668939003e-06	361601/287537/25230/66013/24211/29138/363058/83501/59322/56725/311163/83527/361384/313409/24318/140734/316539/24948/29707/24922/64845/29627/24410/24414/362152/117282/29546/29424/303926/364786/83469/81515/266711/25152/29456/65153/24587/307206/56064/24413/25054/29431/29433/363005/192256/24672/117103/84556/362938/171093/691429/58976/306147/65178/260323/114901/313845/83805/56782/116470/24949/192117/6…	Abhd17c/Abr/Add3/Arhgef9/Atp1a1/Bsn/Cadm1/Cdh2/Cnksr2/Cript/Ctnnd1/Dbnl/Dnajb1/Dnajc6/Drd2/Dynll2/Epha4/Fmr1/Gabra5/Gabrb3/Gphn/Gria2/Grin2b/Grm1/Hnrnpa3/Hnrnpk/Homer1/Htt/Igsf11/Itga8/Lrp4/Lyn/Lzts1/Map1a/Map1b/Ncs1/Nefh/Neto1/Nptn/Nr3c1/Ntrk2/Pak1/Pak3/Pcbp2/Pja2/Ppp2ca/Rab8a/Rims1/Scrib/Shank2/Shisa7/Slc30a1/Slitrk1/Snap91/Snx27/Sorbs2/Sos1/Src/Srgn/Stx1a/Syn1/Syngap1/Synj2bp/Tanc2/Vps35
GO:0070382	exocytic vesicle	45/1302	280/18437	1.7437576518941e-07	1.18924271859177e-05	365872/140940/24225/117028/29138/363058/24242/83800/54241/24318/24380/29627/24410/29430/25328/24590/81737/29190/29411/299156/288779/29448/117103/266767/25549/366568/85426/613226/25012/65178/29219/65033/362283/116470/60562/60466/117559/24949/192189/64440/286931/25624/58857/83532/64060	Aph1a/Arf3/Bdnf/Bin1/Bsn/Cadm1/Calm1/Clta/Cltc/Drd2/Gad2/Gria2/Grin2b/Hap1/Lamp1/Mme/Ntf3/Pdyn/Ppt1/Rab15/Rab5b/Rab7a/Rab8a/Slc17a8/Slc18a2/Slc30a3/Slc5a7/Slc6a17/Snap25/Snap91/Snca/Stx12/Stx16/Stx1a/Stx6/Stx7/Sv2a/Syn1/Syt17/Syt4/Unc13c/Vamp1/Vapa/Vdac3/Vps33b
GO:0012506	vesicle membrane	59/1302	423/18437	3.83636493884364e-07	2.37854626208306e-05	56780/171126/303396/300674/362162/117028/29138/362461/24242/65201/83800/54241/79128/83527/311913/24318/24922/24380/29627/29424/25679/304290/25328/499558/65261/300955/312694/497878/360571/252916/288779/29448/117103/116635/89868/287275/93646/25651/288743/266767/25549/25139/366568/613226/64630/29219/65033/362283/116470/60562/60466/117559/24949/85238/64440/501088/303332/286931/25624	Acpp/Ap3m1/Appbp2/Arcn1/Arfgap2/Bin1/Bsn/C2cd5/Calm1/Clip1/Clta/Cltc/Dab2/Dbnl/Dennd1a/Drd2/Gabrb3/Gad2/Gria2/Htt/Itpr3/Kdelr2/Lamp1/March11/Myo1c/Nck1/Necap1/Nsg2/Rab34/Rab38/Rab5b/Rab7a/Rab8a/Scg3/Sec16b/Sec24a/Sec31a/Selp/Sgsm1/Slc17a8/Slc18a2/Slc2a4/Slc30a3/Slc6a17/Snap23/Snca/Stx12/Stx16/Stx1a/Stx6/Stx7/Sv2a/Syn1/Synj1/Syt4/Tbc1d5/Tmem199/Unc13c/Vamp1
GO:0030659	cytoplasmic vesicle membrane	56/1302	397/18437	5.23768098286699e-07	2.97674869192941e-05	171126/303396/300674/362162/117028/29138/362461/24242/65201/83800/54241/79128/83527/311913/24318/24922/24380/29627/29424/25679/304290/25328/499558/65261/312694/497878/360571/252916/288779/29448/117103/116635/89868/287275/93646/25651/288743/266767/25549/25139/366568/613226/64630/29219/65033/362283/116470/60562/60466/117559/24949/64440/501088/303332/286931/25624	Ap3m1/Appbp2/Arcn1/Arfgap2/Bin1/Bsn/C2cd5/Calm1/Clip1/Clta/Cltc/Dab2/Dbnl/Dennd1a/Drd2/Gabrb3/Gad2/Gria2/Htt/Itpr3/Kdelr2/Lamp1/March11/Myo1c/Necap1/Nsg2/Rab34/Rab38/Rab5b/Rab7a/Rab8a/Scg3/Sec16b/Sec24a/Sec31a/Selp/Sgsm1/Slc17a8/Slc18a2/Slc2a4/Slc30a3/Slc6a17/Snap23/Snca/Stx12/Stx16/Stx1a/Stx6/Stx7/Sv2a/Syn1/Syt4/Tbc1d5/Tmem199/Unc13c/Vamp1
GO:0043195	terminal bouton	26/1302	126/18437	6.02976548953747e-07	3.01778940844864e-05	24225/83839/117059/54241/24948/24922/29627/24410/25054/81531/24672/29448/25549/64630/25012/65178/29219/60562/60466/25558/117559/24949/85238/287110/286931/25624	Bdnf/Calb1/Calb2/Cltc/Fmr1/Gabrb3/Gria2/Grin2b/Ntrk2/Pfn2/Ppp2ca/Rab7a/Slc18a2/Snap23/Snap25/Snap91/Snca/Stx6/Stx7/Stxbp1/Sv2a/Syn1/Synj1/Tbc1d24/Unc13c/Vamp1
GO:0098685	Schaffer collateral - CA1 synapse	25/1302	119/18437	6.9345049013545e-07	3.01778940844864e-05	287537/83425/29138/363058/311163/54248/316539/24948/29627/24414/24511/24587/56064/60391/295382/81531/85253/29748/25537/58976/65178/56782/24949/85238/114850	Abr/Akap12/Bsn/Cadm1/Ctnnd1/Dgkb/Epha4/Fmr1/Gria2/Grm1/Itgb1/Nefh/Nptn/Nrxn1/Ntng1/Pfn2/Plg/Ppp3r1/Rock2/Slc30a1/Snap91/Srgn/Syn1/Synj1/Wnt7a
GO:0030672	synaptic vesicle membrane	26/1302	127/18437	7.07985784973288e-07	3.01778940844864e-05	117028/29138/24242/83800/54241/24318/24380/29627/25328/288779/29448/266767/25549/366568/613226/29219/65033/362283/116470/60562/60466/117559/24949/64440/286931/25624	Bin1/Bsn/Calm1/Clta/Cltc/Drd2/Gad2/Gria2/Lamp1/Rab5b/Rab7a/Slc17a8/Slc18a2/Slc30a3/Slc6a17/Snca/Stx12/Stx16/Stx1a/Stx6/Stx7/Sv2a/Syn1/Syt4/Unc13c/Vamp1
GO:0099501	exocytic vesicle membrane	26/1302	127/18437	7.07985784973288e-07	3.01778940844864e-05	117028/29138/24242/83800/54241/24318/24380/29627/25328/288779/29448/266767/25549/366568/613226/29219/65033/362283/116470/60562/60466/117559/24949/64440/286931/25624	Bin1/Bsn/Calm1/Clta/Cltc/Drd2/Gad2/Gria2/Lamp1/Rab5b/Rab7a/Slc17a8/Slc18a2/Slc30a3/Slc6a17/Snca/Stx12/Stx16/Stx1a/Stx6/Stx7/Sv2a/Syn1/Syt4/Unc13c/Vamp1
GO:0098982	GABA-ergic synapse	23/1302	106/18437	1.05641279808584e-06	3.9494594055358e-05	66013/29138/83839/114489/24316/24318/83633/29707/24922/29694/64845/29430/309659/314180/56064/60391/29431/84556/116839/613226/306147/64630/117559	Arhgef9/Bsn/Calb1/Dag1/Drd1/Drd2/Gabbr2/Gabra5/Gabrb3/Gabrr1/Gphn/Hap1/Mdga1/Mdga2/Nptn/Nrxn1/Pak1/Rims1/Rims2/Slc6a17/Slitrk1/Snap23/Sv2a
GO:0048786	presynaptic active zone	21/1302	91/18437	1.06230455518422e-06	3.9494594055358e-05	29138/29144/83501/311163/24379/306439/56064/60391/295382/25054/266780/84556/116839/171093/25012/65178/116470/25558/117559/24949/286931	Bsn/Canx/Cdh2/Ctnnd1/Gad1/Gpm6a/Nptn/Nrxn1/Ntng1/Ntrk2/Rimbp2/Rims1/Rims2/Shank2/Snap25/Snap91/Stx1a/Stxbp1/Sv2a/Syn1/Unc13c
GO:0005938	cell cortex	49/1302	337/18437	1.10028927720206e-06	3.9494594055358e-05	294010/81732/25230/293344/66013/29138/362461/83839/117059/691149/493810/83501/114514/94272/83800/311163/83527/291130/29167/24334/500233/25022/24379/117282/298982/362510/25037/25485/25489/25503/314824/171434/498328/315655/85428/266780/84556/116839/317435/305230/317391/24779/29219/289257/25566/286931/25600/305679/117538	Actr1a/Actr3/Add3/Arfip2/Arhgef9/Bsn/C2cd5/Calb1/Calb2/Capza1/Capza2/Cdh2/Clasp2/Clic5/Clta/Ctnnd1/Dbnl/Dcdc2/Dctn1/Eno2/Exoc6b/Fgfr2/Gad1/Hnrnpk/Maea/Melk/Mobp/Myo1d/Nedd4/Ocm2/Osbpl8/Phldb1/Pkd2/Rdx/Rhoq/Rimbp2/Rims1/Rims2/Shroom2/Shroom3/Shroom4/Slc4a1/Snca/Spta1/Tmod1/Unc13c/Utrn/Vcl/Wipf1
GO:0000139	Golgi membrane	60/1302	453/18437	1.75789514262276e-06	5.99442243634362e-05	289312/313339/81732/300674/362162/296380/293344/114104/170699/291212/116740/316583/65196/64152/691394/291770/301555/83527/54281/60670/24380/311952/366061/83627/25643/310526/310669/293451/290364/304290/308173/362211/295319/89842/94273/171050/24605/497878/25054/192256/308821/365793/303754/81762/364981/89868/287275/93646/310849/501103/295245/56782/363040/29758/65033/60562/360709/364137/246232/302808	Acbd3/Acer2/Actr3/Arcn1/Arfgap2/Arfgef2/Arfip2/Asah2/Atp2c1/B3galnt2/B3gnt5/B3gnt7/B4galt6/Chp1/Chst14/Chst9/Cul3/Dbnl/Furin/Fut4/Gad2/Galnt11/Galnt3/Galnt5/Gnai3/Golim4/Golph3l/Hs3st2/Itm2b/Kdelr2/Kif13a/Mall/Man1a2/Mbtps1/Mgat2/Mob4/Nras/Nsg2/Ntrk2/Pja2/Rab30/Rab33b/Rab40b/Rock1/Scoc/Sec16b/Sec24a/Sec31a/Sgms2/Slc35b2/Slc50a1/Srgn/St3gal4/St6galnac3/Stx12/Stx6/Tfg/Tmem165/Uxs1/Zdhhc9
GO:0005911	cell-cell junction	62/1302	476/18437	2.08171085752157e-06	6.56544803293654e-05	81732/25230/85265/24192/65157/25293/24211/363058/117059/691149/24251/303653/83501/315795/290789/311163/89843/116693/114489/500464/84488/257646/314850/303926/24511/25468/362317/25626/316101/81515/25480/170910/287408/300955/116690/60391/29431/498850/501083/498328/24660/302495/315655/307724/25665/362938/317435/305230/317391/25351/24779/29715/24782/64630/361828/308023/117559/29591/501569/58857/305679…	Actr3/Add3/Ajuba/Akr1b1/Amotl2/Aqp4/Atp1a1/Cadm1/Calb2/Capza1/Cd53/Cdc42ep4/Cdh2/Cgnl1/Cldn23/Ctnnd1/Cxadr/Cyth3/Dag1/Epb41l4b/Fgf13/Frmd6/Frs2/Igsf11/Itgb1/Kcna2/Krit1/Krt8/Limd1/Lyn/Mip/Mtdh/Myh1/Nck1/Nfasc/Nrxn1/Pak1/Pcdhga12/Pdcd6ip/Pkd2/Pmp22/Rap2c/Rdx/Rpgrip1l/Scn5a/Scrib/Shroom2/Shroom3/Shroom4/Slc2a2/Slc4a1/Slc8a1/Slc9a1/Snap23/Specc1l/Ssx2ip/Sv2a/Tgfbr1/Tmem47/Vapa/Vcl/Ybx3
GO:0044448	cell cortex part	35/1302	212/18437	2.11788646223759e-06	6.56544803293654e-05	294010/81732/29138/83839/117059/691149/493810/83501/114514/83800/311163/291130/29167/24334/500233/298982/25037/25503/314824/171434/498328/315655/266780/84556/116839/317435/305230/317391/24779/289257/25566/286931/25600/305679/117538	Actr1a/Actr3/Bsn/Calb1/Calb2/Capza1/Capza2/Cdh2/Clasp2/Clta/Ctnnd1/Dcdc2/Dctn1/Eno2/Exoc6b/Maea/Mobp/Ocm2/Osbpl8/Phldb1/Pkd2/Rdx/Rimbp2/Rims1/Rims2/Shroom2/Shroom3/Shroom4/Slc4a1/Spta1/Tmod1/Unc13c/Utrn/Vcl/Wipf1
GO:0043034	costamere	9/1302	20/18437	3.4973259943509e-06	0.000103703318615101	114489/29546/25626/64204/84416/361256/308709/89821/305679	Dag1/Homer1/Krt8/Plec/Smpx/Svil/Synm/Trpc1/Vcl
GO:0099524	postsynaptic cytosol	10/1302	27/18437	8.26617658933326e-06	0.000234897184746887	83839/114489/361384/117045/24948/29430/29546/29424/65153/25489	Calb1/Dag1/Dnajb1/Eif4e/Fmr1/Hap1/Homer1/Htt/Ncs1/Nedd4
GO:0030863	cortical cytoskeleton	24/1302	128/18437	9.30494182777141e-06	0.000253838813061604	81732/29138/83839/117059/691149/493810/83501/114514/291130/298982/25037/25503/315655/84556/116839/317435/305230/317391/24779/289257/25566/25600/305679/117538	Actr3/Bsn/Calb1/Calb2/Capza1/Capza2/Cdh2/Clasp2/Dcdc2/Maea/Mobp/Ocm2/Rdx/Rims1/Rims2/Shroom2/Shroom3/Shroom4/Slc4a1/Spta1/Tmod1/Utrn/Vcl/Wipf1
GO:0015629	actin cytoskeleton	60/1302	483/18437	1.34381976192482e-05	0.000352494260627971	294010/81732/307178/306400/81824/360854/83839/117059/691149/493810/303653/83501/366624/315795/94272/54245/310760/83527/291130/29167/685781/140734/289992/85246/117282/288010/298982/25037/287408/497974/65261/25485/25503/307376/29431/501083/498328/116545/117255/315655/85428/317435/305230/317391/25012/29219/361828/289257/83805/116470/361256/305675/294018/294810/25566/300838/25600/305679/117538/311098	Actr1a/Actr3/Arhgap21/Arhgap35/Arpc1a/Arpc5/Calb1/Calb2/Capza1/Capza2/Cdc42ep4/Cdh2/Cfl2/Cgnl1/Clic5/Crk/Cttnbp2nl/Dbnl/Dcdc2/Dctn1/Ddr2/Dynll2/Fermt2/Gas7/Hnrnpk/Lpp/Maea/Mobp/Myh1/Myo19/Myo1c/Myo1d/Ocm2/Onecut2/Pak1/Pdcd6ip/Pkd2/Pou6f1/Ptpn12/Rdx/Rhoq/Shroom2/Shroom3/Shroom4/Snap25/Snca/Specc1l/Spta1/Src/Stx1a/Svil/Synpo2l/Taf5/Tars/Tmod1/Tmod3/Utrn/Vcl/Wipf1/Xirp2
GO:0030658	transport vesicle membrane	30/1302	186/18437	1.76430093432516e-05	0.000445649347114726	117028/29138/24242/83800/54241/24318/24380/29627/25328/288779/29448/116635/89868/287275/93646/266767/25549/366568/613226/29219/65033/362283/116470/60562/60466/117559/24949/64440/286931/25624	Bin1/Bsn/Calm1/Clta/Cltc/Drd2/Gad2/Gria2/Lamp1/Rab5b/Rab7a/Scg3/Sec16b/Sec24a/Sec31a/Slc17a8/Slc18a2/Slc30a3/Slc6a17/Snca/Stx12/Stx16/Stx1a/Stx6/Stx7/Sv2a/Syn1/Syt4/Unc13c/Vamp1
GO:0044440	endosomal part	44/1302	323/18437	2.05440455622662e-05	0.00050039425262377	361601/500282/689364/361916/366311/192204/316539/24338/54281/310526/290364/308173/25328/362045/29216/497878/25054/25046/299156/367242/29448/117103/302495/117043/85385/366568/65178/64088/315478/260323/360725/498798/65033/60466/501088/364137/309139/309678/288666/64060/25479/306991/499508/305454	Abhd17c/Arl8b/Chmp1b/Chmp4c/Clvs1/Ehd4/Epha4/Ephb1/Furin/Golim4/Itm2b/Kif13a/Lamp1/Lamtor3/Lrp2/Nsg2/Ntrk2/Pigr/Rab15/Rab23/Rab7a/Rab8a/Rap2c/RragB/Shc1/Slc30a3/Snap91/Snx16/Snx19/Snx27/Snx4/Stam/Stx12/Stx7/Tbc1d5/Tmem165/Tpcn2/Trappc10/Vps29/Vps33b/Vps35/Vps41/Zfyve16/Zfyve28
GO:0045121	membrane raft	51/1302	396/18437	2.23922697002911e-05	0.000526604411572364	64532/25230/114104/24211/83477/25402/29184/83501/54245/89843/114489/24316/24334/24338/54281/25643/293546/24511/63883/362045/29216/83469/81515/25263/362211/24590/65261/25485/84019/25489/140914/54320/24672/29411/24679/192107/85428/306886/303311/25665/25139/85426/24782/25012/83805/65033/29591/81810/156767/89821/305679	Adcy5/Add3/Asah2/Atp1a1/Bcl10/Casp3/Cd36/Cdh2/Crk/Cxadr/Dag1/Drd1/Eno2/Ephb1/Furin/Gnai3/Gprc5b/Itgb1/Kcne3/Lamtor3/Lrp2/Lrp4/Lyn/Mal/Mall/Mme/Myo1c/Myo1d/Nae1/Nedd4/Olr1/Pdpn/Ppp2ca/Ppt1/Prkar2b/Prss8/Rhoq/Ripk1/Rtn4rl1/Scn5a/Slc2a4/Slc5a7/Slc9a1/Snap25/Src/Stx12/Tgfbr1/Tgfbr2/Tnfrsf1b/Trpc1/Vcl
GO:0098857	membrane microdomain	51/1302	397/18437	2.39757369992045e-05	0.000533545220652328	64532/25230/114104/24211/83477/25402/29184/83501/54245/89843/114489/24316/24334/24338/54281/25643/293546/24511/63883/362045/29216/83469/81515/25263/362211/24590/65261/25485/84019/25489/140914/54320/24672/29411/24679/192107/85428/306886/303311/25665/25139/85426/24782/25012/83805/65033/29591/81810/156767/89821/305679	Adcy5/Add3/Asah2/Atp1a1/Bcl10/Casp3/Cd36/Cdh2/Crk/Cxadr/Dag1/Drd1/Eno2/Ephb1/Furin/Gnai3/Gprc5b/Itgb1/Kcne3/Lamtor3/Lrp2/Lrp4/Lyn/Mal/Mall/Mme/Myo1c/Myo1d/Nae1/Nedd4/Olr1/Pdpn/Ppp2ca/Ppt1/Prkar2b/Prss8/Rhoq/Ripk1/Rtn4rl1/Scn5a/Slc2a4/Slc5a7/Slc9a1/Snap25/Src/Stx12/Tgfbr1/Tgfbr2/Tnfrsf1b/Trpc1/Vcl
GO:0097060	synaptic membrane	60/1302	493/18437	2.49250559005137e-05	0.000533545220652328	361601/365872/66013/309532/29138/363058/117059/29144/83501/25102/83800/54241/59322/24316/24318/24334/316539/24948/83633/29707/24922/29694/24380/317322/64845/306439/29627/24410/24414/29546/29424/364786/24511/25468/25743/83469/266711/65153/307206/56064/60391/295382/25054/192256/84556/116839/362938/171093/691429/58976/29715/306147/25012/65178/116470/25558/85238/64531/286931/25600	Abhd17c/Aph1a/Arhgef9/Atad1/Bsn/Cadm1/Calb2/Canx/Cdh2/Chrna5/Clta/Cltc/Cnksr2/Drd1/Drd2/Eno2/Epha4/Fmr1/Gabbr2/Gabra5/Gabrb3/Gabrr1/Gad2/Gpc4/Gphn/Gpm6a/Gria2/Grin2b/Grm1/Homer1/Htt/Itga8/Itgb1/Kcna2/Kcnj6/Lrp4/Lzts1/Ncs1/Neto1/Nptn/Nrxn1/Ntng1/Ntrk2/Pja2/Rims1/Rims2/Scrib/Shank2/Shisa7/Slc30a1/Slc8a1/Slitrk1/Snap25/Snap91/Stx1a/Stxbp1/Synj1/Synj2bp/Unc13c/Utrn
GO:0042383	sarcolemma	28/1302	171/18437	2.50343798546547e-05	0.000533545220652328	64532/287454/25293/24211/117028/116600/29184/83501/54241/114489/24511/29713/25626/25328/64204/29748/315655/308410/25665/25139/58976/29715/24782/500364/308709/59299/25600/305679	Adcy5/Alox12/Aqp4/Atp1a1/Bin1/Cacnb2/Cd36/Cdh2/Cltc/Dag1/Itgb1/Kcnj5/Krt8/Lamp1/Plec/Ppp3r1/Rdx/Rtn2/Scn5a/Slc2a4/Slc30a1/Slc8a1/Slc9a1/Sspn/Synm/Trdn/Utrn/Vcl
GO:0098589	membrane region	52/1302	411/18437	3.03627750076245e-05	0.000627497350157572	64532/25230/114104/24211/83477/306809/25402/29184/83501/54245/89843/114489/24316/24334/24338/54281/25643/293546/24511/63883/362045/29216/83469/81515/25263/362211/24590/65261/25485/84019/25489/140914/54320/24672/29411/24679/192107/85428/306886/303311/25665/25139/85426/24782/25012/83805/65033/29591/81810/156767/89821/305679	Adcy5/Add3/Asah2/Atp1a1/Bcl10/Bicd2/Casp3/Cd36/Cdh2/Crk/Cxadr/Dag1/Drd1/Eno2/Ephb1/Furin/Gnai3/Gprc5b/Itgb1/Kcne3/Lamtor3/Lrp2/Lrp4/Lyn/Mal/Mall/Mme/Myo1c/Myo1d/Nae1/Nedd4/Olr1/Pdpn/Ppp2ca/Ppt1/Prkar2b/Prss8/Rhoq/Ripk1/Rtn4rl1/Scn5a/Slc2a4/Slc5a7/Slc9a1/Snap25/Src/Stx12/Tgfbr1/Tgfbr2/Tnfrsf1b/Trpc1/Vcl
GO:0030136	clathrin-coated vesicle	20/1302	104/18437	3.45424327566338e-05	0.000692880562941889	171494/261738/83800/54241/366311/79128/83527/311913/54281/29424/362211/312694/117103/64634/25139/85426/65178/501088/64060/306991	Ap1g1/Clrn1/Clta/Cltc/Clvs1/Dab2/Dbnl/Dennd1a/Furin/Htt/Mall/Necap1/Rab8a/Sh3bp4/Slc2a4/Slc5a7/Snap91/Tbc1d5/Vps33b/Vps41
GO:0043197	dendritic spine	32/1302	214/18437	4.4430394676017e-05	0.000865757976258388	361601/296380/83839/29144/56725/311163/361384/24316/24318/316539/24948/306439/29627/24410/24414/117282/29546/364786/24511/266711/29456/171050/25489/24413/25054/310811/24679/117103/192247/171093/691429/29715	Abhd17c/Arfgef2/Calb1/Canx/Cript/Ctnnd1/Dnajb1/Drd1/Drd2/Epha4/Fmr1/Gpm6a/Gria2/Grin2b/Grm1/Hnrnpk/Homer1/Itga8/Itgb1/Lzts1/Map1b/Mob4/Nedd4/Nr3c1/Ntrk2/Palmd/Prkar2b/Rab8a/Sez6/Shank2/Shisa7/Slc8a1
GO:0098563	intrinsic component of synaptic vesicle membrane	15/1302	67/18437	5.25733011633001e-05	0.000995971983149186	25328/288779/29448/266767/25549/366568/613226/65033/362283/116470/60562/60466/117559/24949/25624	Lamp1/Rab5b/Rab7a/Slc17a8/Slc18a2/Slc30a3/Slc6a17/Stx12/Stx16/Stx1a/Stx6/Stx7/Sv2a/Syn1/Vamp1
GO:0044309	neuron spine	32/1302	217/18437	5.85109458138807e-05	0.00107849905527207	361601/296380/83839/29144/56725/311163/361384/24316/24318/316539/24948/306439/29627/24410/24414/117282/29546/364786/24511/266711/29456/171050/25489/24413/25054/310811/24679/117103/192247/171093/691429/29715	Abhd17c/Arfgef2/Calb1/Canx/Cript/Ctnnd1/Dnajb1/Drd1/Drd2/Epha4/Fmr1/Gpm6a/Gria2/Grin2b/Grm1/Hnrnpk/Homer1/Itga8/Itgb1/Lzts1/Map1b/Mob4/Nedd4/Nr3c1/Ntrk2/Palmd/Prkar2b/Rab8a/Sez6/Shank2/Shisa7/Slc8a1
GO:0060076	excitatory synapse	16/1302	76/18437	6.63112089614147e-05	0.00119011169767592	81732/29138/117059/25022/24410/29546/303926/25743/307206/25054/29748/691429/266767/65178/85238/286931	Actr3/Bsn/Calb2/Fgfr2/Grin2b/Homer1/Igsf11/Kcnj6/Neto1/Ntrk2/Ppp3r1/Shisa7/Slc17a8/Snap91/Synj1/Unc13c
GO:0030135	coated vesicle	29/1302	191/18437	7.51785390042422e-05	0.00126105317357607	294010/171494/300674/362162/261738/83800/54241/366311/79128/83527/311913/54281/29424/360904/304290/362211/312694/117103/89868/287275/93646/64634/25139/85426/65178/501088/303332/64060/306991	Actr1a/Ap1g1/Arcn1/Arfgap2/Clrn1/Clta/Cltc/Clvs1/Dab2/Dbnl/Dennd1a/Furin/Htt/Idua/Kdelr2/Mall/Necap1/Rab8a/Sec16b/Sec24a/Sec31a/Sh3bp4/Slc2a4/Slc5a7/Snap91/Tbc1d5/Tmem199/Vps33b/Vps41
GO:0030285	integral component of synaptic vesicle membrane	12/1302	47/18437	7.52117492264273e-05	0.00126105317357607	25328/266767/25549/366568/613226/65033/362283/116470/60562/60466/117559/25624	Lamp1/Slc17a8/Slc18a2/Slc30a3/Slc6a17/Stx12/Stx16/Stx1a/Stx6/Stx7/Sv2a/Vamp1
GO:0034399	nuclear periphery	22/1302	127/18437	7.59630416600224e-05	0.00126105317357607	114489/294674/295649/29577/117280/290228/25626/298982/29150/360801/81738/83624/313323/29673/309326/359726/362489/316164/84486/252855/313304/314879	Dag1/Enc1/Fign/Hes1/Hnrnpu/Ipo4/Krt8/Maea/Matr3/Ncor2/Nup98/Ppig/Psip1/Psma6/Ranbp6/Rnasel/Runx1t1/Satb1/Sf3b1/Sfpq/Stag2/Xpot
GO:0010008	endosome membrane	40/1302	300/18437	7.76601661146552e-05	0.00126105317357607	361601/500282/689364/361916/366311/192204/316539/24338/54281/310526/290364/308173/25328/362045/497878/25054/25046/299156/367242/29448/117103/302495/85385/366568/65178/64088/315478/260323/360725/65033/60466/501088/364137/309139/288666/64060/25479/306991/499508/305454	Abhd17c/Arl8b/Chmp1b/Chmp4c/Clvs1/Ehd4/Epha4/Ephb1/Furin/Golim4/Itm2b/Kif13a/Lamp1/Lamtor3/Nsg2/Ntrk2/Pigr/Rab15/Rab23/Rab7a/Rab8a/Rap2c/Shc1/Slc30a3/Snap91/Snx16/Snx19/Snx27/Snx4/Stx12/Stx7/Tbc1d5/Tmem165/Tpcn2/Vps29/Vps33b/Vps35/Vps41/Zfyve16/Zfyve28
GO:0042734	presynaptic membrane	31/1302	212/18437	8.89949862332651e-05	0.00140472010933058	365872/363058/29144/83501/83800/54241/24316/24318/316539/24948/83633/29707/24380/317322/306439/29627/24410/24414/25468/25743/56064/60391/295382/84556/116839/362938/25012/65178/116470/25558/286931	Aph1a/Cadm1/Canx/Cdh2/Clta/Cltc/Drd1/Drd2/Epha4/Fmr1/Gabbr2/Gabra5/Gad2/Gpc4/Gpm6a/Gria2/Grin2b/Grm1/Kcna2/Kcnj6/Nptn/Nrxn1/Ntng1/Rims1/Rims2/Scrib/Snap25/Snap91/Stx1a/Stxbp1/Unc13c
GO:0099738	cell cortex region	13/1302	55/18437	9.06271038277795e-05	0.00140472010933058	294010/29138/114514/83800/311163/29167/24334/171434/498328/266780/84556/116839/286931	Actr1a/Bsn/Clasp2/Clta/Ctnnd1/Dctn1/Eno2/Phldb1/Pkd2/Rimbp2/Rims1/Rims2/Unc13c
GO:0030864	cortical actin cytoskeleton	18/1302	95/18437	0.000102438458017543	0.00155251174151031	81732/83839/117059/691149/493810/83501/291130/298982/25037/25503/315655/317435/305230/317391/289257/25600/305679/117538	Actr3/Calb1/Calb2/Capza1/Capza2/Cdh2/Dcdc2/Maea/Mobp/Ocm2/Rdx/Shroom2/Shroom3/Shroom4/Spta1/Utrn/Vcl/Wipf1
GO:0044449	contractile fiber part	31/1302	214/18437	0.000106209620907056	0.00157467307518722	24183/117028/24242/366624/114489/363083/25639/24410/29546/25626/315962/287408/309760/303554/29431/64204/304813/29673/25665/24779/29715/84416/316561/361256/308709/305675/25566/300838/89821/305679/311098	Ak1/Bin1/Calm1/Cfl2/Dag1/Fbxl22/Fkbp1a/Grin2b/Homer1/Krt8/Ky/Myh1/Mypn/Nbr1/Pak1/Plec/Ppp1r12b/Psma6/Scn5a/Slc4a1/Slc8a1/Smpx/Sphkap/Svil/Synm/Synpo2l/Tmod1/Tmod3/Trpc1/Vcl/Xirp2
GO:0030117	membrane coat	18/1302	96/18437	0.000117884639320773	0.00167494425034932	367038/302671/309969/171126/302290/300674/362162/689364/83800/54241/79128/312694/287275/93646/85238/501088/64060/306991	Ap1m2/Ap1s2/Ap3b1/Ap3m1/Ap3s1/Arcn1/Arfgap2/Chmp1b/Clta/Cltc/Dab2/Necap1/Sec24a/Sec31a/Synj1/Tbc1d5/Vps33b/Vps41
GO:0048475	coated membrane	18/1302	96/18437	0.000117884639320773	0.00167494425034932	367038/302671/309969/171126/302290/300674/362162/689364/83800/54241/79128/312694/287275/93646/85238/501088/64060/306991	Ap1m2/Ap1s2/Ap3b1/Ap3m1/Ap3s1/Arcn1/Arfgap2/Chmp1b/Clta/Cltc/Dab2/Necap1/Sec24a/Sec31a/Synj1/Tbc1d5/Vps33b/Vps41
GO:0060077	inhibitory synapse	8/1302	24/18437	0.000160059614260972	0.00222389657974624	29138/24922/24379/24380/64845/56064/84556/116839	Bsn/Gabrb3/Gad1/Gad2/Gphn/Nptn/Rims1/Rims2
GO:0030426	growth cone	31/1302	219/18437	0.000163042271242393	0.00222389657974624	690853/360854/24242/315136/114514/311163/89843/84394/24334/316539/84488/260321/24948/306439/29627/29430/304286/310753/29216/29456/291129/60391/25054/29431/310820/171093/25012/29219/171086/363445/25600	Aatk/Arpc5/Calm1/Cbx6/Clasp2/Ctnnd1/Cxadr/Dcx/Eno2/Epha4/Fgf13/Fkbp4/Fmr1/Gpm6a/Gria2/Hap1/Lmtk2/Lrig2/Lrp2/Map1b/Nrsn1/Nrxn1/Ntrk2/Pak1/Ptbp2/Shank2/Snap25/Snca/Trak2/Usp9x/Utrn
GO:0030427	site of polarized growth	31/1302	222/18437	0.000208976860821277	0.00279455331529629	690853/360854/24242/315136/114514/311163/89843/84394/24334/316539/84488/260321/24948/306439/29627/29430/304286/310753/29216/29456/291129/60391/25054/29431/310820/171093/25012/29219/171086/363445/25600	Aatk/Arpc5/Calm1/Cbx6/Clasp2/Ctnnd1/Cxadr/Dcx/Eno2/Epha4/Fgf13/Fkbp4/Fmr1/Gpm6a/Gria2/Hap1/Lmtk2/Lrig2/Lrp2/Map1b/Nrsn1/Nrxn1/Ntrk2/Pak1/Ptbp2/Shank2/Snap25/Snca/Trak2/Usp9x/Utrn
GO:0005874	microtubule	45/1302	369/18437	0.000236641249627497	0.00307005754720495	303396/296380/83477/117028/24242/296580/289400/83685/299809/114514/65201/261738/54241/301555/291130/29167/84394/500442/140734/361415/84488/260321/24948/117280/308173/113886/309523/305012/296284/362317/25152/29456/309168/679221/314859/58923/498328/361396/306014/307724/317435/305310/29715/29332/85238	Appbp2/Arfgef2/Bcl10/Bin1/Calm1/Camsap1/Camsap2/Capn6/Cct2/Clasp2/Clip1/Clrn1/Cltc/Cul3/Dcdc2/Dctn1/Dcx/Dnai1/Dynll2/Dynlrb2/Fgf13/Fkbp4/Fmr1/Hnrnpu/Kif13a/Kif1c/Kif20b/Kif26b/Kif3b/Krit1/Map1a/Map1b/Map3k11/Mapre2/Mdm1/Mefv/Pkd2/Ranbp10/Reep4/Rpgrip1l/Shroom2/Slain2/Slc8a1/Stmn1/Synj1
GO:0098862	cluster of actin-based cell projections	28/1302	194/18437	0.000238582184753464	0.00307005754720495	81732/25230/83839/117059/691149/493810/29184/94272/261738/291130/307483/64017/25679/29216/24590/65261/25485/25503/289233/64204/29622/315655/171093/50621/311839/25351/84395/305679	Actr3/Add3/Calb1/Calb2/Capza1/Capza2/Cd36/Clic5/Clrn1/Dcdc2/Diaph1/Enpep/Itpr3/Lrp2/Mme/Myo1c/Myo1d/Ocm2/Pex19/Plec/Ralgds/Rdx/Shank2/Slc23a1/Slc27a4/Slc2a2/Slc34a2/Vcl
GO:0030139	endocytic vesicle	26/1302	176/18437	0.000270353169633682	0.00341446040166983	59319/305831/24770/303653/83800/54241/24318/362683/25328/29216/65261/60391/367242/360571/252916/288779/29448/117103/367915/295347/85426/65033/60562/60466/25558/501088	Ambra1/Atg14/Ccl2/Cdc42ep4/Clta/Cltc/Drd2/Heatr5b/Lamp1/Lrp2/Myo1c/Nrxn1/Rab23/Rab34/Rab38/Rab5b/Rab7a/Rab8a/Rab9b/Rap1a/Slc5a7/Stx12/Stx6/Stx7/Stxbp1/Tbc1d5
GO:0030315	T-tubule	14/1302	69/18437	0.00028052665054413	0.00347853046674721	25293/24211/117028/116600/83501/54241/29713/315655/308410/25665/25139/58976/29715/24782	Aqp4/Atp1a1/Bin1/Cacnb2/Cdh2/Cltc/Kcnj5/Rdx/Rtn2/Scn5a/Slc2a4/Slc30a1/Slc8a1/Slc9a1
GO:0005764	lysosome	49/1302	416/18437	0.000293056582345049	0.0035690105207022	56780/24192/500282/84431/298103/83477/306128/54241/498089/301085/24401/25236/29430/360904/301575/25328/89783/25055/81515/312689/310864/312656/24564/303554/619385/497878/24629/246120/296851/29411/252916/29448/313806/117043/288109/366568/64630/64088/83805/56782/60466/361600/364137/303332/289046/309139/64060/25479/306991	Acpp/Akr1b1/Arl8b/Asah1/Atp6v1g1/Bcl10/Cln5/Cltc/Dtx3l/Fyco1/Got1/Gpc3/Hap1/Idua/Itm2c/Lamp1/Laptm5/Lipa/Lyn/M6pr/Manba/March8/Mpz/Nbr1/Ncoa4/Nsg2/Pdgfrb/Plbd2/Pon2/Ppt1/Rab38/Rab7a/Rnf19b/RragB/Sidt1/Slc30a3/Snap23/Snx16/Src/Srgn/Stx7/Tm6sf1/Tmem165/Tmem199/Tmem9/Tpcn2/Vps33b/Vps35/Vps41
GO:0000323	lytic vacuole	49/1302	417/18437	0.000309937727719992	0.00370837772464973	56780/24192/500282/84431/298103/83477/306128/54241/498089/301085/24401/25236/29430/360904/301575/25328/89783/25055/81515/312689/310864/312656/24564/303554/619385/497878/24629/246120/296851/29411/252916/29448/313806/117043/288109/366568/64630/64088/83805/56782/60466/361600/364137/303332/289046/309139/64060/25479/306991	Acpp/Akr1b1/Arl8b/Asah1/Atp6v1g1/Bcl10/Cln5/Cltc/Dtx3l/Fyco1/Got1/Gpc3/Hap1/Idua/Itm2c/Lamp1/Laptm5/Lipa/Lyn/M6pr/Manba/March8/Mpz/Nbr1/Ncoa4/Nsg2/Pdgfrb/Plbd2/Pon2/Ppt1/Rab38/Rab7a/Rnf19b/RragB/Sidt1/Slc30a3/Snap23/Snx16/Src/Srgn/Stx7/Tm6sf1/Tmem165/Tmem199/Tmem9/Tpcn2/Vps33b/Vps35/Vps41
GO:0005770	late endosome	30/1302	218/18437	0.000338472259658647	0.00394639214042044	56780/360823/500282/361916/301085/498486/29430/29424/116478/25328/362045/312689/303554/497878/360571/29448/295347/266767/25139/366568/298091/64088/83805/60466/364137/289046/288666/64060/25479/306991	Acpp/Ankrd13a/Arl8b/Chmp4c/Fyco1/Gnpnat1/Hap1/Htt/Kidins220/Lamp1/Lamtor3/M6pr/Nbr1/Nsg2/Rab34/Rab7a/Rap1a/Slc17a8/Slc2a4/Slc30a3/Slc31a2/Snx16/Src/Stx7/Tmem165/Tmem9/Vps29/Vps33b/Vps35/Vps41
GO:0030118	clathrin coat	11/1302	47/18437	0.000341403425637546	0.00394639214042044	367038/309969/171126/83800/54241/79128/312694/85238/501088/64060/306991	Ap1m2/Ap3b1/Ap3m1/Clta/Cltc/Dab2/Necap1/Synj1/Tbc1d5/Vps33b/Vps41
GO:0030016	myofibril	31/1302	230/18437	0.000392695281962209	0.00446363637163711	24183/117028/24242/366624/114489/363083/25639/24410/29546/25626/315962/287408/309760/303554/29431/64204/304813/29673/25665/24779/29715/84416/316561/361256/308709/305675/25566/300838/89821/305679/311098	Ak1/Bin1/Calm1/Cfl2/Dag1/Fbxl22/Fkbp1a/Grin2b/Homer1/Krt8/Ky/Myh1/Mypn/Nbr1/Pak1/Plec/Ppp1r12b/Psma6/Scn5a/Slc4a1/Slc8a1/Smpx/Sphkap/Svil/Synm/Synpo2l/Tmod1/Tmod3/Trpc1/Vcl/Xirp2
GO:0030904	retromer complex	7/1302	21/18437	0.000415254877543551	0.00464268568007707	29167/312689/29448/260323/501088/288666/25479	Dctn1/M6pr/Rab7a/Snx27/Tbc1d5/Vps29/Vps35
GO:0005903	brush border	21/1302	134/18437	0.0004564728058901	0.0050212008647911	81732/25230/691149/493810/29184/307483/64017/25679/29216/24590/65261/25485/289233/64204/29622/171093/50621/311839/25351/84395/305679	Actr3/Add3/Capza1/Capza2/Cd36/Diaph1/Enpep/Itpr3/Lrp2/Mme/Myo1c/Myo1d/Pex19/Plec/Ralgds/Shank2/Slc23a1/Slc27a4/Slc2a2/Slc34a2/Vcl
GO:0061695	transferase complex, transferring phosphorus-containing groups	32/1302	244/18437	0.000519204523067033	0.0055775345453754	29263/305831/362844/25729/362485/25405/289500/304758/362316/309361/303918/60663/361531/361632/170911/293144/301246/117017/685465/65248/78975/311591/297514/361836/500616/682902/294018/501088/689030/362479/29591/362728	Acvr2a/Atg14/Brd4/Ccne1/Ccne2/Ccng1/Ccni/Ccnt2/Cdk14/Chuk/Gtf2e1/Insrr/Paf1/Pik3c2a/Pik3ca/Pold3/Polr1c/Polr2g/Polr3g/Prkaa1/Prkaa2/Rprd1b/Setd5/Slc25a16/Socs5/Taf12/Taf5/Tbc1d5/Tbpl1/Tcea1/Tgfbr1/Twistnb
GO:0005912	adherens junction	38/1302	307/18437	0.00052376638663274	0.0055775345453754	81732/85265/305156/303653/83501/114514/311163/89843/116693/114489/363062/79208/296179/289992/314850/24511/316101/288010/81515/679221/29431/64204/315655/362938/317435/305230/317391/84416/64630/114901/308023/308709/500040/313494/287129/301509/305679/311098	Actr3/Ajuba/Arhgap24/Cdc42ep4/Cdh2/Clasp2/Ctnnd1/Cxadr/Cyth3/Dag1/Dixdc1/Epha5/Fermt1/Fermt2/Frs2/Itgb1/Limd1/Lpp/Lyn/Mapre2/Pak1/Plec/Rdx/Scrib/Shroom2/Shroom3/Shroom4/Smpx/Snap23/Sorbs2/Ssx2ip/Synm/Tes/Tln1/Tmem204/Tns1/Vcl/Xirp2
GO:0016363	nuclear matrix	17/1302	99/18437	0.000532038997550231	0.0055775345453754	294674/295649/29577/117280/25626/298982/29150/360801/83624/29673/359726/362489/316164/84486/252855/313304/314879	Enc1/Fign/Hes1/Hnrnpu/Krt8/Maea/Matr3/Ncor2/Ppig/Psma6/Rnasel/Runx1t1/Satb1/Sf3b1/Sfpq/Stag2/Xpot
GO:0099522	region of cytosol	10/1302	42/18437	0.000544636422813234	0.0055775345453754	83839/114489/361384/117045/24948/29430/29546/29424/65153/25489	Calb1/Dag1/Dnajb1/Eif4e/Fmr1/Hap1/Homer1/Htt/Ncs1/Nedd4
GO:0005802	trans-Golgi network	28/1302	204/18437	0.000547939610762686	0.0055775345453754	171494/362162/296380/293344/306600/170699/313876/29138/114514/366311/689997/54281/311919/310669/308173/312689/24590/497878/500132/308821/252916/364981/25012/362283/60562/192189/116487/364137	Ap1g1/Arfgap2/Arfgef2/Arfip2/Atp11a/Atp2c1/Birc6/Bsn/Clasp2/Clvs1/Fam91a1/Furin/Golga1/Golph3l/Kif13a/M6pr/Mme/Nsg2/Plekha8/Rab30/Rab38/Scoc/Snap25/Stx16/Stx6/Syt17/Tgfbi/Tmem165
GO:0043292	contractile fiber	31/1302	240/18437	0.00081411677959643	0.0081651124071289	24183/117028/24242/366624/114489/363083/25639/24410/29546/25626/315962/287408/309760/303554/29431/64204/304813/29673/25665/24779/29715/84416/316561/361256/308709/305675/25566/300838/89821/305679/311098	Ak1/Bin1/Calm1/Cfl2/Dag1/Fbxl22/Fkbp1a/Grin2b/Homer1/Krt8/Ky/Myh1/Mypn/Nbr1/Pak1/Plec/Ppp1r12b/Psma6/Scn5a/Slc4a1/Slc8a1/Smpx/Sphkap/Svil/Synm/Synpo2l/Tmod1/Tmod3/Trpc1/Vcl/Xirp2
GO:0044233	Mitochondria-associated ER Membrane	5/1302	12/18437	0.000906827150180974	0.00896313212207861	113976/305831/365601/29144/252916	Acsl4/Atg14/Atg5/Canx/Rab38
GO:0030017	sarcomere	27/1302	201/18437	0.0009509780292878	0.00926524308534685	24183/117028/24242/366624/363083/25639/24410/29546/25626/315962/287408/309760/303554/29431/304813/29673/25665/24779/29715/84416/316561/305675/25566/300838/89821/305679/311098	Ak1/Bin1/Calm1/Cfl2/Fbxl22/Fkbp1a/Grin2b/Homer1/Krt8/Ky/Myh1/Mypn/Nbr1/Pak1/Ppp1r12b/Psma6/Scn5a/Slc4a1/Slc8a1/Smpx/Sphkap/Synpo2l/Tmod1/Tmod3/Trpc1/Vcl/Xirp2
GO:0070161	anchoring junction	38/1302	320/18437	0.00114919618006767	0.0110238899670886	81732/85265/305156/303653/83501/114514/311163/89843/116693/114489/363062/79208/296179/289992/314850/24511/316101/288010/81515/679221/29431/64204/315655/362938/317435/305230/317391/84416/64630/114901/308023/308709/500040/313494/287129/301509/305679/311098	Actr3/Ajuba/Arhgap24/Cdc42ep4/Cdh2/Clasp2/Ctnnd1/Cxadr/Cyth3/Dag1/Dixdc1/Epha5/Fermt1/Fermt2/Frs2/Itgb1/Limd1/Lpp/Lyn/Mapre2/Pak1/Plec/Rdx/Scrib/Shroom2/Shroom3/Shroom4/Smpx/Snap23/Sorbs2/Ssx2ip/Synm/Tes/Tln1/Tmem204/Tns1/Vcl/Xirp2
GO:0014704	intercalated disc	12/1302	62/18437	0.00116381243054308	0.0110238899670886	24211/83501/89843/84488/24511/287408/29431/25665/24779/29715/24782/305679	Atp1a1/Cdh2/Cxadr/Fgf13/Itgb1/Myh1/Pak1/Scn5a/Slc4a1/Slc8a1/Slc9a1/Vcl
GO:0043235	receptor complex	45/1302	399/18437	0.00125828288297685	0.0116749822598332	155192/29263/29184/25102/309361/685781/288753/316539/79208/24338/25022/83633/29707/24922/29694/252939/293546/29627/24410/24414/25205/60663/364786/24511/25679/304286/29216/81515/25054/140914/24629/25046/289392/24660/24684/306886/362938/171093/691429/64531/29591/81810/362788/89821/25232	Abcg8/Acvr2a/Cd36/Chrna5/Chuk/Ddr2/Diablo/Epha4/Epha5/Ephb1/Fgfr2/Gabbr2/Gabra5/Gabrb3/Gabrr1/Gpr37l1/Gprc5b/Gria2/Grin2b/Grm1/Il6st/Insrr/Itga8/Itgb1/Itpr3/Lmtk2/Lrp2/Lyn/Ntrk2/Olr1/Pdgfrb/Pigr/Plxna2/Pmp22/Prlr/Ripk1/Scrib/Shank2/Shisa7/Synj2bp/Tgfbr1/Tgfbr2/Traf3/Trpc1/Tyro3
GO:0098889	intrinsic component of presynaptic membrane	20/1302	135/18437	0.00126678693141885	0.0116749822598332	365872/363058/29144/83501/24316/24318/316539/83633/29707/317322/306439/29627/24410/25468/25743/56064/60391/295382/25012/116470	Aph1a/Cadm1/Canx/Cdh2/Drd1/Drd2/Epha4/Gabbr2/Gabra5/Gpc4/Gpm6a/Gria2/Grin2b/Kcna2/Kcnj6/Nptn/Nrxn1/Ntng1/Snap25/Stx1a
GO:0099091	postsynaptic specialization, intracellular component	9/1302	39/18437	0.00130112265116759	0.0118315419746173	287537/311163/64845/81515/24413/83805/56782/192117/303599	Abr/Ctnnd1/Gphn/Lyn/Nr3c1/Src/Srgn/Syngap1/Tanc2
GO:0048787	presynaptic active zone membrane	10/1302	47/18437	0.00138875775214769	0.0124622735126937	29144/83501/306439/56064/60391/295382/25012/65178/116470/25558	Canx/Cdh2/Gpm6a/Nptn/Nrxn1/Ntng1/Snap25/Snap91/Stx1a/Stxbp1
GO:0001726	ruffle	23/1302	166/18437	0.00144697210216005	0.0128160386191318	81732/293344/367786/362461/114514/65201/116693/83527/307483/85246/24511/58923/65261/29431/54320/361659/311785/360571/315655/81762/83805/313494/117538	Actr3/Arfip2/Bmx/C2cd5/Clasp2/Clip1/Cyth3/Dbnl/Diaph1/Gas7/Itgb1/Mefv/Myo1c/Pak1/Pdpn/Plekha1/Psd4/Rab34/Rdx/Rock1/Src/Tln1/Wipf1
GO:0031091	platelet alpha granule	6/1302	19/18437	0.00149387197976448	0.0130618037205048	24484/25651/29219/25558/292406/64060	Igfbp3/Selp/Snca/Stxbp1/Thbs2/Vps33b
GO:0031252	cell leading edge	46/1302	414/18437	0.00151735090945611	0.0130991559525199	81732/85265/293344/360854/367786/362461/83501/114514/65201/261738/311163/116693/114489/83527/29167/307483/29707/85246/364786/24511/25468/60427/362051/58923/65261/25485/29431/54320/170911/498328/361659/311785/360571/363239/315655/84409/81762/362938/691429/171373/25012/114901/83805/308023/313494/117538	Actr3/Ajuba/Arfip2/Arpc5/Bmx/C2cd5/Cdh2/Clasp2/Clip1/Clrn1/Ctnnd1/Cyth3/Dag1/Dbnl/Dctn1/Diaph1/Gabra5/Gas7/Itga8/Itgb1/Kcna2/Kitlg/Lmo4/Mefv/Myo1c/Myo1d/Pak1/Pdpn/Pik3ca/Pkd2/Plekha1/Psd4/Rab34/Raph1/Rdx/Robo2/Rock1/Scrib/Shisa7/Slc12a5/Snap25/Sorbs2/Src/Ssx2ip/Tln1/Wipf1
GO:0043204	perikaryon	24/1302	177/18437	0.00155919787839473	0.0132921619133151	24225/24770/310461/24318/24334/316539/24948/83633/29627/364786/25468/63883/29456/78967/25485/24587/81734/25054/63885/140928/303311/171373/266767/85426	Bdnf/Ccl2/Dhx36/Drd2/Eno2/Epha4/Fmr1/Gabbr2/Gria2/Itga8/Kcna2/Kcne3/Map1b/Mcam/Myo1d/Nefh/Nell2/Ntrk2/Pde10a/Pde11a/Rtn4rl1/Slc12a5/Slc17a8/Slc5a7
GO:0005776	autophagosome	14/1302	82/18437	0.00169199884971072	0.0142462125370705	305831/365601/301085/29430/29424/25328/58923/303554/619385/367242/29448/360956/501088/114590	Atg14/Atg5/Fyco1/Hap1/Htt/Lamp1/Mefv/Nbr1/Ncoa4/Rab23/Rab7a/Tbc1d14/Tbc1d5/Ubqln1
GO:0044295	axonal growth cone	9/1302	41/18437	0.00189375220406468	0.01565960735105	690853/114514/316539/260321/306439/29216/60391/25012/171086	Aatk/Clasp2/Epha4/Fkbp4/Gpm6a/Lrp2/Nrxn1/Snap25/Trak2
GO:0044291	cell-cell contact zone	14/1302	83/18437	0.00190578799140344	0.01565960735105	24211/83501/89843/84488/24511/287408/29431/302495/25665/362938/24779/29715/24782/305679	Atp1a1/Cdh2/Cxadr/Fgf13/Itgb1/Myh1/Pak1/Rap2c/Scn5a/Scrib/Slc4a1/Slc8a1/Slc9a1/Vcl
GO:0016323	basolateral plasma membrane	31/1302	254/18437	0.00204337024140189	0.0165902202932868	81722/25293/24211/363058/83501/294014/89843/114489/300027/79242/25700/500564/24564/65261/25485/54320/498328/64204/24249/362938/317391/691209/50621/25351/24779/84551/29715/24782/64531/29591/89821	Ager/Aqp4/Atp1a1/Cadm1/Cdh2/Cnnm2/Cxadr/Dag1/Gpihbp1/Hpgd/Ide/Ldlrap1/Mpz/Myo1c/Myo1d/Pdpn/Pkd2/Plec/S100g/Scrib/Shroom4/Slc12a6/Slc23a1/Slc2a2/Slc4a1/Slc7a8/Slc8a1/Slc9a1/Synj2bp/Tgfbr1/Trpc1
GO:0043198	dendritic shaft	12/1302	67/18437	0.00233302945560508	0.0184749238309235	56725/24316/316539/29627/29546/266711/25152/24679/192247/171373/29715/192117	Cript/Drd1/Epha4/Gria2/Homer1/Lzts1/Map1a/Prkar2b/Sez6/Slc12a5/Slc8a1/Syngap1
GO:0031901	early endosome membrane	15/1302	94/18437	0.00235677180834362	0.0184749238309235	366311/316539/24338/497878/25054/64088/315478/260323/360725/65033/60466/364137/64060/499508/305454	Clvs1/Epha4/Ephb1/Nsg2/Ntrk2/Snx16/Snx19/Snx27/Snx4/Stx12/Stx7/Tmem165/Vps33b/Zfyve16/Zfyve28
GO:0045335	phagocytic vesicle	15/1302	94/18437	0.00235677180834362	0.0184749238309235	59319/305831/303653/25328/65261/367242/360571/252916/29448/117103/367915/295347/65033/60562/25558	Ambra1/Atg14/Cdc42ep4/Lamp1/Myo1c/Rab23/Rab34/Rab38/Rab7a/Rab8a/Rab9b/Rap1a/Stx12/Stx6/Stxbp1
GO:0098831	presynaptic active zone cytoplasmic component	6/1302	21/18437	0.00264481918647811	0.0204973486952054	29138/311163/266780/84556/116839/286931	Bsn/Ctnnd1/Rimbp2/Rims1/Rims2/Unc13c
GO:0005635	nuclear envelope	47/1302	440/18437	0.00298884952401726	0.0229033188244918	84396/306809/117028/300811/289144/65201/29167/315496/29244/59075/114300/290228/308939/307833/25679/361807/287633/170910/81733/60391/81738/291981/315352/314824/29431/315760/317425/303754/303029/309326/304271/501925/58976/29219/116470/361732/362401/290794/311854/117259/25232/25573/304766/58857/290280/361070/314879	Atp1b4/Bicd2/Bin1/Bnip2/Cacybp/Clip1/Dctn1/Dpy19l1/Gch1/Grk5/Gtpbp4/Ipo4/Ipo7/Ist1/Itpr3/Lemd2/Lrrc59/Mtdh/Nell1/Nrxn1/Nup98/Nutf2/Nxt2/Osbpl8/Pak1/Parp16/Phf8/Rab40b/Ranbp17/Ranbp6/Rnf6/Slc2a9/Slc30a1/Snca/Stx1a/Tmem109/Tmem43/Tnks/Tor1b/Tra2b/Tyro3/Ube2i/Ubxn4/Vapa/Xpo4/Xpo7/Xpot
GO:0001772	immunological synapse	8/1302	37/18437	0.00369729790761388	0.0278032944773841	360678/83477/24251/498003/56064/501083/260323/60466	Arhgdia/Bcl10/Cd53/Dusp3/Nptn/Pdcd6ip/Snx27/Stx7
GO:0030662	coated vesicle membrane	14/1302	89/18437	0.00370982374991488	0.0278032944773841	300674/362162/83800/54241/79128/83527/311913/304290/312694/89868/287275/93646/501088/303332	Arcn1/Arfgap2/Clta/Cltc/Dab2/Dbnl/Dennd1a/Kdelr2/Necap1/Sec16b/Sec24a/Sec31a/Tbc1d5/Tmem199
GO:0098858	actin-based cell projection	27/1302	221/18437	0.00377565025382118	0.0279890594902831	56780/24192/685232/83839/117059/315136/94272/261738/89843/114489/316539/24338/84488/24948/306439/24511/60427/65261/25489/116690/25503/54320/315655/311839/84395/25012/25600	Acpp/Akr1b1/Atp6v1a/Calb1/Calb2/Cbx6/Clic5/Clrn1/Cxadr/Dag1/Epha4/Ephb1/Fgf13/Fmr1/Gpm6a/Itgb1/Kitlg/Myo1c/Nedd4/Nfasc/Ocm2/Pdpn/Rdx/Slc27a4/Slc34a2/Snap25/Utrn
GO:0016324	apical plasma membrane	38/1302	343/18437	0.0039060133703589	0.0286440980492986	155192/81722/362013/65157/309135/24211/685232/29184/83501/94272/79128/685781/64017/300027/29216/266711/25263/25480/170910/24629/54320/64204/65248/78975/315655/24249/171093/317435/305230/317391/50621/25351/84395/85426/24782/114901/29591/303924	Abcg8/Ager/Ahcyl1/Amotl2/Ano1/Atp1a1/Atp6v1a/Cd36/Cdh2/Clic5/Dab2/Ddr2/Enpep/Gpihbp1/Lrp2/Lzts1/Mal/Mip/Mtdh/Pdgfrb/Pdpn/Plec/Prkaa1/Prkaa2/Rdx/S100g/Shank2/Shroom2/Shroom3/Shroom4/Slc23a1/Slc2a2/Slc34a2/Slc5a7/Slc9a1/Sorbs2/Tgfbr1/Upk1b
GO:0016607	nuclear speck	39/1302	355/18437	0.00403535593028254	0.029277795153752	690585/303190/24225/306492/299811/310461/367021/302415/360726/59075/27080/365895/117280/308451/360602/24413/304157/83614/297804/297942/315170/83624/65248/78975/291078/363135/306873/84486/293967/287768/303614/304092/313620/689890/494445/362264/305675/316575/313436	Alyref/Atpaf2/Bdnf/Cnot7/Cpsf6/Dhx36/Fam76b/Foxo4/Fyttd1/Grk5/Hbp1/Hipk1/Hnrnpu/Itpkc/Luc7l3/Nr3c1/Nrip1/Pias3/Plag1/Pnisr/Poldip3/Ppig/Prkaa1/Prkaa2/Prpf4b/Rad54l2/Rreb1/Sf3b1/Smc5/Smndc1/Smurf2/Son/Srrm1/Srsf1/Srsf2/Srsf6/Synpo2l/Trip12/Zcchc12
GO:0031300	intrinsic component of organelle membrane	29/1302	245/18437	0.0043539447830678	0.0312567404426551	313339/363442/54281/290364/25328/361807/85249/288779/29448/310849/266767/25549/300083/245959/366568/501103/613226/65033/362283/116470/60562/60466/117559/24949/64531/64440/362401/25624/302808	Acer2/Fundc1/Furin/Itm2b/Lamp1/Lemd2/Pex11a/Rab5b/Rab7a/Sgms2/Slc17a8/Slc18a2/Slc25a17/Slc25a3/Slc30a3/Slc35b2/Slc6a17/Stx12/Stx16/Stx1a/Stx6/Stx7/Sv2a/Syn1/Synj2bp/Syt4/Tmem43/Vamp1/Zdhhc9
GO:0097386	glial cell projection	7/1302	31/18437	0.0050458311105656	0.0358464251813098	24192/25293/24948/24511/116690/266767/64440	Akr1b1/Aqp4/Fmr1/Itgb1/Nfasc/Slc17a8/Syt4
GO:0030175	filopodium	15/1302	102/18437	0.00522469767528172	0.0363351571921395	56780/315136/89843/114489/316539/24338/84488/24948/306439/24511/60427/54320/315655/25012/25600	Acpp/Cbx6/Cxadr/Dag1/Epha4/Ephb1/Fgf13/Fmr1/Gpm6a/Itgb1/Kitlg/Pdpn/Rdx/Snap25/Utrn
GO:0005769	early endosome	34/1302	304/18437	0.0052849761515742	0.0363351571921395	365872/366311/83527/498089/316539/24338/29430/500564/304286/24590/25485/84019/497878/25054/360571/252916/288779/295347/85426/64088/315478/260323/360725/65033/60562/60466/364137/171086/288666/64060/25479/306991/499508/305454	Aph1a/Clvs1/Dbnl/Dtx3l/Epha4/Ephb1/Hap1/Ldlrap1/Lmtk2/Mme/Myo1d/Nae1/Nsg2/Ntrk2/Rab34/Rab38/Rab5b/Rap1a/Slc5a7/Snx16/Snx19/Snx27/Snx4/Stx12/Stx6/Stx7/Tmem165/Trak2/Vps29/Vps33b/Vps35/Vps41/Zfyve16/Zfyve28
GO:0031225	anchored component of membrane	18/1302	132/18437	0.00534773763061765	0.0363351571921395	25586/54279/94268/24380/25236/317322/300027/309659/314180/295382/50692/192107/288779/29448/303311/25012/24949/295322	Alpl/Cntn3/Efna1/Gad2/Gpc3/Gpc4/Gpihbp1/Mdga1/Mdga2/Ntng1/Plaur/Prss8/Rab5b/Rab7a/Rtn4rl1/Snap25/Syn1/Vtcn1
GO:0099056	integral component of presynaptic membrane	17/1302	122/18437	0.00536802842370348	0.0363351571921395	365872/363058/29144/83501/24316/24318/316539/83633/29707/306439/29627/24410/25468/25743/56064/60391/116470	Aph1a/Cadm1/Canx/Cdh2/Drd1/Drd2/Epha4/Gabbr2/Gabra5/Gpm6a/Gria2/Grin2b/Kcna2/Kcnj6/Nptn/Nrxn1/Stx1a
GO:0035770	ribonucleoprotein granule	26/1302	216/18437	0.0053810130152582	0.0363351571921395	85265/306492/287765/310461/117045/363854/24948/305256/362152/117282/117280/29424/307070/316101/361554/287408/363912/315170/117017/78975/29673/81762/25537/85425/308971/192178	Ajuba/Cnot7/Ddx5/Dhx36/Eif4e/Elavl1/Fmr1/Grsf1/Hnrnpa3/Hnrnpk/Hnrnpu/Htt/Larp4b/Limd1/Lsm14a/Myh1/Piwil1/Poldip3/Polr2g/Prkaa2/Psma6/Rock1/Rock2/Tdrd7/Tnrc6a/Tnrc6b
GO:0043209	myelin sheath	11/1302	65/18437	0.00547281176646236	0.0365927218110523	24192/24242/25183/50664/24511/25679/24564/25485/24660/362938/170907	Akr1b1/Calm1/Gdi1/Gnao1/Itgb1/Itpr3/Mpz/Myo1d/Pmp22/Scrib/Serinc5
GO:0009898	cytoplasmic side of plasma membrane	21/1302	164/18437	0.0058205116956332	0.0385396988002121	315136/309361/116693/288753/29579/289992/79209/25643/50664/114119/64845/500564/81515/246116/246781/317391/24779/25012/289257/83805/362788	Cbx6/Chuk/Cyth3/Diablo/Esyt1/Fermt2/Frk/Gnai3/Gnao1/Gng10/Gphn/Ldlrap1/Lyn/Ptpn4/Ptpn7/Shroom4/Slc4a1/Snap25/Spta1/Src/Traf3
GO:0043296	apical junction complex	19/1302	144/18437	0.00614391919832102	0.0400015716574278	65157/315795/290789/311163/89843/116693/500464/257646/170910/116690/501083/24660/302495/317435/305230/317391/29591/58857/305679	Amotl2/Cgnl1/Cldn23/Ctnnd1/Cxadr/Cyth3/Epb41l4b/Frmd6/Mtdh/Nfasc/Pdcd6ip/Pmp22/Rap2c/Shroom2/Shroom3/Shroom4/Tgfbr1/Vapa/Vcl
GO:0045178	basal part of cell	11/1302	66/18437	0.00615859974197936	0.0400015716574278	81722/25293/114514/261738/500564/65261/171434/498328/64204/317391/50621	Ager/Aqp4/Clasp2/Clrn1/Ldlrap1/Myo1c/Phldb1/Pkd2/Plec/Shroom4/Slc23a1
GO:0030018	Z disc	18/1302	134/18437	0.00625732607245578	0.0402593998246683	117028/366624/363083/25639/24410/29546/25626/315962/309760/29431/304813/25665/24779/29715/316561/305675/305679/311098	Bin1/Cfl2/Fbxl22/Fkbp1a/Grin2b/Homer1/Krt8/Ky/Mypn/Pak1/Ppp1r12b/Scn5a/Slc4a1/Slc8a1/Sphkap/Synpo2l/Vcl/Xirp2
GO:0098562	cytoplasmic side of membrane	25/1302	208/18437	0.0063799854195208	0.0406649537954503	315136/309361/116693/288753/29579/289992/25639/79209/25643/50664/114119/64845/500564/81515/94273/498328/246116/246781/29283/317391/24779/25012/289257/83805/362788	Cbx6/Chuk/Cyth3/Diablo/Esyt1/Fermt2/Fkbp1a/Frk/Gnai3/Gnao1/Gng10/Gphn/Ldlrap1/Lyn/Mgat2/Pkd2/Ptpn4/Ptpn7/Rpl29/Shroom4/Slc4a1/Snap25/Spta1/Src/Traf3
GO:0009925	basal plasma membrane	8/1302	41/18437	0.00712453776931024	0.0449316370330493	81722/25293/500564/65261/498328/64204/317391/50621	Ager/Aqp4/Ldlrap1/Myo1c/Pkd2/Plec/Shroom4/Slc23a1
GO:0098688	parallel fiber to Purkinje cell synapse	7/1302	33/18437	0.00724703823113698	0.0449316370330493	117059/24410/25743/29748/65178/85238/286931	Calb2/Grin2b/Kcnj6/Ppp3r1/Snap91/Synj1/Unc13c
GO:1990752	microtubule end	7/1302	33/18437	0.00724703823113698	0.0449316370330493	296580/289400/114514/65201/29167/679221/305310	Camsap1/Camsap2/Clasp2/Clip1/Dctn1/Mapre2/Slain2
GO:0030055	cell-substrate junction	22/1302	178/18437	0.00733355714307892	0.0450584321763948	81732/85265/305156/114514/114489/363062/296179/289992/24511/316101/288010/679221/29431/64204/315655/84416/114901/500040/313494/301509/305679/311098	Actr3/Ajuba/Arhgap24/Clasp2/Dag1/Dixdc1/Fermt1/Fermt2/Itgb1/Limd1/Lpp/Mapre2/Pak1/Plec/Rdx/Smpx/Sorbs2/Tes/Tln1/Tns1/Vcl/Xirp2
GO:0030123	AP-3 adaptor complex	4/1302	12/18437	0.00774092198451104	0.0471366856556833	309969/302290/64060/306991	Ap3b1/Ap3s1/Vps33b/Vps41
GO:0005905	clathrin-coated pit	10/1302	59/18437	0.00781961572576506	0.0471944949112546	83800/54241/79128/29216/312694/64634/25139/65178/85238/501088	Clta/Cltc/Dab2/Lrp2/Necap1/Sh3bp4/Slc2a4/Snap91/Synj1/Tbc1d5
GO:0030140	trans-Golgi network transport vesicle	6/1302	26/18437	0.00828764636099449	0.0495804808613881	261738/83800/54241/54281/117103/25139	Clrn1/Clta/Cltc/Furin/Rab8a/Slc2a4
GO:0016010	dystrophin-associated glycoprotein complex	5/1302	19/18437	0.00879189915113231	0.0512485061630106	114489/25626/299940/500364/25600	Dag1/Krt8/Sntb1/Sspn/Utrn
GO:0044232	organelle membrane contact site	5/1302	19/18437	0.00879189915113231	0.0512485061630106	113976/305831/365601/29144/252916	Acsl4/Atg14/Atg5/Canx/Rab38
GO:0090665	glycoprotein complex	5/1302	19/18437	0.00879189915113231	0.0512485061630106	114489/25626/299940/500364/25600	Dag1/Krt8/Sntb1/Sspn/Utrn
GO:0045177	apical part of cell	45/1302	443/18437	0.00888231458353785	0.0513367673387527	155192/56780/81722/362013/65157/309135/24211/685232/29184/83501/94272/79128/685781/64017/500464/300027/29546/364786/25679/29216/266711/25263/25480/170910/299730/24629/54320/64204/65248/78975/315655/24249/171093/317435/305230/317391/50621/25351/84395/85426/24782/114901/29591/303924/363445	Abcg8/Acpp/Ager/Ahcyl1/Amotl2/Ano1/Atp1a1/Atp6v1a/Cd36/Cdh2/Clic5/Dab2/Ddr2/Enpep/Epb41l4b/Gpihbp1/Homer1/Itga8/Itpr3/Lrp2/Lzts1/Mal/Mip/Mtdh/Nedd1/Pdgfrb/Pdpn/Plec/Prkaa1/Prkaa2/Rdx/S100g/Shank2/Shroom2/Shroom3/Shroom4/Slc23a1/Slc2a2/Slc34a2/Slc5a7/Slc9a1/Sorbs2/Tgfbr1/Upk1b/Usp9x
GO:0005924	cell-substrate adherens junction	21/1302	171/18437	0.00929360892040842	0.0529131677039621	85265/305156/114514/114489/363062/296179/289992/24511/316101/288010/679221/29431/64204/315655/84416/114901/500040/313494/301509/305679/311098	Ajuba/Arhgap24/Clasp2/Dag1/Dixdc1/Fermt1/Fermt2/Itgb1/Limd1/Lpp/Mapre2/Pak1/Plec/Rdx/Smpx/Sorbs2/Tes/Tln1/Tns1/Vcl/Xirp2
GO:0031012	extracellular matrix	38/1302	362/18437	0.00931023478662091	0.0529131677039621	312566/25586/366474/84032/290905/305104/362584/282836/114489/305604/25584/25022/25236/317322/24414/361129/24511/310753/500280/81682/81707/65205/171563/302248/690625/296708/25507/287644/24660/24924/292401/116487/292406/25341/114122/298683/24882/114850	Adamts9/Alpl/Col16a1/Col3a1/Col4a1/Col9a1/Col9a2/Cthrc1/Dag1/Efemp1/F3/Fgfr2/Gpc3/Gpc4/Grm1/Hapln4/Itgb1/Lrig2/Lrrn1/Lum/Mmp14/Mmp16/Nav2/Nid2/Oc90/Olfml2a/Pcsk6/Phospho1/Pmp22/Ptn/Smoc2/Tgfbi/Thbs2/Tnfrsf11b/Vcan/Vwa1/Wnt3/Wnt7a
GO:1902911	protein kinase complex	14/1302	99/18437	0.00961077130082022	0.0541698018773503	29263/362844/25729/362485/25405/289500/304758/362316/309361/60663/65248/78975/501088/29591	Acvr2a/Brd4/Ccne1/Ccne2/Ccng1/Ccni/Ccnt2/Cdk14/Chuk/Insrr/Prkaa1/Prkaa2/Tbc1d5/Tgfbr1
GO:0031985	Golgi cisterna	13/1302	90/18437	0.0103773021492798	0.0575391875269008	56780/65196/54281/60670/310526/310669/171050/497878/308821/360571/363040/362283/246232	Acpp/B4galt6/Furin/Fut4/Golim4/Golph3l/Mob4/Nsg2/Rab30/Rab34/St3gal4/Stx16/Uxs1
GO:0120111	neuron projection cytoplasm	13/1302	90/18437	0.0103773021492798	0.0575391875269008	309969/171126/302290/500282/29138/29144/24948/29627/29430/117280/29424/113886/171086	Ap3b1/Ap3m1/Ap3s1/Arl8b/Bsn/Canx/Fmr1/Gria2/Hap1/Hnrnpu/Htt/Kif1c/Trak2
GO:0031414	N-terminal protein acetyltransferase complex	4/1302	13/18437	0.0105643211638283	0.0576389362698472	289482/310399/64472/288108	Naa11/Naa15/Naa35/Naa50
GO:0032437	cuticular plate	4/1302	13/18437	0.0105643211638283	0.0576389362698472	83839/117059/25503/289257	Calb1/Calb2/Ocm2/Spta1
GO:0045211	postsynaptic membrane	37/1302	354/18437	0.0108670647475798	0.0588201441099161	361601/66013/309532/363058/29144/83501/25102/59322/24316/24318/316539/24948/83633/29707/24922/29694/64845/29627/24410/24414/29546/24511/266711/65153/307206/56064/25054/192256/362938/171093/691429/58976/29715/306147/65178/64531/25600	Abhd17c/Arhgef9/Atad1/Cadm1/Canx/Cdh2/Chrna5/Cnksr2/Drd1/Drd2/Epha4/Fmr1/Gabbr2/Gabra5/Gabrb3/Gabrr1/Gphn/Gria2/Grin2b/Grm1/Homer1/Itgb1/Lzts1/Ncs1/Neto1/Nptn/Ntrk2/Pja2/Scrib/Shank2/Shisa7/Slc30a1/Slc8a1/Slitrk1/Snap91/Synj2bp/Utrn
GO:0031301	integral component of organelle membrane	25/1302	218/18437	0.0113275077106731	0.0608296083360556	313339/363442/54281/290364/25328/361807/85249/310849/266767/25549/300083/245959/366568/501103/613226/65033/362283/116470/60562/60466/117559/64531/64440/362401/25624	Acer2/Fundc1/Furin/Itm2b/Lamp1/Lemd2/Pex11a/Sgms2/Slc17a8/Slc18a2/Slc25a17/Slc25a3/Slc30a3/Slc35b2/Slc6a17/Stx12/Stx16/Stx1a/Stx6/Stx7/Sv2a/Synj2bp/Syt4/Tmem43/Vamp1
GO:0005791	rough endoplasmic reticulum	17/1302	132/18437	0.011619006551754	0.0619075192835642	293551/29144/24770/79208/24948/94273/24564/25054/300901/29283/25596/361273/29219/81784/246334/312903/83532	Arl6ip1/Canx/Ccl2/Epha5/Fmr1/Mgat2/Mpz/Ntrk2/Plod2/Rpl29/Rpn1/Sec61a2/Snca/Ssr3/Tp63/Tram1/Vdac3
GO:0005925	focal adhesion	20/1302	165/18437	0.0125428397135383	0.0663117572452182	85265/305156/114514/114489/363062/296179/289992/24511/316101/288010/679221/29431/64204/315655/114901/500040/313494/301509/305679/311098	Ajuba/Arhgap24/Clasp2/Dag1/Dixdc1/Fermt1/Fermt2/Itgb1/Limd1/Lpp/Mapre2/Pak1/Plec/Rdx/Sorbs2/Tes/Tln1/Tns1/Vcl/Xirp2
GO:0099240	intrinsic component of synaptic membrane	28/1302	254/18437	0.0127811592633114	0.0670519278275262	365872/363058/29144/83501/24316/24318/316539/83633/29707/24922/317322/306439/29627/24410/24414/24511/25468/25743/307206/56064/60391/295382/691429/58976/29715/306147/25012/116470	Aph1a/Cadm1/Canx/Cdh2/Drd1/Drd2/Epha4/Gabbr2/Gabra5/Gabrb3/Gpc4/Gpm6a/Gria2/Grin2b/Grm1/Itgb1/Kcna2/Kcnj6/Neto1/Nptn/Nrxn1/Ntng1/Shisa7/Slc30a1/Slc8a1/Slitrk1/Snap25/Stx1a
GO:0005819	spindle	34/1302	324/18437	0.0134091147367111	0.0695274067769218	500282/313876/300811/24242/83685/246295/114514/83800/54241/301555/291130/29167/307483/292263/117280/500262/309523/296284/305922/298982/679221/299730/24413/498328/24672/24673/84014/25537/361828/313304/302711/290794/312965/498112	Arl8b/Birc6/Bnip2/Calm1/Capn6/Cep104/Clasp2/Clta/Cltc/Cul3/Dcdc2/Dctn1/Diaph1/Fbxo5/Hnrnpu/Kbtbd8/Kif20b/Kif3b/Lats2/Maea/Mapre2/Nedd1/Nr3c1/Pkd2/Ppp2ca/Ppp2cb/Ralbp1/Rock2/Specc1l/Stag2/Tbl1x/Tnks/Ubxn2b/Yeats2
GO:0005681	spliceosomal complex	21/1302	177/18437	0.0134569174406945	0.0695274067769218	690585/287765/362152/64200/117282/117280/317612/360602/679712/309651/499691/291078/310820/300996/84486/287768/171365/313620/689890/494445/117259	Alyref/Ddx5/Hnrnpa3/Hnrnpf/Hnrnpk/Hnrnpu/Htatsf1/Luc7l3/Myef2/Ppil1/Prpf38b/Prpf4b/Ptbp2/Rbm5/Sf3b1/Smndc1/Snrpb/Srrm1/Srsf1/Srsf2/Tra2b
GO:0030132	clathrin coat of coated pit	5/1302	21/18437	0.0136809046632398	0.0701532103784174	83800/54241/79128/85238/501088	Clta/Cltc/Dab2/Synj1/Tbc1d5
GO:0070938	contractile ring	4/1302	14/18437	0.0139761532658954	0.0711323621443332	114489/309523/298982/25600	Dag1/Kif20b/Maea/Utrn
GO:1904115	axon cytoplasm	9/1302	55/18437	0.0141880152724746	0.0714826717603697	309969/171126/302290/500282/29138/24948/29430/113886/171086	Ap3b1/Ap3m1/Ap3s1/Arl8b/Bsn/Fmr1/Hap1/Kif1c/Trak2
GO:0031201	SNARE complex	8/1302	46/18437	0.0142546090313934	0.0714826717603697	64630/25012/360725/65033/362283/116470/60562/60466	Snap23/Snap25/Snx4/Stx12/Stx16/Stx1a/Stx6/Stx7
GO:1902495	transmembrane transporter complex	33/1302	314/18437	0.0143836943038768	0.0716035001112698	155192/315272/24211/84396/116600/24242/25102/94272/25639/29707/24922/29694/29627/24410/25468/64358/63883/29713/83588/294065/498328/25665/78956/362938/295678/171093/691429/24782/25012/116470/64531/59299/89821	Abcg8/Ano6/Atp1a1/Atp1b4/Cacnb2/Calm1/Chrna5/Clic5/Fkbp1a/Gabra5/Gabrb3/Gabrr1/Gria2/Grin2b/Kcna2/Kcna6/Kcne3/Kcnj5/Kcns3/Kcnv2/Pkd2/Scn5a/Scn9a/Scrib/Sestd1/Shank2/Shisa7/Slc9a1/Snap25/Stx1a/Synj2bp/Trdn/Trpc1
GO:0031674	I band	18/1302	146/18437	0.0146875751087481	0.0725864219142477	117028/366624/363083/25639/24410/29546/25626/315962/309760/29431/304813/25665/24779/29715/316561/305675/305679/311098	Bin1/Cfl2/Fbxl22/Fkbp1a/Grin2b/Homer1/Krt8/Ky/Mypn/Pak1/Ppp1r12b/Scn5a/Slc4a1/Slc8a1/Sphkap/Synpo2l/Vcl/Xirp2
GO:0055037	recycling endosome	19/1302	157/18437	0.0149297645574221	0.073252513871668	690853/361601/65157/171494/296380/306600/192204/24511/500564/304286/292168/25046/117103/302495/298091/65033/60466/360956/64060	Aatk/Abhd17c/Amotl2/Ap1g1/Arfgef2/Atp11a/Ehd4/Itgb1/Ldlrap1/Lmtk2/Mcoln2/Pigr/Rab8a/Rap2c/Slc31a2/Stx12/Stx7/Tbc1d14/Vps33b
GO:0046658	anchored component of plasma membrane	10/1302	65/18437	0.0152245893873589	0.0741654997298481	54279/94268/25236/317322/300027/309659/295382/192107/303311/25012	Cntn3/Efna1/Gpc3/Gpc4/Gpihbp1/Mdga1/Ntng1/Prss8/Rtn4rl1/Snap25
GO:0005913	cell-cell adherens junction	14/1302	105/18437	0.0157097731835988	0.0756746858787179	81732/303653/83501/311163/89843/114489/314850/81515/315655/362938/317435/64630/308023/305679	Actr3/Cdc42ep4/Cdh2/Ctnnd1/Cxadr/Dag1/Frs2/Lyn/Rdx/Scrib/Shroom2/Snap23/Ssx2ip/Vcl
GO:0030665	clathrin-coated vesicle membrane	7/1302	38/18437	0.0157563128955688	0.0756746858787179	83800/54241/79128/83527/311913/312694/501088	Clta/Cltc/Dab2/Dbnl/Dennd1a/Necap1/Tbc1d5
GO:0036464	cytoplasmic ribonucleoprotein granule	23/1302	202/18437	0.0158908760390699	0.0757872549555642	85265/306492/310461/117045/363854/24948/117282/117280/29424/307070/316101/361554/287408/363912/315170/117017/78975/29673/81762/25537/85425/308971/192178	Ajuba/Cnot7/Dhx36/Eif4e/Elavl1/Fmr1/Hnrnpk/Hnrnpu/Htt/Larp4b/Limd1/Lsm14a/Myh1/Piwil1/Poldip3/Polr2g/Prkaa2/Psma6/Rock1/Rock2/Tdrd7/Tnrc6a/Tnrc6b
GO:0030496	midbody	19/1302	159/18437	0.0168884062538042	0.0799853685076005	500282/313876/294074/689364/361916/311163/25183/25643/117280/307833/308173/309523/296284/684996/501083/117103/116546/315655/314598	Arl8b/Birc6/Cep55/Chmp1b/Chmp4c/Ctnnd1/Gdi1/Gnai3/Hnrnpu/Ist1/Kif13a/Kif20b/Kif3b/Mplkip/Pdcd6ip/Rab8a/Ralb/Rdx/Wiz
GO:0000346	transcription export complex	4/1302	15/18437	0.0180125442715582	0.0841407889945389	690585/315170/313308/360972	Alyref/Poldip3/Thoc2/Thoc5
GO:0034045	phagophore assembly site membrane	4/1302	15/18437	0.0180125442715582	0.0841407889945389	305831/365601/29448/303206	Atg14/Atg5/Rab7a/Ulk2
GO:0031519	PcG protein complex	8/1302	48/18437	0.0182122919167986	0.0844951230425621	315136/362962/303547/304495/305624/309457/296653/313048	Cbx6/Cbx7/Ezh1/Kdm2b/Pcgf3/Pcgf6/Phf19/Rbbp4
GO:0005798	Golgi-associated vesicle	17/1302	139/18437	0.0186859026609576	0.0861066595592774	294010/300674/362162/29138/261738/83800/54241/54281/290364/304290/117103/89868/287275/93646/25139/303332/306991	Actr1a/Arcn1/Arfgap2/Bsn/Clrn1/Clta/Cltc/Furin/Itm2b/Kdelr2/Rab8a/Sec16b/Sec24a/Sec31a/Slc2a4/Tmem199/Vps41
GO:0031902	late endosome membrane	12/1302	87/18437	0.0189715478122459	0.0865631238952226	500282/361916/25328/362045/497878/29448/366568/64088/60466/364137/64060/306991	Arl8b/Chmp4c/Lamp1/Lamtor3/Nsg2/Rab7a/Slc30a3/Snx16/Stx7/Tmem165/Vps33b/Vps41
GO:0019898	extrinsic component of membrane	32/1302	309/18437	0.0190872255770967	0.0865631238952226	305831/117028/29138/83501/54241/59322/311163/116693/29579/289992/25639/24948/79209/25643/50664/114119/64845/81515/25263/361632/170911/85253/192107/29448/29283/362938/25012/65178/64088/500616/83805/24949	Atg14/Bin1/Bsn/Cdh2/Cltc/Cnksr2/Ctnnd1/Cyth3/Esyt1/Fermt2/Fkbp1a/Fmr1/Frk/Gnai3/Gnao1/Gng10/Gphn/Lyn/Mal/Pik3c2a/Pik3ca/Plg/Prss8/Rab7a/Rpl29/Scrib/Snap25/Snap91/Snx16/Socs5/Src/Syn1
GO:0031253	cell projection membrane	33/1302	321/18437	0.0192926610440965	0.0865631238952226	25293/81824/367786/362461/29184/114514/307483/24316/24318/64017/29707/252939/364786/24511/25468/29216/65261/25485/29431/54320/289233/498328/361659/311785/84409/171093/691429/171373/311839/25351/84395/83805/25600	Aqp4/Arpc1a/Bmx/C2cd5/Cd36/Clasp2/Diaph1/Drd1/Drd2/Enpep/Gabra5/Gpr37l1/Itga8/Itgb1/Kcna2/Lrp2/Myo1c/Myo1d/Pak1/Pdpn/Pex19/Pkd2/Plekha1/Psd4/Robo2/Shank2/Shisa7/Slc12a5/Slc27a4/Slc2a2/Slc34a2/Src/Utrn
GO:1990351	transporter complex	33/1302	321/18437	0.0192926610440965	0.0865631238952226	155192/315272/24211/84396/116600/24242/25102/94272/25639/29707/24922/29694/29627/24410/25468/64358/63883/29713/83588/294065/498328/25665/78956/362938/295678/171093/691429/24782/25012/116470/64531/59299/89821	Abcg8/Ano6/Atp1a1/Atp1b4/Cacnb2/Calm1/Chrna5/Clic5/Fkbp1a/Gabra5/Gabrb3/Gabrr1/Gria2/Grin2b/Kcna2/Kcna6/Kcne3/Kcnj5/Kcns3/Kcnv2/Pkd2/Scn5a/Scn9a/Scrib/Sestd1/Shank2/Shisa7/Slc9a1/Snap25/Stx1a/Synj2bp/Trdn/Trpc1
GO:0098686	hippocampal mossy fiber to CA3 synapse	8/1302	49/18437	0.0204609918586593	0.0912052055399063	29138/83839/311163/24948/24410/362900/171093/366568	Bsn/Calb1/Ctnnd1/Fmr1/Grin2b/Rnf19a/Shank2/Slc30a3
GO:0000307	cyclin-dependent protein kinase holoenzyme complex	7/1302	40/18437	0.0206033052218884	0.0912432088397914	362844/25729/362485/25405/289500/304758/362316	Brd4/Ccne1/Ccne2/Ccng1/Ccni/Ccnt2/Cdk14
GO:0005847	mRNA cleavage and polyadenylation specificity factor complex	4/1302	16/18437	0.0227025317580532	0.0969866848115976	299256/299811/683927/309338	Cpsf2/Cpsf6/Cstf2/Cstf2t
GO:0030479	actin cortical patch	4/1302	16/18437	0.0227025317580532	0.0969866848115976	81732/691149/493810/117538	Actr3/Capza1/Capza2/Wipf1
GO:0043196	varicosity	4/1302	16/18437	0.0227025317580532	0.0969866848115976	117028/363058/29456/156767	Bin1/Cadm1/Map1b/Tnfrsf1b
GO:0061645	endocytic patch	4/1302	16/18437	0.0227025317580532	0.0969866848115976	81732/691149/493810/117538	Actr3/Capza1/Capza2/Wipf1
GO:0000407	phagophore assembly site	6/1302	32/18437	0.0227534744426035	0.0969866848115976	305831/365601/303554/29448/65033/303206	Atg14/Atg5/Nbr1/Rab7a/Stx12/Ulk2
GO:0002102	podosome	6/1302	32/18437	0.0227534744426035	0.0969866848115976	81732/83527/117282/117255/83805/305679	Actr3/Dbnl/Hnrnpk/Ptpn12/Src/Vcl
GO:0005795	Golgi stack	15/1302	121/18437	0.0233829917446024	0.09905093397403	56780/65196/54281/60670/310526/310669/89842/94273/171050/497878/308821/360571/363040/362283/246232	Acpp/B4galt6/Furin/Fut4/Golim4/Golph3l/Mbtps1/Mgat2/Mob4/Nsg2/Rab30/Rab34/St3gal4/Stx16/Uxs1
GO:0035371	microtubule plus-end	5/1302	24/18437	0.0239837745469977	0.10096872988304	114514/65201/29167/679221/305310	Clasp2/Clip1/Dctn1/Mapre2/Slain2
GO:1902554	serine/threonine protein kinase complex	11/1302	80/18437	0.0245707801059665	0.102805349891222	29263/362844/25729/362485/25405/289500/304758/362316/309361/501088/29591	Acvr2a/Brd4/Ccne1/Ccne2/Ccng1/Ccni/Ccnt2/Cdk14/Chuk/Tbc1d5/Tgfbr1
GO:0098945	intrinsic component of presynaptic active zone membrane	6/1302	33/18437	0.0261993491562627	0.108950951979093	29144/83501/306439/56064/60391/295382	Canx/Cdh2/Gpm6a/Nptn/Nrxn1/Ntng1
GO:0099699	integral component of synaptic membrane	25/1302	235/18437	0.0264435757274433	0.108974107518831	365872/363058/29144/83501/24316/24318/316539/83633/29707/24922/306439/29627/24410/24414/24511/25468/25743/307206/56064/60391/691429/58976/29715/306147/116470	Aph1a/Cadm1/Canx/Cdh2/Drd1/Drd2/Epha4/Gabbr2/Gabra5/Gabrb3/Gpm6a/Gria2/Grin2b/Grm1/Itgb1/Kcna2/Kcnj6/Neto1/Nptn/Nrxn1/Shisa7/Slc30a1/Slc8a1/Slitrk1/Stx1a
GO:0010494	cytoplasmic stress granule	9/1302	61/18437	0.0265917359610462	0.108974107518831	310461/117045/363854/24948/117282/307070/361554/78975/81762	Dhx36/Eif4e/Elavl1/Fmr1/Hnrnpk/Larp4b/Lsm14a/Prkaa2/Rock1
GO:0032587	ruffle membrane	11/1302	81/18437	0.026684275594787	0.108974107518831	367786/362461/114514/307483/24511/65261/29431/54320/361659/311785/83805	Bmx/C2cd5/Clasp2/Diaph1/Itgb1/Myo1c/Pak1/Pdpn/Plekha1/Psd4/Src
GO:0005775	vacuolar lumen	4/1302	17/18437	0.0280680906799361	0.113759424176524	306128/497878/24629/246120	Cln5/Nsg2/Pdgfrb/Plbd2
GO:0071013	catalytic step 2 spliceosome	12/1302	92/18437	0.0281896520320126	0.113759424176524	690585/287765/362152/64200/117282/117280/309651/291078/84486/171365/313620/689890	Alyref/Ddx5/Hnrnpa3/Hnrnpf/Hnrnpk/Hnrnpu/Ppil1/Prpf4b/Sf3b1/Snrpb/Srrm1/Srsf1
GO:0005885	Arp2/3 protein complex	3/1302	10/18437	0.0289634910994756	0.114179774160939	81732/81824/360854	Actr3/Arpc1a/Arpc5
GO:0030056	hemidesmosome	3/1302	10/18437	0.0289634910994756	0.114179774160939	81732/24511/64204	Actr3/Itgb1/Plec
GO:0097197	tetraspanin-enriched microdomain	3/1302	10/18437	0.0289634910994756	0.114179774160939	54320/500065/312728	Pdpn/Tspan33/Tspan9
GO:0098850	extrinsic component of synaptic vesicle membrane	3/1302	10/18437	0.0289634910994756	0.114179774160939	117028/54241/24949	Bin1/Cltc/Syn1
GO:0030660	Golgi-associated vesicle membrane	10/1302	72/18437	0.0293290738742516	0.1149564849554	300674/362162/83800/54241/290364/304290/89868/287275/93646/303332	Arcn1/Arfgap2/Clta/Cltc/Itm2b/Kdelr2/Sec16b/Sec24a/Sec31a/Tmem199
GO:0030027	lamellipodium	20/1302	181/18437	0.0309571298781062	0.120644357582105	81732/85265/360854/83501/261738/311163/114489/83527/24511/25468/60427/58923/29431/54320/170911/498328/315655/81762/25012/114901	Actr3/Ajuba/Arpc5/Cdh2/Clrn1/Ctnnd1/Dag1/Dbnl/Itgb1/Kcna2/Kitlg/Mefv/Pak1/Pdpn/Pik3ca/Pkd2/Rdx/Rock1/Snap25/Sorbs2
GO:0097440	apical dendrite	5/1302	26/18437	0.0330483744599038	0.127274729997155	24410/29456/25485/192247/266767	Grin2b/Map1b/Myo1d/Sez6/Slc17a8
GO:0099523	presynaptic cytosol	5/1302	26/18437	0.0330483744599038	0.127274729997155	83839/24948/29430/29424/65153	Calb1/Fmr1/Hap1/Htt/Ncs1
GO:0030119	AP-type membrane coat adaptor complex	7/1302	44/18437	0.0332183312895801	0.127274729997155	367038/309969/171126/302290/501088/64060/306991	Ap1m2/Ap3b1/Ap3m1/Ap3s1/Tbc1d5/Vps33b/Vps41
GO:0005849	mRNA cleavage factor complex	4/1302	18/18437	0.0341242978213514	0.128330712038085	299256/299811/683927/309338	Cpsf2/Cpsf6/Cstf2/Cstf2t
GO:0098533	ATPase dependent transmembrane transport complex	4/1302	18/18437	0.0341242978213514	0.128330712038085	155192/24211/84396/24782	Abcg8/Atp1a1/Atp1b4/Slc9a1
GO:0044853	plasma membrane raft	15/1302	127/18437	0.0342466123034185	0.128330712038085	25230/114104/24211/29184/83501/114489/24316/83469/25263/25485/25665/85426/83805/29591/81810	Add3/Asah2/Atp1a1/Cd36/Cdh2/Dag1/Drd1/Lrp4/Mal/Myo1d/Scn5a/Slc5a7/Src/Tgfbr1/Tgfbr2
GO:0070160	tight junction	15/1302	127/18437	0.0342466123034185	0.128330712038085	65157/315795/290789/311163/89843/116693/500464/170910/116690/501083/24660/302495/317435/29591/58857	Amotl2/Cgnl1/Cldn23/Ctnnd1/Cxadr/Cyth3/Epb41l4b/Mtdh/Nfasc/Pdcd6ip/Pmp22/Rap2c/Shroom2/Tgfbr1/Vapa
GO:0030120	vesicle coat	8/1302	54/18437	0.0346967274733724	0.129306929709508	300674/362162/83800/54241/312694/287275/93646/501088	Arcn1/Arfgap2/Clta/Cltc/Necap1/Sec24a/Sec31a/Tbc1d5
GO:1904949	ATPase complex	12/1302	95/18437	0.0350772769453772	0.130014689547539	155192/297867/24211/84396/314126/297893/315523/313048/89809/24782/83833/303518	Abcg8/Arid1a/Atp1a1/Atp1b4/Baz1a/Hdac1/Nfrkb/Rbbp4/Rfc1/Slc9a1/Smarcd2/Smarce1
GO:0008287	protein serine/threonine phosphatase complex	7/1302	45/18437	0.0370294231183026	0.136314177595879	300955/24672/24673/60660/29748/171366/140943	Nck1/Ppp2ca/Ppp2cb/Ppp2r2b/Ppp3r1/Ppp4c/Ppp4r1
GO:0032838	plasma membrane bounded cell projection cytoplasm	22/1302	208/18437	0.0376072489971299	0.136314177595879	24192/59319/309969/171126/302290/296380/500282/305831/365601/29138/29144/291130/84394/500442/24948/29627/29430/117280/29424/113886/307724/171086	Akr1b1/Ambra1/Ap3b1/Ap3m1/Ap3s1/Arfgef2/Arl8b/Atg14/Atg5/Bsn/Canx/Dcdc2/Dcx/Dnai1/Fmr1/Gria2/Hap1/Hnrnpu/Htt/Kif1c/Rpgrip1l/Trak2
GO:0098802	plasma membrane receptor complex	20/1302	185/18437	0.0377509309644479	0.136314177595879	29263/25102/309361/288753/83633/29627/24410/24414/25205/60663/364786/24511/81515/24660/362938/171093/691429/64531/29591/362788	Acvr2a/Chrna5/Chuk/Diablo/Gabbr2/Gria2/Grin2b/Grm1/Il6st/Insrr/Itga8/Itgb1/Lyn/Pmp22/Scrib/Shank2/Shisa7/Synj2bp/Tgfbr1/Traf3
GO:0035631	CD40 receptor complex	3/1302	11/18437	0.0377762163718786	0.136314177595879	309361/288753/362788	Chuk/Diablo/Traf3
GO:0099569	presynaptic cytoskeleton	3/1302	11/18437	0.0377762163718786	0.136314177595879	29138/84556/116839	Bsn/Rims1/Rims2
GO:0035861	site of double-strand break	8/1302	55/18437	0.0381875721033124	0.137073285128732	81732/81824/360854/498411/85482/94196/312398/293967	Actr3/Arpc1a/Arpc5/Hus1/Nbn/Rnf138/Smarcad1/Smc5
GO:0099055	integral component of postsynaptic membrane	19/1302	175/18437	0.0405411991486002	0.144759674446834	363058/29144/83501/24316/24318/316539/83633/29707/24922/29627/24410/24414/24511/307206/56064/691429/58976/29715/306147	Cadm1/Canx/Cdh2/Drd1/Drd2/Epha4/Gabbr2/Gabra5/Gabrb3/Gria2/Grin2b/Grm1/Itgb1/Neto1/Nptn/Shisa7/Slc30a1/Slc8a1/Slitrk1
GO:1903293	phosphatase complex	7/1302	46/18437	0.0411172102621068	0.146051757285192	300955/24672/24673/60660/29748/171366/140943	Nck1/Ppp2ca/Ppp2cb/Ppp2r2b/Ppp3r1/Ppp4c/Ppp4r1
GO:0032580	Golgi cisterna membrane	8/1302	56/18437	0.0419059236349318	0.148082072119293	65196/60670/310526/310669/171050/497878/363040/246232	B4galt6/Fut4/Golim4/Golph3l/Mob4/Nsg2/St3gal4/Uxs1
GO:0034702	ion channel complex	29/1302	294/18437	0.0428365338556105	0.15059028912127	315272/116600/24242/25102/94272/25639/29707/24922/29694/29627/24410/25468/64358/63883/29713/83588/294065/498328/25665/78956/362938/295678/171093/691429/25012/116470/64531/59299/89821	Ano6/Cacnb2/Calm1/Chrna5/Clic5/Fkbp1a/Gabra5/Gabrb3/Gabrr1/Gria2/Grin2b/Kcna2/Kcna6/Kcne3/Kcnj5/Kcns3/Kcnv2/Pkd2/Scn5a/Scn9a/Scrib/Sestd1/Shank2/Shisa7/Snap25/Stx1a/Synj2bp/Trdn/Trpc1
GO:0005923	bicellular tight junction	14/1302	120/18437	0.043530542054824	0.152245280417385	65157/315795/290789/311163/89843/116693/500464/170910/501083/24660/302495/317435/29591/58857	Amotl2/Cgnl1/Cldn23/Ctnnd1/Cxadr/Cyth3/Epb41l4b/Mtdh/Pdcd6ip/Pmp22/Rap2c/Shroom2/Tgfbr1/Vapa
GO:0099059	integral component of presynaptic active zone membrane	5/1302	28/18437	0.0439874974862109	0.153058537171407	29144/83501/306439/56064/60391	Canx/Cdh2/Gpm6a/Nptn/Nrxn1
GO:0031594	neuromuscular junction	12/1302	99/18437	0.0460111706333446	0.159287402903254	89843/316539/24511/83469/24924/85426/117559/64531/287110/286931/25600/25624	Cxadr/Epha4/Itgb1/Lrp4/Ptn/Slc5a7/Sv2a/Synj2bp/Tbc1d24/Unc13c/Utrn/Vamp1
GO:0005883	neurofilament	3/1302	12/18437	0.0477879811676677	0.162146284359947	500564/24587/171093	Ldlrap1/Nefh/Shank2
GO:0030897	HOPS complex	3/1302	12/18437	0.0477879811676677	0.162146284359947	306548/64060/306991	Hook3/Vps33b/Vps41
GO:0098684	photoreceptor ribbon synapse	3/1302	12/18437	0.0477879811676677	0.162146284359947	116600/54241/116839	Cacnb2/Cltc/Rims2
GO:0098992	neuronal dense core vesicle	3/1302	12/18437	0.0477879811676677	0.162146284359947	29190/25549/64440	Pdyn/Slc18a2/Syt4
GO:0019897	extrinsic component of plasma membrane	19/1302	179/18437	0.0490809395316329	0.165189981439631	83501/59322/311163/116693/29579/289992/24948/79209/25643/50664/114119/64845/81515/85253/192107/362938/25012/65178/83805	Cdh2/Cnksr2/Ctnnd1/Cyth3/Esyt1/Fermt2/Fmr1/Frk/Gnai3/Gnao1/Gng10/Gphn/Lyn/Plg/Prss8/Scrib/Snap25/Snap91/Src
GO:0000922	spindle pole	17/1302	156/18437	0.0491694519534385	0.165189981439631	313876/300811/24242/246295/301555/29167/117280/309523/305922/299730/24672/24673/84014/25537/313304/290794/312965	Birc6/Bnip2/Calm1/Cep104/Cul3/Dctn1/Hnrnpu/Kif20b/Lats2/Nedd1/Ppp2ca/Ppp2cb/Ralbp1/Rock2/Stag2/Tnks/Ubxn2b
GO:0030666	endocytic vesicle membrane	7/1302	48/18437	0.0501438310912216	0.167637709824574	83800/54241/25328/360571/29448/117103/501088	Clta/Cltc/Lamp1/Rab34/Rab7a/Rab8a/Tbc1d5
GO:0062023	collagen-containing extracellular matrix	22/1302	217/18437	0.0554278298353908	0.184398926574324	84032/290905/362584/114489/305604/25584/25022/25236/317322/24414/24511/81682/171563/302248/25507/24660/24924/292401/116487/292406/114122/298683	Col3a1/Col4a1/Col9a2/Dag1/Efemp1/F3/Fgfr2/Gpc3/Gpc4/Grm1/Itgb1/Lum/Nav2/Nid2/Pcsk6/Pmp22/Ptn/Smoc2/Tgfbi/Thbs2/Vcan/Vwa1
GO:0070971	endoplasmic reticulum exit site	4/1302	21/18437	0.05649037336547	0.186118041716186	501083/89868/93646/360709	Pdcd6ip/Sec16b/Sec31a/Tfg
GO:1902710	GABA receptor complex	4/1302	21/18437	0.05649037336547	0.186118041716186	83633/29707/24922/29694	Gabbr2/Gabra5/Gabrb3/Gabrr1
GO:0031256	leading edge membrane	18/1302	171/18437	0.0580168405423473	0.189287182106031	367786/362461/114514/307483/29707/364786/24511/25468/65261/25485/29431/54320/361659/311785/84409/691429/171373/83805	Bmx/C2cd5/Clasp2/Diaph1/Gabra5/Itga8/Itgb1/Kcna2/Myo1c/Myo1d/Pak1/Pdpn/Plekha1/Psd4/Robo2/Shisa7/Slc12a5/Src
GO:0098833	presynaptic endocytic zone	3/1302	13/18437	0.0589550791688196	0.189287182106031	83800/54241/65178	Clta/Cltc/Snap91
GO:0099026	anchored component of presynaptic membrane	3/1302	13/18437	0.0589550791688196	0.189287182106031	317322/295382/25012	Gpc4/Ntng1/Snap25
GO:0055029	nuclear DNA-directed RNA polymerase complex	12/1302	103/18437	0.0590911254525773	0.189287182106031	303918/361531/301246/117017/685465/311591/297514/682902/294018/689030/362479/362728	Gtf2e1/Paf1/Polr1c/Polr2g/Polr3g/Rprd1b/Setd5/Taf12/Taf5/Tbpl1/Tcea1/Twistnb
GO:0042470	melanosome	11/1302	92/18437	0.0591175510096549	0.189287182106031	29144/54241/24511/25328/81707/89825/501083/252916/29448/25596/56011	Canx/Cltc/Itgb1/Lamp1/Mmp14/Nap1l1/Pdcd6ip/Rab38/Rab7a/Rpn1/Ywhab
GO:0048770	pigment granule	11/1302	92/18437	0.0591175510096549	0.189287182106031	29144/54241/24511/25328/81707/89825/501083/252916/29448/25596/56011	Canx/Cltc/Itgb1/Lamp1/Mmp14/Nap1l1/Pdcd6ip/Rab38/Rab7a/Rpn1/Ywhab
GO:0000428	DNA-directed RNA polymerase complex	12/1302	104/18437	0.0627115536852103	0.199856446791184	303918/361531/301246/117017/685465/311591/297514/682902/294018/689030/362479/362728	Gtf2e1/Paf1/Polr1c/Polr2g/Polr3g/Rprd1b/Setd5/Taf12/Taf5/Tbpl1/Tcea1/Twistnb
GO:0030137	COPI-coated vesicle	5/1302	31/18437	0.064011564044383	0.20077546745014	294010/300674/362162/304290/303332	Actr1a/Arcn1/Arfgap2/Kdelr2/Tmem199
GO:0032588	trans-Golgi network membrane	5/1302	31/18437	0.064011564044383	0.20077546745014	293344/308173/497878/60562/364137	Arfip2/Kif13a/Nsg2/Stx6/Tmem165
GO:0031312	extrinsic component of organelle membrane	8/1302	61/18437	0.0640488647181422	0.20077546745014	305831/117028/54241/25639/29448/65178/64088/24949	Atg14/Bin1/Cltc/Fkbp1a/Rab7a/Snap91/Snx16/Syn1
GO:0098936	intrinsic component of postsynaptic membrane	19/1302	185/18437	0.0641774954606018	0.20077546745014	363058/29144/83501/24316/24318/316539/83633/29707/24922/29627/24410/24414/24511/307206/56064/691429/58976/29715/306147	Cadm1/Canx/Cdh2/Drd1/Drd2/Epha4/Gabbr2/Gabra5/Gabrb3/Gria2/Grin2b/Grm1/Itgb1/Neto1/Nptn/Shisa7/Slc30a1/Slc8a1/Slitrk1
GO:0030663	COPI-coated vesicle membrane	4/1302	22/18437	0.0653330763923644	0.202532536816329	300674/362162/304290/303332	Arcn1/Arfgap2/Kdelr2/Tmem199
GO:0090543	Flemming body	4/1302	22/18437	0.0653330763923644	0.202532536816329	294074/361916/307833/501083	Cep55/Chmp4c/Ist1/Pdcd6ip
GO:0099634	postsynaptic specialization membrane	15/1302	139/18437	0.0661578331428515	0.204161276938573	83501/59322/29707/24922/64845/29627/24410/24414/307206/56064/362938/691429/58976/306147/64531	Cdh2/Cnksr2/Gabra5/Gabrb3/Gphn/Gria2/Grin2b/Grm1/Neto1/Nptn/Scrib/Shisa7/Slc30a1/Slitrk1/Synj2bp
GO:0005604	basement membrane	12/1302	105/18437	0.0664753216307574	0.204216979063858	290905/362584/114489/305604/24511/302248/24660/24924/292401/116487/292406/298683	Col4a1/Col9a2/Dag1/Efemp1/Itgb1/Nid2/Pmp22/Ptn/Smoc2/Tgfbi/Thbs2/Vwa1
GO:0030880	RNA polymerase complex	12/1302	106/18437	0.0703836855656053	0.214556766873402	303918/361531/301246/117017/685465/311591/297514/682902/294018/689030/362479/362728	Gtf2e1/Paf1/Polr1c/Polr2g/Polr3g/Rprd1b/Setd5/Taf12/Taf5/Tbpl1/Tcea1/Twistnb
GO:0031234	extrinsic component of cytoplasmic side of plasma membrane	11/1302	95/18437	0.0711711798355957	0.214556766873402	116693/29579/289992/79209/25643/50664/114119/64845/81515/25012/83805	Cyth3/Esyt1/Fermt2/Frk/Gnai3/Gnao1/Gng10/Gphn/Lyn/Snap25/Src
GO:0043202	lysosomal lumen	3/1302	14/18437	0.0712220589605262	0.214556766873402	497878/24629/246120	Nsg2/Pdgfrb/Plbd2
GO:0048188	Set1C/COMPASS complex	3/1302	14/18437	0.0712220589605262	0.214556766873402	290829/363519/304794	Ash2l/Hcfc1/Rbbp5
GO:0016234	inclusion body	10/1302	84/18437	0.0714140558361616	0.214556766873402	297504/29430/29424/85482/24587/81738/289990/29219/299827/114590	Edem1/Hap1/Htt/Nbn/Nefh/Nup98/Psmc6/Snca/Tbk1/Ubqln1
GO:0005868	cytoplasmic dynein complex	4/1302	23/18437	0.0748502950489219	0.222916599228667	29167/140734/361415/360725	Dctn1/Dynll2/Dynlrb2/Snx4
GO:0097470	ribbon synapse	4/1302	23/18437	0.0748502950489219	0.222916599228667	29138/116600/54241/116839	Bsn/Cacnb2/Cltc/Rims2
GO:0099092	postsynaptic density, intracellular component	5/1302	33/18437	0.0797684870525706	0.235229220651335	287537/311163/24413/192117/303599	Abr/Ctnnd1/Nr3c1/Syngap1/Tanc2
GO:0031248	protein acetyltransferase complex	11/1302	97/18437	0.0800193243271404	0.235229220651335	363519/316328/303470/289482/310399/64472/288108/26295/682902/294018/498112	Hcfc1/Kansl3/Kat7/Naa11/Naa15/Naa35/Naa50/Ogt/Taf12/Taf5/Yeats2
GO:1902493	acetyltransferase complex	11/1302	97/18437	0.0800193243271404	0.235229220651335	363519/316328/303470/289482/310399/64472/288108/26295/682902/294018/498112	Hcfc1/Kansl3/Kat7/Naa11/Naa15/Naa35/Naa50/Ogt/Taf12/Taf5/Yeats2
GO:0044304	main axon	10/1302	86/18437	0.0809213684475494	0.236420186497409	117028/363058/114489/25468/25152/29456/25485/116690/84409/156767	Bin1/Cadm1/Dag1/Kcna2/Map1a/Map1b/Myo1d/Nfasc/Robo2/Tnfrsf1b
GO:0000932	P-body	9/1302	75/18437	0.0811177765988176	0.236420186497409	85265/306492/117045/316101/361554/117017/29673/308971/192178	Ajuba/Cnot7/Eif4e/Limd1/Lsm14a/Polr2g/Psma6/Tnrc6a/Tnrc6b
GO:0030176	integral component of endoplasmic reticulum membrane	14/1302	132/18437	0.0827243021051677	0.240076485258402	293551/252900/296624/297504/309449/315851/29579/290652/25679/294862/498328/310849/501103/312903	Arl6ip1/Dgat2/Dolpp1/Edem1/Elovl3/Elovl4/Esyt1/Fkbp8/Itpr3/March6/Pkd2/Sgms2/Slc35b2/Tram1
GO:0071004	U2-type prespliceosome	3/1302	15/18437	0.0845244376327682	0.242208682628352	360602/84486/171365	Luc7l3/Sf3b1/Snrpb
GO:0071010	prespliceosome	3/1302	15/18437	0.0845244376327682	0.242208682628352	360602/84486/171365	Luc7l3/Sf3b1/Snrpb
GO:0090533	cation-transporting ATPase complex	3/1302	15/18437	0.0845244376327682	0.242208682628352	24211/84396/24782	Atp1a1/Atp1b4/Slc9a1
GO:0005640	nuclear outer membrane	4/1302	24/18437	0.0850235991493068	0.242619642760783	25679/291981/29219/361732	Itpr3/Nutf2/Snca/Tmem109
GO:0005643	nuclear pore	8/1302	65/18437	0.0861657337598272	0.243513146540398	306809/81738/291981/315352/303029/290280/361070/314879	Bicd2/Nup98/Nutf2/Nxt2/Ranbp17/Xpo4/Xpo7/Xpot
GO:0019005	SCF ubiquitin ligase complex	8/1302	65/18437	0.0861657337598272	0.243513146540398	289144/301555/64624/363083/306129/361907/310363/294790	Cacybp/Cul3/Cul5/Fbxl22/Fbxl3/Fbxl7/Fbxo4/Skp2
GO:0001650	fibrillar center	14/1302	133/18437	0.0867649481075024	0.243513146540398	303132/81722/308890/288908/619566/56725/79128/50560/25055/170910/306873/65190/304741/25573	Aff4/Ager/Btbd10/Cc2d1a/Cdca7l/Cript/Dab2/Ip6k1/Lipa/Mtdh/Rreb1/Rsad2/Tfcp2l1/Ube2i
GO:0005875	microtubule associated complex	14/1302	133/18437	0.0867649481075024	0.243513146540398	294010/29167/500442/140734/361415/308173/113886/309523/305012/296284/25152/29456/58923/360725	Actr1a/Dctn1/Dnai1/Dynll2/Dynlrb2/Kif13a/Kif1c/Kif20b/Kif26b/Kif3b/Map1a/Map1b/Mefv/Snx4
GO:0016605	PML body	10/1302	88/18437	0.0911697914632741	0.254827040073578	365895/360779/85482/116665/304271/316164/293967/690244/114521/25573	Hipk1/Lrch4/Nbn/Rere/Rnf6/Satb1/Smc5/Sumo2/Tdg/Ube2i
GO:0030125	clathrin vesicle coat	4/1302	25/18437	0.0958306283245378	0.266306258276616	83800/54241/312694/501088	Clta/Cltc/Necap1/Tbc1d5
GO:0032809	neuronal cell body membrane	5/1302	35/18437	0.0973977543136189	0.266306258276616	29707/25205/25468/63883/25743	Gabra5/Il6st/Kcna2/Kcne3/Kcnj6
GO:0032421	stereocilium bundle	8/1302	67/18437	0.0987035448760099	0.266306258276616	83839/117059/94272/261738/291130/65261/25503/315655	Calb1/Calb2/Clic5/Clrn1/Dcdc2/Myo1c/Ocm2/Rdx
GO:0033391	chromatoid body	3/1302	16/18437	0.0987910312961639	0.266306258276616	117045/363912/85425	Eif4e/Piwil1/Tdrd7
GO:0035098	ESC/E(Z) complex	3/1302	16/18437	0.0987910312961639	0.266306258276616	303547/296653/313048	Ezh1/Phf19/Rbbp4
GO:0061827	sperm head	3/1302	16/18437	0.0987910312961639	0.266306258276616	81732/361384/25007	Actr3/Dnajb1/Tacr2
GO:0071437	invadopodium	3/1302	16/18437	0.0987910312961639	0.266306258276616	24511/29431/54320	Itgb1/Pak1/Pdpn
GO:0098644	complex of collagen trimers	3/1302	16/18437	0.0987910312961639	0.266306258276616	84032/290905/81682	Col3a1/Col4a1/Lum
GO:0098691	dopaminergic synapse	3/1302	16/18437	0.0987910312961639	0.266306258276616	25102/24318/25549	Chrna5/Drd2/Slc18a2
GO:0009295	nucleoid	6/1302	46/18437	0.103129193566156	0.27582003926321	29611/305256/291671/287633/361836/83474	Dbt/Grsf1/Hspa9/Lrrc59/Slc25a16/Tfam
GO:0042645	mitochondrial nucleoid	6/1302	46/18437	0.103129193566156	0.27582003926321	29611/305256/291671/287633/361836/83474	Dbt/Grsf1/Hspa9/Lrrc59/Slc25a16/Tfam
GO:0005581	collagen trimer	8/1302	68/18437	0.10533783917036	0.280626587164786	84032/290905/305104/362584/361289/282836/81682/360526	Col3a1/Col4a1/Col9a1/Col9a2/Colec12/Cthrc1/Lum/P4ha2
GO:0005942	phosphatidylinositol 3-kinase complex	4/1302	26/18437	0.107245583572653	0.284597229558558	305831/361632/170911/500616	Atg14/Pik3c2a/Pik3ca/Socs5
GO:0016591	RNA polymerase II, holoenzyme	9/1302	80/18437	0.110419769533666	0.29188481713938	303918/361531/117017/311591/297514/682902/294018/689030/362479	Gtf2e1/Paf1/Polr2g/Rprd1b/Setd5/Taf12/Taf5/Tbpl1/Tcea1
GO:0090734	site of DNA damage	8/1302	69/18437	0.112212464099896	0.29214712763603	81732/81824/360854/498411/85482/94196/312398/293967	Actr3/Arpc1a/Arpc5/Hus1/Nbn/Rnf138/Smarcad1/Smc5
GO:0032420	stereocilium	7/1302	58/18437	0.112854576285119	0.29214712763603	83839/117059/94272/261738/65261/25503/315655	Calb1/Calb2/Clic5/Clrn1/Myo1c/Ocm2/Rdx
GO:0031965	nuclear membrane	25/1302	274/18437	0.112997824989108	0.29214712763603	84396/315496/29244/59075/114300/290228/25679/361807/170910/60391/81738/291981/314824/29431/317425/309326/304271/58976/29219/116470/361732/362401/290794/117259/58857	Atp1b4/Dpy19l1/Gch1/Grk5/Gtpbp4/Ipo4/Itpr3/Lemd2/Mtdh/Nrxn1/Nup98/Nutf2/Osbpl8/Pak1/Phf8/Ranbp6/Rnf6/Slc30a1/Snca/Stx1a/Tmem109/Tmem43/Tnks/Tra2b/Vapa
GO:0005902	microvillus	10/1302	92/18437	0.113881277891893	0.29214712763603	24192/685232/261738/65261/25489/116690/54320/315655/311839/84395	Akr1b1/Atp6v1a/Clrn1/Myo1c/Nedd4/Nfasc/Pdpn/Rdx/Slc27a4/Slc34a2
GO:0005614	interstitial matrix	3/1302	17/18437	0.113945947142498	0.29214712763603	171563/292401/298683	Nav2/Smoc2/Vwa1
GO:0016514	SWI/SNF complex	3/1302	17/18437	0.113945947142498	0.29214712763603	297867/83833/303518	Arid1a/Smarcd2/Smarce1
GO:0035102	PRC1 complex	3/1302	17/18437	0.113945947142498	0.29214712763603	362962/305624/309457	Cbx7/Pcgf3/Pcgf6
GO:0097449	astrocyte projection	3/1302	17/18437	0.113945947142498	0.29214712763603	25293/266767/64440	Aqp4/Slc17a8/Syt4
GO:0044298	cell body membrane	5/1302	37/18437	0.116814346245351	0.298379715877639	29707/25205/25468/63883/25743	Gabra5/Il6st/Kcna2/Kcne3/Kcnj6
GO:0031227	intrinsic component of endoplasmic reticulum membrane	14/1302	140/18437	0.118485892420823	0.30007926150851	293551/252900/296624/297504/309449/315851/29579/290652/25679/294862/498328/310849/501103/312903	Arl6ip1/Dgat2/Dolpp1/Edem1/Elovl3/Elovl4/Esyt1/Fkbp8/Itpr3/March6/Pkd2/Sgms2/Slc35b2/Tram1
GO:0030131	clathrin adaptor complex	4/1302	27/18437	0.119239706552502	0.30007926150851	367038/309969/171126/501088	Ap1m2/Ap3b1/Ap3m1/Tbc1d5
GO:0030670	phagocytic vesicle membrane	4/1302	27/18437	0.119239706552502	0.30007926150851	25328/360571/29448/117103	Lamp1/Rab34/Rab7a/Rab8a
GO:0031045	dense core granule	4/1302	27/18437	0.119239706552502	0.30007926150851	65153/29190/25549/64440	Ncs1/Pdyn/Slc18a2/Syt4
GO:0000790	nuclear chromatin	34/1302	393/18437	0.127710704390832	0.32021581027407	297867/290829/314126/362844/362962/299811/294674/300054/297893/117282/24484/290228/291100/303470/309957/246297/360801/311658/315523/304157/64709/685465/313323/685072/313048/316164/83833/303518/24790/501099/294018/246334/81816/311071	Arid1a/Ash2l/Baz1a/Brd4/Cbx7/Cpsf6/Enc1/Foxh1/Hdac1/Hnrnpk/Igfbp3/Ipo4/Irf4/Kat7/Mef2a/Myocd/Ncor2/Nfatc2/Nfrkb/Nrip1/Nucks1/Polr3g/Psip1/Rarg/Rbbp4/Satb1/Smarcd2/Smarce1/Sp1/Srf/Taf5/Tp63/Ube2b/Zeb2
GO:0033268	node of Ranvier	3/1302	18/18437	0.129910277006728	0.323353317221125	117028/114489/116690	Bin1/Dag1/Nfasc
GO:0045277	respiratory chain complex IV	3/1302	18/18437	0.129910277006728	0.323353317221125	360229/681024/293448	Cox8c/Ndufa4/Uqcrc2
GO:0008076	voltage-gated potassium channel complex	9/1302	83/18437	0.130486590589284	0.323606744661424	24242/25468/64358/63883/29713/83588/294065/25012/116470	Calm1/Kcna2/Kcna6/Kcne3/Kcnj5/Kcns3/Kcnv2/Snap25/Stx1a
GO:0044437	vacuolar part	21/1302	229/18437	0.132000600776237	0.326175397570268	56780/500282/685232/298103/306128/301575/25328/312689/497878/24629/246120/29448/117043/366568/60466/361600/364137/303332/309139/64060/306991	Acpp/Arl8b/Atp6v1a/Atp6v1g1/Cln5/Itm2c/Lamp1/M6pr/Nsg2/Pdgfrb/Plbd2/Rab7a/RragB/Slc30a3/Stx7/Tm6sf1/Tmem165/Tmem199/Tpcn2/Vps33b/Vps41
GO:0005765	lysosomal membrane	15/1302	155/18437	0.133022706762602	0.327514389935361	56780/500282/298103/306128/301575/25328/312689/29448/366568/60466/361600/364137/309139/64060/306991	Acpp/Arl8b/Atp6v1g1/Cln5/Itm2c/Lamp1/M6pr/Rab7a/Slc30a3/Stx7/Tm6sf1/Tmem165/Tpcn2/Vps33b/Vps41
GO:0005657	replication fork	8/1302	72/18437	0.134244113177529	0.328920474657085	303836/292058/85482/293144/89809/312398/81816/305827	Bcl6/Gins2/Nbn/Pold3/Rfc1/Smarcad1/Ube2b/Wdhd1
GO:0005884	actin filament	12/1302	119/18437	0.13455837599608	0.328920474657085	81732/85246/65261/29431/498328/85428/317391/361828/83805/25566/305679/117538	Actr3/Gas7/Myo1c/Pak1/Pkd2/Rhoq/Shroom4/Specc1l/Src/Tmod1/Vcl/Wipf1
GO:0005669	transcription factor TFIID complex	5/1302	39/18437	0.137903969449722	0.335306956337226	303918/682902/294018/689030/362479	Gtf2e1/Taf12/Taf5/Tbpl1/Tcea1
GO:0098852	lytic vacuole membrane	15/1302	156/18437	0.138154332449796	0.335306956337226	56780/500282/298103/306128/301575/25328/312689/29448/366568/60466/361600/364137/309139/64060/306991	Acpp/Arl8b/Atp6v1g1/Cln5/Itm2c/Lamp1/M6pr/Rab7a/Slc30a3/Stx7/Tm6sf1/Tmem165/Tpcn2/Vps33b/Vps41
GO:0005637	nuclear inner membrane	6/1302	50/18437	0.138867754745353	0.335843293391244	84396/315496/361807/291981/362401/117259	Atp1b4/Dpy19l1/Lemd2/Nutf2/Tmem43/Tra2b
GO:0044452	nucleolar part	17/1302	181/18437	0.140020791399216	0.337074500516163	303132/81722/308890/288908/619566/56725/79128/50560/25055/170910/301246/306873/65190/304741/362728/25573/307075	Aff4/Ager/Btbd10/Cc2d1a/Cdca7l/Cript/Dab2/Ip6k1/Lipa/Mtdh/Polr1c/Rreb1/Rsad2/Tfcp2l1/Twistnb/Ube2i/Wdr37
GO:0099060	integral component of postsynaptic specialization membrane	11/1302	108/18437	0.140365334525792	0.337074500516163	83501/29707/24922/29627/24410/24414/307206/56064/691429/58976/306147	Cdh2/Gabra5/Gabrb3/Gria2/Grin2b/Grm1/Neto1/Nptn/Shisa7/Slc30a1/Slitrk1
GO:0031526	brush border membrane	8/1302	73/18437	0.142043209559047	0.339906908488667	29184/64017/29216/289233/171093/311839/25351/84395	Cd36/Enpep/Lrp2/Pex19/Shank2/Slc27a4/Slc2a2/Slc34a2
GO:0000159	protein phosphatase type 2A complex	3/1302	19/18437	0.146603528170475	0.344771055904359	24672/24673/60660	Ppp2ca/Ppp2cb/Ppp2r2b
GO:0030669	clathrin-coated endocytic vesicle membrane	3/1302	19/18437	0.146603528170475	0.344771055904359	83800/54241/501088	Clta/Cltc/Tbc1d5
GO:0031616	spindle pole centrosome	3/1302	19/18437	0.146603528170475	0.344771055904359	300811/25537/312965	Bnip2/Rock2/Ubxn2b
GO:0099144	anchored component of synaptic membrane	3/1302	19/18437	0.146603528170475	0.344771055904359	317322/295382/25012	Gpc4/Ntng1/Snap25
GO:1902711	GABA-A receptor complex	3/1302	19/18437	0.146603528170475	0.344771055904359	29707/24922/29694	Gabra5/Gabrb3/Gabrr1
GO:0044798	nuclear transcription factor complex	18/1302	195/18437	0.147584362978416	0.345885001894432	299347/361391/300054/303918/117280/307820/311658/361400/295251/685072/252855/140586/682902/294018/689030/362479/296272/25565	Brf1/Cbfb/Foxh1/Gtf2e1/Hnrnpu/Nfat5/Nfatc2/Nfatc3/Pygo2/Rarg/Sfpq/Sox9/Taf12/Taf5/Tbpl1/Tcea1/Tcf15/Tle4
GO:0034703	cation channel complex	20/1302	221/18437	0.151851630917346	0.34750493028602	116600/24242/25639/29627/24410/25468/64358/63883/29713/83588/294065/498328/25665/78956/295678/691429/25012/116470/59299/89821	Cacnb2/Calm1/Fkbp1a/Gria2/Grin2b/Kcna2/Kcna6/Kcne3/Kcnj5/Kcns3/Kcnv2/Pkd2/Scn5a/Scn9a/Sestd1/Shisa7/Snap25/Stx1a/Trdn/Trpc1
GO:0072686	mitotic spindle	11/1302	110/18437	0.153397483427449	0.34750493028602	114514/54241/291130/307483/117280/309523/498328/313304/302711/290794/498112	Clasp2/Cltc/Dcdc2/Diaph1/Hnrnpu/Kif20b/Pkd2/Stag2/Tbl1x/Tnks/Yeats2
GO:0005845	mRNA cap binding complex	2/1302	10/18437	0.153880482326067	0.34750493028602	117045/24948	Eif4e/Fmr1
GO:0012510	trans-Golgi network transport vesicle membrane	2/1302	10/18437	0.153880482326067	0.34750493028602	83800/54241	Clta/Cltc
GO:0030877	beta-catenin destruction complex	2/1302	10/18437	0.153880482326067	0.34750493028602	289144/503000	Cacybp/Ctnnbip1
GO:0033162	melanosome membrane	2/1302	10/18437	0.153880482326067	0.34750493028602	252916/29448	Rab38/Rab7a
GO:0044666	MLL3/4 complex	2/1302	10/18437	0.153880482326067	0.34750493028602	290829/304794	Ash2l/Rbbp5
GO:0045009	chitosome	2/1302	10/18437	0.153880482326067	0.34750493028602	252916/29448	Rab38/Rab7a
GO:0065010	extracellular membrane-bounded organelle	2/1302	10/18437	0.153880482326067	0.34750493028602	25586/287644	Alpl/Phospho1
GO:0071203	WASH complex	2/1302	10/18437	0.153880482326067	0.34750493028602	691149/260323	Capza1/Snx27
GO:0090741	pigment granule membrane	2/1302	10/18437	0.153880482326067	0.34750493028602	252916/29448	Rab38/Rab7a
GO:0044305	calyx of Held	4/1302	30/18437	0.15837465331452	0.354711415465918	83839/25468/65153/286931	Calb1/Kcna2/Ncs1/Unc13c
GO:0045334	clathrin-coated endocytic vesicle	4/1302	30/18437	0.15837465331452	0.354711415465918	83800/54241/85426/501088	Clta/Cltc/Slc5a7/Tbc1d5
GO:0030867	rough endoplasmic reticulum membrane	6/1302	52/18437	0.15863193800162	0.354711415465918	293551/94273/300901/29283/361273/81784	Arl6ip1/Mgat2/Plod2/Rpl29/Sec61a2/Ssr3
GO:0098839	postsynaptic density membrane	10/1302	99/18437	0.160483553133661	0.357679030186787	59322/29627/24410/24414/307206/56064/362938/58976/306147/64531	Cnksr2/Gria2/Grin2b/Grm1/Neto1/Nptn/Scrib/Slc30a1/Slitrk1/Synj2bp
GO:0035145	exon-exon junction complex	3/1302	20/18437	0.163944823344543	0.361845856054945	690585/689890/313449	Alyref/Srsf1/Upf3b
GO:0042629	mast cell granule	3/1302	20/18437	0.163944823344543	0.361845856054945	24192/81515/56782	Akr1b1/Lyn/Srgn
GO:0098993	anchored component of synaptic vesicle membrane	3/1302	20/18437	0.163944823344543	0.361845856054945	288779/29448/24949	Rab5b/Rab7a/Syn1
GO:0005814	centriole	12/1302	125/18437	0.172315885307108	0.376777669760753	294010/300811/246295/294074/29167/29430/29424/314859/299730/117103/81762/367714	Actr1a/Bnip2/Cep104/Cep55/Dctn1/Hap1/Htt/Mdm1/Nedd1/Rab8a/Rock1/Rp2
GO:0033017	sarcoplasmic reticulum membrane	4/1302	31/18437	0.172354370243429	0.376777669760753	290614/25639/361732/59299	Cherp/Fkbp1a/Tmem109/Trdn
GO:0034707	chloride channel complex	5/1302	42/18437	0.17236749701665	0.376777669760753	315272/94272/29707/24922/29694	Ano6/Clic5/Gabra5/Gabrb3/Gabrr1
GO:0002177	manchette	2/1302	11/18437	0.179681430315887	0.379389273917756	294010/84476	Actr1a/Strbp
GO:0002178	palmitoyltransferase complex	2/1302	11/18437	0.179681430315887	0.379389273917756	366697/302808	Sptlc2/Zdhhc9
GO:0005583	fibrillar collagen trimer	2/1302	11/18437	0.179681430315887	0.379389273917756	84032/81682	Col3a1/Lum
GO:0016442	RISC complex	2/1302	11/18437	0.179681430315887	0.379389273917756	117045/316101	Eif4e/Limd1
GO:0031010	ISWI-type complex	2/1302	11/18437	0.179681430315887	0.379389273917756	314126/313048	Baz1a/Rbbp4
GO:0031332	RNAi effector complex	2/1302	11/18437	0.179681430315887	0.379389273917756	117045/316101	Eif4e/Limd1
GO:0034518	RNA cap binding complex	2/1302	11/18437	0.179681430315887	0.379389273917756	117045/24948	Eif4e/Fmr1
GO:0044754	autolysosome	2/1302	11/18437	0.179681430315887	0.379389273917756	25328/619385	Lamp1/Ncoa4
GO:0097648	G protein-coupled receptor complex	2/1302	11/18437	0.179681430315887	0.379389273917756	83633/24414	Gabbr2/Grm1
GO:0098643	banded collagen fibril	2/1302	11/18437	0.179681430315887	0.379389273917756	84032/81682	Col3a1/Lum
GO:1990907	beta-catenin-TCF complex	2/1302	11/18437	0.179681430315887	0.379389273917756	295251/25565	Pygo2/Tle4
GO:0098948	intrinsic component of postsynaptic specialization membrane	11/1302	114/18437	0.181217960903841	0.380442818001838	83501/29707/24922/29627/24410/24414/307206/56064/691429/58976/306147	Cdh2/Gabra5/Gabrb3/Gria2/Grin2b/Grm1/Neto1/Nptn/Shisa7/Slc30a1/Slitrk1
GO:0016327	apicolateral plasma membrane	3/1302	21/18437	0.181853898341054	0.380442818001838	89843/25626/312563	Cxadr/Krt8/Prickle2
GO:0043194	axon initial segment	3/1302	21/18437	0.181853898341054	0.380442818001838	117028/25152/116690	Bin1/Map1a/Nfasc
GO:0016529	sarcoplasmic reticulum	7/1302	66/18437	0.182980836079058	0.381629755981399	290614/25639/25679/308410/25139/361732/59299	Cherp/Fkbp1a/Itpr3/Rtn2/Slc2a4/Tmem109/Trdn
GO:0016528	sarcoplasm	8/1302	78/18437	0.184209092292133	0.383020124826935	290614/25639/25679/64204/308410/25139/361732/59299	Cherp/Fkbp1a/Itpr3/Plec/Rtn2/Slc2a4/Tmem109/Trdn
GO:0005921	gap junction	4/1302	32/18437	0.186740430134251	0.387103262466745	117059/25480/361828/83807	Calb2/Mip/Specc1l/Ybx3
GO:0005876	spindle microtubule	6/1302	55/18437	0.190379470764619	0.393450906246878	24242/83685/54241/301555/117280/498328	Calm1/Capn6/Cltc/Cul3/Hnrnpu/Pkd2
GO:0043230	extracellular organelle	11/1302	116/18437	0.195955161790071	0.40375051462486	25586/114104/293546/25700/307833/501083/287644/288779/25139/24788/64440	Alpl/Asah2/Gprc5b/Ide/Ist1/Pdcd6ip/Phospho1/Rab5b/Slc2a4/Sord/Syt4
GO:0005771	multivesicular body	5/1302	44/18437	0.196994962892433	0.404670375580239	56780/25328/497878/266767/25139	Acpp/Lamp1/Nsg2/Slc17a8/Slc2a4
GO:0005686	U2 snRNP	3/1302	22/18437	0.200251922859269	0.408526168428059	317612/84486/171365	Htatsf1/Sf3b1/Snrpb
GO:0008328	ionotropic glutamate receptor complex	6/1302	56/18437	0.201467774223165	0.408526168428059	29627/24410/362938/171093/691429/64531	Gria2/Grin2b/Scrib/Shank2/Shisa7/Synj2bp
GO:0008305	integrin complex	4/1302	33/18437	0.201495180904138	0.408526168428059	364786/24511/81515/24660	Itga8/Itgb1/Lyn/Pmp22
GO:0099023	tethering complex	7/1302	68/18437	0.20285134135619	0.408526168428059	361073/500233/306548/309678/290746/64060/306991	Cog3/Exoc6b/Hook3/Trappc10/Trappc11/Vps33b/Vps41
GO:0001520	outer dense fiber	2/1302	12/18437	0.206060120145531	0.408526168428059	24183/24610	Ak1/Odf1
GO:0005890	sodium:potassium-exchanging ATPase complex	2/1302	12/18437	0.206060120145531	0.408526168428059	24211/84396	Atp1a1/Atp1b4
GO:0008540	proteasome regulatory particle, base subcomplex	2/1302	12/18437	0.206060120145531	0.408526168428059	289990/296651	Psmc6/Psmd5
GO:0030008	TRAPP complex	2/1302	12/18437	0.206060120145531	0.408526168428059	309678/290746	Trappc10/Trappc11
GO:0031313	extrinsic component of endosome membrane	2/1302	12/18437	0.206060120145531	0.408526168428059	65178/64088	Snap91/Snx16
GO:0071564	npBAF complex	2/1302	12/18437	0.206060120145531	0.408526168428059	297867/303518	Arid1a/Smarce1
GO:0090576	RNA polymerase III transcription factor complex	2/1302	12/18437	0.206060120145531	0.408526168428059	299347/689030	Brf1/Tbpl1
GO:1990023	mitotic spindle midzone	2/1302	12/18437	0.206060120145531	0.408526168428059	117280/309523	Hnrnpu/Kif20b
GO:0055038	recycling endosome membrane	6/1302	57/18437	0.212784708714343	0.4206352792556	361601/192204/25046/117103/302495/65033	Abhd17c/Ehd4/Pigr/Rab8a/Rap2c/Stx12
GO:0051233	spindle midzone	4/1302	34/18437	0.216580719011976	0.426858279757199	500282/117280/309523/679221	Arl8b/Hnrnpu/Kif20b/Mapre2
GO:0034705	potassium channel complex	9/1302	94/18437	0.218380972342706	0.426858279757199	24242/25468/64358/63883/29713/83588/294065/25012/116470	Calm1/Kcna2/Kcna6/Kcne3/Kcnj5/Kcns3/Kcnv2/Snap25/Stx1a
GO:0000242	pericentriolar material	3/1302	23/18437	0.219062167030821	0.426858279757199	306548/299730/290705	Hook3/Nedd1/Nek1
GO:0035327	transcriptionally active chromatin	3/1302	23/18437	0.219062167030821	0.426858279757199	303132/361531/313323	Aff4/Paf1/Psip1
GO:0071782	endoplasmic reticulum tubular network	3/1302	23/18437	0.219062167030821	0.426858279757199	298757/314824/315760	Atl2/Osbpl8/Parp16
GO:0015030	Cajal body	5/1302	46/18437	0.222740475276226	0.432789185579448	305035/24948/315666/286917/287768	Angel2/Fmr1/Npat/Phax/Smndc1
GO:0000118	histone deacetylase complex	6/1302	58/18437	0.224315108610023	0.433379331648826	297893/360801/304157/313048/116665/302711	Hdac1/Ncor2/Nrip1/Rbbp4/Rere/Tbl1x
GO:0098878	neurotransmitter receptor complex	6/1302	58/18437	0.224315108610023	0.433379331648826	29627/24410/362938/171093/691429/64531	Gria2/Grin2b/Scrib/Shank2/Shisa7/Synj2bp
GO:0000151	ubiquitin ligase complex	24/1302	288/18437	0.227187237894859	0.437394013830205	368062/171415/289144/362962/301555/64624/360928/294674/363083/306129/361907/310363/500262/298982/312849/25489/305624/309457/361396/362900/313806/294790/303614/81816	Ankib1/Atg3/Cacybp/Cbx7/Cul3/Cul5/Dcun1d4/Enc1/Fbxl22/Fbxl3/Fbxl7/Fbxo4/Kbtbd8/Maea/Med21/Nedd4/Pcgf3/Pcgf6/Ranbp10/Rnf19a/Rnf19b/Skp2/Smurf2/Ube2b
GO:0005736	RNA polymerase I complex	2/1302	13/18437	0.232806491232206	0.437394013830205	301246/362728	Polr1c/Twistnb
GO:0005751	mitochondrial respiratory chain complex IV	2/1302	13/18437	0.232806491232206	0.437394013830205	681024/293448	Ndufa4/Uqcrc2
GO:0005916	fascia adherens	2/1302	13/18437	0.232806491232206	0.437394013830205	83501/305679	Cdh2/Vcl
GO:0019908	nuclear cyclin-dependent protein kinase holoenzyme complex	2/1302	13/18437	0.232806491232206	0.437394013830205	362844/304758	Brd4/Ccnt2
GO:0030061	mitochondrial crista	2/1302	13/18437	0.232806491232206	0.437394013830205	24225/81515	Bdnf/Lyn
GO:0031588	nucleotide-activated protein kinase complex	2/1302	13/18437	0.232806491232206	0.437394013830205	65248/78975	Prkaa1/Prkaa2
GO:0034709	methylosome	2/1302	13/18437	0.232806491232206	0.437394013830205	65160/171365	Clns1a/Snrpb
GO:0042405	nuclear inclusion body	2/1302	13/18437	0.232806491232206	0.437394013830205	85482/81738	Nbn/Nup98
GO:0098690	glycinergic synapse	2/1302	13/18437	0.232806491232206	0.437394013830205	66013/64845	Arhgef9/Gphn
GO:0016328	lateral plasma membrane	6/1302	59/18437	0.23604350827272	0.44104567847122	24318/84488/65261/312563/25665/690366	Drd2/Fgf13/Myo1c/Prickle2/Scn5a/Vangl1
GO:0016459	myosin complex	6/1302	59/18437	0.23604350827272	0.44104567847122	315795/140734/287408/497974/65261/25485	Cgnl1/Dynll2/Myh1/Myo19/Myo1c/Myo1d
GO:0042588	zymogen granule	3/1302	24/18437	0.238210533871037	0.442669166485143	25643/26295/56782	Gnai3/Ogt/Srgn
GO:0099243	extrinsic component of synaptic membrane	3/1302	24/18437	0.238210533871037	0.442669166485143	59322/362938/65178	Cnksr2/Scrib/Snap91
GO:0005667	transcription factor complex	30/1302	371/18437	0.244769709733773	0.453622125104439	85265/25401/299347/361391/24356/300054/303918/297893/117280/84410/316101/362051/309957/310399/307820/311658/361400/406164/295251/685072/252855/299138/140586/682902/294018/302711/689030/362479/296272/25565	Ajuba/Alx1/Brf1/Cbfb/Ets1/Foxh1/Gtf2e1/Hdac1/Hnrnpu/Klf5/Limd1/Lmo4/Mef2a/Naa15/Nfat5/Nfatc2/Nfatc3/Pbx2/Pygo2/Rarg/Sfpq/Six4/Sox9/Taf12/Taf5/Tbl1x/Tbpl1/Tcea1/Tcf15/Tle4
GO:0098636	protein complex involved in cell adhesion	4/1302	36/18437	0.247592917745449	0.45761075854308	364786/24511/81515/24660	Itga8/Itgb1/Lyn/Pmp22
GO:0031228	intrinsic component of Golgi membrane	5/1302	48/18437	0.249421822834845	0.458913965859876	313339/54281/310849/501103/302808	Acer2/Furin/Sgms2/Slc35b2/Zdhhc9
GO:0005774	vacuolar membrane	18/1302	214/18437	0.253656619080784	0.458913965859876	56780/500282/685232/298103/306128/301575/25328/312689/29448/117043/366568/60466/361600/364137/303332/309139/64060/306991	Acpp/Arl8b/Atp6v1a/Atp6v1g1/Cln5/Itm2c/Lamp1/M6pr/Rab7a/RragB/Slc30a3/Stx7/Tm6sf1/Tmem165/Tmem199/Tpcn2/Vps33b/Vps41
GO:0044450	microtubule organizing center part	15/1302	175/18437	0.254641117252135	0.458913965859876	294010/300811/246295/294074/29167/29430/306548/29424/314859/299730/290705/117103/81762/367714/308023	Actr1a/Bnip2/Cep104/Cep55/Dctn1/Hap1/Hook3/Htt/Mdm1/Nedd1/Nek1/Rab8a/Rock1/Rp2/Ssx2ip
GO:0070603	SWI/SNF superfamily-type complex	7/1302	73/18437	0.255750147572086	0.458913965859876	297867/314126/297893/315523/313048/83833/303518	Arid1a/Baz1a/Hdac1/Nfrkb/Rbbp4/Smarcd2/Smarce1
GO:0033176	proton-transporting V-type ATPase complex	3/1302	25/18437	0.257625975536469	0.458913965859876	685232/298103/303332	Atp6v1a/Atp6v1g1/Tmem199
GO:0070461	SAGA-type complex	3/1302	25/18437	0.257625975536469	0.458913965859876	363519/682902/294018	Hcfc1/Taf12/Taf5
GO:0001518	voltage-gated sodium channel complex	2/1302	14/18437	0.259737229944153	0.458913965859876	25665/78956	Scn5a/Scn9a
GO:0005639	integral component of nuclear inner membrane	2/1302	14/18437	0.259737229944153	0.458913965859876	361807/362401	Lemd2/Tmem43
GO:0005766	primary lysosome	2/1302	14/18437	0.259737229944153	0.458913965859876	64630/60466	Snap23/Stx7
GO:0005767	secondary lysosome	2/1302	14/18437	0.259737229944153	0.458913965859876	25328/619385	Lamp1/Ncoa4
GO:0030127	COPII vesicle coat	2/1302	14/18437	0.259737229944153	0.458913965859876	287275/93646	Sec24a/Sec31a
GO:0031229	intrinsic component of nuclear inner membrane	2/1302	14/18437	0.259737229944153	0.458913965859876	361807/362401	Lemd2/Tmem43
GO:0033276	transcription factor TFTC complex	2/1302	14/18437	0.259737229944153	0.458913965859876	682902/294018	Taf12/Taf5
GO:0033646	host intracellular part	2/1302	14/18437	0.259737229944153	0.458913965859876	306492/24948	Cnot7/Fmr1
GO:0042582	azurophil granule	2/1302	14/18437	0.259737229944153	0.458913965859876	64630/60466	Snap23/Stx7
GO:0043656	intracellular region of host	2/1302	14/18437	0.259737229944153	0.458913965859876	306492/24948	Cnot7/Fmr1
GO:1990124	messenger ribonucleoprotein complex	2/1302	14/18437	0.259737229944153	0.458913965859876	24948/362152	Fmr1/Hnrnpa3
GO:0030286	dynein complex	5/1302	49/18437	0.263055735612586	0.463576257591171	29167/500442/140734/361415/360725	Dctn1/Dnai1/Dynll2/Dynlrb2/Snx4
GO:0005881	cytoplasmic microtubule	7/1302	74/18437	0.266792230292831	0.467743704523678	296380/83477/114514/65201/679221/361396/307724	Arfgef2/Bcl10/Clasp2/Clip1/Mapre2/Ranbp10/Rpgrip1l
GO:0032589	neuron projection membrane	7/1302	74/18437	0.266792230292831	0.467743704523678	29707/364786/65261/25485/84409/691429/171373	Gabra5/Itga8/Myo1c/Myo1d/Robo2/Shisa7/Slc12a5
GO:0099061	integral component of postsynaptic density membrane	7/1302	75/18437	0.27796119203411	0.486075725557085	29627/24410/24414/307206/56064/58976/306147	Gria2/Grin2b/Grm1/Neto1/Nptn/Slc30a1/Slitrk1
GO:0000803	sex chromosome	4/1302	38/18437	0.279478594358033	0.487479287345724	117280/305624/293967/81816	Hnrnpu/Pcgf3/Smc5/Ube2b
GO:0016471	vacuolar proton-transporting V-type ATPase complex	2/1302	15/18437	0.286693044145904	0.492505431001276	298103/303332	Atp6v1g1/Tmem199
GO:0030126	COPI vesicle coat	2/1302	15/18437	0.286693044145904	0.492505431001276	300674/362162	Arcn1/Arfgap2
GO:0031083	BLOC-1 complex	2/1302	15/18437	0.286693044145904	0.492505431001276	25012/65033	Snap25/Stx12
GO:0032591	dendritic spine membrane	2/1302	15/18437	0.286693044145904	0.492505431001276	364786/691429	Itga8/Shisa7
GO:0042581	specific granule	2/1302	15/18437	0.286693044145904	0.492505431001276	64630/25624	Snap23/Vamp1
GO:0071565	nBAF complex	2/1302	15/18437	0.286693044145904	0.492505431001276	297867/303518	Arid1a/Smarce1
GO:0005778	peroxisomal membrane	5/1302	51/18437	0.290794966444456	0.495805417787797	85249/289233/312703/300083/293098	Pex11a/Pex19/Pex5/Slc25a17/Tmem135
GO:0031903	microbody membrane	5/1302	51/18437	0.290794966444456	0.495805417787797	85249/289233/312703/300083/293098	Pex11a/Pex19/Pex5/Slc25a17/Tmem135
GO:0044420	extracellular matrix component	5/1302	51/18437	0.290794966444456	0.495805417787797	84032/290905/81682/24660/114122	Col3a1/Col4a1/Lum/Pmp22/Vcan
GO:0044215	other organism	3/1302	27/18437	0.296990947110677	0.502600064341145	306492/24948/85253	Cnot7/Fmr1/Plg
GO:0044216	other organism cell	3/1302	27/18437	0.296990947110677	0.502600064341145	306492/24948/85253	Cnot7/Fmr1/Plg
GO:0044217	other organism part	3/1302	27/18437	0.296990947110677	0.502600064341145	306492/24948/85253	Cnot7/Fmr1/Plg
GO:0005671	Ada2/Gcn5/Ada3 transcription activator complex	2/1302	16/18437	0.313536188838724	0.517752253723994	363519/498112	Hcfc1/Yeats2
GO:0010369	chromocenter	2/1302	16/18437	0.313536188838724	0.517752253723994	24948/362581	Fmr1/Scmh1
GO:0016581	NuRD complex	2/1302	16/18437	0.313536188838724	0.517752253723994	297893/313048	Hdac1/Rbbp4
GO:0031258	lamellipodium membrane	2/1302	16/18437	0.313536188838724	0.517752253723994	25468/54320	Kcna2/Pdpn
GO:0033643	host cell part	2/1302	16/18437	0.313536188838724	0.517752253723994	306492/24948	Cnot7/Fmr1
GO:0042575	DNA polymerase complex	2/1302	16/18437	0.313536188838724	0.517752253723994	293144/361836	Pold3/Slc25a16
GO:0042599	lamellar body	2/1302	16/18437	0.313536188838724	0.517752253723994	25328/29448	Lamp1/Rab7a
GO:0044327	dendritic spine head	2/1302	16/18437	0.313536188838724	0.517752253723994	24316/24948	Drd1/Fmr1
GO:0044453	nuclear membrane part	2/1302	16/18437	0.313536188838724	0.517752253723994	361807/362401	Lemd2/Tmem43
GO:0090545	CHD-type complex	2/1302	16/18437	0.313536188838724	0.517752253723994	297893/313048	Hdac1/Rbbp4
GO:0097225	sperm midpiece	3/1302	28/18437	0.316816051796332	0.520647101988188	300062/287751/25007	Ift27/Lyzl6/Tacr2
GO:0097431	mitotic spindle pole	3/1302	28/18437	0.316816051796332	0.520647101988188	309523/313304/290794	Kif20b/Stag2/Tnks
GO:0005871	kinesin complex	5/1302	53/18437	0.319011882758375	0.52299544240676	308173/113886/309523/305012/296284	Kif13a/Kif1c/Kif20b/Kif26b/Kif3b
GO:0044438	microbody part	6/1302	66/18437	0.32235592374416	0.525949138740472	25700/85249/289233/312703/300083/293098	Ide/Pex11a/Pex19/Pex5/Slc25a17/Tmem135
GO:0044439	peroxisomal part	6/1302	66/18437	0.32235592374416	0.525949138740472	25700/85249/289233/312703/300083/293098	Ide/Pex11a/Pex19/Pex5/Slc25a17/Tmem135
GO:1905368	peptidase complex	8/1302	92/18437	0.3237639878195	0.526985774923386	25584/25700/29673/140938/289990/296651/682902/114590	F3/Ide/Psma6/Psmc3ip/Psmc6/Psmd5/Taf12/Ubqln1
GO:0043596	nuclear replication fork	4/1302	41/18437	0.328320132076646	0.533129357324459	292058/293144/312398/305827	Gins2/Pold3/Smarcad1/Wdhd1
GO:0090575	RNA polymerase II transcription factor complex	13/1302	159/18437	0.332856962033271	0.538560628010008	361391/300054/303918/117280/295251/685072/252855/682902/294018/689030/362479/296272/25565	Cbfb/Foxh1/Gtf2e1/Hnrnpu/Pygo2/Rarg/Sfpq/Taf12/Taf5/Tbpl1/Tcea1/Tcf15/Tle4
GO:0060170	ciliary membrane	5/1302	54/18437	0.333244259560445	0.538560628010008	24316/24318/252939/498328/171093	Drd1/Drd2/Gpr37l1/Pkd2/Shank2
GO:0044665	MLL1/2 complex	3/1302	29/18437	0.336659629880638	0.540239688420224	290829/363519/304794	Ash2l/Hcfc1/Rbbp5
GO:0046930	pore complex	3/1302	29/18437	0.336659629880638	0.540239688420224	25293/117517/83532	Aqp4/C7/Vdac3
GO:0071339	MLL1 complex	3/1302	29/18437	0.336659629880638	0.540239688420224	290829/363519/304794	Ash2l/Hcfc1/Rbbp5
GO:0005666	RNA polymerase III complex	2/1302	17/18437	0.340148221064888	0.540748454000591	301246/685465	Polr1c/Polr3g
GO:0005779	integral component of peroxisomal membrane	2/1302	17/18437	0.340148221064888	0.540748454000591	85249/300083	Pex11a/Slc25a17
GO:0031527	filopodium membrane	2/1302	17/18437	0.340148221064888	0.540748454000591	54320/25600	Pdpn/Utrn
GO:0098890	extrinsic component of postsynaptic membrane	2/1302	17/18437	0.340148221064888	0.540748454000591	59322/362938	Cnksr2/Scrib
GO:1903561	extracellular vesicle	9/1302	107/18437	0.343207138425445	0.544342484665474	114104/293546/25700/307833/501083/288779/25139/24788/64440	Asah2/Gprc5b/Ide/Ist1/Pdcd6ip/Rab5b/Slc2a4/Sord/Syt4
GO:0019867	outer membrane	14/1302	174/18437	0.345837083338755	0.545974284344979	316539/363442/25679/295922/497974/291981/60660/65190/29219/64531/361732/304579/25624/83532	Epha4/Fundc1/Itpr3/Mtch2/Myo19/Nutf2/Ppp2r2b/Rsad2/Snca/Synj2bp/Tmem109/Usp30/Vamp1/Vdac3
GO:0031968	organelle outer membrane	14/1302	174/18437	0.345837083338755	0.545974284344979	316539/363442/25679/295922/497974/291981/60660/65190/29219/64531/361732/304579/25624/83532	Epha4/Fundc1/Itpr3/Mtch2/Myo19/Nutf2/Ppp2r2b/Rsad2/Snca/Synj2bp/Tmem109/Usp30/Vamp1/Vdac3
GO:0099146	intrinsic component of postsynaptic density membrane	7/1302	81/18437	0.346975109503998	0.546505830673733	29627/24410/24414/307206/56064/58976/306147	Gria2/Grin2b/Grm1/Neto1/Nptn/Slc30a1/Slitrk1
GO:0000502	proteasome complex	6/1302	68/18437	0.347895879815047	0.546693525423645	25700/29673/140938/289990/296651/114590	Ide/Psma6/Psmc3ip/Psmc6/Psmd5/Ubqln1
GO:0012507	ER to Golgi transport vesicle membrane	3/1302	30/18437	0.356469071721318	0.557596116775089	89868/287275/93646	Sec16b/Sec24a/Sec31a
GO:0070069	cytochrome complex	3/1302	30/18437	0.356469071721318	0.557596116775089	360229/681024/293448	Cox8c/Ndufa4/Uqcrc2
GO:1905369	endopeptidase complex	6/1302	69/18437	0.360735033799156	0.562977787302116	25700/29673/140938/289990/296651/114590	Ide/Psma6/Psmc3ip/Psmc6/Psmd5/Ubqln1
GO:0005782	peroxisomal matrix	2/1302	18/18437	0.366427964072157	0.567963344311844	25700/312703	Ide/Pex5
GO:0031231	intrinsic component of peroxisomal membrane	2/1302	18/18437	0.366427964072157	0.567963344311844	85249/300083	Pex11a/Slc25a17
GO:0031907	microbody lumen	2/1302	18/18437	0.366427964072157	0.567963344311844	25700/312703	Ide/Pex5
GO:0030141	secretory granule	29/1302	382/18437	0.36978162397044	0.571861831174241	56780/170699/24225/89843/24318/25643/24484/24511/25679/25328/65153/114593/26295/29190/29448/116635/25651/25549/25139/64630/29219/56782/116470/60466/25558/64440/292406/25624/64060	Acpp/Atp2c1/Bdnf/Cxadr/Drd2/Gnai3/Igfbp3/Itgb1/Itpr3/Lamp1/Ncs1/Nppc/Ogt/Pdyn/Rab7a/Scg3/Selp/Slc18a2/Slc2a4/Snap23/Snca/Srgn/Stx1a/Stx7/Stxbp1/Syt4/Thbs2/Vamp1/Vps33b
GO:0008023	transcription elongation factor complex	5/1302	57/18437	0.376183899217499	0.574098215164184	303132/362844/304758/361531/297514	Aff4/Brd4/Ccnt2/Paf1/Setd5
GO:0005834	heterotrimeric G-protein complex	3/1302	31/18437	0.376195646879663	0.574098215164184	25643/50664/114119	Gnai3/Gnao1/Gng10
GO:0044447	axoneme part	3/1302	31/18437	0.376195646879663	0.574098215164184	296380/500442/307724	Arfgef2/Dnai1/Rpgrip1l
GO:0090568	nuclear transcriptional repressor complex	3/1302	31/18437	0.376195646879663	0.574098215164184	297893/313048/315870	Hdac1/Rbbp4/Tbx18
GO:1905360	GTPase complex	3/1302	31/18437	0.376195646879663	0.574098215164184	25643/50664/114119	Gnai3/Gnao1/Gng10
GO:0000792	heterochromatin	8/1302	97/18437	0.377962021420409	0.574098215164184	315136/362962/297893/24484/313323/316164/312398/81816	Cbx6/Cbx7/Hdac1/Igfbp3/Psip1/Satb1/Smarcad1/Ube2b
GO:0005901	caveola	8/1302	97/18437	0.377962021420409	0.574098215164184	114104/24211/29184/24316/25665/83805/29591/81810	Asah2/Atp1a1/Cd36/Drd1/Scn5a/Src/Tgfbr1/Tgfbr2
GO:0070062	extracellular exosome	8/1302	97/18437	0.377962021420409	0.574098215164184	114104/293546/25700/307833/501083/288779/25139/24788	Asah2/Gprc5b/Ide/Ist1/Pdcd6ip/Rab5b/Slc2a4/Sord
GO:0000123	histone acetyltransferase complex	7/1302	84/18437	0.382240827873578	0.578022715321021	363519/316328/303470/26295/682902/294018/498112	Hcfc1/Kansl3/Kat7/Ogt/Taf12/Taf5/Yeats2
GO:0017053	transcriptional repressor complex	7/1302	84/18437	0.382240827873578	0.578022715321021	297893/360801/313048/24790/302711/315870/56011	Hdac1/Ncor2/Rbbp4/Sp1/Tbl1x/Tbx18/Ywhab
GO:0032433	filopodium tip	2/1302	19/18437	0.392289662413532	0.590599447607127	24338/24948	Ephb1/Fmr1
GO:0043218	compact myelin	2/1302	19/18437	0.392289662413532	0.590599447607127	24192/24660	Akr1b1/Pmp22
GO:0031672	A band	4/1302	45/18437	0.393960014496425	0.591807775080533	287408/303554/304813/84416	Myh1/Nbr1/Ppp1r12b/Smpx
GO:0030667	secretory granule membrane	7/1302	86/18437	0.405824986082361	0.608291517600374	25679/116635/25651/25549/29219/64440/25624	Itpr3/Scg3/Selp/Slc18a2/Snca/Syt4/Vamp1
GO:0030173	integral component of Golgi membrane	4/1302	46/18437	0.410266637279302	0.613600540843166	313339/54281/310849/501103	Acer2/Furin/Sgms2/Slc35b2
GO:0018995	host	2/1302	20/18437	0.417661311198975	0.616547649865154	306492/24948	Cnot7/Fmr1
GO:0030992	intraciliary transport particle B	2/1302	20/18437	0.417661311198975	0.616547649865154	300062/295106	Ift27/Ift80
GO:0031307	integral component of mitochondrial outer membrane	2/1302	20/18437	0.417661311198975	0.616547649865154	363442/64531	Fundc1/Synj2bp
GO:0032806	carboxy-terminal domain protein kinase complex	2/1302	20/18437	0.417661311198975	0.616547649865154	362844/304758	Brd4/Ccnt2
GO:0043083	synaptic cleft	2/1302	20/18437	0.417661311198975	0.616547649865154	24410/266777	Grin2b/Nptx1
GO:0043657	host cell	2/1302	20/18437	0.417661311198975	0.616547649865154	306492/24948	Cnot7/Fmr1
GO:0034704	calcium channel complex	5/1302	60/18437	0.419073655976789	0.617296400380497	116600/24242/25639/295678/59299	Cacnb2/Calm1/Fkbp1a/Sestd1/Trdn
GO:0032839	dendrite cytoplasm	3/1302	34/18437	0.434447971672222	0.637190358452593	29144/29627/117280	Canx/Gria2/Hnrnpu
GO:0097546	ciliary base	3/1302	34/18437	0.434447971672222	0.637190358452593	287473/24679/117103	Nek8/Prkar2b/Rab8a
GO:0005697	telomerase holoenzyme complex	2/1302	21/18437	0.442483144131388	0.643575222846814	117280/171365	Hnrnpu/Snrpb
GO:0031082	BLOC complex	2/1302	21/18437	0.442483144131388	0.643575222846814	25012/65033	Snap25/Stx12
GO:0031306	intrinsic component of mitochondrial outer membrane	2/1302	21/18437	0.442483144131388	0.643575222846814	363442/64531	Fundc1/Synj2bp
GO:0032590	dendrite membrane	4/1302	48/18437	0.44257592304275	0.643575222846814	29707/364786/691429/171373	Gabra5/Itga8/Shisa7/Slc12a5
GO:1990204	oxidoreductase complex	9/1302	119/18437	0.465785364751607	0.671505640481783	114096/678759/291660/681024/64475/360526/289950/363061/293448	Idh3a/Ndufa10/Ndufa2/Ndufa4/P4ha1/P4ha2/Pdhb/Sdhd/Uqcrc2
GO:0005685	U1 snRNP	2/1302	22/18437	0.4667062662586	0.671505640481783	360602/171365	Luc7l3/Snrpb
GO:0005838	proteasome regulatory particle	2/1302	22/18437	0.4667062662586	0.671505640481783	289990/296651	Psmc6/Psmd5
GO:0030673	axolemma	2/1302	22/18437	0.4667062662586	0.671505640481783	25485/84409	Myo1d/Robo2
GO:0031528	microvillus membrane	2/1302	22/18437	0.4667062662586	0.671505640481783	54320/84395	Pdpn/Slc34a2
GO:0098554	cytoplasmic side of endoplasmic reticulum membrane	3/1302	36/18437	0.472143877147628	0.677899208873016	94273/498328/29283	Mgat2/Pkd2/Rpl29
GO:0005801	cis-Golgi network	4/1302	50/18437	0.474331435895947	0.679609326220664	361073/306548/304290/308821	Cog3/Hook3/Kdelr2/Rab30
GO:0005811	lipid droplet	6/1302	78/18437	0.475836396249361	0.680336314972881	113976/252900/313689/29448/65190/293098	Acsl4/Dgat2/Dhrs3/Rab7a/Rsad2/Tmem135
GO:0031941	filamentous actin	3/1302	37/18437	0.490558495795413	0.699918188561657	65261/498328/361828	Myo1c/Pkd2/Specc1l
GO:0000781	chromosome, telomeric region	8/1302	108/18437	0.497430993159862	0.708242040365399	690585/310461/303547/85482/293967/313308/360972/290794	Alyref/Dhx36/Ezh1/Nbn/Smc5/Thoc2/Thoc5/Tnks
GO:0005741	mitochondrial outer membrane	11/1302	151/18437	0.502665039695176	0.714203243900229	316539/363442/295922/497974/60660/65190/29219/64531/304579/25624/83532	Epha4/Fundc1/Mtch2/Myo19/Ppp2r2b/Rsad2/Snca/Synj2bp/Usp30/Vamp1/Vdac3
GO:0031463	Cul3-RING ubiquitin ligase complex	3/1302	38/18437	0.50865105877576	0.716953039720571	301555/294674/500262	Cul3/Enc1/Kbtbd8
GO:0098687	chromosomal region	20/1302	280/18437	0.512544408121934	0.716953039720571	690585/114514/83726/29167/310461/303547/24948/117280/689296/85482/81738/306814/24672/24673/362581/293967/313308/360972/290794/305827	Alyref/Clasp2/Ctcf/Dctn1/Dhx36/Ezh1/Fmr1/Hnrnpu/Mis18bp1/Nbn/Nup98/Phf2/Ppp2ca/Ppp2cb/Scmh1/Smc5/Thoc2/Thoc5/Tnks/Wdhd1
GO:0005865	striated muscle thin filament	2/1302	24/18437	0.513207862629187	0.716953039720571	25566/300838	Tmod1/Tmod3
GO:0034706	sodium channel complex	2/1302	24/18437	0.513207862629187	0.716953039720571	25665/78956	Scn5a/Scn9a
GO:0000805	X chromosome	1/1302	10/18437	0.519317890941293	0.716953039720571	305624	Pcgf3
GO:0005641	nuclear envelope lumen	1/1302	10/18437	0.519317890941293	0.716953039720571	289144	Cacybp
GO:0005832	chaperonin-containing T-complex	1/1302	10/18437	0.519317890941293	0.716953039720571	299809	Cct2
GO:0030681	multimeric ribonuclease P complex	1/1302	10/18437	0.519317890941293	0.716953039720571	361020	Rpp14
GO:0031080	nuclear pore outer ring	1/1302	10/18437	0.519317890941293	0.716953039720571	81738	Nup98
GO:0032593	insulin-responsive compartment	1/1302	10/18437	0.519317890941293	0.716953039720571	25139	Slc2a4
GO:0043256	laminin complex	1/1302	10/18437	0.519317890941293	0.716953039720571	24660	Pmp22
GO:0044224	juxtaparanode region of axon	1/1302	10/18437	0.519317890941293	0.716953039720571	25468	Kcna2
GO:0046581	intercellular canaliculus	1/1302	10/18437	0.519317890941293	0.716953039720571	170910	Mtdh
GO:0051286	cell tip	1/1302	10/18437	0.519317890941293	0.716953039720571	315655	Rdx
GO:0042641	actomyosin	7/1302	96/18437	0.521611217217784	0.71866434372228	289992/288010/501083/317391/116470/305679/311098	Fermt2/Lpp/Pdcd6ip/Shroom4/Stx1a/Vcl/Xirp2
GO:0005790	smooth endoplasmic reticulum	3/1302	39/18437	0.526400434382873	0.72380059727645	29144/24948/25485	Canx/Fmr1/Myo1d
GO:0022624	proteasome accessory complex	2/1302	25/18437	0.535432374550292	0.731793345577754	289990/296651	Psmc6/Psmd5
GO:0036379	myofilament	2/1302	25/18437	0.535432374550292	0.731793345577754	25566/300838	Tmod1/Tmod3
GO:0036452	ESCRT complex	2/1302	25/18437	0.535432374550292	0.731793345577754	689364/498798	Chmp1b/Stam
GO:0034708	methyltransferase complex	8/1302	112/18437	0.53940218161638	0.735744575724743	290829/65160/303547/363519/296653/313048/304794/171365	Ash2l/Clns1a/Ezh1/Hcfc1/Phf19/Rbbp4/Rbbp5/Snrpb
GO:0035097	histone methyltransferase complex	6/1302	84/18437	0.549229459240407	0.742791354796486	290829/303547/363519/296653/313048/304794	Ash2l/Ezh1/Hcfc1/Phf19/Rbbp4/Rbbp5
GO:0005777	peroxisome	10/1302	142/18437	0.550752919864778	0.742791354796486	113976/309532/83842/25700/367323/85249/289233/312703/300083/293098	Acsl4/Atad1/Crot/Ide/Nudt12/Pex11a/Pex19/Pex5/Slc25a17/Tmem135
GO:0042579	microbody	10/1302	142/18437	0.550752919864778	0.742791354796486	113976/309532/83842/25700/367323/85249/289233/312703/300083/293098	Acsl4/Atad1/Crot/Ide/Nudt12/Pex11a/Pex19/Pex5/Slc25a17/Tmem135
GO:0032797	SMN complex	1/1302	11/18437	0.553281537003834	0.742791354796486	24948	Fmr1
GO:0034774	secretory granule lumen	1/1302	11/18437	0.553281537003834	0.742791354796486	29190	Pdyn
GO:0042612	MHC class I protein complex	1/1302	11/18437	0.553281537003834	0.742791354796486	25119	Mr1
GO:0061700	GATOR2 complex	1/1302	11/18437	0.553281537003834	0.742791354796486	315427	Sesn3
GO:0070852	cell body fiber	1/1302	11/18437	0.553281537003834	0.742791354796486	363058	Cadm1
GO:0031430	M band	2/1302	26/18437	0.556948338323577	0.746245121290137	303554/84416	Nbr1/Smpx
GO:0016235	aggresome	3/1302	42/18437	0.577419146085858	0.756860979282409	297504/299827/114590	Edem1/Tbk1/Ubqln1
GO:0016342	catenin complex	2/1302	27/18437	0.577744929620609	0.756860979282409	83501/311163	Cdh2/Ctnnd1
GO:0097730	non-motile cilium	10/1302	145/18437	0.577830744699338	0.756860979282409	291130/24316/24318/25152/29456/314859/498328/117103/307724/171093	Dcdc2/Drd1/Drd2/Map1a/Map1b/Mdm1/Pkd2/Rab8a/Rpgrip1l/Shank2
GO:0000124	SAGA complex	1/1302	12/18437	0.584847120354589	0.756860979282409	682902	Taf12
GO:0000137	Golgi cis cisterna	1/1302	12/18437	0.584847120354589	0.756860979282409	497878	Nsg2
GO:0005750	mitochondrial respiratory chain complex III	1/1302	12/18437	0.584847120354589	0.756860979282409	293448	Uqcrc2
GO:0008278	cohesin complex	1/1302	12/18437	0.584847120354589	0.756860979282409	313304	Stag2
GO:0016580	Sin3 complex	1/1302	12/18437	0.584847120354589	0.756860979282409	297893	Hdac1
GO:0017119	Golgi transport complex	1/1302	12/18437	0.584847120354589	0.756860979282409	361073	Cog3
GO:0017146	NMDA selective glutamate receptor complex	1/1302	12/18437	0.584847120354589	0.756860979282409	24410	Grin2b
GO:0030914	STAGA complex	1/1302	12/18437	0.584847120354589	0.756860979282409	682902	Taf12
GO:0031932	TORC2 complex	1/1302	12/18437	0.584847120354589	0.756860979282409	315427	Sesn3
GO:0044615	nuclear pore nuclear basket	1/1302	12/18437	0.584847120354589	0.756860979282409	81738	Nup98
GO:0045275	respiratory chain complex III	1/1302	12/18437	0.584847120354589	0.756860979282409	293448	Uqcrc2
GO:0060091	kinocilium	1/1302	12/18437	0.584847120354589	0.756860979282409	291130	Dcdc2
GO:0071014	post-mRNA release spliceosomal complex	1/1302	12/18437	0.584847120354589	0.756860979282409	679712	Myef2
GO:0097732	9+2 non-motile cilium	1/1302	12/18437	0.584847120354589	0.756860979282409	291130	Dcdc2
GO:1990454	L-type voltage-gated calcium channel complex	1/1302	12/18437	0.584847120354589	0.756860979282409	116600	Cacnb2
GO:0005930	axoneme	8/1302	117/18437	0.589815799224775	0.761845407332001	59319/296380/305831/365601/291130/84394/500442/307724	Ambra1/Arfgef2/Atg14/Atg5/Dcdc2/Dcx/Dnai1/Rpgrip1l
GO:0000152	nuclear ubiquitin ligase complex	3/1302	43/18437	0.593638013976566	0.7649357830412	362962/305624/309457	Cbx7/Pcgf3/Pcgf6
GO:0005689	U12-type spliceosomal complex	2/1302	28/18437	0.597816381760938	0.7649357830412	84486/171365	Sf3b1/Snrpb
GO:0030990	intraciliary transport particle	2/1302	28/18437	0.597816381760938	0.7649357830412	300062/295106	Ift27/Ift80
GO:0097038	perinuclear endoplasmic reticulum	2/1302	28/18437	0.597816381760938	0.7649357830412	362339/252900	Creb3l2/Dgat2
GO:0098556	cytoplasmic side of rough endoplasmic reticulum membrane	2/1302	28/18437	0.597816381760938	0.7649357830412	94273/29283	Mgat2/Rpl29
GO:0097014	ciliary plasm	8/1302	118/18437	0.599575747545655	0.765750299299882	59319/296380/305831/365601/291130/84394/500442/307724	Ambra1/Arfgef2/Atg14/Atg5/Dcdc2/Dcx/Dnai1/Rpgrip1l
GO:0005793	endoplasmic reticulum-Golgi intermediate compartment	6/1302	89/18437	0.606624764923369	0.768575006428658	64152/498486/307833/619346/303332/171129	Chp1/Gnpnat1/Ist1/Surf4/Tmem199/Uggt1
GO:0005720	nuclear heterochromatin	3/1302	44/18437	0.609446783144986	0.768575006428658	24484/313323/316164	Igfbp3/Psip1/Satb1
GO:1902562	H4 histone acetyltransferase complex	3/1302	44/18437	0.609446783144986	0.768575006428658	363519/316328/498112	Hcfc1/Kansl3/Yeats2
GO:0002199	zona pellucida receptor complex	1/1302	13/18437	0.614183839448121	0.768575006428658	299809	Cct2
GO:0005687	U4 snRNP	1/1302	13/18437	0.614183839448121	0.768575006428658	171365	Snrpb
GO:0016460	myosin II complex	1/1302	13/18437	0.614183839448121	0.768575006428658	287408	Myh1
GO:0030677	ribonuclease P complex	1/1302	13/18437	0.614183839448121	0.768575006428658	361020	Rpp14
GO:0032045	guanyl-nucleotide exchange factor complex	1/1302	13/18437	0.614183839448121	0.768575006428658	295347	Rap1a
GO:0034663	endoplasmic reticulum chaperone complex	1/1302	13/18437	0.614183839448121	0.768575006428658	295690	Dnajc10
GO:0035253	ciliary rootlet	1/1302	13/18437	0.614183839448121	0.768575006428658	307724	Rpgrip1l
GO:0042555	MCM complex	1/1302	13/18437	0.614183839448121	0.768575006428658	500392	Mcmdc2
GO:0098803	respiratory chain complex	6/1302	90/18437	0.617612816016306	0.771450440518536	360229/678759/291660/681024/363061/293448	Cox8c/Ndufa10/Ndufa2/Ndufa4/Sdhd/Uqcrc2
GO:0009897	external side of plasma membrane	27/1302	399/18437	0.620512961915056	0.773656014672885	309135/25293/29184/29187/114489/64017/79208/25441/317322/300027/25700/25205/24511/29713/25328/29216/78967/25119/54320/85253/24684/303311/25651/25139/81810/363013/295322	Ano1/Aqp4/Cd36/Cd69/Dag1/Enpep/Epha5/Fcer1g/Gpc4/Gpihbp1/Ide/Il6st/Itgb1/Kcnj5/Lamp1/Lrp2/Mcam/Mr1/Pdpn/Plg/Prlr/Rtn4rl1/Selp/Slc2a4/Tgfbr2/Tmem123/Vtcn1
GO:0032281	AMPA glutamate receptor complex	2/1302	30/18437	0.635782201674903	0.788322777280851	29627/691429	Gria2/Shisa7
GO:0005665	RNA polymerase II, core complex	1/1302	14/18437	0.641448963256119	0.788322777280851	117017	Polr2g
GO:0005858	axonemal dynein complex	1/1302	14/18437	0.641448963256119	0.788322777280851	500442	Dnai1
GO:0017101	aminoacyl-tRNA synthetase multienzyme complex	1/1302	14/18437	0.641448963256119	0.788322777280851	287191	Rars
GO:0031011	Ino80 complex	1/1302	14/18437	0.641448963256119	0.788322777280851	315523	Nfrkb
GO:0031680	G-protein beta/gamma-subunit complex	1/1302	14/18437	0.641448963256119	0.788322777280851	114119	Gng10
GO:0033202	DNA helicase complex	1/1302	14/18437	0.641448963256119	0.788322777280851	315523	Nfrkb
GO:0000784	nuclear chromosome, telomeric region	5/1302	77/18437	0.641523667728552	0.788322777280851	690585/85482/313308/360972/290794	Alyref/Nbn/Thoc2/Thoc5/Tnks
GO:0071007	U2-type catalytic step 2 spliceosome	2/1302	31/18437	0.653684722695264	0.801821908054263	309651/171365	Ppil1/Snrpb
GO:0097525	spliceosomal snRNP complex	4/1302	63/18437	0.658563659544455	0.80486703388149	317612/360602/84486/171365	Htatsf1/Luc7l3/Sf3b1/Snrpb
GO:0005788	endoplasmic reticulum lumen	5/1302	79/18437	0.663988918573055	0.80486703388149	295690/64475/362401/311854/171129	Dnajc10/P4ha1/Tmem43/Tor1b/Uggt1
GO:0120114	Sm-like protein family complex	5/1302	79/18437	0.663988918573055	0.80486703388149	65160/317612/360602/84486/171365	Clns1a/Htatsf1/Luc7l3/Sf3b1/Snrpb
GO:0000153	cytoplasmic ubiquitin ligase complex	1/1302	15/18437	0.666788671763991	0.80486703388149	171415	Atg3
GO:0030122	AP-2 adaptor complex	1/1302	15/18437	0.666788671763991	0.80486703388149	501088	Tbc1d5
GO:0038201	TOR complex	1/1302	15/18437	0.666788671763991	0.80486703388149	315427	Sesn3
GO:0043220	Schmidt-Lanterman incisure	1/1302	15/18437	0.666788671763991	0.80486703388149	24192	Akr1b1
GO:0060205	cytoplasmic vesicle lumen	1/1302	15/18437	0.666788671763991	0.80486703388149	29190	Pdyn
GO:0072687	meiotic spindle	1/1302	15/18437	0.666788671763991	0.80486703388149	292263	Fbxo5
GO:0034451	centriolar satellite	2/1302	32/18437	0.670877406714612	0.80837171621796	306548/308023	Hook3/Ssx2ip
GO:0000775	chromosome, centromeric region	11/1302	173/18437	0.684398446035106	0.817380359432947	114514/83726/29167/24948/117280/689296/81738/306814/24672/24673/305827	Clasp2/Ctcf/Dctn1/Fmr1/Hnrnpu/Mis18bp1/Nup98/Phf2/Ppp2ca/Ppp2cb/Wdhd1
GO:0008180	COP9 signalosome	2/1302	33/18437	0.687371149692642	0.817380359432947	25566/301007	Tmod1/Wdr6
GO:0000778	condensed nuclear chromosome kinetochore	1/1302	16/18437	0.690338837292342	0.817380359432947	689296	Mis18bp1
GO:0005892	acetylcholine-gated channel complex	1/1302	16/18437	0.690338837292342	0.817380359432947	25102	Chrna5
GO:0030128	clathrin coat of endocytic vesicle	1/1302	16/18437	0.690338837292342	0.817380359432947	501088	Tbc1d5
GO:0032156	septin cytoskeleton	1/1302	16/18437	0.690338837292342	0.817380359432947	58840	Mapk6
GO:0035859	Seh1-associated complex	1/1302	16/18437	0.690338837292342	0.817380359432947	315427	Sesn3
GO:0045239	tricarboxylic acid cycle enzyme complex	1/1302	16/18437	0.690338837292342	0.817380359432947	114096	Idh3a
GO:0070822	Sin3-type complex	1/1302	16/18437	0.690338837292342	0.817380359432947	297893	Hdac1
GO:0098845	postsynaptic endosome	1/1302	16/18437	0.690338837292342	0.817380359432947	65033	Stx12
GO:0071011	precatalytic spliceosome	3/1302	50/18437	0.695430157583961	0.821981572742221	499691/84486/171365	Prpf38b/Sf3b1/Snrpb
GO:0030532	small nuclear ribonucleoprotein complex	4/1302	67/18437	0.705586949813058	0.826774604462767	317612/360602/84486/171365	Htatsf1/Luc7l3/Sf3b1/Snrpb
GO:0031461	cullin-RING ubiquitin ligase complex	10/1302	161/18437	0.708062389663889	0.826774604462767	289144/301555/64624/294674/363083/306129/361907/310363/500262/294790	Cacybp/Cul3/Cul5/Enc1/Fbxl22/Fbxl3/Fbxl7/Fbxo4/Kbtbd8/Skp2
GO:0005682	U5 snRNP	1/1302	17/18437	0.712225750806558	0.826774604462767	171365	Snrpb
GO:0030014	CCR4-NOT complex	1/1302	17/18437	0.712225750806558	0.826774604462767	306492	Cnot7
GO:0031983	vesicle lumen	1/1302	17/18437	0.712225750806558	0.826774604462767	29190	Pdyn
GO:0033178	proton-transporting two-sector ATPase complex, catalytic domain	1/1302	17/18437	0.712225750806558	0.826774604462767	685232	Atp6v1a
GO:0033270	paranode region of axon	1/1302	17/18437	0.712225750806558	0.826774604462767	116690	Nfasc
GO:0043186	P granule	1/1302	17/18437	0.712225750806558	0.826774604462767	85425	Tdrd7
GO:0045495	pole plasm	1/1302	17/18437	0.712225750806558	0.826774604462767	85425	Tdrd7
GO:0060293	germ plasm	1/1302	17/18437	0.712225750806558	0.826774604462767	85425	Tdrd7
GO:0045111	intermediate filament cytoskeleton	11/1302	177/18437	0.712820333466433	0.826774604462767	64532/29167/25626/500564/81707/24587/192256/64204/295678/171093/308709	Adcy5/Dctn1/Krt8/Ldlrap1/Mmp14/Nefh/Pja2/Plec/Sestd1/Shank2/Synm
GO:0016592	mediator complex	2/1302	35/18437	0.718315063538401	0.831733231465517	309804/312849	Cdk19/Med21
GO:0001725	stress fiber	5/1302	85/18437	0.725708662679815	0.837450605664355	289992/288010/317391/305679/311098	Fermt2/Lpp/Shroom4/Vcl/Xirp2
GO:0097517	contractile actin filament bundle	5/1302	85/18437	0.725708662679815	0.837450605664355	289992/288010/317391/305679/311098	Fermt2/Lpp/Shroom4/Vcl/Xirp2
GO:0031362	anchored component of external side of plasma membrane	1/1302	18/18437	0.732566797085052	0.842513584505911	300027	Gpihbp1
GO:0034719	SMN-Sm protein complex	1/1302	18/18437	0.732566797085052	0.842513584505911	171365	Snrpb
GO:0036126	sperm flagellum	7/1302	118/18437	0.735978740200937	0.845012627638113	24183/301555/24318/300062/287751/24610/25007	Ak1/Cul3/Drd2/Ift27/Lyzl6/Odf1/Tacr2
GO:0070469	respiratory chain	6/1302	103/18437	0.743414190955901	0.850346177395327	360229/678759/291660/681024/363061/293448	Cox8c/Ndufa10/Ndufa2/Ndufa4/Sdhd/Uqcrc2
GO:0016469	proton-transporting two-sector ATPase complex	3/1302	54/18437	0.744296611399921	0.850346177395327	685232/298103/303332	Atp6v1a/Atp6v1g1/Tmem199
GO:0005844	polysome	5/1302	87/18437	0.744364615696496	0.850346177395327	24948/307070/64472/29673/29283	Fmr1/Larp4b/Naa35/Psma6/Rpl29
GO:0000794	condensed nuclear chromosome	6/1302	105/18437	0.759830248671294	0.866562256845857	25230/362844/498411/689296/364976/24949	Add3/Brd4/Hus1/Mis18bp1/Syce2/Syn1
GO:0031970	organelle envelope lumen	5/1302	89/18437	0.762067140754673	0.867662420692299	289144/27100/64045/81515/29219	Cacybp/Gfer/Glrx/Lyn/Snca
GO:0044441	ciliary part	28/1302	445/18437	0.765326897972732	0.869921574029005	24183/59319/296380/306400/305831/365601/291130/29167/84394/500442/24316/24318/252939/300062/287751/25152/29456/299730/287473/24610/498328/24679/117103/367714/307724/171093/308023/25007	Ak1/Ambra1/Arfgef2/Arhgap35/Atg14/Atg5/Dcdc2/Dctn1/Dcx/Dnai1/Drd1/Drd2/Gpr37l1/Ift27/Lyzl6/Map1a/Map1b/Nedd1/Nek8/Odf1/Pkd2/Prkar2b/Rab8a/Rp2/Rpgrip1l/Shank2/Ssx2ip/Tacr2
GO:0005759	mitochondrial matrix	19/1302	309/18437	0.767275203507683	0.870118757353122	29611/363646/362776/24399/305256/291671/114096/287633/678759/84594/64313/313429/289950/361726/361836/29219/85425/83474/293448	Dbt/Eral1/Glrx5/Glud1/Grsf1/Hspa9/Idh3a/Lrrc59/Ndufa10/Nfs1/Oat/Pars2/Pdhb/Sdhaf2/Slc25a16/Snca/Tdrd7/Tfam/Uqcrc2
GO:0001741	XY body	1/1302	20/18437	0.769040017668034	0.870118757353122	81816	Ube2b
GO:0005684	U2-type spliceosomal complex	5/1302	90/18437	0.770564453974577	0.870118757353122	317612/360602/309651/84486/171365	Htatsf1/Luc7l3/Ppil1/Sf3b1/Snrpb
GO:0000793	condensed chromosome	11/1302	186/18437	0.77060370885819	0.870118757353122	25230/362844/114514/83726/117280/498411/689296/293967/313304/364976/24949	Add3/Brd4/Clasp2/Ctcf/Hnrnpu/Hus1/Mis18bp1/Smc5/Stag2/Syce2/Syn1
GO:0005891	voltage-gated calcium channel complex	2/1302	39/18437	0.772478737225588	0.870794212872481	116600/25639	Cacnb2/Fkbp1a
GO:0097729	9+2 motile cilium	7/1302	124/18437	0.780983919972174	0.876629920519147	24183/301555/24318/300062/287751/24610/25007	Ak1/Cul3/Drd2/Ift27/Lyzl6/Odf1/Tacr2
GO:0000145	exocyst	1/1302	21/18437	0.785367861344866	0.876629920519147	500233	Exoc6b
GO:0031233	intrinsic component of external side of plasma membrane	1/1302	21/18437	0.785367861344866	0.876629920519147	300027	Gpihbp1
GO:0090723	growth cone part	1/1302	21/18437	0.785367861344866	0.876629920519147	24948	Fmr1
GO:0099571	postsynaptic cytoskeleton	1/1302	21/18437	0.785367861344866	0.876629920519147	24587	Nefh
GO:0101031	chaperone complex	1/1302	21/18437	0.785367861344866	0.876629920519147	299809	Cct2
GO:0032155	cell division site part	3/1302	58/18437	0.786697892194399	0.876679677249314	294074/298982/315655	Cep55/Maea/Rdx
GO:0005746	mitochondrial respiratory chain	5/1302	93/18437	0.794665259702417	0.884113714709703	678759/291660/681024/363061/293448	Ndufa10/Ndufa2/Ndufa4/Sdhd/Uqcrc2
GO:0030134	COPII-coated ER to Golgi transport vesicle	3/1302	59/18437	0.796339769212993	0.884533750168178	89868/287275/93646	Sec16b/Sec24a/Sec31a
GO:0005839	proteasome core complex	1/1302	22/18437	0.80054222301564	0.887607613301902	29673	Psma6
GO:0032432	actin filament bundle	5/1302	94/18437	0.802243570391009	0.887607613301902	289992/288010/317391/305679/311098	Fermt2/Lpp/Shroom4/Vcl/Xirp2
GO:0005747	mitochondrial respiratory chain complex I	3/1302	60/18437	0.805614534653779	0.887607613301902	678759/291660/681024	Ndufa10/Ndufa2/Ndufa4
GO:0030964	NADH dehydrogenase complex	3/1302	60/18437	0.805614534653779	0.887607613301902	678759/291660/681024	Ndufa10/Ndufa2/Ndufa4
GO:0045271	respiratory chain complex I	3/1302	60/18437	0.805614534653779	0.887607613301902	678759/291660/681024	Ndufa10/Ndufa2/Ndufa4
GO:0000777	condensed chromosome kinetochore	3/1302	61/18437	0.814530914997898	0.892494729829189	114514/117280/689296	Clasp2/Hnrnpu/Mis18bp1
GO:0043601	nuclear replisome	1/1302	23/18437	0.814644532308806	0.892494729829189	293144	Pold3
GO:0097346	INO80-type complex	1/1302	23/18437	0.814644532308806	0.892494729829189	315523	Nfrkb
GO:0000795	synaptonemal complex	2/1302	43/18437	0.817319937118044	0.892494729829189	364976/24949	Syce2/Syn1
GO:0099086	synaptonemal structure	2/1302	43/18437	0.817319937118044	0.892494729829189	364976/24949	Syce2/Syn1
GO:0005758	mitochondrial intermembrane space	4/1302	79/18437	0.817902061793612	0.892494729829189	27100/64045/81515/29219	Gfer/Glrx/Lyn/Snca
GO:0042788	polysomal ribosome	2/1302	44/18437	0.827218658735809	0.898926470681073	307070/29283	Larp4b/Rpl29
GO:0030057	desmosome	1/1302	24/18437	0.827750474468789	0.898926470681073	305679	Vcl
GO:0030894	replisome	1/1302	24/18437	0.827750474468789	0.898926470681073	293144	Pold3
GO:0032153	cell division site	3/1302	63/18437	0.831324591285706	0.90137260931137	294074/298982/315655	Cep55/Maea/Rdx
GO:0000791	euchromatin	2/1302	45/18437	0.836631680296018	0.905686993590292	290829/26295	Ash2l/Ogt
GO:0030687	preribosome, large subunit precursor	1/1302	25/18437	0.839930395298726	0.907817004110509	307075	Wdr37
GO:0000421	autophagosome membrane	1/1302	26/18437	0.851249677577732	0.918595379917743	29448	Rab7a
GO:0001891	phagocytic cup	1/1302	27/18437	0.861769090960699	0.92595922436511	691031	Cdc42se2
GO:0042611	MHC protein complex	1/1302	27/18437	0.861769090960699	0.92595922436511	25119	Mr1
GO:0032154	cleavage furrow	2/1302	48/18437	0.862146785149332	0.92595922436511	294074/315655	Cep55/Rdx
GO:0000776	kinetochore	6/1302	121/18437	0.864046130524336	0.926540033046536	114514/29167/117280/689296/81738/306814	Clasp2/Dctn1/Hnrnpu/Mis18bp1/Nup98/Phf2
GO:0019866	organelle inner membrane	24/1302	413/18437	0.866054178103392	0.927235399476473	84396/24225/289278/360229/315496/363646/361807/81515/678759/291660/681024/291981/65190/363061/361836/117035/310791/245959/29219/83805/171432/362401/117259/293448	Atp1b4/Bdnf/Cox20/Cox8c/Dpy19l1/Eral1/Lemd2/Lyn/Ndufa10/Ndufa2/Ndufa4/Nutf2/Rsad2/Sdhd/Slc25a16/Slc25a20/Slc25a24/Slc25a3/Snca/Src/Tmem14c/Tmem43/Tra2b/Uqcrc2
GO:0071005	U2-type precatalytic spliceosome	2/1302	49/18437	0.869805617101105	0.92979221138394	84486/171365	Sf3b1/Snrpb
GO:0000788	nuclear nucleosome	1/1302	28/18437	0.871545117227357	0.930193693191013	291100	Irf4
GO:0000780	condensed nuclear chromosome, centromeric region	1/1302	29/18437	0.880630252616024	0.935072528701369	689296	Mis18bp1
GO:0030686	90S preribosome	1/1302	29/18437	0.880630252616024	0.935072528701369	307075	Wdr37
GO:0097228	sperm principal piece	1/1302	29/18437	0.880630252616024	0.935072528701369	300062	Ift27
GO:0036064	ciliary basal body	7/1302	142/18437	0.881600639230176	0.935072528701369	306400/299730/498328/117103/367714/307724/308023	Arhgap35/Nedd1/Pkd2/Rab8a/Rp2/Rpgrip1l/Ssx2ip
GO:0032994	protein-lipid complex	1/1302	30/18437	0.889073288855373	0.941534135092181	117028	Bin1
GO:1902555	endoribonuclease complex	1/1302	31/18437	0.896919574394043	0.94837077478564	361020	Rpp14
GO:0001917	photoreceptor inner segment	2/1302	54/18437	0.902540398174087	0.952836767112581	24334/171093	Eno2/Shank2
GO:1905348	endonuclease complex	1/1302	32/18437	0.904211257222412	0.953125312868138	361020	Rpp14
GO:0032592	integral component of mitochondrial membrane	3/1302	75/18437	0.906920723592011	0.954319847853112	363442/245959/64531	Fundc1/Slc25a3/Synj2bp
GO:0033116	endoplasmic reticulum-Golgi intermediate compartment membrane	1/1302	33/18437	0.910987510582717	0.954319847853112	303332	Tmem199
GO:0000779	condensed chromosome, centromeric region	3/1302	76/18437	0.911573352158097	0.954319847853112	114514/117280/689296	Clasp2/Hnrnpu/Mis18bp1
GO:0098573	intrinsic component of mitochondrial membrane	3/1302	76/18437	0.911573352158097	0.954319847853112	363442/245959/64531	Fundc1/Slc25a3/Synj2bp
GO:0031514	motile cilium	9/1302	185/18437	0.912340968915292	0.954319847853112	24183/301555/24318/300062/287751/24610/498328/24788/25007	Ak1/Cul3/Drd2/Ift27/Lyzl6/Odf1/Pkd2/Sord/Tacr2
GO:0001750	photoreceptor outer segment	3/1302	77/18437	0.916013667995857	0.956694213741461	25152/29456/171093	Map1a/Map1b/Shank2
GO:0097223	sperm part	12/1302	239/18437	0.920059909584558	0.959450853725793	81732/24183/301555/89843/361384/24318/300062/24511/287751/24610/116470/25007	Actr3/Ak1/Cul3/Cxadr/Dnajb1/Drd2/Ift27/Itgb1/Lyzl6/Odf1/Stx1a/Tacr2
GO:0005719	nuclear euchromatin	1/1302	35/18437	0.923136792161769	0.96118975916691	290829	Ash2l
GO:0046540	U4/U6 x U5 tri-snRNP complex	1/1302	36/18437	0.928575108464637	0.963909016701495	171365	Snrpb
GO:0097526	spliceosomal tri-snRNP complex	1/1302	36/18437	0.928575108464637	0.963909016701495	171365	Snrpb
GO:0045171	intercellular bridge	2/1302	60/18437	0.931657858949066	0.965639300612862	294074/313035	Cep55/Dnajc8
GO:0005882	intermediate filament	6/1302	140/18437	0.936153834166025	0.968826881488967	25626/500564/24587/64204/171093/308709	Krt8/Ldlrap1/Nefh/Plec/Shank2/Synm
GO:0097733	photoreceptor cell cilium	4/1302	107/18437	0.949515628359264	0.981166149304573	25152/29456/307724/171093	Map1a/Map1b/Rpgrip1l/Shank2
GO:0097731	9+0 non-motile cilium	4/1302	108/18437	0.951936173863475	0.982179229311483	25152/29456/307724/171093	Map1a/Map1b/Rpgrip1l/Shank2
GO:0005743	mitochondrial inner membrane	18/1302	362/18437	0.958425561378992	0.987381016405548	24225/289278/360229/363646/81515/678759/291660/681024/65190/363061/361836/117035/310791/245959/29219/83805/171432/293448	Bdnf/Cox20/Cox8c/Eral1/Lyn/Ndufa10/Ndufa2/Ndufa4/Rsad2/Sdhd/Slc25a16/Slc25a20/Slc25a24/Slc25a3/Snca/Src/Tmem14c/Uqcrc2
GO:0032391	photoreceptor connecting cilium	1/1302	44/18437	0.960296065005545	0.987815861740244	307724	Rpgrip1l
GO:0031304	intrinsic component of mitochondrial inner membrane	1/1302	46/18437	0.965718362450393	0.990405899535591	245959	Slc25a3
GO:0031305	integral component of mitochondrial inner membrane	1/1302	46/18437	0.965718362450393	0.990405899535591	245959	Slc25a3
GO:0032993	protein-DNA complex	8/1302	197/18437	0.971808790708218	0.99475004343822	292058/303918/117282/291100/306819/293144/313845/24790	Gins2/Gtf2e1/Hnrnpk/Irf4/Kdm1b/Pold3/Sos1/Sp1
GO:0000786	nucleosome	3/1302	98/18437	0.972871376793684	0.99475004343822	291100/306819/313845	Irf4/Kdm1b/Sos1
GO:0035068	micro-ribonucleoprotein complex	2/1302	78/18437	0.97730460617947	0.996909100811881	308971/192178	Tnrc6a/Tnrc6b
GO:0044445	cytosolic part	19/1302	400/18437	0.977906434667373	0.996909100811881	83839/299809/309361/114489/361384/117045/24334/24948/29430/29546/29424/25700/65153/25489/289990/306886/29283/25012/65033	Calb1/Cct2/Chuk/Dag1/Dnajb1/Eif4e/Eno2/Fmr1/Hap1/Homer1/Htt/Ide/Ncs1/Nedd4/Psmc6/Ripk1/Rpl29/Snap25/Stx12
GO:0098800	inner mitochondrial membrane protein complex	5/1302	147/18437	0.980836686845257	0.998106704470577	678759/291660/681024/363061/293448	Ndufa10/Ndufa2/Ndufa4/Sdhd/Uqcrc2
GO:0044815	DNA packaging complex	3/1302	106/18437	0.982713949897669	0.998106704470577	291100/306819/313845	Irf4/Kdm1b/Sos1
GO:0001669	acrosomal vesicle	4/1302	130/18437	0.984405545318025	0.998106704470577	89843/24318/24511/116470	Cxadr/Drd2/Itgb1/Stx1a
GO:0044455	mitochondrial membrane part	10/1302	250/18437	0.984935208370525	0.998106704470577	24225/363442/81515/678759/291660/681024/363061/245959/64531/293448	Bdnf/Fundc1/Lyn/Ndufa10/Ndufa2/Ndufa4/Sdhd/Slc25a3/Synj2bp/Uqcrc2
GO:0035869	ciliary transition zone	1/1302	73/18437	0.995285510599724	0.999999999560336	307724	Rpgrip1l
GO:0045095	keratin filament	1/1302	74/18437	0.995619765947097	0.999999999560336	25626	Krt8
GO:0030684	preribosome	1/1302	76/18437	0.996218908303644	0.999999999560336	307075	Wdr37
GO:0098798	mitochondrial protein complex	7/1302	281/18437	0.999818320593791	0.999999999560336	114096/678759/291660/681024/363061/361836/293448	Idh3a/Ndufa10/Ndufa2/Ndufa4/Sdhd/Slc25a16/Uqcrc2
GO:0022625	cytosolic large ribosomal subunit	1/1302	143/18437	0.999972869944627	0.999999999560336	29283	Rpl29
GO:0015934	large ribosomal subunit	2/1302	210/18437	0.999996722970148	0.999999999560336	94273/29283	Mgat2/Rpl29
GO:0005840	ribosome	6/1302	399/18437	0.999999959705967	0.999999999560336	29144/307070/94273/300955/29283/29219	Canx/Larp4b/Mgat2/Nck1/Rpl29/Snca
GO:0022626	cytosolic ribosome	1/1302	249/18437	0.999999989420027	0.999999999560336	29283	Rpl29
GO:0044391	ribosomal subunit	2/1302	336/18437	0.999999999560336	0.999999999560336	94273/29283	Mgat2/Rpl29
