# Supplementary material for: Characteristics of phosgene aspiration lung injury analyzed based on transcriptomics and proteomics
Source: Front Genet. 2024 May 17;15:1393665. doi: 10.3389/fgene.2024.1393665 (PMC11140124; doi:10.3389/fgene.2024.1393665)
Supplement: Supplementary file 1 [file Presentation1.zip › Data/microRN/GO/Control--Treatment/GO-Molecular_Function.xls]

GOMFID	Term	GeneRatio	BgRatio	Pvalue	Qvalue	geneIDs	geneNames
GO:0001228	DNA-binding transcription activator activity, RNA polymerase II-specific	59/1219	434/16869	1.8504824809875e-06	0.0010235484257166	25401/367092/25301/362339/83726/287638/114485/361668/295965/314436/360896/362733/303828/312777/300054/83635/298555/363519/117282/497985/24459/291100/499171/85497/84410/363243/289201/309957/311311/25094/362591/299766/246297/307820/311658/361400/25492/295327/299061/24413/64709/25231/307376/305471/297804/25157/306873/305854/299138/140586/24790/501099/313304/25126/689030/304935/296272/246334/311071	Alx1/Arid3b/Cebpg/Creb3l2/Ctcf/Dlx3/Dmtf1/Ebf3/Ehf/Elk1/Esrrg/Etv1/Etv5/Etv6/Foxh1/Gmeb2/Grhl3/Hcfc1/Hnrnpk/Hoxb7/Hoxc4/Irf4/Klf13/Klf15/Klf5/Klf7/Lmx1a/Mef2a/Meis2/Mitf/Mtf1/Myf5/Myocd/Nfat5/Nfatc2/Nfatc3/Nfia/Nhlh2/Nkx2-8/Nr3c1/Nucks1/Onecut1/Onecut2/Patz1/Plag1/Plagl1/Rreb1/Sall2/Six4/Sox9/Sp1/Srf/Stag2/Stat5b/Tbpl1/Tbx19/Tcf15/Tp63/Zeb2
GO:0004674	protein serine/threonine kinase activity	57/1219	415/16869	1.99327833635171e-06	0.0010235484257166	29263/362844/307124/83506/362316/314743/309804/309361/308468/59075/365895/305922/304286/303200/309168/171492/303604/313022/116596/58840/289014/315994/170577/362510/290705/287473/680451/25054/316064/29431/29433/292756/313609/170911/64534/65248/78975/313834/291078/364993/306886/81762/25537/361715/170837/266803/293854/29398/65189/311622/360230/299827/170908/29591/81810/303206/116477	Acvr2a/Brd4/Camk1d/Camkk2/Cdk14/Cdk17/Cdk19/Chuk/Dyrk1b/Grk5/Hipk1/Lats2/Lmtk2/Map2k3/Map3k11/Map3k2/Map3k3/Map3k6/Map3k8/Mapk6/Mapkapk2/Mapkapk3/Mark3/Melk/Nek1/Nek8/Nrbp2/Ntrk2/Oxsr1/Pak1/Pak3/Pak4/Pdik1l/Pik3ca/Pim3/Prkaa1/Prkaa2/Prkd3/Prpf4b/Pskh1/Ripk1/Rock1/Rock2/Rps6ka4/Snrk/Sostdc1/Srpk3/Stk10/Stk3/Stk4/Stk40/Tbk1/Tesk2/Tgfbr1/Tgfbr2/Ulk2/Wnk1
GO:0035255	ionotropic glutamate receptor binding	12/1219	44/16869	4.62459983228998e-05	0.0124583480138548	29144/24318/24410/303926/25152/25489/307206/362938/171093/691429/260323/64531	Canx/Drd2/Grin2b/Igsf11/Map1a/Nedd4/Neto1/Scrib/Shank2/Shisa7/Snx27/Synj2bp
GO:0051015	actin filament binding	31/1219	201/16869	4.85232639293273e-05	0.0124583480138548	81732/25230/85265/81824/360854/117028/116600/691149/493810/366624/114514/245982/83527/296179/289992/85246/287408/65261/25485/317435/305230/317391/361256/25123/63837/313494/25566/25600/305679/117538/311098	Actr3/Add3/Ajuba/Arpc1a/Arpc5/Bin1/Cacnb2/Capza1/Capza2/Cfl2/Clasp2/Coro6/Dbnl/Fermt1/Fermt2/Gas7/Myh1/Myo1c/Myo1d/Shroom2/Shroom3/Shroom4/Svil/Tagln/Tagln3/Tln1/Tmod1/Utrn/Vcl/Wipf1/Xirp2
GO:0044325	ion channel binding	24/1219	143/16869	8.7970050100786e-05	0.0180690482907014	24242/290614/307483/84488/25639/24948/29430/29546/29424/63883/81515/56064/498328/24672/84556/116839/25665/29715/25012/83805/116470/59299/89821/25577	Calm1/Cherp/Diaph1/Fgf13/Fkbp1a/Fmr1/Hap1/Homer1/Htt/Kcne3/Lyn/Nptn/Pkd2/Ppp2ca/Rims1/Rims2/Scn5a/Slc8a1/Snap25/Src/Stx1a/Trdn/Trpc1/Ywhaq
GO:0003779	actin binding	50/1219	406/16869	0.000147690033414738	0.0252796107194893	81732/25230/85265/81824/360854/117028/116600/691149/493810/366624/114514/245982/114489/83527/307483/363062/294674/296179/289992/85246/117280/24511/298982/25152/29456/58923/25037/287408/497974/65261/25485/81531/64204/315655/317435/305230/317391/24779/29219/361256/24949/305675/25123/63837/313494/25566/25600/305679/117538/311098	Actr3/Add3/Ajuba/Arpc1a/Arpc5/Bin1/Cacnb2/Capza1/Capza2/Cfl2/Clasp2/Coro6/Dag1/Dbnl/Diaph1/Dixdc1/Enc1/Fermt1/Fermt2/Gas7/Hnrnpu/Itgb1/Maea/Map1a/Map1b/Mefv/Mobp/Myh1/Myo19/Myo1c/Myo1d/Pfn2/Plec/Rdx/Shroom2/Shroom3/Shroom4/Slc4a1/Snca/Svil/Syn1/Synpo2l/Tagln/Tagln3/Tln1/Tmod1/Utrn/Vcl/Wipf1/Xirp2
GO:0035254	glutamate receptor binding	14/1219	67/16869	0.000256525260170371	0.0376359203135673	24242/29144/24318/24410/29546/303926/25152/25489/307206/362938/171093/691429/260323/64531	Calm1/Canx/Drd2/Grin2b/Homer1/Igsf11/Map1a/Nedd4/Neto1/Scrib/Shank2/Shisa7/Snx27/Synj2bp
GO:0019199	transmembrane receptor protein kinase activity	15/1219	78/16869	0.00040679845936798	0.0522227522213645	29263/685781/305604/316539/79208/24338/25022/60663/304286/25054/24629/266803/29591/81810/25232	Acvr2a/Ddr2/Efemp1/Epha4/Epha5/Ephb1/Fgfr2/Insrr/Lmtk2/Ntrk2/Pdgfrb/Sostdc1/Tgfbr1/Tgfbr2/Tyro3
GO:0030506	ankyrin binding	7/1219	22/16869	0.000656736509854567	0.0749409328467378	24211/54241/64204/65207/25665/24779/29715	Atp1a1/Cltc/Plec/Rhag/Scn5a/Slc4a1/Slc8a1
GO:0046332	SMAD binding	15/1219	83/16869	0.000807028365695736	0.0790282521065218	29263/84032/79128/287765/25639/300054/308939/309957/246297/300813/303614/29591/81810/363445/311071	Acvr2a/Col3a1/Dab2/Ddx5/Fkbp1a/Foxh1/Ipo7/Mef2a/Myocd/Rnf111/Smurf2/Tgfbr1/Tgfbr2/Usp9x/Zeb2
GO:0030742	GTP-dependent protein binding	7/1219	23/16869	0.000885667910957196	0.0790282521065218	171494/309969/293344/29244/360571/252916/288779	Ap1g1/Ap3b1/Arfip2/Gch1/Rab34/Rab38/Rab5b
GO:0043121	neurotrophin binding	5/1219	12/16869	0.00100686275559178	0.0790282521065218	54281/29430/81737/25054/25507	Furin/Hap1/Ntf3/Ntrk2/Pcsk6
GO:0004713	protein tyrosine kinase activity	19/1219	121/16869	0.00106648971838241	0.0790282521065218	690853/367786/685781/308468/305604/316539/79208/24338/25022/79209/60663/304286/81515/362510/25054/24629/83805/170908/25232	Aatk/Bmx/Ddr2/Dyrk1b/Efemp1/Epha4/Epha5/Ephb1/Fgfr2/Frk/Insrr/Lmtk2/Lyn/Melk/Ntrk2/Pdgfrb/Src/Tesk2/Tyro3
GO:0015631	tubulin binding	41/1219	344/16869	0.00107730820787858	0.0790282521065218	500282/289144/296580/289400/83685/64152/114514/65201/56725/114489/29167/84394/363062/65208/84488/24948/499156/64845/306548/29424/365380/308173/113886/309523/305012/296284/362317/81515/266711/25152/29456/679221/314859/361396/306014/316013/29219/29332/84476/58857/306991	Arl8b/Cacybp/Camsap1/Camsap2/Capn6/Chp1/Clasp2/Clip1/Cript/Dag1/Dctn1/Dcx/Dixdc1/Dpysl5/Fgf13/Fmr1/Gas2/Gphn/Hook3/Htt/Jakmip3/Kif13a/Kif1c/Kif20b/Kif26b/Kif3b/Krit1/Lyn/Lzts1/Map1a/Map1b/Mapre2/Mdm1/Ranbp10/Reep4/Setd2/Snca/Stmn1/Strbp/Vapa/Vps41
GO:1990782	protein tyrosine kinase binding	16/1219	96/16869	0.00135669603302746	0.0928884550612798	89805/365948/114514/54245/498003/316539/314850/83469/300955/24413/25054/304474/85385/314612/500616/293294	Angpt2/Bank1/Clasp2/Crk/Dusp3/Epha4/Frs2/Lrp4/Nck1/Nr3c1/Ntrk2/Pitpnm2/Shc1/Shc2/Socs5/Trim6
GO:0008017	microtubule binding	31/1219	246/16869	0.00174668488964406	0.112115336354028	296580/289400/83685/64152/114514/65201/56725/29167/84394/65208/84488/24948/499156/306548/365380/308173/113886/309523/305012/296284/362317/266711/25152/29456/679221/314859/306014/29219/84476/58857/306991	Camsap1/Camsap2/Capn6/Chp1/Clasp2/Clip1/Cript/Dctn1/Dcx/Dpysl5/Fgf13/Fmr1/Gas2/Hook3/Jakmip3/Kif13a/Kif1c/Kif20b/Kif26b/Kif3b/Krit1/Lzts1/Map1a/Map1b/Mapre2/Mdm1/Reep4/Snca/Strbp/Vapa/Vps41
GO:0003729	mRNA binding	33/1219	269/16869	0.00197814119675534	0.119503000533396	305035/361215/303300/299811/683927/309338/287765/310461/363854/500409/24948/360726/362152/117282/117280/360602/679712/81738/361309/363912/29497/310820/305340/300996/79049/84486/689890/85425/313308/360972/117259/313449/83807	Angel2/Auh/Cluh/Cpsf6/Cstf2/Cstf2t/Ddx5/Dhx36/Elavl1/Esrp1/Fmr1/Fyttd1/Hnrnpa3/Hnrnpk/Hnrnpu/Luc7l3/Myef2/Nup98/Paip2/Piwil1/Ptbp1/Ptbp2/Rbm47/Rbm5/Secisbp2/Sf3b1/Srsf1/Tdrd7/Thoc2/Thoc5/Tra2b/Upf3b/Ybx3
GO:0017016	Ras GTPase binding	45/1219	404/16869	0.00249176031338777	0.142168768991624	287537/171494/171126/360678/66013/306809/303653/499672/691031/311913/307483/25183/290228/308939/296284/309168/25037/65261/291981/29431/29433/292756/312912/360571/29448/84014/29622/361396/303029/295347/84556/116839/81762/25537/288743/64634/313845/500287/360956/501088/680133/295378/305679/361070/314879	Abr/Ap1g1/Ap3m1/Arhgdia/Arhgef9/Bicd2/Cdc42ep4/Cdc42se1/Cdc42se2/Dennd1a/Diaph1/Gdi1/Ipo4/Ipo7/Kif3b/Map3k11/Mobp/Myo1c/Nutf2/Pak1/Pak3/Pak4/Prex2/Rab34/Rab7a/Ralbp1/Ralgds/Ranbp10/Ranbp17/Rap1a/Rims1/Rims2/Rock1/Rock2/Sgsm1/Sh3bp4/Sos1/Srgap3/Tbc1d14/Tbc1d5/Tbc1d8/Vav3/Vcl/Xpo7/Xpot
GO:0047485	protein N-terminus binding	19/1219	131/16869	0.00274229720915959	0.148228380726679	24242/24379/64045/297893/311359/85482/360801/315666/289233/312703/83614/64204/303518/25012/29219/116470/25558/85425/25577	Calm1/Gad1/Glrx/Hdac1/Hypk/Nbn/Ncor2/Npat/Pex19/Pex5/Pias3/Plec/Smarce1/Snap25/Snca/Stx1a/Stxbp1/Tdrd7/Ywhaq
GO:0019207	kinase regulator activity	25/1219	192/16869	0.0030028681857889	0.14928797301756	83477/83506/25402/25729/362485/25405/289500/304758/64152/291978/84488/293546/24483/116478/362045/300955/65153/315760/170911/266709/65248/24679/498171/500616/116477	Bcl10/Camkk2/Casp3/Ccne1/Ccne2/Ccng1/Ccni/Ccnt2/Chp1/Dus2/Fgf13/Gprc5b/Igf2/Kidins220/Lamtor3/Nck1/Ncs1/Parp16/Pik3ca/Pkig/Prkaa1/Prkar2b/Prkrip1/Socs5/Wnk1
GO:0031267	small GTPase binding	46/1219	420/16869	0.00311604208557404	0.14928797301756	287537/171494/171126/360678/66013/306809/303653/499672/691031/311913/307483/25183/290228/308939/296284/309168/25037/65261/291981/29431/29433/292756/312703/312912/360571/29448/84014/29622/361396/303029/295347/84556/116839/81762/25537/288743/64634/313845/500287/360956/501088/680133/295378/305679/361070/314879	Abr/Ap1g1/Ap3m1/Arhgdia/Arhgef9/Bicd2/Cdc42ep4/Cdc42se1/Cdc42se2/Dennd1a/Diaph1/Gdi1/Ipo4/Ipo7/Kif3b/Map3k11/Mobp/Myo1c/Nutf2/Pak1/Pak3/Pak4/Pex5/Prex2/Rab34/Rab7a/Ralbp1/Ralgds/Ranbp10/Ranbp17/Rap1a/Rims1/Rims2/Rock1/Rock2/Sgsm1/Sh3bp4/Sos1/Srgap3/Tbc1d14/Tbc1d5/Tbc1d8/Vav3/Vcl/Xpo7/Xpot
GO:0019887	protein kinase regulator activity	22/1219	163/16869	0.003338763087838	0.14928797301756	83506/25402/25729/362485/25405/289500/304758/64152/291978/84488/293546/24483/116478/300955/65153/315760/170911/266709/65248/24679/498171/116477	Camkk2/Casp3/Ccne1/Ccne2/Ccng1/Ccni/Ccnt2/Chp1/Dus2/Fgf13/Gprc5b/Igf2/Kidins220/Nck1/Ncs1/Parp16/Pik3ca/Pkig/Prkaa1/Prkar2b/Prkrip1/Wnk1
GO:0004714	transmembrane receptor protein tyrosine kinase activity	11/1219	60/16869	0.00344776163613588	0.14928797301756	685781/305604/316539/79208/24338/25022/60663/304286/25054/24629/25232	Ddr2/Efemp1/Epha4/Epha5/Ephb1/Fgfr2/Insrr/Lmtk2/Ntrk2/Pdgfrb/Tyro3
GO:0036002	pre-mRNA binding	8/1219	36/16869	0.00355316512080511	0.14928797301756	287765/117282/117280/29497/140586/494445/362264/117259	Ddx5/Hnrnpk/Hnrnpu/Ptbp1/Sox9/Srsf2/Srsf6/Tra2b
GO:0035091	phosphatidylinositol binding	30/1219	248/16869	0.00380047270086725	0.14928797301756	293344/366311/116693/79128/311913/29579/289992/310669/25679/362317/500564/26295/314824/81531/361632/304474/361659/500132/301337/295678/65178/64088/315478/260323/360725/310815/313494/304695/499508/305454	Arfip2/Clvs1/Cyth3/Dab2/Dennd1a/Esyt1/Fermt2/Golph3l/Itpr3/Krit1/Ldlrap1/Ogt/Osbpl8/Pfn2/Pik3c2a/Pitpnm2/Plekha1/Plekha8/Plekhb2/Sestd1/Snap91/Snx16/Snx19/Snx27/Snx4/Snx7/Tln1/Zcchc2/Zfyve16/Zfyve28
GO:0008536	Ran GTPase binding	7/1219	29/16869	0.00385086047179578	0.14928797301756	290228/308939/291981/361396/303029/361070/314879	Ipo4/Ipo7/Nutf2/Ranbp10/Ranbp17/Xpo7/Xpot
GO:0035612	AP-2 adaptor complex binding	4/1219	10/16869	0.00400149393380237	0.14928797301756	79128/24922/500564/501088	Dab2/Gabrb3/Ldlrap1/Tbc1d5
GO:0048306	calcium-dependent protein binding	12/1219	70/16869	0.00409556697853042	0.14928797301756	24242/64152/287765/25485/60391/501083/93646/25651/24782/25012/116470/24949	Calm1/Chp1/Ddx5/Myo1d/Nrxn1/Pdcd6ip/Sec31a/Selp/Slc9a1/Snap25/Stx1a/Syn1
GO:0019838	growth factor binding	20/1219	146/16869	0.00421553185736051	0.14928797301756	29263/29184/84032/290905/298744/25022/54281/29430/291671/24484/25205/81737/25054/25507/24629/24924/25665/85385/29591/81810	Acvr2a/Cd36/Col3a1/Col4a1/Crim1/Fgfr2/Furin/Hap1/Hspa9/Igfbp3/Il6st/Ntf3/Ntrk2/Pcsk6/Pdgfrb/Ptn/Scn5a/Shc1/Tgfbr1/Tgfbr2
GO:0005484	SNAP receptor activity	7/1219	30/16869	0.00471498027279238	0.153698663334418	64630/25012/65033/362283/116470/60562/60466	Snap23/Snap25/Stx12/Stx16/Stx1a/Stx6/Stx7
GO:0001227	DNA-binding transcription repressor activity, RNA polymerase II-specific	28/1219	231/16869	0.00491473134434027	0.153698663334418	306400/25389/303836/29619/288908/313478/83726/499651/363185/311508/27080/29577/287940/309031/287521/679712/311658/361400/294336/309457/116545/309871/305066/316164/315870/83807/288105/311071	Arhgap35/Atf3/Bcl6/Btg2/Cc2d1a/Cc2d1b/Ctcf/Etv3l/Foxp4/Gzf1/Hbp1/Hes1/Hic2/Ikzf5/Mnt/Myef2/Nfatc2/Nfatc3/Pcbp3/Pcgf6/Pou6f1/Prdm1/Prox1/Satb1/Tbx18/Ybx3/Zbtb20/Zeb2
GO:0030674	protein binding, bridging	19/1219	138/16869	0.00492091463703242	0.153698663334418	294010/306809/54245/79128/314850/64845/363519/500564/25152/24587/78975/294421/170907/65178/308023/116470/25123/59299/293294	Actr1a/Bicd2/Crk/Dab2/Frs2/Gphn/Hcfc1/Ldlrap1/Map1a/Nefh/Prkaa2/Serinc1/Serinc5/Snap91/Ssx2ip/Stx1a/Tagln/Trdn/Trim6
GO:0017124	SH3 domain binding	16/1219	109/16869	0.00506906307424819	0.153698663334418	54245/311913/170843/64015/29216/81515/309760/29433/501083/117255/84556/171093/313845/192117/85238/117538	Crk/Dennd1a/Khdrbs2/Khdrbs3/Lrp2/Lyn/Mypn/Pak3/Pdcd6ip/Ptpn12/Rims1/Shank2/Sos1/Syngap1/Synj1/Wipf1
GO:0032561	guanyl ribonucleotide binding	42/1219	386/16869	0.00515132263206029	0.153698663334418	289276/316611/140940/306400/500282/298757/192204/363646/260321/29244/24399/25643/50664/114300/300062/287707/24605/63885/140928/299156/367242/305853/308821/365793/360571/252916/303754/288779/363123/29448/117103/367915/116546/295347/302495/364190/500356/309722/85428/367714/83521/117043	Adss/Agap1/Arf3/Arhgap35/Arl8b/Atl2/Ehd4/Eral1/Fkbp4/Gch1/Glud1/Gnai3/Gnao1/Gtpbp4/Ift27/Nkiras2/Nras/Pde10a/Pde11a/Rab15/Rab23/Rab2b/Rab30/Rab33b/Rab34/Rab38/Rab40b/Rab5b/Rab6b/Rab7a/Rab8a/Rab9b/Ralb/Rap1a/Rap2c/Rasl10a/Rergl/Rhobtb1/Rhoq/Rp2/Rrad/RragB
GO:0005525	GTP binding	40/1219	364/16869	0.00527668099812409	0.153698663334418	289276/316611/140940/306400/500282/298757/192204/363646/260321/29244/24399/25643/50664/114300/300062/287707/24605/299156/367242/305853/308821/365793/360571/252916/303754/288779/363123/29448/117103/367915/116546/295347/302495/364190/500356/309722/85428/367714/83521/117043	Adss/Agap1/Arf3/Arhgap35/Arl8b/Atl2/Ehd4/Eral1/Fkbp4/Gch1/Glud1/Gnai3/Gnao1/Gtpbp4/Ift27/Nkiras2/Nras/Rab15/Rab23/Rab2b/Rab30/Rab33b/Rab34/Rab38/Rab40b/Rab5b/Rab6b/Rab7a/Rab8a/Rab9b/Ralb/Rap1a/Rap2c/Rasl10a/Rergl/Rhobtb1/Rhoq/Rp2/Rrad/RragB
GO:0019001	guanyl nucleotide binding	42/1219	387/16869	0.00538768440120647	0.153698663334418	289276/316611/140940/306400/500282/298757/192204/363646/260321/29244/24399/25643/50664/114300/300062/287707/24605/63885/140928/299156/367242/305853/308821/365793/360571/252916/303754/288779/363123/29448/117103/367915/116546/295347/302495/364190/500356/309722/85428/367714/83521/117043	Adss/Agap1/Arf3/Arhgap35/Arl8b/Atl2/Ehd4/Eral1/Fkbp4/Gch1/Glud1/Gnai3/Gnao1/Gtpbp4/Ift27/Nkiras2/Nras/Pde10a/Pde11a/Rab15/Rab23/Rab2b/Rab30/Rab33b/Rab34/Rab38/Rab40b/Rab5b/Rab6b/Rab7a/Rab8a/Rab9b/Ralb/Rap1a/Rap2c/Rasl10a/Rergl/Rhobtb1/Rhoq/Rp2/Rrad/RragB
GO:0032183	SUMO binding	5/1219	17/16869	0.00580485530724832	0.16112395677146	24413/300813/114521/308508/313436	Nr3c1/Rnf111/Tdg/Uba2/Zcchc12
GO:0003725	double-stranded RNA binding	13/1219	83/16869	0.00635185987527352	0.171539018691241	25367/54241/310461/291978/363854/24948/117280/361554/170910/498171/288109/84476/365703	Adarb1/Cltc/Dhx36/Dus2/Elavl1/Fmr1/Hnrnpu/Lsm14a/Mtdh/Prkrip1/Sidt1/Strbp/Zfr
GO:1901981	phosphatidylinositol phosphate binding	21/1219	162/16869	0.00651413995030031	0.171539018691241	293344/366311/116693/79128/311913/289992/310669/362317/500564/26295/314824/81531/361659/500132/301337/295678/65178/315478/260323/499508/305454	Arfip2/Clvs1/Cyth3/Dab2/Dennd1a/Fermt2/Golph3l/Krit1/Ldlrap1/Ogt/Osbpl8/Pfn2/Plekha1/Plekha8/Plekhb2/Sestd1/Snap91/Snx19/Snx27/Zfyve16/Zfyve28
GO:0003924	GTPase activity	33/1219	291/16869	0.00672149470436595	0.172107612257974	316611/306400/298757/29244/25643/50664/114119/114300/300062/287707/24605/299156/367242/305853/308821/365793/360571/252916/303754/288779/363123/29448/117103/367915/116546/295347/302495/364190/500356/309722/85428/83521/117043	Agap1/Arhgap35/Atl2/Gch1/Gnai3/Gnao1/Gng10/Gtpbp4/Ift27/Nkiras2/Nras/Rab15/Rab23/Rab2b/Rab30/Rab33b/Rab34/Rab38/Rab40b/Rab5b/Rab6b/Rab7a/Rab8a/Rab9b/Ralb/Rap1a/Rap2c/Rasl10a/Rergl/Rhobtb1/Rhoq/Rrad/RragB
GO:0046875	ephrin receptor binding	7/1219	32/16869	0.00687089786034755	0.172107612257974	54245/94268/316539/81515/300955/85385/83805	Crk/Efna1/Epha4/Lyn/Nck1/Shc1/Src
GO:0032550	purine ribonucleoside binding	40/1219	371/16869	0.00723928130334057	0.177017664250732	289276/316611/140940/306400/500282/298757/192204/363646/260321/29244/24399/25643/50664/114300/300062/287707/24605/299156/367242/305853/308821/365793/360571/252916/303754/288779/363123/29448/117103/367915/116546/295347/302495/364190/500356/309722/85428/367714/83521/117043	Adss/Agap1/Arf3/Arhgap35/Arl8b/Atl2/Ehd4/Eral1/Fkbp4/Gch1/Glud1/Gnai3/Gnao1/Gtpbp4/Ift27/Nkiras2/Nras/Rab15/Rab23/Rab2b/Rab30/Rab33b/Rab34/Rab38/Rab40b/Rab5b/Rab6b/Rab7a/Rab8a/Rab9b/Ralb/Rap1a/Rap2c/Rasl10a/Rergl/Rhobtb1/Rhoq/Rp2/Rrad/RragB
GO:0001882	nucleoside binding	41/1219	383/16869	0.00744119636328823	0.177723457327838	289276/316611/140940/306400/500282/298757/192204/363646/260321/29244/24399/25643/50664/114300/300062/287707/24605/290029/299156/367242/305853/308821/365793/360571/252916/303754/288779/363123/29448/117103/367915/116546/295347/302495/364190/500356/309722/85428/367714/83521/117043	Adss/Agap1/Arf3/Arhgap35/Arl8b/Atl2/Ehd4/Eral1/Fkbp4/Gch1/Glud1/Gnai3/Gnao1/Gtpbp4/Ift27/Nkiras2/Nras/Pnp/Rab15/Rab23/Rab2b/Rab30/Rab33b/Rab34/Rab38/Rab40b/Rab5b/Rab6b/Rab7a/Rab8a/Rab9b/Ralb/Rap1a/Rap2c/Rasl10a/Rergl/Rhobtb1/Rhoq/Rp2/Rrad/RragB
GO:0046873	metal ion transmembrane transporter activity	45/1219	430/16869	0.00780844215883478	0.182256138570985	79123/63866/24211/170699/116600/65160/294014/306439/29627/24410/25679/25468/64358/63883/116745/276720/29713/25743/83588/294065/292168/65153/498328/25665/78956/171373/691209/25549/29502/50621/84550/58976/366568/298091/84395/363229/306009/85426/613226/29715/24782/192215/25012/309139/89821	Asic1/Asic5/Atp1a1/Atp2c1/Cacnb2/Clns1a/Cnnm2/Gpm6a/Gria2/Grin2b/Itpr3/Kcna2/Kcna6/Kcne3/Kcnh6/Kcnj14/Kcnj5/Kcnj6/Kcns3/Kcnv2/Mcoln2/Ncs1/Pkd2/Scn5a/Scn9a/Slc12a5/Slc12a6/Slc18a2/Slc20a2/Slc23a1/Slc24a2/Slc30a1/Slc30a3/Slc31a2/Slc34a2/Slc39a10/Slc39a14/Slc5a7/Slc6a17/Slc8a1/Slc9a1/Slc9a5/Snap25/Tpcn2/Trpc1
GO:0001883	purine nucleoside binding	40/1219	374/16869	0.0082506448102942	0.188298049337159	289276/316611/140940/306400/500282/298757/192204/363646/260321/29244/24399/25643/50664/114300/300062/287707/24605/299156/367242/305853/308821/365793/360571/252916/303754/288779/363123/29448/117103/367915/116546/295347/302495/364190/500356/309722/85428/367714/83521/117043	Adss/Agap1/Arf3/Arhgap35/Arl8b/Atl2/Ehd4/Eral1/Fkbp4/Gch1/Glud1/Gnai3/Gnao1/Gtpbp4/Ift27/Nkiras2/Nras/Rab15/Rab23/Rab2b/Rab30/Rab33b/Rab34/Rab38/Rab40b/Rab5b/Rab6b/Rab7a/Rab8a/Rab9b/Ralb/Rap1a/Rap2c/Rasl10a/Rergl/Rhobtb1/Rhoq/Rp2/Rrad/RragB
GO:0032549	ribonucleoside binding	40/1219	375/16869	0.00861290214510203	0.19229240223956	289276/316611/140940/306400/500282/298757/192204/363646/260321/29244/24399/25643/50664/114300/300062/287707/24605/299156/367242/305853/308821/365793/360571/252916/303754/288779/363123/29448/117103/367915/116546/295347/302495/364190/500356/309722/85428/367714/83521/117043	Adss/Agap1/Arf3/Arhgap35/Arl8b/Atl2/Ehd4/Eral1/Fkbp4/Gch1/Glud1/Gnai3/Gnao1/Gtpbp4/Ift27/Nkiras2/Nras/Rab15/Rab23/Rab2b/Rab30/Rab33b/Rab34/Rab38/Rab40b/Rab5b/Rab6b/Rab7a/Rab8a/Rab9b/Ralb/Rap1a/Rap2c/Rasl10a/Rergl/Rhobtb1/Rhoq/Rp2/Rrad/RragB
GO:0070063	RNA polymerase binding	10/1219	59/16869	0.0091240949529534	0.199371181206024	117028/362844/304758/303918/117280/25489/361531/311591/304714/305827	Bin1/Brd4/Ccnt2/Gtf2e1/Hnrnpu/Nedd4/Paf1/Rprd1b/Rrn3/Wdhd1
GO:0017048	Rho GTPase binding	21/1219	168/16869	0.00976414878203097	0.201235064254682	287537/360678/66013/303653/499672/691031/307483/296284/309168/29431/29433/292756/312912/29448/84014/81762/25537/313845/500287/295378/305679	Abr/Arhgdia/Arhgef9/Cdc42ep4/Cdc42se1/Cdc42se2/Diaph1/Kif3b/Map3k11/Pak1/Pak3/Pak4/Prex2/Rab7a/Ralbp1/Rock1/Rock2/Sos1/Srgap3/Vav3/Vcl
GO:0019003	GDP binding	12/1219	78/16869	0.00984757729014403	0.201235064254682	500282/25643/50664/24605/252916/288779/29448/117103/367915/116546/295347/302495	Arl8b/Gnai3/Gnao1/Nras/Rab38/Rab5b/Rab7a/Rab8a/Rab9b/Ralb/Rap1a/Rap2c
GO:0060090	molecular adaptor activity	24/1219	200/16869	0.00986777785277277	0.201235064254682	294010/306809/691031/54245/79128/314850/64845/363519/29546/362045/500564/25152/300955/24587/78975/294421/170907/65178/360600/308023/116470/25123/59299/293294	Actr1a/Bicd2/Cdc42se2/Crk/Dab2/Frs2/Gphn/Hcfc1/Homer1/Lamtor3/Ldlrap1/Map1a/Nck1/Nefh/Prkaa2/Serinc1/Serinc5/Snap91/Spag9/Ssx2ip/Stx1a/Tagln/Trdn/Trim6
GO:0019787	ubiquitin-like protein transferase activity	41/1219	390/16869	0.0099931726163474	0.201235064254682	368062/171415/313876/301555/64624/498089/363083/306129/361907/310363/316131/360926/298982/294862/312656/312849/25489/315250/83614/192256/497900/300813/94196/307251/297337/362900/313806/304271/294790/303614/690244/305458/361970/293294/316575/81816/294331/296956/25573/679949/303478	Ankib1/Atg3/Birc6/Cul3/Cul5/Dtx3l/Fbxl22/Fbxl3/Fbxl7/Fbxo4/Fem1a/Lnx1/Maea/March6/March8/Med21/Nedd4/Pdzrn4/Pias3/Pja2/Rmnd5b/Rnf111/Rnf138/Rnf165/Rnf181/Rnf19a/Rnf19b/Rnf6/Skp2/Smurf2/Sumo2/Tmem129/Trim2/Trim6/Trip12/Ube2b/Ube2g2/Ube2h/Ube2i/Ube2ql1/Ube2z
GO:0004709	MAP kinase kinase kinase activity	6/1219	27/16869	0.011168276661394	0.209797638775906	309168/171492/313022/116596/29431/306886	Map3k11/Map3k2/Map3k6/Map3k8/Pak1/Ripk1
GO:0005154	epidermal growth factor receptor binding	7/1219	35/16869	0.0113667301546832	0.209797638775906	305604/315829/25046/85385/360725/500616/295378	Efemp1/Fam83b/Pigr/Shc1/Snx4/Socs5/Vav3
GO:0004860	protein kinase inhibitor activity	9/1219	52/16869	0.0114175018871334	0.209797638775906	25402/64152/291978/300955/65153/266709/24679/498171/116477	Casp3/Chp1/Dus2/Nck1/Ncs1/Pkig/Prkar2b/Prkrip1/Wnk1
GO:0017166	vinculin binding	4/1219	13/16869	0.0114397933509744	0.209797638775906	114489/308709/313494/25600	Dag1/Synm/Tln1/Utrn
GO:0031402	sodium ion binding	4/1219	13/16869	0.0114397933509744	0.209797638775906	24211/78956/84395/114521	Atp1a1/Scn9a/Slc34a2/Tdg
GO:0048029	monosaccharide binding	12/1219	82/16869	0.0144341467475719	0.242578129140623	306128/54702/498486/25060/312689/310864/26295/64475/360526/300901/362383/25651	Cln5/Egln3/Gnpnat1/Hk3/M6pr/Manba/Ogt/P4ha1/P4ha2/Plod2/Rpia/Selp
GO:0003727	single-stranded RNA binding	13/1219	92/16869	0.0147581942528705	0.242578129140623	315136/362962/24948/64200/117280/170843/64015/361554/363912/117017/84476/117259/365703	Cbx6/Cbx7/Fmr1/Hnrnpf/Hnrnpu/Khdrbs2/Khdrbs3/Lsm14a/Piwil1/Polr2g/Strbp/Tra2b/Zfr
GO:0070851	growth factor receptor binding	18/1219	143/16869	0.0148978603088099	0.242578129140623	305604/315829/60464/314850/24410/362077/25205/81515/56064/60391/316348/24629/25046/85385/360725/500616/83805/295378	Efemp1/Fam83b/Fgf16/Frs2/Grin2b/Il1f10/Il6st/Lyn/Nptn/Nrxn1/Pdcl3/Pdgfrb/Pigr/Shc1/Snx4/Socs5/Src/Vav3
GO:0004675	transmembrane receptor protein serine/threonine kinase activity	5/1219	21/16869	0.0150035703231553	0.242578129140623	29263/25054/266803/29591/81810	Acvr2a/Ntrk2/Sostdc1/Tgfbr1/Tgfbr2
GO:0035259	glucocorticoid receptor binding	5/1219	21/16869	0.0150035703231553	0.242578129140623	260321/360801/304157/140938/25126	Fkbp4/Ncor2/Nrip1/Psmc3ip/Stat5b
GO:0004596	peptide alpha-N-acetyltransferase activity	4/1219	14/16869	0.0151145473604063	0.242578129140623	289482/310399/64472/288108	Naa11/Naa15/Naa35/Naa50
GO:0016595	glutamate binding	4/1219	14/16869	0.0151145473604063	0.242578129140623	246295/24379/24380/24410	Cep104/Gad1/Gad2/Grin2b
GO:0030971	receptor tyrosine kinase binding	11/1219	73/16869	0.0152470442178464	0.242578129140623	89805/498003/314850/83469/300955/24413/25054/304474/85385/314612/500616	Angpt2/Dusp3/Frs2/Lrp4/Nck1/Nr3c1/Ntrk2/Pitpnm2/Shc1/Shc2/Socs5
GO:0003755	peptidyl-prolyl cis-trans isomerase activity	7/1219	37/16869	0.0153530461481407	0.242578129140623	360627/25639/260321/290652/83624/309651/361449	Fkbp10/Fkbp1a/Fkbp4/Fkbp8/Ppig/Ppil1/Ppil4
GO:0017022	myosin binding	11/1219	74/16869	0.0167776752747354	0.259527071610574	296380/29430/304286/25037/497974/363123/117103/317391/25012/116470/171086	Arfgef2/Hap1/Lmtk2/Mobp/Myo19/Rab6b/Rab8a/Shroom4/Snap25/Stx1a/Trak2
GO:0043548	phosphatidylinositol 3-kinase binding	7/1219	38/16869	0.0176793324621713	0.259527071610574	24211/24242/315829/60663/24629/305472/25232	Atp1a1/Calm1/Fam83b/Insrr/Pdgfrb/Pik3ip1/Tyro3
GO:0015101	organic cation transmembrane transporter activity	5/1219	22/16869	0.0182880623703786	0.259527071610574	300083/117035/85254/85426/84551	Slc25a17/Slc25a20/Slc44a1/Slc5a7/Slc7a8
GO:0016922	nuclear receptor binding	5/1219	22/16869	0.0182880623703786	0.259527071610574	297867/84431/360801/305066/303518	Arid1a/Asah1/Ncor2/Prox1/Smarce1
GO:0005246	calcium channel regulator activity	8/1219	47/16869	0.0183054153180423	0.259527071610574	116600/24242/29627/60391/83521/58976/116470/366602	Cacnb2/Calm1/Gria2/Nrxn1/Rrad/Slc30a1/Stx1a/Tspan13
GO:0097110	scaffold protein binding	11/1219	75/16869	0.0184201730651827	0.259527071610574	64532/309361/56725/54245/140734/24410/29546/25626/83469/25665/83805	Adcy5/Chuk/Cript/Crk/Dynll2/Grin2b/Homer1/Krt8/Lrp4/Scn5a/Src
GO:0098918	structural constituent of synapse	6/1219	30/16869	0.0186304791703337	0.259527071610574	29138/29546/24587/84556/116839/171093	Bsn/Homer1/Nefh/Rims1/Rims2/Shank2
GO:0008022	protein C-terminus binding	26/1219	234/16869	0.0188957556074051	0.259527071610574	171494/83477/54241/79128/83527/295649/314374/287940/65261/25489/315666/312703/83614/24672/24673/65248/171093/24779/24790/83805/85238/64531/302711/25573/56011/25577	Ap1g1/Bcl10/Cltc/Dab2/Dbnl/Fign/Foxn3/Hic2/Myo1c/Nedd4/Npat/Pex5/Pias3/Ppp2ca/Ppp2cb/Prkaa1/Shank2/Slc4a1/Sp1/Src/Synj1/Synj2bp/Tbl1x/Ube2i/Ywhab/Ywhaq
GO:0004842	ubiquitin-protein transferase activity	38/1219	372/16869	0.0194108958150183	0.259527071610574	368062/313876/301555/64624/498089/363083/306129/361907/310363/316131/360926/298982/294862/312656/312849/25489/315250/192256/497900/300813/94196/307251/297337/362900/313806/304271/294790/303614/305458/361970/293294/316575/81816/294331/296956/25573/679949/303478	Ankib1/Birc6/Cul3/Cul5/Dtx3l/Fbxl22/Fbxl3/Fbxl7/Fbxo4/Fem1a/Lnx1/Maea/March6/March8/Med21/Nedd4/Pdzrn4/Pja2/Rmnd5b/Rnf111/Rnf138/Rnf165/Rnf181/Rnf19a/Rnf19b/Rnf6/Skp2/Smurf2/Tmem129/Trim2/Trim6/Trip12/Ube2b/Ube2g2/Ube2h/Ube2i/Ube2ql1/Ube2z
GO:0005165	neurotrophin receptor binding	4/1219	15/16869	0.0194543663399656	0.259527071610574	24225/314850/81737/85385	Bdnf/Frs2/Ntf3/Shc1
GO:0050811	GABA receptor binding	4/1219	15/16869	0.0194543663399656	0.259527071610574	296380/29707/24672/171086	Arfgef2/Gabra5/Ppp2ca/Trak2
GO:0048365	Rac GTPase binding	10/1219	66/16869	0.0194582127692446	0.259527071610574	360678/309168/29431/29433/292756/312912/29448/84014/500287/295378	Arhgdia/Map3k11/Pak1/Pak3/Pak4/Prex2/Rab7a/Ralbp1/Srgap3/Vav3
GO:0005048	signal sequence binding	7/1219	39/16869	0.0202428724064633	0.263316523911357	290228/304290/81738/289233/312703/309326/361273	Ipo4/Kdelr2/Nup98/Pex19/Pex5/Ranbp6/Sec61a2
GO:0019210	kinase inhibitor activity	9/1219	57/16869	0.0202551172239506	0.263316523911357	25402/64152/291978/300955/65153/266709/24679/498171/116477	Casp3/Chp1/Dus2/Nck1/Ncs1/Pkig/Prkar2b/Prkrip1/Wnk1
GO:0008519	ammonium transmembrane transporter activity	6/1219	31/16869	0.0217296216719974	0.275701458217329	65207/171373/25549/117035/85254/85426	Rhag/Slc12a5/Slc18a2/Slc25a20/Slc44a1/Slc5a7
GO:0010485	H4 histone acetyltransferase activity	5/1219	23/16869	0.0220131641419873	0.275701458217329	363519/316328/303470/288108/26295	Hcfc1/Kansl3/Kat7/Naa50/Ogt
GO:0017025	TBP-class protein binding	5/1219	23/16869	0.0220131641419873	0.275701458217329	299347/192226/64200/682902/498112	Brf1/Cand2/Hnrnpf/Taf12/Yeats2
GO:0005543	phospholipid binding	42/1219	424/16869	0.0231976625512396	0.287036137832808	316611/293344/306400/117028/362461/366311/116693/79128/311913/29579/25584/289992/310669/25679/362317/500564/29456/24590/26295/314824/81531/361632/304474/361659/500132/301337/311785/295678/65178/29219/64088/315478/260323/360725/310815/192189/64440/313494/286931/304695/499508/305454	Agap1/Arfip2/Arhgap35/Bin1/C2cd5/Clvs1/Cyth3/Dab2/Dennd1a/Esyt1/F3/Fermt2/Golph3l/Itpr3/Krit1/Ldlrap1/Map1b/Mme/Ogt/Osbpl8/Pfn2/Pik3c2a/Pitpnm2/Plekha1/Plekha8/Plekhb2/Psd4/Sestd1/Snap91/Snca/Snx16/Snx19/Snx27/Snx4/Snx7/Syt17/Syt4/Tln1/Unc13c/Zcchc2/Zfyve16/Zfyve28
GO:0015079	potassium ion transmembrane transporter activity	19/1219	161/16869	0.0234974396366288	0.287284172700212	24211/65160/29627/25468/64358/63883/116745/276720/29713/25743/83588/294065/498328/171373/691209/84550/24782/192215/25012	Atp1a1/Clns1a/Gria2/Kcna2/Kcna6/Kcne3/Kcnh6/Kcnj14/Kcnj5/Kcnj6/Kcns3/Kcnv2/Pkd2/Slc12a5/Slc12a6/Slc24a2/Slc9a1/Slc9a5/Snap25
GO:0047555	3',5'-cyclic-GMP phosphodiesterase activity	4/1219	16/16869	0.0244880696909008	0.288980144670335	63885/140928/307401/24679	Pde10a/Pde11a/Pde6a/Prkar2b
GO:0035257	nuclear hormone receptor binding	18/1219	151/16869	0.0246331900110627	0.288980144670335	297867/84431/287765/260321/300054/24414/29216/360801/304157/305066/140938/685072/304271/303518/83805/25126/690244/316575	Arid1a/Asah1/Ddx5/Fkbp4/Foxh1/Grm1/Lrp2/Ncor2/Nrip1/Prox1/Psmc3ip/Rarg/Rnf6/Smarce1/Src/Stat5b/Sumo2/Trip12
GO:0005244	voltage-gated ion channel activity	22/1219	195/16869	0.0249463310027462	0.288980144670335	309135/315272/116600/94272/24410/25468/64358/63883/116745/276720/29713/25743/83588/294065/65153/498328/25665/78956/25012/361732/309139/83532	Ano1/Ano6/Cacnb2/Clic5/Grin2b/Kcna2/Kcna6/Kcne3/Kcnh6/Kcnj14/Kcnj5/Kcnj6/Kcns3/Kcnv2/Ncs1/Pkd2/Scn5a/Scn9a/Snap25/Tmem109/Tpcn2/Vdac3
GO:0022832	voltage-gated channel activity	22/1219	195/16869	0.0249463310027462	0.288980144670335	309135/315272/116600/94272/24410/25468/64358/63883/116745/276720/29713/25743/83588/294065/65153/498328/25665/78956/25012/361732/309139/83532	Ano1/Ano6/Cacnb2/Clic5/Grin2b/Kcna2/Kcna6/Kcne3/Kcnh6/Kcnj14/Kcnj5/Kcnj6/Kcns3/Kcnv2/Ncs1/Pkd2/Scn5a/Scn9a/Snap25/Tmem109/Tpcn2/Vdac3
GO:0015081	sodium ion transmembrane transporter activity	17/1219	141/16869	0.0257678064889224	0.288980144670335	79123/63866/24211/29627/498328/25665/78956/25549/29502/50621/84550/84395/85426/613226/29715/24782/192215	Asic1/Asic5/Atp1a1/Gria2/Pkd2/Scn5a/Scn9a/Slc18a2/Slc20a2/Slc23a1/Slc24a2/Slc34a2/Slc5a7/Slc6a17/Slc8a1/Slc9a1/Slc9a5
GO:0099094	ligand-gated cation channel activity	13/1219	99/16869	0.0257691837354174	0.288980144670335	79123/63866/25102/29627/24410/25679/116745/276720/29713/25743/292168/498328/309139	Asic1/Asic5/Chrna5/Gria2/Grin2b/Itpr3/Kcnh6/Kcnj14/Kcnj5/Kcnj6/Mcoln2/Pkd2/Tpcn2
GO:0016859	cis-trans isomerase activity	7/1219	41/16869	0.026123725910757	0.288980144670335	360627/25639/260321/290652/83624/309651/361449	Fkbp10/Fkbp1a/Fkbp4/Fkbp8/Ppig/Ppil1/Ppil4
GO:0061650	ubiquitin-like protein conjugating enzyme activity	7/1219	41/16869	0.026123725910757	0.288980144670335	313876/81816/294331/296956/25573/679949/303478	Birc6/Ube2b/Ube2g2/Ube2h/Ube2i/Ube2ql1/Ube2z
GO:0016810	hydrolase activity, acting on carbon-nitrogen (but not peptide) bonds	15/1219	120/16869	0.0261686012213643	0.288980144670335	313339/311352/25367/84431/114104/79251/361052/64157/65208/29244/24398/297893/680308/360462/362914	Acer2/Adal/Adarb1/Asah1/Asah2/Aspa/Cdadc1/Ddah1/Dpysl5/Gch1/Gls/Hdac1/Mthfd2/Ntan1/Wdyhv1
GO:0015276	ligand-gated ion channel activity	16/1219	131/16869	0.0268828096558665	0.29370899485718	79123/63866/25102/29707/24922/29694/29627/24410/25679/116745/276720/29713/25743/292168/498328/309139	Asic1/Asic5/Chrna5/Gabra5/Gabrb3/Gabrr1/Gria2/Grin2b/Itpr3/Kcnh6/Kcnj14/Kcnj5/Kcnj6/Mcoln2/Pkd2/Tpcn2
GO:0051219	phosphoprotein binding	13/1219	100/16869	0.0277348374297639	0.299038323212087	116600/54245/260321/500564/81515/25489/498328/85385/29219/83805/299827/291908/56011	Cacnb2/Crk/Fkbp4/Ldlrap1/Lyn/Nedd4/Pkd2/Shc1/Snca/Src/Tbk1/Tox3/Ywhab
GO:0030165	PDZ domain binding	15/1219	121/16869	0.0279529493947034	0.299038323212087	29263/363058/298744/56725/89843/83824/364754/29627/116478/360926/360761/29216/361659/25615/299940	Acvr2a/Cadm1/Crim1/Cript/Cxadr/Cxxc4/Fzd8/Gria2/Kidins220/Lnx1/Lnx2/Lrp2/Plekha1/Sdc2/Sntb1
GO:0008375	acetylglucosaminyltransferase activity	8/1219	51/16869	0.02879124475685	0.301720493523316	291212/116740/316583/94273/26295/364032/362756/287159	B3galnt2/B3gnt5/B3gnt7/Mgat2/Ogt/Pigc/Pigh/Pigq
GO:0051018	protein kinase A binding	8/1219	51/16869	0.02879124475685	0.301720493523316	289312/83425/298024/296380/192256/24679/140586/316561	Acbd3/Akap12/Akap2/Arfgef2/Pja2/Prkar2b/Sox9/Sphkap
GO:0008093	cytoskeletal adaptor activity	3/1219	10/16869	0.0307565420962773	0.304466232460149	294010/306809/25152	Actr1a/Bicd2/Map1a
GO:0019869	chloride channel inhibitor activity	3/1219	10/16869	0.0307565420962773	0.304466232460149	116470/60466/116477	Stx1a/Stx7/Wnk1
GO:0019911	structural constituent of myelin sheath	3/1219	10/16869	0.0307565420962773	0.304466232460149	25263/362211/25037	Mal/Mall/Mobp
GO:0034452	dynactin binding	3/1219	10/16869	0.0307565420962773	0.304466232460149	306809/306548/29424	Bicd2/Hook3/Htt
GO:0005158	insulin receptor binding	5/1219	25/16869	0.0308569037670798	0.304466232460149	24483/85385/25351/360725/83805	Igf2/Shc1/Slc2a2/Snx4/Src
GO:0098632	cell-cell adhesion mediator activity	5/1219	25/16869	0.0308569037670798	0.304466232460149	315615/114511/116690/56064/295382	Dscaml1/Emb/Nfasc/Nptn/Ntng1
GO:0022839	ion gated channel activity	33/1219	326/16869	0.031178533742654	0.304466232460149	309135/315272/79123/63866/116600/25102/94272/65160/29707/24922/29694/29627/24410/25679/25468/64358/63883/116745/276720/29713/25743/83588/294065/292168/65153/498328/25665/78956/25012/361732/309139/309407/83532	Ano1/Ano6/Asic1/Asic5/Cacnb2/Chrna5/Clic5/Clns1a/Gabra5/Gabrb3/Gabrr1/Gria2/Grin2b/Itpr3/Kcna2/Kcna6/Kcne3/Kcnh6/Kcnj14/Kcnj5/Kcnj6/Kcns3/Kcnv2/Mcoln2/Ncs1/Pkd2/Scn5a/Scn9a/Snap25/Tmem109/Tpcn2/Trpm3/Vdac3
GO:0031406	carboxylic acid binding	23/1219	211/16869	0.0316173658695622	0.304466232460149	360678/29184/246295/312495/29611/64157/54702/24379/24380/24399/24401/24410/361129/293186/64475/360526/300901/287191/25651/315427/29219/502348/114122	Arhgdia/Cd36/Cep104/Cyp26b1/Dbt/Ddah1/Egln3/Gad1/Gad2/Glud1/Got1/Grin2b/Hapln4/Lyve1/P4ha1/P4ha2/Plod2/Rars/Selp/Sesn3/Snca/Stard5/Vcan
GO:0030276	clathrin binding	8/1219	52/16869	0.0319501070967985	0.304466232460149	83800/54241/79128/500564/497878/65178/192189/64440	Clta/Cltc/Dab2/Ldlrap1/Nsg2/Snap91/Syt17/Syt4
GO:0022834	ligand-gated channel activity	16/1219	134/16869	0.032337349683831	0.304466232460149	79123/63866/25102/29707/24922/29694/29627/24410/25679/116745/276720/29713/25743/292168/498328/309139	Asic1/Asic5/Chrna5/Gabra5/Gabrb3/Gabrr1/Gria2/Grin2b/Itpr3/Kcnh6/Kcnj14/Kcnj5/Kcnj6/Mcoln2/Pkd2/Tpcn2
GO:0003712	transcription coregulator activity	43/1219	446/16869	0.0323612993466082	0.304466232460149	85265/84431/83477/361391/292044/306492/287765/361384/308468/303547/83635/363519/297893/117280/316101/312849/309957/311311/310086/170910/246297/619385/360801/315666/24413/304157/81738/306814/313323/140938/363135/302495/685072/116665/362489/25162/682902/302711/114521/25565/313436/314930/291259	Ajuba/Asah1/Bcl10/Cbfb/Cdyl2/Cnot7/Ddx5/Dnajb1/Dyrk1b/Ezh1/Gmeb2/Hcfc1/Hdac1/Hnrnpu/Limd1/Med21/Mef2a/Meis2/Mier3/Mtdh/Myocd/Ncoa4/Ncor2/Npat/Nr3c1/Nrip1/Nup98/Phf2/Psip1/Psmc3ip/Rad54l2/Rap2c/Rarg/Rere/Runx1t1/Sp4/Taf12/Tbl1x/Tdg/Tle4/Zcchc12/Zfpm2/Zmynd11
GO:0043177	organic acid binding	24/1219	223/16869	0.0326107941291299	0.304466232460149	360678/29184/246295/312495/29611/64157/54702/24379/24380/24399/24401/24410/361129/29637/293186/64475/360526/300901/287191/25651/315427/29219/502348/114122	Arhgdia/Cd36/Cep104/Cyp26b1/Dbt/Ddah1/Egln3/Gad1/Gad2/Glud1/Got1/Grin2b/Hapln4/Hmgcs1/Lyve1/P4ha1/P4ha2/Plod2/Rars/Selp/Sesn3/Snca/Stard5/Vcan
GO:0098631	cell adhesion mediator activity	6/1219	34/16869	0.0330540432264562	0.304466544660909	315615/114511/24511/116690/56064/295382	Dscaml1/Emb/Itgb1/Nfasc/Nptn/Ntng1
GO:0015077	monovalent inorganic cation transmembrane transporter activity	37/1219	375/16869	0.0332037517059609	0.304466544660909	79123/63866/24211/170699/685232/298103/65160/360229/29627/25468/64358/63883/116745/276720/29713/25743/83588/294065/681024/498328/25665/78956/171373/691209/25549/29502/50621/84550/245959/171147/84395/85426/613226/29715/24782/192215/25012	Asic1/Asic5/Atp1a1/Atp2c1/Atp6v1a/Atp6v1g1/Clns1a/Cox8c/Gria2/Kcna2/Kcna6/Kcne3/Kcnh6/Kcnj14/Kcnj5/Kcnj6/Kcns3/Kcnv2/Ndufa4/Pkd2/Scn5a/Scn9a/Slc12a5/Slc12a6/Slc18a2/Slc20a2/Slc23a1/Slc24a2/Slc25a3/Slc2a13/Slc34a2/Slc5a7/Slc6a17/Slc8a1/Slc9a1/Slc9a5/Snap25
GO:0008080	N-acetyltransferase activity	12/1219	93/16869	0.0353245123005875	0.31410534844959	498486/363519/316328/303470/289482/310399/64472/288108/26295/303518/682902/294018	Gnpnat1/Hcfc1/Kansl3/Kat7/Naa11/Naa15/Naa35/Naa50/Ogt/Smarce1/Taf12/Taf5
GO:0051117	ATPase binding	12/1219	93/16869	0.0353245123005875	0.31410534844959	81732/24211/298103/361384/295690/24316/29627/117282/289233/498328/116546/315655	Actr3/Atp1a1/Atp6v1g1/Dnajb1/Dnajc10/Drd1/Gria2/Hnrnpk/Pex19/Pkd2/Ralb/Rdx
GO:0016814	hydrolase activity, acting on carbon-nitrogen (but not peptide) bonds, in cyclic amidines	5/1219	26/16869	0.0360039916133367	0.31410534844959	311352/25367/361052/29244/680308	Adal/Adarb1/Cdadc1/Gch1/Mthfd2
GO:0051119	sugar transmembrane transporter activity	5/1219	26/16869	0.0360039916133367	0.31410534844959	50621/25351/25139/501925/295245	Slc23a1/Slc2a2/Slc2a4/Slc2a9/Slc50a1
GO:0099604	ligand-gated calcium channel activity	5/1219	26/16869	0.0360039916133367	0.31410534844959	24410/25679/292168/498328/309139	Grin2b/Itpr3/Mcoln2/Pkd2/Tpcn2
GO:0051427	hormone receptor binding	20/1219	180/16869	0.0361076467207842	0.31410534844959	297867/84431/287765/260321/300054/50664/24414/29216/360801/114593/304157/305066/140938/685072/304271/303518/83805/25126/690244/316575	Arid1a/Asah1/Ddx5/Fkbp4/Foxh1/Gnao1/Grm1/Lrp2/Ncor2/Nppc/Nrip1/Prox1/Psmc3ip/Rarg/Rnf6/Smarce1/Src/Stat5b/Sumo2/Trip12
GO:0008200	ion channel inhibitor activity	6/1219	35/16869	0.0375410735171679	0.31410534844959	24242/25489/58976/116470/60466/116477	Calm1/Nedd4/Slc30a1/Stx1a/Stx7/Wnk1
GO:0000149	SNARE binding	14/1219	115/16869	0.0376462438729794	0.31410534844959	29627/64630/25012/65178/29219/65033/362283/116470/60562/60466/25558/192189/64440/286931	Gria2/Snap23/Snap25/Snap91/Snca/Stx12/Stx16/Stx1a/Stx6/Stx7/Stxbp1/Syt17/Syt4/Unc13c
GO:0034212	peptide N-acetyltransferase activity	10/1219	74/16869	0.0395946731163912	0.31410534844959	363519/316328/303470/289482/310399/64472/288108/26295/682902/294018	Hcfc1/Kansl3/Kat7/Naa11/Naa15/Naa35/Naa50/Ogt/Taf12/Taf5
GO:0002162	dystroglycan binding	3/1219	11/16869	0.0400660181566664	0.31410534844959	114514/114489/305679	Clasp2/Dag1/Vcl
GO:0005049	nuclear export signal receptor activity	3/1219	11/16869	0.0400660181566664	0.31410534844959	303029/290280/361070	Ranbp17/Xpo4/Xpo7
GO:0008641	ubiquitin-like modifier activating enzyme activity	3/1219	11/16869	0.0400660181566664	0.31410534844959	84019/308508/305268	Nae1/Uba2/Uba6
GO:0015250	water channel activity	3/1219	11/16869	0.0400660181566664	0.31410534844959	286758/25293/25480	Aqp11/Aqp4/Mip
GO:0019855	calcium channel inhibitor activity	3/1219	11/16869	0.0400660181566664	0.31410534844959	24242/58976/116470	Calm1/Slc30a1/Stx1a
GO:0043560	insulin receptor substrate binding	3/1219	11/16869	0.0400660181566664	0.31410534844959	60663/170911/301007	Insrr/Pik3ca/Wdr6
GO:0043995	histone acetyltransferase activity (H4-K5 specific)	3/1219	11/16869	0.0400660181566664	0.31410534844959	363519/316328/26295	Hcfc1/Kansl3/Ogt
GO:0043996	histone acetyltransferase activity (H4-K8 specific)	3/1219	11/16869	0.0400660181566664	0.31410534844959	363519/316328/26295	Hcfc1/Kansl3/Ogt
GO:0046972	histone acetyltransferase activity (H4-K16 specific)	3/1219	11/16869	0.0400660181566664	0.31410534844959	363519/316328/26295	Hcfc1/Kansl3/Ogt
GO:0048407	platelet-derived growth factor binding	3/1219	11/16869	0.0400660181566664	0.31410534844959	84032/290905/24629	Col3a1/Col4a1/Pdgfrb
GO:0019209	kinase activator activity	11/1219	85/16869	0.0419402077569605	0.326307525503018	83477/83506/304758/84488/293546/24483/362045/315760/170911/65248/116477	Bcl10/Camkk2/Ccnt2/Fgf13/Gprc5b/Igf2/Lamtor3/Parp16/Pik3ca/Prkaa1/Wnk1
GO:0140030	modification-dependent protein binding	18/1219	161/16869	0.0427946293243199	0.330451761775011	360823/362844/362962/292044/24948/25700/81515/310677/296653/306814/317425/304794/308267/114590/317396/498112/293067/291259	Ankrd13a/Brd4/Cbx7/Cdyl2/Fmr1/Ide/Lyn/Otud7b/Phf19/Phf2/Phf8/Rbbp5/Tab2/Ubqln1/Ubqln2/Yeats2/Zfand6/Zmynd11
GO:0000146	microfilament motor activity	4/1219	19/16869	0.0439262837021363	0.331708039427161	287408/497974/65261/25485	Myh1/Myo19/Myo1c/Myo1d
GO:0017160	Ral GTPase binding	4/1219	19/16869	0.0439262837021363	0.331708039427161	65261/360571/84014/29622	Myo1c/Rab34/Ralbp1/Ralgds
GO:0031418	L-ascorbic acid binding	4/1219	19/16869	0.0439262837021363	0.331708039427161	54702/64475/360526/300901	Egln3/P4ha1/P4ha2/Plod2
GO:0003697	single-stranded DNA binding	14/1219	118/16869	0.0452995429110515	0.339307756835494	690585/310461/117282/117280/500392/679712/64709/363005/294336/117017/29497/94196/64028/83807	Alyref/Dhx36/Hnrnpk/Hnrnpu/Mcmdc2/Myef2/Nucks1/Pcbp2/Pcbp3/Polr2g/Ptbp1/Rnf138/Tsnax/Ybx3
GO:0003774	motor activity	15/1219	129/16869	0.0455934473644578	0.339307756835494	315795/29167/500442/140734/361415/308173/113886/309523/305012/296284/287408/497974/65261/25485/24660	Cgnl1/Dctn1/Dnai1/Dynll2/Dynlrb2/Kif13a/Kif1c/Kif20b/Kif26b/Kif3b/Myh1/Myo19/Myo1c/Myo1d/Pmp22
GO:0022836	gated channel activity	33/1219	337/16869	0.0462541605431545	0.34174836602748	309135/315272/79123/63866/116600/25102/94272/65160/29707/24922/29694/29627/24410/25679/25468/64358/63883/116745/276720/29713/25743/83588/294065/292168/65153/498328/25665/78956/25012/361732/309139/309407/83532	Ano1/Ano6/Asic1/Asic5/Cacnb2/Chrna5/Clic5/Clns1a/Gabra5/Gabrb3/Gabrr1/Gria2/Grin2b/Itpr3/Kcna2/Kcna6/Kcne3/Kcnh6/Kcnj14/Kcnj5/Kcnj6/Kcns3/Kcnv2/Mcoln2/Ncs1/Pkd2/Scn5a/Scn9a/Snap25/Tmem109/Tpcn2/Trpm3/Vdac3
GO:0016248	channel inhibitor activity	6/1219	37/16869	0.0476333851735026	0.343702425419479	24242/25489/58976/116470/60466/116477	Calm1/Nedd4/Slc30a1/Stx1a/Stx7/Wnk1
GO:0004114	3',5'-cyclic-nucleotide phosphodiesterase activity	5/1219	28/16869	0.0477969790865041	0.343702425419479	63885/140928/307401/81744/24679	Pde10a/Pde11a/Pde6a/Pde7a/Prkar2b
GO:0042393	histone binding	22/1219	210/16869	0.0505652784321608	0.343702425419479	362844/362962/292044/498089/303547/24948/308592/308939/303470/306819/296653/306814/317425/303060/295251/304794/29219/302711/290794/316211/498112/291259	Brd4/Cbx7/Cdyl2/Dtx3l/Ezh1/Fmr1/Grwd1/Ipo7/Kat7/Kdm1b/Phf19/Phf2/Phf8/Pwwp2a/Pygo2/Rbbp5/Snca/Tbl1x/Tnks/Usp49/Yeats2/Zmynd11
GO:0005372	water transmembrane transporter activity	3/1219	12/16869	0.0506235317005337	0.343702425419479	286758/25293/25480	Aqp11/Aqp4/Mip
GO:0005522	profilin binding	3/1219	12/16869	0.0506235317005337	0.343702425419479	307483/29424/85428	Diaph1/Htt/Rhoq
GO:0031543	peptidyl-proline dioxygenase activity	3/1219	12/16869	0.0506235317005337	0.343702425419479	54702/64475/360526	Egln3/P4ha1/P4ha2
GO:0034713	type I transforming growth factor beta receptor binding	3/1219	12/16869	0.0506235317005337	0.343702425419479	29263/25639/81810	Acvr2a/Fkbp1a/Tgfbr2
GO:0045294	alpha-catenin binding	3/1219	12/16869	0.0506235317005337	0.343702425419479	85265/83501/305679	Ajuba/Cdh2/Vcl
GO:0048185	activin binding	3/1219	12/16869	0.0506235317005337	0.343702425419479	29263/25639/29591	Acvr2a/Fkbp1a/Tgfbr1
GO:0005249	voltage-gated potassium channel activity	11/1219	88/16869	0.0518557986154464	0.343702425419479	25468/64358/63883/116745/276720/29713/25743/83588/294065/498328/25012	Kcna2/Kcna6/Kcne3/Kcnh6/Kcnj14/Kcnj5/Kcnj6/Kcns3/Kcnv2/Pkd2/Snap25
GO:0005242	inward rectifier potassium channel activity	4/1219	20/16869	0.0518732969230957	0.343702425419479	116745/276720/29713/25743	Kcnh6/Kcnj14/Kcnj5/Kcnj6
GO:0015278	calcium-release channel activity	4/1219	20/16869	0.0518732969230957	0.343702425419479	25679/292168/498328/309139	Itpr3/Mcoln2/Pkd2/Tpcn2
GO:0022884	macromolecule transmembrane transporter activity	4/1219	20/16869	0.0518732969230957	0.343702425419479	300027/362152/361273/288109	Gpihbp1/Hnrnpa3/Sec61a2/Sidt1
GO:0052745	inositol phosphate phosphatase activity	4/1219	20/16869	0.0518732969230957	0.343702425419479	312952/316376/365382/85238	Impad1/Inpp1/Inpp5a/Synj1
GO:0070006	metalloaminopeptidase activity	4/1219	20/16869	0.0518732969230957	0.343702425419479	64017/64370/81707/65205	Enpep/Metap2/Mmp14/Mmp16
GO:0140223	general transcription initiation factor activity	4/1219	20/16869	0.0518732969230957	0.343702425419479	299347/303918/304714/294018	Brf1/Gtf2e1/Rrn3/Taf5
GO:0046915	transition metal ion transmembrane transporter activity	6/1219	38/16869	0.0532497700568773	0.347350190207417	170699/58976/366568/298091/363229/306009	Atp2c1/Slc30a1/Slc30a3/Slc31a2/Slc39a10/Slc39a14
GO:0061631	ubiquitin conjugating enzyme activity	6/1219	38/16869	0.0532497700568773	0.347350190207417	313876/81816/294331/296956/679949/303478	Birc6/Ube2b/Ube2g2/Ube2h/Ube2ql1/Ube2z
GO:0042826	histone deacetylase binding	14/1219	121/16869	0.0539819164616152	0.347350190207417	310461/297893/29577/309957/310086/246297/360801/304157/309871/313048/252855/24790/501099/56011	Dhx36/Hdac1/Hes1/Mef2a/Mier3/Myocd/Ncor2/Nrip1/Prdm1/Rbbp4/Sfpq/Sp1/Srf/Ywhab
GO:0030695	GTPase regulator activity	24/1219	235/16869	0.0543944818425102	0.347350190207417	287537/316611/363266/304375/362162/307178/305156/306400/360678/688581/25183/312912/84014/29622/310909/29480/367714/288743/64634/500287/192117/360956/501088/680133	Abr/Agap1/Agfg1/Agfg2/Arfgap2/Arhgap21/Arhgap24/Arhgap35/Arhgdia/Elmod2/Gdi1/Prex2/Ralbp1/Ralgds/Rap1gds1/Rgs4/Rp2/Sgsm1/Sh3bp4/Srgap3/Syngap1/Tbc1d14/Tbc1d5/Tbc1d8
GO:0004112	cyclic-nucleotide phosphodiesterase activity	5/1219	29/16869	0.0544531456897704	0.347350190207417	63885/140928/307401/81744/24679	Pde10a/Pde11a/Pde6a/Pde7a/Prkar2b
GO:0016831	carboxy-lyase activity	5/1219	29/16869	0.0544531456897704	0.347350190207417	58961/24379/24380/24401/246232	Azin1/Gad1/Gad2/Got1/Uxs1
GO:0016706	oxidoreductase activity, acting on paired donors, with incorporation or reduction of molecular oxygen, 2-oxoglutarate as one donor, and incorporation of one atom each of oxygen into both donors	7/1219	48/16869	0.0555068950907038	0.351886304062672	54702/304495/64475/360526/317425/300901/301419	Egln3/Kdm2b/P4ha1/P4ha2/Phf8/Plod2/Tyw5
GO:0030246	carbohydrate binding	27/1219	271/16869	0.0558696109994839	0.352012825131718	29144/29187/84398/306128/361289/54702/84050/311952/366061/83627/498486/298655/25060/116641/312689/310864/94273/26295/140914/64475/360526/300901/171162/362383/25651/94174/114122	Canx/Cd69/Cd93/Cln5/Colec12/Egln3/Enpp2/Galnt11/Galnt3/Galnt5/Gnpnat1/H6pd/Hk3/Lgals8/M6pr/Manba/Mgat2/Ogt/Olr1/P4ha1/P4ha2/Plod2/Reg3a/Rpia/Selp/Tinagl1/Vcan
GO:0005272	sodium channel activity	6/1219	39/16869	0.0592510241751343	0.361531028677456	79123/63866/29627/498328/25665/78956	Asic1/Asic5/Gria2/Pkd2/Scn5a/Scn9a
GO:0044390	ubiquitin-like protein conjugating enzyme binding	6/1219	39/16869	0.0592510241751343	0.361531028677456	368062/360928/294862/362900/313806/308508	Ankib1/Dcun1d4/March6/Rnf19a/Rnf19b/Uba2
GO:0035258	steroid hormone receptor binding	11/1219	90/16869	0.0592757957233282	0.361531028677456	287765/260321/300054/24414/29216/360801/304157/140938/304271/83805/25126	Ddx5/Fkbp4/Foxh1/Grm1/Lrp2/Ncor2/Nrip1/Psmc3ip/Rnf6/Src/Stat5b
GO:0016407	acetyltransferase activity	13/1219	112/16869	0.0604596423892905	0.361531028677456	29611/498486/363519/316328/303470/289482/310399/64472/288108/26295/303518/682902/294018	Dbt/Gnpnat1/Hcfc1/Kansl3/Kat7/Naa11/Naa15/Naa35/Naa50/Ogt/Smarce1/Taf12/Taf5
GO:0005385	zinc ion transmembrane transporter activity	4/1219	21/16869	0.0605485267113169	0.361531028677456	58976/366568/363229/306009	Slc30a1/Slc30a3/Slc39a10/Slc39a14
GO:0015035	protein disulfide oxidoreductase activity	4/1219	21/16869	0.0605485267113169	0.361531028677456	295690/27100/64045/362776	Dnajc10/Gfer/Glrx/Glrx5
GO:0031420	alkali metal ion binding	4/1219	21/16869	0.0605485267113169	0.361531028677456	24211/78956/84395/114521	Atp1a1/Scn9a/Slc34a2/Tdg
GO:0044183	protein binding involved in protein folding	4/1219	21/16869	0.0605485267113169	0.361531028677456	299809/291671/316348/687147	Cct2/Hspa9/Pdcl3/Ric3
GO:0046965	retinoid X receptor binding	4/1219	21/16869	0.0605485267113169	0.361531028677456	360801/304157/685072/690244	Ncor2/Nrip1/Rarg/Sumo2
GO:0008047	enzyme activator activity	40/1219	431/16869	0.0615414604575388	0.365335721906892	287537/316611/363266/304375/362162/307178/305156/306400/360678/58961/83477/24242/83506/25402/304758/361384/295690/498089/688581/84488/25183/293546/24483/24484/362045/315760/170911/312912/65248/84014/310909/29480/367714/288743/500287/192117/360956/501088/680133/116477	Abr/Agap1/Agfg1/Agfg2/Arfgap2/Arhgap21/Arhgap24/Arhgap35/Arhgdia/Azin1/Bcl10/Calm1/Camkk2/Casp3/Ccnt2/Dnajb1/Dnajc10/Dtx3l/Elmod2/Fgf13/Gdi1/Gprc5b/Igf2/Igfbp3/Lamtor3/Parp16/Pik3ca/Prex2/Prkaa1/Ralbp1/Rap1gds1/Rgs4/Rp2/Sgsm1/Srgap3/Syngap1/Tbc1d14/Tbc1d5/Tbc1d8/Wnk1
GO:0004653	polypeptide N-acetylgalactosaminyltransferase activity	3/1219	13/16869	0.0623786532054016	0.366073581953985	311952/366061/83627	Galnt11/Galnt3/Galnt5
GO:0042301	phosphate ion binding	3/1219	13/16869	0.0623786532054016	0.366073581953985	680308/290029/84395	Mthfd2/Pnp/Slc34a2
GO:0005096	GTPase activator activity	22/1219	216/16869	0.0648317710668972	0.378308118668769	287537/316611/363266/304375/362162/307178/305156/306400/360678/688581/25183/312912/84014/310909/29480/367714/288743/500287/192117/360956/501088/680133	Abr/Agap1/Agfg1/Agfg2/Arfgap2/Arhgap21/Arhgap24/Arhgap35/Arhgdia/Elmod2/Gdi1/Prex2/Ralbp1/Rap1gds1/Rgs4/Rp2/Sgsm1/Srgap3/Syngap1/Tbc1d14/Tbc1d5/Tbc1d8
GO:0019894	kinesin binding	7/1219	50/16869	0.0666080580077261	0.386477263129575	171494/362826/291130/25468/29219/360600/171086	Ap1g1/Atcay/Dcdc2/Kcna2/Snca/Spag9/Trak2
GO:0003714	transcription corepressor activity	19/1219	182/16869	0.0674019869556578	0.388886744963262	85265/84431/292044/306492/361384/303547/297893/117280/316101/310086/360801/315666/304157/116665/362489/302711/25565/314930/291259	Ajuba/Asah1/Cdyl2/Cnot7/Dnajb1/Ezh1/Hdac1/Hnrnpu/Limd1/Mier3/Ncor2/Npat/Nrip1/Rere/Runx1t1/Tbl1x/Tle4/Zfpm2/Zmynd11
GO:0035035	histone acetyltransferase binding	5/1219	31/16869	0.0692884592478232	0.392016176679351	24356/309957/362591/246297/24790	Ets1/Mef2a/Mtf1/Myocd/Sp1
GO:0016917	GABA receptor activity	4/1219	22/16869	0.0699397410093032	0.392016176679351	83633/29707/24922/29694	Gabbr2/Gabra5/Gabrb3/Gabrr1
GO:0048156	tau protein binding	4/1219	22/16869	0.0699397410093032	0.392016176679351	117028/260321/24672/29219	Bin1/Fkbp4/Ppp2ca/Snca
GO:0090482	vitamin transmembrane transporter activity	4/1219	22/16869	0.0699397410093032	0.392016176679351	289175/50621/25351/363071	Slc19a2/Slc23a1/Slc2a2/Stra6
GO:0042277	peptide binding	29/1219	302/16869	0.0714321563340862	0.392016176679351	81722/29184/83800/54241/64017/54281/25051/252939/29627/24938/25700/290228/290364/301575/304290/500564/313520/24590/81738/26295/289233/312703/83624/309651/29748/24684/309326/361273/84551	Ager/Cd36/Clta/Cltc/Enpep/Furin/Glp1r/Gpr37l1/Gria2/Grpr/Ide/Ipo4/Itm2b/Itm2c/Kdelr2/Ldlrap1/Mmachc/Mme/Nup98/Ogt/Pex19/Pex5/Ppig/Ppil1/Ppp3r1/Prlr/Ranbp6/Sec61a2/Slc7a8
GO:0099106	ion channel regulator activity	13/1219	115/16869	0.0715444425238517	0.392016176679351	116600/24242/29627/63883/25489/60391/83614/83521/58976/116470/60466/366602/116477	Cacnb2/Calm1/Gria2/Kcne3/Nedd4/Nrxn1/Pias3/Rrad/Slc30a1/Stx1a/Stx7/Tspan13/Wnk1
GO:0051087	chaperone binding	12/1219	104/16869	0.0718530514463792	0.392016176679351	24211/117028/171102/361384/295690/29577/291671/29216/54320/85253/300083/310306	Atp1a1/Bin1/Cdc25a/Dnajb1/Dnajc10/Hes1/Hspa9/Lrp2/Pdpn/Plg/Slc25a17/Usp13
GO:0005518	collagen binding	9/1219	72/16869	0.0740348858146992	0.392016176679351	171494/685781/24414/24511/81682/25152/29431/56782/116487	Ap1g1/Ddr2/Grm1/Itgb1/Lum/Map1a/Pak1/Srgn/Tgfbi
GO:0000295	adenine nucleotide transmembrane transporter activity	3/1219	14/16869	0.0752688638904003	0.392016176679351	300083/310791/501103	Slc25a17/Slc25a24/Slc35b2
GO:0005005	transmembrane-ephrin receptor activity	3/1219	14/16869	0.0752688638904003	0.392016176679351	316539/79208/24338	Epha4/Epha5/Ephb1
GO:0005092	GDP-dissociation inhibitor activity	3/1219	14/16869	0.0752688638904003	0.392016176679351	360678/25183/64634	Arhgdia/Gdi1/Sh3bp4
GO:0005159	insulin-like growth factor receptor binding	3/1219	14/16869	0.0752688638904003	0.392016176679351	54245/24483/85385	Crk/Igf2/Shc1
GO:0005346	purine ribonucleotide transmembrane transporter activity	3/1219	14/16869	0.0752688638904003	0.392016176679351	300083/310791/501103	Slc25a17/Slc25a24/Slc35b2
GO:0008252	nucleotidase activity	3/1219	14/16869	0.0752688638904003	0.392016176679351	56780/312952/294456	Acpp/Impad1/Nt5dc1
GO:0017081	chloride channel regulator activity	3/1219	14/16869	0.0752688638904003	0.392016176679351	116470/60466/116477	Stx1a/Stx7/Wnk1
GO:0022821	potassium ion antiporter activity	3/1219	14/16869	0.0752688638904003	0.392016176679351	84550/24782/192215	Slc24a2/Slc9a1/Slc9a5
GO:0030159	receptor signaling complex scaffold activity	3/1219	14/16869	0.0752688638904003	0.392016176679351	500564/171093/360600	Ldlrap1/Shank2/Spag9
GO:0034483	heparan sulfate sulfotransferase activity	3/1219	14/16869	0.0752688638904003	0.392016176679351	292155/293451/294449	Hs2st1/Hs3st2/Hs3st5
GO:0070403	NAD+ binding	3/1219	14/16869	0.0752688638904003	0.392016176679351	24399/79242/246232	Glud1/Hpgd/Uxs1
GO:0043021	ribonucleoprotein complex binding	16/1219	150/16869	0.0755785812877425	0.392016176679351	299811/287765/363646/24948/117282/117280/311903/310399/363912/359726/361273/79049/171365/304577/83807/361920	Cpsf6/Ddx5/Eral1/Fmr1/Hnrnpk/Hnrnpu/Mrrf/Naa15/Piwil1/Rnasel/Sec61a2/Secisbp2/Snrpb/Ung/Ybx3/Ythdf3
GO:0050839	cell adhesion molecule binding	23/1219	232/16869	0.0761845593923283	0.393173580381513	363058/83501/366474/84032/311163/89843/79128/24410/24483/24511/116641/81515/81707/56064/60391/295382/24924/83805/306451/308831/116487/313494/25600	Cadm1/Cdh2/Col16a1/Col3a1/Ctnnd1/Cxadr/Dab2/Grin2b/Igf2/Itgb1/Lgals8/Lyn/Mmp14/Nptn/Nrxn1/Ntng1/Ptn/Src/Tenm3/Tenm4/Tgfbi/Tln1/Utrn
GO:0070273	phosphatidylinositol-4-phosphate binding	5/1219	32/16869	0.0774606631944156	0.397760505503324	293344/310669/314824/500132/295678	Arfip2/Golph3l/Osbpl8/Plekha8/Sestd1
GO:0005261	cation channel activity	30/1219	317/16869	0.0783336356716531	0.398982254492966	309135/315272/79123/63866/116600/25102/65160/306439/29627/24410/25679/25468/64358/63883/116745/276720/29713/25743/83588/294065/292168/65153/498328/25665/78956/84550/25012/309139/89821/309407	Ano1/Ano6/Asic1/Asic5/Cacnb2/Chrna5/Clns1a/Gpm6a/Gria2/Grin2b/Itpr3/Kcna2/Kcna6/Kcne3/Kcnh6/Kcnj14/Kcnj5/Kcnj6/Kcns3/Kcnv2/Mcoln2/Ncs1/Pkd2/Scn5a/Scn9a/Slc24a2/Snap25/Tpcn2/Trpc1/Trpm3
GO:0008376	acetylgalactosaminyltransferase activity	6/1219	42/16869	0.079571388551349	0.398982254492966	291212/116740/316583/311952/366061/83627	B3galnt2/B3gnt5/B3gnt7/Galnt11/Galnt3/Galnt5
GO:0043175	RNA polymerase core enzyme binding	6/1219	42/16869	0.079571388551349	0.398982254492966	362844/303918/117280/361531/311591/304714	Brd4/Gtf2e1/Hnrnpu/Paf1/Rprd1b/Rrn3
GO:0008483	transaminase activity	4/1219	23/16869	0.0800295466655803	0.398982254492966	64203/24401/64313/293820	Bcat2/Got1/Oat/Psat1
GO:0015491	cation:cation antiporter activity	4/1219	23/16869	0.0800295466655803	0.398982254492966	84550/29715/24782/192215	Slc24a2/Slc8a1/Slc9a1/Slc9a5
GO:0070840	dynein complex binding	4/1219	23/16869	0.0800295466655803	0.398982254492966	306809/29167/24948/29219	Bicd2/Dctn1/Fmr1/Snca
GO:0061630	ubiquitin protein ligase activity	22/1219	222/16869	0.0816736636262958	0.405211848039642	368062/363083/306129/310363/294862/312656/312849/25489/315250/192256/300813/94196/307251/297337/362900/313806/304271/294790/303614/305458/361970/293294	Ankib1/Fbxl22/Fbxl3/Fbxo4/March6/March8/Med21/Nedd4/Pdzrn4/Pja2/Rnf111/Rnf138/Rnf165/Rnf181/Rnf19a/Rnf19b/Rnf6/Skp2/Smurf2/Tmem129/Trim2/Trim6
GO:0022838	substrate-specific channel activity	38/1219	417/16869	0.0824548098820312	0.405385473095298	309135/315272/286758/25293/79123/63866/116600/25102/94272/65160/29707/24922/29694/306439/29627/24410/25679/25468/64358/63883/116745/276720/29713/25743/83588/294065/292168/25480/65153/498328/25665/78956/84550/25012/309139/89821/309407/83532	Ano1/Ano6/Aqp11/Aqp4/Asic1/Asic5/Cacnb2/Chrna5/Clic5/Clns1a/Gabra5/Gabrb3/Gabrr1/Gpm6a/Gria2/Grin2b/Itpr3/Kcna2/Kcna6/Kcne3/Kcnh6/Kcnj14/Kcnj5/Kcnj6/Kcns3/Kcnv2/Mcoln2/Mip/Ncs1/Pkd2/Scn5a/Scn9a/Slc24a2/Snap25/Tpcn2/Trpc1/Trpm3/Vdac3
GO:0005178	integrin binding	14/1219	129/16869	0.0824981147779136	0.405385473095298	366474/84032/89843/79128/24483/24511/116641/81515/81707/24924/83805/116487/313494/25600	Col16a1/Col3a1/Cxadr/Dab2/Igf2/Itgb1/Lgals8/Lyn/Mmp14/Ptn/Src/Tgfbi/Tln1/Utrn
GO:0016247	channel regulator activity	15/1219	141/16869	0.0848020763063498	0.413328657473564	116600/24242/84488/29627/63883/25489/60391/83614/192107/83521/58976/116470/60466/366602/116477	Cacnb2/Calm1/Fgf13/Gria2/Kcne3/Nedd4/Nrxn1/Pias3/Prss8/Rrad/Slc30a1/Stx1a/Stx7/Tspan13/Wnk1
GO:0032182	ubiquitin-like protein binding	11/1219	96/16869	0.0855839012487818	0.413328657473564	360928/303554/25489/24413/300813/313806/114521/308508/312965/310306/313436	Dcun1d4/Nbr1/Nedd4/Nr3c1/Rnf111/Rnf19b/Tdg/Uba2/Ubxn2b/Usp13/Zcchc12
GO:0033218	amide binding	34/1219	369/16869	0.0857089811078199	0.413328657473564	289312/26759/81722/81708/29184/83800/54241/64017/54281/25051/252939/29627/24938/25700/290228/290364/301575/304290/500564/313520/24590/81738/26295/360511/289233/312703/500132/83624/309651/29748/24684/309326/361273/84551	Acbd3/Acot7/Ager/Aldh6a1/Cd36/Clta/Cltc/Enpep/Furin/Glp1r/Gpr37l1/Gria2/Grpr/Ide/Ipo4/Itm2b/Itm2c/Kdelr2/Ldlrap1/Mmachc/Mme/Nup98/Ogt/Pank3/Pex19/Pex5/Plekha8/Ppig/Ppil1/Ppp3r1/Prlr/Ranbp6/Sec61a2/Slc7a8
GO:0031624	ubiquitin conjugating enzyme binding	5/1219	33/16869	0.0861269062311028	0.413328657473564	368062/360928/294862/362900/313806	Ankib1/Dcun1d4/March6/Rnf19a/Rnf19b
GO:0043425	bHLH transcription factor binding	5/1219	33/16869	0.0861269062311028	0.413328657473564	300054/84410/140586/24790/25573	Foxh1/Klf5/Sox9/Sp1/Ube2i
GO:0016538	cyclin-dependent protein serine/threonine kinase regulator activity	6/1219	43/16869	0.0871117215541678	0.414622151409571	25402/25729/362485/25405/289500/304758	Casp3/Ccne1/Ccne2/Ccng1/Ccni/Ccnt2
GO:0031072	heat shock protein binding	15/1219	142/16869	0.0888193372874124	0.414622151409571	360678/315447/54241/361384/295690/313035/25639/260321/117282/291671/29424/24413/25549/29219/83474	Arhgdia/Chordc1/Cltc/Dnajb1/Dnajc10/Dnajc8/Fkbp1a/Fkbp4/Hnrnpk/Hspa9/Htt/Nr3c1/Slc18a2/Snca/Tfam
GO:0005024	transforming growth factor beta-activated receptor activity	3/1219	15/16869	0.089222488278009	0.414622151409571	29263/29591/81810	Acvr2a/Tgfbr1/Tgfbr2
GO:0008179	adenylate cyclase binding	3/1219	15/16869	0.089222488278009	0.414622151409571	64532/83425/24242	Adcy5/Akap12/Calm1
GO:0015216	purine nucleotide transmembrane transporter activity	3/1219	15/16869	0.089222488278009	0.414622151409571	300083/310791/501103	Slc25a17/Slc25a24/Slc35b2
GO:0015923	mannosidase activity	3/1219	15/16869	0.089222488278009	0.414622151409571	297504/295319/310864	Edem1/Man1a2/Manba
GO:0034236	protein kinase A catalytic subunit binding	3/1219	15/16869	0.089222488278009	0.414622151409571	192256/24679/140586	Pja2/Prkar2b/Sox9
GO:0015108	chloride transmembrane transporter activity	11/1219	97/16869	0.090569859468529	0.416730745859988	309135/315272/94272/65160/29707/24922/29694/171373/691209/25549/24779	Ano1/Ano6/Clic5/Clns1a/Gabra5/Gabrb3/Gabrr1/Slc12a5/Slc12a6/Slc18a2/Slc4a1
GO:0070412	R-SMAD binding	4/1219	24/16869	0.0907959490783343	0.416730745859988	287765/300054/246297/311071	Ddx5/Foxh1/Myocd/Zeb2
GO:0019842	vitamin binding	14/1219	131/16869	0.0908935609275923	0.416730745859988	83839/54702/24379/24380/24401/84594/64313/64475/360526/360511/300901/24249/366697/363071	Calb1/Egln3/Gad1/Gad2/Got1/Nfs1/Oat/P4ha1/P4ha2/Pank3/Plod2/S100g/Sptlc2/Stra6
GO:0060589	nucleoside-triphosphatase regulator activity	26/1219	274/16869	0.093474623026646	0.425538038597432	287537/316611/363266/304375/362162/307178/305156/306400/360678/361384/295690/688581/25183/312912/84014/29622/310909/29480/367714/288743/64634/500287/192117/360956/501088/680133	Abr/Agap1/Agfg1/Agfg2/Arfgap2/Arhgap21/Arhgap24/Arhgap35/Arhgdia/Dnajb1/Dnajc10/Elmod2/Gdi1/Prex2/Ralbp1/Ralgds/Rap1gds1/Rgs4/Rp2/Sgsm1/Sh3bp4/Srgap3/Syngap1/Tbc1d14/Tbc1d5/Tbc1d8
GO:0015267	channel activity	40/1219	447/16869	0.0940575800989454	0.425538038597432	309135/315272/286758/25293/79123/63866/116600/25102/94272/65160/29707/24922/29694/306439/29627/24410/25679/25468/64358/63883/116745/276720/29713/25743/83588/294065/292168/25480/65153/498328/65207/25665/78956/84550/25012/361732/309139/89821/309407/83532	Ano1/Ano6/Aqp11/Aqp4/Asic1/Asic5/Cacnb2/Chrna5/Clic5/Clns1a/Gabra5/Gabrb3/Gabrr1/Gpm6a/Gria2/Grin2b/Itpr3/Kcna2/Kcna6/Kcne3/Kcnh6/Kcnj14/Kcnj5/Kcnj6/Kcns3/Kcnv2/Mcoln2/Mip/Ncs1/Pkd2/Rhag/Scn5a/Scn9a/Slc24a2/Snap25/Tmem109/Tpcn2/Trpc1/Trpm3/Vdac3
GO:0022803	passive transmembrane transporter activity	40/1219	447/16869	0.0940575800989454	0.425538038597432	309135/315272/286758/25293/79123/63866/116600/25102/94272/65160/29707/24922/29694/306439/29627/24410/25679/25468/64358/63883/116745/276720/29713/25743/83588/294065/292168/25480/65153/498328/65207/25665/78956/84550/25012/361732/309139/89821/309407/83532	Ano1/Ano6/Aqp11/Aqp4/Asic1/Asic5/Cacnb2/Chrna5/Clic5/Clns1a/Gabra5/Gabrb3/Gabrr1/Gpm6a/Gria2/Grin2b/Itpr3/Kcna2/Kcna6/Kcne3/Kcnh6/Kcnj14/Kcnj5/Kcnj6/Kcns3/Kcnv2/Mcoln2/Mip/Ncs1/Pkd2/Rhag/Scn5a/Scn9a/Slc24a2/Snap25/Tmem109/Tpcn2/Trpc1/Trpm3/Vdac3
GO:0061659	ubiquitin-like protein ligase activity	22/1219	227/16869	0.0977631988421418	0.440363180749472	368062/363083/306129/310363/294862/312656/312849/25489/315250/192256/300813/94196/307251/297337/362900/313806/304271/294790/303614/305458/361970/293294	Ankib1/Fbxl22/Fbxl3/Fbxo4/March6/March8/Med21/Nedd4/Pdzrn4/Pja2/Rnf111/Rnf138/Rnf165/Rnf181/Rnf19a/Rnf19b/Rnf6/Skp2/Smurf2/Tmem129/Trim2/Trim6
GO:0004722	protein serine/threonine phosphatase activity	8/1219	66/16869	0.102015016646483	0.450924380755373	259229/310506/24672/24673/60660/171366/140943/171121	Ppm1g/Ppm1l/Ppp2ca/Ppp2cb/Ppp2r2b/Ppp4c/Ppp4r1/Ppp6c
GO:0008574	ATP-dependent microtubule motor activity, plus-end-directed	4/1219	25/16869	0.102212910090002	0.450924380755373	500442/140734/113886/309523	Dnai1/Dynll2/Kif1c/Kif20b
GO:0015145	monosaccharide transmembrane transporter activity	4/1219	25/16869	0.102212910090002	0.450924380755373	50621/25351/25139/501925	Slc23a1/Slc2a2/Slc2a4/Slc2a9
GO:0072509	divalent inorganic cation transmembrane transporter activity	4/1219	25/16869	0.102212910090002	0.450924380755373	58976/366568/363229/306009	Slc30a1/Slc30a3/Slc39a10/Slc39a14
GO:0016830	carbon-carbon lyase activity	6/1219	45/16869	0.103317522466703	0.450924380755373	58961/24379/24380/24401/304860/246232	Azin1/Gad1/Gad2/Got1/Npl/Uxs1
GO:0005516	calmodulin binding	17/1219	169/16869	0.103848352905612	0.450924380755373	25230/307124/83506/296580/289400/287765/308451/289014/315994/25480/65261/25485/83521/25665/29715/24782/286931	Add3/Camk1d/Camkk2/Camsap1/Camsap2/Ddx5/Itpkc/Mapkapk2/Mapkapk3/Mip/Myo1c/Myo1d/Rrad/Scn5a/Slc8a1/Slc9a1/Unc13c
GO:0005003	ephrin receptor activity	3/1219	16/16869	0.104161200259649	0.450924380755373	316539/79208/24338	Epha4/Epha5/Ephb1
GO:0015377	cation:chloride symporter activity	3/1219	16/16869	0.104161200259649	0.450924380755373	171373/691209/25549	Slc12a5/Slc12a6/Slc18a2
GO:0016018	cyclosporin A binding	3/1219	16/16869	0.104161200259649	0.450924380755373	83624/309651/29748	Ppig/Ppil1/Ppp3r1
GO:0051019	mitogen-activated protein kinase binding	5/1219	35/16869	0.104900120908498	0.450924380755373	29244/289014/315994/303554/360600	Gch1/Mapkapk2/Mapkapk3/Nbr1/Spag9
GO:0000287	magnesium ion binding	21/1219	217/16869	0.104937611490296	0.450924380755373	289276/306600/300129/310461/497778/24334/114096/313022/116596/680308/65153/316064/367714/361715/29219/170837/65189/311622/114521/308508/116477	Adss/Atp11a/Cerk/Dhx36/Dut/Eno2/Idh3a/Map3k6/Map3k8/Mthfd2/Ncs1/Oxsr1/Rp2/Rps6ka4/Snca/Snrk/Stk3/Stk4/Tdg/Uba2/Wnk1
GO:0022843	voltage-gated cation channel activity	15/1219	146/16869	0.106076013785044	0.453916942321835	116600/24410/25468/64358/63883/116745/276720/29713/25743/83588/294065/65153/498328/25012/309139	Cacnb2/Grin2b/Kcna2/Kcna6/Kcne3/Kcnh6/Kcnj14/Kcnj5/Kcnj6/Kcns3/Kcnv2/Ncs1/Pkd2/Snap25/Tpcn2
GO:0016791	phosphatase activity	25/1219	267/16869	0.110053036433282	0.468981196750957	56780/25586/24211/171102/498003/312952/316376/365382/294456/287644/259229/310506/309513/689995/24672/24673/60660/29748/171366/140943/171121/117255/246116/246781/85238	Acpp/Alpl/Atp1a1/Cdc25a/Dusp3/Impad1/Inpp1/Inpp5a/Nt5dc1/Phospho1/Ppm1g/Ppm1l/Ppp1r3c/Ppp1r3d/Ppp2ca/Ppp2cb/Ppp2r2b/Ppp3r1/Ppp4c/Ppp4r1/Ppp6c/Ptpn12/Ptpn4/Ptpn7/Synj1
GO:0016769	transferase activity, transferring nitrogenous groups	4/1219	26/16869	0.114250895267577	0.472131273871643	64203/24401/64313/293820	Bcat2/Got1/Oat/Psat1
GO:0032452	histone demethylase activity	4/1219	26/16869	0.114250895267577	0.472131273871643	306819/304495/306814/317425	Kdm1b/Kdm2b/Phf2/Phf8
GO:0050780	dopamine receptor binding	4/1219	26/16869	0.114250895267577	0.472131273871643	114481/24316/24410/25479	Dnajc14/Drd1/Grin2b/Vps35
GO:0140142	nucleocytoplasmic carrier activity	4/1219	26/16869	0.114250895267577	0.472131273871643	291981/303029/290280/361070	Nutf2/Ranbp17/Xpo4/Xpo7
GO:0000993	RNA polymerase II complex binding	5/1219	36/16869	0.114980989506349	0.472131273871643	362844/303918/117280/361531/311591	Brd4/Gtf2e1/Hnrnpu/Paf1/Rprd1b
GO:0016877	ligase activity, forming carbon-sulfur bonds	5/1219	36/16869	0.114980989506349	0.472131273871643	113976/84019/311839/308508/305268	Acsl4/Nae1/Slc27a4/Uba2/Uba6
GO:0031369	translation initiation factor binding	5/1219	36/16869	0.114980989506349	0.472131273871643	117045/24948/29244/300955/117017	Eif4e/Fmr1/Gch1/Nck1/Polr2g
GO:0098960	postsynaptic neurotransmitter receptor activity	7/1219	57/16869	0.115181062678645	0.472131273871643	25102/29707/24922/29694/29627/24410/24414	Chrna5/Gabra5/Gabrb3/Gabrr1/Gria2/Grin2b/Grm1
GO:0019905	syntaxin binding	9/1219	79/16869	0.115622658594023	0.472131273871643	64630/25012/362283/60562/60466/25558/192189/64440/286931	Snap23/Snap25/Stx16/Stx6/Stx7/Stxbp1/Syt17/Syt4/Unc13c
GO:0051213	dioxygenase activity	9/1219	79/16869	0.115622658594023	0.472131273871643	298934/287454/54702/304495/64475/360526/317425/300901/301419	Adi1/Alox12/Egln3/Kdm2b/P4ha1/P4ha2/Phf8/Plod2/Tyw5
GO:0042578	phosphoric ester hydrolase activity	32/1219	356/16869	0.118011662411488	0.472131273871643	56780/25586/24211/171102/498003/84050/312952/316376/365382/294456/63885/140928/307401/81744/287644/310358/259229/310506/309513/689995/24672/24673/60660/29748/171366/140943/171121/24679/117255/246116/246781/85238	Acpp/Alpl/Atp1a1/Cdc25a/Dusp3/Enpp2/Impad1/Inpp1/Inpp5a/Nt5dc1/Pde10a/Pde11a/Pde6a/Pde7a/Phospho1/Plcxd3/Ppm1g/Ppm1l/Ppp1r3c/Ppp1r3d/Ppp2ca/Ppp2cb/Ppp2r2b/Ppp3r1/Ppp4c/Ppp4r1/Ppp6c/Prkar2b/Ptpn12/Ptpn4/Ptpn7/Synj1
GO:0016747	transferase activity, transferring acyl groups other than amino-acyl groups	22/1219	233/16869	0.119590702031853	0.472131273871643	294324/83842/29611/252900/309449/315851/498486/363519/316328/303470/365314/289482/310399/64472/288108/26295/303518/366697/682902/294018/362613/302808	Agpat3/Crot/Dbt/Dgat2/Elovl3/Elovl4/Gnpnat1/Hcfc1/Kansl3/Kat7/Lipt2/Naa11/Naa15/Naa35/Naa50/Ogt/Smarce1/Sptlc2/Taf12/Taf5/Zdhhc18/Zdhhc9
GO:0003951	NAD+ kinase activity	3/1219	17/16869	0.120002153663921	0.472131273871643	300129/54248/365699	Cerk/Dgkb/Nadk2
GO:0005086	ARF guanyl-nucleotide exchange factor activity	3/1219	17/16869	0.120002153663921	0.472131273871643	296380/116693/311785	Arfgef2/Cyth3/Psd4
GO:0008308	voltage-gated anion channel activity	3/1219	17/16869	0.120002153663921	0.472131273871643	309135/315272/83532	Ano1/Ano6/Vdac3
GO:0030169	low-density lipoprotein particle binding	3/1219	17/16869	0.120002153663921	0.472131273871643	29184/361289/114122	Cd36/Colec12/Vcan
GO:0034185	apolipoprotein binding	3/1219	17/16869	0.120002153663921	0.472131273871643	29144/83469/85253	Canx/Lrp4/Plg
GO:0043422	protein kinase B binding	3/1219	17/16869	0.120002153663921	0.472131273871643	83477/24672/689890	Bcl10/Ppp2ca/Srsf1
GO:0051010	microtubule plus-end binding	3/1219	17/16869	0.120002153663921	0.472131273871643	114514/65201/679221	Clasp2/Clip1/Mapre2
GO:0070034	telomerase RNA binding	3/1219	17/16869	0.120002153663921	0.472131273871643	310461/117280/171365	Dhx36/Hnrnpu/Snrpb
GO:0005539	glycosaminoglycan binding	20/1219	209/16869	0.120784069069547	0.472131273871643	81722/24770/287561/79210/361129/286994/293186/171563/81733/81734/25507/24924/171162/29283/313589/303311/25651/292401/81810/114122	Ager/Ccl2/Ccl7/Fstl1/Hapln4/Lgr4/Lyve1/Nav2/Nell1/Nell2/Pcsk6/Ptn/Reg3a/Rpl29/Rspo1/Rtn4rl1/Selp/Smoc2/Tgfbr2/Vcan
GO:0016410	N-acyltransferase activity	12/1219	114/16869	0.120906061371219	0.472131273871643	498486/363519/316328/303470/289482/310399/64472/288108/26295/303518/682902/294018	Gnpnat1/Hcfc1/Kansl3/Kat7/Naa11/Naa15/Naa35/Naa50/Ogt/Smarce1/Taf12/Taf5
GO:0030295	protein kinase activator activity	9/1219	80/16869	0.122436966753073	0.476298351725022	83506/304758/84488/293546/24483/315760/170911/65248/116477	Camkk2/Ccnt2/Fgf13/Gprc5b/Igf2/Parp16/Pik3ca/Prkaa1/Wnk1
GO:0016757	transferase activity, transferring glycosyl groups	25/1219	271/16869	0.124200883649533	0.480823223284298	367083/291212/116740/316583/65196/315496/60670/311952/366061/83627/306253/300173/94273/26295/315760/364032/362756/287159/366478/290029/25596/363040/29758/290794/171129	Alg9/B3galnt2/B3gnt5/B3gnt7/B4galt6/Dpy19l1/Fut4/Galnt11/Galnt3/Galnt5/Glt8d1/Gxylt1/Mgat2/Ogt/Parp16/Pigc/Pigh/Pigq/Pigv/Pnp/Rpn1/St3gal4/St6galnac3/Tnks/Uggt1
GO:0042169	SH2 domain binding	5/1219	37/16869	0.125504052683356	0.480823223284298	54245/114489/170843/65178/83805	Crk/Dag1/Khdrbs2/Snap91/Src
GO:0004683	calmodulin-dependent protein kinase activity	4/1219	27/16869	0.126877403612507	0.480823223284298	307124/83506/289014/315994	Camk1d/Camkk2/Mapkapk2/Mapkapk3
GO:0017075	syntaxin-1 binding	4/1219	27/16869	0.126877403612507	0.480823223284298	25012/25558/64440/286931	Snap25/Stxbp1/Syt4/Unc13c
GO:0045505	dynein intermediate chain binding	4/1219	27/16869	0.126877403612507	0.480823223284298	140734/361415/306548/29424	Dynll2/Dynlrb2/Hook3/Htt
GO:0071813	lipoprotein particle binding	4/1219	27/16869	0.126877403612507	0.480823223284298	29184/361289/300027/114122	Cd36/Colec12/Gpihbp1/Vcan
GO:0071814	protein-lipid complex binding	4/1219	27/16869	0.126877403612507	0.480823223284298	29184/361289/300027/114122	Cd36/Colec12/Gpihbp1/Vcan
GO:0005267	potassium channel activity	13/1219	127/16869	0.128443657275557	0.484969250080873	65160/29627/25468/64358/63883/116745/276720/29713/25743/83588/294065/498328/25012	Clns1a/Gria2/Kcna2/Kcna6/Kcne3/Kcnh6/Kcnj14/Kcnj5/Kcnj6/Kcns3/Kcnv2/Pkd2/Snap25
GO:0019888	protein phosphatase regulator activity	8/1219	70/16869	0.131193048225918	0.493535752849883	24242/24484/304286/309513/60660/140943/24924/140666	Calm1/Igfbp3/Lmtk2/Ppp1r3c/Ppp2r2b/Ppp4r1/Ptn/Rcan2
GO:0001540	amyloid-beta binding	7/1219	59/16869	0.131742195039991	0.493792825934566	81722/29184/29627/25700/290364/301575/500564	Ager/Cd36/Gria2/Ide/Itm2b/Itm2c/Ldlrap1
GO:0050662	coenzyme binding	28/1219	311/16869	0.134359249056366	0.501248560676951	289312/26759/81708/365345/29611/291978/54702/24379/24380/29244/27100/24399/24401/64845/298655/79242/114096/306819/313520/84594/64313/64475/360526/360511/300901/24788/366697/246232	Acbd3/Acot7/Aldh6a1/Cyb5r2/Dbt/Dus2/Egln3/Gad1/Gad2/Gch1/Gfer/Glud1/Got1/Gphn/H6pd/Hpgd/Idh3a/Kdm1b/Mmachc/Nfs1/Oat/P4ha1/P4ha2/Pank3/Plod2/Sord/Sptlc2/Uxs1
GO:0032451	demethylase activity	5/1219	38/16869	0.136451671263125	0.501248560676951	306819/304495/313520/306814/317425	Kdm1b/Kdm2b/Mmachc/Phf2/Phf8
GO:0051393	alpha-actinin binding	5/1219	38/16869	0.136451671263125	0.501248560676951	114489/24511/309760/498328/311098	Dag1/Itgb1/Mypn/Pkd2/Xirp2
GO:0015215	nucleotide transmembrane transporter activity	3/1219	18/16869	0.136659782852528	0.501248560676951	300083/310791/501103	Slc25a17/Slc25a24/Slc35b2
GO:0015296	anion:cation symporter activity	3/1219	18/16869	0.136659782852528	0.501248560676951	171373/691209/25549	Slc12a5/Slc12a6/Slc18a2
GO:0016646	oxidoreductase activity, acting on the CH-NH group of donors, NAD or NADP as acceptor	3/1219	18/16869	0.136659782852528	0.501248560676951	361472/680308/364064	Mthfd1l/Mthfd2/Pycr2
GO:0016597	amino acid binding	8/1219	71/16869	0.13909307681552	0.504698337455247	246295/64157/24379/24380/24399/24410/287191/315427	Cep104/Ddah1/Gad1/Gad2/Glud1/Grin2b/Rars/Sesn3
GO:0016811	hydrolase activity, acting on carbon-nitrogen (but not peptide) bonds, in linear amides	8/1219	71/16869	0.13909307681552	0.504698337455247	313339/84431/114104/79251/24398/297893/360462/362914	Acer2/Asah1/Asah2/Aspa/Gls/Hdac1/Ntan1/Wdyhv1
GO:0042805	actinin binding	6/1219	49/16869	0.140017569540544	0.504698337455247	114489/117282/24511/309760/498328/311098	Dag1/Hnrnpk/Itgb1/Mypn/Pkd2/Xirp2
GO:0005104	fibroblast growth factor receptor binding	4/1219	28/16869	0.140057474366841	0.504698337455247	60464/314850/56064/60391	Fgf16/Frs2/Nptn/Nrxn1
GO:0016702	oxidoreductase activity, acting on single donors with incorporation of molecular oxygen, incorporation of two atoms of oxygen	4/1219	28/16869	0.140057474366841	0.504698337455247	298934/287454/64475/360526	Adi1/Alox12/P4ha1/P4ha2
GO:0008194	UDP-glycosyltransferase activity	14/1219	141/16869	0.140570326672504	0.504775263960356	291212/116740/316583/65196/311952/366061/83627/300173/94273/26295/364032/362756/287159/171129	B3galnt2/B3gnt5/B3gnt7/B4galt6/Galnt11/Galnt3/Galnt5/Gxylt1/Mgat2/Ogt/Pigc/Pigh/Pigq/Uggt1
GO:0019208	phosphatase regulator activity	9/1219	83/16869	0.144134673975689	0.514208087069458	24242/24484/304286/304813/309513/60660/140943/24924/140666	Calm1/Igfbp3/Lmtk2/Ppp1r12b/Ppp1r3c/Ppp2r2b/Ppp4r1/Ptn/Rcan2
GO:0044389	ubiquitin-like protein ligase binding	29/1219	327/16869	0.147113088280377	0.514208087069458	59319/361167/83477/289144/299809/301555/64624/29611/498089/364754/291671/81515/84019/363005/24679/116546/306886/25665/83805/498798/690244/29591/156767/362788/303285/81816/310306/363445/305679	Ambra1/Bag4/Bcl10/Cacybp/Cct2/Cul3/Cul5/Dbt/Dtx3l/Fzd8/Hspa9/Lyn/Nae1/Pcbp2/Prkar2b/Ralb/Ripk1/Scn5a/Src/Stam/Sumo2/Tgfbr1/Tnfrsf1b/Traf3/Traf4/Ube2b/Usp13/Usp9x/Vcl
GO:0003730	mRNA 3'-UTR binding	10/1219	95/16869	0.147550876718388	0.514208087069458	305035/361215/287765/310461/363854/24948/117282/117280/79049/83807	Angel2/Auh/Ddx5/Dhx36/Elavl1/Fmr1/Hnrnpk/Hnrnpu/Secisbp2/Ybx3
GO:0015144	carbohydrate transmembrane transporter activity	5/1219	39/16869	0.147804707599594	0.514208087069458	50621/25351/25139/501925/295245	Slc23a1/Slc2a2/Slc2a4/Slc2a9/Slc50a1
GO:0004402	histone acetyltransferase activity	7/1219	61/16869	0.149412583208572	0.514208087069458	363519/316328/303470/288108/26295/682902/294018	Hcfc1/Kansl3/Kat7/Naa50/Ogt/Taf12/Taf5
GO:0001221	transcription cofactor binding	6/1219	50/16869	0.150027957476837	0.514208087069458	29138/304758/311607/246760/690244/83474	Bsn/Ccnt2/Chd6/Mafk/Sumo2/Tfam
GO:0016746	transferase activity, transferring acyl groups	24/1219	266/16869	0.153512980902301	0.514208087069458	294324/83842/29611/252900/309449/315851/60327/498486/363519/29637/316328/303470/365314/289482/310399/64472/288108/26295/303518/366697/682902/294018/362613/302808	Agpat3/Crot/Dbt/Dgat2/Elovl3/Elovl4/F13a1/Gnpnat1/Hcfc1/Hmgcs1/Kansl3/Kat7/Lipt2/Naa11/Naa15/Naa35/Naa50/Ogt/Smarce1/Sptlc2/Taf12/Taf5/Zdhhc18/Zdhhc9
GO:0016701	oxidoreductase activity, acting on single donors with incorporation of molecular oxygen	4/1219	29/16869	0.153754166955172	0.514208087069458	298934/287454/64475/360526	Adi1/Alox12/P4ha1/P4ha2
GO:0030291	protein serine/threonine kinase inhibitor activity	4/1219	29/16869	0.153754166955172	0.514208087069458	25402/266709/24679/116477	Casp3/Pkig/Prkar2b/Wnk1
GO:0050699	WW domain binding	4/1219	29/16869	0.153754166955172	0.514208087069458	309523/680282/246334/303285	Kif20b/Tceal5/Tp63/Traf4
GO:0070717	poly-purine tract binding	4/1219	29/16869	0.153754166955172	0.514208087069458	24948/117280/170843/117259	Fmr1/Hnrnpu/Khdrbs2/Tra2b
GO:0004890	GABA-A receptor activity	3/1219	19/16869	0.154047313943226	0.514208087069458	29707/24922/29694	Gabra5/Gabrb3/Gabrr1
GO:0005229	intracellular calcium activated chloride channel activity	3/1219	19/16869	0.154047313943226	0.514208087069458	309135/315272/65160	Ano1/Ano6/Clns1a
GO:0019789	SUMO transferase activity	3/1219	19/16869	0.154047313943226	0.514208087069458	83614/690244/25573	Pias3/Sumo2/Ube2i
GO:0038191	neuropilin binding	3/1219	19/16869	0.154047313943226	0.514208087069458	296787/246262/296789	Sema3c/Sema3d/Sema3e
GO:0061778	intracellular chloride channel activity	3/1219	19/16869	0.154047313943226	0.514208087069458	309135/315272/65160	Ano1/Ano6/Clns1a
GO:0005216	ion channel activity	35/1219	406/16869	0.15808001041979	0.514208087069458	309135/315272/79123/63866/116600/25102/94272/65160/29707/24922/29694/306439/29627/24410/25679/25468/64358/63883/116745/276720/29713/25743/83588/294065/292168/65153/498328/25665/78956/84550/25012/309139/89821/309407/83532	Ano1/Ano6/Asic1/Asic5/Cacnb2/Chrna5/Clic5/Clns1a/Gabra5/Gabrb3/Gabrr1/Gpm6a/Gria2/Grin2b/Itpr3/Kcna2/Kcna6/Kcne3/Kcnh6/Kcnj14/Kcnj5/Kcnj6/Kcns3/Kcnv2/Mcoln2/Ncs1/Pkd2/Scn5a/Scn9a/Slc24a2/Snap25/Tpcn2/Trpc1/Trpm3/Vdac3
GO:0032266	phosphatidylinositol-3-phosphate binding	5/1219	40/16869	0.159542712186271	0.514208087069458	311913/295678/315478/260323/305454	Dennd1a/Sestd1/Snx19/Snx27/Zfyve28
GO:0004843	thiol-dependent ubiquitin-specific protease activity	9/1219	85/16869	0.159606378594972	0.514208087069458	315134/310677/310306/304579/308959/303394/289584/316211/363445	Josd1/Otud7b/Usp13/Usp30/Usp31/Usp32/Usp46/Usp49/Usp9x
GO:0008013	beta-catenin binding	9/1219	85/16869	0.159606378594972	0.514208087069458	290829/83501/503000/89843/302415/24410/317435/140586/302711	Ash2l/Cdh2/Ctnnbip1/Cxadr/Foxo4/Grin2b/Shroom2/Sox9/Tbl1x
GO:0004000	adenosine deaminase activity	2/1219	10/16869	0.159719941358478	0.514208087069458	311352/25367	Adal/Adarb1
GO:0004706	JUN kinase kinase kinase activity	2/1219	10/16869	0.159719941358478	0.514208087069458	309168/306886	Map3k11/Ripk1
GO:0005347	ATP transmembrane transporter activity	2/1219	10/16869	0.159719941358478	0.514208087069458	300083/310791	Slc25a17/Slc25a24
GO:0005451	monovalent cation:proton antiporter activity	2/1219	10/16869	0.159719941358478	0.514208087069458	24782/192215	Slc9a1/Slc9a5
GO:0009931	calcium-dependent protein serine/threonine kinase activity	2/1219	10/16869	0.159719941358478	0.514208087069458	289014/315994	Mapkapk2/Mapkapk3
GO:0015368	calcium:cation antiporter activity	2/1219	10/16869	0.159719941358478	0.514208087069458	84550/29715	Slc24a2/Slc8a1
GO:0015385	sodium:proton antiporter activity	2/1219	10/16869	0.159719941358478	0.514208087069458	24782/192215	Slc9a1/Slc9a5
GO:0016303	1-phosphatidylinositol-3-kinase activity	2/1219	10/16869	0.159719941358478	0.514208087069458	361632/170911	Pik3c2a/Pik3ca
GO:0016801	hydrolase activity, acting on ether bonds	2/1219	10/16869	0.159719941358478	0.514208087069458	362013/25315	Ahcyl1/Ephx1
GO:0019763	immunoglobulin receptor activity	2/1219	10/16869	0.159719941358478	0.514208087069458	25441/25046	Fcer1g/Pigr
GO:0031628	opioid receptor binding	2/1219	10/16869	0.159719941358478	0.514208087069458	50664/29190	Gnao1/Pdyn
GO:0051864	histone demethylase activity (H3-K36 specific)	2/1219	10/16869	0.159719941358478	0.514208087069458	304495/317425	Kdm2b/Phf8
GO:0061629	RNA polymerase II sequence-specific DNA-binding transcription factor binding	2/1219	10/16869	0.159719941358478	0.514208087069458	246297/501099	Myocd/Srf
GO:0030544	Hsp70 protein binding	6/1219	51/16869	0.160348435912852	0.514618261507808	361384/295690/313035/25639/24413/29219	Dnajb1/Dnajc10/Dnajc8/Fkbp1a/Nr3c1/Snca
GO:0004197	cysteine-type endopeptidase activity	10/1219	97/16869	0.162134095248246	0.518728086666506	313391/287552/83685/306260/25402/310306/304579/289584/316211/363445	Atg4c/Blmh/Capn6/Capn7/Casp3/Usp13/Usp30/Usp46/Usp49/Usp9x
GO:0008201	heparin binding	15/1219	157/16869	0.16319944523282	0.520515000789149	81722/24770/287561/79210/286994/171563/81733/81734/25507/24924/29283/313589/303311/25651/292401	Ager/Ccl2/Ccl7/Fstl1/Lgr4/Nav2/Nell1/Nell2/Pcsk6/Ptn/Rpl29/Rspo1/Rtn4rl1/Selp/Smoc2
GO:0003713	transcription coactivator activity	23/1219	256/16869	0.164436859692632	0.522837940880287	83477/361391/308468/83635/363519/312849/309957/170910/246297/619385/315666/24413/304157/81738/306814/313323/140938/302495/685072/116665/25162/682902/313436	Bcl10/Cbfb/Dyrk1b/Gmeb2/Hcfc1/Med21/Mef2a/Mtdh/Myocd/Ncoa4/Npat/Nr3c1/Nrip1/Nup98/Phf2/Psip1/Psmc3ip/Rap2c/Rarg/Rere/Sp4/Taf12/Zcchc12
GO:0015298	solute:cation antiporter activity	4/1219	30/16869	0.167929011256943	0.529114160016522	84550/29715/24782/192215	Slc24a2/Slc8a1/Slc9a1/Slc9a5
GO:0035198	miRNA binding	4/1219	30/16869	0.167929011256943	0.529114160016522	363854/24948/29150/685928	Elavl1/Fmr1/Matr3/Zc3h10
GO:0061733	peptide-lysine-N-acetyltransferase activity	7/1219	63/16869	0.168127030148307	0.529114160016522	363519/316328/303470/288108/26295/682902/294018	Hcfc1/Kansl3/Kat7/Naa50/Ogt/Taf12/Taf5
GO:0015294	solute:cation symporter activity	10/1219	98/16869	0.169680182622222	0.529114160016522	171373/691209/25549/29502/50621/245959/171147/84395/85426/613226	Slc12a5/Slc12a6/Slc18a2/Slc20a2/Slc23a1/Slc25a3/Slc2a13/Slc34a2/Slc5a7/Slc6a17
GO:1904315	transmitter-gated ion channel activity involved in regulation of postsynaptic membrane potential	6/1219	52/16869	0.170965430599826	0.529114160016522	25102/29707/24922/29694/29627/24410	Chrna5/Gabra5/Gabrb3/Gabrr1/Gria2/Grin2b
GO:0005109	frizzled binding	5/1219	41/16869	0.171644107371894	0.529114160016522	282836/313589/24882/114850/303586	Cthrc1/Rspo1/Wnt3/Wnt7a/Wnt9b
GO:0015036	disulfide oxidoreductase activity	5/1219	41/16869	0.171644107371894	0.529114160016522	295690/27100/64045/362776/362751	Dnajc10/Gfer/Glrx/Glrx5/Tmx1
GO:0005248	voltage-gated sodium channel activity	3/1219	20/16869	0.172078022829132	0.529114160016522	498328/25665/78956	Pkd2/Scn5a/Scn9a
GO:0032794	GTPase activating protein binding	3/1219	20/16869	0.172078022829132	0.529114160016522	306400/25643/50664	Arhgap35/Gnai3/Gnao1
GO:0043274	phospholipase binding	3/1219	20/16869	0.172078022829132	0.529114160016522	65178/29219/25558	Snap91/Snca/Stxbp1
GO:0099186	structural constituent of postsynapse	3/1219	20/16869	0.172078022829132	0.529114160016522	29546/24587/171093	Homer1/Nefh/Shank2
GO:0031625	ubiquitin protein ligase binding	27/1219	309/16869	0.176121219991962	0.537472089960342	59319/361167/83477/289144/299809/301555/64624/29611/364754/291671/81515/84019/363005/24679/116546/306886/25665/83805/690244/29591/156767/362788/303285/81816/310306/363445/305679	Ambra1/Bag4/Bcl10/Cacybp/Cct2/Cul3/Cul5/Dbt/Fzd8/Hspa9/Lyn/Nae1/Pcbp2/Prkar2b/Ralb/Ripk1/Scn5a/Src/Sumo2/Tgfbr1/Tnfrsf1b/Traf3/Traf4/Ube2b/Usp13/Usp9x/Vcl
GO:0005160	transforming growth factor beta receptor binding	6/1219	53/16869	0.181864627619265	0.537472089960342	29263/25639/25196/303614/29591/81810	Acvr2a/Fkbp1a/Inhbb/Smurf2/Tgfbr1/Tgfbr2
GO:0030170	pyridoxal phosphate binding	6/1219	53/16869	0.181864627619265	0.537472089960342	24379/24380/24401/84594/64313/366697	Gad1/Gad2/Got1/Nfs1/Oat/Sptlc2
GO:0004712	protein serine/threonine/tyrosine kinase activity	4/1219	31/16869	0.182542426369406	0.537472089960342	303200/29433/78975/170908	Map2k3/Pak3/Prkaa2/Tesk2
GO:0015103	inorganic anion transmembrane transporter activity	13/1219	136/16869	0.183982886294968	0.537472089960342	309135/315272/94272/65160/29707/24922/29694/171373/691209/25549/84395/24779/83532	Ano1/Ano6/Clic5/Clns1a/Gabra5/Gabrb3/Gabrr1/Slc12a5/Slc12a6/Slc18a2/Slc34a2/Slc4a1/Vdac3
GO:0004715	non-membrane spanning protein tyrosine kinase activity	5/1219	42/16869	0.184086366671967	0.537472089960342	367786/79209/81515/362510/83805	Bmx/Frk/Lyn/Melk/Src
GO:0005547	phosphatidylinositol-3,4,5-trisphosphate binding	5/1219	42/16869	0.184086366671967	0.537472089960342	116693/289992/26295/301337/499508	Cyth3/Fermt2/Ogt/Plekhb2/Zfyve16
GO:0015932	nucleobase-containing compound transmembrane transporter activity	5/1219	42/16869	0.184086366671967	0.537472089960342	362152/288109/300083/310791/501103	Hnrnpa3/Sidt1/Slc25a17/Slc25a24/Slc35b2
GO:0001016	RNA polymerase III regulatory region DNA binding	2/1219	11/16869	0.186309702069992	0.537472089960342	299347/689030	Brf1/Tbpl1
GO:0001054	RNA polymerase I activity	2/1219	11/16869	0.186309702069992	0.537472089960342	301246/362728	Polr1c/Twistnb
GO:0004952	dopamine neurotransmitter receptor activity	2/1219	11/16869	0.186309702069992	0.537472089960342	24316/24318	Drd1/Drd2
GO:0008474	palmitoyl-(protein) hydrolase activity	2/1219	11/16869	0.186309702069992	0.537472089960342	361601/29411	Abhd17c/Ppt1
GO:0010857	calcium-dependent protein kinase activity	2/1219	11/16869	0.186309702069992	0.537472089960342	289014/315994	Mapkapk2/Mapkapk3
GO:0031698	beta-2 adrenergic receptor binding	2/1219	11/16869	0.186309702069992	0.537472089960342	25489/24672	Nedd4/Ppp2ca
GO:0031996	thioesterase binding	2/1219	11/16869	0.186309702069992	0.537472089960342	362788/303285	Traf3/Traf4
GO:0035004	phosphatidylinositol 3-kinase activity	2/1219	11/16869	0.186309702069992	0.537472089960342	361632/170911	Pik3c2a/Pik3ca
GO:0042910	xenobiotic transmembrane transporter activity	2/1219	11/16869	0.186309702069992	0.537472089960342	84014/25549	Ralbp1/Slc18a2
GO:0048495	Roundabout binding	2/1219	11/16869	0.186309702069992	0.537472089960342	286994/303311	Lgr4/Rtn4rl1
GO:0070410	co-SMAD binding	2/1219	11/16869	0.186309702069992	0.537472089960342	300054/363445	Foxh1/Usp9x
GO:0098599	palmitoyl hydrolase activity	2/1219	11/16869	0.186309702069992	0.537472089960342	361601/29411	Abhd17c/Ppt1
GO:0140035	ubiquitination-like modification-dependent protein binding	2/1219	11/16869	0.186309702069992	0.537472089960342	360823/25700	Ankrd13a/Ide
GO:0140036	ubiquitin-dependent protein binding	2/1219	11/16869	0.186309702069992	0.537472089960342	360823/25700	Ankrd13a/Ide
GO:0005540	hyaluronic acid binding	3/1219	21/16869	0.190666272182101	0.542287658802172	361129/293186/114122	Hapln4/Lyve1/Vcan
GO:0017049	GTP-Rho binding	3/1219	21/16869	0.190666272182101	0.542287658802172	303653/81762/25537	Cdc42ep4/Rock1/Rock2
GO:0032947	protein-containing complex scaffold activity	3/1219	21/16869	0.190666272182101	0.542287658802172	500564/171093/360600	Ldlrap1/Shank2/Spag9
GO:0034237	protein kinase A regulatory subunit binding	3/1219	21/16869	0.190666272182101	0.542287658802172	289312/296380/192256	Acbd3/Arfgef2/Pja2
GO:0035064	methylated histone binding	8/1219	77/16869	0.191147159188302	0.542287658802172	362962/292044/24948/296653/306814/317425/304794/291259	Cbx7/Cdyl2/Fmr1/Phf19/Phf2/Phf8/Rbbp5/Zmynd11
GO:0140034	methylation-dependent protein binding	8/1219	77/16869	0.191147159188302	0.542287658802172	362962/292044/24948/296653/306814/317425/304794/291259	Cbx7/Cdyl2/Fmr1/Phf19/Phf2/Phf8/Rbbp5/Zmynd11
GO:0016758	transferase activity, transferring hexosyl groups	18/1219	199/16869	0.192062818198155	0.543384336885689	367083/291212/116740/316583/65196/315496/60670/311952/366061/83627/94273/26295/364032/362756/287159/366478/25596/171129	Alg9/B3galnt2/B3gnt5/B3gnt7/B4galt6/Dpy19l1/Fut4/Galnt11/Galnt3/Galnt5/Mgat2/Ogt/Pigc/Pigh/Pigq/Pigv/Rpn1/Uggt1
GO:0070279	vitamin B6 binding	6/1219	54/16869	0.193031062695977	0.544623355463648	24379/24380/24401/84594/64313/366697	Gad1/Gad2/Got1/Nfs1/Oat/Sptlc2
GO:0016874	ligase activity	14/1219	150/16869	0.195738952279672	0.546868107027483	113976/289276/313560/362227/360821/29739/361472/84019/313429/287191/311839/294810/308508/305268	Acsl4/Adss/Ctps1/Dtd1/Gatc/Gclm/Mthfd1l/Nae1/Pars2/Rars/Slc27a4/Tars/Uba2/Uba6
GO:1901681	sulfur compound binding	22/1219	250/16869	0.196089933010031	0.546868107027483	289312/26759/81722/81708/24770/287561/246295/29611/79210/286994/313520/171563/81733/81734/360511/25507/24924/29283/313589/303311/25651/292401	Acbd3/Acot7/Ager/Aldh6a1/Ccl2/Ccl7/Cep104/Dbt/Fstl1/Lgr4/Mmachc/Nav2/Nell1/Nell2/Pank3/Pcsk6/Ptn/Rpl29/Rspo1/Rtn4rl1/Selp/Smoc2
GO:0048487	beta-tubulin binding	5/1219	43/16869	0.196846188397993	0.546868107027483	500282/84488/29424/361396/29219	Arl8b/Fgf13/Htt/Ranbp10/Snca
GO:0004721	phosphoprotein phosphatase activity	16/1219	175/16869	0.197408471363257	0.546868107027483	171102/498003/259229/310506/309513/689995/24672/24673/60660/29748/171366/140943/171121/117255/246116/246781	Cdc25a/Dusp3/Ppm1g/Ppm1l/Ppp1r3c/Ppp1r3d/Ppp2ca/Ppp2cb/Ppp2r2b/Ppp3r1/Ppp4c/Ppp4r1/Ppp6c/Ptpn12/Ptpn4/Ptpn7
GO:0005217	intracellular ligand-gated ion channel activity	4/1219	32/16869	0.197554106822976	0.546868107027483	25679/292168/498328/309139	Itpr3/Mcoln2/Pkd2/Tpcn2
GO:0042974	retinoic acid receptor binding	4/1219	32/16869	0.197554106822976	0.546868107027483	360801/304157/685072/690244	Ncor2/Nrip1/Rarg/Sumo2
GO:0050681	androgen receptor binding	4/1219	32/16869	0.197554106822976	0.546868107027483	287765/300054/140938/304271	Ddx5/Foxh1/Psmc3ip/Rnf6
GO:0001085	RNA polymerase II transcription factor binding	14/1219	151/16869	0.202424963057057	0.554962033974097	314436/303918/297893/117280/309957/310086/170910/246297/295327/116665/24790/501099/315870/314930	Elk1/Gtf2e1/Hdac1/Hnrnpu/Mef2a/Mier3/Mtdh/Myocd/Nhlh2/Rere/Sp1/Srf/Tbx18/Zfpm2
GO:0099529	neurotransmitter receptor activity involved in regulation of postsynaptic membrane potential	6/1219	55/16869	0.204449209617287	0.554962033974097	25102/29707/24922/29694/29627/24410	Chrna5/Gabra5/Gabrb3/Gabrr1/Gria2/Grin2b
GO:1990841	promoter-specific chromatin binding	6/1219	55/16869	0.204449209617287	0.554962033974097	287765/302415/297893/117280/81738/309871	Ddx5/Foxo4/Hdac1/Hnrnpu/Nup98/Prdm1
GO:0008139	nuclear localization sequence binding	3/1219	22/16869	0.20972835605149	0.554962033974097	290228/81738/309326	Ipo4/Nup98/Ranbp6
GO:0030215	semaphorin receptor binding	3/1219	22/16869	0.20972835605149	0.554962033974097	296787/246262/296789	Sema3c/Sema3d/Sema3e
GO:0050998	nitric-oxide synthase binding	3/1219	22/16869	0.20972835605149	0.554962033974097	24242/83501/25665	Calm1/Cdh2/Scn5a
GO:0051787	misfolded protein binding	3/1219	22/16869	0.20972835605149	0.554962033974097	295690/297504/291671	Dnajc10/Edem1/Hspa9
GO:0036459	thiol-dependent ubiquitinyl hydrolase activity	9/1219	91/16869	0.210409932827241	0.554962033974097	315134/310677/310306/304579/308959/303394/289584/316211/363445	Josd1/Otud7b/Usp13/Usp30/Usp31/Usp32/Usp46/Usp49/Usp9x
GO:0043236	laminin binding	4/1219	33/16869	0.21292337587013	0.554962033974097	114489/24414/24511/94174	Dag1/Grm1/Itgb1/Tinagl1
GO:0051059	NF-kappaB binding	4/1219	33/16869	0.21292337587013	0.554962033974097	83477/297893/170910/29673	Bcl10/Hdac1/Mtdh/Psma6
GO:0000340	RNA 7-methylguanosine cap binding	2/1219	12/16869	0.213446936143883	0.554962033974097	117045/24948	Eif4e/Fmr1
GO:0004312	fatty acid synthase activity	2/1219	12/16869	0.213446936143883	0.554962033974097	309449/315851	Elovl3/Elovl4
GO:0004708	MAP kinase kinase activity	2/1219	12/16869	0.213446936143883	0.554962033974097	303200/29433	Map2k3/Pak3
GO:0005247	voltage-gated chloride channel activity	2/1219	12/16869	0.213446936143883	0.554962033974097	309135/315272	Ano1/Ano6
GO:0008253	5'-nucleotidase activity	2/1219	12/16869	0.213446936143883	0.554962033974097	56780/294456	Acpp/Nt5dc1
GO:0008432	JUN kinase binding	2/1219	12/16869	0.213446936143883	0.554962033974097	29577/360600	Hes1/Spag9
GO:0032454	histone demethylase activity (H3-K9 specific)	2/1219	12/16869	0.213446936143883	0.554962033974097	306814/317425	Phf2/Phf8
GO:0035256	G protein-coupled glutamate receptor binding	2/1219	12/16869	0.213446936143883	0.554962033974097	24242/29546	Calm1/Homer1
GO:0039706	co-receptor binding	2/1219	12/16869	0.213446936143883	0.554962033974097	295445/303586	Dkk2/Wnt9b
GO:0043023	ribosomal large subunit binding	2/1219	12/16869	0.213446936143883	0.554962033974097	299811/311903	Cpsf6/Mrrf
GO:0051011	microtubule minus-end binding	2/1219	12/16869	0.213446936143883	0.554962033974097	296580/289400	Camsap1/Camsap2
GO:0072542	protein phosphatase activator activity	2/1219	12/16869	0.213446936143883	0.554962033974097	24242/24484	Calm1/Igfbp3
GO:0086008	voltage-gated potassium channel activity involved in cardiac muscle cell action potential repolarization	2/1219	12/16869	0.213446936143883	0.554962033974097	63883/29713	Kcne3/Kcnj5
GO:1990405	protein antigen binding	2/1219	12/16869	0.213446936143883	0.554962033974097	85253/24672	Plg/Ppp2ca
GO:0015293	symporter activity	12/1219	128/16869	0.214284476823374	0.555732721458598	171373/691209/266767/25549/29502/50621/84550/245959/171147/84395/85426/613226	Slc12a5/Slc12a6/Slc17a8/Slc18a2/Slc20a2/Slc23a1/Slc24a2/Slc25a3/Slc2a13/Slc34a2/Slc5a7/Slc6a17
GO:0001664	G protein-coupled receptor binding	25/1219	292/16869	0.215361674330417	0.557119495056266	24242/24770/114492/287561/282836/306748/114481/24316/316131/25643/50664/24410/29546/25489/501083/29190/24672/307724/313589/64028/378939/25479/24882/114850/303586	Calm1/Ccl2/Ccl28/Ccl7/Cthrc1/Cxcl14/Dnajc14/Drd1/Fem1a/Gnai3/Gnao1/Grin2b/Homer1/Nedd4/Pdcd6ip/Pdyn/Ppp2ca/Rpgrip1l/Rspo1/Tsnax/Uts2b/Vps35/Wnt3/Wnt7a/Wnt9b
GO:0016879	ligase activity, forming carbon-nitrogen bonds	5/1219	45/16869	0.22322243005123	0.574559989129357	289276/313560/360821/29739/361472	Adss/Ctps1/Gatc/Gclm/Mthfd1l
GO:0018024	histone-lysine N-methyltransferase activity	5/1219	45/16869	0.22322243005123	0.574559989129357	290829/303547/304794/316013/297514	Ash2l/Ezh1/Rbbp5/Setd2/Setd5
GO:0016776	phosphotransferase activity, phosphate group as acceptor	4/1219	34/16869	0.228609506005802	0.579717513054801	24183/314416/50560/311355	Ak1/Ak7/Ip6k1/Ppip5k1
GO:0030507	spectrin binding	4/1219	34/16869	0.228609506005802	0.579717513054801	25230/296580/289400/60449	Add3/Camsap1/Camsap2/Gnb3
GO:0101005	ubiquitinyl hydrolase activity	9/1219	93/16869	0.22864502256665	0.579717513054801	315134/310677/310306/304579/308959/303394/289584/316211/363445	Josd1/Otud7b/Usp13/Usp30/Usp31/Usp32/Usp46/Usp49/Usp9x
GO:0005355	glucose transmembrane transporter activity	3/1219	23/16869	0.229183177459376	0.579717513054801	25351/25139/501925	Slc2a2/Slc2a4/Slc2a9
GO:0015149	hexose transmembrane transporter activity	3/1219	23/16869	0.229183177459376	0.579717513054801	25351/25139/501925	Slc2a2/Slc2a4/Slc2a9
GO:0050431	transforming growth factor beta binding	3/1219	23/16869	0.229183177459376	0.579717513054801	29184/29591/81810	Cd36/Tgfbr1/Tgfbr2
GO:0050750	low-density lipoprotein particle receptor binding	3/1219	23/16869	0.229183177459376	0.579717513054801	54241/500564/29216	Cltc/Ldlrap1/Lrp2
GO:0043621	protein self-association	7/1219	69/16869	0.229741993975953	0.579717513054801	29263/83477/54245/65190/114521/362401/306991	Acvr2a/Bcl10/Crk/Rsad2/Tdg/Tmem43/Vps41
GO:0005080	protein kinase C binding	6/1219	58/16869	0.240052041941459	0.590497784936666	25230/81733/81734/83805/494445/114521	Add3/Nell1/Nell2/Src/Srsf2/Tdg
GO:0005200	structural constituent of cytoskeleton	6/1219	58/16869	0.240052041941459	0.590497784936666	81732/360854/24587/64204/308709/313494	Actr3/Arpc5/Nefh/Plec/Synm/Tln1
GO:0022824	transmitter-gated ion channel activity	6/1219	58/16869	0.240052041941459	0.590497784936666	25102/29707/24922/29694/29627/24410	Chrna5/Gabra5/Gabrb3/Gabrr1/Gria2/Grin2b
GO:0022835	transmitter-gated channel activity	6/1219	58/16869	0.240052041941459	0.590497784936666	25102/29707/24922/29694/29627/24410	Chrna5/Gabra5/Gabrb3/Gabrr1/Gria2/Grin2b
GO:0005254	chloride channel activity	7/1219	70/16869	0.240691876837069	0.590497784936666	309135/315272/94272/65160/29707/24922/29694	Ano1/Ano6/Clic5/Clns1a/Gabra5/Gabrb3/Gabrr1
GO:0004467	long-chain fatty acid-CoA ligase activity	2/1219	13/16869	0.240913896678153	0.590497784936666	113976/311839	Acsl4/Slc27a4
GO:0016251	RNA polymerase II general transcription initiation factor activity	2/1219	13/16869	0.240913896678153	0.590497784936666	303918/294018	Gtf2e1/Taf5
GO:0016290	palmitoyl-CoA hydrolase activity	2/1219	13/16869	0.240913896678153	0.590497784936666	26759/29411	Acot7/Ppt1
GO:0022851	GABA-gated chloride ion channel activity	2/1219	13/16869	0.240913896678153	0.590497784936666	29707/24922	Gabra5/Gabrb3
GO:0033130	acetylcholine receptor binding	2/1219	13/16869	0.240913896678153	0.590497784936666	60391/687147	Nrxn1/Ric3
GO:0045125	bioactive lipid receptor activity	2/1219	13/16869	0.240913896678153	0.590497784936666	302373/60399	Gpr174/S1pr5
GO:0099626	voltage-gated calcium channel activity involved in regulation of presynaptic cytosolic calcium levels	2/1219	13/16869	0.240913896678153	0.590497784936666	116600/65153	Cacnb2/Ncs1
GO:0003899	DNA-directed 5'-3' RNA polymerase activity	4/1219	35/16869	0.24457200730868	0.598036789300034	301246/117017/685465/362728	Polr1c/Polr2g/Polr3g/Twistnb
GO:0003688	DNA replication origin binding	3/1219	24/16869	0.248952781513811	0.601587074387491	308592/303470/500392	Grwd1/Kat7/Mcmdc2
GO:0004693	cyclin-dependent protein serine/threonine kinase activity	3/1219	24/16869	0.248952781513811	0.601587074387491	362316/314743/309804	Cdk14/Cdk17/Cdk19
GO:0005537	mannose binding	3/1219	24/16869	0.248952781513811	0.601587074387491	306128/312689/310864	Cln5/M6pr/Manba
GO:0019239	deaminase activity	3/1219	24/16869	0.248952781513811	0.601587074387491	311352/25367/361052	Adal/Adarb1/Cdadc1
GO:0045503	dynein light chain binding	3/1219	24/16869	0.248952781513811	0.601587074387491	29138/500442/306548	Bsn/Dnai1/Hook3
GO:0005253	anion channel activity	8/1219	83/16869	0.250008935092526	0.602721071220715	309135/315272/94272/65160/29707/24922/29694/83532	Ano1/Ano6/Clic5/Clns1a/Gabra5/Gabrb3/Gabrr1/Vdac3
GO:0008378	galactosyltransferase activity	4/1219	36/16869	0.260770884533971	0.612471748576879	291212/116740/316583/65196	B3galnt2/B3gnt5/B3gnt7/B4galt6
GO:0061980	regulatory RNA binding	4/1219	36/16869	0.260770884533971	0.612471748576879	363854/24948/29150/685928	Elavl1/Fmr1/Matr3/Zc3h10
GO:0015085	calcium ion transmembrane transporter activity	12/1219	134/16869	0.261641398523306	0.612471748576879	170699/116600/306439/24410/25679/292168/65153/498328/84550/29715/309139/89821	Atp2c1/Cacnb2/Gpm6a/Grin2b/Itpr3/Mcoln2/Ncs1/Pkd2/Slc24a2/Slc8a1/Tpcn2/Trpc1
GO:0004559	alpha-mannosidase activity	2/1219	14/16869	0.268521402142779	0.612471748576879	297504/295319	Edem1/Man1a2
GO:0004659	prenyltransferase activity	2/1219	14/16869	0.268521402142779	0.612471748576879	29580/286972	Fdft1/Ptar1
GO:0005161	platelet-derived growth factor receptor binding	2/1219	14/16869	0.268521402142779	0.612471748576879	81515/24629	Lyn/Pdgfrb
GO:0005523	tropomyosin binding	2/1219	14/16869	0.268521402142779	0.612471748576879	25566/300838	Tmod1/Tmod3
GO:0005545	1-phosphatidylinositol binding	2/1219	14/16869	0.268521402142779	0.612471748576879	65178/499508	Snap91/Zfyve16
GO:0008553	proton-exporting ATPase activity, phosphorylative mechanism	2/1219	14/16869	0.268521402142779	0.612471748576879	170699/298103	Atp2c1/Atp6v1g1
GO:0015643	toxic substance binding	2/1219	14/16869	0.268521402142779	0.612471748576879	24587/286917	Nefh/Phax
GO:0019104	DNA N-glycosylase activity	2/1219	14/16869	0.268521402142779	0.612471748576879	114521/304577	Tdg/Ung
GO:0019211	phosphatase activator activity	2/1219	14/16869	0.268521402142779	0.612471748576879	24242/24484	Calm1/Igfbp3
GO:0030228	lipoprotein particle receptor activity	2/1219	14/16869	0.268521402142779	0.612471748576879	29184/140914	Cd36/Olr1
GO:0030553	cGMP binding	2/1219	14/16869	0.268521402142779	0.612471748576879	63885/140928	Pde10a/Pde11a
GO:0030898	actin-dependent ATPase activity	2/1219	14/16869	0.268521402142779	0.612471748576879	65261/25485	Myo1c/Myo1d
GO:0044548	S100 protein binding	2/1219	14/16869	0.268521402142779	0.612471748576879	81722/289144	Ager/Cacybp
GO:0050321	tau-protein kinase activity	2/1219	14/16869	0.268521402142779	0.612471748576879	170577/65248	Mark3/Prkaa1
GO:0052742	phosphatidylinositol kinase activity	2/1219	14/16869	0.268521402142779	0.612471748576879	361632/170911	Pik3c2a/Pik3ca
GO:0099511	voltage-gated calcium channel activity involved in regulation of cytosolic calcium levels	2/1219	14/16869	0.268521402142779	0.612471748576879	116600/65153	Cacnb2/Ncs1
GO:1990380	Lys48-specific deubiquitinase activity	2/1219	14/16869	0.268521402142779	0.612471748576879	310677/363445	Otud7b/Usp9x
GO:1990404	protein ADP-ribosylase activity	2/1219	14/16869	0.268521402142779	0.612471748576879	315760/290794	Parp16/Tnks
GO:0008234	cysteine-type peptidase activity	15/1219	173/16869	0.268695959686356	0.612471748576879	313391/287552/83685/306260/25402/315134/310677/94174/310306/304579/308959/303394/289584/316211/363445	Atg4c/Blmh/Capn6/Capn7/Casp3/Josd1/Otud7b/Tinagl1/Usp13/Usp30/Usp31/Usp32/Usp46/Usp49/Usp9x
GO:0008307	structural constituent of muscle	3/1219	25/16869	0.268962763980694	0.612471748576879	114489/64204/308709	Dag1/Plec/Synm
GO:0017134	fibroblast growth factor binding	3/1219	25/16869	0.268962763980694	0.612471748576879	25022/291671/25665	Fgfr2/Hspa9/Scn5a
GO:0097472	cyclin-dependent protein kinase activity	3/1219	25/16869	0.268962763980694	0.612471748576879	362316/314743/309804	Cdk14/Cdk17/Cdk19
GO:0008009	chemokine activity	4/1219	37/16869	0.277166864152228	0.623223181273883	24770/114492/287561/306748	Ccl2/Ccl28/Ccl7/Cxcl14
GO:0034062	5'-3' RNA polymerase activity	4/1219	37/16869	0.277166864152228	0.623223181273883	301246/117017/685465/362728	Polr1c/Polr2g/Polr3g/Twistnb
GO:0097747	RNA polymerase activity	4/1219	37/16869	0.277166864152228	0.623223181273883	301246/117017/685465/362728	Polr1c/Polr2g/Polr3g/Twistnb
GO:1901567	fatty acid derivative binding	4/1219	37/16869	0.277166864152228	0.623223181273883	289312/26759/81708/29219	Acbd3/Acot7/Aldh6a1/Snca
GO:0042165	neurotransmitter binding	6/1219	61/16869	0.277325213088768	0.623223181273883	56780/246295/25102/24410/25700/85426	Acpp/Cep104/Chrna5/Grin2b/Ide/Slc5a7
GO:0050840	extracellular matrix binding	6/1219	61/16869	0.277325213088768	0.623223181273883	114489/24414/24511/296708/116487/94174	Dag1/Grm1/Itgb1/Olfml2a/Tgfbi/Tinagl1
GO:0000030	mannosyltransferase activity	3/1219	26/16869	0.289142572943274	0.644141914127425	367083/315496/366478	Alg9/Dpy19l1/Pigv
GO:0005112	Notch binding	3/1219	26/16869	0.289142572943274	0.644141914127425	301555/311952/360801	Cul3/Galnt11/Ncor2
GO:0015605	organophosphate ester transmembrane transporter activity	3/1219	26/16869	0.289142572943274	0.644141914127425	300083/310791/501103	Slc25a17/Slc25a24/Slc35b2
GO:0031435	mitogen-activated protein kinase kinase kinase binding	3/1219	26/16869	0.289142572943274	0.644141914127425	363062/309168/81810	Dixdc1/Map3k11/Tgfbr2
GO:0140104	molecular carrier activity	5/1219	50/16869	0.29300994002653	0.649787838442879	291981/303029/311840/290280/361070	Nutf2/Ranbp17/Urm1/Xpo4/Xpo7
GO:0097718	disordered domain specific binding	4/1219	38/16869	0.293721592727416	0.649787838442879	24242/54241/290652/309651	Calm1/Cltc/Fkbp8/Ppil1
GO:0004551	nucleotide diphosphatase activity	2/1219	15/16869	0.296105850429667	0.649787838442879	84050/367323	Enpp2/Nudt12
GO:0015037	peptide disulfide oxidoreductase activity	2/1219	15/16869	0.296105850429667	0.649787838442879	64045/362776	Glrx/Glrx5
GO:0016307	phosphatidylinositol phosphate kinase activity	2/1219	15/16869	0.296105850429667	0.649787838442879	361632/170911	Pik3c2a/Pik3ca
GO:0070679	inositol 1,4,5 trisphosphate binding	2/1219	15/16869	0.296105850429667	0.649787838442879	25679/89821	Itpr3/Trpc1
GO:1990381	ubiquitin-specific protease binding	2/1219	15/16869	0.296105850429667	0.649787838442879	54241/294862	Cltc/March6
GO:0008094	DNA-dependent ATPase activity	8/1219	88/16869	0.302875304056868	0.663225879032843	311607/310461/85482/288079/313048/89809/361836/312398	Chd6/Dhx36/Nbn/Polq/Rbbp4/Rfc1/Slc25a16/Smarcad1
GO:0019783	ubiquitin-like protein-specific protease activity	9/1219	101/16869	0.306564475694742	0.665508453008773	315134/310677/310306/304579/308959/303394/289584/316211/363445	Josd1/Otud7b/Usp13/Usp30/Usp31/Usp32/Usp46/Usp49/Usp9x
GO:0045309	protein phosphorylated amino acid binding	5/1219	51/16869	0.307429668734538	0.665508453008773	54245/500564/25489/85385/56011	Crk/Ldlrap1/Nedd4/Shc1/Ywhab
GO:0005126	cytokine receptor binding	24/1219	296/16869	0.307897813487272	0.665508453008773	29263/24225/25402/24770/114492/287561/365395/306748/25639/314850/24410/362077/25205/25196/60427/81737/316348/306886/85385/303614/29591/81810/362788/303285	Acvr2a/Bdnf/Casp3/Ccl2/Ccl28/Ccl7/Clcf1/Cxcl14/Fkbp1a/Frs2/Grin2b/Il1f10/Il6st/Inhbb/Kitlg/Ntf3/Pdcl3/Ripk1/Shc1/Smurf2/Tgfbr1/Tgfbr2/Traf3/Traf4
GO:0003777	microtubule motor activity	7/1219	76/16869	0.309361779887258	0.665508453008773	500442/140734/308173/113886/309523/305012/296284	Dnai1/Dynll2/Kif13a/Kif1c/Kif20b/Kif26b/Kif3b
GO:0005328	neurotransmitter:sodium symporter activity	3/1219	27/16869	0.30942571910962	0.665508453008773	25549/85426/613226	Slc18a2/Slc5a7/Slc6a17
GO:0016645	oxidoreductase activity, acting on the CH-NH group of donors	3/1219	27/16869	0.30942571910962	0.665508453008773	361472/680308/364064	Mthfd1l/Mthfd2/Pycr2
GO:0051959	dynein light intermediate chain binding	3/1219	27/16869	0.30942571910962	0.665508453008773	306809/140734/306548	Bicd2/Dynll2/Hook3
GO:0070325	lipoprotein particle receptor binding	3/1219	27/16869	0.30942571910962	0.665508453008773	54241/500564/29216	Cltc/Ldlrap1/Lrp2
GO:0017147	Wnt-protein binding	4/1219	39/16869	0.310397808170596	0.665508453008773	282836/364754/89803/25232	Cthrc1/Fzd8/Sfrp4/Tyro3
GO:1990939	ATP-dependent microtubule motor activity	4/1219	39/16869	0.310397808170596	0.665508453008773	500442/140734/113886/309523	Dnai1/Dynll2/Kif1c/Kif20b
GO:0035591	signaling adaptor activity	5/1219	52/16869	0.321947140876529	0.68086420212631	691031/54245/314850/500564/360600	Cdc42se2/Crk/Frs2/Ldlrap1/Spag9
GO:0099516	ion antiporter activity	5/1219	52/16869	0.321947140876529	0.68086420212631	84550/24779/29715/24782/192215	Slc24a2/Slc4a1/Slc8a1/Slc9a1/Slc9a5
GO:0000339	RNA cap binding	2/1219	16/16869	0.323526514739668	0.68086420212631	117045/24948	Eif4e/Fmr1
GO:0004198	calcium-dependent cysteine-type endopeptidase activity	2/1219	16/16869	0.323526514739668	0.68086420212631	83685/306260	Capn6/Capn7
GO:0005123	death receptor binding	2/1219	16/16869	0.323526514739668	0.68086420212631	25402/306886	Casp3/Ripk1
GO:0015271	outward rectifier potassium channel activity	2/1219	16/16869	0.323526514739668	0.68086420212631	25468/498328	Kcna2/Pkd2
GO:0016411	acylglycerol O-acyltransferase activity	2/1219	16/16869	0.323526514739668	0.68086420212631	294324/252900	Agpat3/Dgat2
GO:0016594	glycine binding	2/1219	16/16869	0.323526514739668	0.68086420212631	246295/24410	Cep104/Grin2b
GO:0035240	dopamine binding	2/1219	16/16869	0.323526514739668	0.68086420212631	24316/24318	Drd1/Drd2
GO:0000062	fatty-acyl-CoA binding	3/1219	28/16869	0.329749908478754	0.688319422779838	289312/26759/81708	Acbd3/Acot7/Aldh6a1
GO:0008066	glutamate receptor activity	3/1219	28/16869	0.329749908478754	0.688319422779838	29627/24410/24414	Gria2/Grin2b/Grm1
GO:0036442	proton-exporting ATPase activity	3/1219	28/16869	0.329749908478754	0.688319422779838	170699/685232/298103	Atp2c1/Atp6v1a/Atp6v1g1
GO:0045499	chemorepellent activity	3/1219	28/16869	0.329749908478754	0.688319422779838	296787/246262/296789	Sema3c/Sema3d/Sema3e
GO:0005326	neurotransmitter transporter activity	5/1219	53/16869	0.336539069340827	0.701066174874298	266767/25549/85254/85426/613226	Slc17a8/Slc18a2/Slc44a1/Slc5a7/Slc6a17
GO:0004177	aminopeptidase activity	4/1219	41/16869	0.343971958813571	0.709969837721347	64017/64370/81707/65205	Enpep/Metap2/Mmp14/Mmp16
GO:0070405	ammonium ion binding	7/1219	79/16869	0.3450345707373	0.709969837721347	56780/25102/24316/24318/29579/304474/85426	Acpp/Chrna5/Drd1/Drd2/Esyt1/Pitpnm2/Slc5a7
GO:0005227	calcium activated cation channel activity	3/1219	29/16869	0.350057109423783	0.709969837721347	309135/315272/309407	Ano1/Ano6/Trpm3
GO:0005251	delayed rectifier potassium channel activity	3/1219	29/16869	0.350057109423783	0.709969837721347	25468/64358/63883	Kcna2/Kcna6/Kcne3
GO:0004724	magnesium-dependent protein serine/threonine phosphatase activity	2/1219	17/16869	0.350663096216435	0.709969837721347	259229/310506	Ppm1g/Ppm1l
GO:0005149	interleukin-1 receptor binding	2/1219	17/16869	0.350663096216435	0.709969837721347	24410/362077	Grin2b/Il1f10
GO:0008320	protein transmembrane transporter activity	2/1219	17/16869	0.350663096216435	0.709969837721347	300027/361273	Gpihbp1/Sec61a2
GO:0015288	porin activity	2/1219	17/16869	0.350663096216435	0.709969837721347	25293/83532	Aqp4/Vdac3
GO:0030676	Rac guanyl-nucleotide exchange factor activity	2/1219	17/16869	0.350663096216435	0.709969837721347	312912/295378	Prex2/Vav3
GO:0035173	histone kinase activity	2/1219	17/16869	0.350663096216435	0.709969837721347	65248/78975	Prkaa1/Prkaa2
GO:0042800	histone methyltransferase activity (H3-K4 specific)	2/1219	17/16869	0.350663096216435	0.709969837721347	290829/304794	Ash2l/Rbbp5
GO:0043024	ribosomal small subunit binding	2/1219	17/16869	0.350663096216435	0.709969837721347	363646/304577	Eral1/Ung
GO:0050145	nucleoside monophosphate kinase activity	2/1219	17/16869	0.350663096216435	0.709969837721347	24183/314416	Ak1/Ak7
GO:0070492	oligosaccharide binding	2/1219	17/16869	0.350663096216435	0.709969837721347	171162/25651	Reg3a/Selp
GO:0031593	polyubiquitin modification-dependent protein binding	5/1219	54/16869	0.351182743488261	0.709969837721347	310677/308267/114590/317396/293067	Otud7b/Tab2/Ubqln1/Ubqln2/Zfand6
GO:0005262	calcium channel activity	10/1219	119/16869	0.357662281645359	0.718824194226583	116600/306439/24410/25679/292168/65153/498328/84550/309139/89821	Cacnb2/Gpm6a/Grin2b/Itpr3/Mcoln2/Ncs1/Pkd2/Slc24a2/Tpcn2/Trpc1
GO:0016798	hydrolase activity, acting on glycosyl bonds	10/1219	119/16869	0.357662281645359	0.718824194226583	313339/114104/297504/360904/287751/295319/310864/83507/114521/304577	Acer2/Asah2/Edem1/Idua/Lyzl6/Man1a2/Manba/Parg/Tdg/Ung
GO:0030594	neurotransmitter receptor activity	10/1219	119/16869	0.357662281645359	0.718824194226583	25102/24316/24318/83633/29707/24922/29694/29627/24410/24414	Chrna5/Drd1/Drd2/Gabbr2/Gabra5/Gabrb3/Gabrr1/Gria2/Grin2b/Grm1
GO:0016887	ATPase activity	34/1219	439/16869	0.361601453874855	0.725321666268508	155192/309532/306600/24211/170699/685232/298103/311607/287765/310461/500442/140734/295649/291671/25700/308173/113886/309523/296284/287408/497974/65261/25485/85482/81531/288079/289990/363135/84014/313048/89809/361836/312398/311854	Abcg8/Atad1/Atp11a/Atp1a1/Atp2c1/Atp6v1a/Atp6v1g1/Chd6/Ddx5/Dhx36/Dnai1/Dynll2/Fign/Hspa9/Ide/Kif13a/Kif1c/Kif20b/Kif3b/Myh1/Myo19/Myo1c/Myo1d/Nbn/Pfn2/Polq/Psmc6/Rad54l2/Ralbp1/Rbbp4/Rfc1/Slc25a16/Smarcad1/Tor1b
GO:0015175	neutral amino acid transmembrane transporter activity	3/1219	30/16869	0.370293564775654	0.739866714055635	65042/287532/84551	Sfxn3/Slc43a2/Slc7a8
GO:0017080	sodium channel regulator activity	3/1219	30/16869	0.370293564775654	0.739866714055635	84488/25489/192107	Fgf13/Nedd4/Prss8
GO:0019955	cytokine binding	11/1219	134/16869	0.375625011393838	0.748675077408821	81722/29184/444986/25205/24511/54320/24684/266803/29591/81810/156767	Ager/Cd36/Il22ra2/Il6st/Itgb1/Pdpn/Prlr/Sostdc1/Tgfbr1/Tgfbr2/Tnfrsf1b
GO:0005521	lamin binding	2/1219	18/16869	0.377413510386923	0.748675077408821	117282/171366	Hnrnpk/Ppp4c
GO:0051184	cofactor transmembrane transporter activity	2/1219	18/16869	0.377413510386923	0.748675077408821	50621/300083	Slc23a1/Slc25a17
GO:0016790	thiolester hydrolase activity	4/1219	43/16869	0.377618003990038	0.748675077408821	361601/26759/81708/29411	Abhd17c/Acot7/Aldh6a1/Ppt1
GO:0004553	hydrolase activity, hydrolyzing O-glycosyl compounds	8/1219	95/16869	0.380243532622759	0.748682540511772	313339/114104/297504/360904/287751/295319/310864/83507	Acer2/Asah2/Edem1/Idua/Lyzl6/Man1a2/Manba/Parg
GO:0001098	basal transcription machinery binding	5/1219	56/16869	0.380537766452916	0.748682540511772	362844/303918/117280/361531/311591	Brd4/Gtf2e1/Hnrnpu/Paf1/Rprd1b
GO:0001099	basal RNA polymerase II transcription machinery binding	5/1219	56/16869	0.380537766452916	0.748682540511772	362844/303918/117280/361531/311591	Brd4/Gtf2e1/Hnrnpu/Paf1/Rprd1b
GO:0008146	sulfotransferase activity	5/1219	56/16869	0.380537766452916	0.748682540511772	691394/291770/292155/293451/294449	Chst14/Chst9/Hs2st1/Hs3st2/Hs3st5
GO:0008187	poly-pyrimidine tract binding	3/1219	31/16869	0.390409758176323	0.765173323753977	24948/117280/170843	Fmr1/Hnrnpu/Khdrbs2
GO:0015248	sterol transporter activity	3/1219	31/16869	0.390409758176323	0.765173323753977	155192/314824/502348	Abcg8/Osbpl8/Stard5
GO:0004812	aminoacyl-tRNA ligase activity	4/1219	44/16869	0.394389838134858	0.766053792429228	362227/313429/287191/294810	Dtd1/Pars2/Rars/Tars
GO:0016875	ligase activity, forming carbon-oxygen bonds	4/1219	44/16869	0.394389838134858	0.766053792429228	362227/313429/287191/294810	Dtd1/Pars2/Rars/Tars
GO:1901505	carbohydrate derivative transmembrane transporter activity	4/1219	44/16869	0.394389838134858	0.766053792429228	300083/310791/501103/295245	Slc25a17/Slc25a24/Slc35b2/Slc50a1
GO:0005230	extracellular ligand-gated ion channel activity	6/1219	70/16869	0.394588564941637	0.766053792429228	25102/29707/24922/29694/29627/24410	Chrna5/Gabra5/Gabrb3/Gabrr1/Gria2/Grin2b
GO:0015370	solute:sodium symporter activity	6/1219	70/16869	0.394588564941637	0.766053792429228	25549/29502/50621/84395/85426/613226	Slc18a2/Slc20a2/Slc23a1/Slc34a2/Slc5a7/Slc6a17
GO:0008509	anion transmembrane transporter activity	24/1219	311/16869	0.399140948927156	0.766343008083142	309135/315272/94272/65160/29707/24922/29694/65042/171373/691209/266767/25549/50621/300083/310791/25351/501925/84395/501103/287532/24779/29485/84551/83532	Ano1/Ano6/Clic5/Clns1a/Gabra5/Gabrb3/Gabrr1/Sfxn3/Slc12a5/Slc12a6/Slc17a8/Slc18a2/Slc23a1/Slc25a17/Slc25a24/Slc2a2/Slc2a9/Slc34a2/Slc35b2/Slc43a2/Slc4a1/Slc7a3/Slc7a8/Vdac3
GO:0001222	transcription corepressor binding	2/1219	19/16869	0.403691886439124	0.766343008083142	29138/690244	Bsn/Sumo2
GO:0004032	alditol:NADP+ 1-oxidoreductase activity	2/1219	19/16869	0.403691886439124	0.766343008083142	24192/192242	Akr1b1/Akr1d1
GO:0004550	nucleoside diphosphate kinase activity	2/1219	19/16869	0.403691886439124	0.766343008083142	24183/314416	Ak1/Ak7
GO:0004970	ionotropic glutamate receptor activity	2/1219	19/16869	0.403691886439124	0.766343008083142	29627/24410	Gria2/Grin2b
GO:0008329	signaling pattern recognition receptor activity	2/1219	19/16869	0.403691886439124	0.766343008083142	29184/361289	Cd36/Colec12
GO:0008565	protein transporter activity	2/1219	19/16869	0.403691886439124	0.766343008083142	300027/361273	Gpihbp1/Sec61a2
GO:0015299	solute:proton antiporter activity	2/1219	19/16869	0.403691886439124	0.766343008083142	24782/192215	Slc9a1/Slc9a5
GO:0015645	fatty acid ligase activity	2/1219	19/16869	0.403691886439124	0.766343008083142	113976/311839	Acsl4/Slc27a4
GO:0031489	myosin V binding	2/1219	19/16869	0.403691886439124	0.766343008083142	363123/117103	Rab6b/Rab8a
GO:0036041	long-chain fatty acid binding	2/1219	19/16869	0.403691886439124	0.766343008083142	29184/29219	Cd36/Snca
GO:0048038	quinone binding	2/1219	19/16869	0.403691886439124	0.766343008083142	362810/363061	Coq10a/Sdhd
GO:0033293	monocarboxylic acid binding	6/1219	71/16869	0.407768655958765	0.770416976444366	360678/29184/312495/29611/29219/502348	Arhgdia/Cd36/Cyp26b1/Dbt/Snca/Stard5
GO:0016278	lysine N-methyltransferase activity	5/1219	58/16869	0.40984441733488	0.770416976444366	290829/303547/304794/316013/297514	Ash2l/Ezh1/Rbbp5/Setd2/Setd5
GO:0016279	protein-lysine N-methyltransferase activity	5/1219	58/16869	0.40984441733488	0.770416976444366	290829/303547/304794/316013/297514	Ash2l/Ezh1/Rbbp5/Setd2/Setd5
GO:0042054	histone methyltransferase activity	5/1219	58/16869	0.40984441733488	0.770416976444366	290829/303547/304794/316013/297514	Ash2l/Ezh1/Rbbp5/Setd2/Setd5
GO:0015662	ATPase activity, coupled to transmembrane movement of ions, phosphorylative mechanism	3/1219	32/16869	0.410360342799083	0.770416976444366	24211/170699/298103	Atp1a1/Atp2c1/Atp6v1g1
GO:0042562	hormone binding	9/1219	111/16869	0.410429395269165	0.770416976444366	24211/25102/25051/25060/25700/29216/24413/24684/85385	Atp1a1/Chrna5/Glp1r/Hk3/Ide/Lrp2/Nr3c1/Prlr/Shc1
GO:0005504	fatty acid binding	4/1219	45/16869	0.41108909746009	0.770416976444366	360678/29184/29611/29219	Arhgdia/Cd36/Dbt/Snca
GO:0016667	oxidoreductase activity, acting on a sulfur group of donors	5/1219	59/16869	0.424430610232228	0.791536532265448	295690/27100/64045/362776/362751	Dnajc10/Gfer/Glrx/Glrx5/Tmx1
GO:0003678	DNA helicase activity	4/1219	46/16869	0.427689027331164	0.791536532265448	310461/292058/85482/361836	Dhx36/Gins2/Nbn/Slc25a16
GO:0032813	tumor necrosis factor receptor superfamily binding	4/1219	46/16869	0.427689027331164	0.791536532265448	25402/306886/362788/303285	Casp3/Ripk1/Traf3/Traf4
GO:0008373	sialyltransferase activity	2/1219	20/16869	0.429426760173567	0.791536532265448	363040/29758	St3gal4/St6galnac3
GO:0017127	cholesterol transporter activity	2/1219	20/16869	0.429426760173567	0.791536532265448	155192/502348	Abcg8/Stard5
GO:0038187	pattern recognition receptor activity	2/1219	20/16869	0.429426760173567	0.791536532265448	29184/361289	Cd36/Colec12
GO:0043142	single-stranded DNA-dependent ATPase activity	2/1219	20/16869	0.429426760173567	0.791536532265448	288079/361836	Polq/Slc25a16
GO:0051371	muscle alpha-actinin binding	2/1219	20/16869	0.429426760173567	0.791536532265448	309760/498328	Mypn/Pkd2
GO:0099095	ligand-gated anion channel activity	2/1219	20/16869	0.429426760173567	0.791536532265448	29707/24922	Gabra5/Gabrb3
GO:0001968	fibronectin binding	3/1219	33/16869	0.430104039491979	0.791536532265448	24414/24484/24511	Grm1/Igfbp3/Itgb1
GO:0015291	secondary active transmembrane transporter activity	17/1219	221/16869	0.430836340347016	0.791536532265448	65042/171373/691209/266767/25549/29502/50621/84550/245959/171147/84395/24779/85426/613226/29715/24782/192215	Sfxn3/Slc12a5/Slc12a6/Slc17a8/Slc18a2/Slc20a2/Slc23a1/Slc24a2/Slc25a3/Slc2a13/Slc34a2/Slc4a1/Slc5a7/Slc6a17/Slc8a1/Slc9a1/Slc9a5
GO:0016782	transferase activity, transferring sulfur-containing groups	6/1219	73/16869	0.434038953165258	0.795996437322715	691394/291770/292155/293451/294449/84594	Chst14/Chst9/Hs2st1/Hs3st2/Hs3st5/Nfs1
GO:0001786	phosphatidylserine binding	5/1219	60/16869	0.438947607259102	0.803563623271119	24590/314824/192189/64440/313494	Mme/Osbpl8/Syt17/Syt4/Tln1
GO:0008081	phosphoric diester hydrolase activity	7/1219	87/16869	0.441439284927122	0.806687091850808	84050/63885/140928/307401/81744/310358/24679	Enpp2/Pde10a/Pde11a/Pde6a/Pde7a/Plcxd3/Prkar2b
GO:0070888	E-box binding	4/1219	47/16869	0.444164559098546	0.810225581162001	297893/29577/25094/252855	Hdac1/Hes1/Mitf/Sfpq
GO:0001091	RNA polymerase II basal transcription factor binding	2/1219	21/16869	0.454559443120037	0.821888288880771	303918/117280	Gtf2e1/Hnrnpu
GO:0016500	protein-hormone receptor activity	2/1219	21/16869	0.454559443120037	0.821888288880771	60663/286994	Insrr/Lgr4
GO:0030371	translation repressor activity	2/1219	21/16869	0.454559443120037	0.821888288880771	24948/361309	Fmr1/Paip2
GO:0047617	acyl-CoA hydrolase activity	2/1219	21/16869	0.454559443120037	0.821888288880771	26759/29411	Acot7/Ppt1
GO:1901338	catecholamine binding	2/1219	21/16869	0.454559443120037	0.821888288880771	24316/24318	Drd1/Drd2
GO:0030331	estrogen receptor binding	4/1219	48/16869	0.460492312178653	0.831152204934053	24414/304157/140938/83805	Grm1/Nrip1/Psmc3ip/Src
GO:0038024	cargo receptor activity	7/1219	89/16869	0.465336662506312	0.838422372621023	29184/79128/84050/500564/140914/65178/94174	Cd36/Dab2/Enpp2/Ldlrap1/Olr1/Snap91/Tinagl1
GO:0035326	enhancer binding	10/1219	130/16869	0.466455163239489	0.838965766457015	367092/311508/497985/24459/315341/362051/252855/140586/24790/304935	Arid3b/Gzf1/Hoxb7/Hoxc4/Hoxc5/Lmo4/Sfpq/Sox9/Sp1/Tbx19
GO:0005201	extracellular matrix structural constituent	5/1219	62/16869	0.467705993751186	0.839744852416903	366474/84032/290905/305104/362584	Col16a1/Col3a1/Col4a1/Col9a1/Col9a2
GO:0005231	excitatory extracellular ligand-gated ion channel activity	3/1219	35/16869	0.468825213896308	0.84028533101485	25102/29627/24410	Chrna5/Gria2/Grin2b
GO:0005546	phosphatidylinositol-4,5-bisphosphate binding	6/1219	76/16869	0.473020322788954	0.845320791625803	79128/362317/500564/81531/295678/65178	Dab2/Krit1/Ldlrap1/Pfn2/Sestd1/Snap91
GO:0015078	proton transmembrane transporter activity	10/1219	131/16869	0.476273680618056	0.845320791625803	63866/170699/685232/298103/360229/681024/245959/171147/24782/192215	Asic5/Atp2c1/Atp6v1a/Atp6v1g1/Cox8c/Ndufa4/Slc25a3/Slc2a13/Slc9a1/Slc9a5
GO:0001871	pattern binding	2/1219	22/16869	0.479042551826891	0.845320791625803	84050/94174	Enpp2/Tinagl1
GO:0003950	NAD+ ADP-ribosyltransferase activity	2/1219	22/16869	0.479042551826891	0.845320791625803	315760/290794	Parp16/Tnks
GO:0008143	poly(A) binding	2/1219	22/16869	0.479042551826891	0.845320791625803	117280/170843	Hnrnpu/Khdrbs2
GO:0015295	solute:proton symporter activity	2/1219	22/16869	0.479042551826891	0.845320791625803	245959/171147	Slc25a3/Slc2a13
GO:0016405	CoA-ligase activity	2/1219	22/16869	0.479042551826891	0.845320791625803	113976/311839	Acsl4/Slc27a4
GO:0030247	polysaccharide binding	2/1219	22/16869	0.479042551826891	0.845320791625803	84050/94174	Enpp2/Tinagl1
GO:0070530	K63-linked polyubiquitin modification-dependent protein binding	2/1219	22/16869	0.479042551826891	0.845320791625803	310677/308267	Otud7b/Tab2
GO:0033613	activating transcription factor binding	6/1219	77/16869	0.485851625394458	0.850883641439511	363519/297893/24459/309957/295327/313323	Hcfc1/Hdac1/Hoxc4/Mef2a/Nhlh2/Psip1
GO:0001965	G-protein alpha-subunit binding	3/1219	36/16869	0.487739243838339	0.850883641439511	24316/25743/29480	Drd1/Kcnj6/Rgs4
GO:0005245	voltage-gated calcium channel activity	4/1219	50/16869	0.49261933684957	0.850883641439511	116600/65153/498328/309139	Cacnb2/Ncs1/Pkd2/Tpcn2
GO:0016763	transferase activity, transferring pentosyl groups	4/1219	50/16869	0.49261933684957	0.850883641439511	300173/315760/290029/290794	Gxylt1/Parp16/Pnp/Tnks
GO:0001223	transcription coactivator binding	2/1219	23/16869	0.502838682719036	0.850883641439511	304758/83474	Ccnt2/Tfam
GO:0003887	DNA-directed DNA polymerase activity	2/1219	23/16869	0.502838682719036	0.850883641439511	293144/288079	Pold3/Polq
GO:0016289	CoA hydrolase activity	2/1219	23/16869	0.502838682719036	0.850883641439511	26759/29411	Acot7/Ppt1
GO:0016799	hydrolase activity, hydrolyzing N-glycosyl compounds	2/1219	23/16869	0.502838682719036	0.850883641439511	114521/304577	Tdg/Ung
GO:0051861	glycolipid binding	2/1219	23/16869	0.502838682719036	0.850883641439511	81515/500132	Lyn/Plekha8
GO:0071837	HMG box domain binding	2/1219	23/16869	0.502838682719036	0.850883641439511	24459/24790	Hoxc4/Sp1
GO:0001158	enhancer sequence-specific DNA binding	9/1219	120/16869	0.504076354677298	0.850883641439511	367092/311508/497985/24459/315341/362051/252855/140586/304935	Arid3b/Gzf1/Hoxb7/Hoxc4/Hoxc5/Lmo4/Sfpq/Sox9/Tbx19
GO:0001103	RNA polymerase II repressing transcription factor binding	3/1219	37/16869	0.506319159692996	0.850883641439511	297893/310086/24790	Hdac1/Mier3/Sp1
GO:0030551	cyclic nucleotide binding	3/1219	37/16869	0.506319159692996	0.850883641439511	63885/140928/24679	Pde10a/Pde11a/Prkar2b
GO:0043014	alpha-tubulin binding	3/1219	37/16869	0.506319159692996	0.850883641439511	500282/316013/29219	Arl8b/Setd2/Snca
GO:0017137	Rab GTPase binding	12/1219	163/16869	0.516708488022137	0.850883641439511	171494/171126/306809/311913/25183/25037/84556/116839/288743/360956/501088/680133	Ap1g1/Ap3m1/Bicd2/Dennd1a/Gdi1/Mobp/Rims1/Rims2/Sgsm1/Tbc1d14/Tbc1d5/Tbc1d8
GO:0005548	phospholipid transporter activity	5/1219	66/16869	0.523695105824926	0.850883641439511	315272/306600/314824/304474/500132	Ano6/Atp11a/Osbpl8/Pitpnm2/Plekha8
GO:0043178	alcohol binding	6/1219	80/16869	0.523702883036066	0.850883641439511	25679/314824/65178/502348/363071/89821	Itpr3/Osbpl8/Snap91/Stard5/Stra6/Trpc1
GO:0005544	calcium-dependent phospholipid binding	4/1219	52/16869	0.52391624456715	0.850883641439511	362461/29579/192189/64440	C2cd5/Esyt1/Syt17/Syt4
GO:1902936	phosphatidylinositol bisphosphate binding	8/1219	108/16869	0.524082472626662	0.850883641439511	366311/79128/362317/500564/81531/361659/295678/65178	Clvs1/Dab2/Krit1/Ldlrap1/Pfn2/Plekha1/Sestd1/Snap91
GO:0016409	palmitoyltransferase activity	3/1219	38/16869	0.524541808290046	0.850883641439511	366697/362613/302808	Sptlc2/Zdhhc18/Zdhhc9
GO:0071949	FAD binding	3/1219	38/16869	0.524541808290046	0.850883641439511	365345/306819/313520	Cyb5r2/Kdm1b/Mmachc
GO:0017056	structural constituent of nuclear pore	2/1219	24/16869	0.525919219192238	0.850883641439511	81738/291981	Nup98/Nutf2
GO:0030552	cAMP binding	2/1219	24/16869	0.525919219192238	0.850883641439511	63885/24679	Pde10a/Prkar2b
GO:0031683	G-protein beta/gamma-subunit complex binding	2/1219	24/16869	0.525919219192238	0.850883641439511	25643/50664	Gnai3/Gnao1
GO:0031690	adrenergic receptor binding	2/1219	24/16869	0.525919219192238	0.850883641439511	25489/24672	Nedd4/Ppp2ca
GO:0051537	2 iron, 2 sulfur cluster binding	2/1219	24/16869	0.525919219192238	0.850883641439511	362776/361871	Glrx5/Rfesd
GO:0004143	diacylglycerol kinase activity	1/1219	10/16869	0.527763271272608	0.850883641439511	54248	Dgkb
GO:0004438	phosphatidylinositol-3-phosphatase activity	1/1219	10/16869	0.527763271272608	0.850883641439511	85238	Synj1
GO:0005068	transmembrane receptor protein tyrosine kinase adaptor activity	1/1219	10/16869	0.527763271272608	0.850883641439511	314850	Frs2
GO:0005388	calcium-transporting ATPase activity	1/1219	10/16869	0.527763271272608	0.850883641439511	170699	Atp2c1
GO:0008331	high voltage-gated calcium channel activity	1/1219	10/16869	0.527763271272608	0.850883641439511	116600	Cacnb2
GO:0008429	phosphatidylethanolamine binding	1/1219	10/16869	0.527763271272608	0.850883641439511	29579	Esyt1
GO:0015378	sodium:chloride symporter activity	1/1219	10/16869	0.527763271272608	0.850883641439511	25549	Slc18a2
GO:0016670	oxidoreductase activity, acting on a sulfur group of donors, oxygen as acceptor	1/1219	10/16869	0.527763271272608	0.850883641439511	27100	Gfer
GO:0016671	oxidoreductase activity, acting on a sulfur group of donors, disulfide as acceptor	1/1219	10/16869	0.527763271272608	0.850883641439511	295690	Dnajc10
GO:0016783	sulfurtransferase activity	1/1219	10/16869	0.527763271272608	0.850883641439511	84594	Nfs1
GO:0016884	carbon-nitrogen ligase activity, with glutamine as amido-N-donor	1/1219	10/16869	0.527763271272608	0.850883641439511	360821	Gatc
GO:0017128	phospholipid scramblase activity	1/1219	10/16869	0.527763271272608	0.850883641439511	315272	Ano6
GO:0019841	retinol binding	1/1219	10/16869	0.527763271272608	0.850883641439511	363071	Stra6
GO:0030346	protein phosphatase 2B binding	1/1219	10/16869	0.527763271272608	0.850883641439511	24782	Slc9a1
GO:0031078	histone deacetylase activity (H3-K14 specific)	1/1219	10/16869	0.527763271272608	0.850883641439511	297893	Hdac1
GO:0032041	NAD-dependent histone deacetylase activity (H3-K14 specific)	1/1219	10/16869	0.527763271272608	0.850883641439511	297893	Hdac1
GO:0033204	ribonuclease P RNA binding	1/1219	10/16869	0.527763271272608	0.850883641439511	361020	Rpp14
GO:0033691	sialic acid binding	1/1219	10/16869	0.527763271272608	0.850883641439511	25651	Selp
GO:0035197	siRNA binding	1/1219	10/16869	0.527763271272608	0.850883641439511	24948	Fmr1
GO:0045159	myosin II binding	1/1219	10/16869	0.527763271272608	0.850883641439511	317391	Shroom4
GO:0047429	nucleoside-triphosphate diphosphatase activity	1/1219	10/16869	0.527763271272608	0.850883641439511	497778	Dut
GO:0050542	icosanoid binding	1/1219	10/16869	0.527763271272608	0.850883641439511	29219	Snca
GO:0050543	icosatetraenoic acid binding	1/1219	10/16869	0.527763271272608	0.850883641439511	29219	Snca
GO:0061575	cyclin-dependent protein serine/threonine kinase activator activity	1/1219	10/16869	0.527763271272608	0.850883641439511	304758	Ccnt2
GO:0070016	armadillo repeat domain binding	1/1219	10/16869	0.527763271272608	0.850883641439511	503000	Ctnnbip1
GO:0070513	death domain binding	1/1219	10/16869	0.527763271272608	0.850883641439511	306886	Ripk1
GO:0097157	pre-mRNA intronic binding	1/1219	10/16869	0.527763271272608	0.850883641439511	140586	Sox9
GO:0097371	MDM2/MDM4 family protein binding	1/1219	10/16869	0.527763271272608	0.850883641439511	246334	Tp63
GO:0098879	structural constituent of postsynaptic specialization	1/1219	10/16869	0.527763271272608	0.850883641439511	171093	Shank2
GO:0042623	ATPase activity, coupled	25/1219	346/16869	0.530638700270723	0.852606729870204	155192/306600/24211/170699/685232/298103/311607/287765/310461/500442/140734/295649/291671/113886/309523/65261/25485/85482/288079/289990/84014/313048/89809/361836/312398	Abcg8/Atp11a/Atp1a1/Atp2c1/Atp6v1a/Atp6v1g1/Chd6/Ddx5/Dhx36/Dnai1/Dynll2/Fign/Hspa9/Kif1c/Kif20b/Myo1c/Myo1d/Nbn/Polq/Psmc6/Ralbp1/Rbbp4/Rfc1/Slc25a16/Smarcad1
GO:1901618	organic hydroxy compound transmembrane transporter activity	3/1219	39/16869	0.542387141633333	0.852606729870204	25549/171147/363071	Slc18a2/Slc2a13/Stra6
GO:0001671	ATPase activator activity	2/1219	25/16869	0.54826325877585	0.852606729870204	361384/295690	Dnajb1/Dnajc10
GO:0008106	alcohol dehydrogenase (NADP+) activity	2/1219	25/16869	0.54826325877585	0.852606729870204	24192/192242	Akr1b1/Akr1d1
GO:0016878	acid-thiol ligase activity	2/1219	25/16869	0.54826325877585	0.852606729870204	113976/311839	Acsl4/Slc27a4
GO:0019865	immunoglobulin binding	2/1219	25/16869	0.54826325877585	0.852606729870204	25441/29627	Fcer1g/Gria2
GO:0030547	receptor inhibitor activity	2/1219	25/16869	0.54826325877585	0.852606729870204	295445/497778	Dkk2/Dut
GO:0031210	phosphatidylcholine binding	2/1219	25/16869	0.54826325877585	0.852606729870204	29579/304474	Esyt1/Pitpnm2
GO:0043539	protein serine/threonine kinase activator activity	2/1219	25/16869	0.54826325877585	0.852606729870204	24483/315760	Igf2/Parp16
GO:0046625	sphingolipid binding	2/1219	25/16869	0.54826325877585	0.852606729870204	81515/500132	Lyn/Plekha8
GO:0050997	quaternary ammonium group binding	2/1219	25/16869	0.54826325877585	0.852606729870204	29579/304474	Esyt1/Pitpnm2
GO:0051287	NAD binding	5/1219	68/16869	0.550715744814411	0.852606729870204	24399/79242/114096/24788/246232	Glud1/Hpgd/Idh3a/Sord/Uxs1
GO:0005496	steroid binding	7/1219	97/16869	0.557778710590791	0.852606729870204	24211/83839/360896/24413/314824/24249/502348	Atp1a1/Calb1/Esrrg/Nr3c1/Osbpl8/S100g/Stard5
GO:0019903	protein phosphatase binding	12/1219	168/16869	0.559820622389564	0.852606729870204	309969/83501/310760/24316/24948/309513/24672/85385/24782/299827/362788/114122	Ap3b1/Cdh2/Cttnbp2nl/Drd1/Fmr1/Ppp1r3c/Ppp2ca/Shc1/Slc9a1/Tbk1/Traf3/Vcan
GO:0051721	protein phosphatase 2A binding	3/1219	40/16869	0.559838032670993	0.852606729870204	310760/24672/85385	Cttnbp2nl/Ppp2ca/Shc1
GO:0003796	lysozyme activity	1/1219	11/16869	0.56190862819287	0.852606729870204	287751	Lyzl6
GO:0003841	1-acylglycerol-3-phosphate O-acyltransferase activity	1/1219	11/16869	0.56190862819287	0.852606729870204	294324	Agpat3
GO:0004526	ribonuclease P activity	1/1219	11/16869	0.56190862819287	0.852606729870204	361020	Rpp14
GO:0004861	cyclin-dependent protein serine/threonine kinase inhibitor activity	1/1219	11/16869	0.56190862819287	0.852606729870204	25402	Casp3
GO:0004955	prostaglandin receptor activity	1/1219	11/16869	0.56190862819287	0.852606729870204	79242	Hpgd
GO:0005391	sodium:potassium-exchanging ATPase activity	1/1219	11/16869	0.56190862819287	0.852606729870204	24211	Atp1a1
GO:0008503	benzodiazepine receptor activity	1/1219	11/16869	0.56190862819287	0.852606729870204	29707	Gabra5
GO:0008556	potassium-transporting ATPase activity	1/1219	11/16869	0.56190862819287	0.852606729870204	24211	Atp1a1
GO:0015114	phosphate ion transmembrane transporter activity	1/1219	11/16869	0.56190862819287	0.852606729870204	84395	Slc34a2
GO:0015174	basic amino acid transmembrane transporter activity	1/1219	11/16869	0.56190862819287	0.852606729870204	29485	Slc7a3
GO:0016857	racemase and epimerase activity, acting on carbohydrates and derivatives	1/1219	11/16869	0.56190862819287	0.852606729870204	365583	Dse
GO:0017154	semaphorin receptor activity	1/1219	11/16869	0.56190862819287	0.852606729870204	289392	Plxna2
GO:0019870	potassium channel inhibitor activity	1/1219	11/16869	0.56190862819287	0.852606729870204	116477	Wnk1
GO:0030955	potassium ion binding	1/1219	11/16869	0.56190862819287	0.852606729870204	24211	Atp1a1
GO:0042285	xylosyltransferase activity	1/1219	11/16869	0.56190862819287	0.852606729870204	300173	Gxylt1
GO:0043008	ATP-dependent protein binding	1/1219	11/16869	0.56190862819287	0.852606729870204	116470	Stx1a
GO:0043208	glycosphingolipid binding	1/1219	11/16869	0.56190862819287	0.852606729870204	81515	Lyn
GO:0047086	ketosteroid monooxygenase activity	1/1219	11/16869	0.56190862819287	0.852606729870204	192242	Akr1d1
GO:0070411	I-SMAD binding	1/1219	11/16869	0.56190862819287	0.852606729870204	29591	Tgfbr1
GO:0070990	snRNP binding	1/1219	11/16869	0.56190862819287	0.852606729870204	171365	Snrpb
GO:0002020	protease binding	10/1219	140/16869	0.56235838006089	0.852606729870204	83477/117028/25402/54241/84032/25584/54281/24511/294862/315523	Bcl10/Bin1/Casp3/Cltc/Col3a1/F3/Furin/Itgb1/March6/Nfrkb
GO:0000049	tRNA binding	4/1219	55/16869	0.569031069942889	0.852606729870204	362227/287191/301419/314879	Dtd1/Rars/Tyw5/Xpot
GO:0008235	metalloexopeptidase activity	4/1219	55/16869	0.569031069942889	0.852606729870204	64017/64370/81707/65205	Enpep/Metap2/Mmp14/Mmp16
GO:0035925	mRNA 3'-UTR AU-rich region binding	2/1219	26/16869	0.569856649261898	0.852606729870204	310461/363854	Dhx36/Elavl1
GO:0046966	thyroid hormone receptor binding	2/1219	26/16869	0.569856649261898	0.852606729870204	140938/316575	Psmc3ip/Trip12
GO:0080025	phosphatidylinositol-3,5-bisphosphate binding	2/1219	26/16869	0.569856649261898	0.852606729870204	366311/295678	Clvs1/Sestd1
GO:0001784	phosphotyrosine residue binding	3/1219	41/16869	0.576880091133422	0.852606729870204	54245/500564/85385	Crk/Ldlrap1/Shc1
GO:0004879	nuclear receptor activity	3/1219	41/16869	0.576880091133422	0.852606729870204	360896/24413/685072	Esrrg/Nr3c1/Rarg
GO:0043531	ADP binding	3/1219	41/16869	0.576880091133422	0.852606729870204	24211/315447/24399	Atp1a1/Chordc1/Glud1
GO:0098531	transcription factor activity, direct ligand regulated sequence-specific DNA binding	3/1219	41/16869	0.576880091133422	0.852606729870204	360896/24413/685072	Esrrg/Nr3c1/Rarg
GO:0140101	catalytic activity, acting on a tRNA	8/1219	114/16869	0.586594103232149	0.852606729870204	362227/291978/360821/313429/287191/361020/294810/291324	Dtd1/Dus2/Gatc/Pars2/Rars/Rpp14/Tars/Trdmt1
GO:0008083	growth factor activity	10/1219	143/16869	0.589781341391666	0.852606729870204	24225/305604/84488/60464/27100/24483/25196/60427/81737/24924	Bdnf/Efemp1/Fgf13/Fgf16/Gfer/Igf2/Inhbb/Kitlg/Ntf3/Ptn
GO:0008266	poly(U) RNA binding	2/1219	27/16869	0.59069112367408	0.852606729870204	24948/170843	Fmr1/Khdrbs2
GO:0043325	phosphatidylinositol-3,4-bisphosphate binding	2/1219	27/16869	0.59069112367408	0.852606729870204	361659/295678	Plekha1/Sestd1
GO:0008374	O-acyltransferase activity	3/1219	42/16869	0.593501481132587	0.852606729870204	294324/83842/252900	Agpat3/Crot/Dgat2
GO:0000014	single-stranded DNA endodeoxyribonuclease activity	1/1219	12/16869	0.593586963833687	0.852606729870204	29497	Ptbp1
GO:0000900	translation repressor activity, mRNA regulatory element binding	1/1219	12/16869	0.593586963833687	0.852606729870204	361309	Paip2
GO:0004016	adenylate cyclase activity	1/1219	12/16869	0.593586963833687	0.852606729870204	64532	Adcy5
GO:0004115	3',5'-cyclic-AMP phosphodiesterase activity	1/1219	12/16869	0.593586963833687	0.852606729870204	81744	Pde7a
GO:0004954	prostanoid receptor activity	1/1219	12/16869	0.593586963833687	0.852606729870204	79242	Hpgd
GO:0005172	vascular endothelial growth factor receptor binding	1/1219	12/16869	0.593586963833687	0.852606729870204	316348	Pdcl3
GO:0005381	iron ion transmembrane transporter activity	1/1219	12/16869	0.593586963833687	0.852606729870204	306009	Slc39a14
GO:0005452	inorganic anion exchanger activity	1/1219	12/16869	0.593586963833687	0.852606729870204	24779	Slc4a1
GO:0005536	glucose binding	1/1219	12/16869	0.593586963833687	0.852606729870204	25060	Hk3
GO:0008174	mRNA methyltransferase activity	1/1219	12/16869	0.593586963833687	0.852606729870204	292016	Cmtr2
GO:0008417	fucosyltransferase activity	1/1219	12/16869	0.593586963833687	0.852606729870204	60670	Fut4
GO:0008525	phosphatidylcholine transporter activity	1/1219	12/16869	0.593586963833687	0.852606729870204	304474	Pitpnm2
GO:0015279	store-operated calcium channel activity	1/1219	12/16869	0.593586963833687	0.852606729870204	89821	Trpc1
GO:0015373	anion:sodium symporter activity	1/1219	12/16869	0.593586963833687	0.852606729870204	25549	Slc18a2
GO:0015651	quaternary ammonium group transmembrane transporter activity	1/1219	12/16869	0.593586963833687	0.852606729870204	117035	Slc25a20
GO:0016004	phospholipase activator activity	1/1219	12/16869	0.593586963833687	0.852606729870204	25402	Casp3
GO:0016653	oxidoreductase activity, acting on NAD(P)H, heme protein as acceptor	1/1219	12/16869	0.593586963833687	0.852606729870204	365345	Cyb5r2
GO:0016813	hydrolase activity, acting on carbon-nitrogen (but not peptide) bonds, in linear amidines	1/1219	12/16869	0.593586963833687	0.852606729870204	64157	Ddah1
GO:0031404	chloride ion binding	1/1219	12/16869	0.593586963833687	0.852606729870204	114521	Tdg
GO:0031994	insulin-like growth factor I binding	1/1219	12/16869	0.593586963833687	0.852606729870204	24484	Igfbp3
GO:0032036	myosin heavy chain binding	1/1219	12/16869	0.593586963833687	0.852606729870204	116470	Stx1a
GO:0036122	BMP binding	1/1219	12/16869	0.593586963833687	0.852606729870204	266803	Sostdc1
GO:0042171	lysophosphatidic acid acyltransferase activity	1/1219	12/16869	0.593586963833687	0.852606729870204	294324	Agpat3
GO:0046624	sphingolipid transporter activity	1/1219	12/16869	0.593586963833687	0.852606729870204	500132	Plekha8
GO:0046935	1-phosphatidylinositol-3-kinase regulator activity	1/1219	12/16869	0.593586963833687	0.852606729870204	500616	Socs5
GO:0046974	histone methyltransferase activity (H3-K9 specific)	1/1219	12/16869	0.593586963833687	0.852606729870204	297514	Setd5
GO:0052744	phosphatidylinositol monophosphate phosphatase activity	1/1219	12/16869	0.593586963833687	0.852606729870204	85238	Synj1
GO:0106019	phosphatidylinositol-4,5-bisphosphate phosphatase activity	1/1219	12/16869	0.593586963833687	0.852606729870204	85238	Synj1
GO:0001047	core promoter binding	4/1219	57/16869	0.597743642466935	0.853800724358195	297893/24413/304714/689030	Hdac1/Nr3c1/Rrn3/Tbpl1
GO:0042379	chemokine receptor binding	4/1219	57/16869	0.597743642466935	0.853800724358195	24770/114492/287561/306748	Ccl2/Ccl28/Ccl7/Cxcl14
GO:0051536	iron-sulfur cluster binding	4/1219	57/16869	0.597743642466935	0.853800724358195	362776/84594/361871/65190	Glrx5/Nfs1/Rfesd/Rsad2
GO:0051540	metal cluster binding	4/1219	57/16869	0.597743642466935	0.853800724358195	362776/84594/361871/65190	Glrx5/Nfs1/Rfesd/Rsad2
GO:0008238	exopeptidase activity	7/1219	101/16869	0.601256364679732	0.856864174126006	502774/64017/64370/24590/81707/65205/114861	Cpvl/Enpep/Metap2/Mme/Mmp14/Mmp16/Scpep1
GO:0019902	phosphatase binding	15/1219	216/16869	0.602143461567773	0.856864174126006	309969/83501/310760/24316/24948/311658/309513/24672/29748/85385/24782/299827/362788/114122/116477	Ap3b1/Cdh2/Cttnbp2nl/Drd1/Fmr1/Nfatc2/Ppp1r3c/Ppp2ca/Ppp3r1/Shc1/Slc9a1/Tbk1/Traf3/Vcan/Wnk1
GO:0002039	p53 binding	5/1219	72/16869	0.602391366814972	0.856864174126006	362844/297893/29424/314465/246334	Brd4/Hdac1/Htt/Ppp1r13b/Tp63
GO:0000175	3'-5'-exoribonuclease activity	2/1219	28/16869	0.610763524842952	0.860488216983903	305035/306492	Angel2/Cnot7
GO:0005520	insulin-like growth factor binding	2/1219	28/16869	0.610763524842952	0.860488216983903	298744/24484	Crim1/Igfbp3
GO:0019706	protein-cysteine S-palmitoyltransferase activity	2/1219	28/16869	0.610763524842952	0.860488216983903	362613/302808	Zdhhc18/Zdhhc9
GO:0019707	protein-cysteine S-acyltransferase activity	2/1219	28/16869	0.610763524842952	0.860488216983903	362613/302808	Zdhhc18/Zdhhc9
GO:0015179	L-amino acid transmembrane transporter activity	4/1219	58/16869	0.611662103587828	0.860488216983903	266767/287532/29485/84551	Slc17a8/Slc43a2/Slc7a3/Slc7a8
GO:0070491	repressing transcription factor binding	5/1219	73/16869	0.614770220759804	0.860488216983903	117045/297893/310086/24790/25565	Eif4e/Hdac1/Mier3/Sp1/Tle4
GO:0008276	protein methyltransferase activity	6/1219	88/16869	0.618356274396665	0.860488216983903	290829/303547/304794/316013/297514/293700	Ash2l/Ezh1/Rbbp5/Setd2/Setd5/Trmt112
GO:0005088	Ras guanyl-nucleotide exchange factor activity	9/1219	132/16869	0.620763892793423	0.860488216983903	287537/66013/311913/312912/29622/361396/295347/313845/295378	Abr/Arhgef9/Dennd1a/Prex2/Ralgds/Ranbp10/Rap1a/Sos1/Vav3
GO:0003996	acyl-CoA ligase activity	1/1219	13/16869	0.622976386096648	0.860488216983903	113976	Acsl4
GO:0004535	poly(A)-specific ribonuclease activity	1/1219	13/16869	0.622976386096648	0.860488216983903	306492	Cnot7
GO:0005324	long-chain fatty acid transporter activity	1/1219	13/16869	0.622976386096648	0.860488216983903	311839	Slc27a4
GO:0016918	retinal binding	1/1219	13/16869	0.622976386096648	0.860488216983903	363071	Stra6
GO:0030983	mismatched DNA binding	1/1219	13/16869	0.622976386096648	0.860488216983903	114521	Tdg
GO:0031432	titin binding	1/1219	13/16869	0.622976386096648	0.860488216983903	24242	Calm1
GO:0035325	Toll-like receptor binding	1/1219	13/16869	0.622976386096648	0.860488216983903	29184	Cd36
GO:0036312	phosphatidylinositol 3-kinase regulatory subunit binding	1/1219	13/16869	0.622976386096648	0.860488216983903	315829	Fam83b
GO:0045295	gamma-catenin binding	1/1219	13/16869	0.622976386096648	0.860488216983903	83501	Cdh2
GO:0050700	CARD domain binding	1/1219	13/16869	0.622976386096648	0.860488216983903	83477	Bcl10
GO:0097153	cysteine-type endopeptidase activity involved in apoptotic process	1/1219	13/16869	0.622976386096648	0.860488216983903	25402	Casp3
GO:1901612	cardiolipin binding	1/1219	13/16869	0.622976386096648	0.860488216983903	24590	Mme
GO:1990825	sequence-specific mRNA binding	1/1219	13/16869	0.622976386096648	0.860488216983903	24948	Fmr1
GO:0005089	Rho guanyl-nucleotide exchange factor activity	5/1219	74/16869	0.626920088273369	0.860488216983903	287537/66013/312912/313845/295378	Abr/Arhgef9/Prex2/Sos1/Vav3
GO:0001530	lipopolysaccharide binding	2/1219	29/16869	0.630075111170297	0.860488216983903	25651/58821	Selp/Zranb2
GO:0004033	aldo-keto reductase (NADP) activity	2/1219	29/16869	0.630075111170297	0.860488216983903	24192/192242	Akr1b1/Akr1d1
GO:0004129	cytochrome-c oxidase activity	2/1219	29/16869	0.630075111170297	0.860488216983903	360229/681024	Cox8c/Ndufa4
GO:0015002	heme-copper terminal oxidase activity	2/1219	29/16869	0.630075111170297	0.860488216983903	360229/681024	Cox8c/Ndufa4
GO:0016676	oxidoreductase activity, acting on a heme group of donors, oxygen as acceptor	2/1219	29/16869	0.630075111170297	0.860488216983903	360229/681024	Cox8c/Ndufa4
GO:0017091	AU-rich element binding	2/1219	29/16869	0.630075111170297	0.860488216983903	310461/363854	Dhx36/Elavl1
GO:0043015	gamma-tubulin binding	2/1219	29/16869	0.630075111170297	0.860488216983903	363062/81515	Dixdc1/Lyn
GO:0048027	mRNA 5'-UTR binding	2/1219	29/16869	0.630075111170297	0.860488216983903	310461/24948	Dhx36/Fmr1
GO:0043130	ubiquitin binding	5/1219	75/16869	0.638835815185236	0.863148336596367	303554/25489/313806/312965/310306	Nbr1/Nedd4/Rnf19b/Ubxn2b/Usp13
GO:0016675	oxidoreductase activity, acting on a heme group of donors	2/1219	30/16869	0.648630935912772	0.863148336596367	360229/681024	Cox8c/Ndufa4
GO:0016896	exoribonuclease activity, producing 5'-phosphomonoesters	2/1219	30/16869	0.648630935912772	0.863148336596367	305035/306492	Angel2/Cnot7
GO:0034061	DNA polymerase activity	2/1219	30/16869	0.648630935912772	0.863148336596367	293144/288079	Pold3/Polq
GO:1904680	peptide transmembrane transporter activity	2/1219	30/16869	0.648630935912772	0.863148336596367	300027/361273	Gpihbp1/Sec61a2
GO:0001161	intronic transcription regulatory region sequence-specific DNA binding	1/1219	14/16869	0.650242154093099	0.863148336596367	303836	Bcl6
GO:0002161	aminoacyl-tRNA editing activity	1/1219	14/16869	0.650242154093099	0.863148336596367	362227	Dtd1
GO:0005313	L-glutamate transmembrane transporter activity	1/1219	14/16869	0.650242154093099	0.863148336596367	266767	Slc17a8
GO:0017136	NAD-dependent histone deacetylase activity	1/1219	14/16869	0.650242154093099	0.863148336596367	297893	Hdac1
GO:0019215	intermediate filament binding	1/1219	14/16869	0.650242154093099	0.863148336596367	308709	Synm
GO:0031386	protein tag	1/1219	14/16869	0.650242154093099	0.863148336596367	690244	Sumo2
GO:0031748	D1 dopamine receptor binding	1/1219	14/16869	0.650242154093099	0.863148336596367	25479	Vps35
GO:0035497	cAMP response element binding	1/1219	14/16869	0.650242154093099	0.863148336596367	362339	Creb3l2
GO:0042834	peptidoglycan binding	1/1219	14/16869	0.650242154093099	0.863148336596367	171162	Reg3a
GO:0045504	dynein heavy chain binding	1/1219	14/16869	0.650242154093099	0.863148336596367	500442	Dnai1
GO:0046527	glucosyltransferase activity	1/1219	14/16869	0.650242154093099	0.863148336596367	171129	Uggt1
GO:0060229	lipase activator activity	1/1219	14/16869	0.650242154093099	0.863148336596367	25402	Casp3
GO:0071617	lysophospholipid acyltransferase activity	1/1219	14/16869	0.650242154093099	0.863148336596367	294324	Agpat3
GO:0097001	ceramide binding	1/1219	14/16869	0.650242154093099	0.863148336596367	500132	Plekha8
GO:0097617	annealing activity	1/1219	14/16869	0.650242154093099	0.863148336596367	24948	Fmr1
GO:0015171	amino acid transmembrane transporter activity	5/1219	76/16869	0.650512962537087	0.863148336596367	65042/266767/287532/29485/84551	Sfxn3/Slc17a8/Slc43a2/Slc7a3/Slc7a8
GO:0015297	antiporter activity	5/1219	76/16869	0.650512962537087	0.863148336596367	84550/24779/29715/24782/192215	Slc24a2/Slc4a1/Slc8a1/Slc9a1/Slc9a5
GO:0019829	cation-transporting ATPase activity	4/1219	61/16869	0.651585523299835	0.863455912811523	24211/170699/685232/298103	Atp1a1/Atp2c1/Atp6v1a/Atp6v1g1
GO:0001046	core promoter sequence-specific DNA binding	3/1219	46/16869	0.655623131708362	0.86722139959044	297893/304714/689030	Hdac1/Rrn3/Tbpl1
GO:0004222	metalloendopeptidase activity	7/1219	107/16869	0.662026547063615	0.86722139959044	305253/312566/25700/24590/81707/65205/293448	Adamts3/Adamts9/Ide/Mme/Mmp14/Mmp16/Uqcrc2
GO:0022853	active ion transmembrane transporter activity	4/1219	62/16869	0.664266870165259	0.86722139959044	24211/170699/685232/298103	Atp1a1/Atp2c1/Atp6v1a/Atp6v1g1
GO:0042625	ATPase coupled ion transmembrane transporter activity	4/1219	62/16869	0.664266870165259	0.86722139959044	24211/170699/685232/298103	Atp1a1/Atp2c1/Atp6v1a/Atp6v1g1
GO:0004532	exoribonuclease activity	2/1219	31/16869	0.666439292998044	0.86722139959044	305035/306492	Angel2/Cnot7
GO:0005501	retinoid binding	2/1219	31/16869	0.666439292998044	0.86722139959044	312495/363071	Cyp26b1/Stra6
GO:0030332	cyclin binding	2/1219	31/16869	0.666439292998044	0.86722139959044	362316/301555	Cdk14/Cul3
GO:0071889	14-3-3 protein binding	2/1219	31/16869	0.666439292998044	0.86722139959044	290705/25577	Nek1/Ywhaq
GO:0051879	Hsp90 protein binding	3/1219	47/16869	0.670040761659031	0.86722139959044	360678/315447/24413	Arhgdia/Chordc1/Nr3c1
GO:0099528	G protein-coupled neurotransmitter receptor activity	3/1219	47/16869	0.670040761659031	0.86722139959044	24316/83633/24414	Drd1/Gabbr2/Grm1
GO:0004386	helicase activity	7/1219	108/16869	0.671587027470136	0.86722139959044	311607/287765/310461/292058/85482/361836/312398	Chd6/Ddx5/Dhx36/Gins2/Nbn/Slc25a16/Smarcad1
GO:0001056	RNA polymerase III activity	1/1219	15/16869	0.675537604354773	0.86722139959044	301246	Polr1c
GO:0001846	opsonin binding	1/1219	15/16869	0.675537604354773	0.86722139959044	84398	Cd93
GO:0004697	protein kinase C activity	1/1219	15/16869	0.675537604354773	0.86722139959044	313834	Prkd3
GO:0015095	magnesium ion transmembrane transporter activity	1/1219	15/16869	0.675537604354773	0.86722139959044	294014	Cnnm2
GO:0015172	acidic amino acid transmembrane transporter activity	1/1219	15/16869	0.675537604354773	0.86722139959044	266767	Slc17a8
GO:0016755	transferase activity, transferring amino-acyl groups	1/1219	15/16869	0.675537604354773	0.86722139959044	60327	F13a1
GO:0016888	endodeoxyribonuclease activity, producing 5'-phosphomonoesters	1/1219	15/16869	0.675537604354773	0.86722139959044	361836	Slc25a16
GO:0033549	MAP kinase phosphatase activity	1/1219	15/16869	0.675537604354773	0.86722139959044	498003	Dusp3
GO:0034979	NAD-dependent protein deacetylase activity	1/1219	15/16869	0.675537604354773	0.86722139959044	297893	Hdac1
GO:0035613	RNA stem-loop binding	1/1219	15/16869	0.675537604354773	0.86722139959044	24948	Fmr1
GO:0044213	intronic transcription regulatory region DNA binding	1/1219	15/16869	0.675537604354773	0.86722139959044	303836	Bcl6
GO:0048019	receptor antagonist activity	1/1219	15/16869	0.675537604354773	0.86722139959044	295445	Dkk2
GO:0061608	nuclear import signal receptor activity	1/1219	15/16869	0.675537604354773	0.86722139959044	291981	Nutf2
GO:0061783	peptidoglycan muralytic activity	1/1219	15/16869	0.675537604354773	0.86722139959044	287751	Lyzl6
GO:0043022	ribosome binding	4/1219	63/16869	0.676629665671361	0.867538909668524	24948/310399/361273/361920	Fmr1/Naa15/Sec61a2/Ythdf3
GO:0000980	RNA polymerase II distal enhancer sequence-specific DNA binding	6/1219	94/16869	0.681823585489343	0.870481965384034	367092/311508/497985/24459/315341/252855	Arid3b/Gzf1/Hoxb7/Hoxc4/Hoxc5/Sfpq
GO:0004864	protein phosphatase inhibitor activity	2/1219	32/16869	0.683511223011308	0.870481965384034	304286/24924	Lmtk2/Ptn
GO:0016417	S-acyltransferase activity	2/1219	32/16869	0.683511223011308	0.870481965384034	362613/302808	Zdhhc18/Zdhhc9
GO:0022829	wide pore channel activity	2/1219	32/16869	0.683511223011308	0.870481965384034	25293/83532	Aqp4/Vdac3
GO:1901682	sulfur compound transmembrane transporter activity	2/1219	32/16869	0.683511223011308	0.870481965384034	289175/501103	Slc19a2/Slc35b2
GO:0016620	oxidoreductase activity, acting on the aldehyde or oxo group of donors, NAD or NADP as acceptor	3/1219	48/16869	0.684010658291057	0.870481965384034	24192/81708/289950	Akr1b1/Aldh6a1/Pdhb
GO:0022804	active transmembrane transporter activity	23/1219	346/16869	0.692834747905453	0.875464428193773	155192/24211/170699/685232/298103/84014/65042/171373/691209/266767/25549/29502/50621/84550/245959/171147/84395/24779/85426/613226/29715/24782/192215	Abcg8/Atp1a1/Atp2c1/Atp6v1a/Atp6v1g1/Ralbp1/Sfxn3/Slc12a5/Slc12a6/Slc17a8/Slc18a2/Slc20a2/Slc23a1/Slc24a2/Slc25a3/Slc2a13/Slc34a2/Slc4a1/Slc5a7/Slc6a17/Slc8a1/Slc9a1/Slc9a5
GO:0001972	retinoic acid binding	1/1219	16/16869	0.699005010329113	0.875464428193773	312495	Cyp26b1
GO:0004549	tRNA-specific ribonuclease activity	1/1219	16/16869	0.699005010329113	0.875464428193773	361020	Rpp14
GO:0004622	lysophospholipase activity	1/1219	16/16869	0.699005010329113	0.875464428193773	84050	Enpp2
GO:0004707	MAP kinase activity	1/1219	16/16869	0.699005010329113	0.875464428193773	58840	Mapk6
GO:0004953	icosanoid receptor activity	1/1219	16/16869	0.699005010329113	0.875464428193773	79242	Hpgd
GO:0008353	RNA polymerase II CTD heptapeptide repeat kinase activity	1/1219	16/16869	0.699005010329113	0.875464428193773	362844	Brd4
GO:0016854	racemase and epimerase activity	1/1219	16/16869	0.699005010329113	0.875464428193773	365583	Dse
GO:0022848	acetylcholine-gated cation-selective channel activity	1/1219	16/16869	0.699005010329113	0.875464428193773	25102	Chrna5
GO:0035014	phosphatidylinositol 3-kinase regulator activity	1/1219	16/16869	0.699005010329113	0.875464428193773	500616	Socs5
GO:0042166	acetylcholine binding	1/1219	16/16869	0.699005010329113	0.875464428193773	25102	Chrna5
GO:1901611	phosphatidylglycerol binding	1/1219	16/16869	0.699005010329113	0.875464428193773	24590	Mme
GO:0008301	DNA binding, bending	2/1219	33/16869	0.699860073560942	0.875464428193773	25301/83474	Cebpg/Tfam
GO:0019956	chemokine binding	2/1219	33/16869	0.699860073560942	0.875464428193773	24511/54320	Itgb1/Pdpn
GO:0140098	catalytic activity, acting on RNA	21/1219	319/16869	0.704025672213473	0.879603850806858	305035/292016/306492/287765/310461/362227/291978/360821/313429/363912/301246/117017/685465/287191/359726/361020/294810/291324/293700/64028/362728	Angel2/Cmtr2/Cnot7/Ddx5/Dhx36/Dtd1/Dus2/Gatc/Pars2/Piwil1/Polr1c/Polr2g/Polr3g/Rars/Rnasel/Rpp14/Tars/Trdmt1/Trmt112/Tsnax/Twistnb
GO:0016853	isomerase activity	10/1219	157/16869	0.705823911871802	0.8807790492009	365583/360627/25639/260321/290652/29637/83624/309651/361449/362383	Dse/Fkbp10/Fkbp1a/Fkbp4/Fkbp8/Hmgcs1/Ppig/Ppil1/Ppil4/Rpia
GO:0015459	potassium channel regulator activity	3/1219	50/16869	0.710613809695785	0.884895781862578	63883/83614/116477	Kcne3/Pias3/Wnk1
GO:0051082	unfolded protein binding	6/1219	97/16869	0.710846173356014	0.884895781862578	29144/299809/361384/291671/83624/171129	Canx/Cct2/Dnajb1/Hspa9/Ppig/Uggt1
GO:0004869	cysteine-type endopeptidase inhibitor activity	4/1219	66/16869	0.711793258315674	0.885002029407018	313876/362231/29219/303478	Birc6/Cst9l/Snca/Ube2z
GO:0005319	lipid transporter activity	9/1219	143/16869	0.71370629219895	0.886307572053593	155192/315272/306600/314824/304474/500132/311839/502348/363071	Abcg8/Ano6/Atp11a/Osbpl8/Pitpnm2/Plekha8/Slc27a4/Stard5/Stra6
GO:0005164	tumor necrosis factor receptor binding	2/1219	34/16869	0.715501108753845	0.887463331751447	362788/303285	Traf3/Traf4
GO:0005237	inhibitory extracellular ligand-gated ion channel activity	1/1219	17/16869	0.720776379961156	0.890897318299381	29707	Gabra5
GO:0005085	guanyl-nucleotide exchange factor activity	13/1219	204/16869	0.720872124154611	0.890897318299381	287537/296380/66013/116693/311913/362045/312912/311785/29622/361396/295347/313845/295378	Abr/Arfgef2/Arhgef9/Cyth3/Dennd1a/Lamtor3/Prex2/Psd4/Ralgds/Ranbp10/Rap1a/Sos1/Vav3
GO:0005506	iron ion binding	13/1219	204/16869	0.720872124154611	0.890897318299381	298934/287454/312495/310848/54702/307855/64475/360526/306814/317425/300901/29219/301419	Adi1/Alox12/Cyp26b1/Cyp2u1/Egln3/Fa2h/P4ha1/P4ha2/Phf2/Phf8/Plod2/Snca/Tyw5
GO:0005044	scavenger receptor activity	3/1219	51/16869	0.72325341282253	0.891077867805108	29184/84050/94174	Cd36/Enpp2/Tinagl1
GO:0072341	modified amino acid binding	6/1219	99/16869	0.729159620108006	0.891077867805108	313520/24590/314824/192189/64440/313494	Mmachc/Mme/Osbpl8/Syt17/Syt4/Tln1
GO:0000979	RNA polymerase II core promoter sequence-specific DNA binding	2/1219	35/16869	0.730451162987634	0.891077867805108	297893/689030	Hdac1/Tbpl1
GO:0004003	ATP-dependent DNA helicase activity	2/1219	35/16869	0.730451162987634	0.891077867805108	310461/85482	Dhx36/Nbn
GO:0004004	ATP-dependent RNA helicase activity	2/1219	35/16869	0.730451162987634	0.891077867805108	287765/310461	Ddx5/Dhx36
GO:0016627	oxidoreductase activity, acting on the CH-CH group of donors	3/1219	52/16869	0.735457729246329	0.891077867805108	192242/291978/363061	Akr1d1/Dus2/Sdhd
GO:0031490	chromatin DNA binding	6/1219	100/16869	0.738004281253654	0.891077867805108	303836/83726/298555/117280/309871/501099	Bcl6/Ctcf/Grhl3/Hnrnpu/Prdm1/Srf
GO:0016616	oxidoreductase activity, acting on the CH-OH group of donors, NAD or NADP as acceptor	8/1219	131/16869	0.738526731114717	0.891077867805108	24192/192242/313689/298655/79242/114096/360833/24788	Akr1b1/Akr1d1/Dhrs3/H6pd/Hpgd/Idh3a/Kdsr/Sord
GO:0005125	cytokine activity	11/1219	177/16869	0.740655533592756	0.891077867805108	24770/114492/287561/365395/306748/362077/361749/25196/60427/25341/114850	Ccl2/Ccl28/Ccl7/Clcf1/Cxcl14/Il1f10/Il33/Inhbb/Kitlg/Tnfrsf11b/Wnt7a
GO:0004935	adrenergic receptor activity	1/1219	18/16869	0.740974195818463	0.891077867805108	24318	Drd2
GO:0005402	carbohydrate:cation symporter activity	1/1219	18/16869	0.740974195818463	0.891077867805108	50621	Slc23a1
GO:0010181	FMN binding	1/1219	18/16869	0.740974195818463	0.891077867805108	291978	Dus2
GO:0010314	phosphatidylinositol-5-phosphate binding	1/1219	18/16869	0.740974195818463	0.891077867805108	295678	Sestd1
GO:0016780	phosphotransferase activity, for other substituted phosphate groups	1/1219	18/16869	0.740974195818463	0.891077867805108	310849	Sgms2
GO:0016881	acid-amino acid ligase activity	1/1219	18/16869	0.740974195818463	0.891077867805108	29739	Gclm
GO:0022840	leak channel activity	1/1219	18/16869	0.740974195818463	0.891077867805108	65207	Rhag
GO:0022842	narrow pore channel activity	1/1219	18/16869	0.740974195818463	0.891077867805108	65207	Rhag
GO:0034459	ATP-dependent 3'-5' RNA helicase activity	1/1219	18/16869	0.740974195818463	0.891077867805108	310461	Dhx36
GO:0043295	glutathione binding	1/1219	18/16869	0.740974195818463	0.891077867805108	313520	Mmachc
GO:0070628	proteasome binding	1/1219	18/16869	0.740974195818463	0.891077867805108	310306	Usp13
GO:0070696	transmembrane receptor protein serine/threonine kinase binding	1/1219	18/16869	0.740974195818463	0.891077867805108	64531	Synj2bp
GO:0097602	cullin family protein binding	1/1219	18/16869	0.740974195818463	0.891077867805108	360928	Dcun1d4
GO:0140103	catalytic activity, acting on a glycoprotein	1/1219	18/16869	0.740974195818463	0.891077867805108	94273	Mgat2
GO:0003724	RNA helicase activity	2/1219	36/16869	0.744728334702299	0.891684947024299	287765/310461	Ddx5/Dhx36
GO:0008186	RNA-dependent ATPase activity	2/1219	36/16869	0.744728334702299	0.891684947024299	287765/310461	Ddx5/Dhx36
GO:0004540	ribonuclease activity	6/1219	101/16869	0.746640991774112	0.891684947024299	305035/306492/363912/359726/361020/64028	Angel2/Cnot7/Piwil1/Rnasel/Rpp14/Tsnax
GO:0004857	enzyme inhibitor activity	24/1219	372/16869	0.748556975840896	0.891684947024299	313876/25402/64152/298744/362231/498089/291978/292263/54281/25236/304286/300955/65153/25502/266709/304813/24679/498171/24924/60325/288937/29219/303478/116477	Birc6/Casp3/Chp1/Crim1/Cst9l/Dtx3l/Dus2/Fbxo5/Furin/Gpc3/Lmtk2/Nck1/Ncs1/Oaz1/Pkig/Ppp1r12b/Prkar2b/Prkrip1/Ptn/Serpinb2/Serpinb8/Snca/Ube2z/Wnk1
GO:0015238	drug transmembrane transporter activity	5/1219	86/16869	0.753638104505282	0.891684947024299	266767/289175/300083/310791/29485	Slc17a8/Slc19a2/Slc25a17/Slc25a24/Slc7a3
GO:0017069	snRNA binding	2/1219	37/16869	0.758351716131402	0.891684947024299	304758/117280	Ccnt2/Hnrnpu
GO:0019212	phosphatase inhibitor activity	2/1219	37/16869	0.758351716131402	0.891684947024299	304286/24924	Lmtk2/Ptn
GO:0019840	isoprenoid binding	2/1219	37/16869	0.758351716131402	0.891684947024299	312495/363071	Cyp26b1/Stra6
GO:0004521	endoribonuclease activity	3/1219	54/16869	0.758584084588847	0.891684947024299	363912/361020/64028	Piwil1/Rpp14/Tsnax
GO:0008649	rRNA methyltransferase activity	1/1219	19/16869	0.759712101895094	0.891684947024299	293700	Trmt112
GO:0015106	bicarbonate transmembrane transporter activity	1/1219	19/16869	0.759712101895094	0.891684947024299	24779	Slc4a1
GO:0016408	C-acyltransferase activity	1/1219	19/16869	0.759712101895094	0.891684947024299	366697	Sptlc2
GO:0031434	mitogen-activated protein kinase kinase binding	1/1219	19/16869	0.759712101895094	0.891684947024299	309168	Map3k11
GO:0034458	3'-5' RNA helicase activity	1/1219	19/16869	0.759712101895094	0.891684947024299	310461	Dhx36
GO:0042975	peroxisome proliferator activated receptor binding	1/1219	19/16869	0.759712101895094	0.891684947024299	497778	Dut
GO:0055106	ubiquitin-protein transferase regulator activity	1/1219	19/16869	0.759712101895094	0.891684947024299	292263	Fbxo5
GO:0070402	NADPH binding	1/1219	19/16869	0.759712101895094	0.891684947024299	291978	Dus2
GO:0070577	lysine-acetylated histone binding	1/1219	19/16869	0.759712101895094	0.891684947024299	362844	Brd4
GO:0140033	acetylation-dependent protein binding	1/1219	19/16869	0.759712101895094	0.891684947024299	362844	Brd4
GO:0140102	catalytic activity, acting on a rRNA	1/1219	19/16869	0.759712101895094	0.891684947024299	293700	Trmt112
GO:1900750	oligopeptide binding	1/1219	19/16869	0.759712101895094	0.891684947024299	313520	Mmachc
GO:0003707	steroid hormone receptor activity	3/1219	55/16869	0.769519835433806	0.900190189378672	360896/24413/685072	Esrrg/Nr3c1/Rarg
GO:0045182	translation regulator activity	3/1219	55/16869	0.769519835433806	0.900190189378672	117045/24948/361309	Eif4e/Fmr1/Paip2
GO:0050660	flavin adenine dinucleotide binding	5/1219	88/16869	0.771260470847628	0.900190189378672	365345/291978/27100/306819/313520	Cyb5r2/Dus2/Gfer/Kdm1b/Mmachc
GO:0016893	endonuclease activity, active with either ribo- or deoxyribonucleic acids and producing 5'-phosphomonoesters	2/1219	38/16869	0.771341155455922	0.900190189378672	361020/361836	Rpp14/Slc25a16
GO:0019205	nucleobase-containing compound kinase activity	2/1219	38/16869	0.771341155455922	0.900190189378672	24183/314416	Ak1/Ak7
GO:0004745	retinol dehydrogenase activity	1/1219	20/16869	0.777095540933069	0.900764244399844	313689	Dhrs3
GO:0034593	phosphatidylinositol bisphosphate phosphatase activity	1/1219	20/16869	0.777095540933069	0.900764244399844	85238	Synj1
GO:0042813	Wnt-activated receptor activity	1/1219	20/16869	0.777095540933069	0.900764244399844	364754	Fzd8
GO:0046961	proton-transporting ATPase activity, rotational mechanism	1/1219	20/16869	0.777095540933069	0.900764244399844	685232	Atp6v1a
GO:0051428	peptide hormone receptor binding	1/1219	20/16869	0.777095540933069	0.900764244399844	50664	Gnao1
GO:0070064	proline-rich region binding	1/1219	20/16869	0.777095540933069	0.900764244399844	25489	Nedd4
GO:0016903	oxidoreductase activity, acting on the aldehyde or oxo group of donors	3/1219	56/16869	0.780047530562508	0.902149565188847	24192/81708/289950	Akr1b1/Aldh6a1/Pdhb
GO:0017046	peptide hormone binding	3/1219	56/16869	0.780047530562508	0.902149565188847	25051/25700/24684	Glp1r/Ide/Prlr
GO:0048020	CCR chemokine receptor binding	2/1219	39/16869	0.783717048094981	0.904356638644433	24770/287561	Ccl2/Ccl7
GO:0060590	ATPase regulator activity	2/1219	39/16869	0.783717048094981	0.904356638644433	361384/295690	Dnajb1/Dnajc10
GO:0004602	glutathione peroxidase activity	1/1219	21/16869	0.79322234582372	0.912250111042509	29326	Gpx2
GO:0070300	phosphatidic acid binding	1/1219	21/16869	0.79322234582372	0.912250111042509	295678	Sestd1
GO:0090079	translation regulator activity, nucleic acid binding	1/1219	21/16869	0.79322234582372	0.912250111042509	361309	Paip2
GO:0008170	N-methyltransferase activity	5/1219	91/16869	0.795865460561096	0.914266026841438	290829/303547/304794/316013/297514	Ash2l/Ezh1/Rbbp5/Setd2/Setd5
GO:0016779	nucleotidyltransferase activity	7/1219	124/16869	0.800797836489069	0.918904333043882	64845/293144/288079/301246/117017/685465/362728	Gphn/Pold3/Polq/Polr1c/Polr2g/Polr3g/Twistnb
GO:0001848	complement binding	1/1219	22/16869	0.808183288394998	0.921155245243077	84398	Cd93
GO:0015464	acetylcholine receptor activity	1/1219	22/16869	0.808183288394998	0.921155245243077	25102	Chrna5
GO:0016628	oxidoreductase activity, acting on the CH-CH group of donors, NAD or NADP as acceptor	1/1219	22/16869	0.808183288394998	0.921155245243077	192242	Akr1d1
GO:0019200	carbohydrate kinase activity	1/1219	22/16869	0.808183288394998	0.921155245243077	25060	Hk3
GO:0031681	G-protein beta-subunit binding	1/1219	22/16869	0.808183288394998	0.921155245243077	114119	Gng10
GO:0043138	3'-5' DNA helicase activity	1/1219	22/16869	0.808183288394998	0.921155245243077	292058	Gins2
GO:0008514	organic anion transmembrane transporter activity	12/1219	204/16869	0.809038005072304	0.921155245243077	65042/266767/50621/300083/310791/25351/501925/501103/287532/24779/29485/84551	Sfxn3/Slc17a8/Slc23a1/Slc25a17/Slc25a24/Slc2a2/Slc2a9/Slc35b2/Slc43a2/Slc4a1/Slc7a3/Slc7a8
GO:0016614	oxidoreductase activity, acting on CH-OH group of donors	8/1219	142/16869	0.813637435220855	0.925366163866908	24192/192242/313689/298655/79242/114096/360833/24788	Akr1b1/Akr1d1/Dhrs3/H6pd/Hpgd/Idh3a/Kdsr/Sord
GO:0004520	endodeoxyribonuclease activity	2/1219	42/16869	0.817371937369914	0.927636469538095	29497/361836	Ptbp1/Slc25a16
GO:0003684	damaged DNA binding	3/1219	60/16869	0.818251136579261	0.927636469538095	85482/246334/304577	Nbn/Tp63/Ung
GO:0004896	cytokine receptor activity	5/1219	94/16869	0.818343370400695	0.927636469538095	25584/304091/444986/25205/24684	F3/Il10rb/Il22ra2/Il6st/Prlr
GO:0004298	threonine-type endopeptidase activity	1/1219	23/16869	0.822062588652996	0.927756350051239	29673	Psma6
GO:0008171	O-methyltransferase activity	1/1219	23/16869	0.822062588652996	0.927756350051239	292016	Cmtr2
GO:0016638	oxidoreductase activity, acting on the CH-NH2 group of donors	1/1219	23/16869	0.822062588652996	0.927756350051239	24399	Glud1
GO:0070003	threonine-type peptidase activity	1/1219	23/16869	0.822062588652996	0.927756350051239	29673	Psma6
GO:0008173	RNA methyltransferase activity	3/1219	61/16869	0.826871771748886	0.930395059654134	292016/291324/293700	Cmtr2/Trdmt1/Trmt112
GO:0031491	nucleosome binding	3/1219	61/16869	0.826871771748886	0.930395059654134	297867/303547/296653	Arid1a/Ezh1/Phf19
GO:0004180	carboxypeptidase activity	2/1219	43/16869	0.827502629830969	0.930395059654134	502774/114861	Cpvl/Scpep1
GO:0005212	structural constituent of eye lens	1/1219	24/16869	0.834938387325203	0.930395059654134	25480	Mip
GO:0005343	organic acid:sodium symporter activity	1/1219	24/16869	0.834938387325203	0.930395059654134	50621	Slc23a1
GO:0015026	coreceptor activity	1/1219	24/16869	0.834938387325203	0.930395059654134	29263	Acvr2a
GO:0042923	neuropeptide binding	1/1219	24/16869	0.834938387325203	0.930395059654134	24938	Grpr
GO:0043027	cysteine-type endopeptidase inhibitor activity involved in apoptotic process	1/1219	24/16869	0.834938387325203	0.930395059654134	29219	Snca
GO:0052866	phosphatidylinositol phosphate phosphatase activity	1/1219	24/16869	0.834938387325203	0.930395059654134	85238	Synj1
GO:0030145	manganese ion binding	3/1219	62/16869	0.835139817592121	0.930395059654134	170699/366061/94273	Atp2c1/Galnt3/Mgat2
GO:0030374	nuclear receptor transcription coactivator activity	3/1219	62/16869	0.835139817592121	0.930395059654134	140938/685072/313436	Psmc3ip/Rarg/Zcchc12
GO:0048018	receptor ligand activity	27/1219	439/16869	0.835271903603809	0.930395059654134	24225/24770/114492/287561/365395/306748/305604/84488/60464/27100/24483/362077/361749/25196/60427/114593/81737/29190/24924/296787/246262/296789/25341/378939/24882/114850/303586	Bdnf/Ccl2/Ccl28/Ccl7/Clcf1/Cxcl14/Efemp1/Fgf13/Fgf16/Gfer/Igf2/Il1f10/Il33/Inhbb/Kitlg/Nppc/Ntf3/Pdyn/Ptn/Sema3c/Sema3d/Sema3e/Tnfrsf11b/Uts2b/Wnt3/Wnt7a/Wnt9b
GO:0015485	cholesterol binding	2/1219	44/16869	0.837124344921643	0.930440153933471	314824/502348	Osbpl8/Stard5
GO:0016709	oxidoreductase activity, acting on paired donors, with incorporation or reduction of molecular oxygen, NAD(P)H as one donor, and incorporation of one atom of oxygen	2/1219	44/16869	0.837124344921643	0.930440153933471	192242/312495	Akr1d1/Cyp26b1
GO:0009055	electron transfer activity	4/1219	80/16869	0.839040250572749	0.931349071422451	360229/64045/362776/681024	Cox8c/Glrx/Glrx5/Ndufa4
GO:0016829	lyase activity	10/1219	179/16869	0.841106511845573	0.931349071422451	64532/361215/58961/24334/24379/24380/24401/304860/288079/246232	Adcy5/Auh/Azin1/Eno2/Gad1/Gad2/Got1/Npl/Polq/Uxs1
GO:0042887	amide transmembrane transporter activity	2/1219	45/16869	0.846257669614203	0.931349071422451	300027/361273	Gpihbp1/Sec61a2
GO:0042626	ATPase activity, coupled to transmembrane movement of substances	6/1219	115/16869	0.846433008775876	0.931349071422451	155192/24211/170699/685232/298103/84014	Abcg8/Atp1a1/Atp2c1/Atp6v1a/Atp6v1g1/Ralbp1
GO:0004012	phospholipid-translocating ATPase activity	1/1219	25/16869	0.846883184348093	0.931349071422451	306600	Atp11a
GO:0005070	SH3/SH2 adaptor activity	1/1219	25/16869	0.846883184348093	0.931349071422451	54245	Crk
GO:0009975	cyclase activity	1/1219	25/16869	0.846883184348093	0.931349071422451	64532	Adcy5
GO:0016849	phosphorus-oxygen lyase activity	1/1219	25/16869	0.846883184348093	0.931349071422451	64532	Adcy5
GO:0035250	UDP-galactosyltransferase activity	1/1219	25/16869	0.846883184348093	0.931349071422451	65196	B4galt6
GO:0008757	S-adenosylmethionine-dependent methyltransferase activity	8/1219	148/16869	0.847010742656835	0.931349071422451	290829/292016/303547/304794/316013/297514/291324/293700	Ash2l/Cmtr2/Ezh1/Rbbp5/Setd2/Setd5/Trdmt1/Trmt112
GO:0030545	receptor regulator activity	29/1219	474/16869	0.850340946538129	0.93401085785525	24225/24770/114492/287561/365395/306748/295445/497778/305604/84488/60464/27100/24483/362077/361749/25196/60427/114593/81737/29190/24924/296787/246262/296789/25341/378939/24882/114850/303586	Bdnf/Ccl2/Ccl28/Ccl7/Clcf1/Cxcl14/Dkk2/Dut/Efemp1/Fgf13/Fgf16/Gfer/Igf2/Il1f10/Il33/Inhbb/Kitlg/Nppc/Ntf3/Pdyn/Ptn/Sema3c/Sema3d/Sema3e/Tnfrsf11b/Uts2b/Wnt3/Wnt7a/Wnt9b
GO:0004725	protein tyrosine phosphatase activity	5/1219	99/16869	0.851338341205618	0.934107346600609	171102/498003/117255/246116/246781	Cdc25a/Dusp3/Ptpn12/Ptpn4/Ptpn7
GO:0043492	ATPase activity, coupled to movement of substances	7/1219	133/16869	0.854198068408241	0.934389480791975	155192/306600/24211/170699/685232/298103/84014	Abcg8/Atp11a/Atp1a1/Atp2c1/Atp6v1a/Atp6v1g1/Ralbp1
GO:0008188	neuropeptide receptor activity	2/1219	46/16869	0.854922875882651	0.934389480791975	24938/25007	Grpr/Tacr2
GO:0004190	aspartic-type endopeptidase activity	1/1219	26/16869	0.857964245751541	0.934389480791975	25402	Casp3
GO:0008137	NADH dehydrogenase (ubiquinone) activity	1/1219	26/16869	0.857964245751541	0.934389480791975	678759	Ndufa10
GO:0016891	endoribonuclease activity, producing 5'-phosphomonoesters	1/1219	26/16869	0.857964245751541	0.934389480791975	361020	Rpp14
GO:0033612	receptor serine/threonine kinase binding	1/1219	26/16869	0.857964245751541	0.934389480791975	64531	Synj2bp
GO:0050136	NADH dehydrogenase (quinone) activity	1/1219	26/16869	0.857964245751541	0.934389480791975	678759	Ndufa10
GO:0008236	serine-type peptidase activity	12/1219	216/16869	0.863563025689869	0.938943091043507	502774/315758/25584/54281/89842/81738/311252/25507/85253/192107/114861/315388	Cpvl/Dpp8/F3/Furin/Mbtps1/Nup98/Pamr1/Pcsk6/Plg/Prss8/Scpep1/Tmprss6
GO:0008026	ATP-dependent helicase activity	3/1219	66/16869	0.864888183181264	0.938943091043507	287765/310461/85482	Ddx5/Dhx36/Nbn
GO:0070035	purine NTP-dependent helicase activity	3/1219	66/16869	0.864888183181264	0.938943091043507	287765/310461/85482	Ddx5/Dhx36/Nbn
GO:0003785	actin monomer binding	1/1219	27/16869	0.868243981216059	0.940597646317397	81531	Pfn2
GO:0070001	aspartic-type peptidase activity	1/1219	27/16869	0.868243981216059	0.940597646317397	25402	Casp3
GO:0008408	3'-5' exonuclease activity	2/1219	48/16869	0.870928084843381	0.941519098035949	305035/306492	Angel2/Cnot7
GO:0016796	exonuclease activity, active with either ribo- or deoxyribonucleic acids and producing 5'-phosphomonoesters	2/1219	48/16869	0.870928084843381	0.941519098035949	305035/306492	Angel2/Cnot7
GO:0015301	anion:anion antiporter activity	1/1219	28/16869	0.877780294415062	0.947928877354647	24779	Slc4a1
GO:0017171	serine hydrolase activity	12/1219	221/16869	0.882308797559872	0.951818419216374	502774/315758/25584/54281/89842/81738/311252/25507/85253/192107/114861/315388	Cpvl/Dpp8/F3/Furin/Mbtps1/Nup98/Pamr1/Pcsk6/Plg/Prss8/Scpep1/Tmprss6
GO:0004175	endopeptidase activity	27/1219	456/16869	0.883941067438394	0.952578673934135	305253/312566/365872/313391/287552/83685/306260/25402/25584/54281/25700/89842/24590/81707/65205/311252/25507/85253/192107/29673/315388/293448/310306/304579/289584/316211/363445	Adamts3/Adamts9/Aph1a/Atg4c/Blmh/Capn6/Capn7/Casp3/F3/Furin/Ide/Mbtps1/Mme/Mmp14/Mmp16/Pamr1/Pcsk6/Plg/Prss8/Psma6/Tmprss6/Uqcrc2/Usp13/Usp30/Usp46/Usp49/Usp9x
GO:0004407	histone deacetylase activity	1/1219	29/16869	0.886626908102375	0.954471524760104	297893	Hdac1
GO:0003823	antigen binding	3/1219	70/16869	0.889805399417727	0.954585536207033	85253/24672/84551	Plg/Ppp2ca/Slc7a8
GO:0016705	oxidoreductase activity, acting on paired donors, with incorporation or reduction of molecular oxygen	11/1219	207/16869	0.889978147696068	0.954585536207033	192242/312495/310848/54702/306819/304495/64475/360526/317425/300901/301419	Akr1d1/Cyp26b1/Cyp2u1/Egln3/Kdm1b/Kdm2b/P4ha1/P4ha2/Phf8/Plod2/Tyw5
GO:0015405	P-P-bond-hydrolysis-driven transmembrane transporter activity	6/1219	124/16869	0.891773004439417	0.954585536207033	155192/24211/170699/685232/298103/84014	Abcg8/Atp1a1/Atp2c1/Atp6v1a/Atp6v1g1/Ralbp1
GO:0032934	sterol binding	2/1219	51/16869	0.891907639293729	0.954585536207033	314824/502348	Osbpl8/Stard5
GO:0003954	NADH dehydrogenase activity	1/1219	30/16869	0.894833665764086	0.954585536207033	678759	Ndufa10
GO:0008175	tRNA methyltransferase activity	1/1219	30/16869	0.894833665764086	0.954585536207033	291324	Trdmt1
GO:0033558	protein deacetylase activity	1/1219	30/16869	0.894833665764086	0.954585536207033	297893	Hdac1
GO:0070566	adenylyltransferase activity	1/1219	30/16869	0.894833665764086	0.954585536207033	64845	Gphn
GO:0016835	carbon-oxygen lyase activity	3/1219	71/16869	0.895354853803124	0.954585536207033	361215/24334/288079	Auh/Eno2/Polq
GO:0015399	primary active transmembrane transporter activity	6/1219	125/16869	0.896027708766875	0.954585536207033	155192/24211/170699/685232/298103/84014	Abcg8/Atp1a1/Atp2c1/Atp6v1a/Atp6v1g1/Ralbp1
GO:0140097	catalytic activity, acting on DNA	9/1219	177/16869	0.900201005449225	0.958037753985859	310461/292058/85482/293144/288079/29497/361836/114521/304577	Dhx36/Gins2/Nbn/Pold3/Polq/Ptbp1/Slc25a16/Tdg/Ung
GO:0004623	phospholipase A2 activity	1/1219	31/16869	0.902446811522954	0.958441443054885	690625	Oc90
GO:0042287	MHC protein binding	1/1219	31/16869	0.902446811522954	0.958441443054885	312656	March8
GO:0008237	metallopeptidase activity	9/1219	179/16869	0.906917118745829	0.962194091892527	305253/312566/64017/25700/64370/24590/81707/65205/293448	Adamts3/Adamts9/Enpep/Ide/Metap2/Mme/Mmp14/Mmp16/Uqcrc2
GO:0016722	oxidoreductase activity, oxidizing metal ions	1/1219	32/16869	0.909509249862039	0.96303797552181	313520	Mmachc
GO:0016684	oxidoreductase activity, acting on peroxide as acceptor	2/1219	54/16869	0.90968075710979	0.96303797552181	29326/315427	Gpx2/Sesn3
GO:0004527	exonuclease activity	3/1219	74/16869	0.910525680848761	0.96303797552181	305035/306492/84050	Angel2/Cnot7/Enpp2
GO:0016836	hydro-lyase activity	2/1219	55/16869	0.914969848493789	0.966363355242967	361215/24334	Auh/Eno2
GO:0071855	neuropeptide receptor binding	1/1219	33/16869	0.916060786621449	0.966363355242967	50664	Gnao1
GO:0004519	endonuclease activity	5/1219	113/16869	0.918186432589293	0.966363355242967	363912/29497/361020/361836/64028	Piwil1/Ptbp1/Rpp14/Slc25a16/Tsnax
GO:0004518	nuclease activity	9/1219	183/16869	0.919209438364612	0.966363355242967	305035/306492/84050/363912/29497/359726/361020/361836/64028	Angel2/Cnot7/Enpp2/Piwil1/Ptbp1/Rnasel/Rpp14/Slc25a16/Tsnax
GO:0052689	carboxylic ester hydrolase activity	7/1219	149/16869	0.92016824227794	0.966363355242967	26759/362227/84050/298655/25055/690625/296851	Acot7/Dtd1/Enpp2/H6pd/Lipa/Oc90/Pon2
GO:0042056	chemoattractant activity	1/1219	34/16869	0.922138352617437	0.966363355242967	81737	Ntf3
GO:0042605	peptide antigen binding	1/1219	34/16869	0.922138352617437	0.966363355242967	84551	Slc7a8
GO:0043028	cysteine-type endopeptidase regulator activity involved in apoptotic process	1/1219	34/16869	0.922138352617437	0.966363355242967	29219	Snca
GO:0051539	4 iron, 4 sulfur cluster binding	1/1219	34/16869	0.922138352617437	0.966363355242967	65190	Rsad2
GO:0050661	NADP binding	2/1219	57/16869	0.924686660363207	0.968046075629983	291978/298655	Dus2/H6pd
GO:0044769	ATPase activity, coupled to transmembrane movement of ions, rotational mechanism	1/1219	35/16869	0.92777621113596	0.969745664374037	685232	Atp6v1a
GO:0004536	deoxyribonuclease activity	2/1219	58/16869	0.929142876089633	0.969745664374037	29497/361836	Ptbp1/Slc25a16
GO:0045296	cadherin binding	2/1219	58/16869	0.929142876089633	0.969745664374037	83501/311163	Cdh2/Ctnnd1
GO:0005310	dicarboxylic acid transmembrane transporter activity	1/1219	36/16869	0.933006150462636	0.971508064992775	266767	Slc17a8
GO:0003743	translation initiation factor activity	2/1219	59/16869	0.933349012241293	0.971508064992775	299347/117045	Brf1/Eif4e
GO:0004867	serine-type endopeptidase inhibitor activity	4/1219	99/16869	0.933669386706786	0.971508064992775	298744/54281/60325/288937	Crim1/Furin/Serpinb2/Serpinb8
GO:0017112	Rab guanyl-nucleotide exchange factor activity	1/1219	37/16869	0.937857662527393	0.973892638438455	311913	Dennd1a
GO:0043394	proteoglycan binding	1/1219	37/16869	0.937857662527393	0.973892638438455	24924	Ptn
GO:0008198	ferrous iron binding	1/1219	38/16869	0.942358108664459	0.976591097475681	29219	Snca
GO:0016655	oxidoreductase activity, acting on NAD(P)H, quinone or similar compound as acceptor	1/1219	38/16869	0.942358108664459	0.976591097475681	678759	Ndufa10
GO:0070330	aromatase activity	1/1219	39/16869	0.946532873416288	0.979928690522709	310848	Cyp2u1
GO:0001102	RNA polymerase II activating transcription factor binding	1/1219	40/16869	0.950405507243118	0.982947085537444	295327	Nhlh2
GO:0004993	G protein-coupled serotonin receptor activity	1/1219	41/16869	0.953997858937849	0.983263851991034	24316	Drd1
GO:0019213	deacetylase activity	1/1219	41/16869	0.953997858937849	0.983263851991034	297893	Hdac1
GO:0099589	serotonin receptor activity	1/1219	41/16869	0.953997858937849	0.983263851991034	24316	Drd1
GO:0016765	transferase activity, transferring alkyl or aryl (other than methyl) groups	2/1219	66/16869	0.956800567395005	0.983263851991034	29580/286972	Fdft1/Ptar1
GO:0016229	steroid dehydrogenase activity	1/1219	42/16869	0.957330198488287	0.983263851991034	192242	Akr1d1
GO:0005342	organic acid transmembrane transporter activity	6/1219	146/16869	0.957413682561864	0.983263851991034	65042/266767/50621/287532/29485/84551	Sfxn3/Slc17a8/Slc23a1/Slc43a2/Slc7a3/Slc7a8
GO:0046943	carboxylic acid transmembrane transporter activity	6/1219	146/16869	0.957413682561864	0.983263851991034	65042/266767/50621/287532/29485/84551	Sfxn3/Slc17a8/Slc23a1/Slc43a2/Slc7a3/Slc7a8
GO:0008138	protein tyrosine/serine/threonine phosphatase activity	1/1219	44/16869	0.963288702846383	0.9883091886346	498003	Dusp3
GO:0030414	peptidase inhibitor activity	9/1219	205/16869	0.964765173347392	0.988836160706359	313876/298744/362231/54281/25236/60325/288937/29219/303478	Birc6/Crim1/Cst9l/Furin/Gpc3/Serpinb2/Serpinb8/Snca/Ube2z
GO:0004866	endopeptidase inhibitor activity	8/1219	188/16869	0.966131927036632	0.98924973984708	313876/298744/362231/54281/60325/288937/29219/303478	Birc6/Crim1/Cst9l/Furin/Serpinb2/Serpinb8/Snca/Ube2z
GO:0008168	methyltransferase activity	8/1219	189/16869	0.967506401576219	0.989570795443919	290829/292016/303547/304794/316013/297514/291324/293700	Ash2l/Cmtr2/Ezh1/Rbbp5/Setd2/Setd5/Trdmt1/Trmt112
GO:0008135	translation factor activity, RNA binding	3/1219	93/16869	0.968372589504517	0.989570795443919	299347/117045/79049	Brf1/Eif4e/Secisbp2
GO:0004252	serine-type endopeptidase activity	8/1219	196/16869	0.975793965345235	0.994201778674181	25584/54281/89842/311252/25507/85253/192107/315388	F3/Furin/Mbtps1/Pamr1/Pcsk6/Plg/Prss8/Tmprss6
GO:0061135	endopeptidase regulator activity	8/1219	196/16869	0.975793965345235	0.994201778674181	313876/298744/362231/54281/60325/288937/29219/303478	Birc6/Crim1/Cst9l/Furin/Serpinb2/Serpinb8/Snca/Ube2z
GO:0004601	peroxidase activity	1/1219	50/16869	0.976623006407196	0.994201778674181	29326	Gpx2
GO:0016860	intramolecular oxidoreductase activity	1/1219	51/16869	0.978317313749465	0.994201778674181	362383	Rpia
GO:0008227	G protein-coupled amine receptor activity	2/1219	77/16869	0.978491841941783	0.994201778674181	24316/24318	Drd1/Drd2
GO:0016741	transferase activity, transferring one-carbon groups	8/1219	199/16869	0.97871275388471	0.994201778674181	290829/292016/303547/304794/316013/297514/291324/293700	Ash2l/Cmtr2/Ezh1/Rbbp5/Setd2/Setd5/Trdmt1/Trmt112
GO:0008528	G protein-coupled peptide receptor activity	5/1219	145/16869	0.98218229991332	0.99481969673513	64624/25051/252939/24938/25007	Cul5/Glp1r/Gpr37l1/Grpr/Tacr2
GO:0005179	hormone activity	4/1219	125/16869	0.982674534410131	0.99481969673513	24483/25196/114593/378939	Igf2/Inhbb/Nppc/Uts2b
GO:0019843	rRNA binding	2/1219	83/16869	0.985397290314798	0.99481969673513	363646/359726	Eral1/Rnasel
GO:0016651	oxidoreductase activity, acting on NAD(P)H	2/1219	84/16869	0.986315574339801	0.99481969673513	365345/678759	Cyb5r2/Ndufa10
GO:0004620	phospholipase activity	2/1219	86/16869	0.987986521356119	0.99481969673513	84050/690625	Enpp2/Oc90
GO:0008395	steroid hydroxylase activity	1/1219	59/16869	0.988124939138942	0.99481969673513	310848	Cyp2u1
GO:0016712	oxidoreductase activity, acting on paired donors, with incorporation or reduction of molecular oxygen, reduced flavin or flavoprotein as one donor, and incorporation of one atom of oxygen	1/1219	59/16869	0.988124939138942	0.99481969673513	310848	Cyp2u1
GO:0001653	peptide receptor activity	5/1219	154/16869	0.988756088797051	0.99481969673513	64624/25051/252939/24938/25007	Cul5/Glp1r/Gpr37l1/Grpr/Tacr2
GO:0005507	copper ion binding	1/1219	60/16869	0.98898607531917	0.99481969673513	29219	Snca
GO:0061134	peptidase regulator activity	9/1219	233/16869	0.989007702401721	0.99481969673513	313876/298744/362231/54281/25236/60325/288937/29219/303478	Birc6/Crim1/Cst9l/Furin/Gpc3/Serpinb2/Serpinb8/Snca/Ube2z
GO:0016298	lipase activity	3/1219	115/16869	0.991237925133078	0.996087425745275	84050/25055/690625	Enpp2/Lipa/Oc90
GO:0020037	heme binding	5/1219	166/16869	0.994020128153273	0.99790681487137	312495/310848/307855/363061/83805	Cyp26b1/Cyp2u1/Fa2h/Sdhd/Src
GO:0046906	tetrapyrrole binding	5/1219	174/16869	0.996114128086592	0.99903243119622	312495/310848/307855/363061/83805	Cyp26b1/Cyp2u1/Fa2h/Sdhd/Src
GO:0016209	antioxidant activity	1/1219	84/16869	0.998194133293895	0.999403212174489	29326	Gpx2
GO:0004497	monooxygenase activity	3/1219	143/16869	0.998430083438195	0.999403212174489	192242/312495/310848	Akr1d1/Cyp26b1/Cyp2u1
GO:0003735	structural constituent of ribosome	1/1219	310/16869	0.999999999936252	0.999999999936252	29283	Rpl29
