# Supplementary material for: Characteristics of phosgene aspiration lung injury analyzed based on transcriptomics and proteomics
Source: Front Genet. 2024 May 17;15:1393665. doi: 10.3389/fgene.2024.1393665 (PMC11140124; doi:10.3389/fgene.2024.1393665)
Supplement: Supplementary file 1 [file Presentation1.zip › Data/microRN/KEGG/Control--Treatment/kegg.xls]

Term	database	ID	GeneRatio	BgRatio	Pvalue	Qvalue	geneIDs	geneNames	URL	miRNA
MAPK signaling pathway	KEGG PATHWAY	rno04010	41/659	293/8943	4.59197982684267e-05	0.00660919426656666	89805/24225/116600/25402/309361/54245/498003/94268/314436/304786/60464/25022/24483/60427/362045/303200/309168/171492/303604/313022/116596/289014/315994/361400/24605/81737/25054/29431/24629/29748/246781/295347/361715/313845/501099/65189/311622/29332/308267/29591/81810	Angpt2/Bdnf/Cacnb2/Casp3/Chuk/Crk/Dusp3/Efna1/Elk1/Elk4/Fgf16/Fgfr2/Igf2/Kitlg/Lamtor3/Map2k3/Map3k11/Map3k2/Map3k3/Map3k6/Map3k8/Mapkapk2/Mapkapk3/Nfatc3/Nras/Ntf3/Ntrk2/Pak1/Pdgfrb/Ppp3r1/Ptpn7/Rap1a/Rps6ka4/Sos1/Srf/Stk3/Stk4/Stmn1/Tab2/Tgfbr1/Tgfbr2	http://www.genome.jp/kegg-bin/show_pathway?rno04010/rno:89805%09red/rno:24225%09red/rno:116600%09red/rno:25402%09red/rno:309361%09red/rno:54245%09red/rno:498003%09red/rno:94268%09red/rno:314436%09red/rno:304786%09red/rno:60464%09red/rno:25022%09red/rno:24483%09red/rno:60427%09red/rno:362045%09red/rno:303200%09red/rno:309168%09red/rno:171492%09red/rno:303604%09red/rno:313022%09red/rno:116596%09red…	rno-miR-9a-5p/rno-miR-490-5p/rno-miR-21-3p,rno-miR-9a-5p/rno-miR-879-5p/rno-miR-539-5p/rno-miR-667-3p/rno-miR-667-3p/rno-miR-9a-5p/rno-miR-539-5p/rno-miR-539-5p/rno-miR-9a-5p/rno-miR-21-3p/rno-miR-155-3p,rno-miR-9a-5p/rno-miR-9a-5p/rno-miR-490-5p/rno-miR-21-3p,rno-miR-9a-5p/rno-miR-667-3p/rno-miR-539-5p/rno-miR-9a-5p/rno-miR-380-3p,rno-miR-9a-5p/rno-miR-539-5p/rno-miR-9a-5p/rno-miR-155-3p/rno-miR…
Axon guidance	KEGG PATHWAY	rno04360	29/659	181/8943	5.34133334345986e-05	0.00660919426656666	366624/65208/94268/316539/79208/24338/25643/24511/310753/300955/311658/361400/24605/295382/29431/29433/292756/170911/289392/29748/84409/81762/25537/296787/246262/296789/83805/500287/89821	Cfl2/Dpysl5/Efna1/Epha4/Epha5/Ephb1/Gnai3/Itgb1/Lrig2/Nck1/Nfatc2/Nfatc3/Nras/Ntng1/Pak1/Pak3/Pak4/Pik3ca/Plxna2/Ppp3r1/Robo2/Rock1/Rock2/Sema3c/Sema3d/Sema3e/Src/Srgap3/Trpc1	http://www.genome.jp/kegg-bin/show_pathway?rno04360/rno:366624%09red/rno:65208%09red/rno:94268%09red/rno:316539%09red/rno:79208%09red/rno:24338%09red/rno:25643%09red/rno:24511%09red/rno:310753%09red/rno:300955%09red/rno:311658%09red/rno:361400%09red/rno:24605%09red/rno:295382%09red/rno:29431%09red/rno:29433%09red/rno:292756%09red/rno:170911%09red/rno:289392%09red/rno:29748%09red/rno:84409%09red/r…	rno-miR-539-5p/rno-miR-667-3p,rno-miR-879-5p/rno-miR-9a-5p/rno-miR-490-5p,rno-miR-879-5p/rno-miR-21-3p/rno-miR-539-5p/rno-miR-155-3p/rno-miR-21-3p/rno-miR-9a-5p/rno-miR-21-3p/rno-miR-9a-5p/rno-miR-879-5p,rno-miR-9a-5p/rno-miR-879-5p/rno-miR-9a-5p/rno-miR-879-5p/rno-miR-539-5p/rno-miR-9a-5p/rno-miR-21-3p/rno-miR-539-5p/rno-miR-879-5p/rno-miR-539-5p/rno-miR-21-3p/rno-miR-380-3p/rno-miR-539-5p/rno-m…
GABAergic synapse	KEGG PATHWAY	rno04727	18/659	91/8943	9.34655264483833e-05	0.00660919426656666	64532/83633/29707/24922/29694/24379/24380/24398/25643/50664/60449/114119/64845/29430/25743/171373/83805/171086	Adcy5/Gabbr2/Gabra5/Gabrb3/Gabrr1/Gad1/Gad2/Gls/Gnai3/Gnao1/Gnb3/Gng10/Gphn/Hap1/Kcnj6/Slc12a5/Src/Trak2	http://www.genome.jp/kegg-bin/show_pathway?rno04727/rno:64532%09red/rno:83633%09red/rno:29707%09red/rno:24922%09red/rno:29694%09red/rno:24379%09red/rno:24380%09red/rno:24398%09red/rno:25643%09red/rno:50664%09red/rno:60449%09red/rno:114119%09red/rno:64845%09red/rno:29430%09red/rno:25743%09red/rno:171373%09red/rno:83805%09red/rno:171086%09red	rno-miR-9a-5p/rno-miR-539-5p/rno-miR-539-5p/rno-miR-539-5p/rno-miR-539-5p/rno-miR-9a-5p/rno-miR-667-3p/rno-miR-9a-5p/rno-miR-155-3p/rno-miR-539-5p/rno-miR-667-3p/rno-miR-490-5p/rno-miR-539-5p/rno-miR-21-3p/rno-miR-380-3p,rno-miR-539-5p/rno-miR-9a-5p/rno-miR-9a-5p/rno-miR-539-5p
Ras signaling pathway	KEGG PATHWAY	rno04014	34/659	234/8943	9.63925526508011e-05	0.00660919426656666	89805/24225/24242/309361/94268/314436/24356/60464/25022/302415/60449/114119/24410/24483/60427/24605/81737/25054/29431/29433/292756/24629/170911/288779/116546/84014/29622/295347/85385/314612/313845/311622/192117/299827	Angpt2/Bdnf/Calm1/Chuk/Efna1/Elk1/Ets1/Fgf16/Fgfr2/Foxo4/Gnb3/Gng10/Grin2b/Igf2/Kitlg/Nras/Ntf3/Ntrk2/Pak1/Pak3/Pak4/Pdgfrb/Pik3ca/Rab5b/Ralb/Ralbp1/Ralgds/Rap1a/Shc1/Shc2/Sos1/Stk4/Syngap1/Tbk1	http://www.genome.jp/kegg-bin/show_pathway?rno04014/rno:89805%09red/rno:24225%09red/rno:24242%09red/rno:309361%09red/rno:94268%09red/rno:314436%09red/rno:24356%09red/rno:60464%09red/rno:25022%09red/rno:302415%09red/rno:60449%09red/rno:114119%09red/rno:24410%09red/rno:24483%09red/rno:60427%09red/rno:24605%09red/rno:81737%09red/rno:25054%09red/rno:29431%09red/rno:29433%09red/rno:292756%09red/rno:24…	rno-miR-9a-5p/rno-miR-490-5p/rno-miR-21-3p/rno-miR-539-5p/rno-miR-9a-5p/rno-miR-539-5p/rno-miR-9a-5p/rno-miR-9a-5p/rno-miR-21-3p/rno-miR-21-3p/rno-miR-667-3p/rno-miR-490-5p/rno-miR-539-5p/rno-miR-155-3p,rno-miR-9a-5p/rno-miR-9a-5p/rno-miR-879-5p/rno-miR-539-5p/rno-miR-21-3p,rno-miR-539-5p/rno-miR-879-5p/rno-miR-539-5p/rno-miR-9a-5p/rno-miR-21-3p,rno-miR-9a-5p/rno-miR-21-3p/rno-miR-490-5p/rno-miR-…
Endocytosis	KEGG PATHWAY	rno04144	38/659	274/8943	0.000105241946919851	0.00660919426656666	81732/316611/140940/362162/296380/81824/360854/117028/691149/493810/689364/361916/83800/54241/116693/79128/313409/192204/25022/59075/307833/500564/25489/501083/311785/288779/29448/117103/303614/360725/83805/498798/29591/81810/288666/25479/117538/499508	Actr3/Agap1/Arf3/Arfgap2/Arfgef2/Arpc1a/Arpc5/Bin1/Capza1/Capza2/Chmp1b/Chmp4c/Clta/Cltc/Cyth3/Dab2/Dnajc6/Ehd4/Fgfr2/Grk5/Ist1/Ldlrap1/Nedd4/Pdcd6ip/Psd4/Rab5b/Rab7a/Rab8a/Smurf2/Snx4/Src/Stam/Tgfbr1/Tgfbr2/Vps29/Vps35/Wipf1/Zfyve16	http://www.genome.jp/kegg-bin/show_pathway?rno04144/rno:81732%09red/rno:316611%09red/rno:140940%09red/rno:362162%09red/rno:296380%09red/rno:81824%09red/rno:360854%09red/rno:117028%09red/rno:691149%09red/rno:493810%09red/rno:689364%09red/rno:361916%09red/rno:83800%09red/rno:54241%09red/rno:116693%09red/rno:79128%09red/rno:313409%09red/rno:192204%09red/rno:25022%09red/rno:59075%09red/rno:307833%09r…	rno-miR-879-5p/rno-miR-667-3p/rno-miR-21-3p/rno-miR-667-3p/rno-miR-667-3p/rno-miR-9a-5p/rno-miR-21-3p/rno-miR-21-3p/rno-miR-879-5p,rno-miR-9a-5p/rno-miR-21-3p/rno-miR-879-5p,rno-miR-9a-5p/rno-miR-21-3p/rno-miR-879-5p/rno-miR-21-3p/rno-miR-539-5p/rno-miR-539-5p/rno-miR-539-5p/rno-miR-9a-5p/rno-miR-21-3p/rno-miR-539-5p/rno-miR-490-5p,rno-miR-9a-5p/rno-miR-9a-5p/rno-miR-490-5p,rno-miR-9a-5p/rno-miR-…
Morphine addiction	KEGG PATHWAY	rno05032	16/659	92/8943	0.00101092845603872	0.0529052558660261	64532/24316/83633/29707/24922/29694/25643/50664/60449/114119/59075/29713/25743/63885/140928/81744	Adcy5/Drd1/Gabbr2/Gabra5/Gabrb3/Gabrr1/Gnai3/Gnao1/Gnb3/Gng10/Grk5/Kcnj5/Kcnj6/Pde10a/Pde11a/Pde7a	http://www.genome.jp/kegg-bin/show_pathway?rno05032/rno:64532%09red/rno:24316%09red/rno:83633%09red/rno:29707%09red/rno:24922%09red/rno:29694%09red/rno:25643%09red/rno:50664%09red/rno:60449%09red/rno:114119%09red/rno:59075%09red/rno:29713%09red/rno:25743%09red/rno:63885%09red/rno:140928%09red/rno:81744%09red	rno-miR-9a-5p/rno-miR-21-3p,rno-miR-539-5p/rno-miR-539-5p/rno-miR-539-5p/rno-miR-539-5p/rno-miR-539-5p/rno-miR-155-3p/rno-miR-539-5p/rno-miR-667-3p/rno-miR-490-5p/rno-miR-539-5p/rno-miR-667-3p/rno-miR-380-3p,rno-miR-539-5p/rno-miR-490-5p/rno-miR-9a-5p/rno-miR-21-3p
Cocaine addiction	KEGG PATHWAY	rno05030	10/659	47/8943	0.00188002392081954	0.0790298098719285	64532/24225/362339/24316/24318/25643/29627/24410/29190/25549	Adcy5/Bdnf/Creb3l2/Drd1/Drd2/Gnai3/Gria2/Grin2b/Pdyn/Slc18a2	http://www.genome.jp/kegg-bin/show_pathway?rno05030/rno:64532%09red/rno:24225%09red/rno:362339%09red/rno:24316%09red/rno:24318%09red/rno:25643%09red/rno:29627%09red/rno:24410%09red/rno:29190%09red/rno:25549%09red	rno-miR-9a-5p/rno-miR-490-5p/rno-miR-9a-5p/rno-miR-21-3p,rno-miR-539-5p/rno-miR-9a-5p/rno-miR-155-3p/rno-miR-490-5p/rno-miR-539-5p/rno-miR-155-3p/rno-miR-21-3p
Yersinia infection	KEGG PATHWAY	rno05135	20/659	135/8943	0.00201349834068608	0.0790298098719285	81732/81824/360854/24770/309361/54245/24511/303200/58923/311658/361400/170911/81762/25537/155183/83805/308267/299827/295378/117538	Actr3/Arpc1a/Arpc5/Ccl2/Chuk/Crk/Itgb1/Map2k3/Mefv/Nfatc2/Nfatc3/Pik3ca/Rock1/Rock2/Skap2/Src/Tab2/Tbk1/Vav3/Wipf1	http://www.genome.jp/kegg-bin/show_pathway?rno05135/rno:81732%09red/rno:81824%09red/rno:360854%09red/rno:24770%09red/rno:309361%09red/rno:54245%09red/rno:24511%09red/rno:303200%09red/rno:58923%09red/rno:311658%09red/rno:361400%09red/rno:170911%09red/rno:81762%09red/rno:25537%09red/rno:155183%09red/rno:83805%09red/rno:308267%09red/rno:299827%09red/rno:295378%09red/rno:117538%09red	rno-miR-879-5p/rno-miR-9a-5p/rno-miR-21-3p/rno-miR-539-5p/rno-miR-539-5p/rno-miR-667-3p/rno-miR-21-3p/rno-miR-21-3p,rno-miR-9a-5p/rno-miR-667-3p/rno-miR-9a-5p/rno-miR-879-5p,rno-miR-9a-5p/rno-miR-21-3p/rno-miR-21-3p/rno-miR-380-3p/rno-miR-21-3p/rno-miR-9a-5p/rno-miR-380-3p/rno-miR-539-5p/rno-miR-9a-5p/rno-miR-21-3p,rno-miR-9a-5p
Hepatitis B	KEGG PATHWAY	rno05161	22/659	157/8943	0.00253996510365396	0.0797719811602172	25402/25729/362485/309361/362339/314436/303200/311658/361400/24605/170911/313845/83805/25126/308267/299827/29591/81810/362788/83532/56011/25577	Casp3/Ccne1/Ccne2/Chuk/Creb3l2/Elk1/Map2k3/Nfatc2/Nfatc3/Nras/Pik3ca/Sos1/Src/Stat5b/Tab2/Tbk1/Tgfbr1/Tgfbr2/Traf3/Vdac3/Ywhab/Ywhaq	http://www.genome.jp/kegg-bin/show_pathway?rno05161/rno:25402%09red/rno:25729%09red/rno:362485%09red/rno:309361%09red/rno:362339%09red/rno:314436%09red/rno:303200%09red/rno:311658%09red/rno:361400%09red/rno:24605%09red/rno:170911%09red/rno:313845%09red/rno:83805%09red/rno:25126%09red/rno:308267%09red/rno:299827%09red/rno:29591%09red/rno:81810%09red/rno:362788%09red/rno:83532%09red/rno:56011%09red…	rno-miR-879-5p/rno-miR-9a-5p/rno-miR-9a-5p/rno-miR-539-5p/rno-miR-9a-5p/rno-miR-539-5p/rno-miR-21-3p,rno-miR-9a-5p/rno-miR-9a-5p/rno-miR-879-5p,rno-miR-9a-5p/rno-miR-879-5p/rno-miR-21-3p/rno-miR-9a-5p/rno-miR-9a-5p/rno-miR-490-5p/rno-miR-380-3p/rno-miR-539-5p/rno-miR-9a-5p/rno-miR-9a-5p/rno-miR-667-3p,rno-miR-9a-5p/rno-miR-9a-5p/rno-miR-155-3p/rno-miR-155-3p,rno-miR-539-5p,rno-miR-667-3p
Tight junction	KEGG PATHWAY	rno04530	23/659	167/8943	0.00257364374569155	0.0797719811602172	81732/65157/81824/360854/315795/290789/500464/24511/25489/24672/24673/60660/65248/78975/117103/295347/302495/315655/81762/25537/362938/83805/83807	Actr3/Amotl2/Arpc1a/Arpc5/Cgnl1/Cldn23/Epb41l4b/Itgb1/Nedd4/Ppp2ca/Ppp2cb/Ppp2r2b/Prkaa1/Prkaa2/Rab8a/Rap1a/Rap2c/Rdx/Rock1/Rock2/Scrib/Src/Ybx3	http://www.genome.jp/kegg-bin/show_pathway?rno04530/rno:81732%09red/rno:65157%09red/rno:81824%09red/rno:360854%09red/rno:315795%09red/rno:290789%09red/rno:500464%09red/rno:24511%09red/rno:25489%09red/rno:24672%09red/rno:24673%09red/rno:60660%09red/rno:65248%09red/rno:78975%09red/rno:117103%09red/rno:295347%09red/rno:302495%09red/rno:315655%09red/rno:81762%09red/rno:25537%09red/rno:362938%09red/rn…	rno-miR-879-5p/rno-miR-539-5p,rno-miR-9a-5p/rno-miR-9a-5p/rno-miR-21-3p/rno-miR-667-3p/rno-miR-539-5p/rno-miR-490-5p/rno-miR-21-3p/rno-miR-490-5p,rno-miR-9a-5p/rno-miR-879-5p/rno-miR-133b-3p/rno-miR-667-3p/rno-miR-539-5p/rno-miR-667-3p/rno-miR-21-3p/rno-miR-539-5p/rno-miR-539-5p/rno-miR-21-3p/rno-miR-21-3p/rno-miR-380-3p/rno-miR-9a-5p/rno-miR-9a-5p/rno-miR-9a-5p
Focal adhesion	KEGG PATHWAY	rno04510	26/659	200/8943	0.00317396970420597	0.0797719811602172	306400/290905/305104/362584/54245/307483/314436/364786/24511/29431/29433/292756/24629/170911/304813/295347/81762/25537/85385/314612/313845/83805/292406/313494/295378/305679	Arhgap35/Col4a1/Col9a1/Col9a2/Crk/Diaph1/Elk1/Itga8/Itgb1/Pak1/Pak3/Pak4/Pdgfrb/Pik3ca/Ppp1r12b/Rap1a/Rock1/Rock2/Shc1/Shc2/Sos1/Src/Thbs2/Tln1/Vav3/Vcl	http://www.genome.jp/kegg-bin/show_pathway?rno04510/rno:306400%09red/rno:290905%09red/rno:305104%09red/rno:362584%09red/rno:54245%09red/rno:307483%09red/rno:314436%09red/rno:364786%09red/rno:24511%09red/rno:29431%09red/rno:29433%09red/rno:292756%09red/rno:24629%09red/rno:170911%09red/rno:304813%09red/rno:295347%09red/rno:81762%09red/rno:25537%09red/rno:85385%09red/rno:314612%09red/rno:313845%09re…	rno-miR-21-3p/rno-miR-667-3p/rno-miR-9a-5p/rno-miR-667-3p/rno-miR-667-3p/rno-miR-9a-5p/rno-miR-539-5p/rno-miR-539-5p/rno-miR-21-3p/rno-miR-879-5p/rno-miR-539-5p/rno-miR-9a-5p/rno-miR-21-3p,rno-miR-9a-5p/rno-miR-21-3p/rno-miR-667-3p/rno-miR-539-5p/rno-miR-21-3p/rno-miR-380-3p/rno-miR-9a-5p/rno-miR-9a-5p/rno-miR-9a-5p/rno-miR-9a-5p/rno-miR-9a-5p/rno-miR-9a-5p/rno-miR-9a-5p/rno-miR-9a-5p
Hippo signaling pathway - multiple species	KEGG PATHWAY	rno04392	7/659	28/8943	0.00344588989301046	0.0797719811602172	85265/257646/305922/316101/29431/299116/65189	Ajuba/Frmd6/Lats2/Limd1/Pak1/Sav1/Stk3	http://www.genome.jp/kegg-bin/show_pathway?rno04392/rno:85265%09red/rno:257646%09red/rno:305922%09red/rno:316101%09red/rno:29431%09red/rno:299116%09red/rno:65189%09red	rno-miR-539-5p/rno-miR-9a-5p/rno-miR-21-3p/rno-miR-539-5p/rno-miR-879-5p/rno-miR-21-3p/rno-miR-9a-5p
Regulation of actin cytoskeleton	KEGG PATHWAY	rno04810	28/659	223/8943	0.00372062553307002	0.0797719811602172	81732/306400/81824/360854/366624/54245/307483/60464/25022/60663/364786/24511/24605/29431/29433/292756/24629/81531/170911/304813/315655/81762/25537/24782/313845/83805/295378/305679	Actr3/Arhgap35/Arpc1a/Arpc5/Cfl2/Crk/Diaph1/Fgf16/Fgfr2/Insrr/Itga8/Itgb1/Nras/Pak1/Pak3/Pak4/Pdgfrb/Pfn2/Pik3ca/Ppp1r12b/Rdx/Rock1/Rock2/Slc9a1/Sos1/Src/Vav3/Vcl	http://www.genome.jp/kegg-bin/show_pathway?rno04810/rno:81732%09red/rno:306400%09red/rno:81824%09red/rno:360854%09red/rno:366624%09red/rno:54245%09red/rno:307483%09red/rno:60464%09red/rno:25022%09red/rno:60663%09red/rno:364786%09red/rno:24511%09red/rno:24605%09red/rno:29431%09red/rno:29433%09red/rno:292756%09red/rno:24629%09red/rno:81531%09red/rno:170911%09red/rno:304813%09red/rno:315655%09red/rn…	rno-miR-879-5p/rno-miR-21-3p/rno-miR-9a-5p/rno-miR-21-3p/rno-miR-539-5p/rno-miR-667-3p/rno-miR-9a-5p/rno-miR-9a-5p/rno-miR-21-3p/rno-miR-667-3p/rno-miR-539-5p/rno-miR-21-3p/rno-miR-879-5p/rno-miR-879-5p/rno-miR-539-5p/rno-miR-9a-5p/rno-miR-21-3p,rno-miR-9a-5p/rno-miR-667-3p/rno-miR-21-3p/rno-miR-667-3p/rno-miR-21-3p/rno-miR-21-3p/rno-miR-380-3p/rno-miR-21-3p,rno-miR-9a-5p/rno-miR-9a-5p/rno-miR-9a…
Chemokine signaling pathway	KEGG PATHWAY	rno04062	24/659	182/8943	0.00373555165324534	0.0797719811602172	64532/24770/114492/287561/309361/54245/306748/25643/60449/114119/59075/81515/24605/29431/170911/295347/81762/25537/85385/314612/313845/83805/25126/295378	Adcy5/Ccl2/Ccl28/Ccl7/Chuk/Crk/Cxcl14/Gnai3/Gnb3/Gng10/Grk5/Lyn/Nras/Pak1/Pik3ca/Rap1a/Rock1/Rock2/Shc1/Shc2/Sos1/Src/Stat5b/Vav3	http://www.genome.jp/kegg-bin/show_pathway?rno04062/rno:64532%09red/rno:24770%09red/rno:114492%09red/rno:287561%09red/rno:309361%09red/rno:54245%09red/rno:306748%09red/rno:25643%09red/rno:60449%09red/rno:114119%09red/rno:59075%09red/rno:81515%09red/rno:24605%09red/rno:29431%09red/rno:170911%09red/rno:295347%09red/rno:81762%09red/rno:25537%09red/rno:85385%09red/rno:314612%09red/rno:313845%09red/rn…	rno-miR-9a-5p/rno-miR-539-5p/rno-miR-539-5p/rno-miR-155-3p/rno-miR-539-5p/rno-miR-667-3p/rno-miR-539-5p/rno-miR-155-3p/rno-miR-667-3p/rno-miR-490-5p/rno-miR-539-5p/rno-miR-879-5p/rno-miR-879-5p/rno-miR-879-5p/rno-miR-21-3p/rno-miR-539-5p/rno-miR-21-3p/rno-miR-380-3p/rno-miR-9a-5p/rno-miR-9a-5p/rno-miR-9a-5p/rno-miR-9a-5p/rno-miR-490-5p/rno-miR-9a-5p
Rap1 signaling pathway	KEGG PATHWAY	rno04015	27/659	213/8943	0.00381076343122056	0.0797719811602172	64532/89805/24242/54245/311163/24318/94268/60464/25022/25643/50664/24410/24511/60427/362317/303200/24605/24629/81531/170911/313834/116546/29622/295347/83805/313494/295378	Adcy5/Angpt2/Calm1/Crk/Ctnnd1/Drd2/Efna1/Fgf16/Fgfr2/Gnai3/Gnao1/Grin2b/Itgb1/Kitlg/Krit1/Map2k3/Nras/Pdgfrb/Pfn2/Pik3ca/Prkd3/Ralb/Ralgds/Rap1a/Src/Tln1/Vav3	http://www.genome.jp/kegg-bin/show_pathway?rno04015/rno:64532%09red/rno:89805%09red/rno:24242%09red/rno:54245%09red/rno:311163%09red/rno:24318%09red/rno:94268%09red/rno:60464%09red/rno:25022%09red/rno:25643%09red/rno:50664%09red/rno:24410%09red/rno:24511%09red/rno:60427%09red/rno:362317%09red/rno:303200%09red/rno:24605%09red/rno:24629%09red/rno:81531%09red/rno:170911%09red/rno:313834%09red/rno:11…	rno-miR-9a-5p/rno-miR-9a-5p/rno-miR-21-3p/rno-miR-667-3p/rno-miR-155-3p,rno-miR-539-5p,rno-miR-879-5p/rno-miR-9a-5p/rno-miR-9a-5p/rno-miR-9a-5p/rno-miR-21-3p/rno-miR-155-3p/rno-miR-539-5p/rno-miR-539-5p/rno-miR-21-3p/rno-miR-9a-5p/rno-miR-21-3p/rno-miR-21-3p,rno-miR-9a-5p/rno-miR-879-5p/rno-miR-21-3p,rno-miR-9a-5p/rno-miR-667-3p/rno-miR-21-3p/rno-miR-21-3p,rno-miR-539-5p/rno-miR-9a-5p/rno-miR-9a-…
Oxytocin signaling pathway	KEGG PATHWAY	rno04921	21/659	155/8943	0.00470720329100588	0.0876013334465327	64532/116600/24242/83506/314436/25643/50664/25679/276720/29713/25743/311658/361400/24605/304813/29748/65248/78975/81762/25537/83805	Adcy5/Cacnb2/Calm1/Camkk2/Elk1/Gnai3/Gnao1/Itpr3/Kcnj14/Kcnj5/Kcnj6/Nfatc2/Nfatc3/Nras/Ppp1r12b/Ppp3r1/Prkaa1/Prkaa2/Rock1/Rock2/Src	http://www.genome.jp/kegg-bin/show_pathway?rno04921/rno:64532%09red/rno:116600%09red/rno:24242%09red/rno:83506%09red/rno:314436%09red/rno:25643%09red/rno:50664%09red/rno:25679%09red/rno:276720%09red/rno:29713%09red/rno:25743%09red/rno:311658%09red/rno:361400%09red/rno:24605%09red/rno:304813%09red/rno:29748%09red/rno:65248%09red/rno:78975%09red/rno:81762%09red/rno:25537%09red/rno:83805%09red	rno-miR-9a-5p/rno-miR-21-3p,rno-miR-9a-5p/rno-miR-21-3p/rno-miR-21-3p/rno-miR-539-5p/rno-miR-155-3p/rno-miR-539-5p/rno-miR-21-3p,rno-miR-380-3p/rno-miR-9a-5p/rno-miR-667-3p/rno-miR-380-3p,rno-miR-539-5p/rno-miR-9a-5p/rno-miR-879-5p,rno-miR-9a-5p/rno-miR-879-5p/rno-miR-667-3p/rno-miR-879-5p/rno-miR-539-5p/rno-miR-667-3p/rno-miR-21-3p/rno-miR-380-3p/rno-miR-9a-5p
Nucleocytoplasmic transport	KEGG PATHWAY	rno03013	17/659	116/8943	0.00474274735220082	0.0876013334465327	690585/292022/290228/308939/81738/315352/286917/303029/313620/690244/313308/360972/25573/313449/290280/361070/314879	Alyref/Ddx19a/Ipo4/Ipo7/Nup98/Nxt2/Phax/Ranbp17/Srrm1/Sumo2/Thoc2/Thoc5/Ube2i/Upf3b/Xpo4/Xpo7/Xpot	http://www.genome.jp/kegg-bin/show_pathway?rno03013/rno:690585%09red/rno:292022%09red/rno:290228%09red/rno:308939%09red/rno:81738%09red/rno:315352%09red/rno:286917%09red/rno:303029%09red/rno:313620%09red/rno:690244%09red/rno:313308%09red/rno:360972%09red/rno:25573%09red/rno:313449%09red/rno:290280%09red/rno:361070%09red/rno:314879%09red	rno-miR-21-3p/rno-miR-21-3p/rno-miR-9a-5p/rno-miR-21-3p,rno-miR-380-3p/rno-miR-539-5p/rno-miR-539-5p/rno-miR-539-5p/rno-miR-9a-5p/rno-miR-667-3p/rno-miR-21-3p/rno-miR-539-5p/rno-miR-9a-5p/rno-miR-21-3p,rno-miR-879-5p/rno-miR-667-3p/rno-miR-21-3p/rno-miR-21-3p/rno-miR-21-3p
Proteoglycans in cancer	KEGG PATHWAY	rno05205	26/659	207/8943	0.00505434921930168	0.0881703141589294	25402/287765/314436/314850/364754/25236/24483/24511/25679/81682/24605/29431/170911/50692/304813/315655/81762/25537/25615/24782/313845/83805/295378/24882/114850/303586	Casp3/Ddx5/Elk1/Frs2/Fzd8/Gpc3/Igf2/Itgb1/Itpr3/Lum/Nras/Pak1/Pik3ca/Plaur/Ppp1r12b/Rdx/Rock1/Rock2/Sdc2/Slc9a1/Sos1/Src/Vav3/Wnt3/Wnt7a/Wnt9b	http://www.genome.jp/kegg-bin/show_pathway?rno05205/rno:25402%09red/rno:287765%09red/rno:314436%09red/rno:314850%09red/rno:364754%09red/rno:25236%09red/rno:24483%09red/rno:24511%09red/rno:25679%09red/rno:81682%09red/rno:24605%09red/rno:29431%09red/rno:170911%09red/rno:50692%09red/rno:304813%09red/rno:315655%09red/rno:81762%09red/rno:25537%09red/rno:25615%09red/rno:24782%09red/rno:313845%09red/rno…	rno-miR-879-5p/rno-miR-539-5p/rno-miR-539-5p/rno-miR-21-3p,rno-miR-490-5p,rno-miR-539-5p/rno-miR-9a-5p/rno-miR-155-3p/rno-miR-155-3p,rno-miR-9a-5p/rno-miR-21-3p/rno-miR-21-3p,rno-miR-380-3p/rno-miR-9a-5p/rno-miR-879-5p/rno-miR-879-5p/rno-miR-21-3p/rno-miR-21-3p/rno-miR-667-3p/rno-miR-21-3p/rno-miR-21-3p/rno-miR-380-3p/rno-miR-879-5p,rno-miR-9a-5p/rno-miR-21-3p,rno-miR-9a-5p/rno-miR-9a-5p/rno-miR-…
Insulin signaling pathway	KEGG PATHWAY	rno04910	19/659	139/8943	0.00634659613012096	0.104885851834631	24242/54245/117045/314436/25060/365382/24605/170911/500036/309513/689995/65248/78975/24679/85428/85385/314612/25139/313845	Calm1/Crk/Eif4e/Elk1/Hk3/Inpp5a/Nras/Pik3ca/Ppp1r3a/Ppp1r3c/Ppp1r3d/Prkaa1/Prkaa2/Prkar2b/Rhoq/Shc1/Shc2/Slc2a4/Sos1	http://www.genome.jp/kegg-bin/show_pathway?rno04910/rno:24242%09red/rno:54245%09red/rno:117045%09red/rno:314436%09red/rno:25060%09red/rno:365382%09red/rno:24605%09red/rno:170911%09red/rno:500036%09red/rno:309513%09red/rno:689995%09red/rno:65248%09red/rno:78975%09red/rno:24679%09red/rno:85428%09red/rno:85385%09red/rno:314612%09red/rno:25139%09red/rno:313845%09red	rno-miR-21-3p/rno-miR-667-3p/rno-miR-380-3p/rno-miR-539-5p/rno-miR-9a-5p/rno-miR-879-5p/rno-miR-879-5p/rno-miR-21-3p/rno-miR-539-5p/rno-miR-21-3p/rno-miR-539-5p/rno-miR-539-5p/rno-miR-667-3p/rno-miR-155-3p/rno-miR-9a-5p/rno-miR-9a-5p/rno-miR-9a-5p/rno-miR-133b-3p/rno-miR-9a-5p
Dopaminergic synapse	KEGG PATHWAY	rno04728	18/659	132/8943	0.00796528626592807	0.125054994375071	64532/24242/362339/24316/24318/25643/50664/60449/114119/29627/24410/25679/29713/25743/24672/24673/60660/25549	Adcy5/Calm1/Creb3l2/Drd1/Drd2/Gnai3/Gnao1/Gnb3/Gng10/Gria2/Grin2b/Itpr3/Kcnj5/Kcnj6/Ppp2ca/Ppp2cb/Ppp2r2b/Slc18a2	http://www.genome.jp/kegg-bin/show_pathway?rno04728/rno:64532%09red/rno:24242%09red/rno:362339%09red/rno:24316%09red/rno:24318%09red/rno:25643%09red/rno:50664%09red/rno:60449%09red/rno:114119%09red/rno:29627%09red/rno:24410%09red/rno:25679%09red/rno:29713%09red/rno:25743%09red/rno:24672%09red/rno:24673%09red/rno:60660%09red/rno:25549%09red	rno-miR-9a-5p/rno-miR-21-3p/rno-miR-9a-5p/rno-miR-21-3p,rno-miR-539-5p/rno-miR-9a-5p/rno-miR-155-3p/rno-miR-539-5p/rno-miR-667-3p/rno-miR-490-5p/rno-miR-490-5p/rno-miR-539-5p/rno-miR-21-3p,rno-miR-380-3p/rno-miR-667-3p/rno-miR-380-3p,rno-miR-539-5p/rno-miR-879-5p/rno-miR-133b-3p/rno-miR-667-3p/rno-miR-21-3p
ErbB signaling pathway	KEGG PATHWAY	rno04012	13/659	85/8943	0.0089347224523813	0.133595373811797	54245/314436/300955/24605/29431/29433/292756/170911/85385/314612/313845/83805/25126	Crk/Elk1/Nck1/Nras/Pak1/Pak3/Pak4/Pik3ca/Shc1/Shc2/Sos1/Src/Stat5b	http://www.genome.jp/kegg-bin/show_pathway?rno04012/rno:54245%09red/rno:314436%09red/rno:300955%09red/rno:24605%09red/rno:29431%09red/rno:29433%09red/rno:292756%09red/rno:170911%09red/rno:85385%09red/rno:314612%09red/rno:313845%09red/rno:83805%09red/rno:25126%09red	rno-miR-667-3p/rno-miR-539-5p/rno-miR-21-3p/rno-miR-879-5p/rno-miR-879-5p/rno-miR-539-5p/rno-miR-9a-5p/rno-miR-21-3p/rno-miR-9a-5p/rno-miR-9a-5p/rno-miR-9a-5p/rno-miR-9a-5p/rno-miR-490-5p
Estrogen signaling pathway	KEGG PATHWAY	rno04915	18/659	135/8943	0.00999349369101792	0.135227514302243	64532/24242/362339/260321/83633/25643/50664/24414/25679/29713/25743/24605/170911/85385/314612/313845/24790/83805	Adcy5/Calm1/Creb3l2/Fkbp4/Gabbr2/Gnai3/Gnao1/Grm1/Itpr3/Kcnj5/Kcnj6/Nras/Pik3ca/Shc1/Shc2/Sos1/Sp1/Src	http://www.genome.jp/kegg-bin/show_pathway?rno04915/rno:64532%09red/rno:24242%09red/rno:362339%09red/rno:260321%09red/rno:83633%09red/rno:25643%09red/rno:50664%09red/rno:24414%09red/rno:25679%09red/rno:29713%09red/rno:25743%09red/rno:24605%09red/rno:170911%09red/rno:85385%09red/rno:314612%09red/rno:313845%09red/rno:24790%09red/rno:83805%09red	rno-miR-9a-5p/rno-miR-21-3p/rno-miR-9a-5p/rno-miR-667-3p/rno-miR-539-5p/rno-miR-155-3p/rno-miR-539-5p/rno-miR-539-5p/rno-miR-21-3p,rno-miR-380-3p/rno-miR-667-3p/rno-miR-380-3p,rno-miR-539-5p/rno-miR-879-5p/rno-miR-21-3p/rno-miR-9a-5p/rno-miR-9a-5p/rno-miR-9a-5p/rno-miR-539-5p/rno-miR-9a-5p
Bacterial invasion of epithelial cells	KEGG PATHWAY	rno05100	12/659	77/8943	0.0101641565247062	0.135227514302243	81732/81824/360854/83800/54241/54245/24511/170911/85385/314612/83805/305679	Actr3/Arpc1a/Arpc5/Clta/Cltc/Crk/Itgb1/Pik3ca/Shc1/Shc2/Src/Vcl	http://www.genome.jp/kegg-bin/show_pathway?rno05100/rno:81732%09red/rno:81824%09red/rno:360854%09red/rno:83800%09red/rno:54241%09red/rno:54245%09red/rno:24511%09red/rno:170911%09red/rno:85385%09red/rno:314612%09red/rno:83805%09red/rno:305679%09red	rno-miR-879-5p/rno-miR-9a-5p/rno-miR-21-3p/rno-miR-879-5p/rno-miR-21-3p/rno-miR-667-3p/rno-miR-21-3p/rno-miR-21-3p/rno-miR-9a-5p/rno-miR-9a-5p/rno-miR-9a-5p/rno-miR-9a-5p
Amphetamine addiction	KEGG PATHWAY	rno05031	11/659	68/8943	0.0103358609657765	0.135227514302243	64532/24242/362339/24316/29627/24410/297893/29190/29748/25549/116470	Adcy5/Calm1/Creb3l2/Drd1/Gria2/Grin2b/Hdac1/Pdyn/Ppp3r1/Slc18a2/Stx1a	http://www.genome.jp/kegg-bin/show_pathway?rno05031/rno:64532%09red/rno:24242%09red/rno:362339%09red/rno:24316%09red/rno:29627%09red/rno:24410%09red/rno:297893%09red/rno:29190%09red/rno:29748%09red/rno:25549%09red/rno:116470%09red	rno-miR-9a-5p/rno-miR-21-3p/rno-miR-9a-5p/rno-miR-21-3p,rno-miR-539-5p/rno-miR-490-5p/rno-miR-539-5p/rno-miR-539-5p/rno-miR-155-3p/rno-miR-879-5p/rno-miR-21-3p/rno-miR-9a-5p
Mitophagy - animal	KEGG PATHWAY	rno04137	11/659	70/8943	0.0127718803295266	0.152109455022072	59319/365601/363442/25094/303554/24605/29448/24790/83805/299827/304579	Ambra1/Atg5/Fundc1/Mitf/Nbr1/Nras/Rab7a/Sp1/Src/Tbk1/Usp30	http://www.genome.jp/kegg-bin/show_pathway?rno04137/rno:59319%09red/rno:365601%09red/rno:363442%09red/rno:25094%09red/rno:303554%09red/rno:24605%09red/rno:29448%09red/rno:24790%09red/rno:83805%09red/rno:299827%09red/rno:304579%09red	rno-miR-9a-5p/rno-miR-879-5p/rno-miR-9a-5p/rno-miR-539-5p/rno-miR-155-3p/rno-miR-879-5p/rno-miR-21-3p/rno-miR-539-5p/rno-miR-9a-5p/rno-miR-539-5p/rno-miR-879-5p
Autophagy - animal	KEGG PATHWAY	rno04140	19/659	149/8943	0.0130690965465435	0.152109455022072	59319/305831/171415/313391/365601/83506/25328/24605/170911/24672/24673/65248/78975/365793/29448/117103/117043/299827/303206	Ambra1/Atg14/Atg3/Atg4c/Atg5/Camkk2/Lamp1/Nras/Pik3ca/Ppp2ca/Ppp2cb/Prkaa1/Prkaa2/Rab33b/Rab7a/Rab8a/RragB/Tbk1/Ulk2	http://www.genome.jp/kegg-bin/show_pathway?rno04140/rno:59319%09red/rno:305831%09red/rno:171415%09red/rno:313391%09red/rno:365601%09red/rno:83506%09red/rno:25328%09red/rno:24605%09red/rno:170911%09red/rno:24672%09red/rno:24673%09red/rno:65248%09red/rno:78975%09red/rno:365793%09red/rno:29448%09red/rno:117103%09red/rno:117043%09red/rno:299827%09red/rno:303206%09red	rno-miR-9a-5p/rno-miR-9a-5p/rno-miR-539-5p/rno-miR-879-5p,rno-miR-9a-5p/rno-miR-879-5p/rno-miR-21-3p/rno-miR-9a-5p/rno-miR-879-5p/rno-miR-21-3p/rno-miR-879-5p/rno-miR-133b-3p/rno-miR-539-5p/rno-miR-667-3p/rno-miR-21-3p/rno-miR-21-3p/rno-miR-21-3p/rno-miR-21-3p/rno-miR-539-5p/rno-miR-155-3p,rno-miR-380-3p,rno-miR-9a-5p
Human immunodeficiency virus 1 infection	KEGG PATHWAY	rno05170	27/659	234/8943	0.0130794754318342	0.152109455022072	171494/367038/302671/24242/25402/366624/309361/54245/64624/25643/50664/60449/114119/25679/303200/311658/361400/24605/29431/29433/292756/170911/29748/306886/308267/299827/156767	Ap1g1/Ap1m2/Ap1s2/Calm1/Casp3/Cfl2/Chuk/Crk/Cul5/Gnai3/Gnao1/Gnb3/Gng10/Itpr3/Map2k3/Nfatc2/Nfatc3/Nras/Pak1/Pak3/Pak4/Pik3ca/Ppp3r1/Ripk1/Tab2/Tbk1/Tnfrsf1b	http://www.genome.jp/kegg-bin/show_pathway?rno05170/rno:171494%09red/rno:367038%09red/rno:302671%09red/rno:24242%09red/rno:25402%09red/rno:366624%09red/rno:309361%09red/rno:54245%09red/rno:64624%09red/rno:25643%09red/rno:50664%09red/rno:60449%09red/rno:114119%09red/rno:25679%09red/rno:303200%09red/rno:311658%09red/rno:361400%09red/rno:24605%09red/rno:29431%09red/rno:29433%09red/rno:292756%09red/r…	rno-miR-490-5p/rno-miR-667-3p/rno-miR-9a-5p/rno-miR-21-3p/rno-miR-879-5p/rno-miR-539-5p/rno-miR-539-5p/rno-miR-667-3p/rno-miR-21-3p/rno-miR-155-3p/rno-miR-539-5p/rno-miR-667-3p/rno-miR-490-5p/rno-miR-21-3p,rno-miR-380-3p/rno-miR-21-3p,rno-miR-9a-5p/rno-miR-9a-5p/rno-miR-879-5p,rno-miR-9a-5p/rno-miR-879-5p/rno-miR-879-5p/rno-miR-539-5p/rno-miR-9a-5p/rno-miR-21-3p/rno-miR-879-5p/rno-miR-21-3p/rno-m…
Alanine, aspartate and glutamate metabolism	KEGG PATHWAY	rno00250	7/659	36/8943	0.0145540751329365	0.158466162279476	289276/79251/24379/24380/24398/24399/24401	Adss/Aspa/Gad1/Gad2/Gls/Glud1/Got1	http://www.genome.jp/kegg-bin/show_pathway?rno00250/rno:289276%09red/rno:79251%09red/rno:24379%09red/rno:24380%09red/rno:24398%09red/rno:24399%09red/rno:24401%09red	rno-miR-21-3p/rno-miR-21-3p/rno-miR-9a-5p/rno-miR-667-3p/rno-miR-9a-5p/rno-miR-155-3p/rno-miR-9a-5p
Neurotrophin signaling pathway	KEGG PATHWAY	rno04722	16/659	120/8943	0.0146354098920535	0.158466162279476	360678/24225/24242/54245/314850/116478/303604/289014/24605/81737/25054/170911/295347/85385/314612/313845	Arhgdia/Bdnf/Calm1/Crk/Frs2/Kidins220/Map3k3/Mapkapk2/Nras/Ntf3/Ntrk2/Pik3ca/Rap1a/Shc1/Shc2/Sos1	http://www.genome.jp/kegg-bin/show_pathway?rno04722/rno:360678%09red/rno:24225%09red/rno:24242%09red/rno:54245%09red/rno:314850%09red/rno:116478%09red/rno:303604%09red/rno:289014%09red/rno:24605%09red/rno:81737%09red/rno:25054%09red/rno:170911%09red/rno:295347%09red/rno:85385%09red/rno:314612%09red/rno:313845%09red	rno-miR-9a-5p/rno-miR-490-5p/rno-miR-21-3p/rno-miR-667-3p/rno-miR-21-3p,rno-miR-490-5p,rno-miR-539-5p/rno-miR-21-3p/rno-miR-9a-5p/rno-miR-9a-5p/rno-miR-879-5p/rno-miR-539-5p/rno-miR-21-3p,rno-miR-539-5p/rno-miR-21-3p/rno-miR-539-5p/rno-miR-9a-5p/rno-miR-9a-5p/rno-miR-9a-5p
Viral life cycle - HIV-1	KEGG PATHWAY	rno03250	10/659	63/8943	0.0160643150984729	0.168139831364017	303132/306809/304758/299811/54281/25152/29456/501083/313323/170907	Aff4/Bicd2/Ccnt2/Cpsf6/Furin/Map1a/Map1b/Pdcd6ip/Psip1/Serinc5	http://www.genome.jp/kegg-bin/show_pathway?rno03250/rno:303132%09red/rno:306809%09red/rno:304758%09red/rno:299811%09red/rno:54281%09red/rno:25152%09red/rno:29456%09red/rno:501083%09red/rno:313323%09red/rno:170907%09red	rno-miR-21-3p,rno-miR-667-3p/rno-miR-155-3p/rno-miR-9a-5p/rno-miR-9a-5p/rno-miR-9a-5p/rno-miR-879-5p/rno-miR-539-5p,rno-miR-9a-5p/rno-miR-539-5p,rno-miR-879-5p,rno-miR-9a-5p/rno-miR-490-5p/rno-miR-9a-5p
Wnt signaling pathway	KEGG PATHWAY	rno04310	20/659	165/8943	0.0185845981985035	0.169350869993965	289144/503000/83824/295445/364754/317322/286994/311658/361400/29748/312563/25537/313589/89803/302711/25565/690366/24882/114850/303586	Cacybp/Ctnnbip1/Cxxc4/Dkk2/Fzd8/Gpc4/Lgr4/Nfatc2/Nfatc3/Ppp3r1/Prickle2/Rock2/Rspo1/Sfrp4/Tbl1x/Tle4/Vangl1/Wnt3/Wnt7a/Wnt9b	http://www.genome.jp/kegg-bin/show_pathway?rno04310/rno:289144%09red/rno:503000%09red/rno:83824%09red/rno:295445%09red/rno:364754%09red/rno:317322%09red/rno:286994%09red/rno:311658%09red/rno:361400%09red/rno:29748%09red/rno:312563%09red/rno:25537%09red/rno:313589%09red/rno:89803%09red/rno:302711%09red/rno:25565%09red/rno:690366%09red/rno:24882%09red/rno:114850%09red/rno:303586%09red	rno-miR-21-3p/rno-miR-539-5p/rno-miR-133b-3p/rno-miR-9a-5p/rno-miR-9a-5p/rno-miR-539-5p/rno-miR-21-3p,rno-miR-539-5p/rno-miR-9a-5p/rno-miR-879-5p,rno-miR-9a-5p/rno-miR-879-5p/rno-miR-539-5p/rno-miR-380-3p/rno-miR-490-5p/rno-miR-539-5p/rno-miR-21-3p/rno-miR-21-3p/rno-miR-9a-5p/rno-miR-155-3p/rno-miR-21-3p/rno-miR-879-5p
Spliceosome	KEGG PATHWAY	rno03040	17/659	134/8943	0.0191189305870567	0.169350869993965	690585/290614/287765/362152/117282/117280/309651/499691/84486/287768/171365/689890/494445/362264/313308/500116/117259	Alyref/Cherp/Ddx5/Hnrnpa3/Hnrnpk/Hnrnpu/Ppil1/Prpf38b/Sf3b1/Smndc1/Snrpb/Srsf1/Srsf2/Srsf6/Thoc2/Tra2a/Tra2b	http://www.genome.jp/kegg-bin/show_pathway?rno03040/rno:690585%09red/rno:290614%09red/rno:287765%09red/rno:362152%09red/rno:117282%09red/rno:117280%09red/rno:309651%09red/rno:499691%09red/rno:84486%09red/rno:287768%09red/rno:171365%09red/rno:689890%09red/rno:494445%09red/rno:362264%09red/rno:313308%09red/rno:500116%09red/rno:117259%09red	rno-miR-21-3p/rno-miR-21-3p,rno-miR-539-5p/rno-miR-539-5p/rno-miR-21-3p/rno-miR-155-3p,rno-miR-21-3p,rno-miR-539-5p/rno-miR-539-5p/rno-miR-667-3p/rno-miR-21-3p,rno-miR-539-5p,rno-miR-879-5p/rno-miR-539-5p/rno-miR-155-3p/rno-miR-21-3p/rno-miR-21-3p/rno-miR-21-3p/rno-miR-21-3p,rno-miR-667-3p,rno-miR-879-5p,rno-miR-9a-5p/rno-miR-539-5p/rno-miR-21-3p/rno-miR-21-3p,rno-miR-9a-5p
Lysosome	KEGG PATHWAY	rno04142	17/659	134/8943	0.0191189305870567	0.169350869993965	171494/367038/302671/309969/171126/302290/84431/306128/83800/54241/360904/25328/89783/25055/312689/310864/29411	Ap1g1/Ap1m2/Ap1s2/Ap3b1/Ap3m1/Ap3s1/Asah1/Cln5/Clta/Cltc/Idua/Lamp1/Laptm5/Lipa/M6pr/Manba/Ppt1	http://www.genome.jp/kegg-bin/show_pathway?rno04142/rno:171494%09red/rno:367038%09red/rno:302671%09red/rno:309969%09red/rno:171126%09red/rno:302290%09red/rno:84431%09red/rno:306128%09red/rno:83800%09red/rno:54241%09red/rno:360904%09red/rno:25328%09red/rno:89783%09red/rno:25055%09red/rno:312689%09red/rno:310864%09red/rno:29411%09red	rno-miR-490-5p/rno-miR-667-3p/rno-miR-9a-5p/rno-miR-9a-5p/rno-miR-21-3p/rno-miR-21-3p/rno-miR-21-3p/rno-miR-879-5p/rno-miR-879-5p/rno-miR-21-3p/rno-miR-667-3p/rno-miR-9a-5p/rno-miR-667-3p/rno-miR-879-5p/rno-miR-9a-5p/rno-miR-490-5p/rno-miR-879-5p
Glutamatergic synapse	KEGG PATHWAY	rno04724	15/659	114/8943	0.0198146116952637	0.169350869993965	64532/24398/25643/50664/60449/114119/29627/24410/24414/29546/25679/29748/171093/266767/89821	Adcy5/Gls/Gnai3/Gnao1/Gnb3/Gng10/Gria2/Grin2b/Grm1/Homer1/Itpr3/Ppp3r1/Shank2/Slc17a8/Trpc1	http://www.genome.jp/kegg-bin/show_pathway?rno04724/rno:64532%09red/rno:24398%09red/rno:25643%09red/rno:50664%09red/rno:60449%09red/rno:114119%09red/rno:29627%09red/rno:24410%09red/rno:24414%09red/rno:29546%09red/rno:25679%09red/rno:29748%09red/rno:171093%09red/rno:266767%09red/rno:89821%09red	rno-miR-9a-5p/rno-miR-9a-5p/rno-miR-155-3p/rno-miR-539-5p/rno-miR-667-3p/rno-miR-490-5p/rno-miR-490-5p/rno-miR-539-5p/rno-miR-539-5p/rno-miR-539-5p/rno-miR-21-3p,rno-miR-380-3p/rno-miR-879-5p/rno-miR-21-3p,rno-miR-9a-5p/rno-miR-490-5p/rno-miR-539-5p
Ubiquitin mediated proteolysis	KEGG PATHWAY	rno04120	18/659	145/8943	0.0198673121069337	0.169350869993965	313876/301555/64624/310363/25489/83614/309722/294790/303614/316575/308508/305268/81816/294331/296956/25573/679949/303478	Birc6/Cul3/Cul5/Fbxo4/Nedd4/Pias3/Rhobtb1/Skp2/Smurf2/Trip12/Uba2/Uba6/Ube2b/Ube2g2/Ube2h/Ube2i/Ube2ql1/Ube2z	http://www.genome.jp/kegg-bin/show_pathway?rno04120/rno:313876%09red/rno:301555%09red/rno:64624%09red/rno:310363%09red/rno:25489%09red/rno:83614%09red/rno:309722%09red/rno:294790%09red/rno:303614%09red/rno:316575%09red/rno:308508%09red/rno:305268%09red/rno:81816%09red/rno:294331%09red/rno:296956%09red/rno:25573%09red/rno:679949%09red/rno:303478%09red	rno-miR-380-3p/rno-miR-21-3p,rno-miR-539-5p/rno-miR-21-3p/rno-miR-539-5p/rno-miR-490-5p,rno-miR-9a-5p/rno-miR-9a-5p/rno-miR-9a-5p/rno-miR-21-3p/rno-miR-21-3p/rno-miR-539-5p/rno-miR-155-3p/rno-miR-490-5p,rno-miR-667-3p/rno-miR-21-3p/rno-miR-21-3p/rno-miR-490-5p,rno-miR-539-5p,rno-miR-9a-5p/rno-miR-21-3p,rno-miR-879-5p/rno-miR-490-5p/rno-miR-380-3p,rno-miR-9a-5p
Phosphatidylinositol signaling system	KEGG PATHWAY	rno04070	13/659	94/8943	0.0198973342790448	0.169350869993965	24242/54248/312952/316376/365382/50560/171458/308451/25679/361632/170911/311355/85238	Calm1/Dgkb/Impad1/Inpp1/Inpp5a/Ip6k1/Ipmk/Itpkc/Itpr3/Pik3c2a/Pik3ca/Ppip5k1/Synj1	http://www.genome.jp/kegg-bin/show_pathway?rno04070/rno:24242%09red/rno:54248%09red/rno:312952%09red/rno:316376%09red/rno:365382%09red/rno:50560%09red/rno:171458%09red/rno:308451%09red/rno:25679%09red/rno:361632%09red/rno:170911%09red/rno:311355%09red/rno:85238%09red	rno-miR-21-3p/rno-miR-9a-5p/rno-miR-21-3p,rno-miR-539-5p/rno-miR-21-3p/rno-miR-879-5p/rno-miR-539-5p/rno-miR-539-5p/rno-miR-667-3p,rno-miR-9a-5p/rno-miR-21-3p,rno-miR-380-3p/rno-miR-380-3p/rno-miR-21-3p/rno-miR-9a-5p/rno-miR-490-5p,rno-miR-9a-5p
T cell receptor signaling pathway	KEGG PATHWAY	rno04660	14/659	104/8943	0.0199553572922825	0.169350869993965	83477/309361/116596/300955/311658/361400/24605/29431/29433/292756/170911/29748/313845/295378	Bcl10/Chuk/Map3k8/Nck1/Nfatc2/Nfatc3/Nras/Pak1/Pak3/Pak4/Pik3ca/Ppp3r1/Sos1/Vav3	http://www.genome.jp/kegg-bin/show_pathway?rno04660/rno:83477%09red/rno:309361%09red/rno:116596%09red/rno:300955%09red/rno:311658%09red/rno:361400%09red/rno:24605%09red/rno:29431%09red/rno:29433%09red/rno:292756%09red/rno:170911%09red/rno:29748%09red/rno:313845%09red/rno:295378%09red	rno-miR-539-5p/rno-miR-539-5p/rno-miR-539-5p/rno-miR-21-3p/rno-miR-9a-5p/rno-miR-879-5p,rno-miR-9a-5p/rno-miR-879-5p/rno-miR-879-5p/rno-miR-539-5p/rno-miR-9a-5p/rno-miR-21-3p/rno-miR-879-5p/rno-miR-9a-5p/rno-miR-9a-5p
Protein processing in endoplasmic reticulum	KEGG PATHWAY	rno04141	20/659	168/8943	0.0221782030570612	0.183261993682032	29144/361384/295690/499579/297504/294993/295319/294862/89842/25596/287275/93646/361273/81784/312903/294331/114590/317396/304766/171129	Canx/Dnajb1/Dnajc10/Dnajc5b/Edem1/Hspa4l/Man1a2/March6/Mbtps1/Rpn1/Sec24a/Sec31a/Sec61a2/Ssr3/Tram1/Ube2g2/Ubqln1/Ubqln2/Ubxn4/Uggt1	http://www.genome.jp/kegg-bin/show_pathway?rno04141/rno:29144%09red/rno:361384%09red/rno:295690%09red/rno:499579%09red/rno:297504%09red/rno:294993%09red/rno:295319%09red/rno:294862%09red/rno:89842%09red/rno:25596%09red/rno:287275%09red/rno:93646%09red/rno:361273%09red/rno:81784%09red/rno:312903%09red/rno:294331%09red/rno:114590%09red/rno:317396%09red/rno:304766%09red/rno:171129%09red	rno-miR-21-3p/rno-miR-9a-5p/rno-miR-539-5p/rno-miR-539-5p/rno-miR-539-5p/rno-miR-21-3p/rno-miR-155-3p/rno-miR-9a-5p/rno-miR-380-3p,rno-miR-9a-5p/rno-miR-21-3p/rno-miR-539-5p/rno-miR-9a-5p/rno-miR-490-5p/rno-miR-879-5p/rno-miR-9a-5p/rno-miR-21-3p/rno-miR-21-3p/rno-miR-539-5p/rno-miR-879-5p/rno-miR-21-3p
Relaxin signaling pathway	KEGG PATHWAY	rno04926	16/659	128/8943	0.0255696285747115	0.20391974901913	64532/84032/290905/362339/25643/50664/60449/114119/24605/170911/85385/314612/313845/83805/29591/81810	Adcy5/Col3a1/Col4a1/Creb3l2/Gnai3/Gnao1/Gnb3/Gng10/Nras/Pik3ca/Shc1/Shc2/Sos1/Src/Tgfbr1/Tgfbr2	http://www.genome.jp/kegg-bin/show_pathway?rno04926/rno:64532%09red/rno:84032%09red/rno:290905%09red/rno:362339%09red/rno:25643%09red/rno:50664%09red/rno:60449%09red/rno:114119%09red/rno:24605%09red/rno:170911%09red/rno:85385%09red/rno:314612%09red/rno:313845%09red/rno:83805%09red/rno:29591%09red/rno:81810%09red	rno-miR-9a-5p/rno-miR-21-3p,rno-miR-490-5p/rno-miR-667-3p/rno-miR-9a-5p/rno-miR-155-3p/rno-miR-539-5p/rno-miR-667-3p/rno-miR-490-5p/rno-miR-879-5p/rno-miR-21-3p/rno-miR-9a-5p/rno-miR-9a-5p/rno-miR-9a-5p/rno-miR-9a-5p/rno-miR-9a-5p/rno-miR-9a-5p
Synaptic vesicle cycle	KEGG PATHWAY	rno04721	11/659	78/8943	0.0270332980969494	0.20391974901913	685232/298103/83800/54241/84556/266767/25549/25012/116470/25558/286931	Atp6v1a/Atp6v1g1/Clta/Cltc/Rims1/Slc17a8/Slc18a2/Snap25/Stx1a/Stxbp1/Unc13c	http://www.genome.jp/kegg-bin/show_pathway?rno04721/rno:685232%09red/rno:298103%09red/rno:83800%09red/rno:54241%09red/rno:84556%09red/rno:266767%09red/rno:25549%09red/rno:25012%09red/rno:116470%09red/rno:25558%09red/rno:286931%09red	rno-miR-21-3p,rno-miR-539-5p/rno-miR-21-3p/rno-miR-879-5p/rno-miR-21-3p/rno-miR-21-3p/rno-miR-490-5p/rno-miR-21-3p/rno-miR-539-5p/rno-miR-9a-5p/rno-miR-539-5p/rno-miR-490-5p
Chronic myeloid leukemia	KEGG PATHWAY	rno05220	11/659	78/8943	0.0270332980969494	0.20391974901913	309361/54245/297893/24605/170911/85385/314612/313845/25126/29591/81810	Chuk/Crk/Hdac1/Nras/Pik3ca/Shc1/Shc2/Sos1/Stat5b/Tgfbr1/Tgfbr2	http://www.genome.jp/kegg-bin/show_pathway?rno05220/rno:309361%09red/rno:54245%09red/rno:297893%09red/rno:24605%09red/rno:170911%09red/rno:85385%09red/rno:314612%09red/rno:313845%09red/rno:25126%09red/rno:29591%09red/rno:81810%09red	rno-miR-539-5p/rno-miR-667-3p/rno-miR-539-5p/rno-miR-879-5p/rno-miR-21-3p/rno-miR-9a-5p/rno-miR-9a-5p/rno-miR-9a-5p/rno-miR-490-5p/rno-miR-9a-5p/rno-miR-9a-5p
Autophagy - other	KEGG PATHWAY	rno04136	6/659	32/8943	0.0272758899961893	0.20391974901913	171415/313391/365601/24672/24673/303206	Atg3/Atg4c/Atg5/Ppp2ca/Ppp2cb/Ulk2	http://www.genome.jp/kegg-bin/show_pathway?rno04136/rno:171415%09red/rno:313391%09red/rno:365601%09red/rno:24672%09red/rno:24673%09red/rno:303206%09red	rno-miR-539-5p/rno-miR-879-5p,rno-miR-9a-5p/rno-miR-879-5p/rno-miR-879-5p/rno-miR-133b-3p/rno-miR-155-3p,rno-miR-380-3p,rno-miR-9a-5p
Retrograde endocannabinoid signaling	KEGG PATHWAY	rno04723	18/659	151/8943	0.0286543337733085	0.209243274530671	64532/29707/24922/29694/25643/50664/60449/114119/29627/24414/25679/29713/25743/678759/291660/681024/84556/266767	Adcy5/Gabra5/Gabrb3/Gabrr1/Gnai3/Gnao1/Gnb3/Gng10/Gria2/Grm1/Itpr3/Kcnj5/Kcnj6/Ndufa10/Ndufa2/Ndufa4/Rims1/Slc17a8	http://www.genome.jp/kegg-bin/show_pathway?rno04723/rno:64532%09red/rno:29707%09red/rno:24922%09red/rno:29694%09red/rno:25643%09red/rno:50664%09red/rno:60449%09red/rno:114119%09red/rno:29627%09red/rno:24414%09red/rno:25679%09red/rno:29713%09red/rno:25743%09red/rno:678759%09red/rno:291660%09red/rno:681024%09red/rno:84556%09red/rno:266767%09red	rno-miR-9a-5p/rno-miR-539-5p/rno-miR-539-5p/rno-miR-539-5p/rno-miR-155-3p/rno-miR-539-5p/rno-miR-667-3p/rno-miR-490-5p/rno-miR-490-5p/rno-miR-539-5p/rno-miR-21-3p,rno-miR-380-3p/rno-miR-667-3p/rno-miR-380-3p,rno-miR-539-5p/rno-miR-21-3p/rno-miR-539-5p/rno-miR-539-5p/rno-miR-21-3p/rno-miR-490-5p
Cellular senescence	KEGG PATHWAY	rno04218	21/659	185/8943	0.0310276608520308	0.213589801711324	24242/25729/362485/171102/24356/365895/498411/24484/25679/303200/289014/85482/311658/361400/24605/170911/29748/313048/29591/81810/83532	Calm1/Ccne1/Ccne2/Cdc25a/Ets1/Hipk1/Hus1/Igfbp3/Itpr3/Map2k3/Mapkapk2/Nbn/Nfatc2/Nfatc3/Nras/Pik3ca/Ppp3r1/Rbbp4/Tgfbr1/Tgfbr2/Vdac3	http://www.genome.jp/kegg-bin/show_pathway?rno04218/rno:24242%09red/rno:25729%09red/rno:362485%09red/rno:171102%09red/rno:24356%09red/rno:365895%09red/rno:498411%09red/rno:24484%09red/rno:25679%09red/rno:303200%09red/rno:289014%09red/rno:85482%09red/rno:311658%09red/rno:361400%09red/rno:24605%09red/rno:170911%09red/rno:29748%09red/rno:313048%09red/rno:29591%09red/rno:81810%09red/rno:83532%09red	rno-miR-21-3p/rno-miR-9a-5p/rno-miR-9a-5p/rno-miR-9a-5p/rno-miR-9a-5p/rno-miR-155-3p,rno-miR-380-3p,rno-miR-9a-5p/rno-miR-539-5p/rno-miR-539-5p/rno-miR-21-3p,rno-miR-380-3p/rno-miR-21-3p,rno-miR-9a-5p/rno-miR-9a-5p/rno-miR-380-3p/rno-miR-9a-5p/rno-miR-879-5p,rno-miR-9a-5p/rno-miR-879-5p/rno-miR-21-3p/rno-miR-879-5p/rno-miR-490-5p/rno-miR-9a-5p/rno-miR-9a-5p/rno-miR-9a-5p
Renal cell carcinoma	KEGG PATHWAY	rno05211	10/659	70/8943	0.0315075014088387	0.213589801711324	54245/54702/24356/24605/29431/29433/292756/170911/295347/313845	Crk/Egln3/Ets1/Nras/Pak1/Pak3/Pak4/Pik3ca/Rap1a/Sos1	http://www.genome.jp/kegg-bin/show_pathway?rno05211/rno:54245%09red/rno:54702%09red/rno:24356%09red/rno:24605%09red/rno:29431%09red/rno:29433%09red/rno:292756%09red/rno:170911%09red/rno:295347%09red/rno:313845%09red	rno-miR-667-3p/rno-miR-9a-5p/rno-miR-9a-5p/rno-miR-879-5p/rno-miR-879-5p/rno-miR-539-5p/rno-miR-9a-5p/rno-miR-21-3p/rno-miR-539-5p/rno-miR-9a-5p
Ferroptosis	KEGG PATHWAY	rno04216	7/659	42/8943	0.0321579231919567	0.213589801711324	113976/365601/29739/619385/363005/306009/83532	Acsl4/Atg5/Gclm/Ncoa4/Pcbp2/Slc39a14/Vdac3	http://www.genome.jp/kegg-bin/show_pathway?rno04216/rno:113976%09red/rno:365601%09red/rno:29739%09red/rno:619385%09red/rno:363005%09red/rno:306009%09red/rno:83532%09red	rno-miR-21-3p/rno-miR-879-5p/rno-miR-490-5p/rno-miR-539-5p,rno-miR-879-5p/rno-miR-21-3p/rno-miR-21-3p,rno-miR-9a-5p/rno-miR-9a-5p
TNF signaling pathway	KEGG PATHWAY	rno04668	14/659	111/8943	0.0329731507507275	0.213589801711324	361167/25402/24770/309361/362339/303200/116596/81707/170911/306886/361715/308267/156767/362788	Bag4/Casp3/Ccl2/Chuk/Creb3l2/Map2k3/Map3k8/Mmp14/Pik3ca/Ripk1/Rps6ka4/Tab2/Tnfrsf1b/Traf3	http://www.genome.jp/kegg-bin/show_pathway?rno04668/rno:361167%09red/rno:25402%09red/rno:24770%09red/rno:309361%09red/rno:362339%09red/rno:303200%09red/rno:116596%09red/rno:81707%09red/rno:170911%09red/rno:306886%09red/rno:361715%09red/rno:308267%09red/rno:156767%09red/rno:362788%09red	rno-miR-9a-5p/rno-miR-879-5p/rno-miR-539-5p/rno-miR-539-5p/rno-miR-9a-5p/rno-miR-21-3p,rno-miR-9a-5p/rno-miR-539-5p/rno-miR-380-3p/rno-miR-21-3p/rno-miR-21-3p/rno-miR-9a-5p/rno-miR-380-3p/rno-miR-21-3p/rno-miR-667-3p,rno-miR-9a-5p
Long-term depression	KEGG PATHWAY	rno04730	9/659	61/8943	0.0334733118384763	0.213589801711324	25643/50664/29627/24414/25679/81515/24605/24672/24673	Gnai3/Gnao1/Gria2/Grm1/Itpr3/Lyn/Nras/Ppp2ca/Ppp2cb	http://www.genome.jp/kegg-bin/show_pathway?rno04730/rno:25643%09red/rno:50664%09red/rno:29627%09red/rno:24414%09red/rno:25679%09red/rno:81515%09red/rno:24605%09red/rno:24672%09red/rno:24673%09red	rno-miR-155-3p/rno-miR-539-5p/rno-miR-490-5p/rno-miR-539-5p/rno-miR-21-3p,rno-miR-380-3p/rno-miR-879-5p/rno-miR-879-5p/rno-miR-879-5p/rno-miR-133b-3p
Salmonella infection	KEGG PATHWAY	rno05132	27/659	254/8943	0.033894881109758	0.213589801711324	289312/294010/81732/500282/81824/360854/25402/309361/116693/29167/140734/361415/301085/312689/303200/29431/29433/81531/361632/170911/288779/29448/367915/306886/25537/308267/306991	Acbd3/Actr1a/Actr3/Arl8b/Arpc1a/Arpc5/Casp3/Chuk/Cyth3/Dctn1/Dynll2/Dynlrb2/Fyco1/M6pr/Map2k3/Pak1/Pak3/Pfn2/Pik3c2a/Pik3ca/Rab5b/Rab7a/Rab9b/Ripk1/Rock2/Tab2/Vps41	http://www.genome.jp/kegg-bin/show_pathway?rno05132/rno:289312%09red/rno:294010%09red/rno:81732%09red/rno:500282%09red/rno:81824%09red/rno:360854%09red/rno:25402%09red/rno:309361%09red/rno:116693%09red/rno:29167%09red/rno:140734%09red/rno:361415%09red/rno:301085%09red/rno:312689%09red/rno:303200%09red/rno:29431%09red/rno:29433%09red/rno:81531%09red/rno:361632%09red/rno:170911%09red/rno:288779%09r…	rno-miR-21-3p/rno-miR-9a-5p/rno-miR-879-5p/rno-miR-539-5p/rno-miR-9a-5p/rno-miR-21-3p/rno-miR-879-5p/rno-miR-539-5p/rno-miR-539-5p/rno-miR-21-3p/rno-miR-667-3p/rno-miR-490-5p/rno-miR-9a-5p/rno-miR-9a-5p/rno-miR-21-3p,rno-miR-9a-5p/rno-miR-879-5p/rno-miR-539-5p/rno-miR-667-3p/rno-miR-380-3p/rno-miR-21-3p/rno-miR-490-5p/rno-miR-21-3p/rno-miR-9a-5p/rno-miR-21-3p/rno-miR-380-3p/rno-miR-380-3p/rno-miR…
Biosynthesis of cofactors	KEGG PATHWAY	rno01240	18/659	154/8943	0.0340111149221853	0.213589801711324	289276/24183/314416/25586/64203/313560/313689/29244/29739/64845/365314/683630/361472/680308/365699/84594/360511/293820	Adss/Ak1/Ak7/Alpl/Bcat2/Ctps1/Dhrs3/Gch1/Gclm/Gphn/Lipt2/Mat2b/Mthfd1l/Mthfd2/Nadk2/Nfs1/Pank3/Psat1	http://www.genome.jp/kegg-bin/show_pathway?rno01240/rno:289276%09red/rno:24183%09red/rno:314416%09red/rno:25586%09red/rno:64203%09red/rno:313560%09red/rno:313689%09red/rno:29244%09red/rno:29739%09red/rno:64845%09red/rno:365314%09red/rno:683630%09red/rno:361472%09red/rno:680308%09red/rno:365699%09red/rno:84594%09red/rno:360511%09red/rno:293820%09red	rno-miR-21-3p/rno-miR-539-5p/rno-miR-539-5p/rno-miR-539-5p/rno-miR-9a-5p/rno-miR-21-3p/rno-miR-539-5p/rno-miR-539-5p/rno-miR-490-5p/rno-miR-539-5p/rno-miR-879-5p/rno-miR-21-3p/rno-miR-9a-5p/rno-miR-9a-5p/rno-miR-380-3p/rno-miR-490-5p/rno-miR-490-5p,rno-miR-9a-5p/rno-miR-21-3p
SNARE interactions in vesicular transport	KEGG PATHWAY	rno04130	6/659	34/8943	0.035763715894731	0.218558421244378	64630/362283/116470/60562/60466/25624	Snap23/Stx16/Stx1a/Stx6/Stx7/Vamp1	http://www.genome.jp/kegg-bin/show_pathway?rno04130/rno:64630%09red/rno:362283%09red/rno:116470%09red/rno:60562%09red/rno:60466%09red/rno:25624%09red	rno-miR-9a-5p/rno-miR-539-5p/rno-miR-9a-5p/rno-miR-21-3p/rno-miR-380-3p/rno-miR-539-5p
Alcoholism	KEGG PATHWAY	rno05034	20/659	177/8943	0.036194388231553	0.218558421244378	64532/24225/24242/83506/362339/24316/24318/25643/50664/60449/114119/24410/297893/24605/25054/29190/85385/314612/25549/313845	Adcy5/Bdnf/Calm1/Camkk2/Creb3l2/Drd1/Drd2/Gnai3/Gnao1/Gnb3/Gng10/Grin2b/Hdac1/Nras/Ntrk2/Pdyn/Shc1/Shc2/Slc18a2/Sos1	http://www.genome.jp/kegg-bin/show_pathway?rno05034/rno:64532%09red/rno:24225%09red/rno:24242%09red/rno:83506%09red/rno:362339%09red/rno:24316%09red/rno:24318%09red/rno:25643%09red/rno:50664%09red/rno:60449%09red/rno:114119%09red/rno:24410%09red/rno:297893%09red/rno:24605%09red/rno:25054%09red/rno:29190%09red/rno:85385%09red/rno:314612%09red/rno:25549%09red/rno:313845%09red	rno-miR-9a-5p/rno-miR-490-5p/rno-miR-21-3p/rno-miR-21-3p/rno-miR-9a-5p/rno-miR-21-3p,rno-miR-539-5p/rno-miR-9a-5p/rno-miR-155-3p/rno-miR-539-5p/rno-miR-667-3p/rno-miR-490-5p/rno-miR-539-5p/rno-miR-539-5p/rno-miR-879-5p/rno-miR-21-3p,rno-miR-539-5p/rno-miR-155-3p/rno-miR-9a-5p/rno-miR-9a-5p/rno-miR-21-3p/rno-miR-9a-5p
FoxO signaling pathway	KEGG PATHWAY	rno04068	16/659	134/8943	0.037129863864497	0.219976929310416	303836/309361/24370/302415/24414/29546/24605/170911/65248/78975/294790/25139/313845/311622/29591/81810	Bcl6/Chuk/Foxg1/Foxo4/Grm1/Homer1/Nras/Pik3ca/Prkaa1/Prkaa2/Skp2/Slc2a4/Sos1/Stk4/Tgfbr1/Tgfbr2	http://www.genome.jp/kegg-bin/show_pathway?rno04068/rno:303836%09red/rno:309361%09red/rno:24370%09red/rno:302415%09red/rno:24414%09red/rno:29546%09red/rno:24605%09red/rno:170911%09red/rno:65248%09red/rno:78975%09red/rno:294790%09red/rno:25139%09red/rno:313845%09red/rno:311622%09red/rno:29591%09red/rno:81810%09red	rno-miR-9a-5p/rno-miR-539-5p/rno-miR-9a-5p/rno-miR-21-3p/rno-miR-539-5p/rno-miR-539-5p/rno-miR-879-5p/rno-miR-21-3p/rno-miR-539-5p/rno-miR-667-3p/rno-miR-21-3p/rno-miR-133b-3p/rno-miR-9a-5p/rno-miR-879-5p/rno-miR-9a-5p/rno-miR-9a-5p
Sphingolipid signaling pathway	KEGG PATHWAY	rno04071	15/659	124/8943	0.0386561943771489	0.222559405309193	313339/84431/114104/25441/25643/24605/170911/24672/24673/60660/81762/25537/60399/310849/366697	Acer2/Asah1/Asah2/Fcer1g/Gnai3/Nras/Pik3ca/Ppp2ca/Ppp2cb/Ppp2r2b/Rock1/Rock2/S1pr5/Sgms2/Sptlc2	http://www.genome.jp/kegg-bin/show_pathway?rno04071/rno:313339%09red/rno:84431%09red/rno:114104%09red/rno:25441%09red/rno:25643%09red/rno:24605%09red/rno:170911%09red/rno:24672%09red/rno:24673%09red/rno:60660%09red/rno:81762%09red/rno:25537%09red/rno:60399%09red/rno:310849%09red/rno:366697%09red	rno-miR-490-5p/rno-miR-21-3p/rno-miR-539-5p/rno-miR-9a-5p/rno-miR-155-3p/rno-miR-879-5p/rno-miR-21-3p/rno-miR-879-5p/rno-miR-133b-3p/rno-miR-667-3p/rno-miR-21-3p/rno-miR-380-3p/rno-miR-155-3p/rno-miR-9a-5p/rno-miR-9a-5p
Thiamine metabolism	KEGG PATHWAY	rno00730	4/659	18/8943	0.0389833353248586	0.222559405309193	24183/314416/25586/84594	Ak1/Ak7/Alpl/Nfs1	http://www.genome.jp/kegg-bin/show_pathway?rno00730/rno:24183%09red/rno:314416%09red/rno:25586%09red/rno:84594%09red	rno-miR-539-5p/rno-miR-539-5p/rno-miR-539-5p/rno-miR-490-5p
mTOR signaling pathway	KEGG PATHWAY	rno04150	18/659	158/8943	0.0422582425825556	0.230475504462542	685232/298103/309361/65201/117045/364754/362045/24605/170911/65248/78975/117043/294790/313845/303206/24882/114850/303586	Atp6v1a/Atp6v1g1/Chuk/Clip1/Eif4e/Fzd8/Lamtor3/Nras/Pik3ca/Prkaa1/Prkaa2/RragB/Skp2/Sos1/Ulk2/Wnt3/Wnt7a/Wnt9b	http://www.genome.jp/kegg-bin/show_pathway?rno04150/rno:685232%09red/rno:298103%09red/rno:309361%09red/rno:65201%09red/rno:117045%09red/rno:364754%09red/rno:362045%09red/rno:24605%09red/rno:170911%09red/rno:65248%09red/rno:78975%09red/rno:117043%09red/rno:294790%09red/rno:313845%09red/rno:303206%09red/rno:24882%09red/rno:114850%09red/rno:303586%09red	rno-miR-21-3p,rno-miR-539-5p/rno-miR-21-3p/rno-miR-539-5p/rno-miR-879-5p/rno-miR-380-3p/rno-miR-9a-5p/rno-miR-490-5p/rno-miR-879-5p/rno-miR-21-3p/rno-miR-539-5p/rno-miR-667-3p/rno-miR-21-3p/rno-miR-21-3p/rno-miR-9a-5p/rno-miR-155-3p,rno-miR-380-3p,rno-miR-9a-5p/rno-miR-155-3p/rno-miR-21-3p/rno-miR-879-5p
Hippo signaling pathway	KEGG PATHWAY	rno04390	18/659	158/8943	0.0422582425825556	0.230475504462542	85265/257646/364754/305922/316101/24672/24673/60660/299116/362938/65189/29591/81810/24882/114850/303586/56011/25577	Ajuba/Frmd6/Fzd8/Lats2/Limd1/Ppp2ca/Ppp2cb/Ppp2r2b/Sav1/Scrib/Stk3/Tgfbr1/Tgfbr2/Wnt3/Wnt7a/Wnt9b/Ywhab/Ywhaq	http://www.genome.jp/kegg-bin/show_pathway?rno04390/rno:85265%09red/rno:257646%09red/rno:364754%09red/rno:305922%09red/rno:316101%09red/rno:24672%09red/rno:24673%09red/rno:60660%09red/rno:299116%09red/rno:362938%09red/rno:65189%09red/rno:29591%09red/rno:81810%09red/rno:24882%09red/rno:114850%09red/rno:303586%09red/rno:56011%09red/rno:25577%09red	rno-miR-539-5p/rno-miR-9a-5p/rno-miR-9a-5p/rno-miR-21-3p/rno-miR-539-5p/rno-miR-879-5p/rno-miR-133b-3p/rno-miR-667-3p/rno-miR-21-3p/rno-miR-9a-5p/rno-miR-9a-5p/rno-miR-9a-5p/rno-miR-9a-5p/rno-miR-155-3p/rno-miR-21-3p/rno-miR-879-5p/rno-miR-155-3p/rno-miR-155-3p,rno-miR-539-5p,rno-miR-667-3p
Human cytomegalovirus infection	KEGG PATHWAY	rno05163	26/659	248/8943	0.0425719084676034	0.230475504462542	64532/24242/25402/24770/309361/362339/54245/314436/25643/50664/60449/114119/304091/25679/311658/361400/24605/170911/29748/306886/81762/25537/313845/24790/83805/299827	Adcy5/Calm1/Casp3/Ccl2/Chuk/Creb3l2/Crk/Elk1/Gnai3/Gnao1/Gnb3/Gng10/Il10rb/Itpr3/Nfatc2/Nfatc3/Nras/Pik3ca/Ppp3r1/Ripk1/Rock1/Rock2/Sos1/Sp1/Src/Tbk1	http://www.genome.jp/kegg-bin/show_pathway?rno05163/rno:64532%09red/rno:24242%09red/rno:25402%09red/rno:24770%09red/rno:309361%09red/rno:362339%09red/rno:54245%09red/rno:314436%09red/rno:25643%09red/rno:50664%09red/rno:60449%09red/rno:114119%09red/rno:304091%09red/rno:25679%09red/rno:311658%09red/rno:361400%09red/rno:24605%09red/rno:170911%09red/rno:29748%09red/rno:306886%09red/rno:81762%09red/rn…	rno-miR-9a-5p/rno-miR-21-3p/rno-miR-879-5p/rno-miR-539-5p/rno-miR-539-5p/rno-miR-9a-5p/rno-miR-667-3p/rno-miR-539-5p/rno-miR-155-3p/rno-miR-539-5p/rno-miR-667-3p/rno-miR-490-5p/rno-miR-9a-5p/rno-miR-21-3p,rno-miR-380-3p/rno-miR-9a-5p/rno-miR-879-5p,rno-miR-9a-5p/rno-miR-879-5p/rno-miR-21-3p/rno-miR-879-5p/rno-miR-21-3p/rno-miR-21-3p/rno-miR-380-3p/rno-miR-9a-5p/rno-miR-539-5p/rno-miR-9a-5p/rno-mi…
Platelet activation	KEGG PATHWAY	rno04611	15/659	126/8943	0.0435993561276353	0.23203725125555	64532/306400/84032/25441/25643/24511/25679/81515/170911/295347/81762/25537/64630/83805/313494	Adcy5/Arhgap35/Col3a1/Fcer1g/Gnai3/Itgb1/Itpr3/Lyn/Pik3ca/Rap1a/Rock1/Rock2/Snap23/Src/Tln1	http://www.genome.jp/kegg-bin/show_pathway?rno04611/rno:64532%09red/rno:306400%09red/rno:84032%09red/rno:25441%09red/rno:25643%09red/rno:24511%09red/rno:25679%09red/rno:81515%09red/rno:170911%09red/rno:295347%09red/rno:81762%09red/rno:25537%09red/rno:64630%09red/rno:83805%09red/rno:313494%09red	rno-miR-9a-5p/rno-miR-21-3p/rno-miR-21-3p,rno-miR-490-5p/rno-miR-9a-5p/rno-miR-155-3p/rno-miR-21-3p/rno-miR-21-3p,rno-miR-380-3p/rno-miR-879-5p/rno-miR-21-3p/rno-miR-539-5p/rno-miR-21-3p/rno-miR-380-3p/rno-miR-9a-5p/rno-miR-9a-5p/rno-miR-9a-5p
Huntington disease	KEGG PATHWAY	rno05016	31/659	307/8943	0.044568344167018	0.233241001140728	294010/59319/305831/24225/25402/83800/54241/360229/362339/29167/500442/29326/29627/24410/29430/297893/29424/678759/291660/681024/117017/29673/289990/363061/24790/116470/689030/83474/303206/293448/83532	Actr1a/Ambra1/Atg14/Bdnf/Casp3/Clta/Cltc/Cox8c/Creb3l2/Dctn1/Dnai1/Gpx2/Gria2/Grin2b/Hap1/Hdac1/Htt/Ndufa10/Ndufa2/Ndufa4/Polr2g/Psma6/Psmc6/Sdhd/Sp1/Stx1a/Tbpl1/Tfam/Ulk2/Uqcrc2/Vdac3	http://www.genome.jp/kegg-bin/show_pathway?rno05016/rno:294010%09red/rno:59319%09red/rno:305831%09red/rno:24225%09red/rno:25402%09red/rno:83800%09red/rno:54241%09red/rno:360229%09red/rno:362339%09red/rno:29167%09red/rno:500442%09red/rno:29326%09red/rno:29627%09red/rno:24410%09red/rno:29430%09red/rno:297893%09red/rno:29424%09red/rno:678759%09red/rno:291660%09red/rno:681024%09red/rno:117017%09red/r…	rno-miR-9a-5p/rno-miR-9a-5p/rno-miR-9a-5p/rno-miR-490-5p/rno-miR-879-5p/rno-miR-879-5p/rno-miR-21-3p/rno-miR-667-3p/rno-miR-9a-5p/rno-miR-21-3p/rno-miR-490-5p/rno-miR-155-3p/rno-miR-490-5p/rno-miR-539-5p/rno-miR-21-3p/rno-miR-539-5p/rno-miR-667-3p/rno-miR-21-3p/rno-miR-539-5p/rno-miR-539-5p/rno-miR-155-3p/rno-miR-490-5p/rno-miR-490-5p/rno-miR-21-3p/rno-miR-539-5p/rno-miR-9a-5p/rno-miR-9a-5p/rno-m…
Sphingolipid metabolism	KEGG PATHWAY	rno00600	8/659	55/8943	0.046907762094779	0.240716204492568	313339/84431/114104/65196/300129/360833/310849/366697	Acer2/Asah1/Asah2/B4galt6/Cerk/Kdsr/Sgms2/Sptlc2	http://www.genome.jp/kegg-bin/show_pathway?rno00600/rno:313339%09red/rno:84431%09red/rno:114104%09red/rno:65196%09red/rno:300129%09red/rno:360833%09red/rno:310849%09red/rno:366697%09red	rno-miR-490-5p/rno-miR-21-3p/rno-miR-539-5p/rno-miR-9a-5p/rno-miR-667-3p/rno-miR-490-5p/rno-miR-9a-5p/rno-miR-9a-5p
Prolactin signaling pathway	KEGG PATHWAY	rno04917	10/659	75/8943	0.0475299512055389	0.240716204492568	24605/170911/24684/85385/314612/25351/500616/313845/83805/25126	Nras/Pik3ca/Prlr/Shc1/Shc2/Slc2a2/Socs5/Sos1/Src/Stat5b	http://www.genome.jp/kegg-bin/show_pathway?rno04917/rno:24605%09red/rno:170911%09red/rno:24684%09red/rno:85385%09red/rno:314612%09red/rno:25351%09red/rno:500616%09red/rno:313845%09red/rno:83805%09red/rno:25126%09red	rno-miR-879-5p/rno-miR-21-3p/rno-miR-539-5p/rno-miR-9a-5p/rno-miR-9a-5p/rno-miR-9a-5p/rno-miR-9a-5p/rno-miR-9a-5p/rno-miR-9a-5p/rno-miR-490-5p
PI3K-Akt signaling pathway	KEGG PATHWAY	rno04151	34/659	345/8943	0.0491223255431925	0.244831908262896	89805/24225/25729/362485/309361/290905/305104/362584/362339/94268/117045/60464/25022/60449/114119/24483/364786/24511/60427/24605/81737/25054/24629/170911/24672/24673/60660/65248/78975/24684/313845/292406/56011/25577	Angpt2/Bdnf/Ccne1/Ccne2/Chuk/Col4a1/Col9a1/Col9a2/Creb3l2/Efna1/Eif4e/Fgf16/Fgfr2/Gnb3/Gng10/Igf2/Itga8/Itgb1/Kitlg/Nras/Ntf3/Ntrk2/Pdgfrb/Pik3ca/Ppp2ca/Ppp2cb/Ppp2r2b/Prkaa1/Prkaa2/Prlr/Sos1/Thbs2/Ywhab/Ywhaq	http://www.genome.jp/kegg-bin/show_pathway?rno04151/rno:89805%09red/rno:24225%09red/rno:25729%09red/rno:362485%09red/rno:309361%09red/rno:290905%09red/rno:305104%09red/rno:362584%09red/rno:362339%09red/rno:94268%09red/rno:117045%09red/rno:60464%09red/rno:25022%09red/rno:60449%09red/rno:114119%09red/rno:24483%09red/rno:364786%09red/rno:24511%09red/rno:60427%09red/rno:24605%09red/rno:81737%09red/rn…	rno-miR-9a-5p/rno-miR-490-5p/rno-miR-9a-5p/rno-miR-9a-5p/rno-miR-539-5p/rno-miR-667-3p/rno-miR-9a-5p/rno-miR-667-3p/rno-miR-9a-5p/rno-miR-9a-5p/rno-miR-380-3p/rno-miR-9a-5p/rno-miR-21-3p/rno-miR-667-3p/rno-miR-490-5p/rno-miR-155-3p,rno-miR-9a-5p/rno-miR-539-5p/rno-miR-21-3p/rno-miR-9a-5p/rno-miR-879-5p/rno-miR-539-5p/rno-miR-21-3p,rno-miR-539-5p/rno-miR-21-3p,rno-miR-9a-5p/rno-miR-21-3p/rno-miR-8…
Gap junction	KEGG PATHWAY	rno04540	11/659	87/8943	0.0538888263474797	0.264392054267322	64532/24316/24318/25643/24414/25679/171492/24605/24629/313845/83805	Adcy5/Drd1/Drd2/Gnai3/Grm1/Itpr3/Map3k2/Nras/Pdgfrb/Sos1/Src	http://www.genome.jp/kegg-bin/show_pathway?rno04540/rno:64532%09red/rno:24316%09red/rno:24318%09red/rno:25643%09red/rno:24414%09red/rno:25679%09red/rno:171492%09red/rno:24605%09red/rno:24629%09red/rno:313845%09red/rno:83805%09red	rno-miR-9a-5p/rno-miR-21-3p,rno-miR-539-5p/rno-miR-9a-5p/rno-miR-155-3p/rno-miR-539-5p/rno-miR-21-3p,rno-miR-380-3p/rno-miR-539-5p/rno-miR-879-5p/rno-miR-21-3p,rno-miR-9a-5p/rno-miR-9a-5p/rno-miR-9a-5p
B cell receptor signaling pathway	KEGG PATHWAY	rno04662	10/659	77/8943	0.0552429484530393	0.266865935603913	83477/309361/81515/311658/361400/24605/170911/29748/313845/295378	Bcl10/Chuk/Lyn/Nfatc2/Nfatc3/Nras/Pik3ca/Ppp3r1/Sos1/Vav3	http://www.genome.jp/kegg-bin/show_pathway?rno04662/rno:83477%09red/rno:309361%09red/rno:81515%09red/rno:311658%09red/rno:361400%09red/rno:24605%09red/rno:170911%09red/rno:29748%09red/rno:313845%09red/rno:295378%09red	rno-miR-539-5p/rno-miR-539-5p/rno-miR-879-5p/rno-miR-9a-5p/rno-miR-879-5p,rno-miR-9a-5p/rno-miR-879-5p/rno-miR-21-3p/rno-miR-879-5p/rno-miR-9a-5p/rno-miR-9a-5p
Lipid and atherosclerosis	KEGG PATHWAY	rno05417	22/659	209/8943	0.0565308803175356	0.268949945753124	81722/24242/25402/24770/29184/309361/81515/303200/311658/361400/24605/140914/170911/29748/295347/25537/25651/83805/308267/299827/362788/295378	Ager/Calm1/Casp3/Ccl2/Cd36/Chuk/Lyn/Map2k3/Nfatc2/Nfatc3/Nras/Olr1/Pik3ca/Ppp3r1/Rap1a/Rock2/Selp/Src/Tab2/Tbk1/Traf3/Vav3	http://www.genome.jp/kegg-bin/show_pathway?rno05417/rno:81722%09red/rno:24242%09red/rno:25402%09red/rno:24770%09red/rno:29184%09red/rno:309361%09red/rno:81515%09red/rno:303200%09red/rno:311658%09red/rno:361400%09red/rno:24605%09red/rno:140914%09red/rno:170911%09red/rno:29748%09red/rno:295347%09red/rno:25537%09red/rno:25651%09red/rno:83805%09red/rno:308267%09red/rno:299827%09red/rno:362788%09red/r…	rno-miR-490-5p/rno-miR-21-3p/rno-miR-879-5p/rno-miR-539-5p/rno-miR-879-5p/rno-miR-539-5p/rno-miR-879-5p/rno-miR-21-3p,rno-miR-9a-5p/rno-miR-9a-5p/rno-miR-879-5p,rno-miR-9a-5p/rno-miR-879-5p/rno-miR-9a-5p/rno-miR-21-3p/rno-miR-879-5p/rno-miR-539-5p/rno-miR-380-3p/rno-miR-21-3p/rno-miR-9a-5p/rno-miR-380-3p/rno-miR-539-5p/rno-miR-667-3p,rno-miR-9a-5p/rno-miR-9a-5p
Signaling pathways regulating pluripotency of stem cells	KEGG PATHWAY	rno04550	16/659	142/8943	0.0578827431199889	0.270041526424051	29263/25022/364754/288151/25205/25196/299766/24605/25231/305624/309457/170911/312398/24882/114850/303586	Acvr2a/Fgfr2/Fzd8/Hoxd1/Il6st/Inhbb/Myf5/Nras/Onecut1/Pcgf3/Pcgf6/Pik3ca/Smarcad1/Wnt3/Wnt7a/Wnt9b	http://www.genome.jp/kegg-bin/show_pathway?rno04550/rno:29263%09red/rno:25022%09red/rno:364754%09red/rno:288151%09red/rno:25205%09red/rno:25196%09red/rno:299766%09red/rno:24605%09red/rno:25231%09red/rno:305624%09red/rno:309457%09red/rno:170911%09red/rno:312398%09red/rno:24882%09red/rno:114850%09red/rno:303586%09red	rno-miR-21-3p/rno-miR-21-3p/rno-miR-9a-5p/rno-miR-380-3p,rno-miR-9a-5p/rno-miR-21-3p,rno-miR-380-3p/rno-miR-9a-5p/rno-miR-21-3p/rno-miR-879-5p/rno-miR-9a-5p/rno-miR-879-5p/rno-miR-21-3p,rno-miR-9a-5p/rno-miR-21-3p/rno-miR-21-3p/rno-miR-155-3p/rno-miR-21-3p/rno-miR-879-5p
Melanogenesis	KEGG PATHWAY	rno04916	12/659	99/8943	0.0593403354243934	0.270041526424051	64532/24242/362339/364754/25643/50664/60427/25094/24605/24882/114850/303586	Adcy5/Calm1/Creb3l2/Fzd8/Gnai3/Gnao1/Kitlg/Mitf/Nras/Wnt3/Wnt7a/Wnt9b	http://www.genome.jp/kegg-bin/show_pathway?rno04916/rno:64532%09red/rno:24242%09red/rno:362339%09red/rno:364754%09red/rno:25643%09red/rno:50664%09red/rno:60427%09red/rno:25094%09red/rno:24605%09red/rno:24882%09red/rno:114850%09red/rno:303586%09red	rno-miR-9a-5p/rno-miR-21-3p/rno-miR-9a-5p/rno-miR-9a-5p/rno-miR-155-3p/rno-miR-539-5p/rno-miR-9a-5p/rno-miR-539-5p/rno-miR-879-5p/rno-miR-155-3p/rno-miR-21-3p/rno-miR-879-5p
Prostate cancer	KEGG PATHWAY	rno05215	12/659	99/8943	0.0593403354243934	0.270041526424051	25729/362485/309361/362339/170909/303828/25022/60663/24605/24629/170911/313845	Ccne1/Ccne2/Chuk/Creb3l2/Erg/Etv5/Fgfr2/Insrr/Nras/Pdgfrb/Pik3ca/Sos1	http://www.genome.jp/kegg-bin/show_pathway?rno05215/rno:25729%09red/rno:362485%09red/rno:309361%09red/rno:362339%09red/rno:170909%09red/rno:303828%09red/rno:25022%09red/rno:60663%09red/rno:24605%09red/rno:24629%09red/rno:170911%09red/rno:313845%09red	rno-miR-9a-5p/rno-miR-9a-5p/rno-miR-539-5p/rno-miR-9a-5p/rno-miR-9a-5p/rno-miR-380-3p/rno-miR-21-3p/rno-miR-667-3p/rno-miR-879-5p/rno-miR-21-3p,rno-miR-9a-5p/rno-miR-21-3p/rno-miR-9a-5p
VEGF signaling pathway	KEGG PATHWAY	rno04370	8/659	58/8943	0.0610404496009647	0.27381001678147	289014/315994/311658/24605/170911/29748/314612/83805	Mapkapk2/Mapkapk3/Nfatc2/Nras/Pik3ca/Ppp3r1/Shc2/Src	http://www.genome.jp/kegg-bin/show_pathway?rno04370/rno:289014%09red/rno:315994%09red/rno:311658%09red/rno:24605%09red/rno:170911%09red/rno:29748%09red/rno:314612%09red/rno:83805%09red	rno-miR-9a-5p/rno-miR-155-3p/rno-miR-9a-5p/rno-miR-879-5p/rno-miR-21-3p/rno-miR-879-5p/rno-miR-9a-5p/rno-miR-9a-5p
mRNA surveillance pathway	KEGG PATHWAY	rno03015	12/659	100/8943	0.0631431829014095	0.279252949732994	690585/299256/299811/683927/309338/292022/315352/24672/24673/60660/313620/313449	Alyref/Cpsf2/Cpsf6/Cstf2/Cstf2t/Ddx19a/Nxt2/Ppp2ca/Ppp2cb/Ppp2r2b/Srrm1/Upf3b	http://www.genome.jp/kegg-bin/show_pathway?rno03015/rno:690585%09red/rno:299256%09red/rno:299811%09red/rno:683927%09red/rno:309338%09red/rno:292022%09red/rno:315352%09red/rno:24672%09red/rno:24673%09red/rno:60660%09red/rno:313620%09red/rno:313449%09red	rno-miR-21-3p/rno-miR-539-5p/rno-miR-9a-5p/rno-miR-21-3p,rno-miR-539-5p/rno-miR-539-5p/rno-miR-21-3p/rno-miR-539-5p/rno-miR-879-5p/rno-miR-133b-3p/rno-miR-667-3p/rno-miR-667-3p/rno-miR-667-3p
GnRH signaling pathway	KEGG PATHWAY	rno04912	11/659	90/8943	0.0658180628571216	0.283963214246954	64532/24242/314436/25679/303200/171492/303604/81707/24605/313845/83805	Adcy5/Calm1/Elk1/Itpr3/Map2k3/Map3k2/Map3k3/Mmp14/Nras/Sos1/Src	http://www.genome.jp/kegg-bin/show_pathway?rno04912/rno:64532%09red/rno:24242%09red/rno:314436%09red/rno:25679%09red/rno:303200%09red/rno:171492%09red/rno:303604%09red/rno:81707%09red/rno:24605%09red/rno:313845%09red/rno:83805%09red	rno-miR-9a-5p/rno-miR-21-3p/rno-miR-539-5p/rno-miR-21-3p,rno-miR-380-3p/rno-miR-21-3p,rno-miR-9a-5p/rno-miR-539-5p/rno-miR-9a-5p/rno-miR-380-3p/rno-miR-879-5p/rno-miR-9a-5p/rno-miR-9a-5p
Cholesterol metabolism	KEGG PATHWAY	rno04979	7/659	49/8943	0.0660169256051835	0.283963214246954	155192/29184/500564/25055/29216/58857/83532	Abcg8/Cd36/Ldlrap1/Lipa/Lrp2/Vapa/Vdac3	http://www.genome.jp/kegg-bin/show_pathway?rno04979/rno:155192%09red/rno:29184%09red/rno:500564%09red/rno:25055%09red/rno:29216%09red/rno:58857%09red/rno:83532%09red	rno-miR-21-3p/rno-miR-879-5p/rno-miR-9a-5p/rno-miR-879-5p/rno-miR-879-5p/rno-miR-21-3p/rno-miR-9a-5p
AGE-RAGE signaling pathway in diabetic complications	KEGG PATHWAY	rno04933	12/659	101/8943	0.0671034203420086	0.284654616067422	81722/25402/24770/84032/290905/307483/25584/24605/170911/25126/29591/81810	Ager/Casp3/Ccl2/Col3a1/Col4a1/Diaph1/F3/Nras/Pik3ca/Stat5b/Tgfbr1/Tgfbr2	http://www.genome.jp/kegg-bin/show_pathway?rno04933/rno:81722%09red/rno:25402%09red/rno:24770%09red/rno:84032%09red/rno:290905%09red/rno:307483%09red/rno:25584%09red/rno:24605%09red/rno:170911%09red/rno:25126%09red/rno:29591%09red/rno:81810%09red	rno-miR-490-5p/rno-miR-879-5p/rno-miR-539-5p/rno-miR-21-3p,rno-miR-490-5p/rno-miR-667-3p/rno-miR-9a-5p/rno-miR-380-3p/rno-miR-879-5p/rno-miR-21-3p/rno-miR-490-5p/rno-miR-9a-5p/rno-miR-9a-5p
Serotonergic synapse	KEGG PATHWAY	rno04726	14/659	123/8943	0.0679907522454034	0.284654616067422	64532/287454/25402/24922/25643/50664/60449/114119/25679/29713/25743/24605/25549/89821	Adcy5/Alox12/Casp3/Gabrb3/Gnai3/Gnao1/Gnb3/Gng10/Itpr3/Kcnj5/Kcnj6/Nras/Slc18a2/Trpc1	http://www.genome.jp/kegg-bin/show_pathway?rno04726/rno:64532%09red/rno:287454%09red/rno:25402%09red/rno:24922%09red/rno:25643%09red/rno:50664%09red/rno:60449%09red/rno:114119%09red/rno:25679%09red/rno:29713%09red/rno:25743%09red/rno:24605%09red/rno:25549%09red/rno:89821%09red	rno-miR-9a-5p/rno-miR-21-3p/rno-miR-879-5p/rno-miR-539-5p/rno-miR-155-3p/rno-miR-539-5p/rno-miR-667-3p/rno-miR-490-5p/rno-miR-21-3p,rno-miR-380-3p/rno-miR-667-3p/rno-miR-380-3p,rno-miR-539-5p/rno-miR-879-5p/rno-miR-21-3p/rno-miR-539-5p
Nicotine addiction	KEGG PATHWAY	rno05033	6/659	40/8943	0.0705961040056947	0.290370545050262	29707/24922/29694/29627/24410/266767	Gabra5/Gabrb3/Gabrr1/Gria2/Grin2b/Slc17a8	http://www.genome.jp/kegg-bin/show_pathway?rno05033/rno:29707%09red/rno:24922%09red/rno:29694%09red/rno:29627%09red/rno:24410%09red/rno:266767%09red	rno-miR-539-5p/rno-miR-539-5p/rno-miR-539-5p/rno-miR-490-5p/rno-miR-539-5p/rno-miR-490-5p
C-type lectin receptor signaling pathway	KEGG PATHWAY	rno04625	13/659	113/8943	0.0717018526100294	0.290370545050262	83477/24242/309361/25441/25679/289014/311658/361400/24605/29431/170911/29748/83805	Bcl10/Calm1/Chuk/Fcer1g/Itpr3/Mapkapk2/Nfatc2/Nfatc3/Nras/Pak1/Pik3ca/Ppp3r1/Src	http://www.genome.jp/kegg-bin/show_pathway?rno04625/rno:83477%09red/rno:24242%09red/rno:309361%09red/rno:25441%09red/rno:25679%09red/rno:289014%09red/rno:311658%09red/rno:361400%09red/rno:24605%09red/rno:29431%09red/rno:170911%09red/rno:29748%09red/rno:83805%09red	rno-miR-539-5p/rno-miR-21-3p/rno-miR-539-5p/rno-miR-9a-5p/rno-miR-21-3p,rno-miR-380-3p/rno-miR-9a-5p/rno-miR-9a-5p/rno-miR-879-5p,rno-miR-9a-5p/rno-miR-879-5p/rno-miR-879-5p/rno-miR-21-3p/rno-miR-879-5p/rno-miR-9a-5p
Cysteine and methionine metabolism	KEGG PATHWAY	rno00270	7/659	50/8943	0.0721302627831862	0.290370545050262	298934/362013/64203/29739/24401/683630/293820	Adi1/Ahcyl1/Bcat2/Gclm/Got1/Mat2b/Psat1	http://www.genome.jp/kegg-bin/show_pathway?rno00270/rno:298934%09red/rno:362013%09red/rno:64203%09red/rno:29739%09red/rno:24401%09red/rno:683630%09red/rno:293820%09red	rno-miR-667-3p,rno-miR-879-5p/rno-miR-539-5p/rno-miR-9a-5p/rno-miR-490-5p/rno-miR-9a-5p/rno-miR-21-3p/rno-miR-21-3p
Proximal tubule bicarbonate reclamation	KEGG PATHWAY	rno04964	4/659	22/8943	0.073971441860166	0.29301326419164	24211/84396/24398/24399	Atp1a1/Atp1b4/Gls/Glud1	http://www.genome.jp/kegg-bin/show_pathway?rno04964/rno:24211%09red/rno:84396%09red/rno:24398%09red/rno:24399%09red	rno-miR-155-3p/rno-miR-539-5p/rno-miR-9a-5p/rno-miR-155-3p
IL-17 signaling pathway	KEGG PATHWAY	rno04657	11/659	92/8943	0.0746530609405453	0.29301326419164	25402/24770/287561/309361/363854/58840/689890/308267/299827/362788/303285	Casp3/Ccl2/Ccl7/Chuk/Elavl1/Mapk6/Srsf1/Tab2/Tbk1/Traf3/Traf4	http://www.genome.jp/kegg-bin/show_pathway?rno04657/rno:25402%09red/rno:24770%09red/rno:287561%09red/rno:309361%09red/rno:363854%09red/rno:58840%09red/rno:689890%09red/rno:308267%09red/rno:299827%09red/rno:362788%09red/rno:303285%09red	rno-miR-879-5p/rno-miR-539-5p/rno-miR-155-3p/rno-miR-539-5p/rno-miR-539-5p,rno-miR-9a-5p/rno-miR-667-3p/rno-miR-21-3p/rno-miR-380-3p/rno-miR-539-5p/rno-miR-667-3p,rno-miR-9a-5p/rno-miR-539-5p
cAMP signaling pathway	KEGG PATHWAY	rno04024	22/659	217/8943	0.0781840820108395	0.301975754959158	64532/24211/84396/24225/24242/362339/24316/24318/83633/25051/25643/29627/24410/29431/63885/170911/295347/81762/25537/24782/140586/295378	Adcy5/Atp1a1/Atp1b4/Bdnf/Calm1/Creb3l2/Drd1/Drd2/Gabbr2/Glp1r/Gnai3/Gria2/Grin2b/Pak1/Pde10a/Pik3ca/Rap1a/Rock1/Rock2/Slc9a1/Sox9/Vav3	http://www.genome.jp/kegg-bin/show_pathway?rno04024/rno:64532%09red/rno:24211%09red/rno:84396%09red/rno:24225%09red/rno:24242%09red/rno:362339%09red/rno:24316%09red/rno:24318%09red/rno:83633%09red/rno:25051%09red/rno:25643%09red/rno:29627%09red/rno:24410%09red/rno:29431%09red/rno:63885%09red/rno:170911%09red/rno:295347%09red/rno:81762%09red/rno:25537%09red/rno:24782%09red/rno:140586%09red/rno:295…	rno-miR-9a-5p/rno-miR-155-3p/rno-miR-539-5p/rno-miR-490-5p/rno-miR-21-3p/rno-miR-9a-5p/rno-miR-21-3p,rno-miR-539-5p/rno-miR-9a-5p/rno-miR-539-5p/rno-miR-21-3p/rno-miR-155-3p/rno-miR-490-5p/rno-miR-539-5p/rno-miR-879-5p/rno-miR-490-5p/rno-miR-21-3p/rno-miR-539-5p/rno-miR-21-3p/rno-miR-380-3p/rno-miR-21-3p,rno-miR-9a-5p/rno-miR-539-5p/rno-miR-9a-5p
cGMP-PKG signaling pathway	KEGG PATHWAY	rno04022	18/659	171/8943	0.0788599105307356	0.301975754959158	64532/24211/84396/24242/362339/25643/25679/309957/308899/311658/361400/114593/29748/81762/25537/29715/501099/83532	Adcy5/Atp1a1/Atp1b4/Calm1/Creb3l2/Gnai3/Itpr3/Mef2a/Mrvi1/Nfatc2/Nfatc3/Nppc/Ppp3r1/Rock1/Rock2/Slc8a1/Srf/Vdac3	http://www.genome.jp/kegg-bin/show_pathway?rno04022/rno:64532%09red/rno:24211%09red/rno:84396%09red/rno:24242%09red/rno:362339%09red/rno:25643%09red/rno:25679%09red/rno:309957%09red/rno:308899%09red/rno:311658%09red/rno:361400%09red/rno:114593%09red/rno:29748%09red/rno:81762%09red/rno:25537%09red/rno:29715%09red/rno:501099%09red/rno:83532%09red	rno-miR-9a-5p/rno-miR-155-3p/rno-miR-539-5p/rno-miR-21-3p/rno-miR-9a-5p/rno-miR-155-3p/rno-miR-21-3p,rno-miR-380-3p/rno-miR-380-3p/rno-miR-21-3p/rno-miR-9a-5p/rno-miR-879-5p,rno-miR-9a-5p/rno-miR-21-3p/rno-miR-879-5p/rno-miR-21-3p/rno-miR-380-3p/rno-miR-9a-5p/rno-miR-9a-5p/rno-miR-9a-5p
Growth hormone synthesis, secretion and action	KEGG PATHWAY	rno04935	13/659	116/8943	0.08433648594379	0.319056103450001	64532/362339/54245/25643/24484/25679/303200/24605/170911/85385/314612/313845/25126	Adcy5/Creb3l2/Crk/Gnai3/Igfbp3/Itpr3/Map2k3/Nras/Pik3ca/Shc1/Shc2/Sos1/Stat5b	http://www.genome.jp/kegg-bin/show_pathway?rno04935/rno:64532%09red/rno:362339%09red/rno:54245%09red/rno:25643%09red/rno:24484%09red/rno:25679%09red/rno:303200%09red/rno:24605%09red/rno:170911%09red/rno:85385%09red/rno:314612%09red/rno:313845%09red/rno:25126%09red	rno-miR-9a-5p/rno-miR-9a-5p/rno-miR-667-3p/rno-miR-155-3p/rno-miR-539-5p/rno-miR-21-3p,rno-miR-380-3p/rno-miR-21-3p,rno-miR-9a-5p/rno-miR-879-5p/rno-miR-21-3p/rno-miR-9a-5p/rno-miR-9a-5p/rno-miR-9a-5p/rno-miR-490-5p
Viral carcinogenesis	KEGG PATHWAY	rno05203	22/659	221/8943	0.0908682720571617	0.339674255070819	25402/25729/362485/362339/303918/297893/117282/25205/81515/289014/24605/170911/362938/294790/83805/501099/25126/689030/362788/83532/56011/25577	Casp3/Ccne1/Ccne2/Creb3l2/Gtf2e1/Hdac1/Hnrnpk/Il6st/Lyn/Mapkapk2/Nras/Pik3ca/Scrib/Skp2/Src/Srf/Stat5b/Tbpl1/Traf3/Vdac3/Ywhab/Ywhaq	http://www.genome.jp/kegg-bin/show_pathway?rno05203/rno:25402%09red/rno:25729%09red/rno:362485%09red/rno:362339%09red/rno:303918%09red/rno:297893%09red/rno:117282%09red/rno:25205%09red/rno:81515%09red/rno:289014%09red/rno:24605%09red/rno:170911%09red/rno:362938%09red/rno:294790%09red/rno:83805%09red/rno:501099%09red/rno:25126%09red/rno:689030%09red/rno:362788%09red/rno:83532%09red/rno:56011%09red…	rno-miR-879-5p/rno-miR-9a-5p/rno-miR-9a-5p/rno-miR-9a-5p/rno-miR-539-5p/rno-miR-539-5p/rno-miR-155-3p,rno-miR-21-3p,rno-miR-539-5p/rno-miR-21-3p,rno-miR-380-3p/rno-miR-879-5p/rno-miR-9a-5p/rno-miR-879-5p/rno-miR-21-3p/rno-miR-9a-5p/rno-miR-21-3p/rno-miR-9a-5p/rno-miR-9a-5p/rno-miR-490-5p/rno-miR-9a-5p/rno-miR-667-3p,rno-miR-9a-5p/rno-miR-9a-5p/rno-miR-155-3p/rno-miR-155-3p,rno-miR-539-5p,rno-miR-…
Insulin secretion	KEGG PATHWAY	rno04911	10/659	85/8943	0.094047155802683	0.347421257906382	64532/24211/84396/362339/25051/25679/116839/25351/25012/116470	Adcy5/Atp1a1/Atp1b4/Creb3l2/Glp1r/Itpr3/Rims2/Slc2a2/Snap25/Stx1a	http://www.genome.jp/kegg-bin/show_pathway?rno04911/rno:64532%09red/rno:24211%09red/rno:84396%09red/rno:362339%09red/rno:25051%09red/rno:25679%09red/rno:116839%09red/rno:25351%09red/rno:25012%09red/rno:116470%09red	rno-miR-9a-5p/rno-miR-155-3p/rno-miR-539-5p/rno-miR-9a-5p/rno-miR-21-3p/rno-miR-21-3p,rno-miR-380-3p/rno-miR-9a-5p/rno-miR-9a-5p/rno-miR-539-5p/rno-miR-9a-5p
Vasopressin-regulated water reabsorption	KEGG PATHWAY	rno04962	6/659	44/8943	0.101806089930874	0.371710607422029	25293/360678/362339/29167/140734/288779	Aqp4/Arhgdia/Creb3l2/Dctn1/Dynll2/Rab5b	http://www.genome.jp/kegg-bin/show_pathway?rno04962/rno:25293%09red/rno:360678%09red/rno:362339%09red/rno:29167%09red/rno:140734%09red/rno:288779%09red	rno-miR-155-3p/rno-miR-9a-5p/rno-miR-9a-5p/rno-miR-21-3p/rno-miR-667-3p/rno-miR-490-5p
Amyotrophic lateral sclerosis	KEGG PATHWAY	rno05014	34/659	370/8943	0.104959503352884	0.376355017924453	294010/690585/59319/305831/25402/360229/29167/500442/29326/29627/24410/29430/362152/25679/303200/29150/678759/291660/681024/24587/81738/315352/81531/29748/29673/289990/117103/363061/299827/156767/114590/317396/303206/293448	Actr1a/Alyref/Ambra1/Atg14/Casp3/Cox8c/Dctn1/Dnai1/Gpx2/Gria2/Grin2b/Hap1/Hnrnpa3/Itpr3/Map2k3/Matr3/Ndufa10/Ndufa2/Ndufa4/Nefh/Nup98/Nxt2/Pfn2/Ppp3r1/Psma6/Psmc6/Rab8a/Sdhd/Tbk1/Tnfrsf1b/Ubqln1/Ubqln2/Ulk2/Uqcrc2	http://www.genome.jp/kegg-bin/show_pathway?rno05014/rno:294010%09red/rno:690585%09red/rno:59319%09red/rno:305831%09red/rno:25402%09red/rno:360229%09red/rno:29167%09red/rno:500442%09red/rno:29326%09red/rno:29627%09red/rno:24410%09red/rno:29430%09red/rno:362152%09red/rno:25679%09red/rno:303200%09red/rno:29150%09red/rno:678759%09red/rno:291660%09red/rno:681024%09red/rno:24587%09red/rno:81738%09red/r…	rno-miR-9a-5p/rno-miR-21-3p/rno-miR-9a-5p/rno-miR-9a-5p/rno-miR-879-5p/rno-miR-667-3p/rno-miR-21-3p/rno-miR-490-5p/rno-miR-155-3p/rno-miR-490-5p/rno-miR-539-5p/rno-miR-21-3p/rno-miR-21-3p/rno-miR-21-3p,rno-miR-380-3p/rno-miR-21-3p,rno-miR-9a-5p/rno-miR-21-3p/rno-miR-21-3p/rno-miR-539-5p/rno-miR-539-5p/rno-miR-9a-5p/rno-miR-539-5p/rno-miR-539-5p/rno-miR-667-3p/rno-miR-879-5p/rno-miR-490-5p/rno-miR…
Circadian entrainment	KEGG PATHWAY	rno04713	11/659	98/8943	0.105475291647618	0.376355017924453	64532/24242/25643/50664/60449/114119/29627/24410/25679/29713/25743	Adcy5/Calm1/Gnai3/Gnao1/Gnb3/Gng10/Gria2/Grin2b/Itpr3/Kcnj5/Kcnj6	http://www.genome.jp/kegg-bin/show_pathway?rno04713/rno:64532%09red/rno:24242%09red/rno:25643%09red/rno:50664%09red/rno:60449%09red/rno:114119%09red/rno:29627%09red/rno:24410%09red/rno:25679%09red/rno:29713%09red/rno:25743%09red	rno-miR-9a-5p/rno-miR-21-3p/rno-miR-155-3p/rno-miR-539-5p/rno-miR-667-3p/rno-miR-490-5p/rno-miR-490-5p/rno-miR-539-5p/rno-miR-21-3p,rno-miR-380-3p/rno-miR-667-3p/rno-miR-380-3p,rno-miR-539-5p
Insulin resistance	KEGG PATHWAY	rno04931	12/659	110/8943	0.109986591795979	0.38804258229143	29184/362339/26295/170911/500036/309513/689995/65248/78975/311839/25351/25139	Cd36/Creb3l2/Ogt/Pik3ca/Ppp1r3a/Ppp1r3c/Ppp1r3d/Prkaa1/Prkaa2/Slc27a4/Slc2a2/Slc2a4	http://www.genome.jp/kegg-bin/show_pathway?rno04931/rno:29184%09red/rno:362339%09red/rno:26295%09red/rno:170911%09red/rno:500036%09red/rno:309513%09red/rno:689995%09red/rno:65248%09red/rno:78975%09red/rno:311839%09red/rno:25351%09red/rno:25139%09red	rno-miR-879-5p/rno-miR-9a-5p/rno-miR-879-5p/rno-miR-21-3p/rno-miR-539-5p/rno-miR-21-3p/rno-miR-539-5p/rno-miR-539-5p/rno-miR-667-3p/rno-miR-9a-5p/rno-miR-9a-5p/rno-miR-133b-3p
Natural killer cell mediated cytotoxicity	KEGG PATHWAY	rno04650	11/659	99/8943	0.11124216117552	0.38811154010126	25402/25441/311658/24605/29431/170911/29748/85385/314612/313845/295378	Casp3/Fcer1g/Nfatc2/Nras/Pak1/Pik3ca/Ppp3r1/Shc1/Shc2/Sos1/Vav3	http://www.genome.jp/kegg-bin/show_pathway?rno04650/rno:25402%09red/rno:25441%09red/rno:311658%09red/rno:24605%09red/rno:29431%09red/rno:170911%09red/rno:29748%09red/rno:85385%09red/rno:314612%09red/rno:313845%09red/rno:295378%09red	rno-miR-879-5p/rno-miR-9a-5p/rno-miR-9a-5p/rno-miR-879-5p/rno-miR-879-5p/rno-miR-21-3p/rno-miR-879-5p/rno-miR-9a-5p/rno-miR-9a-5p/rno-miR-9a-5p/rno-miR-9a-5p
Long-term potentiation	KEGG PATHWAY	rno04720	8/659	67/8943	0.117937736734853	0.402220946098642	24242/29627/24410/24414/25679/24605/29748/295347	Calm1/Gria2/Grin2b/Grm1/Itpr3/Nras/Ppp3r1/Rap1a	http://www.genome.jp/kegg-bin/show_pathway?rno04720/rno:24242%09red/rno:29627%09red/rno:24410%09red/rno:24414%09red/rno:25679%09red/rno:24605%09red/rno:29748%09red/rno:295347%09red	rno-miR-21-3p/rno-miR-490-5p/rno-miR-539-5p/rno-miR-539-5p/rno-miR-21-3p,rno-miR-380-3p/rno-miR-879-5p/rno-miR-879-5p/rno-miR-539-5p
Biosynthesis of amino acids	KEGG PATHWAY	rno01230	9/659	78/8943	0.118667765916054	0.402220946098642	64203/24334/24401/114096/683630/293820/364064/362383/689374	Bcat2/Eno2/Got1/Idh3a/Mat2b/Psat1/Pycr2/Rpia/Tktl1	http://www.genome.jp/kegg-bin/show_pathway?rno01230/rno:64203%09red/rno:24334%09red/rno:24401%09red/rno:114096%09red/rno:683630%09red/rno:293820%09red/rno:364064%09red/rno:362383%09red/rno:689374%09red	rno-miR-9a-5p/rno-miR-539-5p/rno-miR-9a-5p/rno-miR-9a-5p/rno-miR-21-3p/rno-miR-21-3p/rno-miR-667-3p/rno-miR-21-3p/rno-miR-21-3p,rno-miR-380-3p
Glycosylphosphatidylinositol (GPI)-anchor biosynthesis	KEGG PATHWAY	rno00563	4/659	26/8943	0.120373774848936	0.402220946098642	364032/362756/287159/366478	Pigc/Pigh/Pigq/Pigv	http://www.genome.jp/kegg-bin/show_pathway?rno00563/rno:364032%09red/rno:362756%09red/rno:287159%09red/rno:366478%09red	rno-miR-21-3p/rno-miR-667-3p/rno-miR-879-5p/rno-miR-490-5p
Hepatitis C	KEGG PATHWAY	rno05160	16/659	158/8943	0.12041009214418	0.402220946098642	25402/309361/290789/24605/170911/24672/24673/60660/306886/359726/65190/313845/299827/362788/56011/25577	Casp3/Chuk/Cldn23/Nras/Pik3ca/Ppp2ca/Ppp2cb/Ppp2r2b/Ripk1/Rnasel/Rsad2/Sos1/Tbk1/Traf3/Ywhab/Ywhaq	http://www.genome.jp/kegg-bin/show_pathway?rno05160/rno:25402%09red/rno:309361%09red/rno:290789%09red/rno:24605%09red/rno:170911%09red/rno:24672%09red/rno:24673%09red/rno:60660%09red/rno:306886%09red/rno:359726%09red/rno:65190%09red/rno:313845%09red/rno:299827%09red/rno:362788%09red/rno:56011%09red/rno:25577%09red	rno-miR-879-5p/rno-miR-539-5p/rno-miR-539-5p/rno-miR-879-5p/rno-miR-21-3p/rno-miR-879-5p/rno-miR-133b-3p/rno-miR-667-3p/rno-miR-21-3p/rno-miR-490-5p/rno-miR-539-5p/rno-miR-9a-5p/rno-miR-539-5p/rno-miR-667-3p,rno-miR-9a-5p/rno-miR-155-3p/rno-miR-155-3p,rno-miR-539-5p,rno-miR-667-3p
Longevity regulating pathway	KEGG PATHWAY	rno04211	10/659	90/8943	0.124860377106935	0.412696404332394	64532/365601/83506/362339/117045/24605/170911/65248/78975/315427	Adcy5/Atg5/Camkk2/Creb3l2/Eif4e/Nras/Pik3ca/Prkaa1/Prkaa2/Sesn3	http://www.genome.jp/kegg-bin/show_pathway?rno04211/rno:64532%09red/rno:365601%09red/rno:83506%09red/rno:362339%09red/rno:117045%09red/rno:24605%09red/rno:170911%09red/rno:65248%09red/rno:78975%09red/rno:315427%09red	rno-miR-9a-5p/rno-miR-879-5p/rno-miR-21-3p/rno-miR-9a-5p/rno-miR-380-3p/rno-miR-879-5p/rno-miR-21-3p/rno-miR-539-5p/rno-miR-667-3p/rno-miR-539-5p
Cholinergic synapse	KEGG PATHWAY	rno04725	12/659	113/8943	0.127185738080408	0.412823786699358	64532/362339/25643/50664/60449/114119/25679/276720/25743/24605/170911/85426	Adcy5/Creb3l2/Gnai3/Gnao1/Gnb3/Gng10/Itpr3/Kcnj14/Kcnj6/Nras/Pik3ca/Slc5a7	http://www.genome.jp/kegg-bin/show_pathway?rno04725/rno:64532%09red/rno:362339%09red/rno:25643%09red/rno:50664%09red/rno:60449%09red/rno:114119%09red/rno:25679%09red/rno:276720%09red/rno:25743%09red/rno:24605%09red/rno:170911%09red/rno:85426%09red	rno-miR-9a-5p/rno-miR-9a-5p/rno-miR-155-3p/rno-miR-539-5p/rno-miR-667-3p/rno-miR-490-5p/rno-miR-21-3p,rno-miR-380-3p/rno-miR-9a-5p/rno-miR-380-3p,rno-miR-539-5p/rno-miR-879-5p/rno-miR-21-3p/rno-miR-539-5p
Pathways of neurodegeneration - multiple diseases	KEGG PATHWAY	rno05022	42/659	477/8943	0.127528367228783	0.412823786699358	294010/81722/59319/305831/24225/24242/25402/360229/29167/295445/500442/364754/29326/29627/24410/24414/29430/29424/25679/303200/678759/291660/681024/24587/24605/29190/29748/29673/289990/117103/363061/29219/116470/299827/156767/294331/303206/293448/83532/24882/114850/303586	Actr1a/Ager/Ambra1/Atg14/Bdnf/Calm1/Casp3/Cox8c/Dctn1/Dkk2/Dnai1/Fzd8/Gpx2/Gria2/Grin2b/Grm1/Hap1/Htt/Itpr3/Map2k3/Ndufa10/Ndufa2/Ndufa4/Nefh/Nras/Pdyn/Ppp3r1/Psma6/Psmc6/Rab8a/Sdhd/Snca/Stx1a/Tbk1/Tnfrsf1b/Ube2g2/Ulk2/Uqcrc2/Vdac3/Wnt3/Wnt7a/Wnt9b	http://www.genome.jp/kegg-bin/show_pathway?rno05022/rno:294010%09red/rno:81722%09red/rno:59319%09red/rno:305831%09red/rno:24225%09red/rno:24242%09red/rno:25402%09red/rno:360229%09red/rno:29167%09red/rno:295445%09red/rno:500442%09red/rno:364754%09red/rno:29326%09red/rno:29627%09red/rno:24410%09red/rno:24414%09red/rno:29430%09red/rno:29424%09red/rno:25679%09red/rno:303200%09red/rno:678759%09red/rno…	rno-miR-9a-5p/rno-miR-490-5p/rno-miR-9a-5p/rno-miR-9a-5p/rno-miR-490-5p/rno-miR-21-3p/rno-miR-879-5p/rno-miR-667-3p/rno-miR-21-3p/rno-miR-9a-5p/rno-miR-490-5p/rno-miR-9a-5p/rno-miR-155-3p/rno-miR-490-5p/rno-miR-539-5p/rno-miR-539-5p/rno-miR-21-3p/rno-miR-667-3p/rno-miR-21-3p,rno-miR-380-3p/rno-miR-21-3p,rno-miR-9a-5p/rno-miR-21-3p/rno-miR-539-5p/rno-miR-539-5p/rno-miR-9a-5p/rno-miR-879-5p/rno-miR…
Apelin signaling pathway	KEGG PATHWAY	rno04371	14/659	137/8943	0.132454454904379	0.419122458240395	64532/24242/25643/60449/114119/25679/309957/24605/65248/78975/29715/24782/83474/29591	Adcy5/Calm1/Gnai3/Gnb3/Gng10/Itpr3/Mef2a/Nras/Prkaa1/Prkaa2/Slc8a1/Slc9a1/Tfam/Tgfbr1	http://www.genome.jp/kegg-bin/show_pathway?rno04371/rno:64532%09red/rno:24242%09red/rno:25643%09red/rno:60449%09red/rno:114119%09red/rno:25679%09red/rno:309957%09red/rno:24605%09red/rno:65248%09red/rno:78975%09red/rno:29715%09red/rno:24782%09red/rno:83474%09red/rno:29591%09red	rno-miR-9a-5p/rno-miR-21-3p/rno-miR-155-3p/rno-miR-667-3p/rno-miR-490-5p/rno-miR-21-3p,rno-miR-380-3p/rno-miR-380-3p/rno-miR-879-5p/rno-miR-539-5p/rno-miR-667-3p/rno-miR-9a-5p/rno-miR-21-3p,rno-miR-9a-5p/rno-miR-539-5p/rno-miR-9a-5p
EGFR tyrosine kinase inhibitor resistance	KEGG PATHWAY	rno01521	9/659	80/8943	0.133012165647334	0.419122458240395	117045/25022/24605/24629/170911/85385/314612/313845/83805	Eif4e/Fgfr2/Nras/Pdgfrb/Pik3ca/Shc1/Shc2/Sos1/Src	http://www.genome.jp/kegg-bin/show_pathway?rno01521/rno:117045%09red/rno:25022%09red/rno:24605%09red/rno:24629%09red/rno:170911%09red/rno:85385%09red/rno:314612%09red/rno:313845%09red/rno:83805%09red	rno-miR-380-3p/rno-miR-21-3p/rno-miR-879-5p/rno-miR-21-3p,rno-miR-9a-5p/rno-miR-21-3p/rno-miR-9a-5p/rno-miR-9a-5p/rno-miR-9a-5p/rno-miR-9a-5p
Central carbon metabolism in cancer	KEGG PATHWAY	rno05230	8/659	69/8943	0.133478489885476	0.419122458240395	25022/24398/25060/24605/24629/289950/170911/25351	Fgfr2/Gls/Hk3/Nras/Pdgfrb/Pdhb/Pik3ca/Slc2a2	http://www.genome.jp/kegg-bin/show_pathway?rno05230/rno:25022%09red/rno:24398%09red/rno:25060%09red/rno:24605%09red/rno:24629%09red/rno:289950%09red/rno:170911%09red/rno:25351%09red	rno-miR-21-3p/rno-miR-9a-5p/rno-miR-9a-5p/rno-miR-879-5p/rno-miR-21-3p,rno-miR-9a-5p/rno-miR-21-3p/rno-miR-21-3p/rno-miR-9a-5p
Protein digestion and absorption	KEGG PATHWAY	rno04974	11/659	103/8943	0.136073204853587	0.423039468554717	24211/84396/366474/84032/290905/305104/362584/63883/24590/84551/29715	Atp1a1/Atp1b4/Col16a1/Col3a1/Col4a1/Col9a1/Col9a2/Kcne3/Mme/Slc7a8/Slc8a1	http://www.genome.jp/kegg-bin/show_pathway?rno04974/rno:24211%09red/rno:84396%09red/rno:366474%09red/rno:84032%09red/rno:290905%09red/rno:305104%09red/rno:362584%09red/rno:63883%09red/rno:24590%09red/rno:84551%09red/rno:29715%09red	rno-miR-155-3p/rno-miR-539-5p/rno-miR-21-3p/rno-miR-21-3p,rno-miR-490-5p/rno-miR-667-3p/rno-miR-9a-5p/rno-miR-667-3p/rno-miR-9a-5p/rno-miR-9a-5p/rno-miR-9a-5p/rno-miR-9a-5p
Small cell lung cancer	KEGG PATHWAY	rno05222	10/659	92/8943	0.138561794889736	0.425483857171874	25402/25729/362485/309361/290905/24511/170911/294790/362788/303285	Casp3/Ccne1/Ccne2/Chuk/Col4a1/Itgb1/Pik3ca/Skp2/Traf3/Traf4	http://www.genome.jp/kegg-bin/show_pathway?rno05222/rno:25402%09red/rno:25729%09red/rno:362485%09red/rno:309361%09red/rno:290905%09red/rno:24511%09red/rno:170911%09red/rno:294790%09red/rno:362788%09red/rno:303285%09red	rno-miR-879-5p/rno-miR-9a-5p/rno-miR-9a-5p/rno-miR-539-5p/rno-miR-667-3p/rno-miR-21-3p/rno-miR-21-3p/rno-miR-21-3p/rno-miR-667-3p,rno-miR-9a-5p/rno-miR-539-5p
Phospholipase D signaling pathway	KEGG PATHWAY	rno04072	15/659	150/8943	0.139569545505424	0.425483857171874	64532/294324/116693/54248/25441/24414/60427/24605/24629/170911/116546/29622/85385/314612/313845	Adcy5/Agpat3/Cyth3/Dgkb/Fcer1g/Grm1/Kitlg/Nras/Pdgfrb/Pik3ca/Ralb/Ralgds/Shc1/Shc2/Sos1	http://www.genome.jp/kegg-bin/show_pathway?rno04072/rno:64532%09red/rno:294324%09red/rno:116693%09red/rno:54248%09red/rno:25441%09red/rno:24414%09red/rno:60427%09red/rno:24605%09red/rno:24629%09red/rno:170911%09red/rno:116546%09red/rno:29622%09red/rno:85385%09red/rno:314612%09red/rno:313845%09red	rno-miR-9a-5p/rno-miR-667-3p/rno-miR-539-5p/rno-miR-9a-5p/rno-miR-9a-5p/rno-miR-539-5p/rno-miR-9a-5p/rno-miR-879-5p/rno-miR-21-3p,rno-miR-9a-5p/rno-miR-21-3p/rno-miR-9a-5p/rno-miR-9a-5p/rno-miR-9a-5p/rno-miR-9a-5p/rno-miR-9a-5p
2-Oxocarboxylic acid metabolism	KEGG PATHWAY	rno01210	3/659	18/8943	0.142544526700151	0.430374820998531	64203/24401/114096	Bcat2/Got1/Idh3a	http://www.genome.jp/kegg-bin/show_pathway?rno01210/rno:64203%09red/rno:24401%09red/rno:114096%09red	rno-miR-9a-5p/rno-miR-9a-5p/rno-miR-9a-5p
Gastric cancer	KEGG PATHWAY	rno05226	15/659	151/8943	0.145097201545019	0.433909726525106	25729/362485/60464/25022/364754/24605/170911/85385/314612/313845/29591/81810/24882/114850/303586	Ccne1/Ccne2/Fgf16/Fgfr2/Fzd8/Nras/Pik3ca/Shc1/Shc2/Sos1/Tgfbr1/Tgfbr2/Wnt3/Wnt7a/Wnt9b	http://www.genome.jp/kegg-bin/show_pathway?rno05226/rno:25729%09red/rno:362485%09red/rno:60464%09red/rno:25022%09red/rno:364754%09red/rno:24605%09red/rno:170911%09red/rno:85385%09red/rno:314612%09red/rno:313845%09red/rno:29591%09red/rno:81810%09red/rno:24882%09red/rno:114850%09red/rno:303586%09red	rno-miR-9a-5p/rno-miR-9a-5p/rno-miR-9a-5p/rno-miR-21-3p/rno-miR-9a-5p/rno-miR-879-5p/rno-miR-21-3p/rno-miR-9a-5p/rno-miR-9a-5p/rno-miR-9a-5p/rno-miR-9a-5p/rno-miR-9a-5p/rno-miR-155-3p/rno-miR-21-3p/rno-miR-879-5p
TGF-beta signaling pathway	KEGG PATHWAY	rno04350	10/659	94/8943	0.153017483323405	0.453278205316502	29263/25196/24672/24673/81762/303614/24790/29591/81810/499508	Acvr2a/Inhbb/Ppp2ca/Ppp2cb/Rock1/Smurf2/Sp1/Tgfbr1/Tgfbr2/Zfyve16	http://www.genome.jp/kegg-bin/show_pathway?rno04350/rno:29263%09red/rno:25196%09red/rno:24672%09red/rno:24673%09red/rno:81762%09red/rno:303614%09red/rno:24790%09red/rno:29591%09red/rno:81810%09red/rno:499508%09red	rno-miR-21-3p/rno-miR-9a-5p/rno-miR-879-5p/rno-miR-133b-3p/rno-miR-21-3p/rno-miR-21-3p/rno-miR-539-5p/rno-miR-9a-5p/rno-miR-9a-5p/rno-miR-155-3p
Adipocytokine signaling pathway	KEGG PATHWAY	rno04920	8/659	72/8943	0.158624824514959	0.461119895685134	113976/83506/29184/309361/65248/78975/25139/156767	Acsl4/Camkk2/Cd36/Chuk/Prkaa1/Prkaa2/Slc2a4/Tnfrsf1b	http://www.genome.jp/kegg-bin/show_pathway?rno04920/rno:113976%09red/rno:83506%09red/rno:29184%09red/rno:309361%09red/rno:65248%09red/rno:78975%09red/rno:25139%09red/rno:156767%09red	rno-miR-21-3p/rno-miR-21-3p/rno-miR-879-5p/rno-miR-539-5p/rno-miR-539-5p/rno-miR-667-3p/rno-miR-133b-3p/rno-miR-21-3p
Fc gamma R-mediated phagocytosis	KEGG PATHWAY	rno04666	10/659	95/8943	0.160519280788602	0.461119895685134	81732/81824/360854/117028/366624/54245/81515/29431/170911/295378	Actr3/Arpc1a/Arpc5/Bin1/Cfl2/Crk/Lyn/Pak1/Pik3ca/Vav3	http://www.genome.jp/kegg-bin/show_pathway?rno04666/rno:81732%09red/rno:81824%09red/rno:360854%09red/rno:117028%09red/rno:366624%09red/rno:54245%09red/rno:81515%09red/rno:29431%09red/rno:170911%09red/rno:295378%09red	rno-miR-879-5p/rno-miR-9a-5p/rno-miR-21-3p/rno-miR-21-3p/rno-miR-539-5p/rno-miR-667-3p/rno-miR-879-5p/rno-miR-879-5p/rno-miR-21-3p/rno-miR-9a-5p
Arginine biosynthesis	KEGG PATHWAY	rno00220	3/659	19/8943	0.160535020218686	0.461119895685134	24398/24399/24401	Gls/Glud1/Got1	http://www.genome.jp/kegg-bin/show_pathway?rno00220/rno:24398%09red/rno:24399%09red/rno:24401%09red	rno-miR-9a-5p/rno-miR-155-3p/rno-miR-9a-5p
Fatty acid elongation	KEGG PATHWAY	rno00062	4/659	29/8943	0.16153881695976	0.461119895685134	26759/309449/315851/29411	Acot7/Elovl3/Elovl4/Ppt1	http://www.genome.jp/kegg-bin/show_pathway?rno00062/rno:26759%09red/rno:309449%09red/rno:315851%09red/rno:29411%09red	rno-miR-9a-5p/rno-miR-21-3p/rno-miR-9a-5p/rno-miR-879-5p
Carbon metabolism	KEGG PATHWAY	rno01200	12/659	119/8943	0.165769236993908	0.464751178317549	81708/24334/24399/24401/298655/25060/114096/289950/293820/362383/363061/689374	Aldh6a1/Eno2/Glud1/Got1/H6pd/Hk3/Idh3a/Pdhb/Psat1/Rpia/Sdhd/Tktl1	http://www.genome.jp/kegg-bin/show_pathway?rno01200/rno:81708%09red/rno:24334%09red/rno:24399%09red/rno:24401%09red/rno:298655%09red/rno:25060%09red/rno:114096%09red/rno:289950%09red/rno:293820%09red/rno:362383%09red/rno:363061%09red/rno:689374%09red	rno-miR-539-5p/rno-miR-539-5p/rno-miR-155-3p/rno-miR-9a-5p/rno-miR-9a-5p/rno-miR-9a-5p/rno-miR-9a-5p/rno-miR-21-3p/rno-miR-21-3p/rno-miR-21-3p/rno-miR-21-3p/rno-miR-21-3p,rno-miR-380-3p
Inositol phosphate metabolism	KEGG PATHWAY	rno00562	8/659	73/8943	0.16747118071556	0.464751178317549	81708/316376/365382/171458/308451/361632/170911/85238	Aldh6a1/Inpp1/Inpp5a/Ipmk/Itpkc/Pik3c2a/Pik3ca/Synj1	http://www.genome.jp/kegg-bin/show_pathway?rno00562/rno:81708%09red/rno:316376%09red/rno:365382%09red/rno:171458%09red/rno:308451%09red/rno:361632%09red/rno:170911%09red/rno:85238%09red	rno-miR-539-5p/rno-miR-21-3p/rno-miR-879-5p/rno-miR-539-5p/rno-miR-667-3p,rno-miR-9a-5p/rno-miR-380-3p/rno-miR-21-3p/rno-miR-490-5p,rno-miR-9a-5p
Thyroid hormone synthesis	KEGG PATHWAY	rno04918	8/659	73/8943	0.16747118071556	0.464751178317549	64532/24211/84396/29144/362339/29326/25679/29216	Adcy5/Atp1a1/Atp1b4/Canx/Creb3l2/Gpx2/Itpr3/Lrp2	http://www.genome.jp/kegg-bin/show_pathway?rno04918/rno:64532%09red/rno:24211%09red/rno:84396%09red/rno:29144%09red/rno:362339%09red/rno:29326%09red/rno:25679%09red/rno:29216%09red	rno-miR-9a-5p/rno-miR-155-3p/rno-miR-539-5p/rno-miR-21-3p/rno-miR-9a-5p/rno-miR-155-3p/rno-miR-21-3p,rno-miR-380-3p/rno-miR-879-5p
Various types of N-glycan biosynthesis	KEGG PATHWAY	rno00513	5/659	40/8943	0.168731319516562	0.464751178317549	367083/291770/295319/94273/25596	Alg9/Chst9/Man1a2/Mgat2/Rpn1	http://www.genome.jp/kegg-bin/show_pathway?rno00513/rno:367083%09red/rno:291770%09red/rno:295319%09red/rno:94273%09red/rno:25596%09red	rno-miR-9a-5p/rno-miR-9a-5p/rno-miR-155-3p/rno-miR-667-3p/rno-miR-21-3p
Kaposi sarcoma-associated herpesvirus infection	KEGG PATHWAY	rno05167	20/659	216/8943	0.171070820704703	0.467097719141536	89805/305831/171415/24242/25402/309361/60449/114119/25205/25679/81515/289014/311658/361400/24605/170911/29748/83805/299827/362788	Angpt2/Atg14/Atg3/Calm1/Casp3/Chuk/Gnb3/Gng10/Il6st/Itpr3/Lyn/Mapkapk2/Nfatc2/Nfatc3/Nras/Pik3ca/Ppp3r1/Src/Tbk1/Traf3	http://www.genome.jp/kegg-bin/show_pathway?rno05167/rno:89805%09red/rno:305831%09red/rno:171415%09red/rno:24242%09red/rno:25402%09red/rno:309361%09red/rno:60449%09red/rno:114119%09red/rno:25205%09red/rno:25679%09red/rno:81515%09red/rno:289014%09red/rno:311658%09red/rno:361400%09red/rno:24605%09red/rno:170911%09red/rno:29748%09red/rno:83805%09red/rno:299827%09red/rno:362788%09red	rno-miR-9a-5p/rno-miR-9a-5p/rno-miR-539-5p/rno-miR-21-3p/rno-miR-879-5p/rno-miR-539-5p/rno-miR-667-3p/rno-miR-490-5p/rno-miR-21-3p,rno-miR-380-3p/rno-miR-21-3p,rno-miR-380-3p/rno-miR-879-5p/rno-miR-9a-5p/rno-miR-9a-5p/rno-miR-879-5p,rno-miR-9a-5p/rno-miR-879-5p/rno-miR-21-3p/rno-miR-879-5p/rno-miR-9a-5p/rno-miR-539-5p/rno-miR-667-3p,rno-miR-9a-5p
Folate biosynthesis	KEGG PATHWAY	rno00790	4/659	30/8943	0.176268268562322	0.477139968349734	24192/25586/29244/64845	Akr1b1/Alpl/Gch1/Gphn	http://www.genome.jp/kegg-bin/show_pathway?rno00790/rno:24192%09red/rno:25586%09red/rno:29244%09red/rno:64845%09red	rno-miR-9a-5p/rno-miR-539-5p/rno-miR-539-5p/rno-miR-539-5p
Spinocerebellar ataxia	KEGG PATHWAY	rno05017	14/659	145/8943	0.180842905777524	0.485339080462756	59319/305831/29627/24410/24414/25679/29190/170911/29673/289990/24790/689030/303206/83532	Ambra1/Atg14/Gria2/Grin2b/Grm1/Itpr3/Pdyn/Pik3ca/Psma6/Psmc6/Sp1/Tbpl1/Ulk2/Vdac3	http://www.genome.jp/kegg-bin/show_pathway?rno05017/rno:59319%09red/rno:305831%09red/rno:29627%09red/rno:24410%09red/rno:24414%09red/rno:25679%09red/rno:29190%09red/rno:170911%09red/rno:29673%09red/rno:289990%09red/rno:24790%09red/rno:689030%09red/rno:303206%09red/rno:83532%09red	rno-miR-9a-5p/rno-miR-9a-5p/rno-miR-490-5p/rno-miR-539-5p/rno-miR-539-5p/rno-miR-21-3p,rno-miR-380-3p/rno-miR-155-3p/rno-miR-21-3p/rno-miR-490-5p/rno-miR-490-5p/rno-miR-539-5p/rno-miR-9a-5p/rno-miR-155-3p,rno-miR-380-3p,rno-miR-9a-5p/rno-miR-9a-5p
Transcriptional misregulation in cancer	KEGG PATHWAY	rno05202	18/659	194/8943	0.184234858084475	0.488695340834879	303836/304758/362316/287765/304786/170909/362733/360635/303828/312777/297893/79242/24484/25094/362489/299138/24790/81810	Bcl6/Ccnt2/Cdk14/Ddx5/Elk4/Erg/Etv1/Etv4/Etv5/Etv6/Hdac1/Hpgd/Igfbp3/Mitf/Runx1t1/Six4/Sp1/Tgfbr2	http://www.genome.jp/kegg-bin/show_pathway?rno05202/rno:303836%09red/rno:304758%09red/rno:362316%09red/rno:287765%09red/rno:304786%09red/rno:170909%09red/rno:362733%09red/rno:360635%09red/rno:303828%09red/rno:312777%09red/rno:297893%09red/rno:79242%09red/rno:24484%09red/rno:25094%09red/rno:362489%09red/rno:299138%09red/rno:24790%09red/rno:81810%09red	rno-miR-9a-5p/rno-miR-9a-5p/rno-miR-380-3p/rno-miR-539-5p/rno-miR-539-5p/rno-miR-9a-5p/rno-miR-21-3p/rno-miR-879-5p/rno-miR-380-3p/rno-miR-879-5p/rno-miR-539-5p/rno-miR-539-5p/rno-miR-539-5p/rno-miR-539-5p/rno-miR-539-5p/rno-miR-9a-5p/rno-miR-539-5p/rno-miR-9a-5p
Cushing syndrome	KEGG PATHWAY	rno04934	15/659	158/8943	0.187024910357293	0.488695340834879	64532/290829/25729/362485/362339/364754/25643/25679/140928/295347/304794/24790/24882/114850/303586	Adcy5/Ash2l/Ccne1/Ccne2/Creb3l2/Fzd8/Gnai3/Itpr3/Pde11a/Rap1a/Rbbp5/Sp1/Wnt3/Wnt7a/Wnt9b	http://www.genome.jp/kegg-bin/show_pathway?rno04934/rno:64532%09red/rno:290829%09red/rno:25729%09red/rno:362485%09red/rno:362339%09red/rno:364754%09red/rno:25643%09red/rno:25679%09red/rno:140928%09red/rno:295347%09red/rno:304794%09red/rno:24790%09red/rno:24882%09red/rno:114850%09red/rno:303586%09red	rno-miR-9a-5p/rno-miR-9a-5p/rno-miR-9a-5p/rno-miR-9a-5p/rno-miR-9a-5p/rno-miR-9a-5p/rno-miR-155-3p/rno-miR-21-3p,rno-miR-380-3p/rno-miR-9a-5p/rno-miR-539-5p/rno-miR-539-5p/rno-miR-539-5p/rno-miR-155-3p/rno-miR-21-3p/rno-miR-879-5p
ECM-receptor interaction	KEGG PATHWAY	rno04512	9/659	87/8943	0.189758652655183	0.488695340834879	29184/290905/305104/362584/114489/364786/24511/117559/292406	Cd36/Col4a1/Col9a1/Col9a2/Dag1/Itga8/Itgb1/Sv2a/Thbs2	http://www.genome.jp/kegg-bin/show_pathway?rno04512/rno:29184%09red/rno:290905%09red/rno:305104%09red/rno:362584%09red/rno:114489%09red/rno:364786%09red/rno:24511%09red/rno:117559%09red/rno:292406%09red	rno-miR-879-5p/rno-miR-667-3p/rno-miR-9a-5p/rno-miR-667-3p/rno-miR-879-5p/rno-miR-539-5p/rno-miR-21-3p/rno-miR-879-5p/rno-miR-9a-5p
Longevity regulating pathway - multiple species	KEGG PATHWAY	rno04213	7/659	64/8943	0.190012854826088	0.488695340834879	64532/365601/297893/24605/170911/65248/78975	Adcy5/Atg5/Hdac1/Nras/Pik3ca/Prkaa1/Prkaa2	http://www.genome.jp/kegg-bin/show_pathway?rno04213/rno:64532%09red/rno:365601%09red/rno:297893%09red/rno:24605%09red/rno:170911%09red/rno:65248%09red/rno:78975%09red	rno-miR-9a-5p/rno-miR-879-5p/rno-miR-539-5p/rno-miR-879-5p/rno-miR-21-3p/rno-miR-539-5p/rno-miR-667-3p
GnRH secretion	KEGG PATHWAY	rno04929	7/659	64/8943	0.190012854826088	0.488695340834879	83633/25679/29713/25743/24605/170911/89821	Gabbr2/Itpr3/Kcnj5/Kcnj6/Nras/Pik3ca/Trpc1	http://www.genome.jp/kegg-bin/show_pathway?rno04929/rno:83633%09red/rno:25679%09red/rno:29713%09red/rno:25743%09red/rno:24605%09red/rno:170911%09red/rno:89821%09red	rno-miR-539-5p/rno-miR-21-3p,rno-miR-380-3p/rno-miR-667-3p/rno-miR-380-3p,rno-miR-539-5p/rno-miR-879-5p/rno-miR-21-3p/rno-miR-539-5p
Mucin type O-glycan biosynthesis	KEGG PATHWAY	rno00512	4/659	31/8943	0.191431614403472	0.488695340834879	311952/366061/83627/29758	Galnt11/Galnt3/Galnt5/St6galnac3	http://www.genome.jp/kegg-bin/show_pathway?rno00512/rno:311952%09red/rno:366061%09red/rno:83627%09red/rno:29758%09red	rno-miR-21-3p/rno-miR-9a-5p/rno-miR-490-5p/rno-miR-879-5p
AMPK signaling pathway	KEGG PATHWAY	rno04152	12/659	124/8943	0.201875856312693	0.511201765178915	83506/29184/362339/363854/170911/24672/24673/60660/65248/78975/117103/25139	Camkk2/Cd36/Creb3l2/Elavl1/Pik3ca/Ppp2ca/Ppp2cb/Ppp2r2b/Prkaa1/Prkaa2/Rab8a/Slc2a4	http://www.genome.jp/kegg-bin/show_pathway?rno04152/rno:83506%09red/rno:29184%09red/rno:362339%09red/rno:363854%09red/rno:170911%09red/rno:24672%09red/rno:24673%09red/rno:60660%09red/rno:65248%09red/rno:78975%09red/rno:117103%09red/rno:25139%09red	rno-miR-21-3p/rno-miR-879-5p/rno-miR-9a-5p/rno-miR-539-5p,rno-miR-9a-5p/rno-miR-21-3p/rno-miR-879-5p/rno-miR-133b-3p/rno-miR-667-3p/rno-miR-539-5p/rno-miR-667-3p/rno-miR-21-3p/rno-miR-133b-3p
RNA polymerase	KEGG PATHWAY	rno03020	4/659	32/8943	0.206985747454101	0.517361185397138	301246/117017/685465/362728	Polr1c/Polr2g/Polr3g/Twistnb	http://www.genome.jp/kegg-bin/show_pathway?rno03020/rno:301246%09red/rno:117017%09red/rno:685465%09red/rno:362728%09red	rno-miR-380-3p/rno-miR-155-3p/rno-miR-21-3p,rno-miR-9a-5p/rno-miR-155-3p,rno-miR-9a-5p
Other types of O-glycan biosynthesis	KEGG PATHWAY	rno00514	5/659	43/8943	0.207603532993756	0.517361185397138	311952/366061/83627/300173/26295	Galnt11/Galnt3/Galnt5/Gxylt1/Ogt	http://www.genome.jp/kegg-bin/show_pathway?rno00514/rno:311952%09red/rno:366061%09red/rno:83627%09red/rno:300173%09red/rno:26295%09red	rno-miR-21-3p/rno-miR-9a-5p/rno-miR-490-5p/rno-miR-21-3p/rno-miR-879-5p
Fc epsilon RI signaling pathway	KEGG PATHWAY	rno04664	7/659	66/8943	0.211130917268563	0.522008724585267	25441/81515/303200/24605/170911/313845/295378	Fcer1g/Lyn/Map2k3/Nras/Pik3ca/Sos1/Vav3	http://www.genome.jp/kegg-bin/show_pathway?rno04664/rno:25441%09red/rno:81515%09red/rno:303200%09red/rno:24605%09red/rno:170911%09red/rno:313845%09red/rno:295378%09red	rno-miR-9a-5p/rno-miR-879-5p/rno-miR-21-3p,rno-miR-9a-5p/rno-miR-879-5p/rno-miR-21-3p/rno-miR-9a-5p/rno-miR-9a-5p
Human T-cell leukemia virus 1 infection	KEGG PATHWAY	rno05166	22/659	249/8943	0.215087256089093	0.526206782842019	64532/29144/25729/362485/309361/362339/314436/304786/24356/303604/311658/361400/24605/170911/29748/501099/25126/689030/29591/81810/313494/83532	Adcy5/Canx/Ccne1/Ccne2/Chuk/Creb3l2/Elk1/Elk4/Ets1/Map3k3/Nfatc2/Nfatc3/Nras/Pik3ca/Ppp3r1/Srf/Stat5b/Tbpl1/Tgfbr1/Tgfbr2/Tln1/Vdac3	http://www.genome.jp/kegg-bin/show_pathway?rno05166/rno:64532%09red/rno:29144%09red/rno:25729%09red/rno:362485%09red/rno:309361%09red/rno:362339%09red/rno:314436%09red/rno:304786%09red/rno:24356%09red/rno:303604%09red/rno:311658%09red/rno:361400%09red/rno:24605%09red/rno:170911%09red/rno:29748%09red/rno:501099%09red/rno:25126%09red/rno:689030%09red/rno:29591%09red/rno:81810%09red/rno:313494%09red…	rno-miR-9a-5p/rno-miR-21-3p/rno-miR-9a-5p/rno-miR-9a-5p/rno-miR-539-5p/rno-miR-9a-5p/rno-miR-539-5p/rno-miR-539-5p/rno-miR-9a-5p/rno-miR-9a-5p/rno-miR-9a-5p/rno-miR-879-5p,rno-miR-9a-5p/rno-miR-879-5p/rno-miR-21-3p/rno-miR-879-5p/rno-miR-9a-5p/rno-miR-490-5p/rno-miR-9a-5p/rno-miR-9a-5p/rno-miR-9a-5p/rno-miR-9a-5p/rno-miR-9a-5p
Cytosolic DNA-sensing pathway	KEGG PATHWAY	rno04623	6/659	55/8943	0.216751555947569	0.526206782842019	309361/361749/301246/685465/306886/299827	Chuk/Il33/Polr1c/Polr3g/Ripk1/Tbk1	http://www.genome.jp/kegg-bin/show_pathway?rno04623/rno:309361%09red/rno:361749%09red/rno:301246%09red/rno:685465%09red/rno:306886%09red/rno:299827%09red	rno-miR-539-5p/rno-miR-380-3p/rno-miR-380-3p/rno-miR-21-3p,rno-miR-9a-5p/rno-miR-21-3p/rno-miR-539-5p
Thermogenesis	KEGG PATHWAY	rno04714	21/659	237/8943	0.217856311367715	0.526206782842019	113976/64532/297867/503252/289278/360229/362339/314850/303200/678759/291660/681024/24605/65248/78975/363061/117035/83833/303518/313845/293448	Acsl4/Adcy5/Arid1a/Coa5/Cox20/Cox8c/Creb3l2/Frs2/Map2k3/Ndufa10/Ndufa2/Ndufa4/Nras/Prkaa1/Prkaa2/Sdhd/Slc25a20/Smarcd2/Smarce1/Sos1/Uqcrc2	http://www.genome.jp/kegg-bin/show_pathway?rno04714/rno:113976%09red/rno:64532%09red/rno:297867%09red/rno:503252%09red/rno:289278%09red/rno:360229%09red/rno:362339%09red/rno:314850%09red/rno:303200%09red/rno:678759%09red/rno:291660%09red/rno:681024%09red/rno:24605%09red/rno:65248%09red/rno:78975%09red/rno:363061%09red/rno:117035%09red/rno:83833%09red/rno:303518%09red/rno:313845%09red/rno:293448%0…	rno-miR-21-3p/rno-miR-9a-5p/rno-miR-9a-5p/rno-miR-21-3p/rno-miR-667-3p/rno-miR-667-3p/rno-miR-9a-5p/rno-miR-21-3p,rno-miR-490-5p,rno-miR-539-5p/rno-miR-21-3p,rno-miR-9a-5p/rno-miR-21-3p/rno-miR-539-5p/rno-miR-539-5p/rno-miR-879-5p/rno-miR-539-5p/rno-miR-667-3p/rno-miR-21-3p/rno-miR-9a-5p/rno-miR-9a-5p/rno-miR-9a-5p/rno-miR-9a-5p/rno-miR-539-5p
Alzheimer disease	KEGG PATHWAY	rno05010	33/659	391/8943	0.229020701982293	0.547695285732081	81722/59319/365872/305831/24242/25402/309361/360229/295445/364754/24410/25700/25679/24590/84019/678759/291660/681024/24605/170911/29748/29673/289990/363061/363229/306009/29219/303206/293448/83532/24882/114850/303586	Ager/Ambra1/Aph1a/Atg14/Calm1/Casp3/Chuk/Cox8c/Dkk2/Fzd8/Grin2b/Ide/Itpr3/Mme/Nae1/Ndufa10/Ndufa2/Ndufa4/Nras/Pik3ca/Ppp3r1/Psma6/Psmc6/Sdhd/Slc39a10/Slc39a14/Snca/Ulk2/Uqcrc2/Vdac3/Wnt3/Wnt7a/Wnt9b	http://www.genome.jp/kegg-bin/show_pathway?rno05010/rno:81722%09red/rno:59319%09red/rno:365872%09red/rno:305831%09red/rno:24242%09red/rno:25402%09red/rno:309361%09red/rno:360229%09red/rno:295445%09red/rno:364754%09red/rno:24410%09red/rno:25700%09red/rno:25679%09red/rno:24590%09red/rno:84019%09red/rno:678759%09red/rno:291660%09red/rno:681024%09red/rno:24605%09red/rno:170911%09red/rno:29748%09red/r…	rno-miR-490-5p/rno-miR-9a-5p/rno-miR-539-5p/rno-miR-9a-5p/rno-miR-21-3p/rno-miR-879-5p/rno-miR-539-5p/rno-miR-667-3p/rno-miR-9a-5p/rno-miR-9a-5p/rno-miR-539-5p/rno-miR-539-5p/rno-miR-21-3p,rno-miR-380-3p/rno-miR-9a-5p/rno-miR-539-5p/rno-miR-21-3p/rno-miR-539-5p/rno-miR-539-5p/rno-miR-879-5p/rno-miR-21-3p/rno-miR-879-5p/rno-miR-490-5p/rno-miR-490-5p/rno-miR-21-3p/rno-miR-21-3p/rno-miR-21-3p,rno-mi…
Human papillomavirus infection	KEGG PATHWAY	rno05165	30/659	353/8943	0.230241330307754	0.547695285732081	685232/298103/25402/25729/362485/309361/290905/305104/362584/362339/364754/297893/29577/364786/24511/24605/24629/170911/24672/24673/60660/362938/313845/299827/689030/292406/362788/24882/114850/303586	Atp6v1a/Atp6v1g1/Casp3/Ccne1/Ccne2/Chuk/Col4a1/Col9a1/Col9a2/Creb3l2/Fzd8/Hdac1/Hes1/Itga8/Itgb1/Nras/Pdgfrb/Pik3ca/Ppp2ca/Ppp2cb/Ppp2r2b/Scrib/Sos1/Tbk1/Tbpl1/Thbs2/Traf3/Wnt3/Wnt7a/Wnt9b	http://www.genome.jp/kegg-bin/show_pathway?rno05165/rno:685232%09red/rno:298103%09red/rno:25402%09red/rno:25729%09red/rno:362485%09red/rno:309361%09red/rno:290905%09red/rno:305104%09red/rno:362584%09red/rno:362339%09red/rno:364754%09red/rno:297893%09red/rno:29577%09red/rno:364786%09red/rno:24511%09red/rno:24605%09red/rno:24629%09red/rno:170911%09red/rno:24672%09red/rno:24673%09red/rno:60660%09red…	rno-miR-21-3p,rno-miR-539-5p/rno-miR-21-3p/rno-miR-879-5p/rno-miR-9a-5p/rno-miR-9a-5p/rno-miR-539-5p/rno-miR-667-3p/rno-miR-9a-5p/rno-miR-667-3p/rno-miR-9a-5p/rno-miR-9a-5p/rno-miR-539-5p/rno-miR-9a-5p/rno-miR-539-5p/rno-miR-21-3p/rno-miR-879-5p/rno-miR-21-3p,rno-miR-9a-5p/rno-miR-21-3p/rno-miR-879-5p/rno-miR-133b-3p/rno-miR-667-3p/rno-miR-9a-5p/rno-miR-9a-5p/rno-miR-539-5p/rno-miR-9a-5p/rno-miR-…
Chagas disease	KEGG PATHWAY	rno05142	10/659	104/8943	0.235419810120545	0.555803160735722	24770/309361/25643/50664/170911/24672/24673/60660/29591/81810	Ccl2/Chuk/Gnai3/Gnao1/Pik3ca/Ppp2ca/Ppp2cb/Ppp2r2b/Tgfbr1/Tgfbr2	http://www.genome.jp/kegg-bin/show_pathway?rno05142/rno:24770%09red/rno:309361%09red/rno:25643%09red/rno:50664%09red/rno:170911%09red/rno:24672%09red/rno:24673%09red/rno:60660%09red/rno:29591%09red/rno:81810%09red	rno-miR-539-5p/rno-miR-539-5p/rno-miR-155-3p/rno-miR-539-5p/rno-miR-21-3p/rno-miR-879-5p/rno-miR-133b-3p/rno-miR-667-3p/rno-miR-9a-5p/rno-miR-9a-5p
Mineral absorption	KEGG PATHWAY	rno04978	6/659	57/8943	0.241250211545663	0.561755939490867	24211/84396/24249/58976/84395/29715	Atp1a1/Atp1b4/S100g/Slc30a1/Slc34a2/Slc8a1	http://www.genome.jp/kegg-bin/show_pathway?rno04978/rno:24211%09red/rno:84396%09red/rno:24249%09red/rno:58976%09red/rno:84395%09red/rno:29715%09red	rno-miR-155-3p/rno-miR-539-5p/rno-miR-9a-5p/rno-miR-9a-5p/rno-miR-9a-5p/rno-miR-9a-5p
Leukocyte transendothelial migration	KEGG PATHWAY	rno04670	11/659	117/8943	0.242992447083588	0.561755939490867	306400/290789/311163/25643/24511/170911/295347/81762/25537/295378/305679	Arhgap35/Cldn23/Ctnnd1/Gnai3/Itgb1/Pik3ca/Rap1a/Rock1/Rock2/Vav3/Vcl	http://www.genome.jp/kegg-bin/show_pathway?rno04670/rno:306400%09red/rno:290789%09red/rno:311163%09red/rno:25643%09red/rno:24511%09red/rno:170911%09red/rno:295347%09red/rno:81762%09red/rno:25537%09red/rno:295378%09red/rno:305679%09red	rno-miR-21-3p/rno-miR-539-5p/rno-miR-155-3p,rno-miR-539-5p,rno-miR-879-5p/rno-miR-155-3p/rno-miR-21-3p/rno-miR-21-3p/rno-miR-539-5p/rno-miR-21-3p/rno-miR-380-3p/rno-miR-9a-5p/rno-miR-9a-5p
MicroRNAs in cancer	KEGG PATHWAY	rno05206	25/659	292/8943	0.243308305002414	0.561755939490867	25402/25729/362485/25405/171102/54245/94268/24398/297893/117282/65205/24605/292756/24629/170911/315655/81762/85385/313845/29332/246334/25573/24882/311071/314930	Casp3/Ccne1/Ccne2/Ccng1/Cdc25a/Crk/Efna1/Gls/Hdac1/Hnrnpk/Mmp16/Nras/Pak4/Pdgfrb/Pik3ca/Rdx/Rock1/Shc1/Sos1/Stmn1/Tp63/Ube2i/Wnt3/Zeb2/Zfpm2	http://www.genome.jp/kegg-bin/show_pathway?rno05206/rno:25402%09red/rno:25729%09red/rno:362485%09red/rno:25405%09red/rno:171102%09red/rno:54245%09red/rno:94268%09red/rno:24398%09red/rno:297893%09red/rno:117282%09red/rno:65205%09red/rno:24605%09red/rno:292756%09red/rno:24629%09red/rno:170911%09red/rno:315655%09red/rno:81762%09red/rno:85385%09red/rno:313845%09red/rno:29332%09red/rno:246334%09red/rn…	rno-miR-879-5p/rno-miR-9a-5p/rno-miR-9a-5p/rno-miR-9a-5p/rno-miR-9a-5p/rno-miR-667-3p/rno-miR-9a-5p/rno-miR-9a-5p/rno-miR-539-5p/rno-miR-155-3p,rno-miR-21-3p,rno-miR-539-5p/rno-miR-21-3p,rno-miR-9a-5p/rno-miR-879-5p/rno-miR-9a-5p/rno-miR-21-3p,rno-miR-9a-5p/rno-miR-21-3p/rno-miR-21-3p/rno-miR-21-3p/rno-miR-9a-5p/rno-miR-9a-5p/rno-miR-9a-5p/rno-miR-21-3p/rno-miR-21-3p,rno-miR-879-5p/rno-miR-155-3p…
Hepatocellular carcinoma	KEGG PATHWAY	rno05225	16/659	179/8943	0.245242812245038	0.562089365291548	297867/314436/364754/24483/24605/170911/85385/314612/83833/303518/313845/29591/81810/24882/114850/303586	Arid1a/Elk1/Fzd8/Igf2/Nras/Pik3ca/Shc1/Shc2/Smarcd2/Smarce1/Sos1/Tgfbr1/Tgfbr2/Wnt3/Wnt7a/Wnt9b	http://www.genome.jp/kegg-bin/show_pathway?rno05225/rno:297867%09red/rno:314436%09red/rno:364754%09red/rno:24483%09red/rno:24605%09red/rno:170911%09red/rno:85385%09red/rno:314612%09red/rno:83833%09red/rno:303518%09red/rno:313845%09red/rno:29591%09red/rno:81810%09red/rno:24882%09red/rno:114850%09red/rno:303586%09red	rno-miR-9a-5p/rno-miR-539-5p/rno-miR-9a-5p/rno-miR-155-3p,rno-miR-9a-5p/rno-miR-879-5p/rno-miR-21-3p/rno-miR-9a-5p/rno-miR-9a-5p/rno-miR-9a-5p/rno-miR-9a-5p/rno-miR-9a-5p/rno-miR-9a-5p/rno-miR-9a-5p/rno-miR-155-3p/rno-miR-21-3p/rno-miR-879-5p
Carbohydrate digestion and absorption	KEGG PATHWAY	rno04973	5/659	46/8943	0.249048096266712	0.566674653824258	24211/84396/25060/170911/25351	Atp1a1/Atp1b4/Hk3/Pik3ca/Slc2a2	http://www.genome.jp/kegg-bin/show_pathway?rno04973/rno:24211%09red/rno:84396%09red/rno:25060%09red/rno:170911%09red/rno:25351%09red	rno-miR-155-3p/rno-miR-539-5p/rno-miR-9a-5p/rno-miR-21-3p/rno-miR-9a-5p
Glycosaminoglycan biosynthesis - heparan sulfate / heparin	KEGG PATHWAY	rno00534	3/659	24/8943	0.258297673832799	0.583492586931646	292155/293451/294449	Hs2st1/Hs3st2/Hs3st5	http://www.genome.jp/kegg-bin/show_pathway?rno00534/rno:292155%09red/rno:293451%09red/rno:294449%09red	rno-miR-539-5p/rno-miR-21-3p/rno-miR-667-3p
Endocrine and other factor-regulated calcium reabsorption	KEGG PATHWAY	rno04961	6/659	59/8943	0.266519711642272	0.597765638969095	24211/84396/83839/83800/54241/29715	Atp1a1/Atp1b4/Calb1/Clta/Cltc/Slc8a1	http://www.genome.jp/kegg-bin/show_pathway?rno04961/rno:24211%09red/rno:84396%09red/rno:83839%09red/rno:83800%09red/rno:54241%09red/rno:29715%09red	rno-miR-155-3p/rno-miR-539-5p/rno-miR-21-3p/rno-miR-879-5p/rno-miR-21-3p/rno-miR-9a-5p
Oocyte meiosis	KEGG PATHWAY	rno04114	11/659	120/8943	0.269222277742548	0.599544646887661	64532/24242/25729/362485/292263/25679/24672/24673/29748/56011/25577	Adcy5/Calm1/Ccne1/Ccne2/Fbxo5/Itpr3/Ppp2ca/Ppp2cb/Ppp3r1/Ywhab/Ywhaq	http://www.genome.jp/kegg-bin/show_pathway?rno04114/rno:64532%09red/rno:24242%09red/rno:25729%09red/rno:362485%09red/rno:292263%09red/rno:25679%09red/rno:24672%09red/rno:24673%09red/rno:29748%09red/rno:56011%09red/rno:25577%09red	rno-miR-9a-5p/rno-miR-21-3p/rno-miR-9a-5p/rno-miR-9a-5p/rno-miR-9a-5p/rno-miR-21-3p,rno-miR-380-3p/rno-miR-879-5p/rno-miR-133b-3p/rno-miR-879-5p/rno-miR-155-3p/rno-miR-155-3p,rno-miR-539-5p,rno-miR-667-3p
Vitamin digestion and absorption	KEGG PATHWAY	rno04977	3/659	25/8943	0.278821022480234	0.616547894780236	313520/289175/50621	Mmachc/Slc19a2/Slc23a1	http://www.genome.jp/kegg-bin/show_pathway?rno04977/rno:313520%09red/rno:289175%09red/rno:50621%09red	rno-miR-155-3p/rno-miR-9a-5p/rno-miR-133b-3p
Cell adhesion molecules	KEGG PATHWAY	rno04514	15/659	172/8943	0.28553612989162	0.626981432069712	363058/83501/290789/303926/364786/24511/24564/360871/116690/60391/295382/25615/25651/114122/295322	Cadm1/Cdh2/Cldn23/Igsf11/Itga8/Itgb1/Mpz/Mpzl1/Nfasc/Nrxn1/Ntng1/Sdc2/Selp/Vcan/Vtcn1	http://www.genome.jp/kegg-bin/show_pathway?rno04514/rno:363058%09red/rno:83501%09red/rno:290789%09red/rno:303926%09red/rno:364786%09red/rno:24511%09red/rno:24564%09red/rno:360871%09red/rno:116690%09red/rno:60391%09red/rno:295382%09red/rno:25615%09red/rno:25651%09red/rno:114122%09red/rno:295322%09red	rno-miR-667-3p/rno-miR-490-5p/rno-miR-539-5p/rno-miR-21-3p/rno-miR-539-5p/rno-miR-21-3p/rno-miR-539-5p/rno-miR-21-3p/rno-miR-9a-5p/rno-miR-539-5p/rno-miR-9a-5p/rno-miR-879-5p,rno-miR-9a-5p/rno-miR-21-3p/rno-miR-9a-5p/rno-miR-380-3p,rno-miR-539-5p
p53 signaling pathway	KEGG PATHWAY	rno04115	7/659	73/8943	0.290814244429307	0.631034075113288	25402/25729/362485/25405/24484/315427/64394	Casp3/Ccne1/Ccne2/Ccng1/Igfbp3/Sesn3/Zmat3	http://www.genome.jp/kegg-bin/show_pathway?rno04115/rno:25402%09red/rno:25729%09red/rno:362485%09red/rno:25405%09red/rno:24484%09red/rno:315427%09red/rno:64394%09red	rno-miR-879-5p/rno-miR-9a-5p/rno-miR-9a-5p/rno-miR-9a-5p/rno-miR-539-5p/rno-miR-539-5p/rno-miR-21-3p,rno-miR-539-5p
Alcoholic liver disease	KEGG PATHWAY	rno04936	12/659	135/8943	0.29162523422603	0.631034075113288	83506/25402/309361/303200/65248/78975/306886/308267/299827/500116/117259/362788	Camkk2/Casp3/Chuk/Map2k3/Prkaa1/Prkaa2/Ripk1/Tab2/Tbk1/Tra2a/Tra2b/Traf3	http://www.genome.jp/kegg-bin/show_pathway?rno04936/rno:83506%09red/rno:25402%09red/rno:309361%09red/rno:303200%09red/rno:65248%09red/rno:78975%09red/rno:306886%09red/rno:308267%09red/rno:299827%09red/rno:500116%09red/rno:117259%09red/rno:362788%09red	rno-miR-21-3p/rno-miR-879-5p/rno-miR-539-5p/rno-miR-21-3p,rno-miR-9a-5p/rno-miR-539-5p/rno-miR-667-3p/rno-miR-21-3p/rno-miR-380-3p/rno-miR-539-5p/rno-miR-21-3p/rno-miR-21-3p,rno-miR-9a-5p/rno-miR-667-3p,rno-miR-9a-5p
Adrenergic signaling in cardiomyocytes	KEGG PATHWAY	rno04261	13/659	148/8943	0.295282400567801	0.631034075113288	64532/24211/84396/116600/24242/362339/25643/24672/24673/60660/25665/29715/24782	Adcy5/Atp1a1/Atp1b4/Cacnb2/Calm1/Creb3l2/Gnai3/Ppp2ca/Ppp2cb/Ppp2r2b/Scn5a/Slc8a1/Slc9a1	http://www.genome.jp/kegg-bin/show_pathway?rno04261/rno:64532%09red/rno:24211%09red/rno:84396%09red/rno:116600%09red/rno:24242%09red/rno:362339%09red/rno:25643%09red/rno:24672%09red/rno:24673%09red/rno:60660%09red/rno:25665%09red/rno:29715%09red/rno:24782%09red	rno-miR-9a-5p/rno-miR-155-3p/rno-miR-539-5p/rno-miR-21-3p,rno-miR-9a-5p/rno-miR-21-3p/rno-miR-9a-5p/rno-miR-155-3p/rno-miR-879-5p/rno-miR-133b-3p/rno-miR-667-3p/rno-miR-490-5p/rno-miR-9a-5p/rno-miR-21-3p,rno-miR-9a-5p
Choline metabolism in cancer	KEGG PATHWAY	rno05231	9/659	98/8943	0.29542041096068	0.631034075113288	54248/24605/24629/170911/29622/85254/85426/313845/24790	Dgkb/Nras/Pdgfrb/Pik3ca/Ralgds/Slc44a1/Slc5a7/Sos1/Sp1	http://www.genome.jp/kegg-bin/show_pathway?rno05231/rno:54248%09red/rno:24605%09red/rno:24629%09red/rno:170911%09red/rno:29622%09red/rno:85254%09red/rno:85426%09red/rno:313845%09red/rno:24790%09red	rno-miR-9a-5p/rno-miR-879-5p/rno-miR-21-3p,rno-miR-9a-5p/rno-miR-21-3p/rno-miR-9a-5p/rno-miR-879-5p/rno-miR-539-5p/rno-miR-9a-5p/rno-miR-539-5p
Glioma	KEGG PATHWAY	rno05214	7/659	74/8943	0.302753588997105	0.642328560439804	24242/24605/24629/170911/85385/314612/313845	Calm1/Nras/Pdgfrb/Pik3ca/Shc1/Shc2/Sos1	http://www.genome.jp/kegg-bin/show_pathway?rno05214/rno:24242%09red/rno:24605%09red/rno:24629%09red/rno:170911%09red/rno:85385%09red/rno:314612%09red/rno:313845%09red	rno-miR-21-3p/rno-miR-879-5p/rno-miR-21-3p,rno-miR-9a-5p/rno-miR-21-3p/rno-miR-9a-5p/rno-miR-9a-5p/rno-miR-9a-5p
Notch signaling pathway	KEGG PATHWAY	rno04330	6/659	62/8943	0.305550378567199	0.642831021345252	365872/498089/297893/29577/360801/25565	Aph1a/Dtx3l/Hdac1/Hes1/Ncor2/Tle4	http://www.genome.jp/kegg-bin/show_pathway?rno04330/rno:365872%09red/rno:498089%09red/rno:297893%09red/rno:29577%09red/rno:360801%09red/rno:25565%09red	rno-miR-539-5p/rno-miR-539-5p/rno-miR-539-5p/rno-miR-9a-5p/rno-miR-9a-5p/rno-miR-21-3p
N-Glycan biosynthesis	KEGG PATHWAY	rno00510	5/659	50/8943	0.307084882808241	0.642831021345252	367083/296624/295319/94273/25596	Alg9/Dolpp1/Man1a2/Mgat2/Rpn1	http://www.genome.jp/kegg-bin/show_pathway?rno00510/rno:367083%09red/rno:296624%09red/rno:295319%09red/rno:94273%09red/rno:25596%09red	rno-miR-9a-5p/rno-miR-9a-5p/rno-miR-155-3p/rno-miR-667-3p/rno-miR-21-3p
Gastric acid secretion	KEGG PATHWAY	rno04971	7/659	75/8943	0.314791244908984	0.643833033191622	64532/24211/84396/24242/25643/25679/24782	Adcy5/Atp1a1/Atp1b4/Calm1/Gnai3/Itpr3/Slc9a1	http://www.genome.jp/kegg-bin/show_pathway?rno04971/rno:64532%09red/rno:24211%09red/rno:84396%09red/rno:24242%09red/rno:25643%09red/rno:25679%09red/rno:24782%09red	rno-miR-9a-5p/rno-miR-155-3p/rno-miR-539-5p/rno-miR-21-3p/rno-miR-155-3p/rno-miR-21-3p,rno-miR-380-3p/rno-miR-21-3p,rno-miR-9a-5p
Pancreatic cancer	KEGG PATHWAY	rno05212	7/659	75/8943	0.314791244908984	0.643833033191622	309361/170911/116546/84014/29622/29591/81810	Chuk/Pik3ca/Ralb/Ralbp1/Ralgds/Tgfbr1/Tgfbr2	http://www.genome.jp/kegg-bin/show_pathway?rno05212/rno:309361%09red/rno:170911%09red/rno:116546%09red/rno:84014%09red/rno:29622%09red/rno:29591%09red/rno:81810%09red	rno-miR-539-5p/rno-miR-21-3p/rno-miR-9a-5p/rno-miR-667-3p/rno-miR-9a-5p/rno-miR-9a-5p/rno-miR-9a-5p
Maturity onset diabetes of the young	KEGG PATHWAY	rno04950	3/659	27/8943	0.320230219556663	0.643833033191622	29577/25231/25351	Hes1/Onecut1/Slc2a2	http://www.genome.jp/kegg-bin/show_pathway?rno04950/rno:29577%09red/rno:25231%09red/rno:25351%09red	rno-miR-9a-5p/rno-miR-9a-5p/rno-miR-9a-5p
Collecting duct acid secretion	KEGG PATHWAY	rno04966	3/659	27/8943	0.320230219556663	0.643833033191622	685232/298103/24779	Atp6v1a/Atp6v1g1/Slc4a1	http://www.genome.jp/kegg-bin/show_pathway?rno04966/rno:685232%09red/rno:298103%09red/rno:24779%09red	rno-miR-21-3p,rno-miR-539-5p/rno-miR-21-3p/rno-miR-9a-5p
Cardiac muscle contraction	KEGG PATHWAY	rno04260	8/659	88/8943	0.321540057704594	0.643833033191622	24211/84396/116600/360229/29715/24782/59299/293448	Atp1a1/Atp1b4/Cacnb2/Cox8c/Slc8a1/Slc9a1/Trdn/Uqcrc2	http://www.genome.jp/kegg-bin/show_pathway?rno04260/rno:24211%09red/rno:84396%09red/rno:116600%09red/rno:360229%09red/rno:29715%09red/rno:24782%09red/rno:59299%09red/rno:293448%09red	rno-miR-155-3p/rno-miR-539-5p/rno-miR-21-3p,rno-miR-9a-5p/rno-miR-667-3p/rno-miR-9a-5p/rno-miR-21-3p,rno-miR-9a-5p/rno-miR-539-5p/rno-miR-539-5p
Arginine and proline metabolism	KEGG PATHWAY	rno00330	5/659	51/8943	0.321916516595811	0.643833033191622	24401/64313/64475/360526/364064	Got1/Oat/P4ha1/P4ha2/Pycr2	http://www.genome.jp/kegg-bin/show_pathway?rno00330/rno:24401%09red/rno:64313%09red/rno:64475%09red/rno:360526%09red/rno:364064%09red	rno-miR-9a-5p/rno-miR-380-3p/rno-miR-490-5p/rno-miR-9a-5p/rno-miR-667-3p
Amino sugar and nucleotide sugar metabolism	KEGG PATHWAY	rno00520	5/659	51/8943	0.321916516595811	0.643833033191622	365345/498486/25060/304860/246232	Cyb5r2/Gnpnat1/Hk3/Npl/Uxs1	http://www.genome.jp/kegg-bin/show_pathway?rno00520/rno:365345%09red/rno:498486%09red/rno:25060%09red/rno:304860%09red/rno:246232%09red	rno-miR-667-3p/rno-miR-539-5p,rno-miR-9a-5p/rno-miR-9a-5p/rno-miR-539-5p/rno-miR-21-3p,rno-miR-667-3p
Colorectal cancer	KEGG PATHWAY	rno05210	8/659	89/8943	0.332787380450457	0.657202751329833	25402/24605/170911/116546/29622/313845/29591/81810	Casp3/Nras/Pik3ca/Ralb/Ralgds/Sos1/Tgfbr1/Tgfbr2	http://www.genome.jp/kegg-bin/show_pathway?rno05210/rno:25402%09red/rno:24605%09red/rno:170911%09red/rno:116546%09red/rno:29622%09red/rno:313845%09red/rno:29591%09red/rno:81810%09red	rno-miR-879-5p/rno-miR-879-5p/rno-miR-21-3p/rno-miR-9a-5p/rno-miR-9a-5p/rno-miR-9a-5p/rno-miR-9a-5p/rno-miR-9a-5p
PD-L1 expression and PD-1 checkpoint pathway in cancer	KEGG PATHWAY	rno05235	8/659	89/8943	0.332787380450457	0.657202751329833	309361/303200/303604/311658/361400/24605/170911/29748	Chuk/Map2k3/Map3k3/Nfatc2/Nfatc3/Nras/Pik3ca/Ppp3r1	http://www.genome.jp/kegg-bin/show_pathway?rno05235/rno:309361%09red/rno:303200%09red/rno:303604%09red/rno:311658%09red/rno:361400%09red/rno:24605%09red/rno:170911%09red/rno:29748%09red	rno-miR-539-5p/rno-miR-21-3p,rno-miR-9a-5p/rno-miR-9a-5p/rno-miR-9a-5p/rno-miR-879-5p,rno-miR-9a-5p/rno-miR-879-5p/rno-miR-21-3p/rno-miR-879-5p
Butanoate metabolism	KEGG PATHWAY	rno00650	3/659	28/8943	0.340983551043869	0.669180218923593	24379/24380/29637	Gad1/Gad2/Hmgcs1	http://www.genome.jp/kegg-bin/show_pathway?rno00650/rno:24379%09red/rno:24380%09red/rno:29637%09red	rno-miR-9a-5p/rno-miR-667-3p/rno-miR-155-3p
Basal transcription factors	KEGG PATHWAY	rno03022	4/659	41/8943	0.35757657337731	0.690374438247239	303918/682902/294018/689030	Gtf2e1/Taf12/Taf5/Tbpl1	http://www.genome.jp/kegg-bin/show_pathway?rno03022/rno:303918%09red/rno:682902%09red/rno:294018%09red/rno:689030%09red	rno-miR-539-5p/rno-miR-879-5p/rno-miR-380-3p/rno-miR-9a-5p
Th17 cell differentiation	KEGG PATHWAY	rno04659	9/659	104/8943	0.358379087370382	0.690374438247239	309361/25205/291100/311658/361400/29748/25126/29591/81810	Chuk/Il6st/Irf4/Nfatc2/Nfatc3/Ppp3r1/Stat5b/Tgfbr1/Tgfbr2	http://www.genome.jp/kegg-bin/show_pathway?rno04659/rno:309361%09red/rno:25205%09red/rno:291100%09red/rno:311658%09red/rno:361400%09red/rno:29748%09red/rno:25126%09red/rno:29591%09red/rno:81810%09red	rno-miR-539-5p/rno-miR-21-3p,rno-miR-380-3p/rno-miR-21-3p,rno-miR-539-5p/rno-miR-9a-5p/rno-miR-879-5p,rno-miR-9a-5p/rno-miR-879-5p/rno-miR-490-5p/rno-miR-9a-5p/rno-miR-9a-5p
Glucagon signaling pathway	KEGG PATHWAY	rno04922	9/659	104/8943	0.358379087370382	0.690374438247239	24242/362339/25679/289950/29748/171366/65248/78975/25351	Calm1/Creb3l2/Itpr3/Pdhb/Ppp3r1/Ppp4c/Prkaa1/Prkaa2/Slc2a2	http://www.genome.jp/kegg-bin/show_pathway?rno04922/rno:24242%09red/rno:362339%09red/rno:25679%09red/rno:289950%09red/rno:29748%09red/rno:171366%09red/rno:65248%09red/rno:78975%09red/rno:25351%09red	rno-miR-21-3p/rno-miR-9a-5p/rno-miR-21-3p,rno-miR-380-3p/rno-miR-21-3p/rno-miR-879-5p/rno-miR-490-5p/rno-miR-539-5p/rno-miR-667-3p/rno-miR-9a-5p
Glycosphingolipid biosynthesis - lacto and neolacto series	KEGG PATHWAY	rno00601	3/659	29/8943	0.361688712668958	0.692501559622274	116740/60670/363040	B3gnt5/Fut4/St3gal4	http://www.genome.jp/kegg-bin/show_pathway?rno00601/rno:116740%09red/rno:60670%09red/rno:363040%09red	rno-miR-539-5p/rno-miR-490-5p/rno-miR-155-3p
Parathyroid hormone synthesis, secretion and action	KEGG PATHWAY	rno04928	9/659	105/8943	0.369058818406828	0.698099210721349	64532/362339/25643/25679/309957/81707/65205/84395/24790	Adcy5/Creb3l2/Gnai3/Itpr3/Mef2a/Mmp14/Mmp16/Slc34a2/Sp1	http://www.genome.jp/kegg-bin/show_pathway?rno04928/rno:64532%09red/rno:362339%09red/rno:25643%09red/rno:25679%09red/rno:309957%09red/rno:81707%09red/rno:65205%09red/rno:84395%09red/rno:24790%09red	rno-miR-9a-5p/rno-miR-9a-5p/rno-miR-155-3p/rno-miR-21-3p,rno-miR-380-3p/rno-miR-380-3p/rno-miR-380-3p/rno-miR-21-3p,rno-miR-9a-5p/rno-miR-9a-5p/rno-miR-539-5p
Pancreatic secretion	KEGG PATHWAY	rno04972	9/659	105/8943	0.369058818406828	0.698099210721349	64532/24211/84396/25679/117103/295347/24782/309139/89821	Adcy5/Atp1a1/Atp1b4/Itpr3/Rab8a/Rap1a/Slc9a1/Tpcn2/Trpc1	http://www.genome.jp/kegg-bin/show_pathway?rno04972/rno:64532%09red/rno:24211%09red/rno:84396%09red/rno:25679%09red/rno:117103%09red/rno:295347%09red/rno:24782%09red/rno:309139%09red/rno:89821%09red	rno-miR-9a-5p/rno-miR-155-3p/rno-miR-539-5p/rno-miR-21-3p,rno-miR-380-3p/rno-miR-21-3p/rno-miR-539-5p/rno-miR-21-3p,rno-miR-9a-5p/rno-miR-21-3p/rno-miR-539-5p
Toll-like receptor signaling pathway	KEGG PATHWAY	rno04620	8/659	93/8943	0.378297589412203	0.703348396134867	309361/303200/116596/170911/306886/308267/299827/362788	Chuk/Map2k3/Map3k8/Pik3ca/Ripk1/Tab2/Tbk1/Traf3	http://www.genome.jp/kegg-bin/show_pathway?rno04620/rno:309361%09red/rno:303200%09red/rno:116596%09red/rno:170911%09red/rno:306886%09red/rno:308267%09red/rno:299827%09red/rno:362788%09red	rno-miR-539-5p/rno-miR-21-3p,rno-miR-9a-5p/rno-miR-539-5p/rno-miR-21-3p/rno-miR-21-3p/rno-miR-380-3p/rno-miR-539-5p/rno-miR-667-3p,rno-miR-9a-5p
Malaria	KEGG PATHWAY	rno05144	5/659	55/8943	0.381790224717773	0.703348396134867	24770/29184/25615/25651/292406	Ccl2/Cd36/Sdc2/Selp/Thbs2	http://www.genome.jp/kegg-bin/show_pathway?rno05144/rno:24770%09red/rno:29184%09red/rno:25615%09red/rno:25651%09red/rno:292406%09red	rno-miR-539-5p/rno-miR-879-5p/rno-miR-879-5p,rno-miR-9a-5p/rno-miR-21-3p/rno-miR-9a-5p
Pentose phosphate pathway	KEGG PATHWAY	rno00030	3/659	30/8943	0.382290984236363	0.703348396134867	298655/362383/689374	H6pd/Rpia/Tktl1	http://www.genome.jp/kegg-bin/show_pathway?rno00030/rno:298655%09red/rno:362383%09red/rno:689374%09red	rno-miR-9a-5p/rno-miR-21-3p/rno-miR-21-3p,rno-miR-380-3p
Circadian rhythm	KEGG PATHWAY	rno04710	3/659	30/8943	0.382290984236363	0.703348396134867	306129/65248/78975	Fbxl3/Prkaa1/Prkaa2	http://www.genome.jp/kegg-bin/show_pathway?rno04710/rno:306129%09red/rno:65248%09red/rno:78975%09red	rno-miR-9a-5p/rno-miR-539-5p/rno-miR-667-3p
Acute myeloid leukemia	KEGG PATHWAY	rno05221	6/659	68/8943	0.385886742156532	0.703348396134867	309361/24605/170911/362489/313845/25126	Chuk/Nras/Pik3ca/Runx1t1/Sos1/Stat5b	http://www.genome.jp/kegg-bin/show_pathway?rno05221/rno:309361%09red/rno:24605%09red/rno:170911%09red/rno:362489%09red/rno:313845%09red/rno:25126%09red	rno-miR-539-5p/rno-miR-879-5p/rno-miR-21-3p/rno-miR-539-5p/rno-miR-9a-5p/rno-miR-490-5p
One carbon pool by folate	KEGG PATHWAY	rno00670	2/659	18/8943	0.386935934086648	0.703348396134867	361472/680308	Mthfd1l/Mthfd2	http://www.genome.jp/kegg-bin/show_pathway?rno00670/rno:361472%09red/rno:680308%09red	rno-miR-9a-5p/rno-miR-9a-5p
Phagosome	KEGG PATHWAY	rno04145	15/659	185/8943	0.388594333940115	0.703348396134867	685232/298103/29144/29184/361289/24511/25328/312689/140914/288779/29448/361273/65033/60466/292406	Atp6v1a/Atp6v1g1/Canx/Cd36/Colec12/Itgb1/Lamp1/M6pr/Olr1/Rab5b/Rab7a/Sec61a2/Stx12/Stx7/Thbs2	http://www.genome.jp/kegg-bin/show_pathway?rno04145/rno:685232%09red/rno:298103%09red/rno:29144%09red/rno:29184%09red/rno:361289%09red/rno:24511%09red/rno:25328%09red/rno:312689%09red/rno:140914%09red/rno:288779%09red/rno:29448%09red/rno:361273%09red/rno:65033%09red/rno:60466%09red/rno:292406%09red	rno-miR-21-3p,rno-miR-539-5p/rno-miR-21-3p/rno-miR-21-3p/rno-miR-879-5p/rno-miR-9a-5p/rno-miR-21-3p/rno-miR-9a-5p/rno-miR-9a-5p/rno-miR-9a-5p/rno-miR-490-5p/rno-miR-21-3p/rno-miR-490-5p/rno-miR-539-5p/rno-miR-380-3p/rno-miR-9a-5p
Endocrine resistance	KEGG PATHWAY	rno01522	8/659	94/8943	0.389753569832697	0.703348396134867	64532/24605/170911/85385/314612/313845/24790/83805	Adcy5/Nras/Pik3ca/Shc1/Shc2/Sos1/Sp1/Src	http://www.genome.jp/kegg-bin/show_pathway?rno01522/rno:64532%09red/rno:24605%09red/rno:170911%09red/rno:85385%09red/rno:314612%09red/rno:313845%09red/rno:24790%09red/rno:83805%09red	rno-miR-9a-5p/rno-miR-879-5p/rno-miR-21-3p/rno-miR-9a-5p/rno-miR-9a-5p/rno-miR-9a-5p/rno-miR-539-5p/rno-miR-9a-5p
Valine, leucine and isoleucine degradation	KEGG PATHWAY	rno00280	5/659	56/8943	0.396779904553262	0.711936514455567	81708/361215/64203/29611/29637	Aldh6a1/Auh/Bcat2/Dbt/Hmgcs1	http://www.genome.jp/kegg-bin/show_pathway?rno00280/rno:81708%09red/rno:361215%09red/rno:64203%09red/rno:29611%09red/rno:29637%09red	rno-miR-539-5p/rno-miR-9a-5p/rno-miR-9a-5p/rno-miR-9a-5p/rno-miR-155-3p
Citrate cycle (TCA cycle)	KEGG PATHWAY	rno00020	3/659	31/8943	0.402740202432744	0.714465669852439	114096/289950/363061	Idh3a/Pdhb/Sdhd	http://www.genome.jp/kegg-bin/show_pathway?rno00020/rno:114096%09red/rno:289950%09red/rno:363061%09red	rno-miR-9a-5p/rno-miR-21-3p/rno-miR-21-3p
beta-Alanine metabolism	KEGG PATHWAY	rno00410	3/659	31/8943	0.402740202432744	0.714465669852439	81708/24379/24380	Aldh6a1/Gad1/Gad2	http://www.genome.jp/kegg-bin/show_pathway?rno00410/rno:81708%09red/rno:24379%09red/rno:24380%09red	rno-miR-539-5p/rno-miR-9a-5p/rno-miR-667-3p
Breast cancer	KEGG PATHWAY	rno05224	12/659	148/8943	0.408835171532036	0.717426840279503	60464/364754/29577/24605/170911/85385/314612/313845/24790/24882/114850/303586	Fgf16/Fzd8/Hes1/Nras/Pik3ca/Shc1/Shc2/Sos1/Sp1/Wnt3/Wnt7a/Wnt9b	http://www.genome.jp/kegg-bin/show_pathway?rno05224/rno:60464%09red/rno:364754%09red/rno:29577%09red/rno:24605%09red/rno:170911%09red/rno:85385%09red/rno:314612%09red/rno:313845%09red/rno:24790%09red/rno:24882%09red/rno:114850%09red/rno:303586%09red	rno-miR-9a-5p/rno-miR-9a-5p/rno-miR-9a-5p/rno-miR-879-5p/rno-miR-21-3p/rno-miR-9a-5p/rno-miR-9a-5p/rno-miR-9a-5p/rno-miR-539-5p/rno-miR-155-3p/rno-miR-21-3p/rno-miR-879-5p
Fat digestion and absorption	KEGG PATHWAY	rno04975	4/659	44/8943	0.408978994936405	0.717426840279503	155192/29184/252900/311839	Abcg8/Cd36/Dgat2/Slc27a4	http://www.genome.jp/kegg-bin/show_pathway?rno04975/rno:155192%09red/rno:29184%09red/rno:252900%09red/rno:311839%09red	rno-miR-21-3p/rno-miR-879-5p/rno-miR-879-5p/rno-miR-9a-5p
Aldosterone synthesis and secretion	KEGG PATHWAY	rno04925	8/659	96/8943	0.412689161924539	0.719913315801696	64532/24211/84396/24242/362339/25679/29713/313834	Adcy5/Atp1a1/Atp1b4/Calm1/Creb3l2/Itpr3/Kcnj5/Prkd3	http://www.genome.jp/kegg-bin/show_pathway?rno04925/rno:64532%09red/rno:24211%09red/rno:84396%09red/rno:24242%09red/rno:362339%09red/rno:25679%09red/rno:29713%09red/rno:313834%09red	rno-miR-9a-5p/rno-miR-155-3p/rno-miR-539-5p/rno-miR-21-3p/rno-miR-9a-5p/rno-miR-21-3p,rno-miR-380-3p/rno-miR-667-3p/rno-miR-21-3p,rno-miR-539-5p
Parkinson disease	KEGG PATHWAY	rno05012	21/659	270/8943	0.431006786155568	0.742225430481053	64532/24242/25402/360229/24316/24318/25643/25679/678759/291660/681024/29673/289990/363061/25549/363229/306009/29219/294331/293448/83532	Adcy5/Calm1/Casp3/Cox8c/Drd1/Drd2/Gnai3/Itpr3/Ndufa10/Ndufa2/Ndufa4/Psma6/Psmc6/Sdhd/Slc18a2/Slc39a10/Slc39a14/Snca/Ube2g2/Uqcrc2/Vdac3	http://www.genome.jp/kegg-bin/show_pathway?rno05012/rno:64532%09red/rno:24242%09red/rno:25402%09red/rno:360229%09red/rno:24316%09red/rno:24318%09red/rno:25643%09red/rno:25679%09red/rno:678759%09red/rno:291660%09red/rno:681024%09red/rno:29673%09red/rno:289990%09red/rno:363061%09red/rno:25549%09red/rno:363229%09red/rno:306009%09red/rno:29219%09red/rno:294331%09red/rno:293448%09red/rno:83532%09red	rno-miR-9a-5p/rno-miR-21-3p/rno-miR-879-5p/rno-miR-667-3p/rno-miR-21-3p,rno-miR-539-5p/rno-miR-9a-5p/rno-miR-155-3p/rno-miR-21-3p,rno-miR-380-3p/rno-miR-21-3p/rno-miR-539-5p/rno-miR-539-5p/rno-miR-490-5p/rno-miR-490-5p/rno-miR-21-3p/rno-miR-21-3p/rno-miR-21-3p/rno-miR-21-3p,rno-miR-9a-5p/rno-miR-21-3p/rno-miR-21-3p/rno-miR-539-5p/rno-miR-9a-5p
Fluid shear stress and atherosclerosis	KEGG PATHWAY	rno05418	12/659	151/8943	0.436481347757264	0.742225430481053	29263/24242/24770/309361/309957/114593/170911/65248/78975/25615/83805/690244	Acvr2a/Calm1/Ccl2/Chuk/Mef2a/Nppc/Pik3ca/Prkaa1/Prkaa2/Sdc2/Src/Sumo2	http://www.genome.jp/kegg-bin/show_pathway?rno05418/rno:29263%09red/rno:24242%09red/rno:24770%09red/rno:309361%09red/rno:309957%09red/rno:114593%09red/rno:170911%09red/rno:65248%09red/rno:78975%09red/rno:25615%09red/rno:83805%09red/rno:690244%09red	rno-miR-21-3p/rno-miR-21-3p/rno-miR-539-5p/rno-miR-539-5p/rno-miR-380-3p/rno-miR-21-3p/rno-miR-21-3p/rno-miR-539-5p/rno-miR-667-3p/rno-miR-879-5p,rno-miR-9a-5p/rno-miR-9a-5p/rno-miR-21-3p
Viral protein interaction with cytokine and cytokine receptor	KEGG PATHWAY	rno04061	7/659	85/8943	0.437667867119124	0.742225430481053	24770/114492/287561/306748/304091/25205/156767	Ccl2/Ccl28/Ccl7/Cxcl14/Il10rb/Il6st/Tnfrsf1b	http://www.genome.jp/kegg-bin/show_pathway?rno04061/rno:24770%09red/rno:114492%09red/rno:287561%09red/rno:306748%09red/rno:304091%09red/rno:25205%09red/rno:156767%09red	rno-miR-539-5p/rno-miR-539-5p/rno-miR-155-3p/rno-miR-539-5p/rno-miR-9a-5p/rno-miR-21-3p,rno-miR-380-3p/rno-miR-21-3p
Steroid biosynthesis	KEGG PATHWAY	rno00100	2/659	20/8943	0.439616597188294	0.742225430481053	29580/25055	Fdft1/Lipa	http://www.genome.jp/kegg-bin/show_pathway?rno00100/rno:29580%09red/rno:25055%09red	rno-miR-539-5p/rno-miR-879-5p
Glycosaminoglycan biosynthesis - chondroitin sulfate / dermatan sulfate	KEGG PATHWAY	rno00532	2/659	20/8943	0.439616597188294	0.742225430481053	691394/365583	Chst14/Dse	http://www.genome.jp/kegg-bin/show_pathway?rno00532/rno:691394%09red/rno:365583%09red	rno-miR-667-3p,rno-miR-9a-5p/rno-miR-9a-5p
Adherens junction	KEGG PATHWAY	rno04520	6/659	72/8943	0.43966219767349	0.742225430481053	311163/83805/308023/29591/81810/305679	Ctnnd1/Src/Ssx2ip/Tgfbr1/Tgfbr2/Vcl	http://www.genome.jp/kegg-bin/show_pathway?rno04520/rno:311163%09red/rno:83805%09red/rno:308023%09red/rno:29591%09red/rno:81810%09red/rno:305679%09red	rno-miR-155-3p,rno-miR-539-5p,rno-miR-879-5p/rno-miR-9a-5p/rno-miR-9a-5p/rno-miR-9a-5p/rno-miR-9a-5p/rno-miR-9a-5p
Peroxisome	KEGG PATHWAY	rno04146	7/659	87/8943	0.462142373587252	0.768496851717145	113976/83842/367323/85249/289233/312703/300083	Acsl4/Crot/Nudt12/Pex11a/Pex19/Pex5/Slc25a17	http://www.genome.jp/kegg-bin/show_pathway?rno04146/rno:113976%09red/rno:83842%09red/rno:367323%09red/rno:85249%09red/rno:289233%09red/rno:312703%09red/rno:300083%09red	rno-miR-21-3p/rno-miR-539-5p,rno-miR-879-5p/rno-miR-380-3p/rno-miR-155-3p/rno-miR-667-3p/rno-miR-879-5p/rno-miR-539-5p
Biosynthesis of unsaturated fatty acids	KEGG PATHWAY	rno01040	3/659	34/8943	0.462734001370886	0.768496851717145	26759/309449/315851	Acot7/Elovl3/Elovl4	http://www.genome.jp/kegg-bin/show_pathway?rno01040/rno:26759%09red/rno:309449%09red/rno:315851%09red	rno-miR-9a-5p/rno-miR-21-3p/rno-miR-9a-5p
Apoptosis - multiple species	KEGG PATHWAY	rno04215	3/659	34/8943	0.462734001370886	0.768496851717145	313876/25402/288753	Birc6/Casp3/Diablo	http://www.genome.jp/kegg-bin/show_pathway?rno04215/rno:313876%09red/rno:25402%09red/rno:288753%09red	rno-miR-380-3p/rno-miR-879-5p/rno-miR-539-5p
Pantothenate and CoA biosynthesis	KEGG PATHWAY	rno00770	2/659	21/8943	0.465014018554961	0.768496851717145	64203/360511	Bcat2/Pank3	http://www.genome.jp/kegg-bin/show_pathway?rno00770/rno:64203%09red/rno:360511%09red	rno-miR-9a-5p/rno-miR-490-5p,rno-miR-9a-5p
RIG-I-like receptor signaling pathway	KEGG PATHWAY	rno04622	5/659	61/8943	0.470815799310826	0.774011314050259	365601/309361/306886/299827/362788	Atg5/Chuk/Ripk1/Tbk1/Traf3	http://www.genome.jp/kegg-bin/show_pathway?rno04622/rno:365601%09red/rno:309361%09red/rno:306886%09red/rno:299827%09red/rno:362788%09red	rno-miR-879-5p/rno-miR-539-5p/rno-miR-21-3p/rno-miR-539-5p/rno-miR-667-3p,rno-miR-9a-5p
Inflammatory mediator regulation of TRP channels	KEGG PATHWAY	rno04750	9/659	115/8943	0.476201270627669	0.777882910320946	64532/287454/79123/63866/24242/25679/303200/170911/83805	Adcy5/Alox12/Asic1/Asic5/Calm1/Itpr3/Map2k3/Pik3ca/Src	http://www.genome.jp/kegg-bin/show_pathway?rno04750/rno:64532%09red/rno:287454%09red/rno:79123%09red/rno:63866%09red/rno:24242%09red/rno:25679%09red/rno:303200%09red/rno:170911%09red/rno:83805%09red	rno-miR-9a-5p/rno-miR-21-3p/rno-miR-9a-5p/rno-miR-380-3p/rno-miR-21-3p/rno-miR-21-3p,rno-miR-380-3p/rno-miR-21-3p,rno-miR-9a-5p/rno-miR-21-3p/rno-miR-9a-5p
Influenza A	KEGG PATHWAY	rno05164	13/659	169/8943	0.478125483095359	0.777882910320946	25402/24770/309361/361384/361749/81738/315352/170911/85253/359726/65190/299827/362788	Casp3/Ccl2/Chuk/Dnajb1/Il33/Nup98/Nxt2/Pik3ca/Plg/Rnasel/Rsad2/Tbk1/Traf3	http://www.genome.jp/kegg-bin/show_pathway?rno05164/rno:25402%09red/rno:24770%09red/rno:309361%09red/rno:361384%09red/rno:361749%09red/rno:81738%09red/rno:315352%09red/rno:170911%09red/rno:85253%09red/rno:359726%09red/rno:65190%09red/rno:299827%09red/rno:362788%09red	rno-miR-879-5p/rno-miR-539-5p/rno-miR-539-5p/rno-miR-9a-5p/rno-miR-380-3p/rno-miR-539-5p/rno-miR-539-5p/rno-miR-21-3p/rno-miR-9a-5p/rno-miR-490-5p/rno-miR-539-5p/rno-miR-539-5p/rno-miR-667-3p,rno-miR-9a-5p
Taurine and hypotaurine metabolism	KEGG PATHWAY	rno00430	2/659	22/8943	0.489717579637147	0.788570871825971	24379/24380	Gad1/Gad2	http://www.genome.jp/kegg-bin/show_pathway?rno00430/rno:24379%09red/rno:24380%09red	rno-miR-9a-5p/rno-miR-667-3p
Mismatch repair	KEGG PATHWAY	rno03430	2/659	22/8943	0.489717579637147	0.788570871825971	293144/89809	Pold3/Rfc1	http://www.genome.jp/kegg-bin/show_pathway?rno03430/rno:293144%09red/rno:89809%09red	rno-miR-21-3p/rno-miR-879-5p
Type II diabetes mellitus	KEGG PATHWAY	rno04930	4/659	49/8943	0.492345801481572	0.788758069720478	25060/170911/25351/25139	Hk3/Pik3ca/Slc2a2/Slc2a4	http://www.genome.jp/kegg-bin/show_pathway?rno04930/rno:25060%09red/rno:170911%09red/rno:25351%09red/rno:25139%09red	rno-miR-9a-5p/rno-miR-21-3p/rno-miR-9a-5p/rno-miR-133b-3p
Glycerolipid metabolism	KEGG PATHWAY	rno00561	5/659	63/8943	0.499668336844406	0.791815843729561	294324/24192/252900/54248/498741	Agpat3/Akr1b1/Dgat2/Dgkb/Mboat1	http://www.genome.jp/kegg-bin/show_pathway?rno00561/rno:294324%09red/rno:24192%09red/rno:252900%09red/rno:54248%09red/rno:498741%09red	rno-miR-667-3p/rno-miR-9a-5p/rno-miR-879-5p/rno-miR-9a-5p/rno-miR-667-3p
Fructose and mannose metabolism	KEGG PATHWAY	rno00051	3/659	36/8943	0.501239129424142	0.791815843729561	24192/25060/24788	Akr1b1/Hk3/Sord	http://www.genome.jp/kegg-bin/show_pathway?rno00051/rno:24192%09red/rno:25060%09red/rno:24788%09red	rno-miR-9a-5p/rno-miR-9a-5p/rno-miR-155-3p
Epstein-Barr virus infection	KEGG PATHWAY	rno05169	17/659	226/8943	0.501819595229881	0.791815843729561	25402/25729/362485/309361/297893/29577/81515/303200/360801/25489/170911/289990/306886/294790/308267/299827/362788	Casp3/Ccne1/Ccne2/Chuk/Hdac1/Hes1/Lyn/Map2k3/Ncor2/Nedd4/Pik3ca/Psmc6/Ripk1/Skp2/Tab2/Tbk1/Traf3	http://www.genome.jp/kegg-bin/show_pathway?rno05169/rno:25402%09red/rno:25729%09red/rno:362485%09red/rno:309361%09red/rno:297893%09red/rno:29577%09red/rno:81515%09red/rno:303200%09red/rno:360801%09red/rno:25489%09red/rno:170911%09red/rno:289990%09red/rno:306886%09red/rno:294790%09red/rno:308267%09red/rno:299827%09red/rno:362788%09red	rno-miR-879-5p/rno-miR-9a-5p/rno-miR-9a-5p/rno-miR-539-5p/rno-miR-539-5p/rno-miR-9a-5p/rno-miR-879-5p/rno-miR-21-3p,rno-miR-9a-5p/rno-miR-9a-5p/rno-miR-490-5p,rno-miR-9a-5p/rno-miR-21-3p/rno-miR-490-5p/rno-miR-21-3p/rno-miR-21-3p/rno-miR-380-3p/rno-miR-539-5p/rno-miR-667-3p,rno-miR-9a-5p
Arrhythmogenic right ventricular cardiomyopathy	KEGG PATHWAY	rno05412	6/659	77/8943	0.505452113767119	0.793559818614377	116600/83501/114489/364786/24511/29715	Cacnb2/Cdh2/Dag1/Itga8/Itgb1/Slc8a1	http://www.genome.jp/kegg-bin/show_pathway?rno05412/rno:116600%09red/rno:83501%09red/rno:114489%09red/rno:364786%09red/rno:24511%09red/rno:29715%09red	rno-miR-21-3p,rno-miR-9a-5p/rno-miR-490-5p/rno-miR-879-5p/rno-miR-539-5p/rno-miR-21-3p/rno-miR-9a-5p
Hypertrophic cardiomyopathy	KEGG PATHWAY	rno05410	7/659	91/8943	0.510281517739875	0.795167178500303	116600/114489/364786/24511/65248/78975/29715	Cacnb2/Dag1/Itga8/Itgb1/Prkaa1/Prkaa2/Slc8a1	http://www.genome.jp/kegg-bin/show_pathway?rno05410/rno:116600%09red/rno:114489%09red/rno:364786%09red/rno:24511%09red/rno:65248%09red/rno:78975%09red/rno:29715%09red	rno-miR-21-3p,rno-miR-9a-5p/rno-miR-879-5p/rno-miR-539-5p/rno-miR-21-3p/rno-miR-539-5p/rno-miR-667-3p/rno-miR-9a-5p
Mannose type O-glycan biosynthesis	KEGG PATHWAY	rno00515	2/659	23/8943	0.513691536396374	0.795167178500303	291212/60670	B3galnt2/Fut4	http://www.genome.jp/kegg-bin/show_pathway?rno00515/rno:291212%09red/rno:60670%09red	rno-miR-9a-5p/rno-miR-490-5p
Diabetic cardiomyopathy	KEGG PATHWAY	rno05415	16/659	214/8943	0.514073048520896	0.795167178500303	81722/29184/84032/360229/678759/291660/681024/289950/170911/363061/25139/24790/29591/81810/293448/83532	Ager/Cd36/Col3a1/Cox8c/Ndufa10/Ndufa2/Ndufa4/Pdhb/Pik3ca/Sdhd/Slc2a4/Sp1/Tgfbr1/Tgfbr2/Uqcrc2/Vdac3	http://www.genome.jp/kegg-bin/show_pathway?rno05415/rno:81722%09red/rno:29184%09red/rno:84032%09red/rno:360229%09red/rno:678759%09red/rno:291660%09red/rno:681024%09red/rno:289950%09red/rno:170911%09red/rno:363061%09red/rno:25139%09red/rno:24790%09red/rno:29591%09red/rno:81810%09red/rno:293448%09red/rno:83532%09red	rno-miR-490-5p/rno-miR-879-5p/rno-miR-21-3p,rno-miR-490-5p/rno-miR-667-3p/rno-miR-21-3p/rno-miR-539-5p/rno-miR-539-5p/rno-miR-21-3p/rno-miR-21-3p/rno-miR-21-3p/rno-miR-133b-3p/rno-miR-539-5p/rno-miR-9a-5p/rno-miR-9a-5p/rno-miR-539-5p/rno-miR-9a-5p
Nicotinate and nicotinamide metabolism	KEGG PATHWAY	rno00760	3/659	37/8943	0.519956159329331	0.796420653802	365699/367323/290029	Nadk2/Nudt12/Pnp	http://www.genome.jp/kegg-bin/show_pathway?rno00760/rno:365699%09red/rno:367323%09red/rno:290029%09red	rno-miR-380-3p/rno-miR-380-3p/rno-miR-9a-5p
Biosynthesis of nucleotide sugars	KEGG PATHWAY	rno01250	3/659	37/8943	0.519956159329331	0.796420653802	498486/25060/246232	Gnpnat1/Hk3/Uxs1	http://www.genome.jp/kegg-bin/show_pathway?rno01250/rno:498486%09red/rno:25060%09red/rno:246232%09red	rno-miR-539-5p,rno-miR-9a-5p/rno-miR-9a-5p/rno-miR-21-3p,rno-miR-667-3p
Vitamin B6 metabolism	KEGG PATHWAY	rno00750	1/659	10/8943	0.535062449858275	0.805565157297418	293820	Psat1	http://www.genome.jp/kegg-bin/show_pathway?rno00750/rno:293820%09red	rno-miR-21-3p
Sulfur metabolism	KEGG PATHWAY	rno00920	1/659	10/8943	0.535062449858275	0.805565157297418	312952	Impad1	http://www.genome.jp/kegg-bin/show_pathway?rno00920/rno:312952%09red	rno-miR-21-3p,rno-miR-539-5p
Aldosterone-regulated sodium reabsorption	KEGG PATHWAY	rno04960	3/659	38/8943	0.53828529018352	0.805565157297418	24211/84396/170911	Atp1a1/Atp1b4/Pik3ca	http://www.genome.jp/kegg-bin/show_pathway?rno04960/rno:24211%09red/rno:84396%09red/rno:170911%09red	rno-miR-155-3p/rno-miR-539-5p/rno-miR-21-3p
Thyroid cancer	KEGG PATHWAY	rno05216	3/659	38/8943	0.53828529018352	0.805565157297418	619385/24605/360709	Ncoa4/Nras/Tfg	http://www.genome.jp/kegg-bin/show_pathway?rno05216/rno:619385%09red/rno:24605%09red/rno:360709%09red	rno-miR-539-5p,rno-miR-879-5p/rno-miR-879-5p/rno-miR-21-3p
Osteoclast differentiation	KEGG PATHWAY	rno04380	9/659	121/8943	0.538753767619292	0.805565157297418	309361/25094/311658/170911/29748/308267/29591/81810/25341	Chuk/Mitf/Nfatc2/Pik3ca/Ppp3r1/Tab2/Tgfbr1/Tgfbr2/Tnfrsf11b	http://www.genome.jp/kegg-bin/show_pathway?rno04380/rno:309361%09red/rno:25094%09red/rno:311658%09red/rno:170911%09red/rno:29748%09red/rno:308267%09red/rno:29591%09red/rno:81810%09red/rno:25341%09red	rno-miR-539-5p/rno-miR-539-5p/rno-miR-9a-5p/rno-miR-21-3p/rno-miR-879-5p/rno-miR-380-3p/rno-miR-9a-5p/rno-miR-9a-5p/rno-miR-539-5p
Bile secretion	KEGG PATHWAY	rno04976	7/659	94/8943	0.545386388107102	0.811617658130948	155192/64532/25293/24211/84396/25315/24782	Abcg8/Adcy5/Aqp4/Atp1a1/Atp1b4/Ephx1/Slc9a1	http://www.genome.jp/kegg-bin/show_pathway?rno04976/rno:155192%09red/rno:64532%09red/rno:25293%09red/rno:24211%09red/rno:84396%09red/rno:25315%09red/rno:24782%09red	rno-miR-21-3p/rno-miR-9a-5p/rno-miR-155-3p/rno-miR-155-3p/rno-miR-539-5p/rno-miR-380-3p/rno-miR-21-3p,rno-miR-9a-5p
Salivary secretion	KEGG PATHWAY	rno04970	6/659	81/8943	0.555991591004253	0.823496979128941	64532/24211/84396/24242/25679/24782	Adcy5/Atp1a1/Atp1b4/Calm1/Itpr3/Slc9a1	http://www.genome.jp/kegg-bin/show_pathway?rno04970/rno:64532%09red/rno:24211%09red/rno:84396%09red/rno:24242%09red/rno:25679%09red/rno:24782%09red	rno-miR-9a-5p/rno-miR-155-3p/rno-miR-539-5p/rno-miR-21-3p/rno-miR-21-3p,rno-miR-380-3p/rno-miR-21-3p,rno-miR-9a-5p
Amoebiasis	KEGG PATHWAY	rno05146	7/659	96/8943	0.568192930059569	0.827141369800581	25402/84032/290905/170911/288779/29448/305679	Casp3/Col3a1/Col4a1/Pik3ca/Rab5b/Rab7a/Vcl	http://www.genome.jp/kegg-bin/show_pathway?rno05146/rno:25402%09red/rno:84032%09red/rno:290905%09red/rno:170911%09red/rno:288779%09red/rno:29448%09red/rno:305679%09red	rno-miR-879-5p/rno-miR-21-3p,rno-miR-490-5p/rno-miR-667-3p/rno-miR-21-3p/rno-miR-490-5p/rno-miR-21-3p/rno-miR-9a-5p
Nucleotide metabolism	KEGG PATHWAY	rno01232	6/659	82/8943	0.568252613427033	0.827141369800581	289276/24183/314416/313560/497778/290029	Adss/Ak1/Ak7/Ctps1/Dut/Pnp	http://www.genome.jp/kegg-bin/show_pathway?rno01232/rno:289276%09red/rno:24183%09red/rno:314416%09red/rno:313560%09red/rno:497778%09red/rno:290029%09red	rno-miR-21-3p/rno-miR-539-5p/rno-miR-539-5p/rno-miR-21-3p/rno-miR-21-3p/rno-miR-9a-5p
RNA degradation	KEGG PATHWAY	rno03018	6/659	82/8943	0.568252613427033	0.827141369800581	29619/306492/310461/24334/291671/298086	Btg2/Cnot7/Dhx36/Eno2/Hspa9/Zcchc7	http://www.genome.jp/kegg-bin/show_pathway?rno03018/rno:29619%09red/rno:306492%09red/rno:310461%09red/rno:24334%09red/rno:291671%09red/rno:298086%09red	rno-miR-380-3p,rno-miR-539-5p/rno-miR-9a-5p/rno-miR-21-3p/rno-miR-539-5p/rno-miR-879-5p/rno-miR-155-3p
Thyroid hormone signaling pathway	KEGG PATHWAY	rno04919	9/659	124/8943	0.568988967760909	0.827141369800581	24211/84396/25430/297893/24605/170911/140666/24782/83805	Atp1a1/Atp1b4/Dio1/Hdac1/Nras/Pik3ca/Rcan2/Slc9a1/Src	http://www.genome.jp/kegg-bin/show_pathway?rno04919/rno:24211%09red/rno:84396%09red/rno:25430%09red/rno:297893%09red/rno:24605%09red/rno:170911%09red/rno:140666%09red/rno:24782%09red/rno:83805%09red	rno-miR-155-3p/rno-miR-539-5p/rno-miR-21-3p/rno-miR-539-5p/rno-miR-879-5p/rno-miR-21-3p/rno-miR-879-5p/rno-miR-21-3p,rno-miR-9a-5p/rno-miR-9a-5p
Toxoplasmosis	KEGG PATHWAY	rno05145	8/659	111/8943	0.578961767918466	0.836863153935219	25402/309361/25643/50664/304091/24511/303200/308267	Casp3/Chuk/Gnai3/Gnao1/Il10rb/Itgb1/Map2k3/Tab2	http://www.genome.jp/kegg-bin/show_pathway?rno05145/rno:25402%09red/rno:309361%09red/rno:25643%09red/rno:50664%09red/rno:304091%09red/rno:24511%09red/rno:303200%09red/rno:308267%09red	rno-miR-879-5p/rno-miR-539-5p/rno-miR-155-3p/rno-miR-539-5p/rno-miR-9a-5p/rno-miR-21-3p/rno-miR-21-3p,rno-miR-9a-5p/rno-miR-380-3p
Phototransduction	KEGG PATHWAY	rno04744	2/659	26/8943	0.581006903050566	0.836863153935219	24242/307401	Calm1/Pde6a	http://www.genome.jp/kegg-bin/show_pathway?rno04744/rno:24242%09red/rno:307401%09red	rno-miR-21-3p/rno-miR-539-5p
NF-kappa B signaling pathway	KEGG PATHWAY	rno04064	7/659	98/8943	0.590458193057805	0.842821753281925	83477/309361/81515/306886/308267/362788/25573	Bcl10/Chuk/Lyn/Ripk1/Tab2/Traf3/Ube2i	http://www.genome.jp/kegg-bin/show_pathway?rno04064/rno:83477%09red/rno:309361%09red/rno:81515%09red/rno:306886%09red/rno:308267%09red/rno:362788%09red/rno:25573%09red	rno-miR-539-5p/rno-miR-539-5p/rno-miR-879-5p/rno-miR-21-3p/rno-miR-380-3p/rno-miR-667-3p,rno-miR-9a-5p/rno-miR-21-3p,rno-miR-879-5p
Calcium signaling pathway	KEGG PATHWAY	rno04020	17/659	238/8943	0.590512056439566	0.842821753281925	24242/24316/60464/25022/24414/24938/308451/25679/292168/25054/24629/29748/29715/25007/309139/59299/83532	Calm1/Drd1/Fgf16/Fgfr2/Grm1/Grpr/Itpkc/Itpr3/Mcoln2/Ntrk2/Pdgfrb/Ppp3r1/Slc8a1/Tacr2/Tpcn2/Trdn/Vdac3	http://www.genome.jp/kegg-bin/show_pathway?rno04020/rno:24242%09red/rno:24316%09red/rno:60464%09red/rno:25022%09red/rno:24414%09red/rno:24938%09red/rno:308451%09red/rno:25679%09red/rno:292168%09red/rno:25054%09red/rno:24629%09red/rno:29748%09red/rno:29715%09red/rno:25007%09red/rno:309139%09red/rno:59299%09red/rno:83532%09red	rno-miR-21-3p/rno-miR-21-3p,rno-miR-539-5p/rno-miR-9a-5p/rno-miR-21-3p/rno-miR-539-5p/rno-miR-9a-5p/rno-miR-667-3p,rno-miR-9a-5p/rno-miR-21-3p,rno-miR-380-3p/rno-miR-9a-5p/rno-miR-21-3p,rno-miR-539-5p/rno-miR-21-3p,rno-miR-9a-5p/rno-miR-879-5p/rno-miR-9a-5p/rno-miR-667-3p/rno-miR-21-3p/rno-miR-539-5p/rno-miR-9a-5p
Complement and coagulation cascades	KEGG PATHWAY	rno04610	6/659	86/8943	0.615567216772508	0.871464607579493	117517/60327/25584/50692/85253/60325	C7/F13a1/F3/Plaur/Plg/Serpinb2	http://www.genome.jp/kegg-bin/show_pathway?rno04610/rno:117517%09red/rno:60327%09red/rno:25584%09red/rno:50692%09red/rno:85253%09red/rno:60325%09red	rno-miR-21-3p/rno-miR-667-3p/rno-miR-380-3p/rno-miR-21-3p/rno-miR-9a-5p/rno-miR-539-5p,rno-miR-879-5p
Renin secretion	KEGG PATHWAY	rno04924	5/659	72/8943	0.620468742001733	0.871464607579493	64532/24242/25643/25679/29748	Adcy5/Calm1/Gnai3/Itpr3/Ppp3r1	http://www.genome.jp/kegg-bin/show_pathway?rno04924/rno:64532%09red/rno:24242%09red/rno:25643%09red/rno:25679%09red/rno:29748%09red	rno-miR-9a-5p/rno-miR-21-3p/rno-miR-155-3p/rno-miR-21-3p,rno-miR-380-3p/rno-miR-879-5p
JAK-STAT signaling pathway	KEGG PATHWAY	rno04630	11/659	158/8943	0.622870941348867	0.871464607579493	304091/444986/25205/24629/83614/170911/24684/500616/313845/498798/25126	Il10rb/Il22ra2/Il6st/Pdgfrb/Pias3/Pik3ca/Prlr/Socs5/Sos1/Stam/Stat5b	http://www.genome.jp/kegg-bin/show_pathway?rno04630/rno:304091%09red/rno:444986%09red/rno:25205%09red/rno:24629%09red/rno:83614%09red/rno:170911%09red/rno:24684%09red/rno:500616%09red/rno:313845%09red/rno:498798%09red/rno:25126%09red	rno-miR-9a-5p/rno-miR-539-5p,rno-miR-879-5p/rno-miR-21-3p,rno-miR-380-3p/rno-miR-21-3p,rno-miR-9a-5p/rno-miR-9a-5p/rno-miR-21-3p/rno-miR-539-5p/rno-miR-9a-5p/rno-miR-9a-5p/rno-miR-9a-5p/rno-miR-490-5p
Base excision repair	KEGG PATHWAY	rno03410	3/659	43/8943	0.623546559958936	0.871464607579493	293144/114521/304577	Pold3/Tdg/Ung	http://www.genome.jp/kegg-bin/show_pathway?rno03410/rno:293144%09red/rno:114521%09red/rno:304577%09red	rno-miR-21-3p/rno-miR-879-5p/rno-miR-21-3p
Measles	KEGG PATHWAY	rno05162	10/659	144/8943	0.62454108069786	0.871464607579493	25402/25729/362485/309361/170911/367915/25126/308267/299827/362788	Casp3/Ccne1/Ccne2/Chuk/Pik3ca/Rab9b/Stat5b/Tab2/Tbk1/Traf3	http://www.genome.jp/kegg-bin/show_pathway?rno05162/rno:25402%09red/rno:25729%09red/rno:362485%09red/rno:309361%09red/rno:170911%09red/rno:367915%09red/rno:25126%09red/rno:308267%09red/rno:299827%09red/rno:362788%09red	rno-miR-879-5p/rno-miR-9a-5p/rno-miR-9a-5p/rno-miR-539-5p/rno-miR-21-3p/rno-miR-9a-5p/rno-miR-490-5p/rno-miR-380-3p/rno-miR-539-5p/rno-miR-667-3p,rno-miR-9a-5p
Pertussis	KEGG PATHWAY	rno05133	5/659	73/8943	0.632783218242434	0.871464607579493	24242/25402/366624/25643/24511	Calm1/Casp3/Cfl2/Gnai3/Itgb1	http://www.genome.jp/kegg-bin/show_pathway?rno05133/rno:24242%09red/rno:25402%09red/rno:366624%09red/rno:25643%09red/rno:24511%09red	rno-miR-21-3p/rno-miR-879-5p/rno-miR-539-5p/rno-miR-155-3p/rno-miR-21-3p
Melanoma	KEGG PATHWAY	rno05218	5/659	73/8943	0.632783218242434	0.871464607579493	60464/25094/24605/24629/170911	Fgf16/Mitf/Nras/Pdgfrb/Pik3ca	http://www.genome.jp/kegg-bin/show_pathway?rno05218/rno:60464%09red/rno:25094%09red/rno:24605%09red/rno:24629%09red/rno:170911%09red	rno-miR-9a-5p/rno-miR-539-5p/rno-miR-879-5p/rno-miR-21-3p,rno-miR-9a-5p/rno-miR-21-3p
Non-small cell lung cancer	KEGG PATHWAY	rno05223	5/659	73/8943	0.632783218242434	0.871464607579493	24605/170911/313845/25126/311622	Nras/Pik3ca/Sos1/Stat5b/Stk4	http://www.genome.jp/kegg-bin/show_pathway?rno05223/rno:24605%09red/rno:170911%09red/rno:313845%09red/rno:25126%09red/rno:311622%09red	rno-miR-879-5p/rno-miR-21-3p/rno-miR-9a-5p/rno-miR-490-5p/rno-miR-879-5p
Purine metabolism	KEGG PATHWAY	rno00230	9/659	131/8943	0.635913759197064	0.871706604518723	64532/289276/24183/314416/63885/140928/307401/81744/290029	Adcy5/Adss/Ak1/Ak7/Pde10a/Pde11a/Pde6a/Pde7a/Pnp	http://www.genome.jp/kegg-bin/show_pathway?rno00230/rno:64532%09red/rno:289276%09red/rno:24183%09red/rno:314416%09red/rno:63885%09red/rno:140928%09red/rno:307401%09red/rno:81744%09red/rno:290029%09red	rno-miR-9a-5p/rno-miR-21-3p/rno-miR-539-5p/rno-miR-539-5p/rno-miR-490-5p/rno-miR-9a-5p/rno-miR-539-5p/rno-miR-21-3p/rno-miR-9a-5p
Antifolate resistance	KEGG PATHWAY	rno01523	2/659	29/8943	0.641214814269933	0.871706604518723	287454/309361	Alox12/Chuk	http://www.genome.jp/kegg-bin/show_pathway?rno01523/rno:287454%09red/rno:309361%09red	rno-miR-21-3p/rno-miR-539-5p
Endometrial cancer	KEGG PATHWAY	rno05213	4/659	59/8943	0.64128734281473	0.871706604518723	314436/24605/170911/313845	Elk1/Nras/Pik3ca/Sos1	http://www.genome.jp/kegg-bin/show_pathway?rno05213/rno:314436%09red/rno:24605%09red/rno:170911%09red/rno:313845%09red	rno-miR-539-5p/rno-miR-879-5p/rno-miR-21-3p/rno-miR-9a-5p
Non-alcoholic fatty liver disease	KEGG PATHWAY	rno04932	11/659	161/8943	0.647845401787187	0.876825242074038	25402/360229/309168/678759/291660/681024/170911/65248/78975/363061/293448	Casp3/Cox8c/Map3k11/Ndufa10/Ndufa2/Ndufa4/Pik3ca/Prkaa1/Prkaa2/Sdhd/Uqcrc2	http://www.genome.jp/kegg-bin/show_pathway?rno04932/rno:25402%09red/rno:360229%09red/rno:309168%09red/rno:678759%09red/rno:291660%09red/rno:681024%09red/rno:170911%09red/rno:65248%09red/rno:78975%09red/rno:363061%09red/rno:293448%09red	rno-miR-879-5p/rno-miR-667-3p/rno-miR-667-3p/rno-miR-21-3p/rno-miR-539-5p/rno-miR-539-5p/rno-miR-21-3p/rno-miR-539-5p/rno-miR-667-3p/rno-miR-21-3p/rno-miR-539-5p
Glycosaminoglycan biosynthesis - keratan sulfate	KEGG PATHWAY	rno00533	1/659	14/8943	0.657828279343044	0.88651536357818	316583	B3gnt7	http://www.genome.jp/kegg-bin/show_pathway?rno00533/rno:316583%09red	rno-miR-539-5p
Tuberculosis	KEGG PATHWAY	rno05152	12/659	177/8943	0.661165587710582	0.887205104876592	83477/24242/25402/25301/25441/291671/304091/25328/29748/288779/29448/83805	Bcl10/Calm1/Casp3/Cebpg/Fcer1g/Hspa9/Il10rb/Lamp1/Ppp3r1/Rab5b/Rab7a/Src	http://www.genome.jp/kegg-bin/show_pathway?rno05152/rno:83477%09red/rno:24242%09red/rno:25402%09red/rno:25301%09red/rno:25441%09red/rno:291671%09red/rno:304091%09red/rno:25328%09red/rno:29748%09red/rno:288779%09red/rno:29448%09red/rno:83805%09red	rno-miR-539-5p/rno-miR-21-3p/rno-miR-879-5p/rno-miR-155-3p/rno-miR-9a-5p/rno-miR-879-5p/rno-miR-9a-5p/rno-miR-9a-5p/rno-miR-879-5p/rno-miR-490-5p/rno-miR-21-3p/rno-miR-9a-5p
Fatty acid metabolism	KEGG PATHWAY	rno01212	4/659	61/8943	0.667399094750078	0.891758790432019	113976/309449/315851/29411	Acsl4/Elovl3/Elovl4/Ppt1	http://www.genome.jp/kegg-bin/show_pathway?rno01212/rno:113976%09red/rno:309449%09red/rno:315851%09red/rno:29411%09red	rno-miR-21-3p/rno-miR-21-3p/rno-miR-9a-5p/rno-miR-879-5p
Taste transduction	KEGG PATHWAY	rno04742	6/659	91/8943	0.670389627900162	0.891959081189198	83633/29707/60449/24414/25679/78956	Gabbr2/Gabra5/Gnb3/Grm1/Itpr3/Scn9a	http://www.genome.jp/kegg-bin/show_pathway?rno04742/rno:83633%09red/rno:29707%09red/rno:60449%09red/rno:24414%09red/rno:25679%09red/rno:78956%09red	rno-miR-539-5p/rno-miR-539-5p/rno-miR-667-3p/rno-miR-539-5p/rno-miR-21-3p,rno-miR-380-3p/rno-miR-21-3p
Propanoate metabolism	KEGG PATHWAY	rno00640	2/659	31/8943	0.67743138535979	0.893469822515912	81708/29611	Aldh6a1/Dbt	http://www.genome.jp/kegg-bin/show_pathway?rno00640/rno:81708%09red/rno:29611%09red	rno-miR-539-5p/rno-miR-9a-5p
Basal cell carcinoma	KEGG PATHWAY	rno05217	4/659	62/8943	0.679956772591964	0.893469822515912	364754/24882/114850/303586	Fzd8/Wnt3/Wnt7a/Wnt9b	http://www.genome.jp/kegg-bin/show_pathway?rno05217/rno:364754%09red/rno:24882%09red/rno:114850%09red/rno:303586%09red	rno-miR-9a-5p/rno-miR-155-3p/rno-miR-21-3p/rno-miR-879-5p
Apoptosis	KEGG PATHWAY	rno04210	9/659	136/8943	0.680061425418163	0.893469822515912	25402/309361/288753/117271/25679/24605/170911/306886/289257	Casp3/Chuk/Diablo/Hrk/Itpr3/Nras/Pik3ca/Ripk1/Spta1	http://www.genome.jp/kegg-bin/show_pathway?rno04210/rno:25402%09red/rno:309361%09red/rno:288753%09red/rno:117271%09red/rno:25679%09red/rno:24605%09red/rno:170911%09red/rno:306886%09red/rno:289257%09red	rno-miR-879-5p/rno-miR-539-5p/rno-miR-539-5p/rno-miR-539-5p/rno-miR-21-3p,rno-miR-380-3p/rno-miR-879-5p/rno-miR-21-3p/rno-miR-21-3p/rno-miR-155-3p
Glycosphingolipid biosynthesis - ganglio series	KEGG PATHWAY	rno00604	1/659	15/8943	0.683082077518981	0.893699051420666	29758	St6galnac3	http://www.genome.jp/kegg-bin/show_pathway?rno00604/rno:29758%09red	rno-miR-879-5p
Galactose metabolism	KEGG PATHWAY	rno00052	2/659	32/8943	0.69439410016427	0.904729242537679	24192/25060	Akr1b1/Hk3	http://www.genome.jp/kegg-bin/show_pathway?rno00052/rno:24192%09red/rno:25060%09red	rno-miR-9a-5p/rno-miR-9a-5p
Dilated cardiomyopathy	KEGG PATHWAY	rno05414	6/659	94/8943	0.700788996344731	0.909288201868783	64532/116600/114489/364786/24511/29715	Adcy5/Cacnb2/Dag1/Itga8/Itgb1/Slc8a1	http://www.genome.jp/kegg-bin/show_pathway?rno05414/rno:64532%09red/rno:116600%09red/rno:114489%09red/rno:364786%09red/rno:24511%09red/rno:29715%09red	rno-miR-9a-5p/rno-miR-21-3p,rno-miR-9a-5p/rno-miR-879-5p/rno-miR-539-5p/rno-miR-21-3p/rno-miR-9a-5p
Pentose and glucuronate interconversions	KEGG PATHWAY	rno00040	2/659	34/8943	0.726105448285272	0.921405242279243	24192/24788	Akr1b1/Sord	http://www.genome.jp/kegg-bin/show_pathway?rno00040/rno:24192%09red/rno:24788%09red	rno-miR-9a-5p/rno-miR-155-3p
Renin-angiotensin system	KEGG PATHWAY	rno04614	2/659	34/8943	0.726105448285272	0.921405242279243	64017/24590	Enpep/Mme	http://www.genome.jp/kegg-bin/show_pathway?rno04614/rno:64017%09red/rno:24590%09red	rno-miR-9a-5p/rno-miR-9a-5p
Cell cycle	KEGG PATHWAY	rno04110	8/659	127/8943	0.727918344781576	0.921405242279243	25729/362485/171102/297893/294790/313304/56011/25577	Ccne1/Ccne2/Cdc25a/Hdac1/Skp2/Stag2/Ywhab/Ywhaq	http://www.genome.jp/kegg-bin/show_pathway?rno04110/rno:25729%09red/rno:362485%09red/rno:171102%09red/rno:297893%09red/rno:294790%09red/rno:313304%09red/rno:56011%09red/rno:25577%09red	rno-miR-9a-5p/rno-miR-9a-5p/rno-miR-9a-5p/rno-miR-539-5p/rno-miR-21-3p/rno-miR-539-5p/rno-miR-155-3p/rno-miR-155-3p,rno-miR-539-5p,rno-miR-667-3p
Nitrogen metabolism	KEGG PATHWAY	rno00910	1/659	17/8943	0.728142985128791	0.921405242279243	24399	Glud1	http://www.genome.jp/kegg-bin/show_pathway?rno00910/rno:24399%09red	rno-miR-155-3p
Aminoacyl-tRNA biosynthesis	KEGG PATHWAY	rno00970	4/659	67/8943	0.737721107992647	0.921405242279243	360821/313429/287191/294810	Gatc/Pars2/Rars/Tars	http://www.genome.jp/kegg-bin/show_pathway?rno00970/rno:360821%09red/rno:313429%09red/rno:287191%09red/rno:294810%09red	rno-miR-490-5p/rno-miR-9a-5p/rno-miR-9a-5p/rno-miR-21-3p
DNA replication	KEGG PATHWAY	rno03030	2/659	35/8943	0.740890233027548	0.921405242279243	293144/89809	Pold3/Rfc1	http://www.genome.jp/kegg-bin/show_pathway?rno03030/rno:293144%09red/rno:89809%09red	rno-miR-21-3p/rno-miR-879-5p
HIF-1 signaling pathway	KEGG PATHWAY	rno04066	7/659	114/8943	0.744821297622879	0.921405242279243	89805/54702/117045/24334/25060/289950/170911	Angpt2/Egln3/Eif4e/Eno2/Hk3/Pdhb/Pik3ca	http://www.genome.jp/kegg-bin/show_pathway?rno04066/rno:89805%09red/rno:54702%09red/rno:117045%09red/rno:24334%09red/rno:25060%09red/rno:289950%09red/rno:170911%09red	rno-miR-9a-5p/rno-miR-9a-5p/rno-miR-380-3p/rno-miR-539-5p/rno-miR-9a-5p/rno-miR-21-3p/rno-miR-21-3p
Hedgehog signaling pathway	KEGG PATHWAY	rno04340	3/659	52/8943	0.74814170117356	0.921405242279243	301555/29216/303614	Cul3/Lrp2/Smurf2	http://www.genome.jp/kegg-bin/show_pathway?rno04340/rno:301555%09red/rno:29216%09red/rno:303614%09red	rno-miR-21-3p,rno-miR-539-5p/rno-miR-879-5p/rno-miR-21-3p
Fatty acid biosynthesis	KEGG PATHWAY	rno00061	1/659	18/8943	0.748213988131269	0.921405242279243	113976	Acsl4	http://www.genome.jp/kegg-bin/show_pathway?rno00061/rno:113976%09red	rno-miR-21-3p
Primary bile acid biosynthesis	KEGG PATHWAY	rno00120	1/659	18/8943	0.748213988131269	0.921405242279243	192242	Akr1d1	http://www.genome.jp/kegg-bin/show_pathway?rno00120/rno:192242%09red	rno-miR-21-3p
Phenylalanine metabolism	KEGG PATHWAY	rno00360	1/659	18/8943	0.748213988131269	0.921405242279243	24401	Got1	http://www.genome.jp/kegg-bin/show_pathway?rno00360/rno:24401%09red	rno-miR-9a-5p
Other glycan degradation	KEGG PATHWAY	rno00511	1/659	18/8943	0.748213988131269	0.921405242279243	310864	Manba	http://www.genome.jp/kegg-bin/show_pathway?rno00511/rno:310864%09red	rno-miR-490-5p
Cortisol synthesis and secretion	KEGG PATHWAY	rno04927	4/659	68/8943	0.748274957901933	0.921405242279243	64532/362339/25679/24790	Adcy5/Creb3l2/Itpr3/Sp1	http://www.genome.jp/kegg-bin/show_pathway?rno04927/rno:64532%09red/rno:362339%09red/rno:25679%09red/rno:24790%09red	rno-miR-9a-5p/rno-miR-9a-5p/rno-miR-21-3p,rno-miR-380-3p/rno-miR-539-5p
PPAR signaling pathway	KEGG PATHWAY	rno03320	5/659	86/8943	0.769478626455579	0.941717444791478	113976/29184/29637/140914/311839	Acsl4/Cd36/Hmgcs1/Olr1/Slc27a4	http://www.genome.jp/kegg-bin/show_pathway?rno03320/rno:113976%09red/rno:29184%09red/rno:29637%09red/rno:140914%09red/rno:311839%09red	rno-miR-21-3p/rno-miR-879-5p/rno-miR-155-3p/rno-miR-9a-5p/rno-miR-9a-5p
NOD-like receptor signaling pathway	KEGG PATHWAY	rno04621	11/659	178/8943	0.770768736660541	0.941717444791478	365601/24770/309361/25679/58923/306886/359726/308267/299827/362788/83532	Atg5/Ccl2/Chuk/Itpr3/Mefv/Ripk1/Rnasel/Tab2/Tbk1/Traf3/Vdac3	http://www.genome.jp/kegg-bin/show_pathway?rno04621/rno:365601%09red/rno:24770%09red/rno:309361%09red/rno:25679%09red/rno:58923%09red/rno:306886%09red/rno:359726%09red/rno:308267%09red/rno:299827%09red/rno:362788%09red/rno:83532%09red	rno-miR-879-5p/rno-miR-539-5p/rno-miR-539-5p/rno-miR-21-3p,rno-miR-380-3p/rno-miR-667-3p/rno-miR-21-3p/rno-miR-490-5p/rno-miR-380-3p/rno-miR-539-5p/rno-miR-667-3p,rno-miR-9a-5p/rno-miR-9a-5p
Cytokine-cytokine receptor interaction	KEGG PATHWAY	rno04060	17/659	269/8943	0.780931707901011	0.950436264654718	29263/24770/114492/287561/365395/306748/304091/362077/361749/25205/25196/24684/29591/81810/25341/156767/316256	Acvr2a/Ccl2/Ccl28/Ccl7/Clcf1/Cxcl14/Il10rb/Il1f10/Il33/Il6st/Inhbb/Prlr/Tgfbr1/Tgfbr2/Tnfrsf11b/Tnfrsf1b/Tnfrsf21	http://www.genome.jp/kegg-bin/show_pathway?rno04060/rno:29263%09red/rno:24770%09red/rno:114492%09red/rno:287561%09red/rno:365395%09red/rno:306748%09red/rno:304091%09red/rno:362077%09red/rno:361749%09red/rno:25205%09red/rno:25196%09red/rno:24684%09red/rno:29591%09red/rno:81810%09red/rno:25341%09red/rno:156767%09red/rno:316256%09red	rno-miR-21-3p/rno-miR-539-5p/rno-miR-539-5p/rno-miR-155-3p/rno-miR-380-3p/rno-miR-539-5p/rno-miR-9a-5p/rno-miR-9a-5p/rno-miR-380-3p/rno-miR-21-3p,rno-miR-380-3p/rno-miR-9a-5p/rno-miR-539-5p/rno-miR-9a-5p/rno-miR-9a-5p/rno-miR-539-5p/rno-miR-21-3p/rno-miR-9a-5p
Glycosaminoglycan degradation	KEGG PATHWAY	rno00531	1/659	20/8943	0.784025701830788	0.95051764623501	360904	Idua	http://www.genome.jp/kegg-bin/show_pathway?rno00531/rno:360904%09red	rno-miR-667-3p
Regulation of lipolysis in adipocytes	KEGG PATHWAY	rno04923	3/659	56/8943	0.79185272664197	0.956190517588354	64532/25643/170911	Adcy5/Gnai3/Pik3ca	http://www.genome.jp/kegg-bin/show_pathway?rno04923/rno:64532%09red/rno:25643%09red/rno:170911%09red	rno-miR-9a-5p/rno-miR-155-3p/rno-miR-21-3p
Th1 and Th2 cell differentiation	KEGG PATHWAY	rno04658	5/659	89/8943	0.794795302836179	0.956190517588354	309361/311658/361400/29748/25126	Chuk/Nfatc2/Nfatc3/Ppp3r1/Stat5b	http://www.genome.jp/kegg-bin/show_pathway?rno04658/rno:309361%09red/rno:311658%09red/rno:361400%09red/rno:29748%09red/rno:25126%09red	rno-miR-539-5p/rno-miR-9a-5p/rno-miR-879-5p,rno-miR-9a-5p/rno-miR-879-5p/rno-miR-490-5p
Vascular smooth muscle contraction	KEGG PATHWAY	rno04270	8/659	139/8943	0.813264756144632	0.969113392727939	64532/24242/25679/308899/114593/304813/81762/25537	Adcy5/Calm1/Itpr3/Mrvi1/Nppc/Ppp1r12b/Rock1/Rock2	http://www.genome.jp/kegg-bin/show_pathway?rno04270/rno:64532%09red/rno:24242%09red/rno:25679%09red/rno:308899%09red/rno:114593%09red/rno:304813%09red/rno:81762%09red/rno:25537%09red	rno-miR-9a-5p/rno-miR-21-3p/rno-miR-21-3p,rno-miR-380-3p/rno-miR-21-3p/rno-miR-21-3p/rno-miR-667-3p/rno-miR-21-3p/rno-miR-380-3p
Homologous recombination	KEGG PATHWAY	rno03440	2/659	41/8943	0.81590808548738	0.969113392727939	85482/293144	Nbn/Pold3	http://www.genome.jp/kegg-bin/show_pathway?rno03440/rno:85482%09red/rno:293144%09red	rno-miR-380-3p/rno-miR-21-3p
Bladder cancer	KEGG PATHWAY	rno05219	2/659	41/8943	0.81590808548738	0.969113392727939	24605/83805	Nras/Src	http://www.genome.jp/kegg-bin/show_pathway?rno05219/rno:24605%09red/rno:83805%09red	rno-miR-879-5p/rno-miR-9a-5p
Progesterone-mediated oocyte maturation	KEGG PATHWAY	rno04914	5/659	92/8943	0.817882321888228	0.969113392727939	64532/171102/25643/170911/29398	Adcy5/Cdc25a/Gnai3/Pik3ca/Stk10	http://www.genome.jp/kegg-bin/show_pathway?rno04914/rno:64532%09red/rno:171102%09red/rno:25643%09red/rno:170911%09red/rno:29398%09red	rno-miR-9a-5p/rno-miR-9a-5p/rno-miR-155-3p/rno-miR-21-3p/rno-miR-879-5p
Oxidative phosphorylation	KEGG PATHWAY	rno00190	8/659	141/8943	0.825271700139179	0.973952064246072	685232/298103/360229/678759/291660/681024/363061/293448	Atp6v1a/Atp6v1g1/Cox8c/Ndufa10/Ndufa2/Ndufa4/Sdhd/Uqcrc2	http://www.genome.jp/kegg-bin/show_pathway?rno00190/rno:685232%09red/rno:298103%09red/rno:360229%09red/rno:678759%09red/rno:291660%09red/rno:681024%09red/rno:363061%09red/rno:293448%09red	rno-miR-21-3p,rno-miR-539-5p/rno-miR-21-3p/rno-miR-667-3p/rno-miR-21-3p/rno-miR-539-5p/rno-miR-539-5p/rno-miR-21-3p/rno-miR-539-5p
Chemical carcinogenesis - reactive oxygen species	KEGG PATHWAY	rno05208	14/659	234/8943	0.8281694304258	0.973952064246072	309361/360229/25315/678759/291660/681024/24605/170911/313834/363061/313845/83805/293448/83532	Chuk/Cox8c/Ephx1/Ndufa10/Ndufa2/Ndufa4/Nras/Pik3ca/Prkd3/Sdhd/Sos1/Src/Uqcrc2/Vdac3	http://www.genome.jp/kegg-bin/show_pathway?rno05208/rno:309361%09red/rno:360229%09red/rno:25315%09red/rno:678759%09red/rno:291660%09red/rno:681024%09red/rno:24605%09red/rno:170911%09red/rno:313834%09red/rno:363061%09red/rno:313845%09red/rno:83805%09red/rno:293448%09red/rno:83532%09red	rno-miR-539-5p/rno-miR-667-3p/rno-miR-380-3p/rno-miR-21-3p/rno-miR-539-5p/rno-miR-539-5p/rno-miR-879-5p/rno-miR-21-3p/rno-miR-21-3p,rno-miR-539-5p/rno-miR-21-3p/rno-miR-9a-5p/rno-miR-9a-5p/rno-miR-539-5p/rno-miR-9a-5p
Intestinal immune network for IgA production	KEGG PATHWAY	rno04672	2/659	43/8943	0.836226293637578	0.979757672396267	114492/25046	Ccl28/Pigr	http://www.genome.jp/kegg-bin/show_pathway?rno04672/rno:114492%09red/rno:25046%09red	rno-miR-539-5p/rno-miR-21-3p
Histidine metabolism	KEGG PATHWAY	rno00340	1/659	25/8943	0.852849980758672	0.986215429142679	79251	Aspa	http://www.genome.jp/kegg-bin/show_pathway?rno00340/rno:79251%09red	rno-miR-21-3p
Terpenoid backbone biosynthesis	KEGG PATHWAY	rno00900	1/659	25/8943	0.852849980758672	0.986215429142679	29637	Hmgcs1	http://www.genome.jp/kegg-bin/show_pathway?rno00900/rno:29637%09red	rno-miR-155-3p
Lysine degradation	KEGG PATHWAY	rno00310	3/659	63/8943	0.85309497195898	0.986215429142679	303547/300901/316013	Ezh1/Plod2/Setd2	http://www.genome.jp/kegg-bin/show_pathway?rno00310/rno:303547%09red/rno:300901%09red/rno:316013%09red	rno-miR-9a-5p/rno-miR-539-5p/rno-miR-21-3p
Nucleotide excision repair	KEGG PATHWAY	rno03420	2/659	45/8943	0.854495785937839	0.986215429142679	293144/89809	Pold3/Rfc1	http://www.genome.jp/kegg-bin/show_pathway?rno03420/rno:293144%09red/rno:89809%09red	rno-miR-21-3p/rno-miR-879-5p
Prion disease	KEGG PATHWAY	rno05020	16/659	273/8943	0.86306261480403	0.986215429142679	117517/25402/360229/362339/24410/25679/678759/291660/681024/170911/29748/29673/289990/363061/293448/83532	C7/Casp3/Cox8c/Creb3l2/Grin2b/Itpr3/Ndufa10/Ndufa2/Ndufa4/Pik3ca/Ppp3r1/Psma6/Psmc6/Sdhd/Uqcrc2/Vdac3	http://www.genome.jp/kegg-bin/show_pathway?rno05020/rno:117517%09red/rno:25402%09red/rno:360229%09red/rno:362339%09red/rno:24410%09red/rno:25679%09red/rno:678759%09red/rno:291660%09red/rno:681024%09red/rno:170911%09red/rno:29748%09red/rno:29673%09red/rno:289990%09red/rno:363061%09red/rno:293448%09red/rno:83532%09red	rno-miR-21-3p/rno-miR-879-5p/rno-miR-667-3p/rno-miR-9a-5p/rno-miR-539-5p/rno-miR-21-3p,rno-miR-380-3p/rno-miR-21-3p/rno-miR-539-5p/rno-miR-539-5p/rno-miR-21-3p/rno-miR-879-5p/rno-miR-490-5p/rno-miR-490-5p/rno-miR-21-3p/rno-miR-539-5p/rno-miR-9a-5p
Protein export	KEGG PATHWAY	rno03060	1/659	26/8943	0.863723703866996	0.986215429142679	361273	Sec61a2	http://www.genome.jp/kegg-bin/show_pathway?rno03060/rno:361273%09red	rno-miR-490-5p
Asthma	KEGG PATHWAY	rno05310	1/659	26/8943	0.863723703866996	0.986215429142679	25441	Fcer1g	http://www.genome.jp/kegg-bin/show_pathway?rno05310/rno:25441%09red	rno-miR-9a-5p
Chemical carcinogenesis - receptor activation	KEGG PATHWAY	rno05207	13/659	228/8943	0.867582508575814	0.987032274249296	64532/303836/171102/362339/25315/60464/25643/84410/24605/170911/313845/83805/25126	Adcy5/Bcl6/Cdc25a/Creb3l2/Ephx1/Fgf16/Gnai3/Klf5/Nras/Pik3ca/Sos1/Src/Stat5b	http://www.genome.jp/kegg-bin/show_pathway?rno05207/rno:64532%09red/rno:303836%09red/rno:171102%09red/rno:362339%09red/rno:25315%09red/rno:60464%09red/rno:25643%09red/rno:84410%09red/rno:24605%09red/rno:170911%09red/rno:313845%09red/rno:83805%09red/rno:25126%09red	rno-miR-9a-5p/rno-miR-9a-5p/rno-miR-9a-5p/rno-miR-9a-5p/rno-miR-380-3p/rno-miR-9a-5p/rno-miR-155-3p/rno-miR-21-3p,rno-miR-9a-5p/rno-miR-879-5p/rno-miR-21-3p/rno-miR-9a-5p/rno-miR-9a-5p/rno-miR-490-5p
Proteasome	KEGG PATHWAY	rno03050	2/659	47/8943	0.870887794181548	0.987215766689552	29673/289990	Psma6/Psmc6	http://www.genome.jp/kegg-bin/show_pathway?rno03050/rno:29673%09red/rno:289990%09red	rno-miR-490-5p/rno-miR-490-5p
Fatty acid degradation	KEGG PATHWAY	rno00071	2/659	49/8943	0.885566293227736	0.997848620372042	113976/310848	Acsl4/Cyp2u1	http://www.genome.jp/kegg-bin/show_pathway?rno00071/rno:113976%09red/rno:310848%09red	rno-miR-21-3p/rno-miR-9a-5p
Glycolysis / Gluconeogenesis	KEGG PATHWAY	rno00010	3/659	68/8943	0.886623455680891	0.997848620372042	24334/25060/289950	Eno2/Hk3/Pdhb	http://www.genome.jp/kegg-bin/show_pathway?rno00010/rno:24334%09red/rno:25060%09red/rno:289950%09red	rno-miR-539-5p/rno-miR-9a-5p/rno-miR-21-3p
Leishmaniasis	KEGG PATHWAY	rno05140	3/659	71/8943	0.903296295306879	0.999999979164995	314436/24511/308267	Elk1/Itgb1/Tab2	http://www.genome.jp/kegg-bin/show_pathway?rno05140/rno:314436%09red/rno:24511%09red/rno:308267%09red	rno-miR-539-5p/rno-miR-21-3p/rno-miR-380-3p
Starch and sucrose metabolism	KEGG PATHWAY	rno00500	1/659	32/8943	0.914039552457507	0.999999979164995	25060	Hk3	http://www.genome.jp/kegg-bin/show_pathway?rno00500/rno:25060%09red	rno-miR-9a-5p
Pyrimidine metabolism	KEGG PATHWAY	rno00240	2/659	54/8943	0.915761778764708	0.999999979164995	313560/497778	Ctps1/Dut	http://www.genome.jp/kegg-bin/show_pathway?rno00240/rno:313560%09red/rno:497778%09red	rno-miR-21-3p/rno-miR-21-3p
Primary immunodeficiency	KEGG PATHWAY	rno05340	1/659	36/8943	0.936786998592152	0.999999979164995	304577	Ung	http://www.genome.jp/kegg-bin/show_pathway?rno05340/rno:304577%09red	rno-miR-21-3p
Glycerophospholipid metabolism	KEGG PATHWAY	rno00564	4/659	98/8943	0.937247057676429	0.999999979164995	294324/54248/498741/287644	Agpat3/Dgkb/Mboat1/Phospho1	http://www.genome.jp/kegg-bin/show_pathway?rno00564/rno:294324%09red/rno:54248%09red/rno:498741%09red/rno:287644%09red	rno-miR-667-3p/rno-miR-9a-5p/rno-miR-667-3p/rno-miR-9a-5p
Tyrosine metabolism	KEGG PATHWAY	rno00350	1/659	38/8943	0.945795303732657	0.999999979164995	24401	Got1	http://www.genome.jp/kegg-bin/show_pathway?rno00350/rno:24401%09red	rno-miR-9a-5p
Arachidonic acid metabolism	KEGG PATHWAY	rno00590	3/659	82/8943	0.947114123743892	0.999999979164995	287454/310848/29326	Alox12/Cyp2u1/Gpx2	http://www.genome.jp/kegg-bin/show_pathway?rno00590/rno:287454%09red/rno:310848%09red/rno:29326%09red	rno-miR-21-3p/rno-miR-9a-5p/rno-miR-155-3p
Glycine, serine and threonine metabolism	KEGG PATHWAY	rno00260	1/659	39/8943	0.94980663386631	0.999999979164995	293820	Psat1	http://www.genome.jp/kegg-bin/show_pathway?rno00260/rno:293820%09red	rno-miR-21-3p
Viral myocarditis	KEGG PATHWAY	rno05416	3/659	85/8943	0.955360815370189	0.999999979164995	25402/89843/114489	Casp3/Cxadr/Dag1	http://www.genome.jp/kegg-bin/show_pathway?rno05416/rno:25402%09red/rno:89843%09red/rno:114489%09red	rno-miR-879-5p/rno-miR-21-3p/rno-miR-879-5p
Rheumatoid arthritis	KEGG PATHWAY	rno05323	3/659	86/8943	0.957831282088006	0.999999979164995	685232/298103/24770	Atp6v1a/Atp6v1g1/Ccl2	http://www.genome.jp/kegg-bin/show_pathway?rno05323/rno:685232%09red/rno:298103%09red/rno:24770%09red	rno-miR-21-3p,rno-miR-539-5p/rno-miR-21-3p/rno-miR-539-5p
Ribosome biogenesis in eukaryotes	KEGG PATHWAY	rno03008	3/659	87/8943	0.960173235976432	0.999999979164995	114300/315352/312182	Gtpbp4/Nxt2/Rbm28	http://www.genome.jp/kegg-bin/show_pathway?rno03008/rno:114300%09red/rno:315352%09red/rno:312182%09red	rno-miR-9a-5p/rno-miR-539-5p/rno-miR-380-3p
Necroptosis	KEGG PATHWAY	rno04217	7/659	164/8943	0.962998942031403	0.999999979164995	689364/361916/24399/361749/306886/25126/83532	Chmp1b/Chmp4c/Glud1/Il33/Ripk1/Stat5b/Vdac3	http://www.genome.jp/kegg-bin/show_pathway?rno04217/rno:689364%09red/rno:361916%09red/rno:24399%09red/rno:361749%09red/rno:306886%09red/rno:25126%09red/rno:83532%09red	rno-miR-879-5p,rno-miR-9a-5p/rno-miR-21-3p/rno-miR-155-3p/rno-miR-380-3p/rno-miR-21-3p/rno-miR-490-5p/rno-miR-9a-5p
Hematopoietic cell lineage	KEGG PATHWAY	rno04640	3/659	90/8943	0.96648742241188	0.999999979164995	29184/60427/24590	Cd36/Kitlg/Mme	http://www.genome.jp/kegg-bin/show_pathway?rno04640/rno:29184%09red/rno:60427%09red/rno:24590%09red	rno-miR-879-5p/rno-miR-9a-5p/rno-miR-9a-5p
Type I diabetes mellitus	KEGG PATHWAY	rno04940	2/659	69/8943	0.96746726702046	0.999999979164995	24379/24380	Gad1/Gad2	http://www.genome.jp/kegg-bin/show_pathway?rno04940/rno:24379%09red/rno:24380%09red	rno-miR-9a-5p/rno-miR-667-3p
Pyruvate metabolism	KEGG PATHWAY	rno00620	1/659	46/8943	0.970704361144404	0.999999979164995	289950	Pdhb	http://www.genome.jp/kegg-bin/show_pathway?rno00620/rno:289950%09red	rno-miR-21-3p
Glutathione metabolism	KEGG PATHWAY	rno00480	2/659	71/8943	0.971429628850461	0.999999979164995	29739/29326	Gclm/Gpx2	http://www.genome.jp/kegg-bin/show_pathway?rno00480/rno:29739%09red/rno:29326%09red	rno-miR-490-5p/rno-miR-155-3p
Ether lipid metabolism	KEGG PATHWAY	rno00565	1/659	47/8943	0.972874286513162	0.999999979164995	84050	Enpp2	http://www.genome.jp/kegg-bin/show_pathway?rno00565/rno:84050%09red	rno-miR-21-3p
Fanconi anemia pathway	KEGG PATHWAY	rno03460	1/659	51/8943	0.980063225520363	0.999999979164995	29577	Hes1	http://www.genome.jp/kegg-bin/show_pathway?rno03460/rno:29577%09red	rno-miR-9a-5p
Neuroactive ligand-receptor interaction	KEGG PATHWAY	rno04080	19/659	385/8943	0.980252606934564	0.999999979164995	25102/24316/24318/83633/29707/24922/29694/25051/29627/24410/24414/24938/24413/29190/85253/24684/60399/25007/378939	Chrna5/Drd1/Drd2/Gabbr2/Gabra5/Gabrb3/Gabrr1/Glp1r/Gria2/Grin2b/Grm1/Grpr/Nr3c1/Pdyn/Plg/Prlr/S1pr5/Tacr2/Uts2b	http://www.genome.jp/kegg-bin/show_pathway?rno04080/rno:25102%09red/rno:24316%09red/rno:24318%09red/rno:83633%09red/rno:29707%09red/rno:24922%09red/rno:29694%09red/rno:25051%09red/rno:29627%09red/rno:24410%09red/rno:24414%09red/rno:24938%09red/rno:24413%09red/rno:29190%09red/rno:85253%09red/rno:24684%09red/rno:60399%09red/rno:25007%09red/rno:378939%09red	rno-miR-21-3p/rno-miR-21-3p,rno-miR-539-5p/rno-miR-9a-5p/rno-miR-539-5p/rno-miR-539-5p/rno-miR-539-5p/rno-miR-539-5p/rno-miR-21-3p/rno-miR-490-5p/rno-miR-539-5p/rno-miR-539-5p/rno-miR-9a-5p/rno-miR-21-3p,rno-miR-380-3p/rno-miR-155-3p/rno-miR-9a-5p/rno-miR-539-5p/rno-miR-155-3p/rno-miR-667-3p/rno-miR-539-5p
ABC transporters	KEGG PATHWAY	rno02010	1/659	55/8943	0.985349040127145	0.999999979164995	155192	Abcg8	http://www.genome.jp/kegg-bin/show_pathway?rno02010/rno:155192%09red	rno-miR-21-3p
Platinum drug resistance	KEGG PATHWAY	rno01524	2/659	83/8943	0.987048735021155	0.999999979164995	25402/170911	Casp3/Pik3ca	http://www.genome.jp/kegg-bin/show_pathway?rno01524/rno:25402%09red/rno:170911%09red	rno-miR-879-5p/rno-miR-21-3p
Ovarian steroidogenesis	KEGG PATHWAY	rno04913	1/659	58/8943	0.988372579293167	0.999999979164995	64532	Adcy5	http://www.genome.jp/kegg-bin/show_pathway?rno04913/rno:64532%09red	rno-miR-9a-5p
Legionellosis	KEGG PATHWAY	rno05134	1/659	58/8943	0.988372579293167	0.999999979164995	25402	Casp3	http://www.genome.jp/kegg-bin/show_pathway?rno05134/rno:25402%09red	rno-miR-879-5p
Retinol metabolism	KEGG PATHWAY	rno00830	2/659	86/8943	0.989403101859374	0.999999979164995	312495/313689	Cyp26b1/Dhrs3	http://www.genome.jp/kegg-bin/show_pathway?rno00830/rno:312495%09red/rno:313689%09red	rno-miR-21-3p/rno-miR-539-5p
Systemic lupus erythematosus	KEGG PATHWAY	rno05322	3/659	119/8943	0.994154286567127	0.999999979164995	117517/24410/171365	C7/Grin2b/Snrpb	http://www.genome.jp/kegg-bin/show_pathway?rno05322/rno:117517%09red/rno:24410%09red/rno:171365%09red	rno-miR-21-3p/rno-miR-539-5p/rno-miR-21-3p
Neutrophil extracellular trap formation	KEGG PATHWAY	rno04613	6/659	185/8943	0.994699170415802	0.999999979164995	81722/297893/170911/25651/83805/83532	Ager/Hdac1/Pik3ca/Selp/Src/Vdac3	http://www.genome.jp/kegg-bin/show_pathway?rno04613/rno:81722%09red/rno:297893%09red/rno:170911%09red/rno:25651%09red/rno:83805%09red/rno:83532%09red	rno-miR-490-5p/rno-miR-539-5p/rno-miR-21-3p/rno-miR-21-3p/rno-miR-9a-5p/rno-miR-9a-5p
Staphylococcus aureus infection	KEGG PATHWAY	rno05150	2/659	100/8943	0.995896768986366	0.999999979164995	85253/25651	Plg/Selp	http://www.genome.jp/kegg-bin/show_pathway?rno05150/rno:85253%09red/rno:25651%09red	rno-miR-9a-5p/rno-miR-21-3p
Metabolism of xenobiotics by cytochrome P450	KEGG PATHWAY	rno00980	1/659	76/8943	0.9970996770444	0.999999979164995	25315	Ephx1	http://www.genome.jp/kegg-bin/show_pathway?rno00980/rno:25315%09red	rno-miR-380-3p
Chemical carcinogenesis - DNA adducts	KEGG PATHWAY	rno05204	1/659	76/8943	0.9970996770444	0.999999979164995	25315	Ephx1	http://www.genome.jp/kegg-bin/show_pathway?rno05204/rno:25315%09red	rno-miR-380-3p
Steroid hormone biosynthesis	KEGG PATHWAY	rno00140	1/659	83/8943	0.998311161141568	0.999999979164995	192242	Akr1d1	http://www.genome.jp/kegg-bin/show_pathway?rno00140/rno:192242%09red	rno-miR-21-3p
Antigen processing and presentation	KEGG PATHWAY	rno04612	1/659	87/8943	0.998760356140324	0.999999979164995	29144	Canx	http://www.genome.jp/kegg-bin/show_pathway?rno04612/rno:29144%09red	rno-miR-21-3p
Coronavirus disease - COVID-19	KEGG PATHWAY	rno05171	11/659	318/8943	0.999047603416155	0.999999979164995	117517/24770/309361/60327/25205/170911/29283/25651/308267/299827/362788	C7/Ccl2/Chuk/F13a1/Il6st/Pik3ca/Rpl29/Selp/Tab2/Tbk1/Traf3	http://www.genome.jp/kegg-bin/show_pathway?rno05171/rno:117517%09red/rno:24770%09red/rno:309361%09red/rno:60327%09red/rno:25205%09red/rno:170911%09red/rno:29283%09red/rno:25651%09red/rno:308267%09red/rno:299827%09red/rno:362788%09red	rno-miR-21-3p/rno-miR-539-5p/rno-miR-539-5p/rno-miR-667-3p/rno-miR-21-3p,rno-miR-380-3p/rno-miR-21-3p/rno-miR-21-3p/rno-miR-21-3p/rno-miR-380-3p/rno-miR-539-5p/rno-miR-667-3p,rno-miR-9a-5p
Herpes simplex virus 1 infection	KEGG PATHWAY	rno05168	14/659	384/8943	0.999368685131603	0.999999979164995	690585/25402/24770/309361/363519/170911/359726/83805/689890/494445/362264/308267/299827/362788	Alyref/Casp3/Ccl2/Chuk/Hcfc1/Pik3ca/Rnasel/Src/Srsf1/Srsf2/Srsf6/Tab2/Tbk1/Traf3	http://www.genome.jp/kegg-bin/show_pathway?rno05168/rno:690585%09red/rno:25402%09red/rno:24770%09red/rno:309361%09red/rno:363519%09red/rno:170911%09red/rno:359726%09red/rno:83805%09red/rno:689890%09red/rno:494445%09red/rno:362264%09red/rno:308267%09red/rno:299827%09red/rno:362788%09red	rno-miR-21-3p/rno-miR-879-5p/rno-miR-539-5p/rno-miR-539-5p/rno-miR-539-5p/rno-miR-21-3p/rno-miR-490-5p/rno-miR-9a-5p/rno-miR-21-3p/rno-miR-21-3p/rno-miR-21-3p,rno-miR-667-3p,rno-miR-879-5p,rno-miR-9a-5p/rno-miR-380-3p/rno-miR-539-5p/rno-miR-667-3p,rno-miR-9a-5p
Drug metabolism - other enzymes	KEGG PATHWAY	rno00983	1/659	96/8943	0.999382110447358	0.999999979164995	497778	Dut	http://www.genome.jp/kegg-bin/show_pathway?rno00983/rno:497778%09red	rno-miR-21-3p
Ribosome	KEGG PATHWAY	rno03010	1/659	228/8943	0.999999979164995	0.999999979164995	29283	Rpl29	http://www.genome.jp/kegg-bin/show_pathway?rno03010/rno:29283%09red	rno-miR-21-3p
