# Supplementary material for: Characteristics of phosgene aspiration lung injury analyzed based on transcriptomics and proteomics
Source: Front Genet. 2024 May 17;15:1393665. doi: 10.3389/fgene.2024.1393665 (PMC11140124; doi:10.3389/fgene.2024.1393665)
Supplement: Supplementary file 1 [file Presentation1.zip › Data/microRN/miR_target/Control--Treatment/miRNA_basic_information.xls]

miRNA	miRNA_ID	miRNA_seq
rno-miR-539-5p	MIMAT0003176	GGAGAAAUUAUCCUUGGUGUGU
rno-miR-879-5p	MIMAT0005287	AGAGGCUUAUAGCUCUAAGCC
rno-miR-21-3p	MIMAT0004711	CAACAGCAGUCGAUGGGCUGUC
rno-miR-9a-5p	MIMAT0000781	UCUUUGGUUAUCUAGCUGUAUGA
rno-miR-490-5p	MIMAT0017356	CCAUGGAUCUCCAGGUGGGU
rno-miR-667-3p	MIMAT0012852	UGACACCUGCCACCCAGCCCAA
rno-miR-3084a-1-5p	MIMAT0035739	UUGAAGGUUCAUUAGCAGAGUA
rno-miR-380-3p	MIMAT0017302	UAUGUAGUAUGGUCCACAUCU
rno-miR-155-3p	MIMAT0030410	CUCCUACCUGUUAGCAUUAAC
rno-miR-133b-3p	MIMAT0003126	UUUGGUCCCCUUCAACCAGCUA
