# Supplementary material for: Characteristics of phosgene aspiration lung injury analyzed based on transcriptomics and proteomics
Source: Front Genet. 2024 May 17;15:1393665. doi: 10.3389/fgene.2024.1393665 (PMC11140124; doi:10.3389/fgene.2024.1393665)
Supplement: Supplementary file 1 [file Presentation1.zip › Data/microRN/miR_target/Control--Treatment/result/rno-miR-133b-3p/rno-miR-133b-3p.candidategene.xls]

miRNA	ID	Gene	miRDB	miRTarBase	miRWalk	TargetScan
rno-miR-133b-3p	MIMAT0003126	Ctgf	0	1	1	0
rno-miR-133b-3p	MIMAT0003126	Cxxc4	1	0	1	1
rno-miR-133b-3p	MIMAT0003126	Ifit2	1	0	1	1
rno-miR-133b-3p	MIMAT0003126	Klf15	0	1	0	0
rno-miR-133b-3p	MIMAT0003126	Pcdhga12	1	0	1	1
rno-miR-133b-3p	MIMAT0003126	Ppp2cb	1	0	1	1
rno-miR-133b-3p	MIMAT0003126	Slc23a1	1	0	1	1
rno-miR-133b-3p	MIMAT0003126	Slc2a4	0	1	1	0
