# Supplementary material for: Characteristics of phosgene aspiration lung injury analyzed based on transcriptomics and proteomics
Source: Front Genet. 2024 May 17;15:1393665. doi: 10.3389/fgene.2024.1393665 (PMC11140124; doi:10.3389/fgene.2024.1393665)
Supplement: Supplementary file 1 [file Presentation1.zip › Data/microRN/miR_target/Control--Treatment/result/rno-miR-133b-3p/rno-miR-133b-3p.xls]

miRNA	ID	Gene	miRDB	miRTarBase	miRWalk	TargetScan
rno-miR-133b-3p	MIMAT0003126	Lhfpl6	1	0	0	0
rno-miR-133b-3p	MIMAT0003126	Myh9	1	0	0	0
rno-miR-133b-3p	MIMAT0003126	Ccn2	1	0	0	0
rno-miR-133b-3p	MIMAT0003126	Tent4b	1	0	0	0
rno-miR-133b-3p	MIMAT0003126	Ctsl	1	0	0	0
rno-miR-133b-3p	MIMAT0003126	Eya4	1	0	0	0
rno-miR-133b-3p	MIMAT0003126	Inka2	1	0	0	0
rno-miR-133b-3p	MIMAT0003126	Zfp161	1	0	0	0
rno-miR-133b-3p	MIMAT0003126	Myh9l1	1	0	0	0
rno-miR-133b-3p	MIMAT0003126	Plpp6	1	0	0	0
rno-miR-133b-3p	MIMAT0003126	Igf2bp2	1	0	0	0
rno-miR-133b-3p	MIMAT0003126	Tent5a	1	0	0	0
rno-miR-133b-3p	MIMAT0003126	Selenof	1	0	0	0
rno-miR-133b-3p	MIMAT0003126	Fam168b	1	0	0	0
rno-miR-133b-3p	MIMAT0003126	Pou2f2	1	0	0	0
rno-miR-133b-3p	MIMAT0003126	Proser3	1	0	0	0
rno-miR-133b-3p	MIMAT0003126	Borcs7	1	0	0	0
rno-miR-133b-3p	MIMAT0003126	Rarb	1	0	0	0
rno-miR-133b-3p	MIMAT0003126	Rida	1	0	0	0
rno-miR-133b-3p	MIMAT0003126	Virma	1	0	0	0
rno-miR-133b-3p	MIMAT0003126	Sox4	1	0	0	0
rno-miR-133b-3p	MIMAT0003126	A1cf	0	0	0	1
rno-miR-133b-3p	MIMAT0003126	Aacs	0	0	1	0
rno-miR-133b-3p	MIMAT0003126	Aaed1	0	0	1	0
rno-miR-133b-3p	MIMAT0003126	Aak1	1	0	1	0
rno-miR-133b-3p	MIMAT0003126	Aar2	0	0	1	0
rno-miR-133b-3p	MIMAT0003126	Aatk	0	0	1	0
rno-miR-133b-3p	MIMAT0003126	Abca2	0	0	1	0
rno-miR-133b-3p	MIMAT0003126	Abca3	0	0	1	0
rno-miR-133b-3p	MIMAT0003126	Abcb1a	0	0	1	0
rno-miR-133b-3p	MIMAT0003126	Abcb9	0	0	1	0
rno-miR-133b-3p	MIMAT0003126	Abcc1	1	0	1	0
rno-miR-133b-3p	MIMAT0003126	Abcc3	0	0	1	0
rno-miR-133b-3p	MIMAT0003126	Abcc5	0	0	1	0
rno-miR-133b-3p	MIMAT0003126	Abcd1	0	0	1	0
rno-miR-133b-3p	MIMAT0003126	Abcd2	0	0	1	0
rno-miR-133b-3p	MIMAT0003126	Abcd3	0	0	1	0
rno-miR-133b-3p	MIMAT0003126	Abcd4	0	0	1	0
rno-miR-133b-3p	MIMAT0003126	Abce1	0	0	1	0
rno-miR-133b-3p	MIMAT0003126	Abcg1	0	0	1	0
rno-miR-133b-3p	MIMAT0003126	Abhd15	0	0	1	0
rno-miR-133b-3p	MIMAT0003126	Abhd17a	0	0	1	0
rno-miR-133b-3p	MIMAT0003126	Abhd4	0	0	1	0
rno-miR-133b-3p	MIMAT0003126	Abhd8	0	0	1	0
rno-miR-133b-3p	MIMAT0003126	Abi2	0	0	0	1
rno-miR-133b-3p	MIMAT0003126	Abl1	0	0	1	0
rno-miR-133b-3p	MIMAT0003126	Abl2	0	0	1	0
rno-miR-133b-3p	MIMAT0003126	Ablim1	0	0	1	0
rno-miR-133b-3p	MIMAT0003126	Ablim2	0	0	1	0
rno-miR-133b-3p	MIMAT0003126	Abracl	0	0	1	0
rno-miR-133b-3p	MIMAT0003126	Abt1	0	0	1	0
rno-miR-133b-3p	MIMAT0003126	Abtb1	0	0	1	0
rno-miR-133b-3p	MIMAT0003126	Acaa2	0	0	1	0
rno-miR-133b-3p	MIMAT0003126	Acad11	0	0	1	0
rno-miR-133b-3p	MIMAT0003126	Acad9	0	0	1	0
rno-miR-133b-3p	MIMAT0003126	Acadm	0	0	1	0
rno-miR-133b-3p	MIMAT0003126	Acads	0	0	1	0
rno-miR-133b-3p	MIMAT0003126	Acat2	0	0	1	0
rno-miR-133b-3p	MIMAT0003126	Acbd3	0	0	1	0
rno-miR-133b-3p	MIMAT0003126	Ace	0	0	1	0
rno-miR-133b-3p	MIMAT0003126	Acer2	0	0	1	0
rno-miR-133b-3p	MIMAT0003126	Acly	0	0	1	0
rno-miR-133b-3p	MIMAT0003126	Acot2	0	0	1	0
rno-miR-133b-3p	MIMAT0003126	Acot3	0	0	1	0
rno-miR-133b-3p	MIMAT0003126	Acot9	0	0	1	0
rno-miR-133b-3p	MIMAT0003126	Acpl2	0	0	1	0
rno-miR-133b-3p	MIMAT0003126	Acsbg1	0	0	1	0
rno-miR-133b-3p	MIMAT0003126	Acsl1	0	0	1	0
rno-miR-133b-3p	MIMAT0003126	Acsl4	0	0	1	0
rno-miR-133b-3p	MIMAT0003126	Acsm1	0	0	1	0
rno-miR-133b-3p	MIMAT0003126	Acsm2a	0	0	1	0
rno-miR-133b-3p	MIMAT0003126	Acss1	0	0	1	0
rno-miR-133b-3p	MIMAT0003126	Actn4	1	0	1	0
rno-miR-133b-3p	MIMAT0003126	Actr10	0	0	1	0
rno-miR-133b-3p	MIMAT0003126	Actr1a	1	0	1	0
rno-miR-133b-3p	MIMAT0003126	Actr1b	0	0	1	0
rno-miR-133b-3p	MIMAT0003126	Actr3	0	0	1	0
rno-miR-133b-3p	MIMAT0003126	Actrt1	0	0	1	0
rno-miR-133b-3p	MIMAT0003126	Acvr1	0	0	1	0
rno-miR-133b-3p	MIMAT0003126	Acvr1b	0	0	1	0
rno-miR-133b-3p	MIMAT0003126	Acvr2a	0	0	1	0
rno-miR-133b-3p	MIMAT0003126	Acvrl1	0	0	1	0
rno-miR-133b-3p	MIMAT0003126	Adam17	0	0	1	0
rno-miR-133b-3p	MIMAT0003126	Adam18	0	0	1	0
rno-miR-133b-3p	MIMAT0003126	Adam23	0	0	1	0
rno-miR-133b-3p	MIMAT0003126	Adam32	0	0	1	0
rno-miR-133b-3p	MIMAT0003126	Adam33	0	0	1	0
rno-miR-133b-3p	MIMAT0003126	Adam5	0	0	1	0
rno-miR-133b-3p	MIMAT0003126	Adamdec1	0	0	1	0
rno-miR-133b-3p	MIMAT0003126	Adamts15	0	0	1	0
rno-miR-133b-3p	MIMAT0003126	Adamts19	0	0	1	0
rno-miR-133b-3p	MIMAT0003126	Adamts3	0	0	1	0
rno-miR-133b-3p	MIMAT0003126	Adamts4	0	0	1	0
rno-miR-133b-3p	MIMAT0003126	Adamts8	0	0	1	0
rno-miR-133b-3p	MIMAT0003126	Adamts9	0	0	1	0
rno-miR-133b-3p	MIMAT0003126	Adamtsl3	0	0	1	0
rno-miR-133b-3p	MIMAT0003126	Adap1	0	0	1	0
rno-miR-133b-3p	MIMAT0003126	Adar	0	0	1	0
rno-miR-133b-3p	MIMAT0003126	Adarb1	0	0	1	0
rno-miR-133b-3p	MIMAT0003126	Adat1	0	0	1	0
rno-miR-133b-3p	MIMAT0003126	Adat2	0	0	1	0
rno-miR-133b-3p	MIMAT0003126	Adck1	0	0	1	0
rno-miR-133b-3p	MIMAT0003126	Adck4	0	0	1	0
rno-miR-133b-3p	MIMAT0003126	Adcy3	0	0	1	0
rno-miR-133b-3p	MIMAT0003126	Adcy5	0	0	1	0
rno-miR-133b-3p	MIMAT0003126	Adcy6	0	0	1	0
rno-miR-133b-3p	MIMAT0003126	Adcyap1	1	0	1	0
rno-miR-133b-3p	MIMAT0003126	Adcyap1r1	0	0	1	0
rno-miR-133b-3p	MIMAT0003126	Add1	0	0	1	0
rno-miR-133b-3p	MIMAT0003126	Add2	0	0	1	0
rno-miR-133b-3p	MIMAT0003126	Adh1	0	0	1	0
rno-miR-133b-3p	MIMAT0003126	Adh6a	0	0	1	0
rno-miR-133b-3p	MIMAT0003126	Adk	0	0	1	0
rno-miR-133b-3p	MIMAT0003126	Adora2a	0	0	1	0
rno-miR-133b-3p	MIMAT0003126	Adprhl1	0	0	1	0
rno-miR-133b-3p	MIMAT0003126	Adprhl2	0	0	1	0
rno-miR-133b-3p	MIMAT0003126	Adra1b	0	0	1	0
rno-miR-133b-3p	MIMAT0003126	Adra1d	0	0	1	0
rno-miR-133b-3p	MIMAT0003126	Adra2a	0	0	1	0
rno-miR-133b-3p	MIMAT0003126	Adra2b	0	0	1	0
rno-miR-133b-3p	MIMAT0003126	Adra2c	0	0	1	0
rno-miR-133b-3p	MIMAT0003126	Adrb3	0	0	1	0
rno-miR-133b-3p	MIMAT0003126	Adtrp	0	0	1	0
rno-miR-133b-3p	MIMAT0003126	Aebp2	0	0	1	0
rno-miR-133b-3p	MIMAT0003126	Aff1	0	0	1	0
rno-miR-133b-3p	MIMAT0003126	Aff4	0	0	1	0
rno-miR-133b-3p	MIMAT0003126	Afmid	0	0	1	0
rno-miR-133b-3p	MIMAT0003126	Aftph	1	0	1	0
rno-miR-133b-3p	MIMAT0003126	Agap1	0	0	1	0
rno-miR-133b-3p	MIMAT0003126	Agap2	0	0	1	0
rno-miR-133b-3p	MIMAT0003126	Agap3	0	0	1	0
rno-miR-133b-3p	MIMAT0003126	Agk	0	0	1	0
rno-miR-133b-3p	MIMAT0003126	Agl	0	0	1	0
rno-miR-133b-3p	MIMAT0003126	Ago1	1	0	1	0
rno-miR-133b-3p	MIMAT0003126	Agpat3	0	0	1	0
rno-miR-133b-3p	MIMAT0003126	Agpat5	0	0	1	0
rno-miR-133b-3p	MIMAT0003126	Agpat6	0	0	1	0
rno-miR-133b-3p	MIMAT0003126	Agr3	0	0	1	0
rno-miR-133b-3p	MIMAT0003126	Agrp	0	0	1	0
rno-miR-133b-3p	MIMAT0003126	Agt	1	0	1	0
rno-miR-133b-3p	MIMAT0003126	Agtr1a	0	0	1	0
rno-miR-133b-3p	MIMAT0003126	Ahcy	0	0	1	0
rno-miR-133b-3p	MIMAT0003126	Ahcyl1	0	0	1	0
rno-miR-133b-3p	MIMAT0003126	Ahdc1	0	0	1	0
rno-miR-133b-3p	MIMAT0003126	Ahi1	0	0	1	0
rno-miR-133b-3p	MIMAT0003126	Ahsa2	0	0	1	0
rno-miR-133b-3p	MIMAT0003126	Aida	0	0	1	0
rno-miR-133b-3p	MIMAT0003126	Aif1	0	0	1	0
rno-miR-133b-3p	MIMAT0003126	Aif1l	1	0	1	0
rno-miR-133b-3p	MIMAT0003126	Aifm2	0	0	1	0
rno-miR-133b-3p	MIMAT0003126	Aipl1	0	0	1	0
rno-miR-133b-3p	MIMAT0003126	Ajap1	0	0	1	0
rno-miR-133b-3p	MIMAT0003126	Ak2	1	0	1	0
rno-miR-133b-3p	MIMAT0003126	Ak3	0	0	1	0
rno-miR-133b-3p	MIMAT0003126	Ak7	0	0	1	0
rno-miR-133b-3p	MIMAT0003126	Akap10	0	0	1	0
rno-miR-133b-3p	MIMAT0003126	Akap12	0	0	1	0
rno-miR-133b-3p	MIMAT0003126	Akap13	0	0	1	0
rno-miR-133b-3p	MIMAT0003126	Akap6	0	0	1	0
rno-miR-133b-3p	MIMAT0003126	Akap8	0	0	1	0
rno-miR-133b-3p	MIMAT0003126	Akap9	1	0	1	0
rno-miR-133b-3p	MIMAT0003126	Akna	0	0	1	1
rno-miR-133b-3p	MIMAT0003126	Akr1c14	0	0	1	0
rno-miR-133b-3p	MIMAT0003126	Akt1s1	0	0	1	0
rno-miR-133b-3p	MIMAT0003126	Akr1d1	0	0	1	0
rno-miR-133b-3p	MIMAT0003126	Akt3	0	0	1	0
rno-miR-133b-3p	MIMAT0003126	Aktip	0	0	1	0
rno-miR-133b-3p	MIMAT0003126	Aldh18a1	0	0	1	0
rno-miR-133b-3p	MIMAT0003126	Aldh1a1	0	0	1	0
rno-miR-133b-3p	MIMAT0003126	Aldh1a2	0	0	1	0
rno-miR-133b-3p	MIMAT0003126	Aldh1l2	0	0	1	0
rno-miR-133b-3p	MIMAT0003126	Aldh6a1	0	0	1	0
rno-miR-133b-3p	MIMAT0003126	Aldoart2	0	0	1	0
rno-miR-133b-3p	MIMAT0003126	Alg10	0	0	1	0
rno-miR-133b-3p	MIMAT0003126	Alg5	0	0	1	0
rno-miR-133b-3p	MIMAT0003126	Alg6	1	0	1	0
rno-miR-133b-3p	MIMAT0003126	Alg9	0	0	1	0
rno-miR-133b-3p	MIMAT0003126	Alk	1	0	1	0
rno-miR-133b-3p	MIMAT0003126	Alkbh1	0	0	1	0
rno-miR-133b-3p	MIMAT0003126	Alox5	0	0	1	0
rno-miR-133b-3p	MIMAT0003126	Aloxe3	0	0	1	0
rno-miR-133b-3p	MIMAT0003126	Alpi	0	0	1	0
rno-miR-133b-3p	MIMAT0003126	Alpl	0	0	1	0
rno-miR-133b-3p	MIMAT0003126	Als2cl	0	0	1	0
rno-miR-133b-3p	MIMAT0003126	Ambra1	0	0	1	0
rno-miR-133b-3p	MIMAT0003126	Amd1	0	0	1	0
rno-miR-133b-3p	MIMAT0003126	Amfr	0	0	1	0
rno-miR-133b-3p	MIMAT0003126	Ammecr1l	1	0	1	0
rno-miR-133b-3p	MIMAT0003126	Amotl2	0	0	1	0
rno-miR-133b-3p	MIMAT0003126	Ampd3	0	0	1	0
rno-miR-133b-3p	MIMAT0003126	Amt	0	0	1	0
rno-miR-133b-3p	MIMAT0003126	Amz2	0	0	1	0
rno-miR-133b-3p	MIMAT0003126	Anapc1	0	0	1	0
rno-miR-133b-3p	MIMAT0003126	Anapc11	0	0	1	0
rno-miR-133b-3p	MIMAT0003126	Anapc2	0	0	1	0
rno-miR-133b-3p	MIMAT0003126	Anapc4	0	0	1	0
rno-miR-133b-3p	MIMAT0003126	Angel2	0	0	1	0
rno-miR-133b-3p	MIMAT0003126	Angpt2	0	0	1	0
rno-miR-133b-3p	MIMAT0003126	Angptl4	0	0	1	0
rno-miR-133b-3p	MIMAT0003126	Ank2	0	0	1	0
rno-miR-133b-3p	MIMAT0003126	Ank3	0	0	1	0
rno-miR-133b-3p	MIMAT0003126	Ankfy1	0	0	1	0
rno-miR-133b-3p	MIMAT0003126	Ankrd1	0	0	1	0
rno-miR-133b-3p	MIMAT0003126	Ankrd12	1	0	1	0
rno-miR-133b-3p	MIMAT0003126	Ankrd13a	0	0	1	0
rno-miR-133b-3p	MIMAT0003126	Ankrd23	0	0	1	0
rno-miR-133b-3p	MIMAT0003126	Ankrd24	0	0	1	0
rno-miR-133b-3p	MIMAT0003126	Ankrd28	0	0	1	0
rno-miR-133b-3p	MIMAT0003126	Ankrd34a	0	0	1	0
rno-miR-133b-3p	MIMAT0003126	Ankrd39	0	0	1	0
rno-miR-133b-3p	MIMAT0003126	Ankrd40	0	0	1	0
rno-miR-133b-3p	MIMAT0003126	Ankrd44	1	0	1	0
rno-miR-133b-3p	MIMAT0003126	Ankrd49	0	0	1	0
rno-miR-133b-3p	MIMAT0003126	Ankrd54	0	0	1	0
rno-miR-133b-3p	MIMAT0003126	Anks1a	0	0	1	0
rno-miR-133b-3p	MIMAT0003126	Anks4b	0	0	1	0
rno-miR-133b-3p	MIMAT0003126	Ano3	0	0	1	0
rno-miR-133b-3p	MIMAT0003126	Ano4	0	0	1	0
rno-miR-133b-3p	MIMAT0003126	Ano6	0	0	1	0
rno-miR-133b-3p	MIMAT0003126	Anxa3	0	0	1	0
rno-miR-133b-3p	MIMAT0003126	Anxa4	0	0	1	0
rno-miR-133b-3p	MIMAT0003126	Anxa5	0	0	1	0
rno-miR-133b-3p	MIMAT0003126	Anxa6	0	0	1	0
rno-miR-133b-3p	MIMAT0003126	Aox3	0	0	1	0
rno-miR-133b-3p	MIMAT0003126	Ap1s1	0	0	1	0
rno-miR-133b-3p	MIMAT0003126	Ap1s3	0	0	1	0
rno-miR-133b-3p	MIMAT0003126	Ap2b1	0	0	1	0
rno-miR-133b-3p	MIMAT0003126	Ap2m1	0	0	1	0
rno-miR-133b-3p	MIMAT0003126	Ap2s1	0	0	1	0
rno-miR-133b-3p	MIMAT0003126	Ap3m1	0	0	1	0
rno-miR-133b-3p	MIMAT0003126	Ap3s2	0	0	1	0
rno-miR-133b-3p	MIMAT0003126	Apba1	0	0	1	0
rno-miR-133b-3p	MIMAT0003126	Apba3	0	0	1	0
rno-miR-133b-3p	MIMAT0003126	Apbb1	0	0	1	0
rno-miR-133b-3p	MIMAT0003126	Apbb3	0	0	1	0
rno-miR-133b-3p	MIMAT0003126	Apc2	0	0	1	0
rno-miR-133b-3p	MIMAT0003126	Apcdd1	0	0	1	0
rno-miR-133b-3p	MIMAT0003126	Aph1a	0	0	1	0
rno-miR-133b-3p	MIMAT0003126	Apln	0	0	1	0
rno-miR-133b-3p	MIMAT0003126	Aplnr	0	0	1	0
rno-miR-133b-3p	MIMAT0003126	Apob	0	0	1	0
rno-miR-133b-3p	MIMAT0003126	Apobec3b	0	0	1	0
rno-miR-133b-3p	MIMAT0003126	Apobr	0	0	1	0
rno-miR-133b-3p	MIMAT0003126	Apoc2	1	0	1	0
rno-miR-133b-3p	MIMAT0003126	Apod	0	0	1	0
rno-miR-133b-3p	MIMAT0003126	Apol11a	0	0	1	0
rno-miR-133b-3p	MIMAT0003126	Apol9a	0	0	1	0
rno-miR-133b-3p	MIMAT0003126	Apold1	0	0	1	0
rno-miR-133b-3p	MIMAT0003126	Apon	0	0	1	0
rno-miR-133b-3p	MIMAT0003126	Appbp2	0	0	1	0
rno-miR-133b-3p	MIMAT0003126	Appl1	0	0	1	0
rno-miR-133b-3p	MIMAT0003126	Appl2	1	0	1	0
rno-miR-133b-3p	MIMAT0003126	Aqp1	0	0	1	0
rno-miR-133b-3p	MIMAT0003126	Aqp2	0	0	1	0
rno-miR-133b-3p	MIMAT0003126	Aqp3	0	0	1	0
rno-miR-133b-3p	MIMAT0003126	Aqp5	0	0	1	0
rno-miR-133b-3p	MIMAT0003126	Aqp6	0	0	1	0
rno-miR-133b-3p	MIMAT0003126	Arc	0	0	1	0
rno-miR-133b-3p	MIMAT0003126	Arcn1	0	0	1	0
rno-miR-133b-3p	MIMAT0003126	Arel1	0	0	1	0
rno-miR-133b-3p	MIMAT0003126	Arf3	0	0	1	0
rno-miR-133b-3p	MIMAT0003126	Arf5	0	0	1	0
rno-miR-133b-3p	MIMAT0003126	Arfgap2	0	0	1	0
rno-miR-133b-3p	MIMAT0003126	Arfip1	0	0	1	0
rno-miR-133b-3p	MIMAT0003126	Arfip2	1	0	1	0
rno-miR-133b-3p	MIMAT0003126	Arhgap12	1	0	1	0
rno-miR-133b-3p	MIMAT0003126	Arhgap17	0	0	1	0
rno-miR-133b-3p	MIMAT0003126	Arhgap24	0	0	1	0
rno-miR-133b-3p	MIMAT0003126	Arhgap25	0	0	1	0
rno-miR-133b-3p	MIMAT0003126	Arhgap30	0	0	1	0
rno-miR-133b-3p	MIMAT0003126	Arhgap31	0	0	0	1
rno-miR-133b-3p	MIMAT0003126	Arhgap39	0	0	1	0
rno-miR-133b-3p	MIMAT0003126	Arhgap4	0	0	1	0
rno-miR-133b-3p	MIMAT0003126	Arhgap42	0	0	1	0
rno-miR-133b-3p	MIMAT0003126	Arhgap9	0	0	1	0
rno-miR-133b-3p	MIMAT0003126	Arhgdia	1	0	1	0
rno-miR-133b-3p	MIMAT0003126	Arhgef16	0	0	1	0
rno-miR-133b-3p	MIMAT0003126	Arhgef17	0	0	1	0
rno-miR-133b-3p	MIMAT0003126	Arhgef18	0	0	1	0
rno-miR-133b-3p	MIMAT0003126	Arhgef2	0	0	1	0
rno-miR-133b-3p	MIMAT0003126	Arhgef25	0	0	1	0
rno-miR-133b-3p	MIMAT0003126	Arhgef4	0	0	1	0
rno-miR-133b-3p	MIMAT0003126	Arhgef9	0	0	1	0
rno-miR-133b-3p	MIMAT0003126	Arid2	0	0	1	0
rno-miR-133b-3p	MIMAT0003126	Arid3a	0	0	1	0
rno-miR-133b-3p	MIMAT0003126	Arid5a	0	0	1	0
rno-miR-133b-3p	MIMAT0003126	Arid5b	0	0	1	0
rno-miR-133b-3p	MIMAT0003126	Arih2	0	0	1	0
rno-miR-133b-3p	MIMAT0003126	Arl1	0	0	1	0
rno-miR-133b-3p	MIMAT0003126	Arl11	0	0	1	0
rno-miR-133b-3p	MIMAT0003126	Arl13b	0	0	1	0
rno-miR-133b-3p	MIMAT0003126	Arl2	0	0	1	0
rno-miR-133b-3p	MIMAT0003126	Arl3	0	0	1	0
rno-miR-133b-3p	MIMAT0003126	Arl5b	0	0	1	0
rno-miR-133b-3p	MIMAT0003126	Arl6ip1	0	0	1	0
rno-miR-133b-3p	MIMAT0003126	Arl8a	0	0	1	0
rno-miR-133b-3p	MIMAT0003126	Armc1	0	0	1	0
rno-miR-133b-3p	MIMAT0003126	Armc8	0	0	1	0
rno-miR-133b-3p	MIMAT0003126	Armcx6	0	0	1	0
rno-miR-133b-3p	MIMAT0003126	Arnt2	0	0	1	0
rno-miR-133b-3p	MIMAT0003126	Arpc1a	1	0	1	0
rno-miR-133b-3p	MIMAT0003126	Arpc1b	0	0	1	0
rno-miR-133b-3p	MIMAT0003126	Arpc2	0	0	1	0
rno-miR-133b-3p	MIMAT0003126	Arpc5	1	0	1	0
rno-miR-133b-3p	MIMAT0003126	Arrb1	0	0	1	0
rno-miR-133b-3p	MIMAT0003126	Arrdc1	0	0	1	0
rno-miR-133b-3p	MIMAT0003126	Arrdc2	0	0	1	0
rno-miR-133b-3p	MIMAT0003126	Art2b	0	0	1	0
rno-miR-133b-3p	MIMAT0003126	Art4	0	0	1	0
rno-miR-133b-3p	MIMAT0003126	Artn	0	0	1	0
rno-miR-133b-3p	MIMAT0003126	Arx	0	0	1	0
rno-miR-133b-3p	MIMAT0003126	Asah1	0	0	1	0
rno-miR-133b-3p	MIMAT0003126	Asb8	0	0	1	0
rno-miR-133b-3p	MIMAT0003126	Ascl2	0	0	1	0
rno-miR-133b-3p	MIMAT0003126	Asf1b	0	0	1	0
rno-miR-133b-3p	MIMAT0003126	Ash1l	0	0	1	0
rno-miR-133b-3p	MIMAT0003126	Asic1	0	0	1	0
rno-miR-133b-3p	MIMAT0003126	Asic2	0	0	1	0
rno-miR-133b-3p	MIMAT0003126	Asic4	0	0	1	0
rno-miR-133b-3p	MIMAT0003126	Asmt	0	0	1	0
rno-miR-133b-3p	MIMAT0003126	Aspg	0	0	1	0
rno-miR-133b-3p	MIMAT0003126	Asph	0	0	1	0
rno-miR-133b-3p	MIMAT0003126	Aspm	0	0	1	0
rno-miR-133b-3p	MIMAT0003126	Aspn	0	0	1	0
rno-miR-133b-3p	MIMAT0003126	Astl	0	0	1	0
rno-miR-133b-3p	MIMAT0003126	Asxl1	0	0	1	0
rno-miR-133b-3p	MIMAT0003126	Atad3a	0	0	1	0
rno-miR-133b-3p	MIMAT0003126	Atcay	0	0	1	0
rno-miR-133b-3p	MIMAT0003126	Atf3	0	0	1	0
rno-miR-133b-3p	MIMAT0003126	Atf6	0	0	1	0
rno-miR-133b-3p	MIMAT0003126	Atf6b	0	0	1	0
rno-miR-133b-3p	MIMAT0003126	Atg12	0	0	1	0
rno-miR-133b-3p	MIMAT0003126	Atg14	0	0	1	0
rno-miR-133b-3p	MIMAT0003126	Atg4b	0	0	1	0
rno-miR-133b-3p	MIMAT0003126	Atmin	0	0	1	0
rno-miR-133b-3p	MIMAT0003126	Atn1	0	0	1	0
rno-miR-133b-3p	MIMAT0003126	Atoh1	0	0	1	0
rno-miR-133b-3p	MIMAT0003126	Atoh8	0	0	1	0
rno-miR-133b-3p	MIMAT0003126	Atp10b	0	0	1	0
rno-miR-133b-3p	MIMAT0003126	Atp11a	0	0	1	0
rno-miR-133b-3p	MIMAT0003126	Atp1a1	0	0	1	0
rno-miR-133b-3p	MIMAT0003126	Atp1a2	0	0	1	1
rno-miR-133b-3p	MIMAT0003126	Atp1a3	0	0	1	0
rno-miR-133b-3p	MIMAT0003126	Atp1b3	0	0	1	0
rno-miR-133b-3p	MIMAT0003126	Atp1b1	0	0	1	0
rno-miR-133b-3p	MIMAT0003126	Atp1b4	0	0	1	0
rno-miR-133b-3p	MIMAT0003126	Atp2a2	0	0	1	0
rno-miR-133b-3p	MIMAT0003126	Atp2a3	0	0	1	0
rno-miR-133b-3p	MIMAT0003126	Atp4b	0	0	1	0
rno-miR-133b-3p	MIMAT0003126	Atp6ap1	0	0	1	0
rno-miR-133b-3p	MIMAT0003126	Atp6ap2	0	0	1	0
rno-miR-133b-3p	MIMAT0003126	Atp6v0a1	0	0	1	0
rno-miR-133b-3p	MIMAT0003126	Atp6v0d1	1	0	1	0
rno-miR-133b-3p	MIMAT0003126	Atp6v0d2	0	0	1	0
rno-miR-133b-3p	MIMAT0003126	Atp6v1a	0	0	1	0
rno-miR-133b-3p	MIMAT0003126	Atp6v1c1	0	0	1	0
rno-miR-133b-3p	MIMAT0003126	Atp6v1e2	0	0	1	0
rno-miR-133b-3p	MIMAT0003126	Atp8b2	0	0	1	0
rno-miR-133b-3p	MIMAT0003126	Atp8b4	0	0	1	0
rno-miR-133b-3p	MIMAT0003126	Atpaf1	0	0	1	0
rno-miR-133b-3p	MIMAT0003126	Atrn	1	0	1	0
rno-miR-133b-3p	MIMAT0003126	Atrx	0	0	1	0
rno-miR-133b-3p	MIMAT0003126	Atxn1	0	0	1	0
rno-miR-133b-3p	MIMAT0003126	ATXN1L	0	0	0	1
rno-miR-133b-3p	MIMAT0003126	Atxn2l	0	0	1	0
rno-miR-133b-3p	MIMAT0003126	Atxn3	0	0	1	0
rno-miR-133b-3p	MIMAT0003126	Atxn7l3	0	0	1	0
rno-miR-133b-3p	MIMAT0003126	Atxn7l3b	0	0	1	0
rno-miR-133b-3p	MIMAT0003126	Auh	0	0	1	0
rno-miR-133b-3p	MIMAT0003126	Aurkb	0	0	1	0
rno-miR-133b-3p	MIMAT0003126	Avl9	0	0	1	0
rno-miR-133b-3p	MIMAT0003126	Avpr1a	0	0	1	0
rno-miR-133b-3p	MIMAT0003126	Awat1	0	0	1	0
rno-miR-133b-3p	MIMAT0003126	Azin1	0	0	1	0
rno-miR-133b-3p	MIMAT0003126	B3galnt2	0	0	1	0
rno-miR-133b-3p	MIMAT0003126	B3galt2	1	0	1	0
rno-miR-133b-3p	MIMAT0003126	B3galt4	0	0	1	0
rno-miR-133b-3p	MIMAT0003126	B3gat1	0	0	1	0
rno-miR-133b-3p	MIMAT0003126	B3gat3	0	0	1	0
rno-miR-133b-3p	MIMAT0003126	B3gnt2	0	0	1	0
rno-miR-133b-3p	MIMAT0003126	B3gnt5	0	0	1	0
rno-miR-133b-3p	MIMAT0003126	B3gnt9	0	0	1	0
rno-miR-133b-3p	MIMAT0003126	B4galnt4	0	0	1	0
rno-miR-133b-3p	MIMAT0003126	B4galt1	0	0	1	0
rno-miR-133b-3p	MIMAT0003126	B4galt2	0	0	1	0
rno-miR-133b-3p	MIMAT0003126	B9d1	1	0	1	0
rno-miR-133b-3p	MIMAT0003126	Baalc	0	0	1	0
rno-miR-133b-3p	MIMAT0003126	Baat	0	0	1	0
rno-miR-133b-3p	MIMAT0003126	Babam1	0	0	1	0
rno-miR-133b-3p	MIMAT0003126	Bag2	0	0	1	0
rno-miR-133b-3p	MIMAT0003126	Bahcc1	0	0	1	0
rno-miR-133b-3p	MIMAT0003126	Bahd1	0	0	1	0
rno-miR-133b-3p	MIMAT0003126	Bai1	0	0	1	0
rno-miR-133b-3p	MIMAT0003126	Bak1	0	0	1	0
rno-miR-133b-3p	MIMAT0003126	Barhl1	0	0	1	0
rno-miR-133b-3p	MIMAT0003126	Barhl2	0	0	1	0
rno-miR-133b-3p	MIMAT0003126	Barx1	0	0	1	0
rno-miR-133b-3p	MIMAT0003126	Baz2b	0	0	1	0
rno-miR-133b-3p	MIMAT0003126	Bbc3	0	0	1	0
rno-miR-133b-3p	MIMAT0003126	Bbs1	1	0	1	0
rno-miR-133b-3p	MIMAT0003126	Bbs4	0	0	1	0
rno-miR-133b-3p	MIMAT0003126	Bcan	0	0	1	0
rno-miR-133b-3p	MIMAT0003126	Bcar1	0	0	1	0
rno-miR-133b-3p	MIMAT0003126	Bcas1	0	0	0	1
rno-miR-133b-3p	MIMAT0003126	Bcas3	0	0	1	0
rno-miR-133b-3p	MIMAT0003126	Bcl2l1	0	0	1	0
rno-miR-133b-3p	MIMAT0003126	Bcl2l2	1	0	1	0
rno-miR-133b-3p	MIMAT0003126	Bcl3	0	0	1	0
rno-miR-133b-3p	MIMAT0003126	Bcorl1	1	0	1	0
rno-miR-133b-3p	MIMAT0003126	Bcs1l	0	0	1	0
rno-miR-133b-3p	MIMAT0003126	Bdkrb1	0	0	1	0
rno-miR-133b-3p	MIMAT0003126	Bdkrb2	0	0	1	0
rno-miR-133b-3p	MIMAT0003126	Begain	0	0	1	0
rno-miR-133b-3p	MIMAT0003126	Bend5	0	0	1	0
rno-miR-133b-3p	MIMAT0003126	Best2	0	0	1	0
rno-miR-133b-3p	MIMAT0003126	Bex1	0	0	1	0
rno-miR-133b-3p	MIMAT0003126	Bgn	0	0	1	0
rno-miR-133b-3p	MIMAT0003126	Bhlha15	0	0	1	0
rno-miR-133b-3p	MIMAT0003126	Bhlhe22	0	0	1	0
rno-miR-133b-3p	MIMAT0003126	Bhlhe41	0	0	1	0
rno-miR-133b-3p	MIMAT0003126	Bicc1	1	0	1	0
rno-miR-133b-3p	MIMAT0003126	Bicd2	1	0	1	0
rno-miR-133b-3p	MIMAT0003126	Bin1	0	0	1	0
rno-miR-133b-3p	MIMAT0003126	Blmh	0	0	1	0
rno-miR-133b-3p	MIMAT0003126	Bloc1s2	0	0	1	0
rno-miR-133b-3p	MIMAT0003126	Bloc1s4	0	0	1	0
rno-miR-133b-3p	MIMAT0003126	Blvra	0	0	1	0
rno-miR-133b-3p	MIMAT0003126	Blvrb	0	0	1	0
rno-miR-133b-3p	MIMAT0003126	Bmf	0	0	1	0
rno-miR-133b-3p	MIMAT0003126	Bmp7	0	0	1	0
rno-miR-133b-3p	MIMAT0003126	Bmx	0	0	1	0
rno-miR-133b-3p	MIMAT0003126	Bnc2	0	0	1	0
rno-miR-133b-3p	MIMAT0003126	Bnip3l	1	0	1	0
rno-miR-133b-3p	MIMAT0003126	Bora	0	0	1	0
rno-miR-133b-3p	MIMAT0003126	Bpgm	0	0	1	0
rno-miR-133b-3p	MIMAT0003126	Braf	0	0	1	0
rno-miR-133b-3p	MIMAT0003126	Brat1	0	0	1	0
rno-miR-133b-3p	MIMAT0003126	Brd3	0	0	1	0
rno-miR-133b-3p	MIMAT0003126	Brk1	0	0	1	0
rno-miR-133b-3p	MIMAT0003126	Brox	0	0	1	0
rno-miR-133b-3p	MIMAT0003126	Bsdc1	0	0	1	0
rno-miR-133b-3p	MIMAT0003126	Bsn	0	0	1	0
rno-miR-133b-3p	MIMAT0003126	Btaf1	0	0	1	0
rno-miR-133b-3p	MIMAT0003126	Btbd10	1	0	1	0
rno-miR-133b-3p	MIMAT0003126	Btbd11	0	0	1	0
rno-miR-133b-3p	MIMAT0003126	Btbd17	0	0	1	0
rno-miR-133b-3p	MIMAT0003126	Btbd7	0	0	1	0
rno-miR-133b-3p	MIMAT0003126	Btg2	0	0	1	0
rno-miR-133b-3p	MIMAT0003126	Btrc	0	0	1	0
rno-miR-133b-3p	MIMAT0003126	C1d	0	0	1	0
rno-miR-133b-3p	MIMAT0003126	C1ql1	0	0	1	0
rno-miR-133b-3p	MIMAT0003126	C1qtnf1	0	0	1	0
rno-miR-133b-3p	MIMAT0003126	C2cd2l	0	0	1	0
rno-miR-133b-3p	MIMAT0003126	C3ar1	0	0	1	0
rno-miR-133b-3p	MIMAT0003126	C8a	0	0	1	0
rno-miR-133b-3p	MIMAT0003126	Cab39	0	0	1	0
rno-miR-133b-3p	MIMAT0003126	Cabp7	0	0	1	0
rno-miR-133b-3p	MIMAT0003126	Cacna1b	1	0	1	0
rno-miR-133b-3p	MIMAT0003126	Cacna1e	0	0	1	0
rno-miR-133b-3p	MIMAT0003126	Cacna1s	0	0	1	0
rno-miR-133b-3p	MIMAT0003126	Cacnb2	0	0	1	0
rno-miR-133b-3p	MIMAT0003126	Cacnb3	0	0	1	0
rno-miR-133b-3p	MIMAT0003126	Cacng2	0	0	1	0
rno-miR-133b-3p	MIMAT0003126	Cacul1	1	0	1	0
rno-miR-133b-3p	MIMAT0003126	Cadps2	0	0	1	0
rno-miR-133b-3p	MIMAT0003126	Calb2	0	0	1	0
rno-miR-133b-3p	MIMAT0003126	Camk1d	0	0	1	0
rno-miR-133b-3p	MIMAT0003126	Camk2b	0	0	1	0
rno-miR-133b-3p	MIMAT0003126	Camk2d	0	0	1	0
rno-miR-133b-3p	MIMAT0003126	Camkk1	1	0	1	0
rno-miR-133b-3p	MIMAT0003126	Camkv	0	0	1	0
rno-miR-133b-3p	MIMAT0003126	Camlg	0	0	1	0
rno-miR-133b-3p	MIMAT0003126	Cand1	0	0	1	0
rno-miR-133b-3p	MIMAT0003126	Cand2	0	0	1	0
rno-miR-133b-3p	MIMAT0003126	Cap1	1	0	1	0
rno-miR-133b-3p	MIMAT0003126	Capn1	0	0	1	0
rno-miR-133b-3p	MIMAT0003126	Capn12	0	0	1	0
rno-miR-133b-3p	MIMAT0003126	Capn15	1	0	1	0
rno-miR-133b-3p	MIMAT0003126	Capn2	0	0	1	0
rno-miR-133b-3p	MIMAT0003126	Capn3	0	0	1	0
rno-miR-133b-3p	MIMAT0003126	Capn5	1	0	1	0
rno-miR-133b-3p	MIMAT0003126	Capn7	0	0	1	0
rno-miR-133b-3p	MIMAT0003126	Capzb	0	0	1	0
rno-miR-133b-3p	MIMAT0003126	Car9	0	0	1	0
rno-miR-133b-3p	MIMAT0003126	Card14	0	0	1	0
rno-miR-133b-3p	MIMAT0003126	Carf	0	0	1	0
rno-miR-133b-3p	MIMAT0003126	Carhsp1	0	0	1	0
rno-miR-133b-3p	MIMAT0003126	Cartpt	0	0	1	0
rno-miR-133b-3p	MIMAT0003126	Casc4	0	0	1	0
rno-miR-133b-3p	MIMAT0003126	Casc5	0	0	1	0
rno-miR-133b-3p	MIMAT0003126	Caskin2	0	0	1	0
rno-miR-133b-3p	MIMAT0003126	Cast	0	0	1	0
rno-miR-133b-3p	MIMAT0003126	Casz1	0	0	1	0
rno-miR-133b-3p	MIMAT0003126	Cav1	0	0	1	0
rno-miR-133b-3p	MIMAT0003126	Cav2	0	0	1	0
rno-miR-133b-3p	MIMAT0003126	Cbll1	1	0	1	0
rno-miR-133b-3p	MIMAT0003126	Cbx2	0	0	1	0
rno-miR-133b-3p	MIMAT0003126	Cbx5	0	0	1	0
rno-miR-133b-3p	MIMAT0003126	Cbx6	0	0	1	0
rno-miR-133b-3p	MIMAT0003126	Cc2d1b	0	0	1	0
rno-miR-133b-3p	MIMAT0003126	Ccdc102a	0	0	1	0
rno-miR-133b-3p	MIMAT0003126	Ccdc104	0	0	1	0
rno-miR-133b-3p	MIMAT0003126	Ccdc124	0	0	1	0
rno-miR-133b-3p	MIMAT0003126	Ccdc134	0	0	1	0
rno-miR-133b-3p	MIMAT0003126	Ccdc153	0	0	1	0
rno-miR-133b-3p	MIMAT0003126	Ccdc169	1	0	1	0
rno-miR-133b-3p	MIMAT0003126	Ccdc174	0	0	1	0
rno-miR-133b-3p	MIMAT0003126	Ccdc177	0	0	1	0
rno-miR-133b-3p	MIMAT0003126	Ccdc19	0	0	1	0
rno-miR-133b-3p	MIMAT0003126	Ccdc22	0	0	1	0
rno-miR-133b-3p	MIMAT0003126	Ccdc25	0	0	1	0
rno-miR-133b-3p	MIMAT0003126	Ccdc3	0	0	1	0
rno-miR-133b-3p	MIMAT0003126	Ccdc40	0	0	1	0
rno-miR-133b-3p	MIMAT0003126	Ccdc42	0	0	1	0
rno-miR-133b-3p	MIMAT0003126	Ccdc53	0	0	1	0
rno-miR-133b-3p	MIMAT0003126	Ccdc64	0	0	1	0
rno-miR-133b-3p	MIMAT0003126	Ccdc82	0	0	1	0
rno-miR-133b-3p	MIMAT0003126	Ccdc84	0	0	1	0
rno-miR-133b-3p	MIMAT0003126	Ccdc88b	0	0	1	0
rno-miR-133b-3p	MIMAT0003126	Ccdc92	0	0	1	0
rno-miR-133b-3p	MIMAT0003126	Ccdc97	0	0	1	0
rno-miR-133b-3p	MIMAT0003126	Cckbr	0	0	1	0
rno-miR-133b-3p	MIMAT0003126	Ccl19	0	0	1	0
rno-miR-133b-3p	MIMAT0003126	Ccl22	0	0	1	0
rno-miR-133b-3p	MIMAT0003126	Ccnb1ip1	0	0	1	0
rno-miR-133b-3p	MIMAT0003126	Ccnc	1	0	1	0
rno-miR-133b-3p	MIMAT0003126	Ccnd1	0	0	1	0
rno-miR-133b-3p	MIMAT0003126	Ccnjl	0	0	1	0
rno-miR-133b-3p	MIMAT0003126	Ccno	0	0	1	0
rno-miR-133b-3p	MIMAT0003126	Ccnt2	1	0	1	0
rno-miR-133b-3p	MIMAT0003126	Ccp110	0	0	1	0
rno-miR-133b-3p	MIMAT0003126	Ccr10	0	0	1	0
rno-miR-133b-3p	MIMAT0003126	Ccr5	0	0	1	0
rno-miR-133b-3p	MIMAT0003126	Ccr9	0	0	1	0
rno-miR-133b-3p	MIMAT0003126	Cct2	0	0	1	0
rno-miR-133b-3p	MIMAT0003126	Ccz1	0	0	1	0
rno-miR-133b-3p	MIMAT0003126	Cd109	0	0	1	0
rno-miR-133b-3p	MIMAT0003126	Cd163	0	0	1	0
rno-miR-133b-3p	MIMAT0003126	Cd164	0	0	1	0
rno-miR-133b-3p	MIMAT0003126	Cd200	0	0	1	0
rno-miR-133b-3p	MIMAT0003126	Cd27	1	0	1	0
rno-miR-133b-3p	MIMAT0003126	Cd276	0	0	1	0
rno-miR-133b-3p	MIMAT0003126	Cd2bp2	0	0	1	0
rno-miR-133b-3p	MIMAT0003126	Cd300lf	0	0	1	0
rno-miR-133b-3p	MIMAT0003126	Cd37	0	0	1	0
rno-miR-133b-3p	MIMAT0003126	Cd3eap	0	0	1	0
rno-miR-133b-3p	MIMAT0003126	Cd44	0	0	1	0
rno-miR-133b-3p	MIMAT0003126	Cd5	0	0	1	0
rno-miR-133b-3p	MIMAT0003126	Cd5l	0	0	1	0
rno-miR-133b-3p	MIMAT0003126	Cd69	0	0	1	0
rno-miR-133b-3p	MIMAT0003126	Cd7	0	0	1	0
rno-miR-133b-3p	MIMAT0003126	Cd8b	0	0	1	0
rno-miR-133b-3p	MIMAT0003126	Cd93	0	0	1	0
rno-miR-133b-3p	MIMAT0003126	Cdan1	0	0	1	0
rno-miR-133b-3p	MIMAT0003126	Cdc14a	0	0	1	0
rno-miR-133b-3p	MIMAT0003126	Cdc23	0	0	1	0
rno-miR-133b-3p	MIMAT0003126	Cdc25a	0	0	1	0
rno-miR-133b-3p	MIMAT0003126	Cdc26	0	0	1	0
rno-miR-133b-3p	MIMAT0003126	Cdc34	0	0	1	0
rno-miR-133b-3p	MIMAT0003126	Cdc42bpb	0	0	1	0
rno-miR-133b-3p	MIMAT0003126	Cdc42bpg	0	0	1	0
rno-miR-133b-3p	MIMAT0003126	Cdc42ep2	0	0	1	0
rno-miR-133b-3p	MIMAT0003126	Cdc42se2	0	0	1	0
rno-miR-133b-3p	MIMAT0003126	Cdca2	0	0	1	0
rno-miR-133b-3p	MIMAT0003126	Cdh1	0	0	1	0
rno-miR-133b-3p	MIMAT0003126	Cdh11	0	0	1	0
rno-miR-133b-3p	MIMAT0003126	Cdh13	0	0	1	0
rno-miR-133b-3p	MIMAT0003126	Cdh16	0	0	1	0
rno-miR-133b-3p	MIMAT0003126	Cdh18	0	0	1	0
rno-miR-133b-3p	MIMAT0003126	Cdh2	0	0	1	0
rno-miR-133b-3p	MIMAT0003126	Cdh5	0	0	1	0
rno-miR-133b-3p	MIMAT0003126	Cdh6	0	0	1	0
rno-miR-133b-3p	MIMAT0003126	Cdip1	0	0	1	0
rno-miR-133b-3p	MIMAT0003126	Cdk12	0	0	1	0
rno-miR-133b-3p	MIMAT0003126	Cdk14	0	0	1	0
rno-miR-133b-3p	MIMAT0003126	Cdk16	0	0	1	0
rno-miR-133b-3p	MIMAT0003126	Cdk19	0	0	1	0
rno-miR-133b-3p	MIMAT0003126	Cdk5	0	0	1	0
rno-miR-133b-3p	MIMAT0003126	Cdk5r2	0	0	1	0
rno-miR-133b-3p	MIMAT0003126	Cdk9	0	0	1	0
rno-miR-133b-3p	MIMAT0003126	Cdkal1	0	0	1	0
rno-miR-133b-3p	MIMAT0003126	Cdkn1a	0	0	1	0
rno-miR-133b-3p	MIMAT0003126	Cdkn2aipnl	0	0	1	0
rno-miR-133b-3p	MIMAT0003126	Cdon	0	0	1	0
rno-miR-133b-3p	MIMAT0003126	Cds1	0	0	1	0
rno-miR-133b-3p	MIMAT0003126	Cdt1	0	0	1	0
rno-miR-133b-3p	MIMAT0003126	Cdx2	0	0	1	0
rno-miR-133b-3p	MIMAT0003126	Cdyl	0	0	1	0
rno-miR-133b-3p	MIMAT0003126	Cdyl2	0	0	1	0
rno-miR-133b-3p	MIMAT0003126	Ceacam10	0	0	1	0
rno-miR-133b-3p	MIMAT0003126	Ceacam1	0	0	1	0
rno-miR-133b-3p	MIMAT0003126	Ceacam3	0	0	1	0
rno-miR-133b-3p	MIMAT0003126	Cebpa	0	0	1	0
rno-miR-133b-3p	MIMAT0003126	Cebpb	0	0	1	0
rno-miR-133b-3p	MIMAT0003126	Cebpg	0	0	1	0
rno-miR-133b-3p	MIMAT0003126	Celf3	0	0	1	0
rno-miR-133b-3p	MIMAT0003126	Celf4	1	0	1	0
rno-miR-133b-3p	MIMAT0003126	Celf5	0	0	1	0
rno-miR-133b-3p	MIMAT0003126	Celf6	1	0	1	0
rno-miR-133b-3p	MIMAT0003126	Celsr2	0	0	1	0
rno-miR-133b-3p	MIMAT0003126	Cend1	0	0	1	0
rno-miR-133b-3p	MIMAT0003126	Cenpa	0	0	1	0
rno-miR-133b-3p	MIMAT0003126	Cenpw	0	0	1	0
rno-miR-133b-3p	MIMAT0003126	Cep104	1	0	1	0
rno-miR-133b-3p	MIMAT0003126	Cep112	0	0	1	0
rno-miR-133b-3p	MIMAT0003126	Cep350	0	0	1	0
rno-miR-133b-3p	MIMAT0003126	Cep41	0	0	1	0
rno-miR-133b-3p	MIMAT0003126	Cep57	0	0	1	0
rno-miR-133b-3p	MIMAT0003126	Cep68	0	0	1	0
rno-miR-133b-3p	MIMAT0003126	Cerk	0	0	1	0
rno-miR-133b-3p	MIMAT0003126	Cers1	0	0	1	0
rno-miR-133b-3p	MIMAT0003126	Cers2	1	0	1	0
rno-miR-133b-3p	MIMAT0003126	Cers3	0	0	1	0
rno-miR-133b-3p	MIMAT0003126	Cers4	0	0	1	0
rno-miR-133b-3p	MIMAT0003126	Ces1d	0	0	1	0
rno-miR-133b-3p	MIMAT0003126	Ces2e	0	0	1	0
rno-miR-133b-3p	MIMAT0003126	Ces2g	0	0	1	0
rno-miR-133b-3p	MIMAT0003126	Ces2h	0	0	1	0
rno-miR-133b-3p	MIMAT0003126	Ces4a	0	0	1	0
rno-miR-133b-3p	MIMAT0003126	Cfl1	0	0	1	0
rno-miR-133b-3p	MIMAT0003126	Cftr	0	0	1	0
rno-miR-133b-3p	MIMAT0003126	Cggbp1	0	0	1	0
rno-miR-133b-3p	MIMAT0003126	Cgnl1	0	0	1	0
rno-miR-133b-3p	MIMAT0003126	Chac1	0	0	1	0
rno-miR-133b-3p	MIMAT0003126	Chac2	0	0	1	0
rno-miR-133b-3p	MIMAT0003126	Chaf1b	0	0	1	0
rno-miR-133b-3p	MIMAT0003126	Champ1	0	0	1	0
rno-miR-133b-3p	MIMAT0003126	Chat	0	0	1	0
rno-miR-133b-3p	MIMAT0003126	Chchd4	0	0	1	0
rno-miR-133b-3p	MIMAT0003126	Chd3	0	0	1	0
rno-miR-133b-3p	MIMAT0003126	Chdh	0	0	1	0
rno-miR-133b-3p	MIMAT0003126	Chek1	0	0	1	0
rno-miR-133b-3p	MIMAT0003126	Chi3l1	0	0	1	0
rno-miR-133b-3p	MIMAT0003126	Chm	0	0	1	0
rno-miR-133b-3p	MIMAT0003126	Chmp1a	0	0	1	0
rno-miR-133b-3p	MIMAT0003126	Chp1	0	0	1	0
rno-miR-133b-3p	MIMAT0003126	Chpt1	0	0	1	0
rno-miR-133b-3p	MIMAT0003126	Chrd	0	0	1	0
rno-miR-133b-3p	MIMAT0003126	Chrna4	0	0	1	0
rno-miR-133b-3p	MIMAT0003126	Chrna5	0	0	1	0
rno-miR-133b-3p	MIMAT0003126	Chrna9	0	0	1	0
rno-miR-133b-3p	MIMAT0003126	Chsy3	0	0	1	0
rno-miR-133b-3p	MIMAT0003126	Chtf8	0	0	1	0
rno-miR-133b-3p	MIMAT0003126	Ciapin1	0	0	1	0
rno-miR-133b-3p	MIMAT0003126	Cidec	0	0	1	0
rno-miR-133b-3p	MIMAT0003126	Ciita	0	0	1	0
rno-miR-133b-3p	MIMAT0003126	Cilp	0	0	1	0
rno-miR-133b-3p	MIMAT0003126	Cisd2	0	0	1	0
rno-miR-133b-3p	MIMAT0003126	Cish	0	0	1	0
rno-miR-133b-3p	MIMAT0003126	Ckap4	1	0	1	0
rno-miR-133b-3p	MIMAT0003126	Ckap5	0	0	1	0
rno-miR-133b-3p	MIMAT0003126	Cks1b	0	0	1	0
rno-miR-133b-3p	MIMAT0003126	Clca1	0	0	1	0
rno-miR-133b-3p	MIMAT0003126	Clcn4	0	0	1	0
rno-miR-133b-3p	MIMAT0003126	Clcn7	0	0	1	0
rno-miR-133b-3p	MIMAT0003126	Cldn12	0	0	1	0
rno-miR-133b-3p	MIMAT0003126	Cldn2	0	0	1	0
rno-miR-133b-3p	MIMAT0003126	Cldn23	0	0	1	0
rno-miR-133b-3p	MIMAT0003126	Cldn4	0	0	1	0
rno-miR-133b-3p	MIMAT0003126	Cldn7	0	0	1	0
rno-miR-133b-3p	MIMAT0003126	Cldn8	0	0	1	0
rno-miR-133b-3p	MIMAT0003126	Clec11a	0	0	1	0
rno-miR-133b-3p	MIMAT0003126	Clec12b	0	0	1	0
rno-miR-133b-3p	MIMAT0003126	Clec16a	0	0	1	0
rno-miR-133b-3p	MIMAT0003126	Clec1a	0	0	1	0
rno-miR-133b-3p	MIMAT0003126	Clec9a	0	0	1	0
rno-miR-133b-3p	MIMAT0003126	Clic5	0	0	1	0
rno-miR-133b-3p	MIMAT0003126	Clip1	0	0	1	0
rno-miR-133b-3p	MIMAT0003126	Clip2	0	0	1	0
rno-miR-133b-3p	MIMAT0003126	Cln5	1	0	1	0
rno-miR-133b-3p	MIMAT0003126	Clptm1	0	0	1	0
rno-miR-133b-3p	MIMAT0003126	Clptm1l	0	0	1	0
rno-miR-133b-3p	MIMAT0003126	Clspn	0	0	1	0
rno-miR-133b-3p	MIMAT0003126	Clstn1	0	0	1	0
rno-miR-133b-3p	MIMAT0003126	Clta	1	0	1	0
rno-miR-133b-3p	MIMAT0003126	Cltc	0	0	1	0
rno-miR-133b-3p	MIMAT0003126	Clvs1	0	0	1	0
rno-miR-133b-3p	MIMAT0003126	Clybl	0	0	1	0
rno-miR-133b-3p	MIMAT0003126	Cmbl	0	0	1	0
rno-miR-133b-3p	MIMAT0003126	Cmip	0	0	1	0
rno-miR-133b-3p	MIMAT0003126	Cmklr1	0	0	1	0
rno-miR-133b-3p	MIMAT0003126	Cmpk1	1	0	1	0
rno-miR-133b-3p	MIMAT0003126	Cmtm3	0	0	1	0
rno-miR-133b-3p	MIMAT0003126	Cnbp	0	0	1	0
rno-miR-133b-3p	MIMAT0003126	Cnih1	0	0	1	0
rno-miR-133b-3p	MIMAT0003126	Cnih2	0	0	1	0
rno-miR-133b-3p	MIMAT0003126	Cnnm2	1	0	1	0
rno-miR-133b-3p	MIMAT0003126	Cnnm3	0	0	1	0
rno-miR-133b-3p	MIMAT0003126	Cnot10	0	0	1	0
rno-miR-133b-3p	MIMAT0003126	Cnot7	0	0	1	0
rno-miR-133b-3p	MIMAT0003126	Cnp	0	0	1	0
rno-miR-133b-3p	MIMAT0003126	Cnpy4	0	0	1	0
rno-miR-133b-3p	MIMAT0003126	Cnr1	0	0	1	0
rno-miR-133b-3p	MIMAT0003126	Cnr2	0	0	1	0
rno-miR-133b-3p	MIMAT0003126	Cntd1	0	0	1	0
rno-miR-133b-3p	MIMAT0003126	Cntnap1	1	0	1	0
rno-miR-133b-3p	MIMAT0003126	Coa3	0	0	1	0
rno-miR-133b-3p	MIMAT0003126	Coasy	0	0	1	0
rno-miR-133b-3p	MIMAT0003126	Cobl	0	0	1	0
rno-miR-133b-3p	MIMAT0003126	Col10a1	0	0	1	0
rno-miR-133b-3p	MIMAT0003126	Col11a2	0	0	1	0
rno-miR-133b-3p	MIMAT0003126	Col12a1	0	0	1	0
rno-miR-133b-3p	MIMAT0003126	Col17a1	0	0	1	0
rno-miR-133b-3p	MIMAT0003126	Col18a1	0	0	1	0
rno-miR-133b-3p	MIMAT0003126	Col1a1	0	0	1	0
rno-miR-133b-3p	MIMAT0003126	Col25a1	0	0	1	0
rno-miR-133b-3p	MIMAT0003126	Col3a1	0	0	1	0
rno-miR-133b-3p	MIMAT0003126	Col5a2	0	0	1	0
rno-miR-133b-3p	MIMAT0003126	Col5a3	0	0	1	0
rno-miR-133b-3p	MIMAT0003126	Col6a1	0	0	1	0
rno-miR-133b-3p	MIMAT0003126	Col8a2	0	0	1	0
rno-miR-133b-3p	MIMAT0003126	Colec10	0	0	1	0
rno-miR-133b-3p	MIMAT0003126	Colq	0	0	1	0
rno-miR-133b-3p	MIMAT0003126	Commd2	0	0	1	0
rno-miR-133b-3p	MIMAT0003126	Comtd1	0	0	1	0
rno-miR-133b-3p	MIMAT0003126	Cops7b	0	0	1	0
rno-miR-133b-3p	MIMAT0003126	Cops8	0	0	1	0
rno-miR-133b-3p	MIMAT0003126	Coq2	0	0	1	0
rno-miR-133b-3p	MIMAT0003126	Coq6	0	0	1	0
rno-miR-133b-3p	MIMAT0003126	Coro1a	0	0	1	0
rno-miR-133b-3p	MIMAT0003126	Coro1b	0	0	1	0
rno-miR-133b-3p	MIMAT0003126	Coro2b	0	0	1	0
rno-miR-133b-3p	MIMAT0003126	Cox14	0	0	1	0
rno-miR-133b-3p	MIMAT0003126	Cox15	0	0	1	0
rno-miR-133b-3p	MIMAT0003126	Cox7a2l	0	0	1	0
rno-miR-133b-3p	MIMAT0003126	Cox8a	0	0	1	0
rno-miR-133b-3p	MIMAT0003126	Cpa5	0	0	1	0
rno-miR-133b-3p	MIMAT0003126	Cpa6	0	0	1	0
rno-miR-133b-3p	MIMAT0003126	Cpg1	0	0	1	0
rno-miR-133b-3p	MIMAT0003126	Cplx3	0	0	1	0
rno-miR-133b-3p	MIMAT0003126	Cpm	0	0	1	0
rno-miR-133b-3p	MIMAT0003126	Cpne4	0	0	1	0
rno-miR-133b-3p	MIMAT0003126	Cpne5	0	0	1	0
rno-miR-133b-3p	MIMAT0003126	Cpne7	0	0	1	0
rno-miR-133b-3p	MIMAT0003126	Cpne8	0	0	1	0
rno-miR-133b-3p	MIMAT0003126	Cpped1	0	0	1	0
rno-miR-133b-3p	MIMAT0003126	Cpsf7	0	0	1	0
rno-miR-133b-3p	MIMAT0003126	Cpt1a	0	0	1	0
rno-miR-133b-3p	MIMAT0003126	Cpt2	0	0	1	0
rno-miR-133b-3p	MIMAT0003126	Cpxm2	0	0	1	0
rno-miR-133b-3p	MIMAT0003126	Crat	0	0	1	0
rno-miR-133b-3p	MIMAT0003126	Crb3	0	0	1	0
rno-miR-133b-3p	MIMAT0003126	Crbn	0	0	1	0
rno-miR-133b-3p	MIMAT0003126	Crcp	0	0	1	0
rno-miR-133b-3p	MIMAT0003126	Creb3l1	0	0	1	0
rno-miR-133b-3p	MIMAT0003126	Creb3l2	0	0	1	0
rno-miR-133b-3p	MIMAT0003126	Creb3l3	0	0	1	0
rno-miR-133b-3p	MIMAT0003126	Crebbp	0	0	1	0
rno-miR-133b-3p	MIMAT0003126	Creg1	0	0	1	0
rno-miR-133b-3p	MIMAT0003126	Cript	0	0	1	0
rno-miR-133b-3p	MIMAT0003126	Crisp2	0	0	1	0
rno-miR-133b-3p	MIMAT0003126	Crispld2	0	0	1	0
rno-miR-133b-3p	MIMAT0003126	Crtam	0	0	1	0
rno-miR-133b-3p	MIMAT0003126	Cryaa	0	0	1	0
rno-miR-133b-3p	MIMAT0003126	Cryzl1	0	0	1	0
rno-miR-133b-3p	MIMAT0003126	Csdc2	0	0	1	0
rno-miR-133b-3p	MIMAT0003126	Csf1	0	0	1	0
rno-miR-133b-3p	MIMAT0003126	Csf2ra	0	0	1	0
rno-miR-133b-3p	MIMAT0003126	Csnk1d	0	0	1	0
rno-miR-133b-3p	MIMAT0003126	Csnk1g1	0	0	1	0
rno-miR-133b-3p	MIMAT0003126	Csnk1g2	0	0	1	0
rno-miR-133b-3p	MIMAT0003126	Csnk1g3	1	0	1	0
rno-miR-133b-3p	MIMAT0003126	Csnk2a2	0	0	1	0
rno-miR-133b-3p	MIMAT0003126	Cspg4	1	0	1	0
rno-miR-133b-3p	MIMAT0003126	Csrnp2	0	0	1	0
rno-miR-133b-3p	MIMAT0003126	Cstf2	0	0	1	0
rno-miR-133b-3p	MIMAT0003126	Ctbp2	1	0	1	0
rno-miR-133b-3p	MIMAT0003126	Ctdsp1	0	0	1	0
rno-miR-133b-3p	MIMAT0003126	Ctdsp2	0	0	1	0
rno-miR-133b-3p	MIMAT0003126	Ctdspl	0	0	1	0
rno-miR-133b-3p	MIMAT0003126	Ctgf	0	1	1	0
rno-miR-133b-3p	MIMAT0003126	Cthrc1	0	0	1	0
rno-miR-133b-3p	MIMAT0003126	Ctnnbip1	0	0	1	0
rno-miR-133b-3p	MIMAT0003126	Ctns	0	0	1	0
rno-miR-133b-3p	MIMAT0003126	Ctps1	0	0	1	0
rno-miR-133b-3p	MIMAT0003126	Ctsa	0	0	1	0
rno-miR-133b-3p	MIMAT0003126	Ctsb	0	0	1	0
rno-miR-133b-3p	MIMAT0003126	Ctse	0	0	1	0
rno-miR-133b-3p	MIMAT0003126	Ctsk	0	0	1	0
rno-miR-133b-3p	MIMAT0003126	Ctsl1	0	0	1	0
rno-miR-133b-3p	MIMAT0003126	Cttnbp2	0	0	1	0
rno-miR-133b-3p	MIMAT0003126	Cttnbp2nl	0	0	1	0
rno-miR-133b-3p	MIMAT0003126	Ctu1	0	0	1	0
rno-miR-133b-3p	MIMAT0003126	Cul3	0	0	1	0
rno-miR-133b-3p	MIMAT0003126	Cul4a	0	0	1	0
rno-miR-133b-3p	MIMAT0003126	Cul4b	1	0	1	0
rno-miR-133b-3p	MIMAT0003126	Cwc15	0	0	1	0
rno-miR-133b-3p	MIMAT0003126	Cwc25	0	0	1	0
rno-miR-133b-3p	MIMAT0003126	Cwf19l1	0	0	1	0
rno-miR-133b-3p	MIMAT0003126	Cwf19l2	0	0	1	0
rno-miR-133b-3p	MIMAT0003126	Cx3cl1	0	0	1	0
rno-miR-133b-3p	MIMAT0003126	Cxcl12	0	0	1	0
rno-miR-133b-3p	MIMAT0003126	Cxcl14	0	0	1	0
rno-miR-133b-3p	MIMAT0003126	Cxcr7	0	0	1	0
rno-miR-133b-3p	MIMAT0003126	Cxxc4	1	0	1	1
rno-miR-133b-3p	MIMAT0003126	Cyb561	1	0	1	0
rno-miR-133b-3p	MIMAT0003126	Cyb561d2	0	0	1	0
rno-miR-133b-3p	MIMAT0003126	Cyb561a3	1	0	1	0
rno-miR-133b-3p	MIMAT0003126	Cyb5b	0	0	1	0
rno-miR-133b-3p	MIMAT0003126	Cybrd1	0	0	1	0
rno-miR-133b-3p	MIMAT0003126	Cyct	0	0	1	0
rno-miR-133b-3p	MIMAT0003126	Cyfip2	0	0	1	0
rno-miR-133b-3p	MIMAT0003126	Cygb	0	0	1	0
rno-miR-133b-3p	MIMAT0003126	Cyp19a1	0	0	1	0
rno-miR-133b-3p	MIMAT0003126	Cyp20a1	0	0	1	0
rno-miR-133b-3p	MIMAT0003126	Cyp26b1	0	0	1	0
rno-miR-133b-3p	MIMAT0003126	Cyp27a1	0	0	1	0
rno-miR-133b-3p	MIMAT0003126	Cyp2a1	0	0	1	0
rno-miR-133b-3p	MIMAT0003126	Cyp2a2	0	0	1	0
rno-miR-133b-3p	MIMAT0003126	Cyp2b1	0	0	1	0
rno-miR-133b-3p	MIMAT0003126	Cyp2b2	0	0	1	0
rno-miR-133b-3p	MIMAT0003126	Cyp2s1	0	0	1	0
rno-miR-133b-3p	MIMAT0003126	Cyp3a2	0	0	1	0
rno-miR-133b-3p	MIMAT0003126	Cyp4f18	0	0	1	0
rno-miR-133b-3p	MIMAT0003126	Cyp4v3	0	0	1	0
rno-miR-133b-3p	MIMAT0003126	Cyp7a1	0	0	1	0
rno-miR-133b-3p	MIMAT0003126	Cyr61	0	0	1	0
rno-miR-133b-3p	MIMAT0003126	Cys1	0	0	1	0
rno-miR-133b-3p	MIMAT0003126	Cystm1	0	0	1	0
rno-miR-133b-3p	MIMAT0003126	Cyth3	0	0	1	0
rno-miR-133b-3p	MIMAT0003126	Cyth4	0	0	1	0
rno-miR-133b-3p	MIMAT0003126	Cytl1	0	0	1	0
rno-miR-133b-3p	MIMAT0003126	Daam1	0	0	1	0
rno-miR-133b-3p	MIMAT0003126	Dab2ip	0	0	1	0
rno-miR-133b-3p	MIMAT0003126	Dach2	0	0	1	0
rno-miR-133b-3p	MIMAT0003126	Dad1	0	0	1	0
rno-miR-133b-3p	MIMAT0003126	Dagla	0	0	1	0
rno-miR-133b-3p	MIMAT0003126	Dapk2	0	0	1	0
rno-miR-133b-3p	MIMAT0003126	Dapp1	0	0	1	0
rno-miR-133b-3p	MIMAT0003126	Daw1	0	0	1	0
rno-miR-133b-3p	MIMAT0003126	Dbn1	0	0	1	0
rno-miR-133b-3p	MIMAT0003126	Dbnl	0	0	1	0
rno-miR-133b-3p	MIMAT0003126	Dbp	0	0	1	0
rno-miR-133b-3p	MIMAT0003126	Dbt	0	0	1	0
rno-miR-133b-3p	MIMAT0003126	Dcaf11	0	0	1	0
rno-miR-133b-3p	MIMAT0003126	Dcaf12	0	0	1	0
rno-miR-133b-3p	MIMAT0003126	Dcaf15	0	0	1	0
rno-miR-133b-3p	MIMAT0003126	Dcaf5	0	0	1	0
rno-miR-133b-3p	MIMAT0003126	Dcaf7	0	0	1	0
rno-miR-133b-3p	MIMAT0003126	Dcbld1	0	0	1	0
rno-miR-133b-3p	MIMAT0003126	Dcdc2	0	0	1	0
rno-miR-133b-3p	MIMAT0003126	Dclk1	0	0	1	0
rno-miR-133b-3p	MIMAT0003126	Dclk2	0	0	1	0
rno-miR-133b-3p	MIMAT0003126	Dclk3	0	0	1	0
rno-miR-133b-3p	MIMAT0003126	Dclre1b	0	0	1	0
rno-miR-133b-3p	MIMAT0003126	Dcp1b	0	0	1	0
rno-miR-133b-3p	MIMAT0003126	Dctd	1	0	1	0
rno-miR-133b-3p	MIMAT0003126	Dctn2	0	0	1	0
rno-miR-133b-3p	MIMAT0003126	Dctn3	0	0	1	0
rno-miR-133b-3p	MIMAT0003126	Dcun1d4	0	0	1	0
rno-miR-133b-3p	MIMAT0003126	Dcx	0	0	1	0
rno-miR-133b-3p	MIMAT0003126	Dda1	0	0	1	0
rno-miR-133b-3p	MIMAT0003126	Ddhd2	0	0	1	0
rno-miR-133b-3p	MIMAT0003126	Ddi1	0	0	1	0
rno-miR-133b-3p	MIMAT0003126	Ddi2	0	0	1	0
rno-miR-133b-3p	MIMAT0003126	Ddit3	0	0	1	0
rno-miR-133b-3p	MIMAT0003126	Ddx19a	0	0	1	0
rno-miR-133b-3p	MIMAT0003126	Ddx19b	1	0	1	0
rno-miR-133b-3p	MIMAT0003126	Ddx21	0	0	1	0
rno-miR-133b-3p	MIMAT0003126	Ddx23	0	0	1	0
rno-miR-133b-3p	MIMAT0003126	Ddx31	0	0	1	0
rno-miR-133b-3p	MIMAT0003126	Ddx39b	0	0	1	0
rno-miR-133b-3p	MIMAT0003126	Ddx3x	0	0	1	0
rno-miR-133b-3p	MIMAT0003126	Ddx51	0	0	1	0
rno-miR-133b-3p	MIMAT0003126	Ddx56	0	0	1	0
rno-miR-133b-3p	MIMAT0003126	Ddx6	0	0	1	0
rno-miR-133b-3p	MIMAT0003126	Deaf1	0	0	1	0
rno-miR-133b-3p	MIMAT0003126	Dear	0	0	1	0
rno-miR-133b-3p	MIMAT0003126	Dedd2	0	0	1	0
rno-miR-133b-3p	MIMAT0003126	Degs2	0	0	1	0
rno-miR-133b-3p	MIMAT0003126	Dennd2d	0	0	1	0
rno-miR-133b-3p	MIMAT0003126	Dennd3	0	0	1	0
rno-miR-133b-3p	MIMAT0003126	Dennd5b	0	0	1	1
rno-miR-133b-3p	MIMAT0003126	Derl3	0	0	1	0
rno-miR-133b-3p	MIMAT0003126	Dffa	0	0	1	0
rno-miR-133b-3p	MIMAT0003126	Des	0	0	1	0
rno-miR-133b-3p	MIMAT0003126	Dgat2l6	0	0	1	0
rno-miR-133b-3p	MIMAT0003126	Dgcr8	0	0	1	0
rno-miR-133b-3p	MIMAT0003126	Dgkb	0	0	1	0
rno-miR-133b-3p	MIMAT0003126	Dgki	0	0	1	0
rno-miR-133b-3p	MIMAT0003126	Dgkz	0	0	1	0
rno-miR-133b-3p	MIMAT0003126	Dhh	0	0	1	0
rno-miR-133b-3p	MIMAT0003126	Dhrs3	0	0	1	0
rno-miR-133b-3p	MIMAT0003126	Dhrs7	0	0	1	0
rno-miR-133b-3p	MIMAT0003126	Dhx32	1	0	1	0
rno-miR-133b-3p	MIMAT0003126	Dhx36	0	0	1	0
rno-miR-133b-3p	MIMAT0003126	Dimt1	0	0	1	0
rno-miR-133b-3p	MIMAT0003126	Dio3	0	0	1	0
rno-miR-133b-3p	MIMAT0003126	Diras1	0	0	1	0
rno-miR-133b-3p	MIMAT0003126	Diras2	0	0	1	0
rno-miR-133b-3p	MIMAT0003126	Dis3	0	0	1	0
rno-miR-133b-3p	MIMAT0003126	Dis3l2	0	0	1	0
rno-miR-133b-3p	MIMAT0003126	Dkk2	0	0	1	0
rno-miR-133b-3p	MIMAT0003126	Dkk3	0	0	1	0
rno-miR-133b-3p	MIMAT0003126	Dlc1	0	0	1	0
rno-miR-133b-3p	MIMAT0003126	Dleu7	0	0	1	0
rno-miR-133b-3p	MIMAT0003126	Dlg4	0	0	1	0
rno-miR-133b-3p	MIMAT0003126	Dlg5	0	0	1	0
rno-miR-133b-3p	MIMAT0003126	Dlgap1	0	0	1	0
rno-miR-133b-3p	MIMAT0003126	Dlgap3	0	0	1	0
rno-miR-133b-3p	MIMAT0003126	Dll1	0	0	1	0
rno-miR-133b-3p	MIMAT0003126	Dll4	0	0	1	0
rno-miR-133b-3p	MIMAT0003126	Dlst	0	0	1	0
rno-miR-133b-3p	MIMAT0003126	Dlx1	0	0	1	0
rno-miR-133b-3p	MIMAT0003126	Dlx3	1	0	1	0
rno-miR-133b-3p	MIMAT0003126	Dlx4	0	0	1	0
rno-miR-133b-3p	MIMAT0003126	Dmbx1	0	0	1	0
rno-miR-133b-3p	MIMAT0003126	Dmkn	0	0	1	0
rno-miR-133b-3p	MIMAT0003126	Dmrt2	0	0	1	0
rno-miR-133b-3p	MIMAT0003126	Dmrta1	0	0	1	0
rno-miR-133b-3p	MIMAT0003126	Dmrta2	0	0	1	0
rno-miR-133b-3p	MIMAT0003126	Dmtf1	0	0	1	0
rno-miR-133b-3p	MIMAT0003126	Dmtn	0	0	1	0
rno-miR-133b-3p	MIMAT0003126	Dmxl1	0	0	1	0
rno-miR-133b-3p	MIMAT0003126	Dmxl2	0	0	1	0
rno-miR-133b-3p	MIMAT0003126	Dnaja2	0	0	1	0
rno-miR-133b-3p	MIMAT0003126	Dnajb1	0	0	1	0
rno-miR-133b-3p	MIMAT0003126	Dnajb2	0	0	1	0
rno-miR-133b-3p	MIMAT0003126	Dnajb6	0	0	1	0
rno-miR-133b-3p	MIMAT0003126	Dnajc13	0	0	1	0
rno-miR-133b-3p	MIMAT0003126	Dnajc15	0	0	1	0
rno-miR-133b-3p	MIMAT0003126	Dnajc27	0	0	1	0
rno-miR-133b-3p	MIMAT0003126	Dnajc5	0	0	1	0
rno-miR-133b-3p	MIMAT0003126	Dnajc5b	0	0	1	0
rno-miR-133b-3p	MIMAT0003126	Dnajc5g	0	0	1	0
rno-miR-133b-3p	MIMAT0003126	Dnajc8	0	0	1	0
rno-miR-133b-3p	MIMAT0003126	Dnase1l2	0	0	1	0
rno-miR-133b-3p	MIMAT0003126	Dnase2	0	0	1	0
rno-miR-133b-3p	MIMAT0003126	Dnhd1-ps1	0	0	1	0
rno-miR-133b-3p	MIMAT0003126	Dnm1	0	0	1	0
rno-miR-133b-3p	MIMAT0003126	Dnm2	0	0	1	0
rno-miR-133b-3p	MIMAT0003126	Dnmt3a	0	0	1	0
rno-miR-133b-3p	MIMAT0003126	Dnmt3b	1	0	1	0
rno-miR-133b-3p	MIMAT0003126	Dock1	0	0	1	0
rno-miR-133b-3p	MIMAT0003126	Dock5	0	0	1	0
rno-miR-133b-3p	MIMAT0003126	Dock8	0	0	1	0
rno-miR-133b-3p	MIMAT0003126	Dock9	0	0	1	0
rno-miR-133b-3p	MIMAT0003126	Dok1	0	0	1	0
rno-miR-133b-3p	MIMAT0003126	Dok2	0	0	1	0
rno-miR-133b-3p	MIMAT0003126	Dolpp1	1	0	1	0
rno-miR-133b-3p	MIMAT0003126	Dot1l	1	0	1	0
rno-miR-133b-3p	MIMAT0003126	Dpf1	0	0	1	0
rno-miR-133b-3p	MIMAT0003126	Dpf2	0	0	1	0
rno-miR-133b-3p	MIMAT0003126	Dph5	0	0	1	0
rno-miR-133b-3p	MIMAT0003126	Dpm1	0	0	1	0
rno-miR-133b-3p	MIMAT0003126	Dpm2	0	0	1	0
rno-miR-133b-3p	MIMAT0003126	Dpp8	0	0	1	0
rno-miR-133b-3p	MIMAT0003126	Dpp9	0	0	1	0
rno-miR-133b-3p	MIMAT0003126	Dpt	0	0	1	0
rno-miR-133b-3p	MIMAT0003126	Dpyd	0	0	1	0
rno-miR-133b-3p	MIMAT0003126	Dpysl2	0	0	1	0
rno-miR-133b-3p	MIMAT0003126	Dpysl4	1	0	1	0
rno-miR-133b-3p	MIMAT0003126	Dqx1	0	0	1	0
rno-miR-133b-3p	MIMAT0003126	Dram1	0	0	1	0
rno-miR-133b-3p	MIMAT0003126	Drg1	0	0	1	0
rno-miR-133b-3p	MIMAT0003126	Drg2	0	0	1	0
rno-miR-133b-3p	MIMAT0003126	Dscaml1	1	0	1	0
rno-miR-133b-3p	MIMAT0003126	Dst	0	0	1	0
rno-miR-133b-3p	MIMAT0003126	Dstn	0	0	1	0
rno-miR-133b-3p	MIMAT0003126	Dstnl1	0	0	1	0
rno-miR-133b-3p	MIMAT0003126	Dstyk	0	0	1	0
rno-miR-133b-3p	MIMAT0003126	Dtx2	0	0	1	0
rno-miR-133b-3p	MIMAT0003126	Dtx3	0	0	1	0
rno-miR-133b-3p	MIMAT0003126	Dupd1	0	0	1	0
rno-miR-133b-3p	MIMAT0003126	Dus2	0	0	1	0
rno-miR-133b-3p	MIMAT0003126	Dusp1	0	0	1	0
rno-miR-133b-3p	MIMAT0003126	Dusp14	0	0	1	0
rno-miR-133b-3p	MIMAT0003126	Dusp22	0	0	1	0
rno-miR-133b-3p	MIMAT0003126	Dusp26	0	0	1	0
rno-miR-133b-3p	MIMAT0003126	Dusp3	0	0	1	0
rno-miR-133b-3p	MIMAT0003126	Dusp5	1	0	1	0
rno-miR-133b-3p	MIMAT0003126	Dusp9	0	0	1	0
rno-miR-133b-3p	MIMAT0003126	Dvl1	0	0	1	0
rno-miR-133b-3p	MIMAT0003126	Dvl2	0	0	1	0
rno-miR-133b-3p	MIMAT0003126	Dydc1	0	0	1	0
rno-miR-133b-3p	MIMAT0003126	Dync1h1	0	0	1	0
rno-miR-133b-3p	MIMAT0003126	Dync1i1	0	0	1	0
rno-miR-133b-3p	MIMAT0003126	Dync1li1	0	0	1	0
rno-miR-133b-3p	MIMAT0003126	Dync1li2	1	0	1	0
rno-miR-133b-3p	MIMAT0003126	Dynll1	0	0	1	0
rno-miR-133b-3p	MIMAT0003126	Dynlt3	1	0	1	0
rno-miR-133b-3p	MIMAT0003126	Dzip1l	0	0	1	0
rno-miR-133b-3p	MIMAT0003126	E2f1	0	0	1	0
rno-miR-133b-3p	MIMAT0003126	E2f3	1	0	1	0
rno-miR-133b-3p	MIMAT0003126	E2f6	0	0	1	0
rno-miR-133b-3p	MIMAT0003126	E2f7	0	0	1	0
rno-miR-133b-3p	MIMAT0003126	Eaf1	0	0	1	0
rno-miR-133b-3p	MIMAT0003126	Ears2	0	0	1	0
rno-miR-133b-3p	MIMAT0003126	Ebf1	0	0	1	0
rno-miR-133b-3p	MIMAT0003126	Ebf2	1	0	1	0
rno-miR-133b-3p	MIMAT0003126	Ebf3	0	0	1	0
rno-miR-133b-3p	MIMAT0003126	Ece2	0	0	1	0
rno-miR-133b-3p	MIMAT0003126	Ecel1	0	0	1	0
rno-miR-133b-3p	MIMAT0003126	Echdc1	0	0	1	0
rno-miR-133b-3p	MIMAT0003126	Edc4	0	0	1	0
rno-miR-133b-3p	MIMAT0003126	Eddm3b	0	0	1	0
rno-miR-133b-3p	MIMAT0003126	Edem1	0	0	1	0
rno-miR-133b-3p	MIMAT0003126	Edf1	0	0	1	0
rno-miR-133b-3p	MIMAT0003126	Edil3	0	0	1	0
rno-miR-133b-3p	MIMAT0003126	Ednra	0	0	1	0
rno-miR-133b-3p	MIMAT0003126	Eea1	0	0	1	0
rno-miR-133b-3p	MIMAT0003126	Eef1a1	1	0	1	0
rno-miR-133b-3p	MIMAT0003126	Eef1e1	0	0	1	0
rno-miR-133b-3p	MIMAT0003126	Eefsec	0	0	1	0
rno-miR-133b-3p	MIMAT0003126	Efcab2	0	0	1	0
rno-miR-133b-3p	MIMAT0003126	Efcab4a	0	0	1	0
rno-miR-133b-3p	MIMAT0003126	Efemp1	0	0	1	0
rno-miR-133b-3p	MIMAT0003126	Efna1	0	0	1	0
rno-miR-133b-3p	MIMAT0003126	Efna4	1	0	1	0
rno-miR-133b-3p	MIMAT0003126	Efnb1	0	0	1	0
rno-miR-133b-3p	MIMAT0003126	Efr3a	0	0	1	0
rno-miR-133b-3p	MIMAT0003126	Egflam	1	0	1	0
rno-miR-133b-3p	MIMAT0003126	Egfr	0	0	1	0
rno-miR-133b-3p	MIMAT0003126	Egln2	0	0	1	0
rno-miR-133b-3p	MIMAT0003126	Egr2	0	0	1	0
rno-miR-133b-3p	MIMAT0003126	Ehbp1	0	0	1	0
rno-miR-133b-3p	MIMAT0003126	Ehd1	0	0	1	0
rno-miR-133b-3p	MIMAT0003126	Ehhadh	0	0	1	0
rno-miR-133b-3p	MIMAT0003126	Ei24	0	0	1	0
rno-miR-133b-3p	MIMAT0003126	Eid1	0	0	1	0
rno-miR-133b-3p	MIMAT0003126	Eid2	0	0	1	0
rno-miR-133b-3p	MIMAT0003126	Eif1ad	0	0	1	0
rno-miR-133b-3p	MIMAT0003126	Eif1ax	0	0	1	0
rno-miR-133b-3p	MIMAT0003126	Eif2ak3	1	0	1	0
rno-miR-133b-3p	MIMAT0003126	Eif2b2	0	0	1	0
rno-miR-133b-3p	MIMAT0003126	Eif3j	1	0	1	0
rno-miR-133b-3p	MIMAT0003126	Eif4a1	1	0	1	0
rno-miR-133b-3p	MIMAT0003126	Eif4b	0	0	1	0
rno-miR-133b-3p	MIMAT0003126	Eif4e	0	0	1	0
rno-miR-133b-3p	MIMAT0003126	Eif4ebp1	0	0	1	0
rno-miR-133b-3p	MIMAT0003126	Eif4enif1	0	0	1	0
rno-miR-133b-3p	MIMAT0003126	Eif4g1	0	0	1	0
rno-miR-133b-3p	MIMAT0003126	Eif4g3	0	0	1	0
rno-miR-133b-3p	MIMAT0003126	Eif4h	0	0	1	0
rno-miR-133b-3p	MIMAT0003126	Eif5a	0	0	1	0
rno-miR-133b-3p	MIMAT0003126	Eif5a2	0	0	1	0
rno-miR-133b-3p	MIMAT0003126	Elac1	0	0	1	0
rno-miR-133b-3p	MIMAT0003126	Elavl1	1	0	1	0
rno-miR-133b-3p	MIMAT0003126	Elavl3	0	0	1	0
rno-miR-133b-3p	MIMAT0003126	Elf2	1	0	1	0
rno-miR-133b-3p	MIMAT0003126	Elf3	0	0	1	0
rno-miR-133b-3p	MIMAT0003126	Elf4	0	0	1	0
rno-miR-133b-3p	MIMAT0003126	Elfn1	1	0	1	0
rno-miR-133b-3p	MIMAT0003126	Elk3	0	0	1	0
rno-miR-133b-3p	MIMAT0003126	Elk4	0	0	1	0
rno-miR-133b-3p	MIMAT0003126	Ell3	0	0	1	0
rno-miR-133b-3p	MIMAT0003126	Elmo1	0	0	1	0
rno-miR-133b-3p	MIMAT0003126	Elmod2	0	0	1	0
rno-miR-133b-3p	MIMAT0003126	Eln	0	0	1	0
rno-miR-133b-3p	MIMAT0003126	Elovl1	0	0	1	0
rno-miR-133b-3p	MIMAT0003126	Elovl2	0	0	1	0
rno-miR-133b-3p	MIMAT0003126	Elovl3	0	0	1	0
rno-miR-133b-3p	MIMAT0003126	Elovl4	0	0	1	0
rno-miR-133b-3p	MIMAT0003126	Elovl6	0	0	1	0
rno-miR-133b-3p	MIMAT0003126	Emc1	0	0	1	0
rno-miR-133b-3p	MIMAT0003126	Emc3	0	0	1	0
rno-miR-133b-3p	MIMAT0003126	Emc4	0	0	1	0
rno-miR-133b-3p	MIMAT0003126	Emc6	0	0	1	0
rno-miR-133b-3p	MIMAT0003126	Emc9	0	0	1	0
rno-miR-133b-3p	MIMAT0003126	Emg1	0	0	1	0
rno-miR-133b-3p	MIMAT0003126	Emid1	0	0	1	0
rno-miR-133b-3p	MIMAT0003126	Emilin1	0	0	1	0
rno-miR-133b-3p	MIMAT0003126	Eml2	0	0	1	0
rno-miR-133b-3p	MIMAT0003126	Emp1	0	0	1	0
rno-miR-133b-3p	MIMAT0003126	Emp2	1	0	1	0
rno-miR-133b-3p	MIMAT0003126	Emx2	0	0	1	0
rno-miR-133b-3p	MIMAT0003126	Enc1	1	0	1	0
rno-miR-133b-3p	MIMAT0003126	Endod1	0	0	1	0
rno-miR-133b-3p	MIMAT0003126	Eno1	0	0	1	0
rno-miR-133b-3p	MIMAT0003126	Enox1	0	0	1	0
rno-miR-133b-3p	MIMAT0003126	Enpp6	0	0	1	0
rno-miR-133b-3p	MIMAT0003126	Entpd4	0	0	1	0
rno-miR-133b-3p	MIMAT0003126	Entpd6	0	0	1	0
rno-miR-133b-3p	MIMAT0003126	Epb4.1	0	0	1	0
rno-miR-133b-3p	MIMAT0003126	Epb41l1	0	0	1	0
rno-miR-133b-3p	MIMAT0003126	Epb41l4b	0	0	1	0
rno-miR-133b-3p	MIMAT0003126	Epb42	0	0	1	0
rno-miR-133b-3p	MIMAT0003126	Epha10	0	0	1	0
rno-miR-133b-3p	MIMAT0003126	Epha1	0	0	1	0
rno-miR-133b-3p	MIMAT0003126	Epha2	0	0	1	0
rno-miR-133b-3p	MIMAT0003126	Epha4	0	0	1	0
rno-miR-133b-3p	MIMAT0003126	Epha5	0	0	1	0
rno-miR-133b-3p	MIMAT0003126	Ephb1	0	0	1	0
rno-miR-133b-3p	MIMAT0003126	Ephb3	0	0	1	0
rno-miR-133b-3p	MIMAT0003126	Ephb4	0	0	1	0
rno-miR-133b-3p	MIMAT0003126	Epn2	0	0	1	0
rno-miR-133b-3p	MIMAT0003126	Epn3	0	0	1	0
rno-miR-133b-3p	MIMAT0003126	Eppin	0	0	1	0
rno-miR-133b-3p	MIMAT0003126	Eps8l1	0	0	1	0
rno-miR-133b-3p	MIMAT0003126	Eps8l3	0	0	1	0
rno-miR-133b-3p	MIMAT0003126	Epsti1	0	0	1	0
rno-miR-133b-3p	MIMAT0003126	Erap1	0	0	1	0
rno-miR-133b-3p	MIMAT0003126	Erbb2	0	0	1	0
rno-miR-133b-3p	MIMAT0003126	Erc1	0	0	1	0
rno-miR-133b-3p	MIMAT0003126	Ercc3	0	0	1	0
rno-miR-133b-3p	MIMAT0003126	Ercc6	0	0	1	0
rno-miR-133b-3p	MIMAT0003126	Erf	0	0	1	0
rno-miR-133b-3p	MIMAT0003126	Ergic1	0	0	1	0
rno-miR-133b-3p	MIMAT0003126	Eri2	0	0	1	0
rno-miR-133b-3p	MIMAT0003126	Erlin1	0	0	1	0
rno-miR-133b-3p	MIMAT0003126	Erlin2	0	0	1	0
rno-miR-133b-3p	MIMAT0003126	Ermn	0	0	1	0
rno-miR-133b-3p	MIMAT0003126	Esam	0	0	1	0
rno-miR-133b-3p	MIMAT0003126	Esm1	0	0	1	0
rno-miR-133b-3p	MIMAT0003126	Espn	0	0	1	0
rno-miR-133b-3p	MIMAT0003126	Esrp2	0	0	1	0
rno-miR-133b-3p	MIMAT0003126	Esrra	0	0	1	0
rno-miR-133b-3p	MIMAT0003126	Esrrg	0	0	1	0
rno-miR-133b-3p	MIMAT0003126	Esyt1	0	0	1	0
rno-miR-133b-3p	MIMAT0003126	Etf1	0	0	1	0
rno-miR-133b-3p	MIMAT0003126	Ets1	0	0	1	0
rno-miR-133b-3p	MIMAT0003126	Etv1	0	0	1	0
rno-miR-133b-3p	MIMAT0003126	Etv4	0	0	1	0
rno-miR-133b-3p	MIMAT0003126	Etv5	0	0	1	0
rno-miR-133b-3p	MIMAT0003126	Eva1b	0	0	1	0
rno-miR-133b-3p	MIMAT0003126	Evc	0	0	1	0
rno-miR-133b-3p	MIMAT0003126	Evc2	0	0	1	0
rno-miR-133b-3p	MIMAT0003126	Evi2a	0	0	1	0
rno-miR-133b-3p	MIMAT0003126	Exd2	1	0	1	0
rno-miR-133b-3p	MIMAT0003126	Exo1	0	0	1	0
rno-miR-133b-3p	MIMAT0003126	Exoc6b	0	0	1	0
rno-miR-133b-3p	MIMAT0003126	Exog	0	0	1	0
rno-miR-133b-3p	MIMAT0003126	Ext1	0	0	1	0
rno-miR-133b-3p	MIMAT0003126	Extl3	0	0	1	0
rno-miR-133b-3p	MIMAT0003126	Eya1	0	0	1	0
rno-miR-133b-3p	MIMAT0003126	Eya3	0	0	1	0
rno-miR-133b-3p	MIMAT0003126	Ezh1	0	0	1	0
rno-miR-133b-3p	MIMAT0003126	Ezr	0	0	1	0
rno-miR-133b-3p	MIMAT0003126	F13a1	0	0	1	0
rno-miR-133b-3p	MIMAT0003126	F2r	0	0	1	1
rno-miR-133b-3p	MIMAT0003126	F2rl3	0	0	1	0
rno-miR-133b-3p	MIMAT0003126	Fa2h	0	0	1	0
rno-miR-133b-3p	MIMAT0003126	F9	0	0	1	0
rno-miR-133b-3p	MIMAT0003126	Faah	0	0	1	0
rno-miR-133b-3p	MIMAT0003126	Fabp3	0	0	1	0
rno-miR-133b-3p	MIMAT0003126	Fabp6	0	0	1	0
rno-miR-133b-3p	MIMAT0003126	Faf2	1	0	1	0
rno-miR-133b-3p	MIMAT0003126	Faim2	0	0	1	0
rno-miR-133b-3p	MIMAT0003126	Fam102a	0	0	1	0
rno-miR-133b-3p	MIMAT0003126	Fam104a	0	0	1	0
rno-miR-133b-3p	MIMAT0003126	Fam105b	0	0	1	0
rno-miR-133b-3p	MIMAT0003126	Fam114a1	0	0	1	0
rno-miR-133b-3p	MIMAT0003126	Fam117a	1	0	1	0
rno-miR-133b-3p	MIMAT0003126	Fam117b	1	0	1	0
rno-miR-133b-3p	MIMAT0003126	Fam118a	1	0	1	0
rno-miR-133b-3p	MIMAT0003126	Fam118b	0	0	1	0
rno-miR-133b-3p	MIMAT0003126	Fam120b	0	0	1	0
rno-miR-133b-3p	MIMAT0003126	Fam122b	0	0	1	0
rno-miR-133b-3p	MIMAT0003126	Fam124a	0	0	1	0
rno-miR-133b-3p	MIMAT0003126	Fam129b	0	0	1	0
rno-miR-133b-3p	MIMAT0003126	Fam131b	0	0	1	0
rno-miR-133b-3p	MIMAT0003126	Fam131c	0	0	1	0
rno-miR-133b-3p	MIMAT0003126	Fam134b	0	0	1	0
rno-miR-133b-3p	MIMAT0003126	Fam134c	0	0	1	0
rno-miR-133b-3p	MIMAT0003126	Fam149a	0	0	1	0
rno-miR-133b-3p	MIMAT0003126	Fam160b1	0	0	1	0
rno-miR-133b-3p	MIMAT0003126	Fam163a	0	0	1	0
rno-miR-133b-3p	MIMAT0003126	Fam163b	1	0	1	0
rno-miR-133b-3p	MIMAT0003126	Fam167a	0	0	1	0
rno-miR-133b-3p	MIMAT0003126	Fam168a	0	0	1	0
rno-miR-133b-3p	MIMAT0003126	Fam172a	1	0	1	0
rno-miR-133b-3p	MIMAT0003126	Fam178a	0	0	1	0
rno-miR-133b-3p	MIMAT0003126	Fam179b	0	0	1	0
rno-miR-133b-3p	MIMAT0003126	Fam185a	0	0	1	0
rno-miR-133b-3p	MIMAT0003126	Fam188a	0	0	1	0
rno-miR-133b-3p	MIMAT0003126	Fam189a2	0	0	1	0
rno-miR-133b-3p	MIMAT0003126	Fam193b	0	0	1	0
rno-miR-133b-3p	MIMAT0003126	Fam195b	0	0	1	0
rno-miR-133b-3p	MIMAT0003126	Fam196a	0	0	1	0
rno-miR-133b-3p	MIMAT0003126	Fam19a4	0	0	1	0
rno-miR-133b-3p	MIMAT0003126	Fam19a5	1	0	1	0
rno-miR-133b-3p	MIMAT0003126	Fam204a	0	0	1	0
rno-miR-133b-3p	MIMAT0003126	Fam206a	0	0	1	0
rno-miR-133b-3p	MIMAT0003126	Fam208a	0	0	1	0
rno-miR-133b-3p	MIMAT0003126	Fam20b	0	0	1	0
rno-miR-133b-3p	MIMAT0003126	Fam210a	0	0	1	0
rno-miR-133b-3p	MIMAT0003126	Fam211a	0	0	1	0
rno-miR-133b-3p	MIMAT0003126	Fam212b	0	0	1	0
rno-miR-133b-3p	MIMAT0003126	Fam213a	0	0	1	0
rno-miR-133b-3p	MIMAT0003126	Fam214b	0	0	1	0
rno-miR-133b-3p	MIMAT0003126	Fam221a	0	0	1	0
rno-miR-133b-3p	MIMAT0003126	Fam222b	0	0	1	0
rno-miR-133b-3p	MIMAT0003126	Fam227a	0	0	1	0
rno-miR-133b-3p	MIMAT0003126	Fam32a	0	0	1	0
rno-miR-133b-3p	MIMAT0003126	Fam3a	0	0	1	0
rno-miR-133b-3p	MIMAT0003126	Fam3d	0	0	1	0
rno-miR-133b-3p	MIMAT0003126	Fam46a	0	0	1	0
rno-miR-133b-3p	MIMAT0003126	Fam46c	0	0	1	0
rno-miR-133b-3p	MIMAT0003126	Fam53c	0	0	1	0
rno-miR-133b-3p	MIMAT0003126	Fam57a	0	0	1	0
rno-miR-133b-3p	MIMAT0003126	Fam57b	0	0	1	0
rno-miR-133b-3p	MIMAT0003126	Fam58b	0	0	1	0
rno-miR-133b-3p	MIMAT0003126	Fam60a	0	0	1	0
rno-miR-133b-3p	MIMAT0003126	Fam65c	0	0	1	0
rno-miR-133b-3p	MIMAT0003126	Fam69a	0	0	1	0
rno-miR-133b-3p	MIMAT0003126	Fam69b	0	0	1	0
rno-miR-133b-3p	MIMAT0003126	Fam71f1	0	0	1	0
rno-miR-133b-3p	MIMAT0003126	Fam73b	0	0	1	0
rno-miR-133b-3p	MIMAT0003126	Fam76b	0	0	1	0
rno-miR-133b-3p	MIMAT0003126	Fam84a	0	0	1	0
rno-miR-133b-3p	MIMAT0003126	Fam84b	0	0	1	0
rno-miR-133b-3p	MIMAT0003126	Fam86a	0	0	1	0
rno-miR-133b-3p	MIMAT0003126	Fam8a1	0	0	1	0
rno-miR-133b-3p	MIMAT0003126	Fancc	0	0	1	0
rno-miR-133b-3p	MIMAT0003126	Fancm	0	0	0	1
rno-miR-133b-3p	MIMAT0003126	Farp1	0	0	1	0
rno-miR-133b-3p	MIMAT0003126	Faslg	0	0	1	0
rno-miR-133b-3p	MIMAT0003126	Fat1	0	0	1	0
rno-miR-133b-3p	MIMAT0003126	Fat3	0	0	1	0
rno-miR-133b-3p	MIMAT0003126	Fbln1	0	0	1	0
rno-miR-133b-3p	MIMAT0003126	Fbn1	1	0	1	0
rno-miR-133b-3p	MIMAT0003126	Fbxl19	0	0	1	0
rno-miR-133b-3p	MIMAT0003126	Fbxl2	0	0	1	0
rno-miR-133b-3p	MIMAT0003126	Fbxl22	0	0	1	0
rno-miR-133b-3p	MIMAT0003126	Fbxl8	0	0	1	0
rno-miR-133b-3p	MIMAT0003126	Fbxo10	0	0	1	0
rno-miR-133b-3p	MIMAT0003126	Fbxo11	0	0	1	0
rno-miR-133b-3p	MIMAT0003126	Fbxo18	0	0	1	0
rno-miR-133b-3p	MIMAT0003126	Fbxo21	0	0	1	0
rno-miR-133b-3p	MIMAT0003126	Fbxo24	0	0	1	0
rno-miR-133b-3p	MIMAT0003126	Fbxo30	0	0	1	0
rno-miR-133b-3p	MIMAT0003126	Fbxo34	0	0	1	0
rno-miR-133b-3p	MIMAT0003126	Fbxo36	0	0	1	0
rno-miR-133b-3p	MIMAT0003126	Fbxo40	0	0	1	0
rno-miR-133b-3p	MIMAT0003126	Fbxo44	0	0	1	0
rno-miR-133b-3p	MIMAT0003126	Fbxo46	0	0	1	0
rno-miR-133b-3p	MIMAT0003126	Fbxo7	0	0	1	0
rno-miR-133b-3p	MIMAT0003126	Fbxw11	0	0	1	0
rno-miR-133b-3p	MIMAT0003126	Fbxw5	0	0	1	0
rno-miR-133b-3p	MIMAT0003126	Fbxw9	0	0	1	0
rno-miR-133b-3p	MIMAT0003126	Fcf1	0	0	1	0
rno-miR-133b-3p	MIMAT0003126	Fcgr1a	0	0	1	0
rno-miR-133b-3p	MIMAT0003126	Fcgr3a	0	0	1	0
rno-miR-133b-3p	MIMAT0003126	Fcho1	0	0	1	0
rno-miR-133b-3p	MIMAT0003126	Fcho2	0	0	1	0
rno-miR-133b-3p	MIMAT0003126	Fchsd1	0	0	1	0
rno-miR-133b-3p	MIMAT0003126	Fchsd2	0	0	1	0
rno-miR-133b-3p	MIMAT0003126	Fcrl6	0	0	1	0
rno-miR-133b-3p	MIMAT0003126	Fdx1l	0	0	1	0
rno-miR-133b-3p	MIMAT0003126	Fer1l4	0	0	1	0
rno-miR-133b-3p	MIMAT0003126	Fermt1	0	0	1	0
rno-miR-133b-3p	MIMAT0003126	Fermt2	0	0	1	0
rno-miR-133b-3p	MIMAT0003126	Fert2	0	0	1	0
rno-miR-133b-3p	MIMAT0003126	Fes	0	0	1	0
rno-miR-133b-3p	MIMAT0003126	Fev	0	0	1	0
rno-miR-133b-3p	MIMAT0003126	Fgd3	0	0	1	0
rno-miR-133b-3p	MIMAT0003126	Fgf1	1	0	1	0
rno-miR-133b-3p	MIMAT0003126	Fgfr3	0	0	1	0
rno-miR-133b-3p	MIMAT0003126	Fgl2	0	0	1	0
rno-miR-133b-3p	MIMAT0003126	Fibcd1	0	0	1	0
rno-miR-133b-3p	MIMAT0003126	Fibin	0	0	1	0
rno-miR-133b-3p	MIMAT0003126	Fitm2	0	0	1	0
rno-miR-133b-3p	MIMAT0003126	Fiz1	0	0	1	0
rno-miR-133b-3p	MIMAT0003126	Fkbp10	0	0	1	0
rno-miR-133b-3p	MIMAT0003126	Fkbp2	0	0	1	0
rno-miR-133b-3p	MIMAT0003126	Fkbp5	0	0	1	0
rno-miR-133b-3p	MIMAT0003126	Fkbp8	0	0	1	0
rno-miR-133b-3p	MIMAT0003126	Fkbp9	0	0	1	0
rno-miR-133b-3p	MIMAT0003126	Flcn	0	0	1	0
rno-miR-133b-3p	MIMAT0003126	Flnb	0	0	1	0
rno-miR-133b-3p	MIMAT0003126	Flot2	0	0	1	0
rno-miR-133b-3p	MIMAT0003126	Flrt1	0	0	1	0
rno-miR-133b-3p	MIMAT0003126	Flt1	0	0	1	0
rno-miR-133b-3p	MIMAT0003126	Flt3	0	0	1	0
rno-miR-133b-3p	MIMAT0003126	Fmnl3	0	0	1	0
rno-miR-133b-3p	MIMAT0003126	Fmo2	0	0	1	0
rno-miR-133b-3p	MIMAT0003126	Fmo9	0	0	1	0
rno-miR-133b-3p	MIMAT0003126	Fmod	0	0	1	0
rno-miR-133b-3p	MIMAT0003126	Fmr1	0	0	1	0
rno-miR-133b-3p	MIMAT0003126	Fn3krp	0	0	1	0
rno-miR-133b-3p	MIMAT0003126	Fndc5	0	0	1	0
rno-miR-133b-3p	MIMAT0003126	Fndc7	0	0	1	0
rno-miR-133b-3p	MIMAT0003126	Fnta	0	0	1	0
rno-miR-133b-3p	MIMAT0003126	Foxa2	0	0	1	0
rno-miR-133b-3p	MIMAT0003126	Foxc1	1	0	0	0
rno-miR-133b-3p	MIMAT0003126	Foxc2	1	0	1	0
rno-miR-133b-3p	MIMAT0003126	Foxe1	0	0	1	0
rno-miR-133b-3p	MIMAT0003126	Foxf1	0	0	1	0
rno-miR-133b-3p	MIMAT0003126	Foxg1	0	0	1	0
rno-miR-133b-3p	MIMAT0003126	Foxh1	0	0	1	0
rno-miR-133b-3p	MIMAT0003126	Foxj1	0	0	1	0
rno-miR-133b-3p	MIMAT0003126	Foxj2	0	0	1	0
rno-miR-133b-3p	MIMAT0003126	Foxk2	0	0	1	0
rno-miR-133b-3p	MIMAT0003126	Foxl2	0	0	1	0
rno-miR-133b-3p	MIMAT0003126	Foxn1	0	0	1	0
rno-miR-133b-3p	MIMAT0003126	Foxn3	0	0	1	1
rno-miR-133b-3p	MIMAT0003126	Foxo3	0	0	1	0
rno-miR-133b-3p	MIMAT0003126	Foxp1	0	0	1	0
rno-miR-133b-3p	MIMAT0003126	Foxo4	0	0	1	0
rno-miR-133b-3p	MIMAT0003126	Foxp2	1	0	1	0
rno-miR-133b-3p	MIMAT0003126	Foxp4	1	0	1	0
rno-miR-133b-3p	MIMAT0003126	Foxq1	0	0	1	0
rno-miR-133b-3p	MIMAT0003126	Foxs1	0	0	1	0
rno-miR-133b-3p	MIMAT0003126	Frmd4b	0	0	1	0
rno-miR-133b-3p	MIMAT0003126	Frmd5	0	0	1	0
rno-miR-133b-3p	MIMAT0003126	Frmd6	0	0	1	0
rno-miR-133b-3p	MIMAT0003126	Frmd8	0	0	1	0
rno-miR-133b-3p	MIMAT0003126	Frrs1	0	0	1	0
rno-miR-133b-3p	MIMAT0003126	Frs2	0	0	1	0
rno-miR-133b-3p	MIMAT0003126	Fscn1	1	0	1	0
rno-miR-133b-3p	MIMAT0003126	Fshr	0	0	1	0
rno-miR-133b-3p	MIMAT0003126	Ftl	0	0	1	0
rno-miR-133b-3p	MIMAT0003126	Ftsj3	0	0	1	0
rno-miR-133b-3p	MIMAT0003126	Fuom	0	0	1	0
rno-miR-133b-3p	MIMAT0003126	Furin	0	0	1	0
rno-miR-133b-3p	MIMAT0003126	Fut1	0	0	1	0
rno-miR-133b-3p	MIMAT0003126	Fut2	0	0	1	0
rno-miR-133b-3p	MIMAT0003126	Fut4	0	0	1	0
rno-miR-133b-3p	MIMAT0003126	Fv1	0	0	1	0
rno-miR-133b-3p	MIMAT0003126	Fxr1	0	0	1	0
rno-miR-133b-3p	MIMAT0003126	Fxyd4	0	0	1	0
rno-miR-133b-3p	MIMAT0003126	Fxyd6	0	0	1	0
rno-miR-133b-3p	MIMAT0003126	Fxyd7	0	0	1	0
rno-miR-133b-3p	MIMAT0003126	Fzd1	0	0	1	0
rno-miR-133b-3p	MIMAT0003126	Fzd9	0	0	1	0
rno-miR-133b-3p	MIMAT0003126	G2e3	0	0	1	0
rno-miR-133b-3p	MIMAT0003126	G3bp1	0	0	1	0
rno-miR-133b-3p	MIMAT0003126	G6pc	0	0	1	0
rno-miR-133b-3p	MIMAT0003126	G6pc3	0	0	1	0
rno-miR-133b-3p	MIMAT0003126	G6pd	0	0	1	0
rno-miR-133b-3p	MIMAT0003126	Gab1	0	0	1	0
rno-miR-133b-3p	MIMAT0003126	Gabarapl1	1	0	1	0
rno-miR-133b-3p	MIMAT0003126	Gabbr1	0	0	1	0
rno-miR-133b-3p	MIMAT0003126	Gabbr2	0	0	1	0
rno-miR-133b-3p	MIMAT0003126	Gabpb1	0	0	1	0
rno-miR-133b-3p	MIMAT0003126	Gabpb1l	0	0	1	0
rno-miR-133b-3p	MIMAT0003126	Gabra5	0	0	1	0
rno-miR-133b-3p	MIMAT0003126	Gabrg3	0	0	1	0
rno-miR-133b-3p	MIMAT0003126	Gabrr2	0	0	1	0
rno-miR-133b-3p	MIMAT0003126	Gad1	0	0	1	0
rno-miR-133b-3p	MIMAT0003126	Gadd45b	0	0	1	0
rno-miR-133b-3p	MIMAT0003126	Gak	0	0	1	0
rno-miR-133b-3p	MIMAT0003126	Gal3st1	0	0	1	0
rno-miR-133b-3p	MIMAT0003126	Gal3st4	0	0	1	0
rno-miR-133b-3p	MIMAT0003126	Gale	0	0	1	0
rno-miR-133b-3p	MIMAT0003126	Galnt1	0	0	1	0
rno-miR-133b-3p	MIMAT0003126	Galnt14	1	0	1	0
rno-miR-133b-3p	MIMAT0003126	Galnt16	0	0	1	0
rno-miR-133b-3p	MIMAT0003126	Galnt18	0	0	1	0
rno-miR-133b-3p	MIMAT0003126	Galnt2	0	0	1	0
rno-miR-133b-3p	MIMAT0003126	Galnt6	0	0	1	0
rno-miR-133b-3p	MIMAT0003126	Galr2	0	0	1	0
rno-miR-133b-3p	MIMAT0003126	Gan	0	0	1	0
rno-miR-133b-3p	MIMAT0003126	Ganab	0	0	1	0
rno-miR-133b-3p	MIMAT0003126	Ganc	0	0	1	0
rno-miR-133b-3p	MIMAT0003126	Gap43	0	0	1	0
rno-miR-133b-3p	MIMAT0003126	Gapvd1	0	0	1	0
rno-miR-133b-3p	MIMAT0003126	Garnl3	0	0	1	0
rno-miR-133b-3p	MIMAT0003126	Gart	0	0	1	0
rno-miR-133b-3p	MIMAT0003126	Gas1	0	0	1	0
rno-miR-133b-3p	MIMAT0003126	Gas2	0	0	1	0
rno-miR-133b-3p	MIMAT0003126	Gas7	0	0	1	0
rno-miR-133b-3p	MIMAT0003126	Gata2	0	0	1	0
rno-miR-133b-3p	MIMAT0003126	Gatsl2	0	0	1	0
rno-miR-133b-3p	MIMAT0003126	Gba2	0	0	1	0
rno-miR-133b-3p	MIMAT0003126	Gbx1	0	0	1	0
rno-miR-133b-3p	MIMAT0003126	Gca	0	0	1	0
rno-miR-133b-3p	MIMAT0003126	Gck	0	0	1	0
rno-miR-133b-3p	MIMAT0003126	Gclc	0	0	1	0
rno-miR-133b-3p	MIMAT0003126	Gcm2	0	0	1	0
rno-miR-133b-3p	MIMAT0003126	Gcn1l1	0	0	1	0
rno-miR-133b-3p	MIMAT0003126	Gcnt1	0	0	1	0
rno-miR-133b-3p	MIMAT0003126	Gcnt2	0	0	1	0
rno-miR-133b-3p	MIMAT0003126	Gcnt3	0	0	1	0
rno-miR-133b-3p	MIMAT0003126	Gdap1	0	0	1	0
rno-miR-133b-3p	MIMAT0003126	Gdap2	0	0	1	0
rno-miR-133b-3p	MIMAT0003126	Gdf1	0	0	1	0
rno-miR-133b-3p	MIMAT0003126	Gdf5	0	0	1	0
rno-miR-133b-3p	MIMAT0003126	Gdf6	0	0	1	0
rno-miR-133b-3p	MIMAT0003126	Gdi2	1	0	1	0
rno-miR-133b-3p	MIMAT0003126	Gdpd5	0	0	1	0
rno-miR-133b-3p	MIMAT0003126	Gem	0	0	1	0
rno-miR-133b-3p	MIMAT0003126	Gen1	0	0	1	0
rno-miR-133b-3p	MIMAT0003126	Get4	0	0	1	0
rno-miR-133b-3p	MIMAT0003126	Gfer	0	0	1	0
rno-miR-133b-3p	MIMAT0003126	Gfi1	0	0	1	0
rno-miR-133b-3p	MIMAT0003126	Gfod2	0	0	1	0
rno-miR-133b-3p	MIMAT0003126	Gfra1	0	0	1	0
rno-miR-133b-3p	MIMAT0003126	Gfra2	0	0	1	0
rno-miR-133b-3p	MIMAT0003126	Gfra3	0	0	1	0
rno-miR-133b-3p	MIMAT0003126	Gga1	0	0	1	0
rno-miR-133b-3p	MIMAT0003126	Ggcx	0	0	1	0
rno-miR-133b-3p	MIMAT0003126	Ggps1	0	0	1	0
rno-miR-133b-3p	MIMAT0003126	Ggt5	1	0	1	0
rno-miR-133b-3p	MIMAT0003126	Ggt7	0	0	1	0
rno-miR-133b-3p	MIMAT0003126	Ghrhr	0	0	1	0
rno-miR-133b-3p	MIMAT0003126	Gid4	0	0	1	0
rno-miR-133b-3p	MIMAT0003126	Gid8	0	0	1	0
rno-miR-133b-3p	MIMAT0003126	Gif	0	0	1	0
rno-miR-133b-3p	MIMAT0003126	Gimap4	0	0	1	0
rno-miR-133b-3p	MIMAT0003126	Gins2	0	0	1	0
rno-miR-133b-3p	MIMAT0003126	Gins3	0	0	1	0
rno-miR-133b-3p	MIMAT0003126	Gins4	0	0	1	0
rno-miR-133b-3p	MIMAT0003126	Gipc1	0	0	1	0
rno-miR-133b-3p	MIMAT0003126	Git1	0	0	1	0
rno-miR-133b-3p	MIMAT0003126	Git2	0	0	1	0
rno-miR-133b-3p	MIMAT0003126	Gja4	0	0	1	0
rno-miR-133b-3p	MIMAT0003126	Gja5	0	0	1	0
rno-miR-133b-3p	MIMAT0003126	Gja8	0	0	1	0
rno-miR-133b-3p	MIMAT0003126	Gjb2	0	0	1	0
rno-miR-133b-3p	MIMAT0003126	Gjb4	0	0	1	0
rno-miR-133b-3p	MIMAT0003126	Gjc2	0	0	1	0
rno-miR-133b-3p	MIMAT0003126	Gk	0	0	1	0
rno-miR-133b-3p	MIMAT0003126	Gkap1	0	0	1	0
rno-miR-133b-3p	MIMAT0003126	Gla	0	0	1	0
rno-miR-133b-3p	MIMAT0003126	Glb1l	0	0	1	0
rno-miR-133b-3p	MIMAT0003126	Glcci1	0	0	1	0
rno-miR-133b-3p	MIMAT0003126	Gldn	0	0	1	0
rno-miR-133b-3p	MIMAT0003126	Glg1	0	0	1	0
rno-miR-133b-3p	MIMAT0003126	Gli3	0	0	1	0
rno-miR-133b-3p	MIMAT0003126	Glipr1	0	0	1	0
rno-miR-133b-3p	MIMAT0003126	Glod5	0	0	1	0
rno-miR-133b-3p	MIMAT0003126	Glp1r	0	0	1	0
rno-miR-133b-3p	MIMAT0003126	Glra1	0	0	1	0
rno-miR-133b-3p	MIMAT0003126	Glra2	1	0	1	0
rno-miR-133b-3p	MIMAT0003126	Gls	0	0	1	0
rno-miR-133b-3p	MIMAT0003126	Gls2	0	0	1	0
rno-miR-133b-3p	MIMAT0003126	Glul	0	0	1	0
rno-miR-133b-3p	MIMAT0003126	Gmeb2	0	0	1	0
rno-miR-133b-3p	MIMAT0003126	Gmfb	0	0	1	0
rno-miR-133b-3p	MIMAT0003126	Gmip	0	0	1	0
rno-miR-133b-3p	MIMAT0003126	Gmpr	0	0	1	0
rno-miR-133b-3p	MIMAT0003126	Gmpr2	0	0	1	0
rno-miR-133b-3p	MIMAT0003126	Gna12	0	0	1	0
rno-miR-133b-3p	MIMAT0003126	Gnai1	0	0	1	0
rno-miR-133b-3p	MIMAT0003126	Gnai2	0	0	1	0
rno-miR-133b-3p	MIMAT0003126	Gnai3	0	0	1	0
rno-miR-133b-3p	MIMAT0003126	Gnat1	0	0	1	0
rno-miR-133b-3p	MIMAT0003126	Gnat3	0	0	1	0
rno-miR-133b-3p	MIMAT0003126	Gnb2	0	0	1	0
rno-miR-133b-3p	MIMAT0003126	Gnb3	0	0	1	0
rno-miR-133b-3p	MIMAT0003126	Gne	0	0	1	0
rno-miR-133b-3p	MIMAT0003126	Gng2	0	0	1	0
rno-miR-133b-3p	MIMAT0003126	Gng7	0	0	1	0
rno-miR-133b-3p	MIMAT0003126	Gnrhr	0	0	1	0
rno-miR-133b-3p	MIMAT0003126	Golga1	0	0	1	0
rno-miR-133b-3p	MIMAT0003126	Golga2	0	0	1	0
rno-miR-133b-3p	MIMAT0003126	Golga3	0	0	1	0
rno-miR-133b-3p	MIMAT0003126	Golga7b	0	0	1	0
rno-miR-133b-3p	MIMAT0003126	Golt1a	0	0	1	0
rno-miR-133b-3p	MIMAT0003126	Gon4l	0	0	1	0
rno-miR-133b-3p	MIMAT0003126	Gosr2	0	0	1	0
rno-miR-133b-3p	MIMAT0003126	Got1l1	0	0	1	0
rno-miR-133b-3p	MIMAT0003126	Gp1ba	0	0	1	0
rno-miR-133b-3p	MIMAT0003126	Gpatch2l	0	0	1	0
rno-miR-133b-3p	MIMAT0003126	Gpc4	0	0	1	0
rno-miR-133b-3p	MIMAT0003126	Gpihbp1	0	0	1	0
rno-miR-133b-3p	MIMAT0003126	Gpkow	0	0	1	0
rno-miR-133b-3p	MIMAT0003126	Gpm6a	1	0	1	0
rno-miR-133b-3p	MIMAT0003126	Gpm6b	0	0	1	0
rno-miR-133b-3p	MIMAT0003126	Gpn2	0	0	1	0
rno-miR-133b-3p	MIMAT0003126	Gpr114	0	0	1	0
rno-miR-133b-3p	MIMAT0003126	Gpr132	0	0	1	0
rno-miR-133b-3p	MIMAT0003126	Gpr137	0	0	1	0
rno-miR-133b-3p	MIMAT0003126	Gpr146	0	0	1	0
rno-miR-133b-3p	MIMAT0003126	Gpr150	0	0	1	0
rno-miR-133b-3p	MIMAT0003126	Gpr157	0	0	1	0
rno-miR-133b-3p	MIMAT0003126	Gpr161	0	0	1	0
rno-miR-133b-3p	MIMAT0003126	Gpr162	0	0	1	0
rno-miR-133b-3p	MIMAT0003126	Gpr174	0	0	1	0
rno-miR-133b-3p	MIMAT0003126	Gpr176	0	0	1	0
rno-miR-133b-3p	MIMAT0003126	Gpr180	0	0	1	0
rno-miR-133b-3p	MIMAT0003126	Gpr183	0	0	1	0
rno-miR-133b-3p	MIMAT0003126	Gpr37l1	0	0	1	0
rno-miR-133b-3p	MIMAT0003126	Gpr45	0	0	1	0
rno-miR-133b-3p	MIMAT0003126	Gpr56	0	0	1	0
rno-miR-133b-3p	MIMAT0003126	Gpr61	0	0	1	0
rno-miR-133b-3p	MIMAT0003126	Gpr64	0	0	1	0
rno-miR-133b-3p	MIMAT0003126	Gpr75	0	0	1	0
rno-miR-133b-3p	MIMAT0003126	Gpr85	0	0	1	0
rno-miR-133b-3p	MIMAT0003126	Gpr88	0	0	1	0
rno-miR-133b-3p	MIMAT0003126	Gpr97	0	0	1	0
rno-miR-133b-3p	MIMAT0003126	Gprc5b	0	0	1	0
rno-miR-133b-3p	MIMAT0003126	Gprc5c	0	0	1	0
rno-miR-133b-3p	MIMAT0003126	Gpsm1	0	0	1	0
rno-miR-133b-3p	MIMAT0003126	Gpx7	0	0	1	0
rno-miR-133b-3p	MIMAT0003126	Gpx8	0	0	1	0
rno-miR-133b-3p	MIMAT0003126	Gramd1a	0	0	1	0
rno-miR-133b-3p	MIMAT0003126	Gramd1b	0	0	1	0
rno-miR-133b-3p	MIMAT0003126	Gramd3	0	0	1	0
rno-miR-133b-3p	MIMAT0003126	Grap	0	0	1	0
rno-miR-133b-3p	MIMAT0003126	Grb10	0	0	1	0
rno-miR-133b-3p	MIMAT0003126	Grb14	0	0	1	0
rno-miR-133b-3p	MIMAT0003126	Grb2	0	0	1	0
rno-miR-133b-3p	MIMAT0003126	Grem2	0	0	1	0
rno-miR-133b-3p	MIMAT0003126	Grhl1	0	0	1	0
rno-miR-133b-3p	MIMAT0003126	Grhl2	0	0	1	0
rno-miR-133b-3p	MIMAT0003126	Grhl3	0	0	1	0
rno-miR-133b-3p	MIMAT0003126	Gria2	1	0	1	0
rno-miR-133b-3p	MIMAT0003126	Grid2	1	0	1	0
rno-miR-133b-3p	MIMAT0003126	Grid2ip	0	0	1	0
rno-miR-133b-3p	MIMAT0003126	Grik3	0	0	1	0
rno-miR-133b-3p	MIMAT0003126	Grik4	0	0	1	0
rno-miR-133b-3p	MIMAT0003126	Grik5	0	0	1	0
rno-miR-133b-3p	MIMAT0003126	Grin1	0	0	1	0
rno-miR-133b-3p	MIMAT0003126	Grin2b	0	0	1	0
rno-miR-133b-3p	MIMAT0003126	Grin3a	0	0	1	0
rno-miR-133b-3p	MIMAT0003126	Gripap1	0	0	1	0
rno-miR-133b-3p	MIMAT0003126	Grk6	0	0	1	0
rno-miR-133b-3p	MIMAT0003126	Grm1	0	0	1	0
rno-miR-133b-3p	MIMAT0003126	Grp	0	0	1	0
rno-miR-133b-3p	MIMAT0003126	Grpel1	0	0	1	0
rno-miR-133b-3p	MIMAT0003126	Grpel2	0	0	1	0
rno-miR-133b-3p	MIMAT0003126	Gsc	0	0	1	0
rno-miR-133b-3p	MIMAT0003126	Gsk3b	0	0	1	0
rno-miR-133b-3p	MIMAT0003126	Gskip	0	0	1	0
rno-miR-133b-3p	MIMAT0003126	Gss	0	0	1	0
rno-miR-133b-3p	MIMAT0003126	Gstm6l	0	0	1	0
rno-miR-133b-3p	MIMAT0003126	Gstt2	0	0	1	0
rno-miR-133b-3p	MIMAT0003126	Gtf2h3	0	0	1	0
rno-miR-133b-3p	MIMAT0003126	Gtf2i	0	0	1	0
rno-miR-133b-3p	MIMAT0003126	Gtf3c1	0	0	1	0
rno-miR-133b-3p	MIMAT0003126	Gtf3c4	0	0	1	0
rno-miR-133b-3p	MIMAT0003126	Gtf3c5	0	0	1	0
rno-miR-133b-3p	MIMAT0003126	Gtl3	0	0	1	0
rno-miR-133b-3p	MIMAT0003126	Gtlf3b	0	0	1	0
rno-miR-133b-3p	MIMAT0003126	Guca1b	0	0	1	0
rno-miR-133b-3p	MIMAT0003126	Gucy1a3	0	0	1	0
rno-miR-133b-3p	MIMAT0003126	Gucy2d	0	0	1	0
rno-miR-133b-3p	MIMAT0003126	Gucy2e	0	0	1	0
rno-miR-133b-3p	MIMAT0003126	Guf1	0	0	1	0
rno-miR-133b-3p	MIMAT0003126	Gxylt1	0	0	1	0
rno-miR-133b-3p	MIMAT0003126	Gxylt2	0	0	1	0
rno-miR-133b-3p	MIMAT0003126	Gyltl1b	0	0	1	0
rno-miR-133b-3p	MIMAT0003126	Gys1	0	0	1	0
rno-miR-133b-3p	MIMAT0003126	H1f0	0	0	1	0
rno-miR-133b-3p	MIMAT0003126	H3f3c	0	0	1	0
rno-miR-133b-3p	MIMAT0003126	Hap1	1	0	1	0
rno-miR-133b-3p	MIMAT0003126	Hapln1	0	0	1	0
rno-miR-133b-3p	MIMAT0003126	Hapln2	0	0	1	0
rno-miR-133b-3p	MIMAT0003126	Hapln3	1	0	1	0
rno-miR-133b-3p	MIMAT0003126	Hapln4	0	0	1	0
rno-miR-133b-3p	MIMAT0003126	Has3	0	0	1	0
rno-miR-133b-3p	MIMAT0003126	Haus4	0	0	1	0
rno-miR-133b-3p	MIMAT0003126	Haus5	0	0	1	0
rno-miR-133b-3p	MIMAT0003126	Hbp1	0	0	1	0
rno-miR-133b-3p	MIMAT0003126	Hdac1	0	0	1	0
rno-miR-133b-3p	MIMAT0003126	Hdac11	0	0	1	0
rno-miR-133b-3p	MIMAT0003126	Hdac7	0	0	1	0
rno-miR-133b-3p	MIMAT0003126	Hdac8	0	0	1	0
rno-miR-133b-3p	MIMAT0003126	Hdgfrp3	0	0	1	0
rno-miR-133b-3p	MIMAT0003126	Hdhd3	0	0	1	0
rno-miR-133b-3p	MIMAT0003126	Heatr5b	0	0	1	0
rno-miR-133b-3p	MIMAT0003126	Heca	0	0	1	0
rno-miR-133b-3p	MIMAT0003126	Hectd2	0	0	1	1
rno-miR-133b-3p	MIMAT0003126	Helb	0	0	1	0
rno-miR-133b-3p	MIMAT0003126	Herc6	0	0	1	0
rno-miR-133b-3p	MIMAT0003126	Hemgn	0	0	1	0
rno-miR-133b-3p	MIMAT0003126	Herpud1	0	0	1	0
rno-miR-133b-3p	MIMAT0003126	Hes5	0	0	1	0
rno-miR-133b-3p	MIMAT0003126	Hexim1	0	0	1	0
rno-miR-133b-3p	MIMAT0003126	Heyl	0	0	1	0
rno-miR-133b-3p	MIMAT0003126	Hfe2	0	0	1	0
rno-miR-133b-3p	MIMAT0003126	Hhat	0	0	1	0
rno-miR-133b-3p	MIMAT0003126	Hhatl	0	0	1	0
rno-miR-133b-3p	MIMAT0003126	Hhex	0	0	1	0
rno-miR-133b-3p	MIMAT0003126	Hic1	0	0	1	0
rno-miR-133b-3p	MIMAT0003126	Hic2	1	0	1	0
rno-miR-133b-3p	MIMAT0003126	Hif1an	0	0	1	0
rno-miR-133b-3p	MIMAT0003126	Hip1	0	0	1	0
rno-miR-133b-3p	MIMAT0003126	Hip1r	0	0	1	0
rno-miR-133b-3p	MIMAT0003126	Hipk1	0	0	1	0
rno-miR-133b-3p	MIMAT0003126	Hira	0	0	1	0
rno-miR-133b-3p	MIMAT0003126	Hirip3	0	0	1	0
rno-miR-133b-3p	MIMAT0003126	Hivep2	1	0	1	0
rno-miR-133b-3p	MIMAT0003126	Hk2	0	0	1	0
rno-miR-133b-3p	MIMAT0003126	Hltf	1	0	1	0
rno-miR-133b-3p	MIMAT0003126	Hm13	0	0	1	0
rno-miR-133b-3p	MIMAT0003126	Hmbox1	0	0	1	0
rno-miR-133b-3p	MIMAT0003126	Hmbs	0	0	1	0
rno-miR-133b-3p	MIMAT0003126	Hmcn2	0	0	1	0
rno-miR-133b-3p	MIMAT0003126	Hmgb1	0	0	1	0
rno-miR-133b-3p	MIMAT0003126	Hmgcr	0	0	1	0
rno-miR-133b-3p	MIMAT0003126	Hmgcs1	0	0	1	0
rno-miR-133b-3p	MIMAT0003126	Hmgcs2	0	0	1	0
rno-miR-133b-3p	MIMAT0003126	Hmx2	0	0	1	0
rno-miR-133b-3p	MIMAT0003126	Hn1l	0	0	1	0
rno-miR-133b-3p	MIMAT0003126	Hnf1b	0	0	1	0
rno-miR-133b-3p	MIMAT0003126	Hnf4a	0	0	1	0
rno-miR-133b-3p	MIMAT0003126	Hnmt	1	0	1	0
rno-miR-133b-3p	MIMAT0003126	Hnrnpa3	0	0	1	0
rno-miR-133b-3p	MIMAT0003126	Hnrnpf	0	0	1	0
rno-miR-133b-3p	MIMAT0003126	Hnrnph1	0	0	1	0
rno-miR-133b-3p	MIMAT0003126	Hnrnpl	0	0	1	0
rno-miR-133b-3p	MIMAT0003126	Hnrnpr	0	0	1	0
rno-miR-133b-3p	MIMAT0003126	Hnrnpul2	0	0	1	0
rno-miR-133b-3p	MIMAT0003126	Homer3	0	0	1	0
rno-miR-133b-3p	MIMAT0003126	Hook1	0	0	1	0
rno-miR-133b-3p	MIMAT0003126	Hook2	0	0	1	0
rno-miR-133b-3p	MIMAT0003126	Hoxa11	0	0	1	0
rno-miR-133b-3p	MIMAT0003126	Hoxa6	0	0	1	0
rno-miR-133b-3p	MIMAT0003126	Hoxa9l	0	0	1	0
rno-miR-133b-3p	MIMAT0003126	Hoxb4	0	0	1	0
rno-miR-133b-3p	MIMAT0003126	Hoxb5	0	0	1	0
rno-miR-133b-3p	MIMAT0003126	Hoxc5	0	0	1	0
rno-miR-133b-3p	MIMAT0003126	Hoxc6	0	0	1	0
rno-miR-133b-3p	MIMAT0003126	Hoxd1	0	0	1	0
rno-miR-133b-3p	MIMAT0003126	Hoxd8	0	0	1	0
rno-miR-133b-3p	MIMAT0003126	Hp1bp3	0	0	1	0
rno-miR-133b-3p	MIMAT0003126	Hpcal1	0	0	1	0
rno-miR-133b-3p	MIMAT0003126	Hpd	0	0	1	0
rno-miR-133b-3p	MIMAT0003126	Hps4	0	0	1	0
rno-miR-133b-3p	MIMAT0003126	Hpse	0	0	1	0
rno-miR-133b-3p	MIMAT0003126	Hr	0	0	1	0
rno-miR-133b-3p	MIMAT0003126	Hras	0	0	1	0
rno-miR-133b-3p	MIMAT0003126	Hrk	0	0	1	0
rno-miR-133b-3p	MIMAT0003126	Hrsp12	0	0	1	0
rno-miR-133b-3p	MIMAT0003126	Hs1bp3	0	0	1	0
rno-miR-133b-3p	MIMAT0003126	Hs2st1	1	0	1	0
rno-miR-133b-3p	MIMAT0003126	Hs3st5	1	0	1	0
rno-miR-133b-3p	MIMAT0003126	Hs6st1	0	0	1	0
rno-miR-133b-3p	MIMAT0003126	Hsbp1	0	0	1	0
rno-miR-133b-3p	MIMAT0003126	Hsd17b11	1	0	1	0
rno-miR-133b-3p	MIMAT0003126	Hsd3b	0	0	1	0
rno-miR-133b-3p	MIMAT0003126	Hsd3b1	0	0	1	0
rno-miR-133b-3p	MIMAT0003126	Hsd3b7	0	0	1	0
rno-miR-133b-3p	MIMAT0003126	Hsf1	0	0	1	0
rno-miR-133b-3p	MIMAT0003126	Hsf2bp	0	0	1	0
rno-miR-133b-3p	MIMAT0003126	Hsp90aa1	0	0	1	0
rno-miR-133b-3p	MIMAT0003126	Hspa12a	0	0	1	0
rno-miR-133b-3p	MIMAT0003126	Hspa9	0	0	1	0
rno-miR-133b-3p	MIMAT0003126	Hspb6	0	0	1	0
rno-miR-133b-3p	MIMAT0003126	Hspb7	0	0	1	0
rno-miR-133b-3p	MIMAT0003126	Hspb8	0	0	1	0
rno-miR-133b-3p	MIMAT0003126	Htr2b	0	0	1	0
rno-miR-133b-3p	MIMAT0003126	Htr5a	0	0	1	0
rno-miR-133b-3p	MIMAT0003126	Htr5b	0	0	1	0
rno-miR-133b-3p	MIMAT0003126	Hus1	0	0	1	0
rno-miR-133b-3p	MIMAT0003126	Hyou1	0	0	1	0
rno-miR-133b-3p	MIMAT0003126	Ibsp	0	0	1	0
rno-miR-133b-3p	MIMAT0003126	Ibtk	0	0	1	0
rno-miR-133b-3p	MIMAT0003126	Icmt	0	0	1	0
rno-miR-133b-3p	MIMAT0003126	Id1	0	0	1	0
rno-miR-133b-3p	MIMAT0003126	Id4	0	0	1	0
rno-miR-133b-3p	MIMAT0003126	Ide	0	0	1	0
rno-miR-133b-3p	MIMAT0003126	Idh1	1	0	1	0
rno-miR-133b-3p	MIMAT0003126	Idh3B	0	0	1	0
rno-miR-133b-3p	MIMAT0003126	Idua	0	0	1	0
rno-miR-133b-3p	MIMAT0003126	Ier5l	0	0	1	0
rno-miR-133b-3p	MIMAT0003126	Ifi27	0	0	1	0
rno-miR-133b-3p	MIMAT0003126	Ifi44	1	0	1	0
rno-miR-133b-3p	MIMAT0003126	Ifit1	0	0	1	0
rno-miR-133b-3p	MIMAT0003126	Ifit2	1	0	1	1
rno-miR-133b-3p	MIMAT0003126	Ifnar1	0	0	1	0
rno-miR-133b-3p	MIMAT0003126	Ifngr1	0	0	1	0
rno-miR-133b-3p	MIMAT0003126	Ifnar2	0	0	1	0
rno-miR-133b-3p	MIMAT0003126	Ifngr2	0	0	1	0
rno-miR-133b-3p	MIMAT0003126	Ift20	0	0	1	0
rno-miR-133b-3p	MIMAT0003126	Ift88	1	0	1	0
rno-miR-133b-3p	MIMAT0003126	Igdcc3	0	0	1	0
rno-miR-133b-3p	MIMAT0003126	Igf2	0	0	1	0
rno-miR-133b-3p	MIMAT0003126	Igf2r	0	0	1	0
rno-miR-133b-3p	MIMAT0003126	Igfals	0	0	1	0
rno-miR-133b-3p	MIMAT0003126	Igfbp2	0	0	1	0
rno-miR-133b-3p	MIMAT0003126	Igfbp4	0	0	1	0
rno-miR-133b-3p	MIMAT0003126	Ighmbp2	0	0	1	0
rno-miR-133b-3p	MIMAT0003126	Iglon5	0	0	1	0
rno-miR-133b-3p	MIMAT0003126	Igsf11	0	0	1	0
rno-miR-133b-3p	MIMAT0003126	Igsf3	0	0	1	0
rno-miR-133b-3p	MIMAT0003126	Igsf9	0	0	1	0
rno-miR-133b-3p	MIMAT0003126	Ikbkap	0	0	1	0
rno-miR-133b-3p	MIMAT0003126	Ikbke	0	0	1	0
rno-miR-133b-3p	MIMAT0003126	Ikzf4	0	0	1	0
rno-miR-133b-3p	MIMAT0003126	Ikzf5	0	0	1	0
rno-miR-133b-3p	MIMAT0003126	Il11	0	0	1	0
rno-miR-133b-3p	MIMAT0003126	Il13ra1	0	0	1	0
rno-miR-133b-3p	MIMAT0003126	Il16	0	0	1	0
rno-miR-133b-3p	MIMAT0003126	Il17ra	0	0	0	1
rno-miR-133b-3p	MIMAT0003126	Il1a	0	0	1	0
rno-miR-133b-3p	MIMAT0003126	Il1rap	0	0	1	0
rno-miR-133b-3p	MIMAT0003126	Il1rl1	0	0	1	0
rno-miR-133b-3p	MIMAT0003126	Il1rn	0	0	1	0
rno-miR-133b-3p	MIMAT0003126	Il22ra2	0	0	1	0
rno-miR-133b-3p	MIMAT0003126	Il23a	0	0	1	0
rno-miR-133b-3p	MIMAT0003126	Il27ra	0	0	1	0
rno-miR-133b-3p	MIMAT0003126	Il2rb	0	0	1	0
rno-miR-133b-3p	MIMAT0003126	Il33	0	0	1	0
rno-miR-133b-3p	MIMAT0003126	Il34	0	0	1	0
rno-miR-133b-3p	MIMAT0003126	Il36rn	0	0	1	0
rno-miR-133b-3p	MIMAT0003126	Il4r	0	0	1	0
rno-miR-133b-3p	MIMAT0003126	Il6st	0	0	1	0
rno-miR-133b-3p	MIMAT0003126	Il7r	0	0	1	0
rno-miR-133b-3p	MIMAT0003126	Ildr1	0	0	1	0
rno-miR-133b-3p	MIMAT0003126	Ilf3	0	0	1	0
rno-miR-133b-3p	MIMAT0003126	Ilvbl	0	0	1	0
rno-miR-133b-3p	MIMAT0003126	Impad1	0	0	1	0
rno-miR-133b-3p	MIMAT0003126	Impdh1	0	0	1	0
rno-miR-133b-3p	MIMAT0003126	Impg2	0	0	1	0
rno-miR-133b-3p	MIMAT0003126	Ing4	0	0	1	0
rno-miR-133b-3p	MIMAT0003126	Inhbc	0	0	1	0
rno-miR-133b-3p	MIMAT0003126	Ino80c	0	0	1	0
rno-miR-133b-3p	MIMAT0003126	Ino80e	0	0	1	0
rno-miR-133b-3p	MIMAT0003126	Inpp4b	0	0	1	0
rno-miR-133b-3p	MIMAT0003126	Inpp5d	0	0	1	0
rno-miR-133b-3p	MIMAT0003126	Inpp5f	0	0	1	0
rno-miR-133b-3p	MIMAT0003126	Inppl1	0	0	1	0
rno-miR-133b-3p	MIMAT0003126	Insr	0	0	1	0
rno-miR-133b-3p	MIMAT0003126	Ints4	0	0	1	0
rno-miR-133b-3p	MIMAT0003126	Ints6	0	0	1	0
rno-miR-133b-3p	MIMAT0003126	Ints7	0	0	1	0
rno-miR-133b-3p	MIMAT0003126	Invs	0	0	1	0
rno-miR-133b-3p	MIMAT0003126	Ip6k1	0	0	1	0
rno-miR-133b-3p	MIMAT0003126	Ipmk	0	0	1	0
rno-miR-133b-3p	MIMAT0003126	Ipo7	0	0	1	0
rno-miR-133b-3p	MIMAT0003126	Iqcc	0	0	1	0
rno-miR-133b-3p	MIMAT0003126	Iqgap2	0	0	1	0
rno-miR-133b-3p	MIMAT0003126	Iqsec3	0	0	1	0
rno-miR-133b-3p	MIMAT0003126	Irak1	0	0	1	0
rno-miR-133b-3p	MIMAT0003126	Irak3	0	0	1	0
rno-miR-133b-3p	MIMAT0003126	Irf1	0	0	1	0
rno-miR-133b-3p	MIMAT0003126	Irf4	0	0	1	0
rno-miR-133b-3p	MIMAT0003126	Irf6	0	0	1	0
rno-miR-133b-3p	MIMAT0003126	Irs2	0	0	1	0
rno-miR-133b-3p	MIMAT0003126	Isca1	0	0	1	0
rno-miR-133b-3p	MIMAT0003126	Isoc1	0	0	1	0
rno-miR-133b-3p	MIMAT0003126	Ispd	0	0	1	0
rno-miR-133b-3p	MIMAT0003126	Ist1	0	0	1	0
rno-miR-133b-3p	MIMAT0003126	Itga10	0	0	1	0
rno-miR-133b-3p	MIMAT0003126	Itga11	0	0	1	0
rno-miR-133b-3p	MIMAT0003126	Itga5	0	0	1	0
rno-miR-133b-3p	MIMAT0003126	Itga8	1	0	1	0
rno-miR-133b-3p	MIMAT0003126	Itgb5	0	0	1	0
rno-miR-133b-3p	MIMAT0003126	Itih3	0	0	1	0
rno-miR-133b-3p	MIMAT0003126	Itm2c	0	0	1	0
rno-miR-133b-3p	MIMAT0003126	Itpka	0	0	1	0
rno-miR-133b-3p	MIMAT0003126	Itpr3	0	0	1	0
rno-miR-133b-3p	MIMAT0003126	Itprip	0	0	1	0
rno-miR-133b-3p	MIMAT0003126	Itpripl2	1	0	1	0
rno-miR-133b-3p	MIMAT0003126	Itsn1	0	0	1	0
rno-miR-133b-3p	MIMAT0003126	Iyd	0	0	1	0
rno-miR-133b-3p	MIMAT0003126	Jak2	0	0	1	0
rno-miR-133b-3p	MIMAT0003126	Jakmip3	0	0	1	0
rno-miR-133b-3p	MIMAT0003126	Jam3	0	0	1	0
rno-miR-133b-3p	MIMAT0003126	Jazf1	0	0	1	0
rno-miR-133b-3p	MIMAT0003126	Jmjd8	0	0	1	0
rno-miR-133b-3p	MIMAT0003126	Jph3	0	0	1	0
rno-miR-133b-3p	MIMAT0003126	Jun	0	0	1	0
rno-miR-133b-3p	MIMAT0003126	Jund	0	0	1	0
rno-miR-133b-3p	MIMAT0003126	Jup	1	0	1	0
rno-miR-133b-3p	MIMAT0003126	Kansl3	0	0	1	0
rno-miR-133b-3p	MIMAT0003126	Kat2a	0	0	1	0
rno-miR-133b-3p	MIMAT0003126	Kat5	0	0	1	0
rno-miR-133b-3p	MIMAT0003126	Kat6a	0	0	1	0
rno-miR-133b-3p	MIMAT0003126	Kat7	0	0	1	0
rno-miR-133b-3p	MIMAT0003126	Kazald1	0	0	1	0
rno-miR-133b-3p	MIMAT0003126	Kazn	0	0	1	0
rno-miR-133b-3p	MIMAT0003126	Kbtbd11	0	0	1	0
rno-miR-133b-3p	MIMAT0003126	Kbtbd4	0	0	1	0
rno-miR-133b-3p	MIMAT0003126	Kcna4	0	0	1	0
rno-miR-133b-3p	MIMAT0003126	Kcna6	1	0	1	0
rno-miR-133b-3p	MIMAT0003126	Kcna7	0	0	1	0
rno-miR-133b-3p	MIMAT0003126	Kcnb1	0	0	1	0
rno-miR-133b-3p	MIMAT0003126	Kcnc1	0	0	1	0
rno-miR-133b-3p	MIMAT0003126	Kcnc2	0	0	1	0
rno-miR-133b-3p	MIMAT0003126	Kcnc3	0	0	1	0
rno-miR-133b-3p	MIMAT0003126	Kcnd1	0	0	1	0
rno-miR-133b-3p	MIMAT0003126	Kcnd3	1	0	1	0
rno-miR-133b-3p	MIMAT0003126	Kcne3	0	0	1	0
rno-miR-133b-3p	MIMAT0003126	Kcng3	0	0	1	0
rno-miR-133b-3p	MIMAT0003126	Kcng4	0	0	1	0
rno-miR-133b-3p	MIMAT0003126	Kcnh1	0	0	1	0
rno-miR-133b-3p	MIMAT0003126	Kcnh2	0	0	1	0
rno-miR-133b-3p	MIMAT0003126	Kcnh8	0	0	1	0
rno-miR-133b-3p	MIMAT0003126	Kcnip2	0	0	1	0
rno-miR-133b-3p	MIMAT0003126	Kcnip3	0	0	1	0
rno-miR-133b-3p	MIMAT0003126	Kcnj12	0	0	1	0
rno-miR-133b-3p	MIMAT0003126	Kcnj14	0	0	1	0
rno-miR-133b-3p	MIMAT0003126	Kcnj3	0	0	1	0
rno-miR-133b-3p	MIMAT0003126	Kcnj4	0	0	1	0
rno-miR-133b-3p	MIMAT0003126	Kcnj6	0	0	1	0
rno-miR-133b-3p	MIMAT0003126	Kcnk10	0	0	1	0
rno-miR-133b-3p	MIMAT0003126	Kcnk1	0	0	1	0
rno-miR-133b-3p	MIMAT0003126	Kcnk13	0	0	1	0
rno-miR-133b-3p	MIMAT0003126	Kcnk15	0	0	1	0
rno-miR-133b-3p	MIMAT0003126	Kcnk16	0	0	1	0
rno-miR-133b-3p	MIMAT0003126	Kcnk3	0	0	1	0
rno-miR-133b-3p	MIMAT0003126	Kcnk5	0	0	1	0
rno-miR-133b-3p	MIMAT0003126	Kcnma1	0	0	1	0
rno-miR-133b-3p	MIMAT0003126	Kcnmb4	0	0	1	0
rno-miR-133b-3p	MIMAT0003126	Kcnn4	0	0	1	0
rno-miR-133b-3p	MIMAT0003126	Kcnq1	0	0	1	0
rno-miR-133b-3p	MIMAT0003126	Kcnq2	0	0	1	0
rno-miR-133b-3p	MIMAT0003126	Kcnq4	0	0	1	0
rno-miR-133b-3p	MIMAT0003126	Kcnv2	0	0	1	0
rno-miR-133b-3p	MIMAT0003126	Kctd10	0	0	1	0
rno-miR-133b-3p	MIMAT0003126	Kctd14	0	0	1	0
rno-miR-133b-3p	MIMAT0003126	Kctd17	0	0	1	0
rno-miR-133b-3p	MIMAT0003126	Kctd18	0	0	1	0
rno-miR-133b-3p	MIMAT0003126	Kctd19	0	0	1	0
rno-miR-133b-3p	MIMAT0003126	Kctd2	0	0	1	0
rno-miR-133b-3p	MIMAT0003126	Kctd5	0	0	1	0
rno-miR-133b-3p	MIMAT0003126	Kctd9	0	0	1	0
rno-miR-133b-3p	MIMAT0003126	Kdelc2	0	0	1	0
rno-miR-133b-3p	MIMAT0003126	Kdelr1	0	0	1	0
rno-miR-133b-3p	MIMAT0003126	Kdm2a	0	0	1	0
rno-miR-133b-3p	MIMAT0003126	Kdm4c	0	0	1	0
rno-miR-133b-3p	MIMAT0003126	Kdm5b	0	0	1	0
rno-miR-133b-3p	MIMAT0003126	Kdm8	0	0	1	0
rno-miR-133b-3p	MIMAT0003126	Kdsr	0	0	1	0
rno-miR-133b-3p	MIMAT0003126	Keap1	0	0	1	0
rno-miR-133b-3p	MIMAT0003126	Kera	0	0	1	0
rno-miR-133b-3p	MIMAT0003126	Khdrbs3	0	0	1	0
rno-miR-133b-3p	MIMAT0003126	Kif14	0	0	1	0
rno-miR-133b-3p	MIMAT0003126	Kif16b	0	0	1	0
rno-miR-133b-3p	MIMAT0003126	Kif1a	0	0	1	0
rno-miR-133b-3p	MIMAT0003126	Kif1b	0	0	1	0
rno-miR-133b-3p	MIMAT0003126	Kif1c	0	0	1	0
rno-miR-133b-3p	MIMAT0003126	Kif21a	0	0	1	0
rno-miR-133b-3p	MIMAT0003126	Kif26b	0	0	1	0
rno-miR-133b-3p	MIMAT0003126	Kif3b	0	0	1	0
rno-miR-133b-3p	MIMAT0003126	Kif4a	0	0	1	0
rno-miR-133b-3p	MIMAT0003126	Kif5a	0	0	1	0
rno-miR-133b-3p	MIMAT0003126	Kifap3	0	0	1	0
rno-miR-133b-3p	MIMAT0003126	Kifc2	0	0	1	0
rno-miR-133b-3p	MIMAT0003126	Kirrel3	0	0	1	0
rno-miR-133b-3p	MIMAT0003126	Kitlg	0	0	1	0
rno-miR-133b-3p	MIMAT0003126	Klc2	0	0	1	0
rno-miR-133b-3p	MIMAT0003126	Klc3	0	0	1	0
rno-miR-133b-3p	MIMAT0003126	Klf10	0	0	1	0
rno-miR-133b-3p	MIMAT0003126	Klf11	0	0	1	0
rno-miR-133b-3p	MIMAT0003126	Klf14	0	0	1	0
rno-miR-133b-3p	MIMAT0003126	Klf15	0	1	0	0
rno-miR-133b-3p	MIMAT0003126	Klf16	0	0	1	0
rno-miR-133b-3p	MIMAT0003126	Klf3	0	0	1	0
rno-miR-133b-3p	MIMAT0003126	Klf4	0	0	1	0
rno-miR-133b-3p	MIMAT0003126	Klf6	0	0	1	0
rno-miR-133b-3p	MIMAT0003126	Klf7	0	0	1	0
rno-miR-133b-3p	MIMAT0003126	Klf9	0	0	1	0
rno-miR-133b-3p	MIMAT0003126	Klhdc3	0	0	1	0
rno-miR-133b-3p	MIMAT0003126	Klhdc9	0	0	1	0
rno-miR-133b-3p	MIMAT0003126	Klhl13	0	0	1	0
rno-miR-133b-3p	MIMAT0003126	Klhl14	0	0	1	0
rno-miR-133b-3p	MIMAT0003126	Klhl20	0	0	1	0
rno-miR-133b-3p	MIMAT0003126	Klhl23	0	0	1	0
rno-miR-133b-3p	MIMAT0003126	Klhl24	0	0	1	0
rno-miR-133b-3p	MIMAT0003126	Klhl25	0	0	1	0
rno-miR-133b-3p	MIMAT0003126	Klhl26	0	0	1	0
rno-miR-133b-3p	MIMAT0003126	Klhl28	0	0	1	0
rno-miR-133b-3p	MIMAT0003126	Klhl29	0	0	1	0
rno-miR-133b-3p	MIMAT0003126	Klhl31	0	0	1	0
rno-miR-133b-3p	MIMAT0003126	Klhl34	0	0	1	0
rno-miR-133b-3p	MIMAT0003126	Klhl42	0	0	1	0
rno-miR-133b-3p	MIMAT0003126	Klhl5	0	0	1	0
rno-miR-133b-3p	MIMAT0003126	Klhl7	0	0	1	0
rno-miR-133b-3p	MIMAT0003126	Klk7	0	0	1	0
rno-miR-133b-3p	MIMAT0003126	Klrk1	0	0	1	0
rno-miR-133b-3p	MIMAT0003126	Kmt2a	0	0	1	0
rno-miR-133b-3p	MIMAT0003126	Kmt2c	0	0	1	0
rno-miR-133b-3p	MIMAT0003126	Kndc1	0	0	1	0
rno-miR-133b-3p	MIMAT0003126	Kpna4	0	0	1	0
rno-miR-133b-3p	MIMAT0003126	Kpna6	0	0	1	0
rno-miR-133b-3p	MIMAT0003126	Krcc1	0	0	1	0
rno-miR-133b-3p	MIMAT0003126	Kremen2	0	0	1	0
rno-miR-133b-3p	MIMAT0003126	Krt18	0	0	1	0
rno-miR-133b-3p	MIMAT0003126	Krt71	0	0	1	0
rno-miR-133b-3p	MIMAT0003126	Krt8	0	0	1	0
rno-miR-133b-3p	MIMAT0003126	Krtap7-1	0	0	1	0
rno-miR-133b-3p	MIMAT0003126	Kxd1	0	0	1	0
rno-miR-133b-3p	MIMAT0003126	Ky	0	0	1	0
rno-miR-133b-3p	MIMAT0003126	L1cam	0	0	1	0
rno-miR-133b-3p	MIMAT0003126	L3mbtl2	0	0	1	0
rno-miR-133b-3p	MIMAT0003126	L3mbtl3	0	0	1	0
rno-miR-133b-3p	MIMAT0003126	Lage3	0	0	1	0
rno-miR-133b-3p	MIMAT0003126	Lama1	0	0	1	0
rno-miR-133b-3p	MIMAT0003126	Lama4	0	0	1	0
rno-miR-133b-3p	MIMAT0003126	Lamb1	0	0	1	0
rno-miR-133b-3p	MIMAT0003126	Lamb3	0	0	1	0
rno-miR-133b-3p	MIMAT0003126	Lamc1	0	0	1	0
rno-miR-133b-3p	MIMAT0003126	Lamc3	0	0	1	0
rno-miR-133b-3p	MIMAT0003126	Lamp5	0	0	1	0
rno-miR-133b-3p	MIMAT0003126	Lamtor1	0	0	1	0
rno-miR-133b-3p	MIMAT0003126	Lancl2	1	0	1	0
rno-miR-133b-3p	MIMAT0003126	Lap3	0	0	1	0
rno-miR-133b-3p	MIMAT0003126	Laptm4b	0	0	1	0
rno-miR-133b-3p	MIMAT0003126	Laptm5	0	0	1	0
rno-miR-133b-3p	MIMAT0003126	Large	0	0	1	0
rno-miR-133b-3p	MIMAT0003126	Lars2	0	0	1	0
rno-miR-133b-3p	MIMAT0003126	Lasp1	1	0	1	0
rno-miR-133b-3p	MIMAT0003126	Lbx1	0	0	1	0
rno-miR-133b-3p	MIMAT0003126	Lcorl	0	0	1	0
rno-miR-133b-3p	MIMAT0003126	Lcp1	0	0	1	0
rno-miR-133b-3p	MIMAT0003126	Ldlr	0	0	1	0
rno-miR-133b-3p	MIMAT0003126	Ldlrad3	0	0	1	0
rno-miR-133b-3p	MIMAT0003126	Ldlrap1	1	0	1	0
rno-miR-133b-3p	MIMAT0003126	Lefty2	0	0	1	0
rno-miR-133b-3p	MIMAT0003126	Leng1	0	0	1	0
rno-miR-133b-3p	MIMAT0003126	Leng8	0	0	1	0
rno-miR-133b-3p	MIMAT0003126	Lep	0	0	1	0
rno-miR-133b-3p	MIMAT0003126	Leprel2	0	0	1	0
rno-miR-133b-3p	MIMAT0003126	Leprot	0	0	1	0
rno-miR-133b-3p	MIMAT0003126	Letmd1	0	0	1	0
rno-miR-133b-3p	MIMAT0003126	Lgals12	0	0	1	0
rno-miR-133b-3p	MIMAT0003126	Lgi2	0	0	1	0
rno-miR-133b-3p	MIMAT0003126	Lhfp	0	0	1	0
rno-miR-133b-3p	MIMAT0003126	Lhfpl2	0	0	1	0
rno-miR-133b-3p	MIMAT0003126	Lhfpl3	0	0	1	0
rno-miR-133b-3p	MIMAT0003126	Lhx5	1	0	1	0
rno-miR-133b-3p	MIMAT0003126	Lhx6	0	0	1	0
rno-miR-133b-3p	MIMAT0003126	Lig3	0	0	1	0
rno-miR-133b-3p	MIMAT0003126	Lim2	0	0	1	0
rno-miR-133b-3p	MIMAT0003126	Lima1	0	0	1	0
rno-miR-133b-3p	MIMAT0003126	Limk1	0	0	1	0
rno-miR-133b-3p	MIMAT0003126	Limk2	0	0	1	0
rno-miR-133b-3p	MIMAT0003126	Lin52	0	0	1	0
rno-miR-133b-3p	MIMAT0003126	Lin54	0	0	1	0
rno-miR-133b-3p	MIMAT0003126	Lingo4	0	0	1	0
rno-miR-133b-3p	MIMAT0003126	Lipt1	0	0	1	0
rno-miR-133b-3p	MIMAT0003126	Lipt2	0	0	1	0
rno-miR-133b-3p	MIMAT0003126	Lman2	0	0	1	0
rno-miR-133b-3p	MIMAT0003126	Lmln	0	0	1	0
rno-miR-133b-3p	MIMAT0003126	Lmnb2	0	0	1	0
rno-miR-133b-3p	MIMAT0003126	Lmod1	0	0	1	0
rno-miR-133b-3p	MIMAT0003126	Lmx1a	0	0	1	0
rno-miR-133b-3p	MIMAT0003126	Lmx1b	0	0	1	0
rno-miR-133b-3p	MIMAT0003126	Lnx2	0	0	1	0
rno-miR-133b-3p	MIMAT0003126	LOC100125362	0	0	1	0
rno-miR-133b-3p	MIMAT0003126	LOC100233176	0	0	1	0
rno-miR-133b-3p	MIMAT0003126	LOC100271845	0	0	1	0
rno-miR-133b-3p	MIMAT0003126	LOC100302372	0	0	1	0
rno-miR-133b-3p	MIMAT0003126	LOC100302465	0	0	1	0
rno-miR-133b-3p	MIMAT0003126	LOC100359496	0	0	1	0
rno-miR-133b-3p	MIMAT0003126	LOC100359583	0	0	1	0
rno-miR-133b-3p	MIMAT0003126	LOC100359668	0	0	1	0
rno-miR-133b-3p	MIMAT0003126	LOC100359930	0	0	1	0
rno-miR-133b-3p	MIMAT0003126	LOC100360087	0	0	1	0
rno-miR-133b-3p	MIMAT0003126	LOC100360120	0	0	1	0
rno-miR-133b-3p	MIMAT0003126	LOC100360150	0	0	1	0
rno-miR-133b-3p	MIMAT0003126	LOC100360180	0	0	1	0
rno-miR-133b-3p	MIMAT0003126	LOC100360218	0	0	1	0
rno-miR-133b-3p	MIMAT0003126	LOC100360413	0	0	1	0
rno-miR-133b-3p	MIMAT0003126	LOC100360470	0	0	1	0
rno-miR-133b-3p	MIMAT0003126	LOC100360606	0	0	1	0
rno-miR-133b-3p	MIMAT0003126	LOC100360835	0	0	1	0
rno-miR-133b-3p	MIMAT0003126	LOC100361476	0	0	1	0
rno-miR-133b-3p	MIMAT0003126	LOC100361558	0	0	1	0
rno-miR-133b-3p	MIMAT0003126	LOC100361584	0	0	1	0
rno-miR-133b-3p	MIMAT0003126	LOC100361898	0	0	1	0
rno-miR-133b-3p	MIMAT0003126	LOC100362113	0	0	1	0
rno-miR-133b-3p	MIMAT0003126	LOC100362202	0	0	1	0
rno-miR-133b-3p	MIMAT0003126	LOC100362384	0	0	1	0
rno-miR-133b-3p	MIMAT0003126	LOC100362453	0	0	1	0
rno-miR-133b-3p	MIMAT0003126	LOC100362895	0	0	1	0
rno-miR-133b-3p	MIMAT0003126	LOC100363177	0	0	1	0
rno-miR-133b-3p	MIMAT0003126	LOC100363275	0	0	1	0
rno-miR-133b-3p	MIMAT0003126	LOC100363509	0	0	1	0
rno-miR-133b-3p	MIMAT0003126	LOC100363708	0	0	1	0
rno-miR-133b-3p	MIMAT0003126	LOC100364138	0	0	1	0
rno-miR-133b-3p	MIMAT0003126	LOC100364156	0	0	1	0
rno-miR-133b-3p	MIMAT0003126	LOC100364391	0	0	1	0
rno-miR-133b-3p	MIMAT0003126	LOC100365259	0	0	1	0
rno-miR-133b-3p	MIMAT0003126	LOC100365289	0	0	1	0
rno-miR-133b-3p	MIMAT0003126	LOC100365773	0	0	1	0
rno-miR-133b-3p	MIMAT0003126	LOC100365935	0	0	1	0
rno-miR-133b-3p	MIMAT0003126	LOC100365958	0	0	1	0
rno-miR-133b-3p	MIMAT0003126	LOC100909443	0	0	1	0
rno-miR-133b-3p	MIMAT0003126	LOC100909490	0	0	1	0
rno-miR-133b-3p	MIMAT0003126	LOC100909580	0	0	1	0
rno-miR-133b-3p	MIMAT0003126	LOC100909594	0	0	1	0
rno-miR-133b-3p	MIMAT0003126	LOC100909595	0	0	1	0
rno-miR-133b-3p	MIMAT0003126	LOC100909604	0	0	1	0
rno-miR-133b-3p	MIMAT0003126	LOC100909645	0	0	1	0
rno-miR-133b-3p	MIMAT0003126	LOC100909840	0	0	1	0
rno-miR-133b-3p	MIMAT0003126	LOC100909962	0	0	1	0
rno-miR-133b-3p	MIMAT0003126	LOC100909997	0	0	1	0
rno-miR-133b-3p	MIMAT0003126	LOC100910007	0	0	1	0
rno-miR-133b-3p	MIMAT0003126	LOC100910098	0	0	1	0
rno-miR-133b-3p	MIMAT0003126	LOC100910121	0	0	1	0
rno-miR-133b-3p	MIMAT0003126	LOC100910122	0	0	1	0
rno-miR-133b-3p	MIMAT0003126	LOC100910156	0	0	1	0
rno-miR-133b-3p	MIMAT0003126	LOC100910195	0	0	1	0
rno-miR-133b-3p	MIMAT0003126	LOC100910212	0	0	1	0
rno-miR-133b-3p	MIMAT0003126	LOC100910275	0	0	1	0
rno-miR-133b-3p	MIMAT0003126	LOC100910284	0	0	1	0
rno-miR-133b-3p	MIMAT0003126	LOC100910289	0	0	1	0
rno-miR-133b-3p	MIMAT0003126	LOC100910298	0	0	1	0
rno-miR-133b-3p	MIMAT0003126	LOC100910345	0	0	1	0
rno-miR-133b-3p	MIMAT0003126	LOC100910472	0	0	1	0
rno-miR-133b-3p	MIMAT0003126	LOC100910497	0	0	1	0
rno-miR-133b-3p	MIMAT0003126	LOC100910521	0	0	1	0
rno-miR-133b-3p	MIMAT0003126	LOC100910557	0	0	1	0
rno-miR-133b-3p	MIMAT0003126	LOC100910572	0	0	1	0
rno-miR-133b-3p	MIMAT0003126	LOC100910669	0	0	1	0
rno-miR-133b-3p	MIMAT0003126	LOC100910681	0	0	1	0
rno-miR-133b-3p	MIMAT0003126	LOC100910695	0	0	1	0
rno-miR-133b-3p	MIMAT0003126	LOC100910729	0	0	1	0
rno-miR-133b-3p	MIMAT0003126	LOC100910732	0	0	1	0
rno-miR-133b-3p	MIMAT0003126	LOC100910735	0	0	1	0
rno-miR-133b-3p	MIMAT0003126	LOC100910780	0	0	1	0
rno-miR-133b-3p	MIMAT0003126	LOC100910854	0	0	1	0
rno-miR-133b-3p	MIMAT0003126	LOC100910855	0	0	1	0
rno-miR-133b-3p	MIMAT0003126	LOC100910872	0	0	1	0
rno-miR-133b-3p	MIMAT0003126	LOC100910875	0	0	1	0
rno-miR-133b-3p	MIMAT0003126	LOC100910881	0	0	1	0
rno-miR-133b-3p	MIMAT0003126	LOC100910929	0	0	1	0
rno-miR-133b-3p	MIMAT0003126	LOC100910934	0	0	1	0
rno-miR-133b-3p	MIMAT0003126	LOC100910990	0	0	1	0
rno-miR-133b-3p	MIMAT0003126	LOC100911029	0	0	1	0
rno-miR-133b-3p	MIMAT0003126	LOC100911033	0	0	1	0
rno-miR-133b-3p	MIMAT0003126	LOC100911034	0	0	1	0
[truncated: 2,526 more rows]
