# Supplementary material for: Characteristics of phosgene aspiration lung injury analyzed based on transcriptomics and proteomics
Source: Front Genet. 2024 May 17;15:1393665. doi: 10.3389/fgene.2024.1393665 (PMC11140124; doi:10.3389/fgene.2024.1393665)
Supplement: Supplementary file 1 [file Presentation1.zip › Data/microRN/miR_target/Control--Treatment/result/rno-miR-155-3p/rno-miR-155-3p.candidategene.xls]

miRNA	ID	Gene	miRDB	miRTarBase	miRWalk	TargetScan
rno-miR-155-3p	MIMAT0030410	Abr	1	0	1	1
rno-miR-155-3p	MIMAT0030410	Adarb1	1	0	1	1
rno-miR-155-3p	MIMAT0030410	Aqp4	1	0	1	1
rno-miR-155-3p	MIMAT0030410	Atp1a1	1	0	1	1
rno-miR-155-3p	MIMAT0030410	Bicd2	1	0	1	1
rno-miR-155-3p	MIMAT0030410	Bmx	1	0	1	1
rno-miR-155-3p	MIMAT0030410	Ccl7	1	0	1	1
rno-miR-155-3p	MIMAT0030410	Cebpg	1	0	1	1
rno-miR-155-3p	MIMAT0030410	Cmtr2	1	0	1	1
rno-miR-155-3p	MIMAT0030410	Ctnnd1	1	0	1	1
rno-miR-155-3p	MIMAT0030410	Efemp1	1	0	1	1
rno-miR-155-3p	MIMAT0030410	Eral1	1	0	1	1
rno-miR-155-3p	MIMAT0030410	Fam160a1	1	0	1	1
rno-miR-155-3p	MIMAT0030410	Fam219a	1	0	1	1
rno-miR-155-3p	MIMAT0030410	Fam91a1	1	0	1	1
rno-miR-155-3p	MIMAT0030410	Fem1a	1	0	1	1
rno-miR-155-3p	MIMAT0030410	Fmr1	1	0	1	1
rno-miR-155-3p	MIMAT0030410	Frk	1	0	1	1
rno-miR-155-3p	MIMAT0030410	Gas2	1	0	1	1
rno-miR-155-3p	MIMAT0030410	Glt8d1	1	0	1	1
rno-miR-155-3p	MIMAT0030410	Glud1	1	0	1	1
rno-miR-155-3p	MIMAT0030410	Gnai3	1	0	1	1
rno-miR-155-3p	MIMAT0030410	Golim4	1	0	1	1
rno-miR-155-3p	MIMAT0030410	Gpc3	1	0	1	1
rno-miR-155-3p	MIMAT0030410	Gpr158	1	0	1	1
rno-miR-155-3p	MIMAT0030410	Gpx2	1	0	1	1
rno-miR-155-3p	MIMAT0030410	Heca	1	0	1	1
rno-miR-155-3p	MIMAT0030410	Hipk1	1	0	1	1
rno-miR-155-3p	MIMAT0030410	Hmgcs1	1	0	1	1
rno-miR-155-3p	MIMAT0030410	Hnrnpk	1	0	1	1
rno-miR-155-3p	MIMAT0030410	Hspa12a	1	0	1	1
rno-miR-155-3p	MIMAT0030410	Htatsf1	1	0	1	1
rno-miR-155-3p	MIMAT0030410	Igf2	1	0	1	1
rno-miR-155-3p	MIMAT0030410	Kdm2b	1	0	1	1
rno-miR-155-3p	MIMAT0030410	Maea	1	0	1	1
rno-miR-155-3p	MIMAT0030410	Man1a2	1	0	1	1
rno-miR-155-3p	MIMAT0030410	Mapkapk3	1	0	1	1
rno-miR-155-3p	MIMAT0030410	Mettl9	1	0	1	1
rno-miR-155-3p	MIMAT0030410	Mmachc	1	0	1	1
rno-miR-155-3p	MIMAT0030410	Nbr1	1	0	1	1
rno-miR-155-3p	MIMAT0030410	Nek8	1	0	1	1
rno-miR-155-3p	MIMAT0030410	Oxr1	1	0	1	1
rno-miR-155-3p	MIMAT0030410	Pdyn	1	0	1	1
rno-miR-155-3p	MIMAT0030410	Pex11a	1	0	1	1
rno-miR-155-3p	MIMAT0030410	Phf8	1	0	1	1
rno-miR-155-3p	MIMAT0030410	Polr2g	1	0	1	1
rno-miR-155-3p	MIMAT0030410	Ppp6c	1	0	1	1
rno-miR-155-3p	MIMAT0030410	Prkar2b	1	0	1	1
rno-miR-155-3p	MIMAT0030410	Ptn	1	0	1	1
rno-miR-155-3p	MIMAT0030410	Rab15	1	0	1	1
rno-miR-155-3p	MIMAT0030410	Rai2	1	0	1	1
rno-miR-155-3p	MIMAT0030410	Ranbp6	1	0	1	1
rno-miR-155-3p	MIMAT0030410	Rere	1	0	1	1
rno-miR-155-3p	MIMAT0030410	Rfx7	1	0	1	1
rno-miR-155-3p	MIMAT0030410	S1pr5	1	0	1	1
rno-miR-155-3p	MIMAT0030410	Sdhaf2	1	0	1	1
rno-miR-155-3p	MIMAT0030410	Slc25a3	1	0	1	1
rno-miR-155-3p	MIMAT0030410	Slc31a2	1	0	1	1
rno-miR-155-3p	MIMAT0030410	Slc9a5	1	0	1	1
rno-miR-155-3p	MIMAT0030410	Slitrk1	1	0	1	1
rno-miR-155-3p	MIMAT0030410	Smndc1	1	0	1	1
rno-miR-155-3p	MIMAT0030410	Sntb1	1	0	1	1
rno-miR-155-3p	MIMAT0030410	Sord	1	0	1	1
rno-miR-155-3p	MIMAT0030410	Spta1	1	0	1	1
rno-miR-155-3p	MIMAT0030410	Srpk3	1	0	1	1
rno-miR-155-3p	MIMAT0030410	St3gal4	1	0	1	1
rno-miR-155-3p	MIMAT0030410	Tmem129	1	0	1	1
rno-miR-155-3p	MIMAT0030410	Tmem165	1	0	1	1
rno-miR-155-3p	MIMAT0030410	Tnrc6b	1	0	1	1
rno-miR-155-3p	MIMAT0030410	Trim6	1	0	1	1
rno-miR-155-3p	MIMAT0030410	Twistnb	1	0	1	1
rno-miR-155-3p	MIMAT0030410	Uba2	1	0	1	1
rno-miR-155-3p	MIMAT0030410	Ulk2	1	0	1	1
rno-miR-155-3p	MIMAT0030410	Usp13	1	0	1	1
rno-miR-155-3p	MIMAT0030410	Usp49	1	0	1	1
rno-miR-155-3p	MIMAT0030410	Wdr37	1	0	1	1
rno-miR-155-3p	MIMAT0030410	Wdyhv1	1	0	1	1
rno-miR-155-3p	MIMAT0030410	Wnt3	1	0	1	1
rno-miR-155-3p	MIMAT0030410	Ywhab	1	0	1	1
rno-miR-155-3p	MIMAT0030410	Ywhaq	1	0	1	1
rno-miR-155-3p	MIMAT0030410	Zcchc7	1	0	1	1
rno-miR-155-3p	MIMAT0030410	Zfand5	1	0	1	1
rno-miR-155-3p	MIMAT0030410	Zfyve16	1	0	1	1
rno-miR-155-3p	MIMAT0030410	Zmynd11	1	0	1	1
