# Supplementary material for: Characteristics of phosgene aspiration lung injury analyzed based on transcriptomics and proteomics
Source: Front Genet. 2024 May 17;15:1393665. doi: 10.3389/fgene.2024.1393665 (PMC11140124; doi:10.3389/fgene.2024.1393665)
Supplement: Supplementary file 1 [file Presentation1.zip › Data/microRN/miR_target/Control--Treatment/result/rno-miR-155-3p/rno-miR-155-3p.xls]

miRNA	ID	Gene	miRDB	miRTarBase	miRWalk	TargetScan
rno-miR-155-3p	MIMAT0030410	A3galt2	0	0	1	0
rno-miR-155-3p	MIMAT0030410	Aak1	0	0	1	0
rno-miR-155-3p	MIMAT0030410	Aadacl3	0	0	0	1
rno-miR-155-3p	MIMAT0030410	Aarsd1	0	0	1	0
rno-miR-155-3p	MIMAT0030410	Aatk	0	0	1	0
rno-miR-155-3p	MIMAT0030410	Abca13	0	0	0	1
rno-miR-155-3p	MIMAT0030410	Abcb11	0	0	0	1
rno-miR-155-3p	MIMAT0030410	Abcb7	0	0	0	1
rno-miR-155-3p	MIMAT0030410	Abcc5	0	0	1	1
rno-miR-155-3p	MIMAT0030410	Abcc9	0	0	1	0
rno-miR-155-3p	MIMAT0030410	Abcg1	0	0	0	1
rno-miR-155-3p	MIMAT0030410	Abcd1	0	0	0	1
rno-miR-155-3p	MIMAT0030410	Abcg4	0	0	1	0
rno-miR-155-3p	MIMAT0030410	Abcg8	0	0	1	0
rno-miR-155-3p	MIMAT0030410	Abhd14b	0	0	1	0
rno-miR-155-3p	MIMAT0030410	Abi2	0	0	0	1
rno-miR-155-3p	MIMAT0030410	Abi3	0	0	1	1
rno-miR-155-3p	MIMAT0030410	Abl2	0	0	0	1
rno-miR-155-3p	MIMAT0030410	Abr	1	0	1	1
rno-miR-155-3p	MIMAT0030410	Ablim3	0	0	0	1
rno-miR-155-3p	MIMAT0030410	Abracl	0	0	0	1
rno-miR-155-3p	MIMAT0030410	AC007040.11	0	0	0	1
rno-miR-155-3p	MIMAT0030410	AC006486.1	0	0	0	1
rno-miR-155-3p	MIMAT0030410	AC007390.5	0	0	0	1
rno-miR-155-3p	MIMAT0030410	AC007421.1	0	0	0	1
rno-miR-155-3p	MIMAT0030410	AC008964.1	0	0	0	1
rno-miR-155-3p	MIMAT0030410	AC012215.1	0	0	0	1
rno-miR-155-3p	MIMAT0030410	AC027763.2	0	0	0	1
rno-miR-155-3p	MIMAT0030410	Acadsb	0	0	0	1
rno-miR-155-3p	MIMAT0030410	Accsl	1	0	1	0
rno-miR-155-3p	MIMAT0030410	Ace2	0	0	0	1
rno-miR-155-3p	MIMAT0030410	Acer2	0	0	1	1
rno-miR-155-3p	MIMAT0030410	Acer3	0	0	1	0
rno-miR-155-3p	MIMAT0030410	Acot2	0	0	1	0
rno-miR-155-3p	MIMAT0030410	Acot1	1	0	1	0
rno-miR-155-3p	MIMAT0030410	Acox1	0	0	0	1
rno-miR-155-3p	MIMAT0030410	Acoxl	0	0	1	0
rno-miR-155-3p	MIMAT0030410	Acp6	0	0	0	1
rno-miR-155-3p	MIMAT0030410	ACPL2	0	0	0	1
rno-miR-155-3p	MIMAT0030410	Acpl2	0	0	1	0
rno-miR-155-3p	MIMAT0030410	Acsbg2	0	0	1	0
rno-miR-155-3p	MIMAT0030410	Acsl3	0	0	0	1
rno-miR-155-3p	MIMAT0030410	Acsl6	0	0	0	1
rno-miR-155-3p	MIMAT0030410	Acsm3	0	0	1	1
rno-miR-155-3p	MIMAT0030410	Acsm5	0	0	0	1
rno-miR-155-3p	MIMAT0030410	Actc1	0	0	0	1
rno-miR-155-3p	MIMAT0030410	Acss2	0	0	1	1
rno-miR-155-3p	MIMAT0030410	Actr5	0	0	1	0
rno-miR-155-3p	MIMAT0030410	Actr1a	0	0	1	1
rno-miR-155-3p	MIMAT0030410	Acvr1b	0	0	0	1
rno-miR-155-3p	MIMAT0030410	Actr8	0	0	0	1
rno-miR-155-3p	MIMAT0030410	Acvr2b	0	0	0	1
rno-miR-155-3p	MIMAT0030410	Adam10	1	0	0	1
rno-miR-155-3p	MIMAT0030410	Adam19	0	0	1	1
rno-miR-155-3p	MIMAT0030410	Adamts16	0	0	0	1
rno-miR-155-3p	MIMAT0030410	Adamdec1	0	0	1	1
rno-miR-155-3p	MIMAT0030410	Adamts1	0	0	0	1
rno-miR-155-3p	MIMAT0030410	Adamts12	0	0	1	0
rno-miR-155-3p	MIMAT0030410	Adamts4	0	0	1	1
rno-miR-155-3p	MIMAT0030410	Adarb1	1	0	1	1
rno-miR-155-3p	MIMAT0030410	Adnp2	0	0	0	1
rno-miR-155-3p	MIMAT0030410	Adcyap1r1	0	0	1	1
rno-miR-155-3p	MIMAT0030410	Add1	0	0	1	1
rno-miR-155-3p	MIMAT0030410	Add2	0	0	0	1
rno-miR-155-3p	MIMAT0030410	Adnp	0	0	1	0
rno-miR-155-3p	MIMAT0030410	Adra2b	0	0	1	0
rno-miR-155-3p	MIMAT0030410	ADRBK2	0	0	0	1
rno-miR-155-3p	MIMAT0030410	Aen	0	0	1	0
rno-miR-155-3p	MIMAT0030410	Aff2	0	0	0	1
rno-miR-155-3p	MIMAT0030410	Aff3	0	0	0	1
rno-miR-155-3p	MIMAT0030410	Aff4	0	0	1	1
rno-miR-155-3p	MIMAT0030410	Agap1	0	0	1	0
rno-miR-155-3p	MIMAT0030410	AGAP2-AS1	0	0	0	1
rno-miR-155-3p	MIMAT0030410	Agap2	0	0	0	1
rno-miR-155-3p	MIMAT0030410	Agfg2	0	0	1	0
rno-miR-155-3p	MIMAT0030410	Aggf1	0	0	0	1
rno-miR-155-3p	MIMAT0030410	Ago1	0	0	1	1
rno-miR-155-3p	MIMAT0030410	Ago2	0	0	0	1
rno-miR-155-3p	MIMAT0030410	Agps	0	0	0	1
rno-miR-155-3p	MIMAT0030410	Agpat3	0	0	1	1
rno-miR-155-3p	MIMAT0030410	Ahcyl1	0	0	1	0
rno-miR-155-3p	MIMAT0030410	Agtpbp1	0	0	0	1
rno-miR-155-3p	MIMAT0030410	Ahnak2	0	0	0	1
rno-miR-155-3p	MIMAT0030410	Ahrr	0	0	1	1
rno-miR-155-3p	MIMAT0030410	Ahsa2	0	0	1	0
rno-miR-155-3p	MIMAT0030410	Aif1l	0	0	1	0
rno-miR-155-3p	MIMAT0030410	Aida	0	0	0	1
rno-miR-155-3p	MIMAT0030410	Aifm1	0	0	1	0
rno-miR-155-3p	MIMAT0030410	Aifm2	0	0	1	0
rno-miR-155-3p	MIMAT0030410	Aip	0	0	1	1
rno-miR-155-3p	MIMAT0030410	Ajap1	0	0	0	1
rno-miR-155-3p	MIMAT0030410	Ak4	0	0	0	1
rno-miR-155-3p	MIMAT0030410	Ak1	0	0	1	0
rno-miR-155-3p	MIMAT0030410	Ak5	0	0	1	0
rno-miR-155-3p	MIMAT0030410	Ak7	0	0	1	1
rno-miR-155-3p	MIMAT0030410	Akap11	0	0	1	1
rno-miR-155-3p	MIMAT0030410	Akr1d1	0	0	1	0
rno-miR-155-3p	MIMAT0030410	Akirin1	0	0	0	1
rno-miR-155-3p	MIMAT0030410	Akr1c14	0	0	1	0
rno-miR-155-3p	MIMAT0030410	Akt1s1	0	0	1	0
rno-miR-155-3p	MIMAT0030410	Akt3	0	0	0	1
rno-miR-155-3p	MIMAT0030410	AL009178.1	0	0	0	1
rno-miR-155-3p	MIMAT0030410	Aldh18a1	0	0	1	1
rno-miR-155-3p	MIMAT0030410	Aldh5a1	0	0	0	1
rno-miR-155-3p	MIMAT0030410	Alg2	0	0	1	0
rno-miR-155-3p	MIMAT0030410	ALG10B	0	0	0	1
rno-miR-155-3p	MIMAT0030410	Alg5	0	0	1	0
rno-miR-155-3p	MIMAT0030410	Alkbh4	0	0	1	0
rno-miR-155-3p	MIMAT0030410	Alkbh5	0	0	0	1
rno-miR-155-3p	MIMAT0030410	Alkbh7	0	0	1	1
rno-miR-155-3p	MIMAT0030410	Alx3	0	0	1	0
rno-miR-155-3p	MIMAT0030410	Amfr	0	0	1	0
rno-miR-155-3p	MIMAT0030410	Amer2	0	0	0	1
rno-miR-155-3p	MIMAT0030410	Amigo2	0	0	1	1
rno-miR-155-3p	MIMAT0030410	Ammecr1	0	0	1	1
rno-miR-155-3p	MIMAT0030410	Anapc11	0	0	1	0
rno-miR-155-3p	MIMAT0030410	Ammecr1l	0	0	1	1
rno-miR-155-3p	MIMAT0030410	Amot	0	0	1	1
rno-miR-155-3p	MIMAT0030410	Amotl1	0	0	0	1
rno-miR-155-3p	MIMAT0030410	Ampd3	0	0	1	1
rno-miR-155-3p	MIMAT0030410	Angptl3	0	0	0	1
rno-miR-155-3p	MIMAT0030410	Angpt1	0	0	0	1
rno-miR-155-3p	MIMAT0030410	Angptl4	0	0	1	0
rno-miR-155-3p	MIMAT0030410	ANGPTL7	0	0	0	1
rno-miR-155-3p	MIMAT0030410	Ankh	0	0	0	1
rno-miR-155-3p	MIMAT0030410	Ankle2	0	0	0	1
rno-miR-155-3p	MIMAT0030410	Ankrd12	0	0	1	0
rno-miR-155-3p	MIMAT0030410	ANKRD32	0	0	0	1
rno-miR-155-3p	MIMAT0030410	Ankrd33b	0	0	0	1
rno-miR-155-3p	MIMAT0030410	Ankrd34a	0	0	1	0
rno-miR-155-3p	MIMAT0030410	Ankrd40	0	0	1	0
rno-miR-155-3p	MIMAT0030410	Ankrd45	0	0	0	1
rno-miR-155-3p	MIMAT0030410	Ankrd49	0	0	0	1
rno-miR-155-3p	MIMAT0030410	Ankrd52	0	0	0	1
rno-miR-155-3p	MIMAT0030410	Ankrd54	0	0	1	0
rno-miR-155-3p	MIMAT0030410	Ankrd6	0	0	1	0
rno-miR-155-3p	MIMAT0030410	Ankrd63	0	0	1	1
rno-miR-155-3p	MIMAT0030410	Anks6	0	0	1	0
rno-miR-155-3p	MIMAT0030410	Ano5	0	0	0	1
rno-miR-155-3p	MIMAT0030410	Ano10	0	0	0	1
rno-miR-155-3p	MIMAT0030410	Ano6	0	0	1	1
rno-miR-155-3p	MIMAT0030410	Anp32e	0	0	1	0
rno-miR-155-3p	MIMAT0030410	Anxa1	0	0	1	1
rno-miR-155-3p	MIMAT0030410	Antxr2	0	0	1	0
rno-miR-155-3p	MIMAT0030410	Anxa3	0	0	1	0
rno-miR-155-3p	MIMAT0030410	Ap1g1	0	0	0	1
rno-miR-155-3p	MIMAT0030410	Ap1ar	0	0	1	0
rno-miR-155-3p	MIMAT0030410	Ap3b2	0	0	0	1
rno-miR-155-3p	MIMAT0030410	Ap5z1	0	0	0	1
rno-miR-155-3p	MIMAT0030410	Apbb1	0	0	1	0
rno-miR-155-3p	MIMAT0030410	Apbb2	0	0	1	1
rno-miR-155-3p	MIMAT0030410	Apc	0	0	0	1
rno-miR-155-3p	MIMAT0030410	Apex2	0	0	1	0
rno-miR-155-3p	MIMAT0030410	Apcdd1l	0	0	1	0
rno-miR-155-3p	MIMAT0030410	Aplnr	0	0	1	0
rno-miR-155-3p	MIMAT0030410	Apoa1	0	0	0	1
rno-miR-155-3p	MIMAT0030410	Apob	0	0	1	0
rno-miR-155-3p	MIMAT0030410	Apol11a	0	0	1	0
rno-miR-155-3p	MIMAT0030410	Apol9a	0	0	1	0
rno-miR-155-3p	MIMAT0030410	Apold1	0	0	1	1
rno-miR-155-3p	MIMAT0030410	Apool	0	0	0	1
rno-miR-155-3p	MIMAT0030410	Appl1	0	0	1	1
rno-miR-155-3p	MIMAT0030410	Appbp2	0	0	1	1
rno-miR-155-3p	MIMAT0030410	Ar	0	0	0	1
rno-miR-155-3p	MIMAT0030410	Aqp1	0	0	1	0
rno-miR-155-3p	MIMAT0030410	Aqp4	1	0	1	1
rno-miR-155-3p	MIMAT0030410	Arap3	0	0	1	0
rno-miR-155-3p	MIMAT0030410	Araf	0	0	1	0
rno-miR-155-3p	MIMAT0030410	Arcn1	0	0	1	0
rno-miR-155-3p	MIMAT0030410	Arf3	0	0	1	0
rno-miR-155-3p	MIMAT0030410	Arfgap1	0	0	1	1
rno-miR-155-3p	MIMAT0030410	Arfgef2	0	0	0	1
rno-miR-155-3p	MIMAT0030410	Arhgap12	0	0	1	0
rno-miR-155-3p	MIMAT0030410	Arfip1	0	0	1	0
rno-miR-155-3p	MIMAT0030410	Arhgap19	0	0	1	1
rno-miR-155-3p	MIMAT0030410	Arhgap26	0	0	0	1
rno-miR-155-3p	MIMAT0030410	Arhgap35	0	0	1	0
rno-miR-155-3p	MIMAT0030410	Arhgap32	0	0	0	1
rno-miR-155-3p	MIMAT0030410	Arhgap44	0	0	1	0
rno-miR-155-3p	MIMAT0030410	Arhgef2	0	0	1	1
rno-miR-155-3p	MIMAT0030410	Arhgef3	0	0	1	1
rno-miR-155-3p	MIMAT0030410	Arhgef4	0	0	1	1
rno-miR-155-3p	MIMAT0030410	Arhgef33	0	0	0	1
rno-miR-155-3p	MIMAT0030410	Arhgef37	0	0	1	1
rno-miR-155-3p	MIMAT0030410	Arid3b	0	0	1	0
rno-miR-155-3p	MIMAT0030410	Arhgef6	0	0	0	1
rno-miR-155-3p	MIMAT0030410	Arid1b	0	0	1	1
rno-miR-155-3p	MIMAT0030410	Arih1	0	0	1	1
rno-miR-155-3p	MIMAT0030410	Arid5b	0	0	0	1
rno-miR-155-3p	MIMAT0030410	Arl15	0	0	0	1
rno-miR-155-3p	MIMAT0030410	Arl5b	0	0	0	1
rno-miR-155-3p	MIMAT0030410	Arl4a	0	0	0	1
rno-miR-155-3p	MIMAT0030410	Arl6ip1	0	0	1	0
rno-miR-155-3p	MIMAT0030410	Arl8b	0	0	1	1
rno-miR-155-3p	MIMAT0030410	Arnt2	0	0	1	0
rno-miR-155-3p	MIMAT0030410	Arrb2	0	0	1	1
rno-miR-155-3p	MIMAT0030410	Arrb1	0	0	0	1
rno-miR-155-3p	MIMAT0030410	Arrdc2	0	0	1	0
rno-miR-155-3p	MIMAT0030410	Art1	0	0	1	1
rno-miR-155-3p	MIMAT0030410	Arrdc4	0	0	0	1
rno-miR-155-3p	MIMAT0030410	Arvcf	0	0	1	1
rno-miR-155-3p	MIMAT0030410	Asgr2	0	0	1	1
rno-miR-155-3p	MIMAT0030410	As3mt	0	0	1	1
rno-miR-155-3p	MIMAT0030410	Asb11	0	0	1	0
rno-miR-155-3p	MIMAT0030410	Asf1b	0	0	1	1
rno-miR-155-3p	MIMAT0030410	Asxl3	0	0	0	1
rno-miR-155-3p	MIMAT0030410	Asic1	0	0	1	0
rno-miR-155-3p	MIMAT0030410	Astn1	0	0	1	0
rno-miR-155-3p	MIMAT0030410	Ate1	0	0	1	0
rno-miR-155-3p	MIMAT0030410	Atf7ip	0	0	1	1
rno-miR-155-3p	MIMAT0030410	Atg16l1	0	0	1	1
rno-miR-155-3p	MIMAT0030410	Atl3	0	0	0	1
rno-miR-155-3p	MIMAT0030410	Atg4b	0	0	1	0
rno-miR-155-3p	MIMAT0030410	Atl2	0	0	1	0
rno-miR-155-3p	MIMAT0030410	Atoh8	0	0	0	1
rno-miR-155-3p	MIMAT0030410	Atox1	0	0	0	1
rno-miR-155-3p	MIMAT0030410	Atp10b	0	0	1	1
rno-miR-155-3p	MIMAT0030410	Atp11a	0	0	1	1
rno-miR-155-3p	MIMAT0030410	Atp5g3	0	0	0	1
rno-miR-155-3p	MIMAT0030410	Atp1a1	1	0	1	1
rno-miR-155-3p	MIMAT0030410	Atp1a4	0	0	1	1
rno-miR-155-3p	MIMAT0030410	Atp1b4	0	0	1	0
rno-miR-155-3p	MIMAT0030410	Atp2a2	0	0	1	1
rno-miR-155-3p	MIMAT0030410	Atp6v0d1	0	0	0	1
rno-miR-155-3p	MIMAT0030410	Atp6v0a1	0	0	1	1
rno-miR-155-3p	MIMAT0030410	Atp6v1a	0	0	1	0
rno-miR-155-3p	MIMAT0030410	Atp6v0e1	0	0	0	1
rno-miR-155-3p	MIMAT0030410	Atp6v1b1	0	0	1	0
rno-miR-155-3p	MIMAT0030410	Atp8a1	0	0	0	1
rno-miR-155-3p	MIMAT0030410	Atp8b2	0	0	0	1
rno-miR-155-3p	MIMAT0030410	Atp9b	0	0	1	0
rno-miR-155-3p	MIMAT0030410	Atrn	0	0	1	1
rno-miR-155-3p	MIMAT0030410	Atrnl1	0	0	1	0
rno-miR-155-3p	MIMAT0030410	ATXN1L	0	0	0	1
rno-miR-155-3p	MIMAT0030410	Atxn1	0	0	1	0
rno-miR-155-3p	MIMAT0030410	Atxn2	0	0	1	1
rno-miR-155-3p	MIMAT0030410	Atxn3	0	0	0	1
rno-miR-155-3p	MIMAT0030410	Atxn7l3	0	0	1	1
rno-miR-155-3p	MIMAT0030410	Atxn7	0	0	0	1
rno-miR-155-3p	MIMAT0030410	Avpr1b	0	0	1	1
rno-miR-155-3p	MIMAT0030410	B3galnt2	0	0	1	1
rno-miR-155-3p	MIMAT0030410	Azi1	0	0	1	0
rno-miR-155-3p	MIMAT0030410	B2m	0	0	1	0
rno-miR-155-3p	MIMAT0030410	B3galt1	0	0	1	1
rno-miR-155-3p	MIMAT0030410	B3gat2	0	0	1	1
rno-miR-155-3p	MIMAT0030410	B3galt5	0	0	1	1
rno-miR-155-3p	MIMAT0030410	B3GALTL	0	0	0	1
rno-miR-155-3p	MIMAT0030410	B3galtl	0	0	1	0
rno-miR-155-3p	MIMAT0030410	B3gnt3	0	0	1	0
rno-miR-155-3p	MIMAT0030410	Bace1	0	0	0	1
rno-miR-155-3p	MIMAT0030410	B3gnt5	0	0	1	0
rno-miR-155-3p	MIMAT0030410	Bach2	1	0	0	1
rno-miR-155-3p	MIMAT0030410	Bag1	0	0	0	1
rno-miR-155-3p	MIMAT0030410	Banp	0	0	1	0
rno-miR-155-3p	MIMAT0030410	Bap1	0	0	1	1
rno-miR-155-3p	MIMAT0030410	Barhl1	0	0	1	0
rno-miR-155-3p	MIMAT0030410	Baz1a	0	0	1	1
rno-miR-155-3p	MIMAT0030410	Basp1	0	0	0	1
rno-miR-155-3p	MIMAT0030410	Baz1b	0	0	1	0
rno-miR-155-3p	MIMAT0030410	Bbs12	0	0	0	1
rno-miR-155-3p	MIMAT0030410	Baz2a	0	0	1	0
rno-miR-155-3p	MIMAT0030410	Bcat1	0	0	1	1
rno-miR-155-3p	MIMAT0030410	Bcl11a	0	0	0	1
rno-miR-155-3p	MIMAT0030410	Bcl2l13	0	0	0	1
rno-miR-155-3p	MIMAT0030410	Bcl2	0	0	0	1
rno-miR-155-3p	MIMAT0030410	Bcl2l2	0	0	1	0
rno-miR-155-3p	MIMAT0030410	BCL2L2-PABPN1	0	0	0	1
rno-miR-155-3p	MIMAT0030410	Bcl7a	0	0	0	1
rno-miR-155-3p	MIMAT0030410	Bhlha15	0	0	1	0
rno-miR-155-3p	MIMAT0030410	Bhlhe41	0	0	1	0
rno-miR-155-3p	MIMAT0030410	Bicd1	0	0	0	1
rno-miR-155-3p	MIMAT0030410	Bicd2	1	0	1	1
rno-miR-155-3p	MIMAT0030410	Birc2	0	0	1	0
rno-miR-155-3p	MIMAT0030410	Blk	0	0	1	0
rno-miR-155-3p	MIMAT0030410	Bles03	0	0	1	0
rno-miR-155-3p	MIMAT0030410	Bloc1s6	0	0	1	1
rno-miR-155-3p	MIMAT0030410	Bmp10	0	0	0	1
rno-miR-155-3p	MIMAT0030410	Bmp3	0	0	0	1
rno-miR-155-3p	MIMAT0030410	Bmp1	0	0	1	0
rno-miR-155-3p	MIMAT0030410	Bmp6	0	0	0	1
rno-miR-155-3p	MIMAT0030410	Bmpr1b	0	0	0	1
rno-miR-155-3p	MIMAT0030410	Bmx	1	0	1	1
rno-miR-155-3p	MIMAT0030410	Bnip3l	0	0	1	1
rno-miR-155-3p	MIMAT0030410	Bpnt1	0	0	1	0
rno-miR-155-3p	MIMAT0030410	Boc	0	0	0	1
rno-miR-155-3p	MIMAT0030410	Bola3	0	0	1	0
rno-miR-155-3p	MIMAT0030410	Braf	0	0	1	0
rno-miR-155-3p	MIMAT0030410	Brcc3	0	0	1	0
rno-miR-155-3p	MIMAT0030410	Brd3	0	0	0	1
rno-miR-155-3p	MIMAT0030410	Brd7	0	0	0	1
rno-miR-155-3p	MIMAT0030410	Brinp1	0	0	0	1
rno-miR-155-3p	MIMAT0030410	Brk1	0	0	1	1
rno-miR-155-3p	MIMAT0030410	Brms1l	0	0	1	0
rno-miR-155-3p	MIMAT0030410	Bsdc1	0	0	1	1
rno-miR-155-3p	MIMAT0030410	Brwd1	0	0	0	1
rno-miR-155-3p	MIMAT0030410	Bsnd	0	0	1	1
rno-miR-155-3p	MIMAT0030410	Btbd16	0	0	1	0
rno-miR-155-3p	MIMAT0030410	Bspry	0	0	1	0
rno-miR-155-3p	MIMAT0030410	Btaf1	0	0	1	1
rno-miR-155-3p	MIMAT0030410	Btla	0	0	0	1
rno-miR-155-3p	MIMAT0030410	Btg3	0	0	1	0
rno-miR-155-3p	MIMAT0030410	Btnl9	0	0	0	1
rno-miR-155-3p	MIMAT0030410	Bzw1	0	0	0	1
rno-miR-155-3p	MIMAT0030410	Bzw2	0	0	0	1
rno-miR-155-3p	MIMAT0030410	C10orf11	0	0	0	1
rno-miR-155-3p	MIMAT0030410	C10orf54	0	0	0	1
rno-miR-155-3p	MIMAT0030410	C11orf82	0	0	0	1
rno-miR-155-3p	MIMAT0030410	C11orf87	0	0	0	1
rno-miR-155-3p	MIMAT0030410	C12orf40	0	0	0	1
rno-miR-155-3p	MIMAT0030410	C12orf55	0	0	0	1
rno-miR-155-3p	MIMAT0030410	C14orf144	0	0	0	1
rno-miR-155-3p	MIMAT0030410	C14orf23	0	0	0	1
rno-miR-155-3p	MIMAT0030410	C14orf80	0	0	0	1
rno-miR-155-3p	MIMAT0030410	C15orf52	0	0	0	1
rno-miR-155-3p	MIMAT0030410	C15orf57	0	0	0	1
rno-miR-155-3p	MIMAT0030410	C15orf61	0	0	0	1
rno-miR-155-3p	MIMAT0030410	C16orf87	0	0	0	1
rno-miR-155-3p	MIMAT0030410	C17orf107	0	0	0	1
rno-miR-155-3p	MIMAT0030410	C17orf62	0	0	0	1
rno-miR-155-3p	MIMAT0030410	C17orf72	0	0	0	1
rno-miR-155-3p	MIMAT0030410	C17orf85	0	0	0	1
rno-miR-155-3p	MIMAT0030410	C18orf25	0	0	0	1
rno-miR-155-3p	MIMAT0030410	C1d	0	0	1	1
rno-miR-155-3p	MIMAT0030410	C1orf109	0	0	0	1
rno-miR-155-3p	MIMAT0030410	C1orf158	0	0	0	1
rno-miR-155-3p	MIMAT0030410	C1orf116	0	0	0	1
rno-miR-155-3p	MIMAT0030410	C1orf210	0	0	0	1
rno-miR-155-3p	MIMAT0030410	C1orf213	0	0	0	1
rno-miR-155-3p	MIMAT0030410	C1orf43	0	0	0	1
rno-miR-155-3p	MIMAT0030410	C1orf95	0	0	0	1
rno-miR-155-3p	MIMAT0030410	C1qtnf9	0	0	1	1
rno-miR-155-3p	MIMAT0030410	C1QTNF9B	0	0	0	1
rno-miR-155-3p	MIMAT0030410	C2cd4a	0	0	0	1
rno-miR-155-3p	MIMAT0030410	C21orf91	0	0	0	1
rno-miR-155-3p	MIMAT0030410	C2orf71	0	0	0	1
rno-miR-155-3p	MIMAT0030410	C2orf88	0	0	0	1
rno-miR-155-3p	MIMAT0030410	C3orf18	0	0	0	1
rno-miR-155-3p	MIMAT0030410	C4orf32	0	0	0	1
rno-miR-155-3p	MIMAT0030410	C6orf141	0	0	0	1
rno-miR-155-3p	MIMAT0030410	C6orf89	0	0	0	1
rno-miR-155-3p	MIMAT0030410	C8orf46	0	0	0	1
rno-miR-155-3p	MIMAT0030410	C8orf86	0	0	0	1
rno-miR-155-3p	MIMAT0030410	C9orf156	0	0	0	1
rno-miR-155-3p	MIMAT0030410	C9orf170	0	0	0	1
rno-miR-155-3p	MIMAT0030410	C9orf171	0	0	0	1
rno-miR-155-3p	MIMAT0030410	C9orf91	0	0	0	1
rno-miR-155-3p	MIMAT0030410	Cab39	0	0	1	1
rno-miR-155-3p	MIMAT0030410	Cab39l	0	0	0	1
rno-miR-155-3p	MIMAT0030410	Cabp5	0	0	1	1
rno-miR-155-3p	MIMAT0030410	Cables1	0	0	1	1
rno-miR-155-3p	MIMAT0030410	Cacng6	0	0	0	1
rno-miR-155-3p	MIMAT0030410	Cacna1b	0	0	1	1
rno-miR-155-3p	MIMAT0030410	Cacna1c	0	0	1	1
rno-miR-155-3p	MIMAT0030410	Cacna1d	0	0	1	1
rno-miR-155-3p	MIMAT0030410	Cacnb1	0	0	1	0
rno-miR-155-3p	MIMAT0030410	Cacnb4	0	0	1	1
rno-miR-155-3p	MIMAT0030410	Cadm1	0	0	0	1
rno-miR-155-3p	MIMAT0030410	Cacng8	0	0	0	1
rno-miR-155-3p	MIMAT0030410	Cadm2	0	0	0	1
rno-miR-155-3p	MIMAT0030410	Calcrl	0	0	0	1
rno-miR-155-3p	MIMAT0030410	Calm2	0	0	1	0
rno-miR-155-3p	MIMAT0030410	Calr	0	0	1	1
rno-miR-155-3p	MIMAT0030410	Calu	0	0	1	1
rno-miR-155-3p	MIMAT0030410	Camk2d	0	0	0	1
rno-miR-155-3p	MIMAT0030410	Camk1d	0	0	1	0
rno-miR-155-3p	MIMAT0030410	Camk2b	0	0	1	1
rno-miR-155-3p	MIMAT0030410	Camkk1	0	0	1	0
rno-miR-155-3p	MIMAT0030410	Camk4	0	0	0	1
rno-miR-155-3p	MIMAT0030410	Camsap1	0	0	1	0
rno-miR-155-3p	MIMAT0030410	Camta1	0	0	1	0
rno-miR-155-3p	MIMAT0030410	Canx	0	0	1	0
rno-miR-155-3p	MIMAT0030410	Capn7	0	0	0	1
rno-miR-155-3p	MIMAT0030410	Caprin2	0	0	0	1
rno-miR-155-3p	MIMAT0030410	Caps2	1	0	1	0
rno-miR-155-3p	MIMAT0030410	Capza1	0	0	1	1
rno-miR-155-3p	MIMAT0030410	Carhsp1	0	0	1	0
rno-miR-155-3p	MIMAT0030410	Casc4	0	0	1	0
rno-miR-155-3p	MIMAT0030410	Cars	0	0	1	0
rno-miR-155-3p	MIMAT0030410	Casd1	0	0	0	1
rno-miR-155-3p	MIMAT0030410	Cask	0	0	0	1
rno-miR-155-3p	MIMAT0030410	Casp3	0	0	1	0
rno-miR-155-3p	MIMAT0030410	Casp7	0	0	1	0
rno-miR-155-3p	MIMAT0030410	Cast	0	0	1	1
rno-miR-155-3p	MIMAT0030410	Cbl	0	0	0	1
rno-miR-155-3p	MIMAT0030410	Cbr4	0	0	0	1
rno-miR-155-3p	MIMAT0030410	Cbln1	0	0	1	0
rno-miR-155-3p	MIMAT0030410	Cbx2	0	0	1	0
rno-miR-155-3p	MIMAT0030410	Cbx3	0	0	1	1
rno-miR-155-3p	MIMAT0030410	Cbx7	0	0	1	1
rno-miR-155-3p	MIMAT0030410	CCDC140	0	0	0	1
rno-miR-155-3p	MIMAT0030410	Ccdc113	0	0	0	1
rno-miR-155-3p	MIMAT0030410	Ccdc13	0	0	1	0
rno-miR-155-3p	MIMAT0030410	Ccdc142	0	0	0	1
rno-miR-155-3p	MIMAT0030410	Ccdc147	0	0	1	1
rno-miR-155-3p	MIMAT0030410	Ccdc149	0	0	0	1
rno-miR-155-3p	MIMAT0030410	Ccdc3	0	0	1	1
rno-miR-155-3p	MIMAT0030410	Ccdc177	0	0	1	0
rno-miR-155-3p	MIMAT0030410	Ccdc32	0	0	1	0
rno-miR-155-3p	MIMAT0030410	Ccdc39	0	0	1	1
rno-miR-155-3p	MIMAT0030410	Ccdc34	0	0	1	0
rno-miR-155-3p	MIMAT0030410	Ccdc47	0	0	1	0
rno-miR-155-3p	MIMAT0030410	Ccdc69	0	0	1	0
rno-miR-155-3p	MIMAT0030410	Ccdc64	0	0	1	0
rno-miR-155-3p	MIMAT0030410	Ccdc71l	0	0	1	0
rno-miR-155-3p	MIMAT0030410	Ccdc77	0	0	1	0
rno-miR-155-3p	MIMAT0030410	Ccdc85a	0	0	0	1
rno-miR-155-3p	MIMAT0030410	Ccdc88a	0	0	1	1
rno-miR-155-3p	MIMAT0030410	Ccdc88c	0	0	0	1
rno-miR-155-3p	MIMAT0030410	Ccdc94	0	0	1	0
rno-miR-155-3p	MIMAT0030410	Ccdc93	0	0	0	1
rno-miR-155-3p	MIMAT0030410	Ccdc97	0	0	1	0
rno-miR-155-3p	MIMAT0030410	Ccl1	0	0	0	1
rno-miR-155-3p	MIMAT0030410	Ccl7	1	0	1	1
rno-miR-155-3p	MIMAT0030410	Ccnd1	0	0	1	0
rno-miR-155-3p	MIMAT0030410	Ccnh	0	0	1	1
rno-miR-155-3p	MIMAT0030410	Ccnd2	0	0	0	1
rno-miR-155-3p	MIMAT0030410	Ccni	0	0	1	1
rno-miR-155-3p	MIMAT0030410	Ccnjl	0	0	1	0
rno-miR-155-3p	MIMAT0030410	CCNJ	0	0	0	1
rno-miR-155-3p	MIMAT0030410	Ccnj	0	0	1	0
rno-miR-155-3p	MIMAT0030410	Ccnt2	0	0	1	0
rno-miR-155-3p	MIMAT0030410	Ccr1	0	0	0	1
rno-miR-155-3p	MIMAT0030410	Ccr10	0	0	1	0
rno-miR-155-3p	MIMAT0030410	Ccr3	0	0	0	1
rno-miR-155-3p	MIMAT0030410	CCRN4L	0	0	0	1
rno-miR-155-3p	MIMAT0030410	Ccrn4l	0	0	1	0
rno-miR-155-3p	MIMAT0030410	Ccsap	0	0	1	1
rno-miR-155-3p	MIMAT0030410	Ccser2	0	0	0	1
rno-miR-155-3p	MIMAT0030410	Cd164	0	0	1	1
rno-miR-155-3p	MIMAT0030410	Ccz1	0	0	1	0
rno-miR-155-3p	MIMAT0030410	Cd226	0	0	1	1
rno-miR-155-3p	MIMAT0030410	Cd2bp2	0	0	1	0
rno-miR-155-3p	MIMAT0030410	Cd248	0	0	0	1
rno-miR-155-3p	MIMAT0030410	Cd28	0	0	0	1
rno-miR-155-3p	MIMAT0030410	Cd44	0	0	1	1
rno-miR-155-3p	MIMAT0030410	Cd5l	0	0	1	0
rno-miR-155-3p	MIMAT0030410	Cd82	0	0	1	1
rno-miR-155-3p	MIMAT0030410	Cd80	0	0	0	1
rno-miR-155-3p	MIMAT0030410	Cd84	0	0	0	1
rno-miR-155-3p	MIMAT0030410	Cd8b	0	0	1	0
rno-miR-155-3p	MIMAT0030410	Cd8a	0	0	1	1
rno-miR-155-3p	MIMAT0030410	Cd96	0	0	1	0
rno-miR-155-3p	MIMAT0030410	Cd93	0	0	1	1
rno-miR-155-3p	MIMAT0030410	Cdc14a	0	0	1	0
rno-miR-155-3p	MIMAT0030410	Cdan1	0	0	1	0
rno-miR-155-3p	MIMAT0030410	Cdc26	0	0	1	0
rno-miR-155-3p	MIMAT0030410	Cdc27	0	0	0	1
rno-miR-155-3p	MIMAT0030410	Cdc37l1	0	0	0	1
rno-miR-155-3p	MIMAT0030410	Cdc40	0	0	1	0
rno-miR-155-3p	MIMAT0030410	Cdc42ep4	0	0	1	1
rno-miR-155-3p	MIMAT0030410	Cdc42se1	0	0	1	0
rno-miR-155-3p	MIMAT0030410	Cdc73	0	0	0	1
rno-miR-155-3p	MIMAT0030410	Cdc7	0	0	0	1
rno-miR-155-3p	MIMAT0030410	Cdca5	0	0	0	1
rno-miR-155-3p	MIMAT0030410	Cdh11	0	0	1	1
rno-miR-155-3p	MIMAT0030410	Cdh13	0	0	1	1
rno-miR-155-3p	MIMAT0030410	Cdh8	0	0	0	1
rno-miR-155-3p	MIMAT0030410	Cdh19	0	0	0	1
rno-miR-155-3p	MIMAT0030410	Cdh23	0	0	0	1
rno-miR-155-3p	MIMAT0030410	Cdhr1	0	0	0	1
rno-miR-155-3p	MIMAT0030410	Cdip1	0	0	1	0
rno-miR-155-3p	MIMAT0030410	Cdk12	0	0	1	1
rno-miR-155-3p	MIMAT0030410	Cdk13	0	0	0	1
rno-miR-155-3p	MIMAT0030410	CDK15	0	0	0	1
rno-miR-155-3p	MIMAT0030410	Cdk14	0	0	1	0
rno-miR-155-3p	MIMAT0030410	Cdk16	0	0	1	0
rno-miR-155-3p	MIMAT0030410	Cdk6	0	0	0	1
rno-miR-155-3p	MIMAT0030410	Cdkal1	0	0	0	1
rno-miR-155-3p	MIMAT0030410	Cdkn2aipnl	0	0	1	1
rno-miR-155-3p	MIMAT0030410	Cdkn2c	0	0	0	1
rno-miR-155-3p	MIMAT0030410	Cdr1	0	0	0	1
rno-miR-155-3p	MIMAT0030410	Cdkn3	0	0	1	0
rno-miR-155-3p	MIMAT0030410	Cds1	0	0	1	0
rno-miR-155-3p	MIMAT0030410	Cdx2	0	0	0	1
rno-miR-155-3p	MIMAT0030410	Cdyl2	0	0	0	1
rno-miR-155-3p	MIMAT0030410	Cebpd	0	0	0	1
rno-miR-155-3p	MIMAT0030410	Cebpg	1	0	1	1
rno-miR-155-3p	MIMAT0030410	Cebpz	0	0	1	0
rno-miR-155-3p	MIMAT0030410	Celf6	0	0	0	1
rno-miR-155-3p	MIMAT0030410	Celf3	0	0	1	1
rno-miR-155-3p	MIMAT0030410	Cend1	0	0	1	1
rno-miR-155-3p	MIMAT0030410	Celsr3	0	0	1	0
rno-miR-155-3p	MIMAT0030410	Cenpi	0	0	1	1
rno-miR-155-3p	MIMAT0030410	CENPP	0	0	0	1
rno-miR-155-3p	MIMAT0030410	Cenpk	0	0	0	1
rno-miR-155-3p	MIMAT0030410	Cenpo	0	0	0	1
rno-miR-155-3p	MIMAT0030410	Cep128	0	0	0	1
rno-miR-155-3p	MIMAT0030410	Cep164	0	0	1	0
rno-miR-155-3p	MIMAT0030410	Cep350	0	0	1	1
rno-miR-155-3p	MIMAT0030410	Cep85	0	0	1	0
rno-miR-155-3p	MIMAT0030410	Cep97	0	0	0	1
rno-miR-155-3p	MIMAT0030410	Cep85l	0	0	0	1
rno-miR-155-3p	MIMAT0030410	Cerk	0	0	1	0
rno-miR-155-3p	MIMAT0030410	Cers2	0	0	1	0
rno-miR-155-3p	MIMAT0030410	Cers3	0	0	1	0
rno-miR-155-3p	MIMAT0030410	Cers4	0	0	1	0
rno-miR-155-3p	MIMAT0030410	Cers6	0	0	0	1
rno-miR-155-3p	MIMAT0030410	Cfl2	0	0	1	0
rno-miR-155-3p	MIMAT0030410	Cggbp1	0	0	1	1
rno-miR-155-3p	MIMAT0030410	Cgnl1	0	0	1	0
rno-miR-155-3p	MIMAT0030410	Chad	0	0	1	0
rno-miR-155-3p	MIMAT0030410	Cgref1	0	0	1	1
rno-miR-155-3p	MIMAT0030410	Chchd3	0	0	1	1
rno-miR-155-3p	MIMAT0030410	Champ1	0	0	1	0
rno-miR-155-3p	MIMAT0030410	Chd3	0	0	1	1
rno-miR-155-3p	MIMAT0030410	Chi3l1	0	0	1	1
rno-miR-155-3p	MIMAT0030410	Chd6	0	0	1	0
rno-miR-155-3p	MIMAT0030410	Chdh	0	0	0	1
rno-miR-155-3p	MIMAT0030410	Chka	0	0	1	0
rno-miR-155-3p	MIMAT0030410	Chmp2b	0	0	1	0
rno-miR-155-3p	MIMAT0030410	Chml	0	0	0	1
rno-miR-155-3p	MIMAT0030410	Chmp6	0	0	1	0
rno-miR-155-3p	MIMAT0030410	Chordc1	0	0	0	1
rno-miR-155-3p	MIMAT0030410	Chrdl1	0	0	1	1
rno-miR-155-3p	MIMAT0030410	Chrm2	0	0	0	1
rno-miR-155-3p	MIMAT0030410	Chrna2	0	0	0	1
rno-miR-155-3p	MIMAT0030410	Chrm4	0	0	1	0
rno-miR-155-3p	MIMAT0030410	Chrna5	0	0	1	1
rno-miR-155-3p	MIMAT0030410	Chrnb2	0	0	1	1
rno-miR-155-3p	MIMAT0030410	Chst7	0	0	1	1
rno-miR-155-3p	MIMAT0030410	Chrnb3	0	0	1	1
rno-miR-155-3p	MIMAT0030410	Chst15	0	0	0	1
rno-miR-155-3p	MIMAT0030410	Chst3	0	0	0	1
rno-miR-155-3p	MIMAT0030410	Chst9	0	0	0	1
rno-miR-155-3p	MIMAT0030410	Ciapin1	0	0	1	1
rno-miR-155-3p	MIMAT0030410	Churc1	0	0	0	1
rno-miR-155-3p	MIMAT0030410	Cisd3	0	0	0	1
rno-miR-155-3p	MIMAT0030410	Cks1b	0	0	1	0
rno-miR-155-3p	MIMAT0030410	Ckap4	0	0	1	0
rno-miR-155-3p	MIMAT0030410	Clca1	1	0	1	0
rno-miR-155-3p	MIMAT0030410	Clcc1	0	0	1	0
rno-miR-155-3p	MIMAT0030410	Clcn4	0	0	1	0
rno-miR-155-3p	MIMAT0030410	Clcn5	0	0	0	1
rno-miR-155-3p	MIMAT0030410	Clcn6	0	0	0	1
rno-miR-155-3p	MIMAT0030410	Cldn12	0	0	1	0
rno-miR-155-3p	MIMAT0030410	Cldn2	0	0	1	0
rno-miR-155-3p	MIMAT0030410	Cldn23	0	0	1	0
rno-miR-155-3p	MIMAT0030410	Clec16a	0	0	1	0
rno-miR-155-3p	MIMAT0030410	Clec1a	0	0	1	1
rno-miR-155-3p	MIMAT0030410	Clec3a	0	0	0	1
rno-miR-155-3p	MIMAT0030410	Clec9a	0	0	1	0
rno-miR-155-3p	MIMAT0030410	Clec4d	0	0	0	1
rno-miR-155-3p	MIMAT0030410	Clgn	0	0	1	0
rno-miR-155-3p	MIMAT0030410	Clic4	0	0	0	1
rno-miR-155-3p	MIMAT0030410	Clic5	0	0	1	1
rno-miR-155-3p	MIMAT0030410	Clip2	0	0	1	0
rno-miR-155-3p	MIMAT0030410	Clock	0	0	0	1
rno-miR-155-3p	MIMAT0030410	Clmn	0	0	1	1
rno-miR-155-3p	MIMAT0030410	Clrn1	0	0	0	1
rno-miR-155-3p	MIMAT0030410	Clpx	0	0	0	1
rno-miR-155-3p	MIMAT0030410	Clrn3	0	0	1	0
rno-miR-155-3p	MIMAT0030410	Clstn2	0	0	0	1
rno-miR-155-3p	MIMAT0030410	Cltc	0	0	1	0
rno-miR-155-3p	MIMAT0030410	Clu	0	0	1	0
rno-miR-155-3p	MIMAT0030410	Clvs1	0	0	1	1
rno-miR-155-3p	MIMAT0030410	Clvs2	0	0	1	0
rno-miR-155-3p	MIMAT0030410	Cmbl	0	0	1	0
rno-miR-155-3p	MIMAT0030410	Clybl	0	0	0	1
rno-miR-155-3p	MIMAT0030410	Cmc1	0	0	1	0
rno-miR-155-3p	MIMAT0030410	Cmklr1	0	0	1	1
rno-miR-155-3p	MIMAT0030410	Cmpk2	0	0	1	0
rno-miR-155-3p	MIMAT0030410	Cmtr1	0	0	1	0
rno-miR-155-3p	MIMAT0030410	Cmtm1	0	0	1	0
rno-miR-155-3p	MIMAT0030410	Cmtr2	1	0	1	1
rno-miR-155-3p	MIMAT0030410	Cnbp	0	0	1	0
rno-miR-155-3p	MIMAT0030410	Cnih1	0	0	1	1
rno-miR-155-3p	MIMAT0030410	Cndp2	0	0	1	0
rno-miR-155-3p	MIMAT0030410	Cnih2	0	0	1	1
rno-miR-155-3p	MIMAT0030410	Cnnm3	0	0	1	0
rno-miR-155-3p	MIMAT0030410	Cnih4	0	0	1	1
rno-miR-155-3p	MIMAT0030410	Cnn1	0	0	1	0
rno-miR-155-3p	MIMAT0030410	Cnnm2	0	0	0	1
rno-miR-155-3p	MIMAT0030410	Cnot6l	0	0	1	1
rno-miR-155-3p	MIMAT0030410	Cnot8	0	0	1	0
rno-miR-155-3p	MIMAT0030410	Cnpy1	0	0	1	1
rno-miR-155-3p	MIMAT0030410	Cnppd1	0	0	1	1
rno-miR-155-3p	MIMAT0030410	Cntln	0	0	0	1
rno-miR-155-3p	MIMAT0030410	Cnr1	0	0	1	1
rno-miR-155-3p	MIMAT0030410	Cnr2	1	0	1	0
rno-miR-155-3p	MIMAT0030410	Cnrip1	0	0	1	0
rno-miR-155-3p	MIMAT0030410	Cntn2	0	0	1	1
rno-miR-155-3p	MIMAT0030410	Cntrob	0	0	0	1
rno-miR-155-3p	MIMAT0030410	Cobll1	0	0	1	1
rno-miR-155-3p	MIMAT0030410	Coa5	0	0	1	1
rno-miR-155-3p	MIMAT0030410	Col19a1	0	0	0	1
rno-miR-155-3p	MIMAT0030410	Col13a1	0	0	0	1
rno-miR-155-3p	MIMAT0030410	Col17a1	0	0	1	0
rno-miR-155-3p	MIMAT0030410	Col23a1	0	0	0	1
rno-miR-155-3p	MIMAT0030410	Col24a1	0	0	1	0
rno-miR-155-3p	MIMAT0030410	Col26a1	0	0	0	1
rno-miR-155-3p	MIMAT0030410	Col4a4	0	0	0	1
rno-miR-155-3p	MIMAT0030410	Col8a1	0	0	0	1
rno-miR-155-3p	MIMAT0030410	Col9a3	0	0	1	0
rno-miR-155-3p	MIMAT0030410	Colgalt1	0	0	1	0
rno-miR-155-3p	MIMAT0030410	Commd9	0	0	0	1
rno-miR-155-3p	MIMAT0030410	Copg2	0	0	1	0
rno-miR-155-3p	MIMAT0030410	Cops7b	0	0	1	1
rno-miR-155-3p	MIMAT0030410	Copz1	0	0	0	1
rno-miR-155-3p	MIMAT0030410	Coq4	0	0	1	0
rno-miR-155-3p	MIMAT0030410	Coq10a	0	0	1	1
rno-miR-155-3p	MIMAT0030410	Coro2a	0	0	0	1
rno-miR-155-3p	MIMAT0030410	Coq7	0	0	0	1
rno-miR-155-3p	MIMAT0030410	Coro2b	0	0	1	1
rno-miR-155-3p	MIMAT0030410	Coro6	0	0	1	0
rno-miR-155-3p	MIMAT0030410	Cox11	0	0	1	0
rno-miR-155-3p	MIMAT0030410	Coro7	0	0	1	0
rno-miR-155-3p	MIMAT0030410	Cox16	0	0	1	1
rno-miR-155-3p	MIMAT0030410	Cox19	0	0	1	1
rno-miR-155-3p	MIMAT0030410	Cpg1	0	0	1	0
rno-miR-155-3p	MIMAT0030410	Cpa4	0	0	1	0
rno-miR-155-3p	MIMAT0030410	Cpeb2	0	0	1	0
rno-miR-155-3p	MIMAT0030410	Cplx3	0	0	1	0
rno-miR-155-3p	MIMAT0030410	Cpm	0	0	1	0
rno-miR-155-3p	MIMAT0030410	Cpne3	0	0	0	1
rno-miR-155-3p	MIMAT0030410	Cpne5	0	0	1	0
rno-miR-155-3p	MIMAT0030410	Cpsf6	0	0	1	0
rno-miR-155-3p	MIMAT0030410	Crbn	0	0	1	0
rno-miR-155-3p	MIMAT0030410	Crcp	0	0	1	0
rno-miR-155-3p	MIMAT0030410	Creb1	0	0	0	1
rno-miR-155-3p	MIMAT0030410	Creb3l2	0	0	1	1
rno-miR-155-3p	MIMAT0030410	Crebrf	0	0	0	1
rno-miR-155-3p	MIMAT0030410	Creg2	0	0	0	1
rno-miR-155-3p	MIMAT0030410	Crebzf	1	0	0	1
rno-miR-155-3p	MIMAT0030410	Crk	0	0	0	1
rno-miR-155-3p	MIMAT0030410	Crem	0	0	1	0
rno-miR-155-3p	MIMAT0030410	Crtap	0	0	0	1
rno-miR-155-3p	MIMAT0030410	Crtc3	0	0	0	1
rno-miR-155-3p	MIMAT0030410	Csf3	0	0	1	1
rno-miR-155-3p	MIMAT0030410	Csgalnact1	0	0	1	0
rno-miR-155-3p	MIMAT0030410	Csnk1g1	0	0	0	1
rno-miR-155-3p	MIMAT0030410	Csnk1d	0	0	1	1
rno-miR-155-3p	MIMAT0030410	Csnk2a1	0	0	0	1
rno-miR-155-3p	MIMAT0030410	Csnk1g3	0	0	1	0
rno-miR-155-3p	MIMAT0030410	Cspg5	0	0	1	0
rno-miR-155-3p	MIMAT0030410	Csrnp1	0	0	1	0
rno-miR-155-3p	MIMAT0030410	Csrnp2	0	0	1	1
rno-miR-155-3p	MIMAT0030410	Csrnp3	0	0	0	1
rno-miR-155-3p	MIMAT0030410	Cstf1	0	0	1	0
rno-miR-155-3p	MIMAT0030410	Csrp1	0	0	1	1
rno-miR-155-3p	MIMAT0030410	CT45A4	0	0	0	1
rno-miR-155-3p	MIMAT0030410	Cstf2	0	0	1	0
rno-miR-155-3p	MIMAT0030410	Ctbp2	0	0	0	1
rno-miR-155-3p	MIMAT0030410	CTC-432M15.3	0	0	0	1
rno-miR-155-3p	MIMAT0030410	CTD-2054N24.2	0	0	0	1
rno-miR-155-3p	MIMAT0030410	Ctdspl	0	0	1	0
rno-miR-155-3p	MIMAT0030410	Ctgf	0	0	1	1
rno-miR-155-3p	MIMAT0030410	Cth	0	0	1	0
rno-miR-155-3p	MIMAT0030410	Ctnna3	0	0	0	1
rno-miR-155-3p	MIMAT0030410	Ctla4	0	0	0	1
rno-miR-155-3p	MIMAT0030410	Ctnnd1	1	0	1	1
rno-miR-155-3p	MIMAT0030410	Ctns	0	0	1	1
rno-miR-155-3p	MIMAT0030410	Ctsd	0	0	1	1
rno-miR-155-3p	MIMAT0030410	Cts7	0	0	1	0
rno-miR-155-3p	MIMAT0030410	Ctsa	0	0	1	0
rno-miR-155-3p	MIMAT0030410	Cttnbp2nl	0	0	1	1
rno-miR-155-3p	MIMAT0030410	Cux2	0	0	1	0
rno-miR-155-3p	MIMAT0030410	Ctu1	0	0	0	1
rno-miR-155-3p	MIMAT0030410	Cul3	0	0	1	0
rno-miR-155-3p	MIMAT0030410	Cwc27	0	0	1	0
rno-miR-155-3p	MIMAT0030410	Cwf19l1	0	0	1	0
rno-miR-155-3p	MIMAT0030410	Cwf19l2	0	0	1	0
rno-miR-155-3p	MIMAT0030410	Cx3cl1	0	0	1	0
rno-miR-155-3p	MIMAT0030410	Cxadr	0	0	0	1
rno-miR-155-3p	MIMAT0030410	Cxcl1	0	0	0	1
rno-miR-155-3p	MIMAT0030410	Cxcl12	0	0	1	0
rno-miR-155-3p	MIMAT0030410	CXorf38	0	0	0	1
rno-miR-155-3p	MIMAT0030410	CXorf56	0	0	0	1
rno-miR-155-3p	MIMAT0030410	Cyb561	0	0	1	0
rno-miR-155-3p	MIMAT0030410	Cyb561a3	0	0	1	1
rno-miR-155-3p	MIMAT0030410	Cyb5b	0	0	1	1
rno-miR-155-3p	MIMAT0030410	Cygb	0	0	1	0
rno-miR-155-3p	MIMAT0030410	Cyb5d1	0	0	0	1
rno-miR-155-3p	MIMAT0030410	Cyfip2	0	0	1	0
rno-miR-155-3p	MIMAT0030410	Cyhr1	0	0	1	0
rno-miR-155-3p	MIMAT0030410	Cyld	0	0	0	1
rno-miR-155-3p	MIMAT0030410	Cyp19a1	0	0	1	1
rno-miR-155-3p	MIMAT0030410	Cyp1a1	0	0	1	0
rno-miR-155-3p	MIMAT0030410	Cyp2j3	0	0	1	0
rno-miR-155-3p	MIMAT0030410	Cyp26b1	0	0	0	1
rno-miR-155-3p	MIMAT0030410	Cyth4	0	0	1	1
rno-miR-155-3p	MIMAT0030410	Cytip	0	0	0	1
rno-miR-155-3p	MIMAT0030410	Dach1	0	0	0	1
rno-miR-155-3p	MIMAT0030410	Cyyr1	0	0	1	0
rno-miR-155-3p	MIMAT0030410	Dact3	0	0	1	0
rno-miR-155-3p	MIMAT0030410	Dag1	0	0	1	1
rno-miR-155-3p	MIMAT0030410	Dagla	0	0	1	1
rno-miR-155-3p	MIMAT0030410	Dazap2	0	0	1	0
rno-miR-155-3p	MIMAT0030410	Dapk1	0	0	1	0
rno-miR-155-3p	MIMAT0030410	Dapp1	1	0	1	0
rno-miR-155-3p	MIMAT0030410	Dbf4	0	0	0	1
rno-miR-155-3p	MIMAT0030410	Dbt	0	0	1	0
rno-miR-155-3p	MIMAT0030410	Dcaf10	0	0	1	0
rno-miR-155-3p	MIMAT0030410	Dcaf11	0	0	1	1
rno-miR-155-3p	MIMAT0030410	Dcaf12	0	0	0	1
rno-miR-155-3p	MIMAT0030410	Dcaf7	0	0	1	0
rno-miR-155-3p	MIMAT0030410	Dcaf12l2	0	0	0	1
rno-miR-155-3p	MIMAT0030410	Dcaf8	0	0	1	1
rno-miR-155-3p	MIMAT0030410	Dcdc2	0	0	1	0
rno-miR-155-3p	MIMAT0030410	Dclre1b	0	0	1	1
rno-miR-155-3p	MIMAT0030410	Dclk1	0	0	1	0
rno-miR-155-3p	MIMAT0030410	Dct	0	0	0	1
rno-miR-155-3p	MIMAT0030410	Dcun1d4	0	0	1	1
rno-miR-155-3p	MIMAT0030410	Dcun1d1	0	0	0	1
rno-miR-155-3p	MIMAT0030410	Dcun1d5	0	0	0	1
rno-miR-155-3p	MIMAT0030410	Ddb1	0	0	1	0
rno-miR-155-3p	MIMAT0030410	Dcx	0	0	1	1
rno-miR-155-3p	MIMAT0030410	Ddr2	0	0	0	1
rno-miR-155-3p	MIMAT0030410	Ddi2	0	0	1	1
rno-miR-155-3p	MIMAT0030410	Ddx23	0	0	1	0
rno-miR-155-3p	MIMAT0030410	Ddx19b	0	0	1	1
rno-miR-155-3p	MIMAT0030410	Ddx42	0	0	1	1
rno-miR-155-3p	MIMAT0030410	Ddx3x	0	0	0	1
rno-miR-155-3p	MIMAT0030410	Ddx51	0	0	1	0
rno-miR-155-3p	MIMAT0030410	Dek	0	0	1	0
rno-miR-155-3p	MIMAT0030410	Ddx6	0	0	0	1
rno-miR-155-3p	MIMAT0030410	Dennd2c	0	0	1	1
rno-miR-155-3p	MIMAT0030410	Depdc1	1	0	1	0
rno-miR-155-3p	MIMAT0030410	Dgcr8	0	0	1	0
rno-miR-155-3p	MIMAT0030410	Depdc5	0	0	1	0
rno-miR-155-3p	MIMAT0030410	Dgkb	0	0	1	0
rno-miR-155-3p	MIMAT0030410	Dgkh	0	0	0	1
rno-miR-155-3p	MIMAT0030410	Dgki	0	0	0	1
rno-miR-155-3p	MIMAT0030410	Dhcr24	0	0	0	1
rno-miR-155-3p	MIMAT0030410	Dhrs11	0	0	1	0
rno-miR-155-3p	MIMAT0030410	Dhtkd1	0	0	1	1
rno-miR-155-3p	MIMAT0030410	Dhx40	0	0	0	1
rno-miR-155-3p	MIMAT0030410	Diaph1	0	0	1	0
rno-miR-155-3p	MIMAT0030410	Dhx57	0	0	1	1
rno-miR-155-3p	MIMAT0030410	Diexf	0	0	0	1
rno-miR-155-3p	MIMAT0030410	Diaph3	0	0	1	1
rno-miR-155-3p	MIMAT0030410	Dip2c	0	0	1	1
rno-miR-155-3p	MIMAT0030410	Dio1	0	0	1	1
rno-miR-155-3p	MIMAT0030410	Dkc1	0	0	1	0
rno-miR-155-3p	MIMAT0030410	Diras2	0	0	0	1
rno-miR-155-3p	MIMAT0030410	Dixdc1	0	0	1	0
rno-miR-155-3p	MIMAT0030410	DKK1	0	0	0	1
rno-miR-155-3p	MIMAT0030410	Dkk1	0	0	1	0
rno-miR-155-3p	MIMAT0030410	Dlg3	0	0	0	1
rno-miR-155-3p	MIMAT0030410	Dlgap1	0	0	1	0
rno-miR-155-3p	MIMAT0030410	Dlgap2	0	0	0	1
rno-miR-155-3p	MIMAT0030410	Dlk1	0	0	0	1
rno-miR-155-3p	MIMAT0030410	Dlx1	0	0	1	0
rno-miR-155-3p	MIMAT0030410	Dmbx1	0	0	1	1
rno-miR-155-3p	MIMAT0030410	Dmd	0	0	0	1
rno-miR-155-3p	MIMAT0030410	Dmrtc1c1	0	0	1	0
rno-miR-155-3p	MIMAT0030410	Dmrta1	0	0	1	1
rno-miR-155-3p	MIMAT0030410	Dnai2	0	0	1	0
rno-miR-155-3p	MIMAT0030410	Dmxl2	0	0	1	0
rno-miR-155-3p	MIMAT0030410	Dnajb12	0	0	1	0
rno-miR-155-3p	MIMAT0030410	Dnajb13	0	0	0	1
rno-miR-155-3p	MIMAT0030410	Dnajb5	0	0	1	1
rno-miR-155-3p	MIMAT0030410	Dnajb6	0	0	1	0
rno-miR-155-3p	MIMAT0030410	DNAJC25-GNG10	0	0	0	1
rno-miR-155-3p	MIMAT0030410	Dnajc25	0	0	0	1
rno-miR-155-3p	MIMAT0030410	Dnajc5g	0	0	1	0
rno-miR-155-3p	MIMAT0030410	Dnali1	0	0	1	1
rno-miR-155-3p	MIMAT0030410	Dnase1l1	0	0	1	0
rno-miR-155-3p	MIMAT0030410	Dnmbp	0	0	1	1
rno-miR-155-3p	MIMAT0030410	Dnm1l	0	0	0	1
rno-miR-155-3p	MIMAT0030410	Dnmt3a	0	0	0	1
rno-miR-155-3p	MIMAT0030410	Dock3	0	0	1	0
rno-miR-155-3p	MIMAT0030410	Dock11	0	0	0	1
rno-miR-155-3p	MIMAT0030410	Dock4	0	0	0	1
rno-miR-155-3p	MIMAT0030410	Dock9	0	0	1	0
rno-miR-155-3p	MIMAT0030410	Dpf2	0	0	1	0
rno-miR-155-3p	MIMAT0030410	Dpf3	0	0	0	1
rno-miR-155-3p	MIMAT0030410	Dpm1	0	0	1	0
rno-miR-155-3p	MIMAT0030410	Dpp10	0	0	0	1
rno-miR-155-3p	MIMAT0030410	Dpp8	0	0	1	0
rno-miR-155-3p	MIMAT0030410	Dpy19l3	0	0	1	0
rno-miR-155-3p	MIMAT0030410	Dpysl2	0	0	1	0
rno-miR-155-3p	MIMAT0030410	Dpysl5	0	0	1	1
rno-miR-155-3p	MIMAT0030410	Dr1	0	0	0	1
rno-miR-155-3p	MIMAT0030410	Drd1	0	0	1	1
rno-miR-155-3p	MIMAT0030410	Dram1	0	0	1	1
rno-miR-155-3p	MIMAT0030410	Dsc2	0	0	1	1
rno-miR-155-3p	MIMAT0030410	Drd2	0	0	1	0
rno-miR-155-3p	MIMAT0030410	Drgx	0	0	1	1
rno-miR-155-3p	MIMAT0030410	Dtx4	0	0	0	1
rno-miR-155-3p	MIMAT0030410	Dstyk	0	0	1	0
rno-miR-155-3p	MIMAT0030410	Dtx3	0	0	0	1
rno-miR-155-3p	MIMAT0030410	Dusp10	0	0	1	0
rno-miR-155-3p	MIMAT0030410	Dusp18	1	0	1	0
rno-miR-155-3p	MIMAT0030410	Dusp26	0	0	1	0
rno-miR-155-3p	MIMAT0030410	Dusp5	0	0	1	1
rno-miR-155-3p	MIMAT0030410	Dusp6	0	0	1	1
rno-miR-155-3p	MIMAT0030410	Dut	0	0	1	1
rno-miR-155-3p	MIMAT0030410	Dusp8	0	0	0	1
rno-miR-155-3p	MIMAT0030410	Dusp9	0	0	1	1
rno-miR-155-3p	MIMAT0030410	Dynlt1	0	0	0	1
rno-miR-155-3p	MIMAT0030410	Dync1i2	0	0	1	1
rno-miR-155-3p	MIMAT0030410	Dync1li2	0	0	1	0
rno-miR-155-3p	MIMAT0030410	Dynll2	0	0	1	0
rno-miR-155-3p	MIMAT0030410	Dynlt3	0	0	1	0
rno-miR-155-3p	MIMAT0030410	Dyrk1a	0	0	0	1
rno-miR-155-3p	MIMAT0030410	Dyrk1b	0	0	1	0
rno-miR-155-3p	MIMAT0030410	Dyrk3	0	0	0	1
rno-miR-155-3p	MIMAT0030410	Dzip1l	0	0	1	1
rno-miR-155-3p	MIMAT0030410	Dzip3	0	0	1	0
rno-miR-155-3p	MIMAT0030410	E2f6	0	0	1	1
rno-miR-155-3p	MIMAT0030410	E2f1	0	0	1	1
rno-miR-155-3p	MIMAT0030410	Ebna1bp2	0	0	1	1
rno-miR-155-3p	MIMAT0030410	Ebag9	0	0	1	0
rno-miR-155-3p	MIMAT0030410	Ebf2	0	0	1	1
rno-miR-155-3p	MIMAT0030410	Echdc3	0	0	0	1
rno-miR-155-3p	MIMAT0030410	Ebp	0	0	1	0
rno-miR-155-3p	MIMAT0030410	Ecel1	0	0	1	0
rno-miR-155-3p	MIMAT0030410	Edc3	0	0	1	1
rno-miR-155-3p	MIMAT0030410	Eddm3b	0	0	1	0
rno-miR-155-3p	MIMAT0030410	Edem3	0	0	0	1
rno-miR-155-3p	MIMAT0030410	Edem1	0	0	1	1
rno-miR-155-3p	MIMAT0030410	Efr3b	0	0	0	1
rno-miR-155-3p	MIMAT0030410	Efemp1	1	0	1	1
rno-miR-155-3p	MIMAT0030410	Egfr	0	0	0	1
rno-miR-155-3p	MIMAT0030410	Egfl7	0	0	1	0
rno-miR-155-3p	MIMAT0030410	Egln3	0	0	1	0
rno-miR-155-3p	MIMAT0030410	Egr1	0	0	0	1
rno-miR-155-3p	MIMAT0030410	Ehd1	0	0	1	0
rno-miR-155-3p	MIMAT0030410	Ehf	0	0	1	1
rno-miR-155-3p	MIMAT0030410	Ei24	0	0	1	0
rno-miR-155-3p	MIMAT0030410	Eif1ax	0	0	0	1
rno-miR-155-3p	MIMAT0030410	Eid2b	0	0	1	0
rno-miR-155-3p	MIMAT0030410	Eif2ak4	0	0	0	1
rno-miR-155-3p	MIMAT0030410	Eif2s3x	0	0	1	0
rno-miR-155-3p	MIMAT0030410	Eif3m	0	0	0	1
rno-miR-155-3p	MIMAT0030410	Eif4a2	0	0	1	0
rno-miR-155-3p	MIMAT0030410	Eif4b	0	0	1	0
rno-miR-155-3p	MIMAT0030410	Eif4e	0	0	0	1
rno-miR-155-3p	MIMAT0030410	Eif4ebp2	0	0	1	1
rno-miR-155-3p	MIMAT0030410	Eif4h	0	0	1	1
rno-miR-155-3p	MIMAT0030410	Elf4	0	0	0	1
rno-miR-155-3p	MIMAT0030410	Eif5a2	0	0	1	1
rno-miR-155-3p	MIMAT0030410	Elavl1	0	0	0	1
rno-miR-155-3p	MIMAT0030410	Elf2	0	0	1	0
rno-miR-155-3p	MIMAT0030410	Elfn2	0	0	0	1
rno-miR-155-3p	MIMAT0030410	Elk1	0	0	1	1
rno-miR-155-3p	MIMAT0030410	Elk4	0	0	1	0
rno-miR-155-3p	MIMAT0030410	Elmo1	0	0	1	1
rno-miR-155-3p	MIMAT0030410	Ell3	0	0	1	0
rno-miR-155-3p	MIMAT0030410	Elmo2	0	0	1	0
rno-miR-155-3p	MIMAT0030410	Elp3	0	0	0	1
rno-miR-155-3p	MIMAT0030410	Elmod2	0	0	1	1
rno-miR-155-3p	MIMAT0030410	Emp2	0	0	1	1
rno-miR-155-3p	MIMAT0030410	Emp1	0	0	1	0
rno-miR-155-3p	MIMAT0030410	Emx1	0	0	0	1
rno-miR-155-3p	MIMAT0030410	Enah	0	0	0	1
rno-miR-155-3p	MIMAT0030410	En2	0	0	1	1
rno-miR-155-3p	MIMAT0030410	Engase	0	0	1	1
rno-miR-155-3p	MIMAT0030410	Endod1	0	0	1	0
rno-miR-155-3p	MIMAT0030410	Enpp4	0	0	1	1
rno-miR-155-3p	MIMAT0030410	Entpd3	0	0	1	0
rno-miR-155-3p	MIMAT0030410	Ensa	0	0	1	0
rno-miR-155-3p	MIMAT0030410	Entpd1	0	0	1	0
rno-miR-155-3p	MIMAT0030410	Entpd4	0	0	1	1
rno-miR-155-3p	MIMAT0030410	Entpd6	0	0	1	1
rno-miR-155-3p	MIMAT0030410	Epb41l1	0	0	1	0
rno-miR-155-3p	MIMAT0030410	Entpd7	0	0	0	1
rno-miR-155-3p	MIMAT0030410	Epb4.1	0	0	1	0
rno-miR-155-3p	MIMAT0030410	Epb41l2	0	0	1	0
rno-miR-155-3p	MIMAT0030410	Epdr1	0	0	1	1
rno-miR-155-3p	MIMAT0030410	Epg5	0	0	1	1
rno-miR-155-3p	MIMAT0030410	Ephb4	0	0	1	1
rno-miR-155-3p	MIMAT0030410	Epha10	0	0	1	1
rno-miR-155-3p	MIMAT0030410	Epha6	0	0	0	1
rno-miR-155-3p	MIMAT0030410	Ephb1	0	0	1	0
rno-miR-155-3p	MIMAT0030410	Epm2a	0	0	0	1
rno-miR-155-3p	MIMAT0030410	Epn3	0	0	1	1
rno-miR-155-3p	MIMAT0030410	Epn1	0	0	1	0
rno-miR-155-3p	MIMAT0030410	Eps15	0	0	0	1
rno-miR-155-3p	MIMAT0030410	EPT1	0	0	0	1
rno-miR-155-3p	MIMAT0030410	Eps8	0	0	0	1
rno-miR-155-3p	MIMAT0030410	Eral1	1	0	1	1
rno-miR-155-3p	MIMAT0030410	Erap1	0	0	1	1
rno-miR-155-3p	MIMAT0030410	Ercc8	0	0	1	0
rno-miR-155-3p	MIMAT0030410	Erbb4	0	0	0	1
rno-miR-155-3p	MIMAT0030410	Ercc2	0	0	1	0
rno-miR-155-3p	MIMAT0030410	Erf	0	0	1	1
rno-miR-155-3p	MIMAT0030410	Erh	0	0	1	0
rno-miR-155-3p	MIMAT0030410	Erlin2	0	0	1	1
rno-miR-155-3p	MIMAT0030410	Eri1	0	0	1	0
rno-miR-155-3p	MIMAT0030410	ERO1LB	0	0	0	1
rno-miR-155-3p	MIMAT0030410	Erp44	0	0	0	1
rno-miR-155-3p	MIMAT0030410	Erp29	0	0	1	0
rno-miR-155-3p	MIMAT0030410	Esco1	0	0	0	1
rno-miR-155-3p	MIMAT0030410	Esm1	0	0	1	0
rno-miR-155-3p	MIMAT0030410	Esr2	0	0	0	1
rno-miR-155-3p	MIMAT0030410	Esrra	0	0	1	0
rno-miR-155-3p	MIMAT0030410	Esrrg	0	0	1	0
rno-miR-155-3p	MIMAT0030410	Esyt2	0	0	1	1
rno-miR-155-3p	MIMAT0030410	Etf1	0	0	0	1
rno-miR-155-3p	MIMAT0030410	Ets1	0	0	1	1
rno-miR-155-3p	MIMAT0030410	Etnk1	0	0	1	1
rno-miR-155-3p	MIMAT0030410	Etv5	0	0	1	0
rno-miR-155-3p	MIMAT0030410	Etv1	0	0	1	0
rno-miR-155-3p	MIMAT0030410	Etv3	0	0	0	1
rno-miR-155-3p	MIMAT0030410	Etv6	0	0	0	1
rno-miR-155-3p	MIMAT0030410	Evi5l	0	0	1	0
rno-miR-155-3p	MIMAT0030410	Evx1	0	0	1	0
rno-miR-155-3p	MIMAT0030410	Exd1	0	0	1	0
rno-miR-155-3p	MIMAT0030410	Exo1	0	0	1	0
rno-miR-155-3p	MIMAT0030410	Exoc5	0	0	0	1
rno-miR-155-3p	MIMAT0030410	Exoc6b	0	0	1	0
rno-miR-155-3p	MIMAT0030410	Exog	0	0	1	0
rno-miR-155-3p	MIMAT0030410	Exosc6	0	0	0	1
rno-miR-155-3p	MIMAT0030410	Ext1	0	0	1	0
rno-miR-155-3p	MIMAT0030410	Extl3	0	0	0	1
rno-miR-155-3p	MIMAT0030410	Eya1	0	0	1	0
rno-miR-155-3p	MIMAT0030410	Eya3	0	0	1	0
rno-miR-155-3p	MIMAT0030410	Ezh1	0	0	1	0
rno-miR-155-3p	MIMAT0030410	F2r	0	0	1	1
rno-miR-155-3p	MIMAT0030410	Fads1	0	0	1	1
rno-miR-155-3p	MIMAT0030410	FAIM3	0	0	0	1
rno-miR-155-3p	MIMAT0030410	Fads6	0	0	0	1
rno-miR-155-3p	MIMAT0030410	Faim2	0	0	0	1
rno-miR-155-3p	MIMAT0030410	Fam102a	0	0	1	0
rno-miR-155-3p	MIMAT0030410	Fam102b	0	0	1	1
rno-miR-155-3p	MIMAT0030410	Fam103a1	0	0	1	1
rno-miR-155-3p	MIMAT0030410	Fam109b	0	0	1	0
rno-miR-155-3p	MIMAT0030410	Fam104a	0	0	1	1
rno-miR-155-3p	MIMAT0030410	FAM105B	0	0	0	1
rno-miR-155-3p	MIMAT0030410	Fam105b	0	0	1	0
rno-miR-155-3p	MIMAT0030410	Fam111a	0	0	1	0
rno-miR-155-3p	MIMAT0030410	FAM115A	0	0	0	1
rno-miR-155-3p	MIMAT0030410	Fam117b	0	0	1	0
rno-miR-155-3p	MIMAT0030410	Fam118a	0	0	1	0
rno-miR-155-3p	MIMAT0030410	Fam120b	0	0	1	0
rno-miR-155-3p	MIMAT0030410	Fam124a	0	0	0	1
rno-miR-155-3p	MIMAT0030410	Fam126a	0	0	0	1
rno-miR-155-3p	MIMAT0030410	Fam131b	0	0	1	1
rno-miR-155-3p	MIMAT0030410	Fam134b	0	0	0	1
rno-miR-155-3p	MIMAT0030410	Fam135b	0	0	0	1
rno-miR-155-3p	MIMAT0030410	Fam134c	0	0	1	1
rno-miR-155-3p	MIMAT0030410	Fam154b	0	0	1	0
rno-miR-155-3p	MIMAT0030410	Fam13a	0	0	0	1
rno-miR-155-3p	MIMAT0030410	Fam155a	0	0	0	1
rno-miR-155-3p	MIMAT0030410	Fam155b	0	0	0	1
rno-miR-155-3p	MIMAT0030410	Fam160a1	1	0	1	1
rno-miR-155-3p	MIMAT0030410	Fam160b1	0	0	1	0
rno-miR-155-3p	MIMAT0030410	Fam167a	0	0	1	1
rno-miR-155-3p	MIMAT0030410	Fam163a	0	0	1	0
rno-miR-155-3p	MIMAT0030410	Fam168a	0	0	1	1
rno-miR-155-3p	MIMAT0030410	Fam172a	0	0	1	1
rno-miR-155-3p	MIMAT0030410	Fam168b	0	0	0	1
rno-miR-155-3p	MIMAT0030410	Fam171b	0	0	0	1
rno-miR-155-3p	MIMAT0030410	Fam175b	0	0	1	1
rno-miR-155-3p	MIMAT0030410	Fam192a	0	0	0	1
rno-miR-155-3p	MIMAT0030410	Fam179a	0	0	0	1
rno-miR-155-3p	MIMAT0030410	Fam189b	0	0	1	0
rno-miR-155-3p	MIMAT0030410	Fam196a	0	0	1	1
rno-miR-155-3p	MIMAT0030410	Fam199x	0	0	0	1
rno-miR-155-3p	MIMAT0030410	Fam19a2	0	0	0	1
rno-miR-155-3p	MIMAT0030410	Fam19a1	0	0	0	1
rno-miR-155-3p	MIMAT0030410	Fam19a5	0	0	0	1
rno-miR-155-3p	MIMAT0030410	Fam207a	0	0	1	0
rno-miR-155-3p	MIMAT0030410	Fam208a	0	0	1	0
rno-miR-155-3p	MIMAT0030410	Fam20b	0	0	1	0
rno-miR-155-3p	MIMAT0030410	Fam210a	0	0	1	0
rno-miR-155-3p	MIMAT0030410	Fam212b	0	0	1	1
rno-miR-155-3p	MIMAT0030410	Fam216b	0	0	0	1
rno-miR-155-3p	MIMAT0030410	Fam222b	0	0	1	1
rno-miR-155-3p	MIMAT0030410	Fam219a	1	0	1	1
rno-miR-155-3p	MIMAT0030410	Fam45a	0	0	1	1
rno-miR-155-3p	MIMAT0030410	Fam227a	0	0	1	0
rno-miR-155-3p	MIMAT0030410	Fam26e	0	0	0	1
rno-miR-155-3p	MIMAT0030410	Fam46a	0	0	1	1
rno-miR-155-3p	MIMAT0030410	Fam49b	0	0	0	1
rno-miR-155-3p	MIMAT0030410	Fam46c	0	0	1	1
rno-miR-155-3p	MIMAT0030410	Fam47e	0	0	0	1
rno-miR-155-3p	MIMAT0030410	FAM47E-STBD1	0	0	0	1
rno-miR-155-3p	MIMAT0030410	Fam53b	0	0	1	0
rno-miR-155-3p	MIMAT0030410	Fam63b	0	0	0	1
rno-miR-155-3p	MIMAT0030410	Fam71f1	0	0	1	0
rno-miR-155-3p	MIMAT0030410	Fam76b	0	0	1	0
rno-miR-155-3p	MIMAT0030410	Fam83a	0	0	0	1
rno-miR-155-3p	MIMAT0030410	Fam83f	0	0	1	1
rno-miR-155-3p	MIMAT0030410	Fam83g	0	0	1	0
rno-miR-155-3p	MIMAT0030410	Fam84b	0	0	1	0
rno-miR-155-3p	MIMAT0030410	FAM84B	0	0	0	1
rno-miR-155-3p	MIMAT0030410	Fam8a1	0	0	1	0
rno-miR-155-3p	MIMAT0030410	Fam91a1	1	0	1	1
rno-miR-155-3p	MIMAT0030410	Fam98b	0	0	0	1
rno-miR-155-3p	MIMAT0030410	Fasn	0	0	1	0
rno-miR-155-3p	MIMAT0030410	Fan1	0	0	1	0
rno-miR-155-3p	MIMAT0030410	Fastk	0	0	0	1
rno-miR-155-3p	MIMAT0030410	Fastkd1	0	0	0	1
rno-miR-155-3p	MIMAT0030410	Fat2	0	0	1	0
rno-miR-155-3p	MIMAT0030410	Faxc	0	0	0	1
rno-miR-155-3p	MIMAT0030410	Fbln5	0	0	1	1
rno-miR-155-3p	MIMAT0030410	Fbn1	0	0	1	1
rno-miR-155-3p	MIMAT0030410	Fbxl8	0	0	1	0
rno-miR-155-3p	MIMAT0030410	Fbxl20	0	0	0	1
rno-miR-155-3p	MIMAT0030410	Fbxl3	0	0	1	0
rno-miR-155-3p	MIMAT0030410	Fbxo28	0	0	0	1
rno-miR-155-3p	MIMAT0030410	Fbxo33	0	0	1	0
rno-miR-155-3p	MIMAT0030410	Fbxo40	0	0	1	0
rno-miR-155-3p	MIMAT0030410	Fbxo41	0	0	1	0
rno-miR-155-3p	MIMAT0030410	Fbxo42	0	0	0	1
rno-miR-155-3p	MIMAT0030410	Fbxo44	0	0	0	1
rno-miR-155-3p	MIMAT0030410	Fbxo45	0	0	0	1
rno-miR-155-3p	MIMAT0030410	Fbxo48	0	0	1	1
rno-miR-155-3p	MIMAT0030410	Fbxw11	0	0	1	0
rno-miR-155-3p	MIMAT0030410	Fchsd1	0	0	1	1
rno-miR-155-3p	MIMAT0030410	Fbxw8	0	0	1	0
rno-miR-155-3p	MIMAT0030410	FCRL5	0	0	0	1
rno-miR-155-3p	MIMAT0030410	Fem1a	1	0	1	1
rno-miR-155-3p	MIMAT0030410	Fcrlb	0	0	0	1
rno-miR-155-3p	MIMAT0030410	Fem1b	0	0	0	1
rno-miR-155-3p	MIMAT0030410	Fer1l5	0	0	1	0
rno-miR-155-3p	MIMAT0030410	Fen1	0	0	1	0
rno-miR-155-3p	MIMAT0030410	Fermt1	0	0	1	1
rno-miR-155-3p	MIMAT0030410	Fermt2	0	0	1	0
rno-miR-155-3p	MIMAT0030410	Fgd4	0	0	0	1
rno-miR-155-3p	MIMAT0030410	Ffar4	0	0	0	1
rno-miR-155-3p	MIMAT0030410	Fgd6	0	0	0	1
rno-miR-155-3p	MIMAT0030410	Fgf1	0	0	0	1
rno-miR-155-3p	MIMAT0030410	Fgf5	0	0	0	1
rno-miR-155-3p	MIMAT0030410	Fgfbp3	0	0	0	1
rno-miR-155-3p	MIMAT0030410	Fgfr1op2	0	0	1	1
rno-miR-155-3p	MIMAT0030410	Fhl1	0	0	1	0
rno-miR-155-3p	MIMAT0030410	Fig4	0	0	1	0
rno-miR-155-3p	MIMAT0030410	Fibcd1	0	0	1	1
rno-miR-155-3p	MIMAT0030410	Fitm2	0	0	1	1
rno-miR-155-3p	MIMAT0030410	Fign	0	0	0	1
rno-miR-155-3p	MIMAT0030410	Fkbp15	0	0	0	1
rno-miR-155-3p	MIMAT0030410	Fkrp	0	0	1	0
rno-miR-155-3p	MIMAT0030410	Fkbp2	0	0	1	0
rno-miR-155-3p	MIMAT0030410	Fktn	0	0	1	1
rno-miR-155-3p	MIMAT0030410	Fli1	0	0	0	1
rno-miR-155-3p	MIMAT0030410	Flot2	0	0	1	0
rno-miR-155-3p	MIMAT0030410	Flnb	0	0	1	0
rno-miR-155-3p	MIMAT0030410	Flrt1	0	0	1	0
rno-miR-155-3p	MIMAT0030410	Flrt2	0	0	0	1
rno-miR-155-3p	MIMAT0030410	Flrt3	0	0	1	1
rno-miR-155-3p	MIMAT0030410	Flt1	1	0	0	1
rno-miR-155-3p	MIMAT0030410	Fmn1	0	0	0	1
rno-miR-155-3p	MIMAT0030410	Flywch1	0	0	1	0
rno-miR-155-3p	MIMAT0030410	Fmnl3	0	0	0	1
rno-miR-155-3p	MIMAT0030410	Fmo2	0	0	1	0
rno-miR-155-3p	MIMAT0030410	Fmod	0	0	1	0
rno-miR-155-3p	MIMAT0030410	Fmr1	1	0	1	1
rno-miR-155-3p	MIMAT0030410	Fn3krp	0	0	1	0
rno-miR-155-3p	MIMAT0030410	Fndc5	0	0	1	1
rno-miR-155-3p	MIMAT0030410	Fndc3b	0	0	0	1
rno-miR-155-3p	MIMAT0030410	Fndc8	0	0	1	0
rno-miR-155-3p	MIMAT0030410	Foxb1	0	0	1	0
rno-miR-155-3p	MIMAT0030410	Foxa1	0	0	0	1
rno-miR-155-3p	MIMAT0030410	Foxd1	0	0	0	1
rno-miR-155-3p	MIMAT0030410	Foxd3	0	0	0	1
rno-miR-155-3p	MIMAT0030410	Foxg1	0	0	1	0
rno-miR-155-3p	MIMAT0030410	Foxi1	0	0	1	0
rno-miR-155-3p	MIMAT0030410	Foxj3	0	0	1	1
rno-miR-155-3p	MIMAT0030410	Foxn3	0	0	1	1
rno-miR-155-3p	MIMAT0030410	Fpgs	0	0	1	1
rno-miR-155-3p	MIMAT0030410	Foxo3	0	0	0	1
rno-miR-155-3p	MIMAT0030410	Foxp2	0	0	1	1
rno-miR-155-3p	MIMAT0030410	Frk	1	0	1	1
rno-miR-155-3p	MIMAT0030410	Fpgt	0	0	0	1
rno-miR-155-3p	MIMAT0030410	Frat1	0	0	0	1
rno-miR-155-3p	MIMAT0030410	Frmd4a	0	0	0	1
rno-miR-155-3p	MIMAT0030410	Frmpd4	0	0	0	1
rno-miR-155-3p	MIMAT0030410	Frmd6	0	0	1	0
rno-miR-155-3p	MIMAT0030410	Frrs1	0	0	0	1
rno-miR-155-3p	MIMAT0030410	Frs2	0	0	1	1
rno-miR-155-3p	MIMAT0030410	Fsd2	0	0	0	1
rno-miR-155-3p	MIMAT0030410	Ftcd	0	0	1	0
rno-miR-155-3p	MIMAT0030410	Fsip1	0	0	0	1
rno-miR-155-3p	MIMAT0030410	Fuom	0	0	1	0
rno-miR-155-3p	MIMAT0030410	Fut10	0	0	0	1
rno-miR-155-3p	MIMAT0030410	Fut2	0	0	1	0
rno-miR-155-3p	MIMAT0030410	Fut9	0	0	0	1
rno-miR-155-3p	MIMAT0030410	Fyttd1	0	0	1	0
rno-miR-155-3p	MIMAT0030410	Fzd1	0	0	0	1
rno-miR-155-3p	MIMAT0030410	Fzd3	0	0	0	1
rno-miR-155-3p	MIMAT0030410	Fzd5	0	0	0	1
rno-miR-155-3p	MIMAT0030410	Fzd6	0	0	1	1
rno-miR-155-3p	MIMAT0030410	Fzd8	0	0	0	1
rno-miR-155-3p	MIMAT0030410	Gab1	0	0	1	1
rno-miR-155-3p	MIMAT0030410	G3bp1	0	0	1	0
rno-miR-155-3p	MIMAT0030410	Gab2	0	0	0	1
rno-miR-155-3p	MIMAT0030410	Gabpa	0	0	1	1
rno-miR-155-3p	MIMAT0030410	Gabarap	0	0	1	1
rno-miR-155-3p	MIMAT0030410	Gabra2	0	0	0	1
rno-miR-155-3p	MIMAT0030410	Gabpb2	0	0	0	1
rno-miR-155-3p	MIMAT0030410	Gabra1	0	0	1	0
rno-miR-155-3p	MIMAT0030410	Gabrb1	0	0	0	1
rno-miR-155-3p	MIMAT0030410	Gabrb2	0	0	0	1
rno-miR-155-3p	MIMAT0030410	Gabrb3	0	0	0	1
rno-miR-155-3p	MIMAT0030410	Gabrg2	0	0	0	1
rno-miR-155-3p	MIMAT0030410	Gabrq	0	0	0	1
rno-miR-155-3p	MIMAT0030410	Gad1	0	0	0	1
rno-miR-155-3p	MIMAT0030410	Gadd45g	0	0	0	1
rno-miR-155-3p	MIMAT0030410	Gadd45gip1	0	0	1	1
rno-miR-155-3p	MIMAT0030410	Gal3st4	0	0	1	1
rno-miR-155-3p	MIMAT0030410	Gas2	1	0	1	1
rno-miR-155-3p	MIMAT0030410	Galk2	0	0	0	1
rno-miR-155-3p	MIMAT0030410	Galnt6	0	0	1	0
rno-miR-155-3p	MIMAT0030410	Gas2l1	0	0	0	1
rno-miR-155-3p	MIMAT0030410	Gata6	0	0	1	1
rno-miR-155-3p	MIMAT0030410	Gas7	0	0	1	0
rno-miR-155-3p	MIMAT0030410	Gatad1	0	0	1	0
rno-miR-155-3p	MIMAT0030410	Gatsl2	0	0	1	0
rno-miR-155-3p	MIMAT0030410	Gatad2b	0	0	0	1
rno-miR-155-3p	MIMAT0030410	Gbf1	0	0	1	1
rno-miR-155-3p	MIMAT0030410	Gcat	0	0	0	1
rno-miR-155-3p	MIMAT0030410	Gcfc2	0	0	0	1
rno-miR-155-3p	MIMAT0030410	Gcc1	0	0	1	1
rno-miR-155-3p	MIMAT0030410	Gcnt2	0	0	1	1
rno-miR-155-3p	MIMAT0030410	Gcgr	0	0	1	0
rno-miR-155-3p	MIMAT0030410	GCOM1	0	0	0	1
rno-miR-155-3p	MIMAT0030410	Gdf2	0	0	1	1
rno-miR-155-3p	MIMAT0030410	Gdap1	0	0	1	0
rno-miR-155-3p	MIMAT0030410	Gdf7	0	0	0	1
rno-miR-155-3p	MIMAT0030410	Gem	0	0	1	1
rno-miR-155-3p	MIMAT0030410	Gdi1	0	0	1	1
rno-miR-155-3p	MIMAT0030410	Gfap	0	0	1	0
rno-miR-155-3p	MIMAT0030410	Gen1	0	0	0	1
rno-miR-155-3p	MIMAT0030410	Get4	0	0	1	0
rno-miR-155-3p	MIMAT0030410	Gfi1b	0	0	1	0
rno-miR-155-3p	MIMAT0030410	Gfod1	0	0	1	0
rno-miR-155-3p	MIMAT0030410	Gfra1	0	0	0	1
rno-miR-155-3p	MIMAT0030410	Gfra2	0	0	1	1
rno-miR-155-3p	MIMAT0030410	Gga2	0	0	1	0
rno-miR-155-3p	MIMAT0030410	Ghr	0	0	0	1
rno-miR-155-3p	MIMAT0030410	Ghitm	0	0	1	0
rno-miR-155-3p	MIMAT0030410	Gins4	0	0	0	1
rno-miR-155-3p	MIMAT0030410	Gja1	0	0	1	0
rno-miR-155-3p	MIMAT0030410	Gja3	0	0	0	1
rno-miR-155-3p	MIMAT0030410	Gja5	0	0	1	1
rno-miR-155-3p	MIMAT0030410	Gk5	0	0	0	1
rno-miR-155-3p	MIMAT0030410	Glce	0	0	1	0
rno-miR-155-3p	MIMAT0030410	Glb1	0	0	1	1
rno-miR-155-3p	MIMAT0030410	Gli2	0	0	1	1
rno-miR-155-3p	MIMAT0030410	Glg1	0	0	1	0
rno-miR-155-3p	MIMAT0030410	Gli4	0	0	1	0
rno-miR-155-3p	MIMAT0030410	Glipr1l2	0	0	0	1
rno-miR-155-3p	MIMAT0030410	Glipr1	0	0	0	1
rno-miR-155-3p	MIMAT0030410	Glis3	0	0	0	1
rno-miR-155-3p	MIMAT0030410	Glrx5	0	0	1	0
rno-miR-155-3p	MIMAT0030410	Gls	0	0	1	0
rno-miR-155-3p	MIMAT0030410	Glt8d1	1	0	1	1
rno-miR-155-3p	MIMAT0030410	Glud1	1	0	1	1
rno-miR-155-3p	MIMAT0030410	Glyatl1	1	0	0	0
rno-miR-155-3p	MIMAT0030410	Glul	0	0	1	0
rno-miR-155-3p	MIMAT0030410	Glyat	0	0	0	1
rno-miR-155-3p	MIMAT0030410	Glyctk	0	0	1	1
rno-miR-155-3p	MIMAT0030410	Gmfb	0	0	0	1
rno-miR-155-3p	MIMAT0030410	Gmppb	0	0	1	1
rno-miR-155-3p	MIMAT0030410	Gml	0	0	0	1
rno-miR-155-3p	MIMAT0030410	Gmps	0	0	0	1
rno-miR-155-3p	MIMAT0030410	Gnal	0	0	1	1
rno-miR-155-3p	MIMAT0030410	Gnai3	1	0	1	1
rno-miR-155-3p	MIMAT0030410	Gnb1l	0	0	1	1
rno-miR-155-3p	MIMAT0030410	Gnaq	0	0	0	1
rno-miR-155-3p	MIMAT0030410	Gnat1	0	0	0	1
rno-miR-155-3p	MIMAT0030410	Gng10	0	0	0	1
rno-miR-155-3p	MIMAT0030410	Gng12	0	0	0	1
rno-miR-155-3p	MIMAT0030410	Gng11	0	0	1	1
rno-miR-155-3p	MIMAT0030410	Gng7	0	0	1	0
rno-miR-155-3p	MIMAT0030410	Gng5	0	0	1	0
rno-miR-155-3p	MIMAT0030410	Gnpda1	0	0	1	1
rno-miR-155-3p	MIMAT0030410	Gnptg	0	0	0	1
rno-miR-155-3p	MIMAT0030410	Golim4	1	0	1	1
rno-miR-155-3p	MIMAT0030410	Golga7	0	0	1	1
rno-miR-155-3p	MIMAT0030410	Gorasp1	0	0	1	0
rno-miR-155-3p	MIMAT0030410	Gopc	0	0	1	0
rno-miR-155-3p	MIMAT0030410	Gorab	0	0	1	0
rno-miR-155-3p	MIMAT0030410	Got2	0	0	1	1
rno-miR-155-3p	MIMAT0030410	Gp1ba	0	0	0	1
rno-miR-155-3p	MIMAT0030410	Gpatch11	0	0	1	0
rno-miR-155-3p	MIMAT0030410	Gpam	0	0	0	1
rno-miR-155-3p	MIMAT0030410	Gpc2	0	0	1	1
rno-miR-155-3p	MIMAT0030410	Gpc3	1	0	1	1
rno-miR-155-3p	MIMAT0030410	Gpm6a	0	0	1	0
rno-miR-155-3p	MIMAT0030410	Gpihbp1	0	0	1	1
rno-miR-155-3p	MIMAT0030410	Gpkow	0	0	1	0
rno-miR-155-3p	MIMAT0030410	Gpld1	1	0	1	0
rno-miR-155-3p	MIMAT0030410	GPR116	0	0	0	1
rno-miR-155-3p	MIMAT0030410	Gpr116	0	0	1	0
rno-miR-155-3p	MIMAT0030410	Gpr12	0	0	0	1
rno-miR-155-3p	MIMAT0030410	Gpr15	0	0	0	1
rno-miR-155-3p	MIMAT0030410	Gpr151	0	0	0	1
rno-miR-155-3p	MIMAT0030410	Gpr153	0	0	0	1
rno-miR-155-3p	MIMAT0030410	Gpr156	0	0	0	1
rno-miR-155-3p	MIMAT0030410	Gpr158	1	0	1	1
rno-miR-155-3p	MIMAT0030410	Gpr161	0	0	0	1
rno-miR-155-3p	MIMAT0030410	Gpr180	0	0	0	1
rno-miR-155-3p	MIMAT0030410	Gpr176	0	0	1	0
rno-miR-155-3p	MIMAT0030410	Gpr20	0	0	0	1
rno-miR-155-3p	MIMAT0030410	Gpr21	0	0	1	0
rno-miR-155-3p	MIMAT0030410	Gpr22	0	0	1	1
rno-miR-155-3p	MIMAT0030410	Gpr27	0	0	0	1
rno-miR-155-3p	MIMAT0030410	Gpr45	0	0	1	0
rno-miR-155-3p	MIMAT0030410	Gpr37l1	0	0	0	1
rno-miR-155-3p	MIMAT0030410	GPR56	0	0	0	1
rno-miR-155-3p	MIMAT0030410	Gpr56	0	0	1	0
rno-miR-155-3p	MIMAT0030410	Gpr61	0	0	1	1
rno-miR-155-3p	MIMAT0030410	Gpr68	0	0	1	0
rno-miR-155-3p	MIMAT0030410	Gpr85	0	0	0	1
rno-miR-155-3p	MIMAT0030410	Gpr83	0	0	1	0
rno-miR-155-3p	MIMAT0030410	Gprasp1	0	0	0	1
rno-miR-155-3p	MIMAT0030410	Gprin2	0	0	0	1
rno-miR-155-3p	MIMAT0030410	Gprin3	0	0	0	1
rno-miR-155-3p	MIMAT0030410	Gpsm3	0	0	1	0
rno-miR-155-3p	MIMAT0030410	Gpt2	0	0	0	1
rno-miR-155-3p	MIMAT0030410	Gpx2	1	0	1	1
rno-miR-155-3p	MIMAT0030410	Gpx5	0	0	1	0
rno-miR-155-3p	MIMAT0030410	Gramd2	0	0	0	1
rno-miR-155-3p	MIMAT0030410	Gramd1b	0	0	0	1
rno-miR-155-3p	MIMAT0030410	Grb10	0	0	1	1
rno-miR-155-3p	MIMAT0030410	Grhl1	0	0	1	1
rno-miR-155-3p	MIMAT0030410	Grid2	0	0	0	1
rno-miR-155-3p	MIMAT0030410	Grhl2	0	0	1	0
rno-miR-155-3p	MIMAT0030410	Gria2	0	0	1	0
rno-miR-155-3p	MIMAT0030410	Grik3	0	0	0	1
rno-miR-155-3p	MIMAT0030410	Grin2a	0	0	0	1
rno-miR-155-3p	MIMAT0030410	Grin2b	0	0	0	1
rno-miR-155-3p	MIMAT0030410	Grin3a	0	0	1	1
rno-miR-155-3p	MIMAT0030410	Grip1	0	0	1	0
rno-miR-155-3p	MIMAT0030410	Grm2	0	0	1	0
rno-miR-155-3p	MIMAT0030410	GRK7	0	0	0	1
rno-miR-155-3p	MIMAT0030410	Grm4	0	0	0	1
rno-miR-155-3p	MIMAT0030410	Grpel2	0	0	1	0
rno-miR-155-3p	MIMAT0030410	Grwd1	0	0	0	1
rno-miR-155-3p	MIMAT0030410	Gsc2	0	0	1	0
rno-miR-155-3p	MIMAT0030410	Gse1	0	0	0	1
rno-miR-155-3p	MIMAT0030410	Gsk3b	0	0	0	1
rno-miR-155-3p	MIMAT0030410	Gspt1	0	0	0	1
rno-miR-155-3p	MIMAT0030410	Gss	0	0	1	1
rno-miR-155-3p	MIMAT0030410	Gstm4	0	0	0	1
rno-miR-155-3p	MIMAT0030410	Gtf2e1	0	0	1	0
rno-miR-155-3p	MIMAT0030410	Gtdc1	0	0	1	1
rno-miR-155-3p	MIMAT0030410	Gtf2h5	0	0	0	1
rno-miR-155-3p	MIMAT0030410	Gtf2e2	0	0	1	1
rno-miR-155-3p	MIMAT0030410	Gtf3c2	0	0	1	0
rno-miR-155-3p	MIMAT0030410	Gtf3c1	0	0	1	0
rno-miR-155-3p	MIMAT0030410	Gtf3c4	0	0	0	1
rno-miR-155-3p	MIMAT0030410	Gtlf3b	0	0	1	0
rno-miR-155-3p	MIMAT0030410	Guca1b	0	0	1	0
rno-miR-155-3p	MIMAT0030410	Gucy1a2	0	0	0	1
rno-miR-155-3p	MIMAT0030410	Gucy1a3	0	0	0	1
rno-miR-155-3p	MIMAT0030410	Gulp1	0	0	1	0
rno-miR-155-3p	MIMAT0030410	Gxylt1	0	0	1	1
rno-miR-155-3p	MIMAT0030410	Gypa	0	0	1	1
rno-miR-155-3p	MIMAT0030410	H2afy	0	0	0	1
rno-miR-155-3p	MIMAT0030410	Gzf1	0	0	0	1
rno-miR-155-3p	MIMAT0030410	H1f0	0	0	1	1
rno-miR-155-3p	MIMAT0030410	Haghl	0	0	1	0
rno-miR-155-3p	MIMAT0030410	H6pd	0	0	1	0
rno-miR-155-3p	MIMAT0030410	Hars2	0	0	1	1
rno-miR-155-3p	MIMAT0030410	Has3	0	0	1	0
rno-miR-155-3p	MIMAT0030410	Haus5	0	0	1	0
rno-miR-155-3p	MIMAT0030410	HAUS2	0	0	0	1
rno-miR-155-3p	MIMAT0030410	Havcr2	0	0	1	1
rno-miR-155-3p	MIMAT0030410	Hba1	0	0	1	1
rno-miR-155-3p	MIMAT0030410	Hcfc2	0	0	0	1
rno-miR-155-3p	MIMAT0030410	Hba2	0	0	1	0
rno-miR-155-3p	MIMAT0030410	Hcfc1	0	0	1	0
rno-miR-155-3p	MIMAT0030410	Hcn3	0	0	0	1
rno-miR-155-3p	MIMAT0030410	Hcn4	0	0	0	1
rno-miR-155-3p	MIMAT0030410	Hcrtr2	0	0	1	0
rno-miR-155-3p	MIMAT0030410	Hdac11	0	0	1	1
rno-miR-155-3p	MIMAT0030410	Hdac2	0	0	0	1
rno-miR-155-3p	MIMAT0030410	Hdac7	0	0	1	0
rno-miR-155-3p	MIMAT0030410	Hdac5	0	0	0	1
rno-miR-155-3p	MIMAT0030410	Heatr3	0	0	1	1
rno-miR-155-3p	MIMAT0030410	Heca	1	0	1	1
rno-miR-155-3p	MIMAT0030410	Hemk1	0	0	0	1
rno-miR-155-3p	MIMAT0030410	Hectd1	0	0	1	1
rno-miR-155-3p	MIMAT0030410	Hectd2	0	0	1	0
rno-miR-155-3p	MIMAT0030410	Hecw2	0	0	0	1
rno-miR-155-3p	MIMAT0030410	Heph	0	0	1	1
rno-miR-155-3p	MIMAT0030410	Herc2	0	0	1	1
rno-miR-155-3p	MIMAT0030410	Heyl	0	0	1	1
rno-miR-155-3p	MIMAT0030410	Herpud1	0	0	0	1
rno-miR-155-3p	MIMAT0030410	Hey2	0	0	1	0
rno-miR-155-3p	MIMAT0030410	Hgf	0	0	0	1
rno-miR-155-3p	MIMAT0030410	HIATL1	0	0	0	1
rno-miR-155-3p	MIMAT0030410	Hhip	0	0	0	1
rno-miR-155-3p	MIMAT0030410	Hiatl1	0	0	1	0
rno-miR-155-3p	MIMAT0030410	Hif1a	0	0	0	1
rno-miR-155-3p	MIMAT0030410	Higd1a	0	0	1	0
rno-miR-155-3p	MIMAT0030410	Higd2a	0	0	0	1
rno-miR-155-3p	MIMAT0030410	Hip1	0	0	1	0
rno-miR-155-3p	MIMAT0030410	Hip1r	0	0	1	1
rno-miR-155-3p	MIMAT0030410	Hipk1	1	0	1	1
rno-miR-155-3p	MIMAT0030410	Hira	0	0	1	1
rno-miR-155-3p	MIMAT0030410	Hipk2	0	0	0	1
rno-miR-155-3p	MIMAT0030410	Hipk3	0	0	0	1
rno-miR-155-3p	MIMAT0030410	Hist1h2ac	0	0	0	1
rno-miR-155-3p	MIMAT0030410	Hist2h2be	0	0	1	0
rno-miR-155-3p	MIMAT0030410	Hist1h2bh	0	0	1	0
rno-miR-155-3p	MIMAT0030410	Hist3h2a	0	0	1	0
rno-miR-155-3p	MIMAT0030410	Hivep1	0	0	1	0
rno-miR-155-3p	MIMAT0030410	Hivep3	0	0	0	1
rno-miR-155-3p	MIMAT0030410	Hlf	0	0	0	1
rno-miR-155-3p	MIMAT0030410	Hltf	0	0	1	1
rno-miR-155-3p	MIMAT0030410	Hmbox1	0	0	1	1
rno-miR-155-3p	MIMAT0030410	Hmgcs1	1	0	1	1
rno-miR-155-3p	MIMAT0030410	Hmg20a	0	0	1	1
rno-miR-155-3p	MIMAT0030410	Hmgb3	0	0	1	0
rno-miR-155-3p	MIMAT0030410	Hmgcr	0	0	0	1
rno-miR-155-3p	MIMAT0030410	Hmgxb3	0	0	0	1
rno-miR-155-3p	MIMAT0030410	Hnf4a	0	0	1	1
rno-miR-155-3p	MIMAT0030410	Hmx2	0	0	1	0
rno-miR-155-3p	MIMAT0030410	Hnmt	0	0	0	1
rno-miR-155-3p	MIMAT0030410	Hnrnpf	0	0	1	1
rno-miR-155-3p	MIMAT0030410	HNRNPA0	0	0	0	1
rno-miR-155-3p	MIMAT0030410	Hnrnph3	0	0	1	1
rno-miR-155-3p	MIMAT0030410	Hook1	0	0	1	1
rno-miR-155-3p	MIMAT0030410	Hnrnpk	1	0	1	1
rno-miR-155-3p	MIMAT0030410	Hnrnpu	0	0	0	1
rno-miR-155-3p	MIMAT0030410	Homer1	0	0	1	1
rno-miR-155-3p	MIMAT0030410	HOXA9	0	0	0	1
rno-miR-155-3p	MIMAT0030410	Hopx	0	0	1	0
rno-miR-155-3p	MIMAT0030410	Hormad2	0	0	1	0
rno-miR-155-3p	MIMAT0030410	Hoxb5	0	0	1	0
rno-miR-155-3p	MIMAT0030410	Hoxc12	0	0	0	1
rno-miR-155-3p	MIMAT0030410	Hoxc4	0	0	1	1
rno-miR-155-3p	MIMAT0030410	Hoxc6	0	0	1	0
rno-miR-155-3p	MIMAT0030410	Hpcal4	0	0	0	1
rno-miR-155-3p	MIMAT0030410	Hoxd12	0	0	0	1
rno-miR-155-3p	MIMAT0030410	Hpx	0	0	0	1
rno-miR-155-3p	MIMAT0030410	Hras	0	0	1	0
rno-miR-155-3p	MIMAT0030410	Hrh1	0	0	0	1
rno-miR-155-3p	MIMAT0030410	Hrk	0	0	1	0
rno-miR-155-3p	MIMAT0030410	Hs2st1	0	0	1	1
rno-miR-155-3p	MIMAT0030410	Hs6st1	0	0	1	1
rno-miR-155-3p	MIMAT0030410	Hsd11b1	0	0	0	1
rno-miR-155-3p	MIMAT0030410	Hs6st3	0	0	0	1
rno-miR-155-3p	MIMAT0030410	Hsbp1	0	0	1	1
rno-miR-155-3p	MIMAT0030410	Hsf1	0	0	1	0
rno-miR-155-3p	MIMAT0030410	Hsd3b5	0	0	1	0
rno-miR-155-3p	MIMAT0030410	Hsf2bp	0	0	1	0
rno-miR-155-3p	MIMAT0030410	Hspa12a	1	0	1	1
rno-miR-155-3p	MIMAT0030410	Hspa1b	0	0	1	0
rno-miR-155-3p	MIMAT0030410	Hspa5	0	0	1	1
rno-miR-155-3p	MIMAT0030410	Hspa4	0	0	1	0
rno-miR-155-3p	MIMAT0030410	Hspb3	0	0	0	1
rno-miR-155-3p	MIMAT0030410	Htr2c	0	0	1	1
rno-miR-155-3p	MIMAT0030410	Htatsf1	1	0	1	1
rno-miR-155-3p	MIMAT0030410	Htt	0	0	0	1
rno-miR-155-3p	MIMAT0030410	Htr5a	0	0	1	0
rno-miR-155-3p	MIMAT0030410	Htr6	0	0	1	1
rno-miR-155-3p	MIMAT0030410	Hyal3	0	0	0	1
rno-miR-155-3p	MIMAT0030410	Hus1	0	0	1	0
rno-miR-155-3p	MIMAT0030410	Hydin	0	0	1	0
rno-miR-155-3p	MIMAT0030410	Hyou1	0	0	1	0
rno-miR-155-3p	MIMAT0030410	Icmt	0	0	1	0
rno-miR-155-3p	MIMAT0030410	Id3	0	0	0	1
rno-miR-155-3p	MIMAT0030410	Idh2	0	0	0	1
rno-miR-155-3p	MIMAT0030410	Idi1	0	0	1	0
rno-miR-155-3p	MIMAT0030410	Ids	0	0	0	1
rno-miR-155-3p	MIMAT0030410	Ifit1	0	0	0	1
rno-miR-155-3p	MIMAT0030410	Ifnar2	0	0	1	0
rno-miR-155-3p	MIMAT0030410	Ifngr1	0	0	0	1
rno-miR-155-3p	MIMAT0030410	Ift57	0	0	1	0
rno-miR-155-3p	MIMAT0030410	Igf1	0	0	1	1
rno-miR-155-3p	MIMAT0030410	Igf1r	0	0	0	1
rno-miR-155-3p	MIMAT0030410	Igf2bp1	0	0	0	1
rno-miR-155-3p	MIMAT0030410	Igf2	1	0	1	1
rno-miR-155-3p	MIMAT0030410	Igfbp1	0	0	1	0
rno-miR-155-3p	MIMAT0030410	Igf2bp3	0	0	1	0
rno-miR-155-3p	MIMAT0030410	Iglon5	0	0	1	0
rno-miR-155-3p	MIMAT0030410	Igsf8	0	0	1	1
rno-miR-155-3p	MIMAT0030410	Ikbip	0	0	0	1
rno-miR-155-3p	MIMAT0030410	Ikzf2	0	0	0	1
rno-miR-155-3p	MIMAT0030410	Ikzf1	0	0	1	0
rno-miR-155-3p	MIMAT0030410	Ikzf4	0	0	1	1
rno-miR-155-3p	MIMAT0030410	Ikzf5	0	0	1	0
rno-miR-155-3p	MIMAT0030410	Il1a	0	0	1	1
rno-miR-155-3p	MIMAT0030410	Il12a	0	0	1	0
rno-miR-155-3p	MIMAT0030410	Il20rb	0	0	0	1
rno-miR-155-3p	MIMAT0030410	Il33	0	0	1	0
rno-miR-155-3p	MIMAT0030410	Il21r	0	0	1	0
rno-miR-155-3p	MIMAT0030410	Il6r	0	0	1	0
rno-miR-155-3p	MIMAT0030410	Il6st	0	0	1	0
rno-miR-155-3p	MIMAT0030410	Il9r	0	0	1	0
rno-miR-155-3p	MIMAT0030410	Ildr1	0	0	1	0
rno-miR-155-3p	MIMAT0030410	Ildr2	0	0	0	1
rno-miR-155-3p	MIMAT0030410	Immt	0	0	0	1
rno-miR-155-3p	MIMAT0030410	Impad1	0	0	1	0
rno-miR-155-3p	MIMAT0030410	Impg1	0	0	0	1
rno-miR-155-3p	MIMAT0030410	Impg2	0	0	0	1
rno-miR-155-3p	MIMAT0030410	Ina	0	0	1	1
rno-miR-155-3p	MIMAT0030410	Ing3	0	0	1	0
rno-miR-155-3p	MIMAT0030410	Ing5	0	0	1	1
rno-miR-155-3p	MIMAT0030410	Ing4	0	0	1	1
rno-miR-155-3p	MIMAT0030410	Ino80d	0	0	0	1
rno-miR-155-3p	MIMAT0030410	Inhbc	0	0	0	1
rno-miR-155-3p	MIMAT0030410	Ino80	0	0	1	0
rno-miR-155-3p	MIMAT0030410	Ino80e	0	0	1	0
rno-miR-155-3p	MIMAT0030410	Inpp4a	0	0	1	0
rno-miR-155-3p	MIMAT0030410	Inpp5d	0	0	1	1
rno-miR-155-3p	MIMAT0030410	Invs	0	0	1	0
rno-miR-155-3p	MIMAT0030410	Ipo11	0	0	0	1
rno-miR-155-3p	MIMAT0030410	Ipcef1	0	0	0	1
rno-miR-155-3p	MIMAT0030410	Ipo9	0	0	0	1
rno-miR-155-3p	MIMAT0030410	Iqcc	0	0	1	0
rno-miR-155-3p	MIMAT0030410	Iqck	0	0	0	1
rno-miR-155-3p	MIMAT0030410	Iqgap2	0	0	1	0
rno-miR-155-3p	MIMAT0030410	Iqsec3	0	0	1	0
rno-miR-155-3p	MIMAT0030410	Irak3	0	0	1	1
rno-miR-155-3p	MIMAT0030410	Irf2bp2	0	0	0	1
rno-miR-155-3p	MIMAT0030410	Irf6	0	0	1	0
rno-miR-155-3p	MIMAT0030410	Irf4	0	0	1	0
rno-miR-155-3p	MIMAT0030410	Irgm2	0	0	1	0
rno-miR-155-3p	MIMAT0030410	Irgq	0	0	1	0
rno-miR-155-3p	MIMAT0030410	Irx2	0	0	1	1
rno-miR-155-3p	MIMAT0030410	Isca1	0	0	1	0
rno-miR-155-3p	MIMAT0030410	Ispd	0	0	1	1
rno-miR-155-3p	MIMAT0030410	Isoc1	1	0	1	0
rno-miR-155-3p	MIMAT0030410	Isy1	0	0	0	1
rno-miR-155-3p	MIMAT0030410	Itch	0	0	0	1
rno-miR-155-3p	MIMAT0030410	ISY1-RAB43	0	0	0	1
rno-miR-155-3p	MIMAT0030410	Itga1	0	0	0	1
rno-miR-155-3p	MIMAT0030410	Itga3	0	0	1	0
rno-miR-155-3p	MIMAT0030410	Itga6	0	0	1	1
rno-miR-155-3p	MIMAT0030410	Itga8	0	0	1	1
rno-miR-155-3p	MIMAT0030410	Itgax	0	0	0	1
rno-miR-155-3p	MIMAT0030410	Itgal	0	0	1	0
rno-miR-155-3p	MIMAT0030410	Itgav	0	0	1	1
rno-miR-155-3p	MIMAT0030410	Itgbl1	0	0	1	0
rno-miR-155-3p	MIMAT0030410	Itgb3	0	0	0	1
rno-miR-155-3p	MIMAT0030410	ITIH5	0	0	0	1
rno-miR-155-3p	MIMAT0030410	Itk	0	0	1	1
rno-miR-155-3p	MIMAT0030410	Itm2c	0	0	1	0
rno-miR-155-3p	MIMAT0030410	Itpr1	0	0	1	0
rno-miR-155-3p	MIMAT0030410	Itpk1	0	0	0	1
rno-miR-155-3p	MIMAT0030410	Itpripl2	0	0	0	1
rno-miR-155-3p	MIMAT0030410	Jam2	0	0	1	1
rno-miR-155-3p	MIMAT0030410	Jdp2	0	0	0	1
rno-miR-155-3p	MIMAT0030410	Jhdm1d	0	0	1	0
rno-miR-155-3p	MIMAT0030410	JHDM1D	0	0	0	1
rno-miR-155-3p	MIMAT0030410	Jmy	0	0	0	1
rno-miR-155-3p	MIMAT0030410	Josd1	0	0	1	1
rno-miR-155-3p	MIMAT0030410	Jph1	0	0	0	1
rno-miR-155-3p	MIMAT0030410	Jph3	0	0	1	1
rno-miR-155-3p	MIMAT0030410	Jph2	0	0	0	1
rno-miR-155-3p	MIMAT0030410	Jun	0	0	1	0
rno-miR-155-3p	MIMAT0030410	Kank2	0	0	1	0
rno-miR-155-3p	MIMAT0030410	Kank1	0	0	1	1
rno-miR-155-3p	MIMAT0030410	Kansl3	0	0	1	1
rno-miR-155-3p	MIMAT0030410	Kank3	0	0	1	0
rno-miR-155-3p	MIMAT0030410	Kat6a	0	0	1	0
rno-miR-155-3p	MIMAT0030410	KATNBL1	0	0	0	1
rno-miR-155-3p	MIMAT0030410	Katnal1	0	0	0	1
rno-miR-155-3p	MIMAT0030410	KB-1507C5.2	0	0	0	1
rno-miR-155-3p	MIMAT0030410	Kbtbd12	0	0	0	1
rno-miR-155-3p	MIMAT0030410	Kcmf1	0	0	0	1
rno-miR-155-3p	MIMAT0030410	Kcna1	0	0	0	1
rno-miR-155-3p	MIMAT0030410	Kcnc1	0	0	0	1
rno-miR-155-3p	MIMAT0030410	Kcnc3	0	0	1	1
rno-miR-155-3p	MIMAT0030410	Kcnd3	0	0	1	0
rno-miR-155-3p	MIMAT0030410	Kcne3	0	0	1	0
rno-miR-155-3p	MIMAT0030410	Kcne2	0	0	1	0
rno-miR-155-3p	MIMAT0030410	Kcnf1	0	0	1	0
rno-miR-155-3p	MIMAT0030410	Kcnip1	0	0	1	0
rno-miR-155-3p	MIMAT0030410	Kcnip3	0	0	1	0
rno-miR-155-3p	MIMAT0030410	Kcnip4	0	0	0	1
rno-miR-155-3p	MIMAT0030410	Kcnj12	0	0	1	0
rno-miR-155-3p	MIMAT0030410	Kcnj14	0	0	1	1
rno-miR-155-3p	MIMAT0030410	Kcnj15	0	0	0	1
rno-miR-155-3p	MIMAT0030410	Kcnj6	0	0	1	0
rno-miR-155-3p	MIMAT0030410	Kcnj5	0	0	1	0
rno-miR-155-3p	MIMAT0030410	Kcnj9	0	0	1	0
rno-miR-155-3p	MIMAT0030410	Kcnk12	0	0	0	1
rno-miR-155-3p	MIMAT0030410	Kcnk13	0	0	1	0
rno-miR-155-3p	MIMAT0030410	Kcnk15	0	0	1	1
rno-miR-155-3p	MIMAT0030410	Kcnk16	0	0	1	0
rno-miR-155-3p	MIMAT0030410	Kcnmb3	0	0	0	1
rno-miR-155-3p	MIMAT0030410	Kcnk2	0	0	1	0
rno-miR-155-3p	MIMAT0030410	Kcnq4	0	0	0	1
rno-miR-155-3p	MIMAT0030410	Kctd10	0	0	1	1
rno-miR-155-3p	MIMAT0030410	Kctd1	1	0	0	1
rno-miR-155-3p	MIMAT0030410	Kctd12	0	0	1	0
rno-miR-155-3p	MIMAT0030410	Kctd18	0	0	1	1
rno-miR-155-3p	MIMAT0030410	Kctd20	0	0	0	1
rno-miR-155-3p	MIMAT0030410	Kdelr1	0	0	0	1
rno-miR-155-3p	MIMAT0030410	Kdelc2	0	0	1	0
rno-miR-155-3p	MIMAT0030410	Kdm2a	0	0	0	1
rno-miR-155-3p	MIMAT0030410	Kdm2b	1	0	1	1
rno-miR-155-3p	MIMAT0030410	Kdm3b	0	0	1	0
rno-miR-155-3p	MIMAT0030410	Kdm4c	0	0	1	0
rno-miR-155-3p	MIMAT0030410	Kdm4a	0	0	1	0
rno-miR-155-3p	MIMAT0030410	Kdm5a	0	0	0	1
rno-miR-155-3p	MIMAT0030410	Kdm5b	0	0	1	1
rno-miR-155-3p	MIMAT0030410	Kdr	0	0	0	1
rno-miR-155-3p	MIMAT0030410	KIAA0087	0	0	0	1
rno-miR-155-3p	MIMAT0030410	Keap1	0	0	1	0
rno-miR-155-3p	MIMAT0030410	KIAA0141	0	0	0	1
rno-miR-155-3p	MIMAT0030410	KIAA0226	0	0	0	1
rno-miR-155-3p	MIMAT0030410	KIAA0232	0	0	0	1
rno-miR-155-3p	MIMAT0030410	KIAA0319	0	0	0	1
rno-miR-155-3p	MIMAT0030410	KIAA1024	0	0	0	1
rno-miR-155-3p	MIMAT0030410	KIAA1147	0	0	0	1
rno-miR-155-3p	MIMAT0030410	KIAA1244	0	0	0	1
rno-miR-155-3p	MIMAT0030410	KIAA1430	0	0	0	1
rno-miR-155-3p	MIMAT0030410	KIAA1432	0	0	0	1
rno-miR-155-3p	MIMAT0030410	KIAA1549	0	0	0	1
rno-miR-155-3p	MIMAT0030410	KIAA1614	0	0	0	1
rno-miR-155-3p	MIMAT0030410	KIAA1644	0	0	0	1
rno-miR-155-3p	MIMAT0030410	KIAA1755	0	0	0	1
rno-miR-155-3p	MIMAT0030410	KIAA2018	0	0	0	1
rno-miR-155-3p	MIMAT0030410	Kif14	0	0	0	1
rno-miR-155-3p	MIMAT0030410	Kif16b	0	0	1	1
rno-miR-155-3p	MIMAT0030410	Kif1a	0	0	1	0
rno-miR-155-3p	MIMAT0030410	Kif26b	0	0	1	1
rno-miR-155-3p	MIMAT0030410	Kif24	0	0	0	1
rno-miR-155-3p	MIMAT0030410	Kif3b	0	0	1	0
rno-miR-155-3p	MIMAT0030410	Kif5b	0	0	0	1
rno-miR-155-3p	MIMAT0030410	Kif5a	0	0	0	1
rno-miR-155-3p	MIMAT0030410	Kifap3	0	0	1	0
rno-miR-155-3p	MIMAT0030410	Kirrel	0	0	0	1
rno-miR-155-3p	MIMAT0030410	Kitlg	0	0	1	0
rno-miR-155-3p	MIMAT0030410	Klc1	0	0	1	0
rno-miR-155-3p	MIMAT0030410	Klf10	0	0	1	1
rno-miR-155-3p	MIMAT0030410	Klf13	0	0	0	1
rno-miR-155-3p	MIMAT0030410	Klf7	0	0	0	1
rno-miR-155-3p	MIMAT0030410	Klf16	0	0	1	0
rno-miR-155-3p	MIMAT0030410	Klf8	0	0	0	1
rno-miR-155-3p	MIMAT0030410	Klf9	0	0	1	1
rno-miR-155-3p	MIMAT0030410	Klhdc8a	0	0	1	1
rno-miR-155-3p	MIMAT0030410	Klhl20	0	0	1	0
rno-miR-155-3p	MIMAT0030410	Klhl1	0	0	0	1
rno-miR-155-3p	MIMAT0030410	Klhl12	0	0	0	1
rno-miR-155-3p	MIMAT0030410	Klhl21	0	0	1	0
rno-miR-155-3p	MIMAT0030410	Klhl24	0	0	1	0
rno-miR-155-3p	MIMAT0030410	Klhl29	0	0	1	1
rno-miR-155-3p	MIMAT0030410	Klhl31	0	0	1	0
rno-miR-155-3p	MIMAT0030410	Klhl38	0	0	0	1
rno-miR-155-3p	MIMAT0030410	Klhl36	0	0	0	1
rno-miR-155-3p	MIMAT0030410	Klhl4	0	0	1	0
rno-miR-155-3p	MIMAT0030410	Klhl9	0	0	1	0
rno-miR-155-3p	MIMAT0030410	Kmt2a	0	0	1	0
rno-miR-155-3p	MIMAT0030410	Kmt2d	0	0	1	1
rno-miR-155-3p	MIMAT0030410	Kng2	0	0	1	0
rno-miR-155-3p	MIMAT0030410	Kras	0	0	0	1
rno-miR-155-3p	MIMAT0030410	Kpna4	0	0	0	1
rno-miR-155-3p	MIMAT0030410	Krt79	0	0	1	1
rno-miR-155-3p	MIMAT0030410	KRTAP10-5	0	0	0	1
rno-miR-155-3p	MIMAT0030410	Ky	0	0	1	0
rno-miR-155-3p	MIMAT0030410	KSR1	0	0	0	1
rno-miR-155-3p	MIMAT0030410	L3mbtl3	0	0	1	0
rno-miR-155-3p	MIMAT0030410	Lacc1	0	0	0	1
rno-miR-155-3p	MIMAT0030410	Lace1	0	0	1	1
rno-miR-155-3p	MIMAT0030410	Lamc3	0	0	1	0
rno-miR-155-3p	MIMAT0030410	Lancl1	0	0	0	1
rno-miR-155-3p	MIMAT0030410	Lamp2	0	0	0	1
rno-miR-155-3p	MIMAT0030410	Lancl3	0	0	0	1
rno-miR-155-3p	MIMAT0030410	Laptm4b	0	0	1	1
rno-miR-155-3p	MIMAT0030410	Larp1b	0	0	1	0
rno-miR-155-3p	MIMAT0030410	Larp4b	0	0	1	0
rno-miR-155-3p	MIMAT0030410	Larp4	0	0	0	1
rno-miR-155-3p	MIMAT0030410	Lasp1	0	0	1	0
rno-miR-155-3p	MIMAT0030410	Lats1	0	0	1	0
rno-miR-155-3p	MIMAT0030410	Lca5	0	0	1	1
rno-miR-155-3p	MIMAT0030410	Lclat1	0	0	1	0
rno-miR-155-3p	MIMAT0030410	Ldb2	0	0	0	1
rno-miR-155-3p	MIMAT0030410	Lcor	0	0	1	1
rno-miR-155-3p	MIMAT0030410	Ldlrad4	0	0	0	1
rno-miR-155-3p	MIMAT0030410	Ldlrad3	0	0	1	1
rno-miR-155-3p	MIMAT0030410	Leng1	0	0	1	0
rno-miR-155-3p	MIMAT0030410	Ldlrap1	0	0	1	1
rno-miR-155-3p	MIMAT0030410	Lep	0	0	1	0
rno-miR-155-3p	MIMAT0030410	Leng8	0	0	1	0
rno-miR-155-3p	MIMAT0030410	Letm1	0	0	0	1
rno-miR-155-3p	MIMAT0030410	Letmd1	0	0	1	0
rno-miR-155-3p	MIMAT0030410	Lgals3bp	0	0	1	1
rno-miR-155-3p	MIMAT0030410	Lgalsl	0	0	1	0
rno-miR-155-3p	MIMAT0030410	Lhfp	0	0	1	1
rno-miR-155-3p	MIMAT0030410	Lgr4	0	0	0	1
rno-miR-155-3p	MIMAT0030410	Lhx3	0	0	0	1
rno-miR-155-3p	MIMAT0030410	Lhx9	0	0	0	1
rno-miR-155-3p	MIMAT0030410	Lhx4	0	0	0	1
rno-miR-155-3p	MIMAT0030410	Lifr	0	0	0	1
rno-miR-155-3p	MIMAT0030410	Lima1	0	0	1	1
rno-miR-155-3p	MIMAT0030410	Limch1	0	0	0	1
rno-miR-155-3p	MIMAT0030410	Limd2	0	0	0	1
rno-miR-155-3p	MIMAT0030410	Limd1	0	0	1	1
rno-miR-155-3p	MIMAT0030410	Lin54	0	0	1	1
rno-miR-155-3p	MIMAT0030410	Lin52	0	0	1	1
rno-miR-155-3p	MIMAT0030410	Lmod1	0	0	1	0
rno-miR-155-3p	MIMAT0030410	Lingo4	0	0	1	1
rno-miR-155-3p	MIMAT0030410	Lix1l	0	0	1	1
rno-miR-155-3p	MIMAT0030410	Lmnb1	0	0	0	1
rno-miR-155-3p	MIMAT0030410	Lmo7	0	0	0	1
rno-miR-155-3p	MIMAT0030410	Lnpep	0	0	0	1
rno-miR-155-3p	MIMAT0030410	LOC100125362	0	0	1	0
rno-miR-155-3p	MIMAT0030410	LOC100174910	0	0	1	0
rno-miR-155-3p	MIMAT0030410	LOC100302372	0	0	1	0
rno-miR-155-3p	MIMAT0030410	LOC100359539	0	0	1	0
rno-miR-155-3p	MIMAT0030410	LOC100359876	0	0	1	0
rno-miR-155-3p	MIMAT0030410	LOC100360120	0	0	1	0
rno-miR-155-3p	MIMAT0030410	LOC100360180	0	0	1	0
rno-miR-155-3p	MIMAT0030410	LOC100360205	0	0	1	0
rno-miR-155-3p	MIMAT0030410	LOC100361558	0	0	1	0
rno-miR-155-3p	MIMAT0030410	LOC100362548	0	0	1	0
rno-miR-155-3p	MIMAT0030410	LOC100363248	0	0	1	0
rno-miR-155-3p	MIMAT0030410	LOC100363253	0	0	1	0
rno-miR-155-3p	MIMAT0030410	LOC100363275	0	0	1	0
rno-miR-155-3p	MIMAT0030410	LOC100363675	0	0	1	0
rno-miR-155-3p	MIMAT0030410	LOC100363915	0	0	1	0
rno-miR-155-3p	MIMAT0030410	LOC100364156	0	0	1	0
rno-miR-155-3p	MIMAT0030410	LOC100364568	0	0	1	0
rno-miR-155-3p	MIMAT0030410	LOC100365259	0	0	1	0
rno-miR-155-3p	MIMAT0030410	LOC100909460	0	0	1	0
rno-miR-155-3p	MIMAT0030410	LOC100909505	0	0	1	0
rno-miR-155-3p	MIMAT0030410	LOC100909523	0	0	1	0
rno-miR-155-3p	MIMAT0030410	LOC100909595	0	0	1	0
rno-miR-155-3p	MIMAT0030410	LOC100909697	0	0	1	0
rno-miR-155-3p	MIMAT0030410	LOC100909704	0	0	1	0
rno-miR-155-3p	MIMAT0030410	LOC100909758	0	0	1	0
rno-miR-155-3p	MIMAT0030410	LOC100909997	0	0	1	0
rno-miR-155-3p	MIMAT0030410	LOC100910122	0	0	1	0
rno-miR-155-3p	MIMAT0030410	LOC100910143	0	0	1	0
rno-miR-155-3p	MIMAT0030410	LOC100910156	0	0	1	0
rno-miR-155-3p	MIMAT0030410	LOC100910212	0	0	1	0
rno-miR-155-3p	MIMAT0030410	LOC100910308	0	0	1	0
rno-miR-155-3p	MIMAT0030410	LOC100910478	0	0	1	0
rno-miR-155-3p	MIMAT0030410	LOC100910525	0	0	1	0
rno-miR-155-3p	MIMAT0030410	LOC100910536	0	0	1	0
rno-miR-155-3p	MIMAT0030410	LOC100910540	0	0	1	0
rno-miR-155-3p	MIMAT0030410	LOC100910672	0	0	1	0
rno-miR-155-3p	MIMAT0030410	LOC100910695	0	0	1	0
rno-miR-155-3p	MIMAT0030410	LOC100910732	0	0	1	0
rno-miR-155-3p	MIMAT0030410	LOC100910771	0	0	1	0
rno-miR-155-3p	MIMAT0030410	LOC100910795	0	0	1	0
rno-miR-155-3p	MIMAT0030410	LOC100910881	0	0	1	0
rno-miR-155-3p	MIMAT0030410	LOC100910882	0	0	1	0
rno-miR-155-3p	MIMAT0030410	LOC100910898	0	0	1	0
rno-miR-155-3p	MIMAT0030410	LOC100910911	0	0	1	0
rno-miR-155-3p	MIMAT0030410	LOC100910929	0	0	1	0
rno-miR-155-3p	MIMAT0030410	LOC100910964	0	0	1	0
rno-miR-155-3p	MIMAT0030410	LOC100910986	0	0	1	0
rno-miR-155-3p	MIMAT0030410	LOC100911028	0	0	1	0
rno-miR-155-3p	MIMAT0030410	LOC100911029	0	0	1	0
rno-miR-155-3p	MIMAT0030410	LOC100911047	0	0	1	0
rno-miR-155-3p	MIMAT0030410	LOC100911248	0	0	1	0
rno-miR-155-3p	MIMAT0030410	LOC100911261	0	0	1	0
rno-miR-155-3p	MIMAT0030410	LOC100911319	0	0	1	0
rno-miR-155-3p	MIMAT0030410	LOC100911402	0	0	1	0
rno-miR-155-3p	MIMAT0030410	LOC100911451	0	0	1	0
rno-miR-155-3p	MIMAT0030410	LOC100911462	0	0	1	0
rno-miR-155-3p	MIMAT0030410	LOC100911481	0	0	1	0
rno-miR-155-3p	MIMAT0030410	LOC100911485	0	0	1	0
rno-miR-155-3p	MIMAT0030410	LOC100911492	0	0	1	0
rno-miR-155-3p	MIMAT0030410	LOC100911581	0	0	1	0
rno-miR-155-3p	MIMAT0030410	LOC100911646	0	0	1	0
rno-miR-155-3p	MIMAT0030410	LOC100911664	0	0	1	0
rno-miR-155-3p	MIMAT0030410	LOC100911837	0	0	1	0
rno-miR-155-3p	MIMAT0030410	LOC100911874	0	0	1	0
rno-miR-155-3p	MIMAT0030410	LOC100911881	0	0	1	0
rno-miR-155-3p	MIMAT0030410	LOC100911895	0	0	1	0
rno-miR-155-3p	MIMAT0030410	LOC100911993	0	0	1	0
rno-miR-155-3p	MIMAT0030410	LOC100912034	0	0	1	0
rno-miR-155-3p	MIMAT0030410	LOC100912050	0	0	1	0
rno-miR-155-3p	MIMAT0030410	LOC100912079	0	0	1	0
rno-miR-155-3p	MIMAT0030410	LOC100912286	0	0	1	0
rno-miR-155-3p	MIMAT0030410	LOC100912343	0	0	1	0
rno-miR-155-3p	MIMAT0030410	LOC100912352	0	0	1	0
rno-miR-155-3p	MIMAT0030410	LOC100912369	0	0	1	0
rno-miR-155-3p	MIMAT0030410	LOC100912375	0	0	1	0
rno-miR-155-3p	MIMAT0030410	LOC100912409	0	0	1	0
rno-miR-155-3p	MIMAT0030410	LOC100912445	0	0	1	0
rno-miR-155-3p	MIMAT0030410	LOC100912447	0	0	1	0
rno-miR-155-3p	MIMAT0030410	LOC100912478	0	0	1	0
rno-miR-155-3p	MIMAT0030410	LOC100912537	0	0	1	0
rno-miR-155-3p	MIMAT0030410	LOC100912594	0	0	1	0
rno-miR-155-3p	MIMAT0030410	LOC100912618	0	0	1	0
rno-miR-155-3p	MIMAT0030410	LOC100912730	0	0	1	0
rno-miR-155-3p	MIMAT0030410	LOC100912836	0	0	1	0
rno-miR-155-3p	MIMAT0030410	LOC100912875	0	0	1	0
rno-miR-155-3p	MIMAT0030410	LOC100912944	0	0	1	0
rno-miR-155-3p	MIMAT0030410	LOC300308	0	0	1	0
rno-miR-155-3p	MIMAT0030410	LOC301165	0	0	1	0
rno-miR-155-3p	MIMAT0030410	LOC306096	0	0	1	0
rno-miR-155-3p	MIMAT0030410	LOC306766	0	0	1	0
rno-miR-155-3p	MIMAT0030410	LOC361646	0	0	1	0
rno-miR-155-3p	MIMAT0030410	LOC361985	0	0	1	0
rno-miR-155-3p	MIMAT0030410	LOC363337	0	0	1	0
rno-miR-155-3p	MIMAT0030410	LOC497934	0	0	1	0
rno-miR-155-3p	MIMAT0030410	LOC501110	0	0	1	0
rno-miR-155-3p	MIMAT0030410	LOC501282	0	0	1	0
rno-miR-155-3p	MIMAT0030410	LOC501406	0	0	1	0
rno-miR-155-3p	MIMAT0030410	LOC502894	0	0	1	0
rno-miR-155-3p	MIMAT0030410	LOC619574	0	0	1	0
rno-miR-155-3p	MIMAT0030410	LOC678774	0	0	1	0
rno-miR-155-3p	MIMAT0030410	LOC679539	0	0	1	0
rno-miR-155-3p	MIMAT0030410	LOC679818	0	0	1	0
rno-miR-155-3p	MIMAT0030410	LOC680039	0	0	1	0
rno-miR-155-3p	MIMAT0030410	LOC680885	0	0	1	0
rno-miR-155-3p	MIMAT0030410	LOC680910	0	0	1	0
rno-miR-155-3p	MIMAT0030410	LOC682058	0	0	1	0
rno-miR-155-3p	MIMAT0030410	LOC682571	0	0	1	0
rno-miR-155-3p	MIMAT0030410	LOC682812	0	0	1	0
rno-miR-155-3p	MIMAT0030410	LOC684327	0	0	1	0
rno-miR-155-3p	MIMAT0030410	LOC684480	0	0	1	0
rno-miR-155-3p	MIMAT0030410	LOC685095	0	0	1	0
rno-miR-155-3p	MIMAT0030410	LOC685152	0	0	1	0
rno-miR-155-3p	MIMAT0030410	LOC685297	0	0	1	0
rno-miR-155-3p	MIMAT0030410	LOC685707	0	0	1	0
rno-miR-155-3p	MIMAT0030410	LOC685909	0	0	1	0
rno-miR-155-3p	MIMAT0030410	LOC687022	0	0	1	0
rno-miR-155-3p	MIMAT0030410	LOC688018	0	0	1	0
rno-miR-155-3p	MIMAT0030410	LOC688765	0	0	1	0
rno-miR-155-3p	MIMAT0030410	LOC689574	0	0	1	0
rno-miR-155-3p	MIMAT0030410	LOC690286	0	0	1	0
rno-miR-155-3p	MIMAT0030410	LOC690422	0	0	1	0
rno-miR-155-3p	MIMAT0030410	LOC690779	0	0	1	0
rno-miR-155-3p	MIMAT0030410	LOC691162	0	0	1	0
rno-miR-155-3p	MIMAT0030410	LOC691170	0	0	1	0
rno-miR-155-3p	MIMAT0030410	Lox	0	0	1	1
rno-miR-155-3p	MIMAT0030410	Lpar4	0	0	1	0
rno-miR-155-3p	MIMAT0030410	Lpcat2	0	0	0	1
rno-miR-155-3p	MIMAT0030410	Lpcat1	0	0	1	1
rno-miR-155-3p	MIMAT0030410	LPHN2	0	0	0	1
rno-miR-155-3p	MIMAT0030410	Lpgat1	0	0	1	0
rno-miR-155-3p	MIMAT0030410	Lphn2	0	0	1	0
rno-miR-155-3p	MIMAT0030410	Lpin2	0	0	1	1
rno-miR-155-3p	MIMAT0030410	Lpin3	0	0	1	0
rno-miR-155-3p	MIMAT0030410	Lppr4	0	0	1	0
rno-miR-155-3p	MIMAT0030410	Lpp	0	0	0	1
rno-miR-155-3p	MIMAT0030410	Lrat	0	0	1	1
rno-miR-155-3p	MIMAT0030410	Lrba	0	0	1	0
rno-miR-155-3p	MIMAT0030410	Lrfn4	0	0	1	0
rno-miR-155-3p	MIMAT0030410	Lrch1	0	0	1	0
rno-miR-155-3p	MIMAT0030410	Lrig1	0	0	1	1
rno-miR-155-3p	MIMAT0030410	Lrp1	0	0	1	1
rno-miR-155-3p	MIMAT0030410	Lrrc20	0	0	1	0
rno-miR-155-3p	MIMAT0030410	Lrp4	0	0	1	0
rno-miR-155-3p	MIMAT0030410	Lrp6	0	0	1	0
rno-miR-155-3p	MIMAT0030410	Lrrc28	0	0	0	1
rno-miR-155-3p	MIMAT0030410	Lrrc40	0	0	0	1
rno-miR-155-3p	MIMAT0030410	Lrrc4	0	0	1	1
rno-miR-155-3p	MIMAT0030410	Lrrc45	0	0	1	0
rno-miR-155-3p	MIMAT0030410	Lrrc63	0	0	1	1
rno-miR-155-3p	MIMAT0030410	Lrrc61	0	0	1	0
rno-miR-155-3p	MIMAT0030410	Lrrc8c	0	0	0	1
rno-miR-155-3p	MIMAT0030410	Lrsam1	0	0	1	0
rno-miR-155-3p	MIMAT0030410	Lrrtm2	0	0	1	0
rno-miR-155-3p	MIMAT0030410	Lrtm2	0	0	1	1
rno-miR-155-3p	MIMAT0030410	Lrtomt	0	0	0	1
rno-miR-155-3p	MIMAT0030410	Ltbp2	0	0	1	0
rno-miR-155-3p	MIMAT0030410	Lsm6	0	0	1	0
rno-miR-155-3p	MIMAT0030410	Ltn1	0	0	1	0
rno-miR-155-3p	MIMAT0030410	Luc7l3	0	0	1	0
rno-miR-155-3p	MIMAT0030410	Lyl1	0	0	1	0
rno-miR-155-3p	MIMAT0030410	Lyn	0	0	1	1
rno-miR-155-3p	MIMAT0030410	Lynx1	0	0	1	0
rno-miR-155-3p	MIMAT0030410	Lyrm2	0	0	0	1
rno-miR-155-3p	MIMAT0030410	Lypd6b	0	0	1	1
rno-miR-155-3p	MIMAT0030410	Lysmd3	0	0	0	1
rno-miR-155-3p	MIMAT0030410	Lyrm9	0	0	0	1
rno-miR-155-3p	MIMAT0030410	Lzts1	0	0	1	1
rno-miR-155-3p	MIMAT0030410	Macc1	0	0	0	1
rno-miR-155-3p	MIMAT0030410	Maea	1	0	1	1
rno-miR-155-3p	MIMAT0030410	Macrod2	0	0	0	1
rno-miR-155-3p	MIMAT0030410	Magi3	0	0	1	0
rno-miR-155-3p	MIMAT0030410	Man2a1	0	0	1	0
rno-miR-155-3p	MIMAT0030410	Man1a2	1	0	1	1
rno-miR-155-3p	MIMAT0030410	Map10	0	0	0	1
rno-miR-155-3p	MIMAT0030410	Man2a2	0	0	0	1
rno-miR-155-3p	MIMAT0030410	Map1b	0	0	1	0
rno-miR-155-3p	MIMAT0030410	Map1lc3a	0	0	1	0
rno-miR-155-3p	MIMAT0030410	Map1lc3b	0	0	1	0
rno-miR-155-3p	MIMAT0030410	Map2	0	0	0	1
rno-miR-155-3p	MIMAT0030410	Map3k2	0	0	0	1
rno-miR-155-3p	MIMAT0030410	Map3k7	0	0	1	0
rno-miR-155-3p	MIMAT0030410	Map4	0	0	1	0
rno-miR-155-3p	MIMAT0030410	Mapk10	0	0	0	1
rno-miR-155-3p	MIMAT0030410	Mapk14	0	0	1	1
rno-miR-155-3p	MIMAT0030410	Mapk8	0	0	0	1
rno-miR-155-3p	MIMAT0030410	Mapk9	0	0	1	1
rno-miR-155-3p	MIMAT0030410	Mapk8ip2	0	0	1	0
rno-miR-155-3p	MIMAT0030410	Mapkap1	0	0	1	1
rno-miR-155-3p	MIMAT0030410	Mapkbp1	0	0	0	1
rno-miR-155-3p	MIMAT0030410	Mapkapk2	0	0	1	0
rno-miR-155-3p	MIMAT0030410	Mapkapk3	1	0	1	1
rno-miR-155-3p	MIMAT0030410	March5	0	0	0	1
rno-miR-155-3p	MIMAT0030410	Mapt	0	0	1	0
rno-miR-155-3p	MIMAT0030410	March6	0	0	1	1
rno-miR-155-3p	MIMAT0030410	March8	0	0	1	0
rno-miR-155-3p	MIMAT0030410	Mark4	0	0	1	0
rno-miR-155-3p	MIMAT0030410	March9	0	0	0	1
rno-miR-155-3p	MIMAT0030410	Masp1	0	0	1	0
rno-miR-155-3p	MIMAT0030410	Mast3	0	0	1	0
rno-miR-155-3p	MIMAT0030410	Matn2	0	0	1	0
rno-miR-155-3p	MIMAT0030410	Mau2	0	0	1	0
rno-miR-155-3p	MIMAT0030410	Mbd1	0	0	1	0
rno-miR-155-3p	MIMAT0030410	Mbd3	1	0	1	0
rno-miR-155-3p	MIMAT0030410	Mbnl3	0	0	1	0
rno-miR-155-3p	MIMAT0030410	Mboat2	0	0	1	1
rno-miR-155-3p	MIMAT0030410	Mbp	0	0	0	1
rno-miR-155-3p	MIMAT0030410	Mcart1	0	0	1	0
rno-miR-155-3p	MIMAT0030410	Mbtd1	0	0	1	0
rno-miR-155-3p	MIMAT0030410	Mcat	0	0	1	1
rno-miR-155-3p	MIMAT0030410	Mcfd2	0	0	1	0
rno-miR-155-3p	MIMAT0030410	Mcmdc2	0	0	1	0
rno-miR-155-3p	MIMAT0030410	Mcm6	0	0	1	1
rno-miR-155-3p	MIMAT0030410	Mdfi	0	0	1	0
rno-miR-155-3p	MIMAT0030410	Mcts1	0	0	0	1
rno-miR-155-3p	MIMAT0030410	Mdp1	0	0	1	0
rno-miR-155-3p	MIMAT0030410	Me1	0	0	1	1
rno-miR-155-3p	MIMAT0030410	Mecp2	0	0	0	1
rno-miR-155-3p	MIMAT0030410	Med12l	0	0	0	1
rno-miR-155-3p	MIMAT0030410	Med11	0	0	0	1
rno-miR-155-3p	MIMAT0030410	Med20	0	0	1	1
rno-miR-155-3p	MIMAT0030410	Med22	0	0	0	1
rno-miR-155-3p	MIMAT0030410	Med4	0	0	0	1
rno-miR-155-3p	MIMAT0030410	Med28	0	0	1	1
rno-miR-155-3p	MIMAT0030410	Mef2c	0	0	0	1
rno-miR-155-3p	MIMAT0030410	Med9	0	0	1	0
rno-miR-155-3p	MIMAT0030410	Mef2d	0	0	0	1
rno-miR-155-3p	MIMAT0030410	Megf10	0	0	1	1
rno-miR-155-3p	MIMAT0030410	Megf9	0	0	0	1
rno-miR-155-3p	MIMAT0030410	Meis1	0	0	0	1
rno-miR-155-3p	MIMAT0030410	Mei4	0	0	1	1
rno-miR-155-3p	MIMAT0030410	Mep1a	0	0	1	1
rno-miR-155-3p	MIMAT0030410	Melk	0	0	0	1
rno-miR-155-3p	MIMAT0030410	Mepce	0	0	1	0
rno-miR-155-3p	MIMAT0030410	Mettl14	0	0	1	0
rno-miR-155-3p	MIMAT0030410	Mesdc2	0	0	1	0
rno-miR-155-3p	MIMAT0030410	Mettl15	0	0	0	1
rno-miR-155-3p	MIMAT0030410	Mettl20	0	0	1	0
rno-miR-155-3p	MIMAT0030410	Mettl24	0	0	0	1
rno-miR-155-3p	MIMAT0030410	Mettl8	0	0	0	1
rno-miR-155-3p	MIMAT0030410	Mettl9	1	0	1	1
rno-miR-155-3p	MIMAT0030410	Mex3a	0	0	0	1
rno-miR-155-3p	MIMAT0030410	Mfap2	0	0	1	0
rno-miR-155-3p	MIMAT0030410	Mex3c	0	0	1	0
rno-miR-155-3p	MIMAT0030410	Mfhas1	0	0	0	1
rno-miR-155-3p	MIMAT0030410	Mfn2	0	0	1	0
rno-miR-155-3p	MIMAT0030410	Mfng	0	0	1	0
rno-miR-155-3p	MIMAT0030410	Mfrp	0	0	0	1
rno-miR-155-3p	MIMAT0030410	Mfsd14b	1	0	0	0
rno-miR-155-3p	MIMAT0030410	Mfsd6	0	0	1	0
rno-miR-155-3p	MIMAT0030410	Mfsd7	0	0	1	0
rno-miR-155-3p	MIMAT0030410	Mga	0	0	0	1
rno-miR-155-3p	MIMAT0030410	Mgat1	0	0	1	0
rno-miR-155-3p	MIMAT0030410	Mgat4c	0	0	1	0
rno-miR-155-3p	MIMAT0030410	Mgat5	0	0	0	1
rno-miR-155-3p	MIMAT0030410	Mgat5b	0	0	1	1
rno-miR-155-3p	MIMAT0030410	MGC105649	0	0	1	0
rno-miR-155-3p	MIMAT0030410	MGC112715	0	0	1	0
rno-miR-155-3p	MIMAT0030410	MGC10955	0	0	0	1
rno-miR-155-3p	MIMAT0030410	Mgme1	0	0	1	1
rno-miR-155-3p	MIMAT0030410	Mgrn1	0	0	0	1
rno-miR-155-3p	MIMAT0030410	Micu2	0	0	1	0
rno-miR-155-3p	MIMAT0030410	Mib1	0	0	0	1
rno-miR-155-3p	MIMAT0030410	Mier1	0	0	1	0
rno-miR-155-3p	MIMAT0030410	Mier3	0	0	1	1
rno-miR-155-3p	MIMAT0030410	Minos1	0	0	0	1
rno-miR-155-3p	MIMAT0030410	Mios	0	0	0	1
rno-miR-155-3p	MIMAT0030410	MINOS1-NBL1	0	0	0	1
rno-miR-155-3p	MIMAT0030410	Mis18a	0	0	1	0
rno-miR-155-3p	MIMAT0030410	Mkln1	0	0	0	1
rno-miR-155-3p	MIMAT0030410	Mkrn1	0	0	0	1
rno-miR-155-3p	MIMAT0030410	Mkx	0	0	1	0
rno-miR-155-3p	MIMAT0030410	Mlc1	0	0	1	0
rno-miR-155-3p	MIMAT0030410	MLF1IP	0	0	0	1
rno-miR-155-3p	MIMAT0030410	MLK4	0	0	0	1
rno-miR-155-3p	MIMAT0030410	Mll2l	0	0	1	0
rno-miR-155-3p	MIMAT0030410	MLLT4	0	0	0	1
rno-miR-155-3p	MIMAT0030410	Mllt4	0	0	1	0
rno-miR-155-3p	MIMAT0030410	Mllt6	0	0	0	1
rno-miR-155-3p	MIMAT0030410	Mlst8	0	0	1	0
rno-miR-155-3p	MIMAT0030410	MLTK	0	0	0	1
rno-miR-155-3p	MIMAT0030410	Mmachc	1	0	1	1
rno-miR-155-3p	MIMAT0030410	Mmd	0	0	1	0
rno-miR-155-3p	MIMAT0030410	Mmgt1	0	0	1	1
rno-miR-155-3p	MIMAT0030410	Mmel1	0	0	1	1
rno-miR-155-3p	MIMAT0030410	Mmp17	0	0	1	0
rno-miR-155-3p	MIMAT0030410	Mmp12	0	0	1	0
rno-miR-155-3p	MIMAT0030410	Mmp16	0	0	0	1
rno-miR-155-3p	MIMAT0030410	Mmp24	0	0	1	1
rno-miR-155-3p	MIMAT0030410	Mmp9	0	0	1	0
rno-miR-155-3p	MIMAT0030410	Mob1a	0	0	1	0
rno-miR-155-3p	MIMAT0030410	Mnt	0	0	1	1
rno-miR-155-3p	MIMAT0030410	Mocs1	0	0	0	1
rno-miR-155-3p	MIMAT0030410	Mob1b	0	0	0	1
rno-miR-155-3p	MIMAT0030410	Morc4	0	0	1	1
rno-miR-155-3p	MIMAT0030410	Morf4l1	0	0	1	0
rno-miR-155-3p	MIMAT0030410	Mpp4	0	0	1	0
rno-miR-155-3p	MIMAT0030410	Mpdu1	0	0	1	1
rno-miR-155-3p	MIMAT0030410	Mpp7	0	0	0	1
rno-miR-155-3p	MIMAT0030410	Mpp5	0	0	0	1
rno-miR-155-3p	MIMAT0030410	Mpped1	0	0	1	0
rno-miR-155-3p	MIMAT0030410	Mr1	0	0	0	1
rno-miR-155-3p	MIMAT0030410	Mrap2	0	0	1	0
rno-miR-155-3p	MIMAT0030410	Mras	0	0	1	0
rno-miR-155-3p	MIMAT0030410	Mrgprf	0	0	1	1
rno-miR-155-3p	MIMAT0030410	Mrm1	0	0	1	0
rno-miR-155-3p	MIMAT0030410	Mrpl3	0	0	0	1
rno-miR-155-3p	MIMAT0030410	Mrpl21	0	0	1	0
rno-miR-155-3p	MIMAT0030410	Mrpl40	0	0	1	0
rno-miR-155-3p	MIMAT0030410	Mrpl45	0	0	1	0
rno-miR-155-3p	MIMAT0030410	Mrpl47	1	0	1	0
rno-miR-155-3p	MIMAT0030410	Mrps15	0	0	1	0
rno-miR-155-3p	MIMAT0030410	Mrps2	0	0	1	0
rno-miR-155-3p	MIMAT0030410	Mrrf	0	0	1	1
rno-miR-155-3p	MIMAT0030410	Mrs2	0	0	0	1
rno-miR-155-3p	MIMAT0030410	Msantd3	0	0	0	1
rno-miR-155-3p	MIMAT0030410	Mrvi1	0	0	1	0
rno-miR-155-3p	MIMAT0030410	Msantd4	0	0	1	1
rno-miR-155-3p	MIMAT0030410	Msi1	0	0	0	1
rno-miR-155-3p	MIMAT0030410	Msl1	0	0	1	0
rno-miR-155-3p	MIMAT0030410	Msi2	0	0	1	1
rno-miR-155-3p	MIMAT0030410	Msrb3	0	0	0	1
rno-miR-155-3p	MIMAT0030410	Msl2	0	0	1	1
rno-miR-155-3p	MIMAT0030410	Msx3	0	0	1	0
rno-miR-155-3p	MIMAT0030410	Msx2	0	0	1	1
rno-miR-155-3p	MIMAT0030410	Mt2A	0	0	1	1
rno-miR-155-3p	MIMAT0030410	MT1G	0	0	0	1
rno-miR-155-3p	MIMAT0030410	Mtf1	0	0	1	1
rno-miR-155-3p	MIMAT0030410	Mthfr	0	0	0	1
rno-miR-155-3p	MIMAT0030410	Mtfp1	0	0	1	0
rno-miR-155-3p	MIMAT0030410	Mthfd1l	0	0	0	1
rno-miR-155-3p	MIMAT0030410	Mtmr10	0	0	1	0
rno-miR-155-3p	MIMAT0030410	Mtmr9	0	0	0	1
rno-miR-155-3p	MIMAT0030410	Mtrr	0	0	1	0
rno-miR-155-3p	MIMAT0030410	Mtss1l	0	0	1	0
rno-miR-155-3p	MIMAT0030410	Mttp	0	0	1	1
rno-miR-155-3p	MIMAT0030410	Muc13	0	0	1	1
rno-miR-155-3p	MIMAT0030410	Mul1	0	0	1	0
rno-miR-155-3p	MIMAT0030410	Muc19	0	0	0	1
rno-miR-155-3p	MIMAT0030410	Muc6	0	0	0	1
rno-miR-155-3p	MIMAT0030410	Mvd	0	0	1	0
rno-miR-155-3p	MIMAT0030410	Mxra8	0	0	1	0
rno-miR-155-3p	MIMAT0030410	MYB	0	0	0	1
rno-miR-155-3p	MIMAT0030410	Mybl1	0	0	1	0
rno-miR-155-3p	MIMAT0030410	Myc	0	0	0	1
rno-miR-155-3p	MIMAT0030410	Mylip	0	0	1	0
rno-miR-155-3p	MIMAT0030410	Mylk4	0	0	0	1
rno-miR-155-3p	MIMAT0030410	Myo18a	0	0	1	0
rno-miR-155-3p	MIMAT0030410	Myo1d	0	0	1	0
rno-miR-155-3p	MIMAT0030410	Myo5a	0	0	0	1
rno-miR-155-3p	MIMAT0030410	Myo9a	0	0	0	1
rno-miR-155-3p	MIMAT0030410	Myocd	0	0	1	1
rno-miR-155-3p	MIMAT0030410	Myoz3	0	0	0	1
rno-miR-155-3p	MIMAT0030410	Mzt1	0	0	1	1
rno-miR-155-3p	MIMAT0030410	Mypn	0	0	1	0
rno-miR-155-3p	MIMAT0030410	N4bp2l1	0	0	1	1
rno-miR-155-3p	MIMAT0030410	Naa40	0	0	1	0
rno-miR-155-3p	MIMAT0030410	Naa20	0	0	1	0
rno-miR-155-3p	MIMAT0030410	Naa38	0	0	0	1
rno-miR-155-3p	MIMAT0030410	Nanog	0	0	1	0
rno-miR-155-3p	MIMAT0030410	Nanp	0	0	1	0
rno-miR-155-3p	MIMAT0030410	Nap1l1	0	0	1	0
rno-miR-155-3p	MIMAT0030410	Narf	0	0	1	0
rno-miR-155-3p	MIMAT0030410	Narfl	0	0	1	0
rno-miR-155-3p	MIMAT0030410	NARG2	0	0	0	1
rno-miR-155-3p	MIMAT0030410	Nat10	0	0	1	0
rno-miR-155-3p	MIMAT0030410	Nat8l	0	0	0	1
rno-miR-155-3p	MIMAT0030410	Nav1	0	0	0	1
rno-miR-155-3p	MIMAT0030410	Nbea	0	0	0	1
rno-miR-155-3p	MIMAT0030410	Nbl1	0	0	1	1
rno-miR-155-3p	MIMAT0030410	Nbr1	1	0	1	1
rno-miR-155-3p	MIMAT0030410	Ncapd3	0	0	0	1
rno-miR-155-3p	MIMAT0030410	Ncald	0	0	1	0
rno-miR-155-3p	MIMAT0030410	Ncam2	0	0	1	1
rno-miR-155-3p	MIMAT0030410	Nckipsd	0	0	0	1
rno-miR-155-3p	MIMAT0030410	Ncdn	0	0	1	1
rno-miR-155-3p	MIMAT0030410	Ncs1	0	0	1	0
rno-miR-155-3p	MIMAT0030410	Ncoa2	0	0	0	1
rno-miR-155-3p	MIMAT0030410	Ndrg1	0	0	1	0
rno-miR-155-3p	MIMAT0030410	Ndrg2	0	0	1	1
rno-miR-155-3p	MIMAT0030410	Ndrg3	0	0	1	0
rno-miR-155-3p	MIMAT0030410	Ndufab1	0	0	1	0
rno-miR-155-3p	MIMAT0030410	Ndst1	0	0	1	1
rno-miR-155-3p	MIMAT0030410	Ndufv3	0	0	0	1
rno-miR-155-3p	MIMAT0030410	Ndufaf5	0	0	0	1
rno-miR-155-3p	MIMAT0030410	Nebl	0	0	0	1
rno-miR-155-3p	MIMAT0030410	Nedd4l	0	0	0	1
rno-miR-155-3p	MIMAT0030410	Nek8	1	0	1	1
rno-miR-155-3p	MIMAT0030410	Nek9	0	0	1	0
rno-miR-155-3p	MIMAT0030410	Nf2	0	0	1	0
rno-miR-155-3p	MIMAT0030410	Net1	0	0	1	1
rno-miR-155-3p	MIMAT0030410	Nfasc	0	0	1	0
rno-miR-155-3p	MIMAT0030410	Nfam1	0	0	0	1
rno-miR-155-3p	MIMAT0030410	Nfat5	0	0	1	1
rno-miR-155-3p	MIMAT0030410	Nfatc1	0	0	1	0
rno-miR-155-3p	MIMAT0030410	Nfatc2ip	0	0	0	1
rno-miR-155-3p	MIMAT0030410	Nfatc2	0	0	1	0
rno-miR-155-3p	MIMAT0030410	Nfatc3	0	0	1	1
rno-miR-155-3p	MIMAT0030410	Nfe2l1	0	0	0	1
rno-miR-155-3p	MIMAT0030410	Nfib	0	0	0	1
rno-miR-155-3p	MIMAT0030410	Nfia	0	0	0	1
rno-miR-155-3p	MIMAT0030410	Nfkbie	0	0	0	1
rno-miR-155-3p	MIMAT0030410	Nfkbiz	0	0	1	1
rno-miR-155-3p	MIMAT0030410	Nfrkb	0	0	1	1
rno-miR-155-3p	MIMAT0030410	Nhlrc2	0	0	1	1
rno-miR-155-3p	MIMAT0030410	Nfxl1	0	0	1	1
rno-miR-155-3p	MIMAT0030410	Nfya	0	0	0	1
rno-miR-155-3p	MIMAT0030410	Nfyb	0	0	1	0
rno-miR-155-3p	MIMAT0030410	Nhsl1	0	0	1	0
rno-miR-155-3p	MIMAT0030410	Nip30	0	0	1	0
rno-miR-155-3p	MIMAT0030410	Nin	0	0	0	1
rno-miR-155-3p	MIMAT0030410	Nipa1	0	0	1	1
rno-miR-155-3p	MIMAT0030410	Nipa2	0	0	1	0
[truncated: 1,710 more rows]
