# Supplementary material for: Characteristics of phosgene aspiration lung injury analyzed based on transcriptomics and proteomics
Source: Front Genet. 2024 May 17;15:1393665. doi: 10.3389/fgene.2024.1393665 (PMC11140124; doi:10.3389/fgene.2024.1393665)
Supplement: Supplementary file 1 [file Presentation1.zip › Data/microRN/miR_target/Control--Treatment/result/rno-miR-21-3p/rno-miR-21-3p.candidategene.xls]

miRNA	ID	Gene	miRDB	miRTarBase	miRWalk	TargetScan
rno-miR-21-3p	MIMAT0004711	Abcg8	1	0	1	1
rno-miR-21-3p	MIMAT0004711	Acbd3	1	0	1	1
rno-miR-21-3p	MIMAT0004711	Acsl4	1	0	1	1
rno-miR-21-3p	MIMAT0004711	Acvr2a	1	0	1	1
rno-miR-21-3p	MIMAT0004711	Adarb1	1	0	1	1
rno-miR-21-3p	MIMAT0004711	Adss	1	0	1	1
rno-miR-21-3p	MIMAT0004711	Aff4	1	0	1	1
rno-miR-21-3p	MIMAT0004711	Akr1d1	1	0	1	1
rno-miR-21-3p	MIMAT0004711	Alox12	1	0	1	1
rno-miR-21-3p	MIMAT0004711	Alyref	1	0	1	1
rno-miR-21-3p	MIMAT0004711	Angel2	1	0	1	1
rno-miR-21-3p	MIMAT0004711	Ankib1	1	0	1	1
rno-miR-21-3p	MIMAT0004711	Ankrd40	1	0	1	1
rno-miR-21-3p	MIMAT0004711	Ap3m1	1	0	1	1
rno-miR-21-3p	MIMAT0004711	Ap3s1	1	0	1	1
rno-miR-21-3p	MIMAT0004711	Appbp2	1	0	1	1
rno-miR-21-3p	MIMAT0004711	Arf3	1	0	1	1
rno-miR-21-3p	MIMAT0004711	Arhgap35	1	0	1	1
rno-miR-21-3p	MIMAT0004711	Arpc5	1	0	1	1
rno-miR-21-3p	MIMAT0004711	Asah1	1	0	1	1
rno-miR-21-3p	MIMAT0004711	Asb8	1	0	1	1
rno-miR-21-3p	MIMAT0004711	Aspa	1	0	1	1
rno-miR-21-3p	MIMAT0004711	Atad1	1	0	1	1
rno-miR-21-3p	MIMAT0004711	Atf3	1	0	1	1
rno-miR-21-3p	MIMAT0004711	Atp6v1a	1	0	1	1
rno-miR-21-3p	MIMAT0004711	Atp6v1g1	1	0	1	1
rno-miR-21-3p	MIMAT0004711	Bin1	1	0	1	1
rno-miR-21-3p	MIMAT0004711	Bnip2	1	0	1	1
rno-miR-21-3p	MIMAT0004711	Cacnb2	1	0	1	1
rno-miR-21-3p	MIMAT0004711	Cacybp	1	0	1	1
rno-miR-21-3p	MIMAT0004711	Calb1	1	0	1	1
rno-miR-21-3p	MIMAT0004711	Calm1	1	0	1	1
rno-miR-21-3p	MIMAT0004711	Camkk2	1	0	1	1
rno-miR-21-3p	MIMAT0004711	Canx	1	0	1	1
rno-miR-21-3p	MIMAT0004711	Capn7	1	0	1	1
rno-miR-21-3p	MIMAT0004711	Capza2	1	0	1	1
rno-miR-21-3p	MIMAT0004711	Casc4	1	0	1	1
rno-miR-21-3p	MIMAT0004711	Cbx7	1	0	1	1
rno-miR-21-3p	MIMAT0004711	Cd93	1	0	1	1
rno-miR-21-3p	MIMAT0004711	Cdadc1	1	0	1	1
rno-miR-21-3p	MIMAT0004711	Cdk17	1	0	1	1
rno-miR-21-3p	MIMAT0004711	Cdk19	1	0	1	1
rno-miR-21-3p	MIMAT0004711	Cep104	1	0	1	1
rno-miR-21-3p	MIMAT0004711	Cep55	1	0	1	1
rno-miR-21-3p	MIMAT0004711	Chd6	1	0	1	1
rno-miR-21-3p	MIMAT0004711	Cherp	1	0	1	1
rno-miR-21-3p	MIMAT0004711	Chmp4c	1	0	1	1
rno-miR-21-3p	MIMAT0004711	Chp1	1	0	1	1
rno-miR-21-3p	MIMAT0004711	Chrna5	1	0	1	1
rno-miR-21-3p	MIMAT0004711	Cltc	1	0	1	1
rno-miR-21-3p	MIMAT0004711	Cmtr2	1	0	1	1
rno-miR-21-3p	MIMAT0004711	Cnksr2	1	0	1	1
rno-miR-21-3p	MIMAT0004711	Coa5	1	0	1	1
rno-miR-21-3p	MIMAT0004711	Col16a1	1	0	1	1
rno-miR-21-3p	MIMAT0004711	Col3a1	1	0	1	1
rno-miR-21-3p	MIMAT0004711	Cox11	1	0	1	1
rno-miR-21-3p	MIMAT0004711	Crebl2	1	0	1	1
rno-miR-21-3p	MIMAT0004711	Cript	1	0	1	1
rno-miR-21-3p	MIMAT0004711	Cstf2	1	0	1	1
rno-miR-21-3p	MIMAT0004711	Cthrc1	1	0	1	1
rno-miR-21-3p	MIMAT0004711	Ctps1	1	0	1	1
rno-miR-21-3p	MIMAT0004711	Cttnbp2nl	1	0	1	1
rno-miR-21-3p	MIMAT0004711	Cul3	1	0	1	1
rno-miR-21-3p	MIMAT0004711	Cul5	1	0	1	1
rno-miR-21-3p	MIMAT0004711	Cxadr	1	0	1	1
rno-miR-21-3p	MIMAT0004711	Cxxc5	1	0	1	1
rno-miR-21-3p	MIMAT0004711	Cyp26b1	1	0	1	1
rno-miR-21-3p	MIMAT0004711	Cytl1	1	0	1	1
rno-miR-21-3p	MIMAT0004711	Dctn1	1	0	1	1
rno-miR-21-3p	MIMAT0004711	Dcun1d4	1	0	1	1
rno-miR-21-3p	MIMAT0004711	Ddx19a	1	0	1	1
rno-miR-21-3p	MIMAT0004711	Depdc1b	1	0	1	1
rno-miR-21-3p	MIMAT0004711	Dhx36	1	0	1	1
rno-miR-21-3p	MIMAT0004711	Dio1	1	0	1	1
rno-miR-21-3p	MIMAT0004711	Dmtf1	1	0	1	1
rno-miR-21-3p	MIMAT0004711	Dph3	1	0	1	1
rno-miR-21-3p	MIMAT0004711	Dpp8	1	0	1	1
rno-miR-21-3p	MIMAT0004711	Drd1	1	0	1	1
rno-miR-21-3p	MIMAT0004711	Dut	1	0	1	1
rno-miR-21-3p	MIMAT0004711	Egfl8	1	0	1	1
rno-miR-21-3p	MIMAT0004711	Ehbp1	1	0	1	1
rno-miR-21-3p	MIMAT0004711	Elavl2	1	0	1	1
rno-miR-21-3p	MIMAT0004711	Elovl3	1	0	1	1
rno-miR-21-3p	MIMAT0004711	Enc1	1	0	1	1
rno-miR-21-3p	MIMAT0004711	Enpp2	1	0	1	1
rno-miR-21-3p	MIMAT0004711	Epha5	1	0	1	1
rno-miR-21-3p	MIMAT0004711	Etv1	1	0	1	1
rno-miR-21-3p	MIMAT0004711	Fam117b	1	0	1	1
rno-miR-21-3p	MIMAT0004711	Fam120a	1	0	1	1
rno-miR-21-3p	MIMAT0004711	Fam126b	1	0	1	1
rno-miR-21-3p	MIMAT0004711	Fam151b	1	0	1	1
rno-miR-21-3p	MIMAT0004711	Fam76b	1	0	1	1
rno-miR-21-3p	MIMAT0004711	Fem1c	1	0	1	1
rno-miR-21-3p	MIMAT0004711	Fgf13	1	0	1	1
rno-miR-21-3p	MIMAT0004711	Fez2	1	0	1	1
rno-miR-21-3p	MIMAT0004711	Fgfr2	1	0	1	1
rno-miR-21-3p	MIMAT0004711	Fign	1	0	1	1
rno-miR-21-3p	MIMAT0004711	Fkbp1a	1	0	1	1
rno-miR-21-3p	MIMAT0004711	Foxj3	1	0	1	1
rno-miR-21-3p	MIMAT0004711	Foxo4	1	0	1	1
rno-miR-21-3p	MIMAT0004711	Frs2	1	0	1	1
rno-miR-21-3p	MIMAT0004711	Galnt11	1	0	1	1
rno-miR-21-3p	MIMAT0004711	Gdi1	1	0	1	1
rno-miR-21-3p	MIMAT0004711	Glp1r	1	0	1	1
rno-miR-21-3p	MIMAT0004711	Glrx	1	0	1	1
rno-miR-21-3p	MIMAT0004711	Gpr37l1	1	0	1	1
rno-miR-21-3p	MIMAT0004711	Gprc5b	1	0	1	1
rno-miR-21-3p	MIMAT0004711	Grhl3	1	0	1	1
rno-miR-21-3p	MIMAT0004711	Gxylt1	1	0	1	1
rno-miR-21-3p	MIMAT0004711	Hap1	1	0	1	1
rno-miR-21-3p	MIMAT0004711	Hbp1	1	0	1	1
rno-miR-21-3p	MIMAT0004711	Hmg20a	1	0	1	1
rno-miR-21-3p	MIMAT0004711	Hnrnpa3	1	0	1	1
rno-miR-21-3p	MIMAT0004711	Hnrnpk	1	0	1	1
rno-miR-21-3p	MIMAT0004711	Hoxb7	1	0	1	1
rno-miR-21-3p	MIMAT0004711	Hoxc4	1	0	1	1
rno-miR-21-3p	MIMAT0004711	Hs3st2	1	0	1	1
rno-miR-21-3p	MIMAT0004711	Hspa4l	1	0	1	1
rno-miR-21-3p	MIMAT0004711	Hypk	1	0	1	1
rno-miR-21-3p	MIMAT0004711	Ift27	1	0	1	1
rno-miR-21-3p	MIMAT0004711	Igsf11	1	0	1	1
rno-miR-21-3p	MIMAT0004711	Il6st	1	0	1	1
rno-miR-21-3p	MIMAT0004711	Impad1	1	0	1	1
rno-miR-21-3p	MIMAT0004711	Inpp1	1	0	1	1
rno-miR-21-3p	MIMAT0004711	Ipo7	1	0	1	1
rno-miR-21-3p	MIMAT0004711	Irf4	1	0	1	1
rno-miR-21-3p	MIMAT0004711	Itgb1	1	0	1	1
rno-miR-21-3p	MIMAT0004711	Itpr3	1	0	1	1
rno-miR-21-3p	MIMAT0004711	Josd1	1	0	1	1
rno-miR-21-3p	MIMAT0004711	Kbtbd11	1	0	1	1
rno-miR-21-3p	MIMAT0004711	Khdrbs2	1	0	1	1
rno-miR-21-3p	MIMAT0004711	Kidins220	1	0	1	1
rno-miR-21-3p	MIMAT0004711	Kif26b	1	0	1	1
rno-miR-21-3p	MIMAT0004711	Klf5	1	0	1	1
rno-miR-21-3p	MIMAT0004711	Krit1	1	0	1	1
rno-miR-21-3p	MIMAT0004711	Lats2	1	0	1	1
rno-miR-21-3p	MIMAT0004711	Lemd2	1	0	1	1
rno-miR-21-3p	MIMAT0004711	Lgr4	1	0	1	1
rno-miR-21-3p	MIMAT0004711	Lpp	1	0	1	1
rno-miR-21-3p	MIMAT0004711	Lrrc20	1	0	1	1
rno-miR-21-3p	MIMAT0004711	Luzp1	1	0	1	1
rno-miR-21-3p	MIMAT0004711	Luc7l3	1	0	1	1
rno-miR-21-3p	MIMAT0004711	Map2k3	1	0	1	1
rno-miR-21-3p	MIMAT0004711	Mat2b	1	0	1	1
rno-miR-21-3p	MIMAT0004711	Matr3	1	0	1	1
rno-miR-21-3p	MIMAT0004711	Med21	1	0	1	1
rno-miR-21-3p	MIMAT0004711	Meis2	1	0	1	1
rno-miR-21-3p	MIMAT0004711	Mis18bp1	1	0	1	1
rno-miR-21-3p	MIMAT0004711	Mmp16	1	0	1	1
rno-miR-21-3p	MIMAT0004711	Mnt	1	0	1	1
rno-miR-21-3p	MIMAT0004711	Mon2	1	0	1	1
rno-miR-21-3p	MIMAT0004711	Mpzl1	1	0	1	1
rno-miR-21-3p	MIMAT0004711	Mrrf	1	0	1	1
rno-miR-21-3p	MIMAT0004711	Mrvi1	1	0	1	1
rno-miR-21-3p	MIMAT0004711	Ms4a15	1	0	1	1
rno-miR-21-3p	MIMAT0004711	Mtdh	1	0	1	1
rno-miR-21-3p	MIMAT0004711	Myef2	1	0	1	1
rno-miR-21-3p	MIMAT0004711	Myf5	1	0	1	1
rno-miR-21-3p	MIMAT0004711	Mynn	1	0	1	1
rno-miR-21-3p	MIMAT0004711	Myrf	1	0	1	1
rno-miR-21-3p	MIMAT0004711	Naa15	1	0	1	1
rno-miR-21-3p	MIMAT0004711	Naa35	1	0	1	1
rno-miR-21-3p	MIMAT0004711	Naa50	1	0	1	1
rno-miR-21-3p	MIMAT0004711	Nck1	1	0	1	1
rno-miR-21-3p	MIMAT0004711	Ndufa10	1	0	1	1
rno-miR-21-3p	MIMAT0004711	Neto1	1	0	1	1
rno-miR-21-3p	MIMAT0004711	Nkiras2	1	0	1	1
rno-miR-21-3p	MIMAT0004711	Nkx2-8	1	0	1	1
rno-miR-21-3p	MIMAT0004711	Npat	1	0	1	1
rno-miR-21-3p	MIMAT0004711	Nppc	1	0	1	1
rno-miR-21-3p	MIMAT0004711	Nptn	1	0	1	1
rno-miR-21-3p	MIMAT0004711	Nr3c1	1	0	1	1
rno-miR-21-3p	MIMAT0004711	Nrip1	1	0	1	1
rno-miR-21-3p	MIMAT0004711	Ntrk2	1	0	1	1
rno-miR-21-3p	MIMAT0004711	Oaz1	1	0	1	1
rno-miR-21-3p	MIMAT0004711	Oxr1	1	0	1	1
rno-miR-21-3p	MIMAT0004711	Paf1	1	0	1	1
rno-miR-21-3p	MIMAT0004711	Patz1	1	0	1	1
rno-miR-21-3p	MIMAT0004711	Pcbp2	1	0	1	1
rno-miR-21-3p	MIMAT0004711	Pcdha4	1	0	1	1
rno-miR-21-3p	MIMAT0004711	Pced1b	1	0	1	1
rno-miR-21-3p	MIMAT0004711	Pcgf6	1	0	1	1
rno-miR-21-3p	MIMAT0004711	Pdap1	1	0	1	1
rno-miR-21-3p	MIMAT0004711	Pde7a	1	0	1	1
rno-miR-21-3p	MIMAT0004711	Pdgfrb	1	0	1	1
rno-miR-21-3p	MIMAT0004711	Pdhb	1	0	1	1
rno-miR-21-3p	MIMAT0004711	Pigc	1	0	1	1
rno-miR-21-3p	MIMAT0004711	Pigr	1	0	1	1
rno-miR-21-3p	MIMAT0004711	Pik3ca	1	0	1	1
rno-miR-21-3p	MIMAT0004711	Pja2	1	0	1	1
rno-miR-21-3p	MIMAT0004711	Pkd2	1	0	1	1
rno-miR-21-3p	MIMAT0004711	Plag1	1	0	1	1
rno-miR-21-3p	MIMAT0004711	Plaur	1	0	1	1
rno-miR-21-3p	MIMAT0004711	Pold3	1	0	1	1
rno-miR-21-3p	MIMAT0004711	Polq	1	0	1	1
rno-miR-21-3p	MIMAT0004711	Polr3g	1	0	1	1
rno-miR-21-3p	MIMAT0004711	Ppig	1	0	1	1
rno-miR-21-3p	MIMAT0004711	Ppil4	1	0	1	1
rno-miR-21-3p	MIMAT0004711	Ppm1l	1	0	1	1
rno-miR-21-3p	MIMAT0004711	Ppp1r3c	1	0	1	1
rno-miR-21-3p	MIMAT0004711	Ppp4r1	1	0	1	1
rno-miR-21-3p	MIMAT0004711	Prkd3	1	0	1	1
rno-miR-21-3p	MIMAT0004711	Prox1	1	0	1	1
rno-miR-21-3p	MIMAT0004711	Prpf38b	1	0	1	1
rno-miR-21-3p	MIMAT0004711	Prpf4b	1	0	1	1
rno-miR-21-3p	MIMAT0004711	Psat1	1	0	1	1
rno-miR-21-3p	MIMAT0004711	Psmc3ip	1	0	1	1
rno-miR-21-3p	MIMAT0004711	Ptbp2	1	0	1	1
rno-miR-21-3p	MIMAT0004711	Pter	1	0	1	1
rno-miR-21-3p	MIMAT0004711	Ptpn12	1	0	1	1
rno-miR-21-3p	MIMAT0004711	Ptpn4	1	0	1	1
rno-miR-21-3p	MIMAT0004711	Rab23	1	0	1	1
rno-miR-21-3p	MIMAT0004711	Rab33b	1	0	1	1
rno-miR-21-3p	MIMAT0004711	Rab38	1	0	1	1
rno-miR-21-3p	MIMAT0004711	Rab6b	1	0	1	1
rno-miR-21-3p	MIMAT0004711	Rab7a	1	0	1	1
rno-miR-21-3p	MIMAT0004711	Rab8a	1	0	1	1
rno-miR-21-3p	MIMAT0004711	Rad54l2	1	0	1	1
rno-miR-21-3p	MIMAT0004711	Raph1	1	0	1	1
rno-miR-21-3p	MIMAT0004711	Rbm5	1	0	1	1
rno-miR-21-3p	MIMAT0004711	Rdx	1	0	1	1
rno-miR-21-3p	MIMAT0004711	Reg3a	1	0	1	1
rno-miR-21-3p	MIMAT0004711	Rfx7	1	0	1	1
rno-miR-21-3p	MIMAT0004711	Rhpn2	1	0	1	1
rno-miR-21-3p	MIMAT0004711	Rims1	1	0	1	1
rno-miR-21-3p	MIMAT0004711	Ripk1	1	0	1	1
rno-miR-21-3p	MIMAT0004711	Rmnd5b	1	0	1	1
rno-miR-21-3p	MIMAT0004711	Rnf111	1	0	1	1
rno-miR-21-3p	MIMAT0004711	Rock1	1	0	1	1
rno-miR-21-3p	MIMAT0004711	Rpia	1	0	1	1
rno-miR-21-3p	MIMAT0004711	Rpl29	1	0	1	1
rno-miR-21-3p	MIMAT0004711	Rpn1	1	0	1	1
rno-miR-21-3p	MIMAT0004711	Rprd1b	1	0	1	1
rno-miR-21-3p	MIMAT0004711	Rrad	1	0	1	1
rno-miR-21-3p	MIMAT0004711	RragB	1	0	1	1
rno-miR-21-3p	MIMAT0004711	Rsbn1	1	0	1	1
rno-miR-21-3p	MIMAT0004711	Sall2	1	0	1	1
rno-miR-21-3p	MIMAT0004711	Sav1	1	0	1	1
rno-miR-21-3p	MIMAT0004711	Scg3	1	0	1	1
rno-miR-21-3p	MIMAT0004711	Scoc	1	0	1	1
rno-miR-21-3p	MIMAT0004711	Scn9a	1	0	1	1
rno-miR-21-3p	MIMAT0004711	Sdhd	1	0	1	1
rno-miR-21-3p	MIMAT0004711	Selp	1	0	1	1
rno-miR-21-3p	MIMAT0004711	Sema3e	1	0	1	1
rno-miR-21-3p	MIMAT0004711	Setd2	1	0	1	1
rno-miR-21-3p	MIMAT0004711	Setd5	1	0	1	1
rno-miR-21-3p	MIMAT0004711	Shank2	1	0	1	1
rno-miR-21-3p	MIMAT0004711	Sidt1	1	0	1	1
rno-miR-21-3p	MIMAT0004711	Skap2	1	0	1	1
rno-miR-21-3p	MIMAT0004711	Skp2	1	0	1	1
rno-miR-21-3p	MIMAT0004711	Slc18a2	1	0	1	1
rno-miR-21-3p	MIMAT0004711	Slc25a16	1	0	1	1
rno-miR-21-3p	MIMAT0004711	Slc39a10	1	0	1	1
rno-miR-21-3p	MIMAT0004711	Slc39a14	1	0	1	1
rno-miR-21-3p	MIMAT0004711	Slc6a17	1	0	1	1
rno-miR-21-3p	MIMAT0004711	Slc7a14	1	0	1	1
rno-miR-21-3p	MIMAT0004711	Slc7a3	1	0	1	1
rno-miR-21-3p	MIMAT0004711	Slc9a1	1	0	1	1
rno-miR-21-3p	MIMAT0004711	Smarcad1	1	0	1	1
rno-miR-21-3p	MIMAT0004711	Smurf2	1	0	1	1
rno-miR-21-3p	MIMAT0004711	Snap91	1	0	1	1
rno-miR-21-3p	MIMAT0004711	Snca	1	0	1	1
rno-miR-21-3p	MIMAT0004711	Snrpb	1	0	1	1
rno-miR-21-3p	MIMAT0004711	Snx19	1	0	1	1
rno-miR-21-3p	MIMAT0004711	Snx4	1	0	1	1
rno-miR-21-3p	MIMAT0004711	Sorbs2	1	0	1	1
rno-miR-21-3p	MIMAT0004711	Srgn	1	0	1	1
rno-miR-21-3p	MIMAT0004711	Srsf1	1	0	1	1
rno-miR-21-3p	MIMAT0004711	Srsf6	1	0	1	1
rno-miR-21-3p	MIMAT0004711	Srsf2	1	0	1	1
rno-miR-21-3p	MIMAT0004711	Stra6	1	0	1	1
rno-miR-21-3p	MIMAT0004711	Stx6	1	0	1	1
rno-miR-21-3p	MIMAT0004711	Sumo2	1	0	1	1
rno-miR-21-3p	MIMAT0004711	Surf4	1	0	1	1
rno-miR-21-3p	MIMAT0004711	Tars	1	0	1	1
rno-miR-21-3p	MIMAT0004711	Tbl1x	1	0	1	1
rno-miR-21-3p	MIMAT0004711	Tbx18	1	0	1	1
rno-miR-21-3p	MIMAT0004711	Tesk2	1	0	1	1
rno-miR-21-3p	MIMAT0004711	Tfg	1	0	1	1
rno-miR-21-3p	MIMAT0004711	Tktl1	1	0	1	1
rno-miR-21-3p	MIMAT0004711	Tle4	1	0	1	1
rno-miR-21-3p	MIMAT0004711	Tm4sf1	1	0	1	1
rno-miR-21-3p	MIMAT0004711	Tm6sf1	1	0	1	1
rno-miR-21-3p	MIMAT0004711	Tmem196	1	0	1	1
rno-miR-21-3p	MIMAT0004711	Tmem260	1	0	1	1
rno-miR-21-3p	MIMAT0004711	Tmem43	1	0	1	1
rno-miR-21-3p	MIMAT0004711	Tmem47	1	0	1	1
rno-miR-21-3p	MIMAT0004711	Tmem60	1	0	1	1
rno-miR-21-3p	MIMAT0004711	Tnfrsf1b	1	0	1	1
rno-miR-21-3p	MIMAT0004711	Tnrc6b	1	0	1	1
rno-miR-21-3p	MIMAT0004711	Tor1b	1	0	1	1
rno-miR-21-3p	MIMAT0004711	Tox3	1	0	1	1
rno-miR-21-3p	MIMAT0004711	Tp63	1	0	1	1
rno-miR-21-3p	MIMAT0004711	Tpcn2	1	0	1	1
rno-miR-21-3p	MIMAT0004711	Tra2a	1	0	1	1
rno-miR-21-3p	MIMAT0004711	Tra2b	1	0	1	1
rno-miR-21-3p	MIMAT0004711	Trappc11	1	0	1	1
rno-miR-21-3p	MIMAT0004711	Trdmt1	1	0	1	1
rno-miR-21-3p	MIMAT0004711	Tspyl1	1	0	1	1
rno-miR-21-3p	MIMAT0004711	Ttc7b	1	0	1	1
rno-miR-21-3p	MIMAT0004711	Ttc9c	1	0	1	1
rno-miR-21-3p	MIMAT0004711	Tyro3	1	0	1	1
rno-miR-21-3p	MIMAT0004711	Ube2b	1	0	1	1
rno-miR-21-3p	MIMAT0004711	Ube2g2	1	0	1	1
rno-miR-21-3p	MIMAT0004711	Ube2i	1	0	1	1
rno-miR-21-3p	MIMAT0004711	Ubqln1	1	0	1	1
rno-miR-21-3p	MIMAT0004711	Ubxn2b	1	0	1	1
rno-miR-21-3p	MIMAT0004711	Uggt1	1	0	1	1
rno-miR-21-3p	MIMAT0004711	Ung	1	0	1	1
rno-miR-21-3p	MIMAT0004711	Usp9x	1	0	1	1
rno-miR-21-3p	MIMAT0004711	Uxs1	1	0	1	1
rno-miR-21-3p	MIMAT0004711	Vapa	1	0	1	1
rno-miR-21-3p	MIMAT0004711	Vps13b	1	0	1	1
rno-miR-21-3p	MIMAT0004711	Vps35	1	0	1	1
rno-miR-21-3p	MIMAT0004711	Vps41	1	0	1	1
rno-miR-21-3p	MIMAT0004711	Wdr37	1	0	1	1
rno-miR-21-3p	MIMAT0004711	Wipf1	1	0	1	1
rno-miR-21-3p	MIMAT0004711	Wnt7a	1	0	1	1
rno-miR-21-3p	MIMAT0004711	Xpo4	1	0	1	1
rno-miR-21-3p	MIMAT0004711	Xpo7	1	0	1	1
rno-miR-21-3p	MIMAT0004711	Xpot	1	0	1	1
rno-miR-21-3p	MIMAT0004711	Zbtb11	1	0	1	1
rno-miR-21-3p	MIMAT0004711	Zfand3	1	0	1	1
rno-miR-21-3p	MIMAT0004711	Zfr	1	0	1	1
rno-miR-21-3p	MIMAT0004711	Zfpm2	1	0	1	1
rno-miR-21-3p	MIMAT0004711	Zfyve28	1	0	1	1
rno-miR-21-3p	MIMAT0004711	Zmat3	1	0	1	1
rno-miR-21-3p	MIMAT0004711	C7	1	0	1	1
