# Supplementary material for: Characteristics of phosgene aspiration lung injury analyzed based on transcriptomics and proteomics
Source: Front Genet. 2024 May 17;15:1393665. doi: 10.3389/fgene.2024.1393665 (PMC11140124; doi:10.3389/fgene.2024.1393665)
Supplement: Supplementary file 1 [file Presentation1.zip › Data/microRN/miR_target/Control--Treatment/result/rno-miR-21-3p/rno-miR-21-3p.xls]

miRNA	ID	Gene	miRDB	miRTarBase	miRWalk	TargetScan
rno-miR-21-3p	MIMAT0004711	A1cf	0	0	0	1
rno-miR-21-3p	MIMAT0004711	A4gnt	0	0	0	1
rno-miR-21-3p	MIMAT0004711	A3galt2	0	0	1	0
rno-miR-21-3p	MIMAT0004711	Aacs	0	0	1	0
rno-miR-21-3p	MIMAT0004711	Aak1	0	0	1	1
rno-miR-21-3p	MIMAT0004711	Aar2	0	0	1	1
rno-miR-21-3p	MIMAT0004711	Aass	0	0	1	1
rno-miR-21-3p	MIMAT0004711	Aard	0	0	1	1
rno-miR-21-3p	MIMAT0004711	Aars2	0	0	1	0
rno-miR-21-3p	MIMAT0004711	Aarsd1	0	0	1	0
rno-miR-21-3p	MIMAT0004711	Aatk	0	0	1	0
rno-miR-21-3p	MIMAT0004711	Abca13	0	0	0	1
rno-miR-21-3p	MIMAT0004711	Abca1	0	0	0	1
rno-miR-21-3p	MIMAT0004711	Abca2	0	0	1	1
rno-miR-21-3p	MIMAT0004711	Abcb10	0	0	0	1
rno-miR-21-3p	MIMAT0004711	Abcb8	0	0	0	1
rno-miR-21-3p	MIMAT0004711	Abcb11	0	0	0	1
rno-miR-21-3p	MIMAT0004711	Abcc5	0	0	1	1
rno-miR-21-3p	MIMAT0004711	Abcc9	0	0	1	1
rno-miR-21-3p	MIMAT0004711	Abce1	0	0	1	0
rno-miR-21-3p	MIMAT0004711	Abcd2	0	0	1	0
rno-miR-21-3p	MIMAT0004711	Abcd3	0	0	1	0
rno-miR-21-3p	MIMAT0004711	Abcf2	0	0	1	1
rno-miR-21-3p	MIMAT0004711	Abcg2	0	0	0	1
rno-miR-21-3p	MIMAT0004711	Abhd10	0	0	1	1
rno-miR-21-3p	MIMAT0004711	Abcg8	1	0	1	1
rno-miR-21-3p	MIMAT0004711	Abhd2	0	0	1	0
rno-miR-21-3p	MIMAT0004711	Abhd14b	0	0	1	1
rno-miR-21-3p	MIMAT0004711	Abhd15	0	0	1	0
rno-miR-21-3p	MIMAT0004711	Abhd17c	0	0	1	1
rno-miR-21-3p	MIMAT0004711	Abhd6	0	0	1	1
rno-miR-21-3p	MIMAT0004711	Abhd5	0	0	0	1
rno-miR-21-3p	MIMAT0004711	Abi2	0	0	1	1
rno-miR-21-3p	MIMAT0004711	Abr	0	0	1	0
rno-miR-21-3p	MIMAT0004711	Abl2	0	0	0	1
rno-miR-21-3p	MIMAT0004711	Ablim1	0	0	1	0
rno-miR-21-3p	MIMAT0004711	Abra	0	0	0	1
rno-miR-21-3p	MIMAT0004711	Abtb1	0	0	1	0
rno-miR-21-3p	MIMAT0004711	Abtb2	0	0	1	0
rno-miR-21-3p	MIMAT0004711	AC000003.2	0	0	0	1
rno-miR-21-3p	MIMAT0004711	AC005609.1	0	0	0	1
rno-miR-21-3p	MIMAT0004711	AC007405.2	0	0	0	1
rno-miR-21-3p	MIMAT0004711	AC008964.1	0	0	0	1
rno-miR-21-3p	MIMAT0004711	AC010441.1	0	0	0	1
rno-miR-21-3p	MIMAT0004711	AC011897.1	0	0	0	1
rno-miR-21-3p	MIMAT0004711	AC012123.1	0	0	0	1
rno-miR-21-3p	MIMAT0004711	AC068987.1	0	0	0	1
rno-miR-21-3p	MIMAT0004711	AC069547.2	0	0	0	1
rno-miR-21-3p	MIMAT0004711	AC104841.2	0	0	0	1
rno-miR-21-3p	MIMAT0004711	AC107021.1	0	0	0	1
rno-miR-21-3p	MIMAT0004711	AC112693.2	0	0	0	1
rno-miR-21-3p	MIMAT0004711	AC117395.1	0	0	0	1
rno-miR-21-3p	MIMAT0004711	AC129492.6	0	0	0	1
rno-miR-21-3p	MIMAT0004711	AC138655.1	0	0	0	1
rno-miR-21-3p	MIMAT0004711	AC174470.1	0	0	0	1
rno-miR-21-3p	MIMAT0004711	Acacb	0	0	0	1
rno-miR-21-3p	MIMAT0004711	Acad11	0	0	0	1
rno-miR-21-3p	MIMAT0004711	Acadm	0	0	1	1
rno-miR-21-3p	MIMAT0004711	Acap3	0	0	1	0
rno-miR-21-3p	MIMAT0004711	Accs	0	0	1	0
rno-miR-21-3p	MIMAT0004711	Acbd3	1	0	1	1
rno-miR-21-3p	MIMAT0004711	Acer1	0	0	1	0
rno-miR-21-3p	MIMAT0004711	Ace	0	0	1	1
rno-miR-21-3p	MIMAT0004711	Acp1	0	0	1	1
rno-miR-21-3p	MIMAT0004711	Acer2	0	0	1	1
rno-miR-21-3p	MIMAT0004711	Acsl1	0	0	1	0
rno-miR-21-3p	MIMAT0004711	Acp5	0	0	1	1
rno-miR-21-3p	MIMAT0004711	Acpl2	0	0	1	0
rno-miR-21-3p	MIMAT0004711	Acsbg1	0	0	1	1
rno-miR-21-3p	MIMAT0004711	Acsl4	1	0	1	1
rno-miR-21-3p	MIMAT0004711	Acsl3	0	0	1	1
rno-miR-21-3p	MIMAT0004711	Acss3	0	0	1	0
rno-miR-21-3p	MIMAT0004711	Acsl5	0	0	0	1
rno-miR-21-3p	MIMAT0004711	Acsm3	0	0	1	0
rno-miR-21-3p	MIMAT0004711	Actr1a	0	0	1	1
rno-miR-21-3p	MIMAT0004711	Actr2	0	0	0	1
rno-miR-21-3p	MIMAT0004711	Acvr2a	1	0	1	1
rno-miR-21-3p	MIMAT0004711	Acvr1c	0	0	0	1
rno-miR-21-3p	MIMAT0004711	Acvr2b	0	0	0	1
rno-miR-21-3p	MIMAT0004711	Adam12	0	0	0	1
rno-miR-21-3p	MIMAT0004711	Adal	0	0	1	1
rno-miR-21-3p	MIMAT0004711	Adam22	0	0	0	1
rno-miR-21-3p	MIMAT0004711	Adam15	0	0	1	0
rno-miR-21-3p	MIMAT0004711	Adam23	0	0	0	1
rno-miR-21-3p	MIMAT0004711	Adam30	0	0	1	0
rno-miR-21-3p	MIMAT0004711	Adam7	0	0	1	1
rno-miR-21-3p	MIMAT0004711	Adam8	0	0	1	1
rno-miR-21-3p	MIMAT0004711	Adamts16	0	0	0	1
rno-miR-21-3p	MIMAT0004711	Adamts14	0	0	0	1
rno-miR-21-3p	MIMAT0004711	Adamts15	0	0	1	0
rno-miR-21-3p	MIMAT0004711	Adamts17	0	0	0	1
rno-miR-21-3p	MIMAT0004711	Adamts19	0	0	1	0
rno-miR-21-3p	MIMAT0004711	Adamts3	0	0	0	1
rno-miR-21-3p	MIMAT0004711	Adamts4	0	0	1	1
rno-miR-21-3p	MIMAT0004711	Adamts5	0	0	0	1
rno-miR-21-3p	MIMAT0004711	Adamts8	0	0	1	0
rno-miR-21-3p	MIMAT0004711	Adamts6	0	0	1	0
rno-miR-21-3p	MIMAT0004711	Adamtsl1	0	0	1	1
rno-miR-21-3p	MIMAT0004711	Adamtsl3	0	0	1	0
rno-miR-21-3p	MIMAT0004711	Adarb2	0	0	0	1
rno-miR-21-3p	MIMAT0004711	Adarb1	1	0	1	1
rno-miR-21-3p	MIMAT0004711	Adcy6	0	0	1	0
rno-miR-21-3p	MIMAT0004711	Adat2	0	0	0	1
rno-miR-21-3p	MIMAT0004711	Adcy7	0	0	1	1
rno-miR-21-3p	MIMAT0004711	Adcyap1	0	0	0	1
rno-miR-21-3p	MIMAT0004711	Add2	0	0	1	0
rno-miR-21-3p	MIMAT0004711	Adcyap1r1	0	0	1	1
rno-miR-21-3p	MIMAT0004711	Adi1	0	0	1	0
rno-miR-21-3p	MIMAT0004711	Adh6a	0	0	1	0
rno-miR-21-3p	MIMAT0004711	Adipor1	0	0	1	0
rno-miR-21-3p	MIMAT0004711	Adnp	0	0	1	1
rno-miR-21-3p	MIMAT0004711	Adnp2	0	0	1	0
rno-miR-21-3p	MIMAT0004711	Adra2b	0	0	1	1
rno-miR-21-3p	MIMAT0004711	Adprh	0	0	0	1
rno-miR-21-3p	MIMAT0004711	Adrb2	0	0	1	0
rno-miR-21-3p	MIMAT0004711	Adss	1	0	1	1
rno-miR-21-3p	MIMAT0004711	Adsl	0	0	1	0
rno-miR-21-3p	MIMAT0004711	AF131215.5	0	0	0	1
rno-miR-21-3p	MIMAT0004711	Aff2	0	0	0	1
rno-miR-21-3p	MIMAT0004711	Aff1	0	0	0	1
rno-miR-21-3p	MIMAT0004711	Aff4	1	0	1	1
rno-miR-21-3p	MIMAT0004711	Agap1	0	0	1	1
rno-miR-21-3p	MIMAT0004711	Agk	0	0	1	0
rno-miR-21-3p	MIMAT0004711	Agbl2	0	0	1	0
rno-miR-21-3p	MIMAT0004711	Agfg1	0	0	0	1
rno-miR-21-3p	MIMAT0004711	Agl	0	0	1	0
rno-miR-21-3p	MIMAT0004711	Agmo	0	0	1	1
rno-miR-21-3p	MIMAT0004711	Ago1	0	0	1	1
rno-miR-21-3p	MIMAT0004711	Agpat6	0	0	1	0
rno-miR-21-3p	MIMAT0004711	Ago3	0	0	0	1
rno-miR-21-3p	MIMAT0004711	Agpat5	0	0	1	1
rno-miR-21-3p	MIMAT0004711	Agr2	0	0	0	1
rno-miR-21-3p	MIMAT0004711	Agps	0	0	0	1
rno-miR-21-3p	MIMAT0004711	Agrn	0	0	1	1
rno-miR-21-3p	MIMAT0004711	Agtr1b	0	0	1	0
rno-miR-21-3p	MIMAT0004711	Ahcyl1	0	0	1	1
rno-miR-21-3p	MIMAT0004711	Agtrap	0	0	1	0
rno-miR-21-3p	MIMAT0004711	Ahcyl2	0	0	1	1
rno-miR-21-3p	MIMAT0004711	Aicda	0	0	0	1
rno-miR-21-3p	MIMAT0004711	Ahdc1	0	0	1	1
rno-miR-21-3p	MIMAT0004711	Ahi1	0	0	1	1
rno-miR-21-3p	MIMAT0004711	Ahnak2	0	0	0	1
rno-miR-21-3p	MIMAT0004711	Ahsa2	0	0	1	1
rno-miR-21-3p	MIMAT0004711	Aif1l	0	0	1	1
rno-miR-21-3p	MIMAT0004711	aicda	0	0	1	0
rno-miR-21-3p	MIMAT0004711	Aim1	0	0	1	0
rno-miR-21-3p	MIMAT0004711	Ak3	0	0	0	1
rno-miR-21-3p	MIMAT0004711	Ajuba	0	0	1	1
rno-miR-21-3p	MIMAT0004711	Akap12	0	0	1	1
rno-miR-21-3p	MIMAT0004711	Ak4	0	0	0	1
rno-miR-21-3p	MIMAT0004711	Akap13	0	0	1	0
rno-miR-21-3p	MIMAT0004711	Akap7	0	0	0	1
rno-miR-21-3p	MIMAT0004711	Akap5	0	0	0	1
rno-miR-21-3p	MIMAT0004711	Akirin1	0	0	1	0
rno-miR-21-3p	MIMAT0004711	Akna	0	0	1	0
rno-miR-21-3p	MIMAT0004711	Akr1d1	1	0	1	1
rno-miR-21-3p	MIMAT0004711	Akt1	0	0	0	1
rno-miR-21-3p	MIMAT0004711	Akt2	0	0	0	1
rno-miR-21-3p	MIMAT0004711	Akt1s1	0	0	1	1
rno-miR-21-3p	MIMAT0004711	AL009178.1	0	0	0	1
rno-miR-21-3p	MIMAT0004711	Akt3	0	0	0	1
rno-miR-21-3p	MIMAT0004711	AL117190.3	0	0	0	1
rno-miR-21-3p	MIMAT0004711	AL353791.1	0	0	0	1
rno-miR-21-3p	MIMAT0004711	AL354993.1	0	0	0	1
rno-miR-21-3p	MIMAT0004711	AL953854.2	0	0	0	1
rno-miR-21-3p	MIMAT0004711	Alad	0	0	1	1
rno-miR-21-3p	MIMAT0004711	Alcam	0	0	1	1
rno-miR-21-3p	MIMAT0004711	Aldob	0	0	1	0
rno-miR-21-3p	MIMAT0004711	Aldh3a2	0	0	1	0
rno-miR-21-3p	MIMAT0004711	Aldh6a1	0	0	1	0
rno-miR-21-3p	MIMAT0004711	Alg1	0	0	1	0
rno-miR-21-3p	MIMAT0004711	ALG10B	0	0	0	1
rno-miR-21-3p	MIMAT0004711	Alg12	0	0	1	1
rno-miR-21-3p	MIMAT0004711	Alg6	0	0	1	1
rno-miR-21-3p	MIMAT0004711	Alkbh3	0	0	1	0
rno-miR-21-3p	MIMAT0004711	Alg9	0	0	1	0
rno-miR-21-3p	MIMAT0004711	Alkbh1	0	0	1	1
rno-miR-21-3p	MIMAT0004711	Alox5	0	0	1	0
rno-miR-21-3p	MIMAT0004711	Alox12	1	0	1	1
rno-miR-21-3p	MIMAT0004711	Alyref	1	0	1	1
rno-miR-21-3p	MIMAT0004711	Alx1	0	0	1	0
rno-miR-21-3p	MIMAT0004711	Amd1	0	0	1	1
rno-miR-21-3p	MIMAT0004711	Amer1	0	0	0	1
rno-miR-21-3p	MIMAT0004711	Amdhd1	0	0	0	1
rno-miR-21-3p	MIMAT0004711	Amdhd2	0	0	0	1
rno-miR-21-3p	MIMAT0004711	Amer2	0	0	0	1
rno-miR-21-3p	MIMAT0004711	Amfr	0	0	1	1
rno-miR-21-3p	MIMAT0004711	Ammecr1	0	0	1	1
rno-miR-21-3p	MIMAT0004711	Ampd3	0	0	1	0
rno-miR-21-3p	MIMAT0004711	Ammecr1l	0	0	1	1
rno-miR-21-3p	MIMAT0004711	Amn1	0	0	1	0
rno-miR-21-3p	MIMAT0004711	Amotl2	0	0	1	1
rno-miR-21-3p	MIMAT0004711	Amz2	0	0	1	1
rno-miR-21-3p	MIMAT0004711	Amt	0	0	1	0
rno-miR-21-3p	MIMAT0004711	Anapc1	0	0	1	0
rno-miR-21-3p	MIMAT0004711	Angel1	0	0	1	1
rno-miR-21-3p	MIMAT0004711	Anapc7	0	0	1	0
rno-miR-21-3p	MIMAT0004711	Angel2	1	0	1	1
rno-miR-21-3p	MIMAT0004711	Angptl4	0	0	1	0
rno-miR-21-3p	MIMAT0004711	Angpt1	0	0	0	1
rno-miR-21-3p	MIMAT0004711	Angpt2	0	0	1	1
rno-miR-21-3p	MIMAT0004711	Ankef1	0	0	0	1
rno-miR-21-3p	MIMAT0004711	Ank3	0	0	0	1
rno-miR-21-3p	MIMAT0004711	Ankfy1	0	0	1	0
rno-miR-21-3p	MIMAT0004711	Ankh	0	0	1	0
rno-miR-21-3p	MIMAT0004711	ANKHD1-EIF4EBP3	0	0	0	1
rno-miR-21-3p	MIMAT0004711	Ankib1	1	0	1	1
rno-miR-21-3p	MIMAT0004711	Ankrd10	0	0	0	1
rno-miR-21-3p	MIMAT0004711	Ankrd12	0	0	1	0
rno-miR-21-3p	MIMAT0004711	Ankrd1	0	0	1	0
rno-miR-21-3p	MIMAT0004711	Ankrd13c	0	0	1	0
rno-miR-21-3p	MIMAT0004711	Ankrd17	0	0	1	0
rno-miR-21-3p	MIMAT0004711	Ankrd22	0	0	0	1
rno-miR-21-3p	MIMAT0004711	Ankrd28	0	0	1	1
rno-miR-21-3p	MIMAT0004711	ANKRD32	0	0	0	1
rno-miR-21-3p	MIMAT0004711	Ankrd34a	0	0	1	0
rno-miR-21-3p	MIMAT0004711	Ankrd33b	0	0	0	1
rno-miR-21-3p	MIMAT0004711	Ankrd34b	0	0	1	0
rno-miR-21-3p	MIMAT0004711	Ankrd34c	0	0	1	1
rno-miR-21-3p	MIMAT0004711	Ankrd40	1	0	1	1
rno-miR-21-3p	MIMAT0004711	Ankrd52	0	0	0	1
rno-miR-21-3p	MIMAT0004711	Ankrd49	0	0	0	1
rno-miR-21-3p	MIMAT0004711	Ankrd50	0	0	0	1
rno-miR-21-3p	MIMAT0004711	Ankrd6	0	0	1	1
rno-miR-21-3p	MIMAT0004711	Ankrd63	0	0	1	1
rno-miR-21-3p	MIMAT0004711	Ano3	0	0	1	0
rno-miR-21-3p	MIMAT0004711	Ankrd9	0	0	0	1
rno-miR-21-3p	MIMAT0004711	Anks6	0	0	1	0
rno-miR-21-3p	MIMAT0004711	Ano5	0	0	0	1
rno-miR-21-3p	MIMAT0004711	Ano6	0	0	1	1
rno-miR-21-3p	MIMAT0004711	ANP32A	0	0	0	1
rno-miR-21-3p	MIMAT0004711	Antxr1	0	0	0	1
rno-miR-21-3p	MIMAT0004711	Anp32b	0	0	1	0
rno-miR-21-3p	MIMAT0004711	Antxr2	0	0	0	1
rno-miR-21-3p	MIMAT0004711	Anxa11	0	0	1	0
rno-miR-21-3p	MIMAT0004711	Anxa3	0	0	1	0
rno-miR-21-3p	MIMAT0004711	Anxa5	0	0	1	1
rno-miR-21-3p	MIMAT0004711	Aox3l1	0	0	1	0
rno-miR-21-3p	MIMAT0004711	Ap1b1	0	0	1	1
rno-miR-21-3p	MIMAT0004711	Ap1ar	0	0	1	1
rno-miR-21-3p	MIMAT0004711	Ap2a1	0	0	0	1
rno-miR-21-3p	MIMAT0004711	Ap1g1	0	0	1	1
rno-miR-21-3p	MIMAT0004711	Ap1s1	0	0	1	0
rno-miR-21-3p	MIMAT0004711	Ap1s2	0	0	1	1
rno-miR-21-3p	MIMAT0004711	Ap3d1	0	0	1	1
rno-miR-21-3p	MIMAT0004711	Ap2b1	0	0	1	0
rno-miR-21-3p	MIMAT0004711	Ap3m1	1	0	1	1
rno-miR-21-3p	MIMAT0004711	Apba1	0	0	1	0
rno-miR-21-3p	MIMAT0004711	Ap3s1	1	0	1	1
rno-miR-21-3p	MIMAT0004711	Ap3s2	0	0	1	1
rno-miR-21-3p	MIMAT0004711	Ap5m1	0	0	0	1
rno-miR-21-3p	MIMAT0004711	Ap5z1	0	0	0	1
rno-miR-21-3p	MIMAT0004711	Apc	0	0	0	1
rno-miR-21-3p	MIMAT0004711	Apcdd1l	0	0	0	1
rno-miR-21-3p	MIMAT0004711	Apex2	0	0	0	1
rno-miR-21-3p	MIMAT0004711	Api5	0	0	1	0
rno-miR-21-3p	MIMAT0004711	Apitd1	0	0	1	0
rno-miR-21-3p	MIMAT0004711	Aplf	0	0	1	1
rno-miR-21-3p	MIMAT0004711	Apln	0	0	1	1
rno-miR-21-3p	MIMAT0004711	Apoa5	0	0	1	1
rno-miR-21-3p	MIMAT0004711	Aplnr	0	0	1	0
rno-miR-21-3p	MIMAT0004711	Aplp2	0	0	0	1
rno-miR-21-3p	MIMAT0004711	Apobr	0	0	1	0
rno-miR-21-3p	MIMAT0004711	Apold1	0	0	1	1
rno-miR-21-3p	MIMAT0004711	Apol9a	0	0	1	0
rno-miR-21-3p	MIMAT0004711	Apool	0	0	0	1
rno-miR-21-3p	MIMAT0004711	Appl1	0	0	1	1
rno-miR-21-3p	MIMAT0004711	Appbp2	1	0	1	1
rno-miR-21-3p	MIMAT0004711	Aqp4	0	0	1	1
rno-miR-21-3p	MIMAT0004711	Aqp1	0	0	1	0
rno-miR-21-3p	MIMAT0004711	Aqp3	0	0	1	0
rno-miR-21-3p	MIMAT0004711	Aqp8	0	0	1	0
rno-miR-21-3p	MIMAT0004711	Arap2	0	0	1	0
rno-miR-21-3p	MIMAT0004711	Ar	0	0	0	1
rno-miR-21-3p	MIMAT0004711	Arc	0	0	1	1
rno-miR-21-3p	MIMAT0004711	Arcn1	0	0	1	0
rno-miR-21-3p	MIMAT0004711	Arf1	0	0	0	1
rno-miR-21-3p	MIMAT0004711	Arel1	0	0	1	0
rno-miR-21-3p	MIMAT0004711	Arf2	0	0	1	0
rno-miR-21-3p	MIMAT0004711	Arf3	1	0	1	1
rno-miR-21-3p	MIMAT0004711	Arf4	0	0	1	1
rno-miR-21-3p	MIMAT0004711	Arfgef1	0	0	0	1
rno-miR-21-3p	MIMAT0004711	Arf6	0	0	0	1
rno-miR-21-3p	MIMAT0004711	Arfgap2	0	0	1	1
rno-miR-21-3p	MIMAT0004711	Arglu1	0	0	0	1
rno-miR-21-3p	MIMAT0004711	Arfip1	0	0	1	1
rno-miR-21-3p	MIMAT0004711	Arhgap12	0	0	1	0
rno-miR-21-3p	MIMAT0004711	Arhgap10	0	0	0	1
rno-miR-21-3p	MIMAT0004711	Arhgap19	0	0	0	1
rno-miR-21-3p	MIMAT0004711	ARHGAP19-SLIT1	0	0	0	1
rno-miR-21-3p	MIMAT0004711	Arhgap20	0	0	0	1
rno-miR-21-3p	MIMAT0004711	Arhgap22	0	0	0	1
rno-miR-21-3p	MIMAT0004711	Arhgap24	0	0	0	1
rno-miR-21-3p	MIMAT0004711	Arhgap25	1	0	1	0
rno-miR-21-3p	MIMAT0004711	Arhgap28	0	0	1	1
rno-miR-21-3p	MIMAT0004711	Arhgap31	0	0	1	1
rno-miR-21-3p	MIMAT0004711	Arhgdib	0	0	1	0
rno-miR-21-3p	MIMAT0004711	Arhgap35	1	0	1	1
rno-miR-21-3p	MIMAT0004711	Arhgap42	0	0	1	1
rno-miR-21-3p	MIMAT0004711	Arhgap9	0	0	1	0
rno-miR-21-3p	MIMAT0004711	Arhgdia	0	0	1	1
rno-miR-21-3p	MIMAT0004711	Arhgef11	0	0	0	1
rno-miR-21-3p	MIMAT0004711	Arhgef1	0	0	1	1
rno-miR-21-3p	MIMAT0004711	Arhgef19	0	0	1	0
rno-miR-21-3p	MIMAT0004711	Arhgef18	0	0	1	0
rno-miR-21-3p	MIMAT0004711	Arhgef2	0	0	1	1
rno-miR-21-3p	MIMAT0004711	Arhgef25	0	0	1	1
rno-miR-21-3p	MIMAT0004711	Arhgef4	0	0	1	0
rno-miR-21-3p	MIMAT0004711	Arhgef37	0	0	1	0
rno-miR-21-3p	MIMAT0004711	Arhgef39	0	0	1	1
rno-miR-21-3p	MIMAT0004711	Arhgef7	0	0	1	1
rno-miR-21-3p	MIMAT0004711	Arhgef6	0	0	0	1
rno-miR-21-3p	MIMAT0004711	Arid1a	0	0	1	0
rno-miR-21-3p	MIMAT0004711	Arid2	0	0	1	0
rno-miR-21-3p	MIMAT0004711	Arid1b	0	0	1	1
rno-miR-21-3p	MIMAT0004711	Arid4a	0	0	1	0
rno-miR-21-3p	MIMAT0004711	Arid3b	0	0	1	1
rno-miR-21-3p	MIMAT0004711	Arid5b	0	0	0	1
rno-miR-21-3p	MIMAT0004711	Arid4b	0	0	1	1
rno-miR-21-3p	MIMAT0004711	Arl11	0	0	1	0
rno-miR-21-3p	MIMAT0004711	Arl10	0	0	0	1
rno-miR-21-3p	MIMAT0004711	Arl14ep	0	0	1	0
rno-miR-21-3p	MIMAT0004711	Arl14epl	0	0	0	1
rno-miR-21-3p	MIMAT0004711	Arl3	0	0	0	1
rno-miR-21-3p	MIMAT0004711	Arl5b	0	0	1	1
rno-miR-21-3p	MIMAT0004711	Arl6ip4	0	0	1	1
rno-miR-21-3p	MIMAT0004711	Armc1	0	0	0	1
rno-miR-21-3p	MIMAT0004711	Arl6ip6	0	0	0	1
rno-miR-21-3p	MIMAT0004711	Arl8b	0	0	1	1
rno-miR-21-3p	MIMAT0004711	Armc8	0	0	1	0
rno-miR-21-3p	MIMAT0004711	Armc7	0	0	1	1
rno-miR-21-3p	MIMAT0004711	Arnt2	0	0	1	1
rno-miR-21-3p	MIMAT0004711	Armc9	0	0	1	0
rno-miR-21-3p	MIMAT0004711	Arntl	0	0	1	0
rno-miR-21-3p	MIMAT0004711	Arpc5	1	0	1	1
rno-miR-21-3p	MIMAT0004711	Arpc2	0	0	1	0
rno-miR-21-3p	MIMAT0004711	Arpp19	0	0	0	1
rno-miR-21-3p	MIMAT0004711	Arsk	0	0	0	1
rno-miR-21-3p	MIMAT0004711	Arsb	0	0	0	1
rno-miR-21-3p	MIMAT0004711	Art4	0	0	1	1
rno-miR-21-3p	MIMAT0004711	Arvcf	0	0	1	1
rno-miR-21-3p	MIMAT0004711	Asb11	0	0	1	0
rno-miR-21-3p	MIMAT0004711	Asah1	1	0	1	1
rno-miR-21-3p	MIMAT0004711	Asap1	0	0	0	1
rno-miR-21-3p	MIMAT0004711	Asb1	0	0	0	1
rno-miR-21-3p	MIMAT0004711	Asb17	0	0	1	0
rno-miR-21-3p	MIMAT0004711	Asb4	0	0	0	1
rno-miR-21-3p	MIMAT0004711	Asb8	1	0	1	1
rno-miR-21-3p	MIMAT0004711	Asb9	0	0	0	1
rno-miR-21-3p	MIMAT0004711	Asic1	0	0	1	1
rno-miR-21-3p	MIMAT0004711	Ascl2	0	0	1	0
rno-miR-21-3p	MIMAT0004711	Aspa	1	0	1	1
rno-miR-21-3p	MIMAT0004711	Asxl2	0	0	1	1
rno-miR-21-3p	MIMAT0004711	Aspn	0	0	1	1
rno-miR-21-3p	MIMAT0004711	Aspscr1	0	0	0	1
rno-miR-21-3p	MIMAT0004711	Astn1	0	0	1	0
rno-miR-21-3p	MIMAT0004711	Asxl3	0	0	0	1
rno-miR-21-3p	MIMAT0004711	Atad2b	0	0	0	1
rno-miR-21-3p	MIMAT0004711	Atad1	1	0	1	1
rno-miR-21-3p	MIMAT0004711	Ate1	0	0	1	0
rno-miR-21-3p	MIMAT0004711	Atad5	0	0	1	0
rno-miR-21-3p	MIMAT0004711	Atf3	1	0	1	1
rno-miR-21-3p	MIMAT0004711	Atf6	0	0	0	1
rno-miR-21-3p	MIMAT0004711	Atg13	0	0	0	1
rno-miR-21-3p	MIMAT0004711	Atf7ip2	0	0	1	0
rno-miR-21-3p	MIMAT0004711	Atg16l1	0	0	1	0
rno-miR-21-3p	MIMAT0004711	Atg2a	0	0	0	1
rno-miR-21-3p	MIMAT0004711	Atg4b	0	0	1	1
rno-miR-21-3p	MIMAT0004711	Atg7	0	0	0	1
rno-miR-21-3p	MIMAT0004711	Atmin	0	0	1	0
rno-miR-21-3p	MIMAT0004711	Atl3	0	0	0	1
rno-miR-21-3p	MIMAT0004711	Atn1	0	0	1	0
rno-miR-21-3p	MIMAT0004711	Atoh1	0	0	1	0
rno-miR-21-3p	MIMAT0004711	Atoh8	0	0	1	0
rno-miR-21-3p	MIMAT0004711	Atp11a	0	0	1	0
rno-miR-21-3p	MIMAT0004711	Atp11c	0	0	1	0
rno-miR-21-3p	MIMAT0004711	Atp13a3	0	0	0	1
rno-miR-21-3p	MIMAT0004711	Atp1a2	0	0	1	1
rno-miR-21-3p	MIMAT0004711	Atp2a2	0	0	1	0
rno-miR-21-3p	MIMAT0004711	Atp2b1	0	0	0	1
rno-miR-21-3p	MIMAT0004711	Atp2a3	0	0	1	1
rno-miR-21-3p	MIMAT0004711	Atp2b4	0	0	0	1
rno-miR-21-3p	MIMAT0004711	Atp2b2	0	0	1	1
rno-miR-21-3p	MIMAT0004711	Atp5c1	0	0	0	1
rno-miR-21-3p	MIMAT0004711	Atp2c1	0	0	1	0
rno-miR-21-3p	MIMAT0004711	Atp5s	0	0	1	1
rno-miR-21-3p	MIMAT0004711	Atp6ap1	0	0	1	1
rno-miR-21-3p	MIMAT0004711	Atp6v1b2	0	0	1	1
rno-miR-21-3p	MIMAT0004711	Atp6v0a1	0	0	1	1
rno-miR-21-3p	MIMAT0004711	Atp6v0e1	0	0	1	1
rno-miR-21-3p	MIMAT0004711	Atp6v0e2	0	0	0	1
rno-miR-21-3p	MIMAT0004711	Atp6v1a	1	0	1	1
rno-miR-21-3p	MIMAT0004711	Atp6v1g1	1	0	1	1
rno-miR-21-3p	MIMAT0004711	Atp6v1d	0	0	0	1
rno-miR-21-3p	MIMAT0004711	Atp6v1f	0	0	1	0
rno-miR-21-3p	MIMAT0004711	Atp6v1g2	0	0	1	0
rno-miR-21-3p	MIMAT0004711	Atp8a2	0	0	0	1
rno-miR-21-3p	MIMAT0004711	Atp8a1	0	0	1	1
rno-miR-21-3p	MIMAT0004711	Atpaf2	0	0	1	0
rno-miR-21-3p	MIMAT0004711	Atp9b	0	0	1	0
rno-miR-21-3p	MIMAT0004711	Atrn	0	0	1	1
rno-miR-21-3p	MIMAT0004711	Atrnl1	0	0	1	0
rno-miR-21-3p	MIMAT0004711	ATXN1L	0	0	0	1
rno-miR-21-3p	MIMAT0004711	Atrx	0	0	0	1
rno-miR-21-3p	MIMAT0004711	Atxn2	0	0	1	1
rno-miR-21-3p	MIMAT0004711	Atxn3	0	0	1	1
rno-miR-21-3p	MIMAT0004711	Aurka	0	0	1	0
rno-miR-21-3p	MIMAT0004711	Atxn7	0	0	0	1
rno-miR-21-3p	MIMAT0004711	Atxn7l3b	0	0	1	0
rno-miR-21-3p	MIMAT0004711	Aurkb	0	0	0	1
rno-miR-21-3p	MIMAT0004711	AUTS2	0	0	0	1
rno-miR-21-3p	MIMAT0004711	Avl9	0	0	1	1
rno-miR-21-3p	MIMAT0004711	Awat2	0	0	0	1
rno-miR-21-3p	MIMAT0004711	Axin1	0	0	1	0
rno-miR-21-3p	MIMAT0004711	Axdnd1	0	0	0	1
rno-miR-21-3p	MIMAT0004711	Axl	0	0	0	1
rno-miR-21-3p	MIMAT0004711	Azi1	0	0	1	0
rno-miR-21-3p	MIMAT0004711	Azin1	0	0	1	0
rno-miR-21-3p	MIMAT0004711	B2m	0	0	1	0
rno-miR-21-3p	MIMAT0004711	B3galt5	0	0	1	1
rno-miR-21-3p	MIMAT0004711	B3gat1	0	0	0	1
rno-miR-21-3p	MIMAT0004711	B3gnt5	0	0	1	1
rno-miR-21-3p	MIMAT0004711	B3gat2	0	0	0	1
rno-miR-21-3p	MIMAT0004711	B4galt1	0	0	1	1
rno-miR-21-3p	MIMAT0004711	B9d2	0	0	1	1
rno-miR-21-3p	MIMAT0004711	B4galt2	0	0	1	0
rno-miR-21-3p	MIMAT0004711	B4galt6	0	0	1	1
rno-miR-21-3p	MIMAT0004711	Bach2	0	0	0	1
rno-miR-21-3p	MIMAT0004711	Bace2	0	0	0	1
rno-miR-21-3p	MIMAT0004711	Bach1	0	0	1	1
rno-miR-21-3p	MIMAT0004711	Bag2	0	0	0	1
rno-miR-21-3p	MIMAT0004711	Bag1	0	0	0	1
rno-miR-21-3p	MIMAT0004711	Bambi	0	0	0	1
rno-miR-21-3p	MIMAT0004711	Banf1	0	0	1	1
rno-miR-21-3p	MIMAT0004711	Baz2a	0	0	0	1
rno-miR-21-3p	MIMAT0004711	Bbs9	0	0	1	0
rno-miR-21-3p	MIMAT0004711	Bbs1	0	0	0	1
rno-miR-21-3p	MIMAT0004711	Bbx	0	0	0	1
rno-miR-21-3p	MIMAT0004711	Bcan	0	0	1	0
rno-miR-21-3p	MIMAT0004711	Bcap31	0	0	1	1
rno-miR-21-3p	MIMAT0004711	Bcas3	0	0	1	1
rno-miR-21-3p	MIMAT0004711	Bcl10	0	0	1	0
rno-miR-21-3p	MIMAT0004711	Bcat1	0	0	0	1
rno-miR-21-3p	MIMAT0004711	Bckdk	0	0	1	1
rno-miR-21-3p	MIMAT0004711	Bcl2	0	0	0	1
rno-miR-21-3p	MIMAT0004711	Bcl11a	0	0	0	1
rno-miR-21-3p	MIMAT0004711	Bcl2l10	0	0	1	1
rno-miR-21-3p	MIMAT0004711	Bcl2l1	0	0	1	1
rno-miR-21-3p	MIMAT0004711	Bcl2l15	0	0	1	1
rno-miR-21-3p	MIMAT0004711	Bcl2l2	0	0	1	0
rno-miR-21-3p	MIMAT0004711	Bcl9l	0	0	0	1
rno-miR-21-3p	MIMAT0004711	Bcl6b	0	0	1	0
rno-miR-21-3p	MIMAT0004711	Bco2	0	0	1	0
rno-miR-21-3p	MIMAT0004711	Bcor	0	0	1	1
rno-miR-21-3p	MIMAT0004711	Bdkrb2	0	0	1	0
rno-miR-21-3p	MIMAT0004711	Bdp1	0	0	0	1
rno-miR-21-3p	MIMAT0004711	Bdnf	0	0	1	1
rno-miR-21-3p	MIMAT0004711	Bend3	0	0	0	1
rno-miR-21-3p	MIMAT0004711	Becn1	0	0	1	1
rno-miR-21-3p	MIMAT0004711	Best2	0	0	1	0
rno-miR-21-3p	MIMAT0004711	Bend4	0	0	0	1
rno-miR-21-3p	MIMAT0004711	Best3	0	0	0	1
rno-miR-21-3p	MIMAT0004711	Best4	0	0	0	1
rno-miR-21-3p	MIMAT0004711	Bet1	0	0	1	1
rno-miR-21-3p	MIMAT0004711	Bet1l	0	0	0	1
rno-miR-21-3p	MIMAT0004711	Bhlha15	0	0	1	0
rno-miR-21-3p	MIMAT0004711	Bgn	0	0	1	0
rno-miR-21-3p	MIMAT0004711	Bhlhe40	0	0	1	1
rno-miR-21-3p	MIMAT0004711	Bhlhe41	0	0	1	1
rno-miR-21-3p	MIMAT0004711	Bicd1	0	0	0	1
rno-miR-21-3p	MIMAT0004711	Bhmt2	0	0	1	0
rno-miR-21-3p	MIMAT0004711	Bicc1	0	0	0	1
rno-miR-21-3p	MIMAT0004711	Bin1	1	0	1	1
rno-miR-21-3p	MIMAT0004711	Bin3	0	0	1	1
rno-miR-21-3p	MIMAT0004711	Blm	0	0	1	1
rno-miR-21-3p	MIMAT0004711	Bivm	0	0	0	1
rno-miR-21-3p	MIMAT0004711	Blcap	0	0	1	1
rno-miR-21-3p	MIMAT0004711	Bloc1s3	0	0	1	0
rno-miR-21-3p	MIMAT0004711	Blmh	0	0	1	0
rno-miR-21-3p	MIMAT0004711	Bloc1s2	0	0	1	0
rno-miR-21-3p	MIMAT0004711	Bloc1s4	0	0	1	0
rno-miR-21-3p	MIMAT0004711	Bloc1s6	0	0	1	1
rno-miR-21-3p	MIMAT0004711	Blzf1	0	0	1	0
rno-miR-21-3p	MIMAT0004711	Bmi1	0	0	0	1
rno-miR-21-3p	MIMAT0004711	Bmf	0	0	1	1
rno-miR-21-3p	MIMAT0004711	Bmp3	0	0	0	1
rno-miR-21-3p	MIMAT0004711	Bmp2	0	0	0	1
rno-miR-21-3p	MIMAT0004711	Bmp6	0	0	0	1
rno-miR-21-3p	MIMAT0004711	Bmpr1a	0	0	1	0
rno-miR-21-3p	MIMAT0004711	Bmx	0	0	1	0
rno-miR-21-3p	MIMAT0004711	Bnc1	0	0	1	0
rno-miR-21-3p	MIMAT0004711	Bnc2	0	0	0	1
rno-miR-21-3p	MIMAT0004711	Bnip1	0	0	1	0
rno-miR-21-3p	MIMAT0004711	Bnip2	1	0	1	1
rno-miR-21-3p	MIMAT0004711	Bnip3l	0	0	1	0
rno-miR-21-3p	MIMAT0004711	Boll	0	0	0	1
rno-miR-21-3p	MIMAT0004711	Bok	0	0	1	0
rno-miR-21-3p	MIMAT0004711	Bptf	0	0	0	1
rno-miR-21-3p	MIMAT0004711	Brap	0	0	0	1
rno-miR-21-3p	MIMAT0004711	Bri3bp	0	0	0	1
rno-miR-21-3p	MIMAT0004711	Brk1	0	0	1	0
rno-miR-21-3p	MIMAT0004711	Brox	0	0	1	1
rno-miR-21-3p	MIMAT0004711	Brpf1	0	0	1	1
rno-miR-21-3p	MIMAT0004711	Brwd1	0	0	0	1
rno-miR-21-3p	MIMAT0004711	Brpf3	0	0	0	1
rno-miR-21-3p	MIMAT0004711	Brsk2	0	0	0	1
rno-miR-21-3p	MIMAT0004711	Brwd3	0	0	0	1
rno-miR-21-3p	MIMAT0004711	Bsdc1	0	0	1	1
rno-miR-21-3p	MIMAT0004711	Bsnd	0	0	1	0
rno-miR-21-3p	MIMAT0004711	Btbd11	0	0	1	1
rno-miR-21-3p	MIMAT0004711	Btaf1	0	0	1	1
rno-miR-21-3p	MIMAT0004711	Btbd9	0	0	0	1
rno-miR-21-3p	MIMAT0004711	Btbd3	0	0	0	1
rno-miR-21-3p	MIMAT0004711	Btbd7	0	0	0	1
rno-miR-21-3p	MIMAT0004711	Btd	0	0	0	1
rno-miR-21-3p	MIMAT0004711	Btf3	0	0	1	1
rno-miR-21-3p	MIMAT0004711	Btf3l4	0	0	1	1
rno-miR-21-3p	MIMAT0004711	Bub3	0	0	1	0
rno-miR-21-3p	MIMAT0004711	Btrc	0	0	0	1
rno-miR-21-3p	MIMAT0004711	Bub1	0	0	1	0
rno-miR-21-3p	MIMAT0004711	C10orf105	0	0	0	1
rno-miR-21-3p	MIMAT0004711	C10orf107	0	0	0	1
rno-miR-21-3p	MIMAT0004711	C10orf128	0	0	0	1
rno-miR-21-3p	MIMAT0004711	C10orf76	0	0	0	1
rno-miR-21-3p	MIMAT0004711	C11orf45	0	0	0	1
rno-miR-21-3p	MIMAT0004711	C11orf74	0	0	0	1
rno-miR-21-3p	MIMAT0004711	C11orf82	0	0	0	1
rno-miR-21-3p	MIMAT0004711	C11orf87	0	0	0	1
rno-miR-21-3p	MIMAT0004711	C12orf5	0	0	0	1
rno-miR-21-3p	MIMAT0004711	C12orf74	0	0	0	1
rno-miR-21-3p	MIMAT0004711	C14orf119	0	0	0	1
rno-miR-21-3p	MIMAT0004711	C14orf142	0	0	0	1
rno-miR-21-3p	MIMAT0004711	C14orf23	0	0	0	1
rno-miR-21-3p	MIMAT0004711	C14orf37	0	0	0	1
rno-miR-21-3p	MIMAT0004711	C14orf79	0	0	0	1
rno-miR-21-3p	MIMAT0004711	C15orf26	0	0	0	1
rno-miR-21-3p	MIMAT0004711	C15orf38-AP3S2	0	0	0	1
rno-miR-21-3p	MIMAT0004711	C15orf39	0	0	0	1
rno-miR-21-3p	MIMAT0004711	C15orf52	0	0	0	1
rno-miR-21-3p	MIMAT0004711	C16orf52	0	0	0	1
rno-miR-21-3p	MIMAT0004711	C16orf72	0	0	0	1
rno-miR-21-3p	MIMAT0004711	C16orf91	0	0	0	1
rno-miR-21-3p	MIMAT0004711	C16orf95	0	0	0	1
rno-miR-21-3p	MIMAT0004711	C17orf100	0	0	0	1
rno-miR-21-3p	MIMAT0004711	C17orf72	0	0	0	1
rno-miR-21-3p	MIMAT0004711	C17orf85	0	0	0	1
rno-miR-21-3p	MIMAT0004711	C18orf25	0	0	0	1
rno-miR-21-3p	MIMAT0004711	C18orf63	0	0	0	1
rno-miR-21-3p	MIMAT0004711	C19orf47	0	0	0	1
rno-miR-21-3p	MIMAT0004711	C19orf70	0	0	0	1
rno-miR-21-3p	MIMAT0004711	C1d	0	0	1	0
rno-miR-21-3p	MIMAT0004711	C1galt1c1	0	0	1	1
rno-miR-21-3p	MIMAT0004711	C1orf109	0	0	0	1
rno-miR-21-3p	MIMAT0004711	C1orf116	0	0	0	1
rno-miR-21-3p	MIMAT0004711	C1orf111	0	0	0	1
rno-miR-21-3p	MIMAT0004711	C1orf131	0	0	0	1
rno-miR-21-3p	MIMAT0004711	C1orf162	0	0	0	1
rno-miR-21-3p	MIMAT0004711	C1orf173	0	0	0	1
rno-miR-21-3p	MIMAT0004711	C1orf21	0	0	0	1
rno-miR-21-3p	MIMAT0004711	C1orf74	0	0	0	1
rno-miR-21-3p	MIMAT0004711	C1ql3	0	0	0	1
rno-miR-21-3p	MIMAT0004711	C1qtnf6	0	0	1	0
rno-miR-21-3p	MIMAT0004711	C1QTNF8	0	0	0	1
rno-miR-21-3p	MIMAT0004711	C20orf112	0	0	0	1
rno-miR-21-3p	MIMAT0004711	C20orf24	0	0	0	1
rno-miR-21-3p	MIMAT0004711	C20orf27	0	0	0	1
rno-miR-21-3p	MIMAT0004711	C21orf33	0	0	0	1
rno-miR-21-3p	MIMAT0004711	C21orf59	0	0	0	1
rno-miR-21-3p	MIMAT0004711	C2cd2	0	0	1	0
rno-miR-21-3p	MIMAT0004711	C2cd4a	0	0	0	1
rno-miR-21-3p	MIMAT0004711	C2cd4c	0	0	0	1
rno-miR-21-3p	MIMAT0004711	C2orf44	0	0	0	1
rno-miR-21-3p	MIMAT0004711	C2orf68	0	0	0	1
rno-miR-21-3p	MIMAT0004711	C2orf88	0	0	0	1
rno-miR-21-3p	MIMAT0004711	C3	0	0	0	1
rno-miR-21-3p	MIMAT0004711	C3orf14	0	0	0	1
rno-miR-21-3p	MIMAT0004711	C3orf17	0	0	0	1
rno-miR-21-3p	MIMAT0004711	C3orf38	0	0	0	1
rno-miR-21-3p	MIMAT0004711	C3orf70	0	0	0	1
rno-miR-21-3p	MIMAT0004711	C4orf26	0	0	0	1
rno-miR-21-3p	MIMAT0004711	C5orf15	0	0	0	1
rno-miR-21-3p	MIMAT0004711	C5orf22	0	0	0	1
rno-miR-21-3p	MIMAT0004711	C5orf28	0	0	0	1
rno-miR-21-3p	MIMAT0004711	C5orf30	0	0	0	1
rno-miR-21-3p	MIMAT0004711	C5orf45	0	0	0	1
rno-miR-21-3p	MIMAT0004711	C5orf47	0	0	0	1
rno-miR-21-3p	MIMAT0004711	C5orf51	0	0	0	1
rno-miR-21-3p	MIMAT0004711	C5orf63	0	0	0	1
rno-miR-21-3p	MIMAT0004711	C6	0	0	0	1
rno-miR-21-3p	MIMAT0004711	C6orf10	0	0	0	1
rno-miR-21-3p	MIMAT0004711	C6orf120	0	0	0	1
rno-miR-21-3p	MIMAT0004711	C6orf62	0	0	0	1
rno-miR-21-3p	MIMAT0004711	C7orf26	0	0	0	1
rno-miR-21-3p	MIMAT0004711	C8a	0	0	1	0
rno-miR-21-3p	MIMAT0004711	C8b	0	0	1	0
rno-miR-21-3p	MIMAT0004711	C8orf4	0	0	0	1
rno-miR-21-3p	MIMAT0004711	C8orf46	0	0	0	1
rno-miR-21-3p	MIMAT0004711	C9orf139	0	0	0	1
rno-miR-21-3p	MIMAT0004711	C9orf72	0	0	0	1
rno-miR-21-3p	MIMAT0004711	C9orf85	0	0	0	1
rno-miR-21-3p	MIMAT0004711	C9orf89	0	0	0	1
rno-miR-21-3p	MIMAT0004711	CA8	0	0	0	1
rno-miR-21-3p	MIMAT0004711	Caap1	0	0	0	1
rno-miR-21-3p	MIMAT0004711	Cab39	0	0	1	1
rno-miR-21-3p	MIMAT0004711	Cables1	0	0	1	0
rno-miR-21-3p	MIMAT0004711	Cabyr	0	0	1	1
rno-miR-21-3p	MIMAT0004711	Cables2	0	0	1	1
rno-miR-21-3p	MIMAT0004711	Cacna1c	0	0	0	1
rno-miR-21-3p	MIMAT0004711	Cachd1	0	0	1	0
rno-miR-21-3p	MIMAT0004711	Cacna1b	0	0	1	1
rno-miR-21-3p	MIMAT0004711	Cacna1e	0	0	0	1
rno-miR-21-3p	MIMAT0004711	Cacna1d	0	0	0	1
rno-miR-21-3p	MIMAT0004711	Cacna1g	0	0	1	0
rno-miR-21-3p	MIMAT0004711	Cacna1h	0	0	1	0
rno-miR-21-3p	MIMAT0004711	Cacna1i	0	0	0	1
rno-miR-21-3p	MIMAT0004711	Cacna2d1	0	0	1	1
rno-miR-21-3p	MIMAT0004711	Cacnb2	1	0	1	1
rno-miR-21-3p	MIMAT0004711	Cacybp	1	0	1	1
rno-miR-21-3p	MIMAT0004711	Cacnb4	0	0	1	1
rno-miR-21-3p	MIMAT0004711	Cacng2	0	0	0	1
rno-miR-21-3p	MIMAT0004711	Cacul1	0	0	1	0
rno-miR-21-3p	MIMAT0004711	Cad	0	0	0	1
rno-miR-21-3p	MIMAT0004711	Cadm2	0	0	0	1
rno-miR-21-3p	MIMAT0004711	Cadm1	0	0	0	1
rno-miR-21-3p	MIMAT0004711	Calb1	1	0	1	1
rno-miR-21-3p	MIMAT0004711	Calca	0	0	1	0
rno-miR-21-3p	MIMAT0004711	Calm1	1	0	1	1
rno-miR-21-3p	MIMAT0004711	Calhm2	0	0	1	1
rno-miR-21-3p	MIMAT0004711	Calu	0	0	1	0
rno-miR-21-3p	MIMAT0004711	Calm2	0	0	1	1
rno-miR-21-3p	MIMAT0004711	Calml4	0	0	0	1
rno-miR-21-3p	MIMAT0004711	Caln1	0	0	0	1
rno-miR-21-3p	MIMAT0004711	Camk1d	0	0	1	0
rno-miR-21-3p	MIMAT0004711	Camk2b	0	0	1	1
rno-miR-21-3p	MIMAT0004711	Camk2d	0	0	1	1
rno-miR-21-3p	MIMAT0004711	Camkk2	1	0	1	1
rno-miR-21-3p	MIMAT0004711	Camk2n1	0	0	0	1
rno-miR-21-3p	MIMAT0004711	Camkk1	0	0	1	1
rno-miR-21-3p	MIMAT0004711	Camta1	0	0	1	0
rno-miR-21-3p	MIMAT0004711	Camsap1	0	0	1	0
rno-miR-21-3p	MIMAT0004711	Camsap2	0	0	0	1
rno-miR-21-3p	MIMAT0004711	Cant1	0	0	1	0
rno-miR-21-3p	MIMAT0004711	Canx	1	0	1	1
rno-miR-21-3p	MIMAT0004711	Cap1	0	0	1	1
rno-miR-21-3p	MIMAT0004711	Capn6	0	0	1	1
rno-miR-21-3p	MIMAT0004711	Capn2	0	0	0	1
rno-miR-21-3p	MIMAT0004711	Capn3	0	0	1	0
rno-miR-21-3p	MIMAT0004711	Capn7	1	0	1	1
rno-miR-21-3p	MIMAT0004711	Car8	1	0	1	0
rno-miR-21-3p	MIMAT0004711	Capn8	0	0	1	0
rno-miR-21-3p	MIMAT0004711	Capza2	1	0	1	1
rno-miR-21-3p	MIMAT0004711	Carhsp1	0	0	1	0
rno-miR-21-3p	MIMAT0004711	Carf	0	0	0	1
rno-miR-21-3p	MIMAT0004711	Casc3	0	0	1	1
rno-miR-21-3p	MIMAT0004711	Casc4	1	0	1	1
rno-miR-21-3p	MIMAT0004711	Casp2	0	0	1	1
rno-miR-21-3p	MIMAT0004711	Casc5	0	0	1	0
rno-miR-21-3p	MIMAT0004711	Cask	0	0	0	1
rno-miR-21-3p	MIMAT0004711	Casp7	0	0	1	0
rno-miR-21-3p	MIMAT0004711	Cass4	0	0	0	1
rno-miR-21-3p	MIMAT0004711	Casp9	0	0	1	1
rno-miR-21-3p	MIMAT0004711	Cbfa2t2	0	0	1	1
rno-miR-21-3p	MIMAT0004711	Cav1	0	0	1	0
rno-miR-21-3p	MIMAT0004711	Cbl	0	0	1	1
rno-miR-21-3p	MIMAT0004711	Cbx7	1	0	1	1
rno-miR-21-3p	MIMAT0004711	Cbll1	0	0	1	1
rno-miR-21-3p	MIMAT0004711	Cbx2	0	0	1	0
rno-miR-21-3p	MIMAT0004711	Cbx5	0	0	0	1
rno-miR-21-3p	MIMAT0004711	Cc2d1b	0	0	1	0
rno-miR-21-3p	MIMAT0004711	Ccdc112	0	0	1	1
rno-miR-21-3p	MIMAT0004711	Ccbe1	0	0	1	1
rno-miR-21-3p	MIMAT0004711	CCDC132	0	0	0	1
rno-miR-21-3p	MIMAT0004711	Ccdc113	0	0	0	1
rno-miR-21-3p	MIMAT0004711	Ccdc126	0	0	1	0
rno-miR-21-3p	MIMAT0004711	Ccdc137	0	0	1	0
rno-miR-21-3p	MIMAT0004711	Ccdc141	0	0	0	1
rno-miR-21-3p	MIMAT0004711	Ccdc148	0	0	1	0
rno-miR-21-3p	MIMAT0004711	Ccdc15	0	0	0	1
rno-miR-21-3p	MIMAT0004711	Ccdc155	0	0	0	1
rno-miR-21-3p	MIMAT0004711	CCDC163P	0	0	0	1
rno-miR-21-3p	MIMAT0004711	Ccdc169	0	0	1	0
rno-miR-21-3p	MIMAT0004711	Ccdc177	0	0	0	1
rno-miR-21-3p	MIMAT0004711	Ccdc180	0	0	0	1
rno-miR-21-3p	MIMAT0004711	Ccdc18	0	0	0	1
rno-miR-21-3p	MIMAT0004711	Ccdc25	0	0	0	1
rno-miR-21-3p	MIMAT0004711	Ccdc32	0	0	1	0
rno-miR-21-3p	MIMAT0004711	Ccdc39	0	0	1	0
rno-miR-21-3p	MIMAT0004711	Ccdc42	0	0	1	0
rno-miR-21-3p	MIMAT0004711	Ccdc47	0	0	1	1
rno-miR-21-3p	MIMAT0004711	Ccdc50	0	0	1	1
rno-miR-21-3p	MIMAT0004711	Ccdc71l	0	0	1	1
rno-miR-21-3p	MIMAT0004711	Ccdc6	0	0	0	1
rno-miR-21-3p	MIMAT0004711	Ccdc64b	0	0	1	0
rno-miR-21-3p	MIMAT0004711	Ccdc73	0	0	0	1
rno-miR-21-3p	MIMAT0004711	Ccdc88a	0	0	1	1
rno-miR-21-3p	MIMAT0004711	Ccdc85a	0	0	0	1
rno-miR-21-3p	MIMAT0004711	Ccdc88c	0	0	0	1
rno-miR-21-3p	MIMAT0004711	Ccdc91	0	0	1	0
rno-miR-21-3p	MIMAT0004711	Ccdc9	0	0	0	1
rno-miR-21-3p	MIMAT0004711	Ccdc92	0	0	1	0
rno-miR-21-3p	MIMAT0004711	Ccdc97	0	0	1	1
rno-miR-21-3p	MIMAT0004711	Cckbr	0	0	1	0
rno-miR-21-3p	MIMAT0004711	Ccl24	0	0	1	0
rno-miR-21-3p	MIMAT0004711	Ccl11	1	0	1	0
rno-miR-21-3p	MIMAT0004711	Ccl3	0	0	1	0
rno-miR-21-3p	MIMAT0004711	Ccm2l	0	0	0	1
rno-miR-21-3p	MIMAT0004711	Ccna2	0	0	0	1
rno-miR-21-3p	MIMAT0004711	Ccnc	0	0	1	0
rno-miR-21-3p	MIMAT0004711	Ccnd1	0	0	1	0
rno-miR-21-3p	MIMAT0004711	Ccnd3	0	0	1	0
rno-miR-21-3p	MIMAT0004711	Ccne1	0	0	1	1
rno-miR-21-3p	MIMAT0004711	Ccne2	0	0	1	0
rno-miR-21-3p	MIMAT0004711	Ccng1	0	0	1	1
rno-miR-21-3p	MIMAT0004711	Ccnf	0	0	1	0
rno-miR-21-3p	MIMAT0004711	Ccng2	0	0	0	1
rno-miR-21-3p	MIMAT0004711	Ccnl2	0	0	1	0
rno-miR-21-3p	MIMAT0004711	Ccnjl	0	0	1	1
rno-miR-21-3p	MIMAT0004711	Ccnt1	0	0	0	1
rno-miR-21-3p	MIMAT0004711	Ccno	0	0	1	1
rno-miR-21-3p	MIMAT0004711	Ccny	0	0	1	1
rno-miR-21-3p	MIMAT0004711	Ccnt2	0	0	1	0
rno-miR-21-3p	MIMAT0004711	Ccnyl1	0	0	1	0
rno-miR-21-3p	MIMAT0004711	Ccr10	0	0	1	0
rno-miR-21-3p	MIMAT0004711	Ccpg1	0	0	0	1
rno-miR-21-3p	MIMAT0004711	Ccr7	0	0	0	1
rno-miR-21-3p	MIMAT0004711	Ccser1	0	0	0	1
rno-miR-21-3p	MIMAT0004711	Ccser2	0	0	0	1
rno-miR-21-3p	MIMAT0004711	Cct2	0	0	1	0
rno-miR-21-3p	MIMAT0004711	Cct5	0	0	1	0
rno-miR-21-3p	MIMAT0004711	Cd151	0	0	1	0
rno-miR-21-3p	MIMAT0004711	Cd164	0	0	1	1
rno-miR-21-3p	MIMAT0004711	Cd177	0	0	1	1
rno-miR-21-3p	MIMAT0004711	Cd24	0	0	1	0
rno-miR-21-3p	MIMAT0004711	Cd200	0	0	1	1
rno-miR-21-3p	MIMAT0004711	Cd209b	0	0	1	0
rno-miR-21-3p	MIMAT0004711	Cd226	0	0	0	1
rno-miR-21-3p	MIMAT0004711	Cd2ap	0	0	0	1
rno-miR-21-3p	MIMAT0004711	Cd300e	0	0	0	1
rno-miR-21-3p	MIMAT0004711	Cd36	0	0	1	1
rno-miR-21-3p	MIMAT0004711	Cd53	0	0	1	0
rno-miR-21-3p	MIMAT0004711	Cd69	0	0	1	0
rno-miR-21-3p	MIMAT0004711	Cd5l	0	0	1	0
rno-miR-21-3p	MIMAT0004711	Cd83	0	0	1	0
rno-miR-21-3p	MIMAT0004711	Cd8b	0	0	1	0
rno-miR-21-3p	MIMAT0004711	Cd93	1	0	1	1
rno-miR-21-3p	MIMAT0004711	Cd99l2	0	0	1	0
rno-miR-21-3p	MIMAT0004711	Cdan1	0	0	1	0
rno-miR-21-3p	MIMAT0004711	Cdadc1	1	0	1	1
rno-miR-21-3p	MIMAT0004711	Cdc14b	0	0	1	0
rno-miR-21-3p	MIMAT0004711	Cdc14a	0	0	1	1
rno-miR-21-3p	MIMAT0004711	Cdc25a	0	0	1	1
rno-miR-21-3p	MIMAT0004711	Cdc23	0	0	1	1
rno-miR-21-3p	MIMAT0004711	Cdc42ep2	0	0	1	1
rno-miR-21-3p	MIMAT0004711	Cdc26	0	0	1	1
rno-miR-21-3p	MIMAT0004711	Cdc27	0	0	0	1
rno-miR-21-3p	MIMAT0004711	Cdc42bpb	0	0	1	0
rno-miR-21-3p	MIMAT0004711	Cdc42ep4	0	0	1	1
rno-miR-21-3p	MIMAT0004711	Cdc7	0	0	1	0
rno-miR-21-3p	MIMAT0004711	Cdc42se1	0	0	1	0
rno-miR-21-3p	MIMAT0004711	Cdc42se2	0	0	1	0
rno-miR-21-3p	MIMAT0004711	Cdc73	0	0	0	1
rno-miR-21-3p	MIMAT0004711	Cdca2	0	0	0	1
rno-miR-21-3p	MIMAT0004711	Cdca4	0	0	1	1
rno-miR-21-3p	MIMAT0004711	Cdca5	0	0	0	1
rno-miR-21-3p	MIMAT0004711	Cdh11	0	0	1	1
rno-miR-21-3p	MIMAT0004711	Cdca8	0	0	1	0
rno-miR-21-3p	MIMAT0004711	Cdh12	0	0	0	1
rno-miR-21-3p	MIMAT0004711	Cdh17	0	0	1	1
rno-miR-21-3p	MIMAT0004711	Cdh13	0	0	0	1
rno-miR-21-3p	MIMAT0004711	Cdh22	0	0	1	0
rno-miR-21-3p	MIMAT0004711	Cdh5	0	0	0	1
rno-miR-21-3p	MIMAT0004711	Cdh4	0	0	0	1
rno-miR-21-3p	MIMAT0004711	Cdh6	0	0	1	1
rno-miR-21-3p	MIMAT0004711	Cdip1	0	0	1	1
rno-miR-21-3p	MIMAT0004711	CDK15	0	0	0	1
rno-miR-21-3p	MIMAT0004711	Cdk11b	0	0	0	1
rno-miR-21-3p	MIMAT0004711	Cdk13	0	0	0	1
rno-miR-21-3p	MIMAT0004711	Cdk16	0	0	1	1
rno-miR-21-3p	MIMAT0004711	Cdk17	1	0	1	1
rno-miR-21-3p	MIMAT0004711	Cdk2	0	0	1	1
rno-miR-21-3p	MIMAT0004711	Cdk18	0	0	0	1
rno-miR-21-3p	MIMAT0004711	Cdk19	1	0	1	1
rno-miR-21-3p	MIMAT0004711	Cdk5r1	0	0	0	1
rno-miR-21-3p	MIMAT0004711	Cdk20	0	0	1	0
rno-miR-21-3p	MIMAT0004711	Cdk6	0	0	0	1
rno-miR-21-3p	MIMAT0004711	Cdk5rap2	0	0	0	1
rno-miR-21-3p	MIMAT0004711	Cdk7	0	0	1	0
rno-miR-21-3p	MIMAT0004711	Cdkal1	0	0	1	0
rno-miR-21-3p	MIMAT0004711	Cdkl1	0	0	0	1
rno-miR-21-3p	MIMAT0004711	Cdkl4	0	0	0	1
rno-miR-21-3p	MIMAT0004711	Cdkn1a	0	0	1	1
rno-miR-21-3p	MIMAT0004711	Cdkn2aip	0	0	0	1
rno-miR-21-3p	MIMAT0004711	Cdkn2b	0	0	1	0
rno-miR-21-3p	MIMAT0004711	Cdkn2aipnl	0	0	1	0
rno-miR-21-3p	MIMAT0004711	Cdkn3	0	0	1	0
rno-miR-21-3p	MIMAT0004711	Cdnf	0	0	0	1
rno-miR-21-3p	MIMAT0004711	Cdon	0	0	0	1
rno-miR-21-3p	MIMAT0004711	Cdr1	0	0	0	1
rno-miR-21-3p	MIMAT0004711	Cdr2	0	0	1	1
rno-miR-21-3p	MIMAT0004711	Cdrt4	0	0	0	1
rno-miR-21-3p	MIMAT0004711	Cdt1	0	0	1	1
rno-miR-21-3p	MIMAT0004711	Cds2	0	0	0	1
rno-miR-21-3p	MIMAT0004711	Cdv3	0	0	0	1
rno-miR-21-3p	MIMAT0004711	Cdyl2	0	0	0	1
rno-miR-21-3p	MIMAT0004711	Cdx2	0	0	1	1
rno-miR-21-3p	MIMAT0004711	Cebpb	0	0	1	1
rno-miR-21-3p	MIMAT0004711	Ceacam19	0	0	1	0
rno-miR-21-3p	MIMAT0004711	Cebpg	0	0	0	1
rno-miR-21-3p	MIMAT0004711	Cecr6	0	0	0	1
rno-miR-21-3p	MIMAT0004711	Cecr2	0	0	0	1
rno-miR-21-3p	MIMAT0004711	Celf1	0	0	0	1
rno-miR-21-3p	MIMAT0004711	Celf2	0	0	0	1
rno-miR-21-3p	MIMAT0004711	Celf3	0	0	0	1
rno-miR-21-3p	MIMAT0004711	Celf5	0	0	1	0
rno-miR-21-3p	MIMAT0004711	Celsr1	0	0	0	1
rno-miR-21-3p	MIMAT0004711	CENPBD1	0	0	0	1
rno-miR-21-3p	MIMAT0004711	Cenpf	0	0	1	1
rno-miR-21-3p	MIMAT0004711	Cenpm	0	0	0	1
rno-miR-21-3p	MIMAT0004711	CENPP	0	0	0	1
rno-miR-21-3p	MIMAT0004711	Cenpo	0	0	1	1
rno-miR-21-3p	MIMAT0004711	Cep128	0	0	0	1
rno-miR-21-3p	MIMAT0004711	Cep104	1	0	1	1
rno-miR-21-3p	MIMAT0004711	Cep19	0	0	1	1
rno-miR-21-3p	MIMAT0004711	Cep170	0	0	1	0
rno-miR-21-3p	MIMAT0004711	Cep250	0	0	1	1
rno-miR-21-3p	MIMAT0004711	Cep57	0	0	0	1
rno-miR-21-3p	MIMAT0004711	Cep350	0	0	1	1
rno-miR-21-3p	MIMAT0004711	Cep41	0	0	1	1
rno-miR-21-3p	MIMAT0004711	Cep44	0	0	0	1
rno-miR-21-3p	MIMAT0004711	Cep55	1	0	1	1
rno-miR-21-3p	MIMAT0004711	Cep76	0	0	0	1
rno-miR-21-3p	MIMAT0004711	Cep63	0	0	0	1
rno-miR-21-3p	MIMAT0004711	Cep85	0	0	1	1
rno-miR-21-3p	MIMAT0004711	Cep97	0	0	1	1
rno-miR-21-3p	MIMAT0004711	Cerkl	0	0	0	1
rno-miR-21-3p	MIMAT0004711	Cercam	0	0	1	0
rno-miR-21-3p	MIMAT0004711	Cerk	0	0	1	0
rno-miR-21-3p	MIMAT0004711	Cers1	0	0	1	0
rno-miR-21-3p	MIMAT0004711	Cers2	0	0	1	0
rno-miR-21-3p	MIMAT0004711	Cers4	0	0	1	0
rno-miR-21-3p	MIMAT0004711	Cers5	0	0	1	1
rno-miR-21-3p	MIMAT0004711	CES1	0	0	0	1
rno-miR-21-3p	MIMAT0004711	Cftr	0	0	1	0
rno-miR-21-3p	MIMAT0004711	Ces1a	0	0	1	0
rno-miR-21-3p	MIMAT0004711	Cggbp1	0	0	1	0
rno-miR-21-3p	MIMAT0004711	Chchd5	0	0	0	1
rno-miR-21-3p	MIMAT0004711	Chchd7	0	0	0	1
rno-miR-21-3p	MIMAT0004711	Chd6	1	0	1	1
rno-miR-21-3p	MIMAT0004711	Chd7	0	0	1	1
rno-miR-21-3p	MIMAT0004711	Cherp	1	0	1	1
rno-miR-21-3p	MIMAT0004711	Chd9	0	0	1	0
rno-miR-21-3p	MIMAT0004711	Chdh	0	0	0	1
rno-miR-21-3p	MIMAT0004711	Chic1	0	0	1	1
rno-miR-21-3p	MIMAT0004711	Chml	0	0	0	1
rno-miR-21-3p	MIMAT0004711	Chic2	0	0	1	1
rno-miR-21-3p	MIMAT0004711	Chka	0	0	1	0
rno-miR-21-3p	MIMAT0004711	Chm	0	0	0	1
rno-miR-21-3p	MIMAT0004711	Chmp1a	0	0	1	1
rno-miR-21-3p	MIMAT0004711	Chmp1b	0	0	1	0
rno-miR-21-3p	MIMAT0004711	Chmp4c	1	0	1	1
rno-miR-21-3p	MIMAT0004711	Chmp4b	0	0	0	1
rno-miR-21-3p	MIMAT0004711	Chmp6	0	0	1	1
rno-miR-21-3p	MIMAT0004711	Chordc1	0	0	1	0
rno-miR-21-3p	MIMAT0004711	Chn1	0	0	1	0
rno-miR-21-3p	MIMAT0004711	Chodl	0	0	1	1
rno-miR-21-3p	MIMAT0004711	Chpt1	0	0	1	0
rno-miR-21-3p	MIMAT0004711	Chp1	1	0	1	1
rno-miR-21-3p	MIMAT0004711	CHRFAM7A	0	0	0	1
rno-miR-21-3p	MIMAT0004711	Chrdl1	0	0	0	1
rno-miR-21-3p	MIMAT0004711	Chrm3	0	0	1	1
rno-miR-21-3p	MIMAT0004711	Chrm5	0	0	1	1
rno-miR-21-3p	MIMAT0004711	Chrna5	1	0	1	1
rno-miR-21-3p	MIMAT0004711	Chrna10	1	0	1	0
rno-miR-21-3p	MIMAT0004711	Chrna4	0	0	0	1
rno-miR-21-3p	MIMAT0004711	Chrna7	0	0	0	1
rno-miR-21-3p	MIMAT0004711	Chrnb2	0	0	0	1
rno-miR-21-3p	MIMAT0004711	Chrna9	0	0	1	1
rno-miR-21-3p	MIMAT0004711	Chrng	0	0	1	1
rno-miR-21-3p	MIMAT0004711	Chrnb3	0	0	0	1
rno-miR-21-3p	MIMAT0004711	Chst1	0	0	0	1
rno-miR-21-3p	MIMAT0004711	Chst15	0	0	0	1
rno-miR-21-3p	MIMAT0004711	Chst11	0	0	0	1
rno-miR-21-3p	MIMAT0004711	Chst7	0	0	1	1
rno-miR-21-3p	MIMAT0004711	Chst9	0	0	1	1
rno-miR-21-3p	MIMAT0004711	Cib1	0	0	1	1
rno-miR-21-3p	MIMAT0004711	Chsy1	0	0	1	1
rno-miR-21-3p	MIMAT0004711	Chsy3	0	0	1	1
rno-miR-21-3p	MIMAT0004711	Chtop	0	0	1	1
rno-miR-21-3p	MIMAT0004711	Chuk	0	0	1	0
rno-miR-21-3p	MIMAT0004711	Churc1	0	0	0	1
rno-miR-21-3p	MIMAT0004711	Cic	0	0	1	0
rno-miR-21-3p	MIMAT0004711	Cinp	0	0	1	0
rno-miR-21-3p	MIMAT0004711	Ciita	0	0	1	0
rno-miR-21-3p	MIMAT0004711	Cipc	1	0	0	0
rno-miR-21-3p	MIMAT0004711	Cisd1	0	0	0	1
rno-miR-21-3p	MIMAT0004711	Cisd2	0	0	0	1
rno-miR-21-3p	MIMAT0004711	Cit	0	0	0	1
rno-miR-21-3p	MIMAT0004711	Cited4	0	0	0	1
rno-miR-21-3p	MIMAT0004711	Ckap5	0	0	0	1
rno-miR-21-3p	MIMAT0004711	Ckb	0	0	1	0
rno-miR-21-3p	MIMAT0004711	Clasp1	0	0	1	1
rno-miR-21-3p	MIMAT0004711	Clasp2	0	0	1	1
rno-miR-21-3p	MIMAT0004711	Clcn4	0	0	1	1
rno-miR-21-3p	MIMAT0004711	Clasrp	0	0	1	1
rno-miR-21-3p	MIMAT0004711	Clcc1	0	0	1	0
rno-miR-21-3p	MIMAT0004711	Clcn3	0	0	1	1
rno-miR-21-3p	MIMAT0004711	Cldn1	0	0	1	1
rno-miR-21-3p	MIMAT0004711	Clcn5	0	0	0	1
rno-miR-21-3p	MIMAT0004711	Clcn6	0	0	1	1
rno-miR-21-3p	MIMAT0004711	Cldn11	0	0	1	1
rno-miR-21-3p	MIMAT0004711	Cldn10	0	0	1	0
rno-miR-21-3p	MIMAT0004711	Clec9a	0	0	1	0
rno-miR-21-3p	MIMAT0004711	Cldn12	0	0	1	1
rno-miR-21-3p	MIMAT0004711	Cldn2	0	0	1	1
rno-miR-21-3p	MIMAT0004711	Clec14a	0	0	0	1
rno-miR-21-3p	MIMAT0004711	Clec16a	0	0	1	1
rno-miR-21-3p	MIMAT0004711	Clic5	0	0	1	0
rno-miR-21-3p	MIMAT0004711	Clic4	0	0	0	1
rno-miR-21-3p	MIMAT0004711	Clint1	0	0	1	1
rno-miR-21-3p	MIMAT0004711	Clmn	0	0	0	1
rno-miR-21-3p	MIMAT0004711	Cln5	0	0	1	0
rno-miR-21-3p	MIMAT0004711	Clmp	0	0	1	1
rno-miR-21-3p	MIMAT0004711	Clock	0	0	0	1
rno-miR-21-3p	MIMAT0004711	Clnk	0	0	0	1
rno-miR-21-3p	MIMAT0004711	Clrn1	0	0	0	1
rno-miR-21-3p	MIMAT0004711	Clspn	0	0	1	1
rno-miR-21-3p	MIMAT0004711	Clstn2	0	0	0	1
rno-miR-21-3p	MIMAT0004711	Cltc	1	0	1	1
rno-miR-21-3p	MIMAT0004711	Clta	0	0	1	0
rno-miR-21-3p	MIMAT0004711	Cluap1	0	0	0	1
rno-miR-21-3p	MIMAT0004711	Clvs1	0	0	1	1
rno-miR-21-3p	MIMAT0004711	Cluh	0	0	1	0
rno-miR-21-3p	MIMAT0004711	Clvs2	0	0	0	1
rno-miR-21-3p	MIMAT0004711	Cmtm3	0	0	1	0
rno-miR-21-3p	MIMAT0004711	Cmip	0	0	0	1
rno-miR-21-3p	MIMAT0004711	Cmtm4	0	0	0	1
rno-miR-21-3p	MIMAT0004711	Cmtr2	1	0	1	1
rno-miR-21-3p	MIMAT0004711	Cnbp	0	0	1	0
rno-miR-21-3p	MIMAT0004711	Cnih1	0	0	1	1
rno-miR-21-3p	MIMAT0004711	Cndp2	0	0	0	1
rno-miR-21-3p	MIMAT0004711	Cnih3	0	0	0	1
rno-miR-21-3p	MIMAT0004711	Cnksr2	1	0	1	1
rno-miR-21-3p	MIMAT0004711	Cnih4	0	0	1	1
rno-miR-21-3p	MIMAT0004711	Cnot10	0	0	0	1
rno-miR-21-3p	MIMAT0004711	Cnksr3	0	0	1	1
rno-miR-21-3p	MIMAT0004711	Cnn3	0	0	1	0
rno-miR-21-3p	MIMAT0004711	Cnnm2	0	0	0	1
rno-miR-21-3p	MIMAT0004711	Cnot2	0	0	0	1
rno-miR-21-3p	MIMAT0004711	Cnot6	1	0	1	0
rno-miR-21-3p	MIMAT0004711	Cnot6l	0	0	1	1
rno-miR-21-3p	MIMAT0004711	Cnpy1	0	0	1	0
rno-miR-21-3p	MIMAT0004711	Cnr2	0	0	1	0
rno-miR-21-3p	MIMAT0004711	Cnr1	0	0	1	1
rno-miR-21-3p	MIMAT0004711	Cntf	0	0	0	1
rno-miR-21-3p	MIMAT0004711	Cnrip1	0	0	1	0
rno-miR-21-3p	MIMAT0004711	Cntln	0	0	1	0
rno-miR-21-3p	MIMAT0004711	Cntn4	0	0	1	0
rno-miR-21-3p	MIMAT0004711	Cntnap1	0	0	1	0
rno-miR-21-3p	MIMAT0004711	CNTNAP3	0	0	0	1
rno-miR-21-3p	MIMAT0004711	Cntnap3b	0	0	0	1
rno-miR-21-3p	MIMAT0004711	Coa3	0	0	0	1
rno-miR-21-3p	MIMAT0004711	Coa5	1	0	1	1
rno-miR-21-3p	MIMAT0004711	Cobl	0	0	1	0
rno-miR-21-3p	MIMAT0004711	Coch	0	0	1	1
rno-miR-21-3p	MIMAT0004711	Cobll1	0	0	1	1
rno-miR-21-3p	MIMAT0004711	Coil	0	0	1	0
rno-miR-21-3p	MIMAT0004711	Cog1	0	0	0	1
rno-miR-21-3p	MIMAT0004711	Cog3	0	0	0	1
rno-miR-21-3p	MIMAT0004711	Col11a2	0	0	1	0
rno-miR-21-3p	MIMAT0004711	Col16a1	1	0	1	1
rno-miR-21-3p	MIMAT0004711	Col19a1	0	0	0	1
rno-miR-21-3p	MIMAT0004711	Col24a1	0	0	1	1
rno-miR-21-3p	MIMAT0004711	Col22a1	0	0	1	1
rno-miR-21-3p	MIMAT0004711	Col3a1	1	0	1	1
rno-miR-21-3p	MIMAT0004711	Col25a1	0	0	1	0
rno-miR-21-3p	MIMAT0004711	Col27a1	0	0	0	1
rno-miR-21-3p	MIMAT0004711	Col4a3	0	0	0	1
rno-miR-21-3p	MIMAT0004711	Col4a6	0	0	1	0
rno-miR-21-3p	MIMAT0004711	Col4a4	0	0	0	1
rno-miR-21-3p	MIMAT0004711	Col6a3	0	0	1	1
rno-miR-21-3p	MIMAT0004711	Col7a1	0	0	1	1
rno-miR-21-3p	MIMAT0004711	Colgalt1	0	0	1	0
rno-miR-21-3p	MIMAT0004711	Col9a2	0	0	1	1
rno-miR-21-3p	MIMAT0004711	Colec10	0	0	1	0
rno-miR-21-3p	MIMAT0004711	Colec11	0	0	1	1
rno-miR-21-3p	MIMAT0004711	Colq	0	0	1	1
rno-miR-21-3p	MIMAT0004711	Colgalt2	0	0	0	1
rno-miR-21-3p	MIMAT0004711	COMMD3-BMI1	0	0	0	1
rno-miR-21-3p	MIMAT0004711	Commd8	0	0	1	0
rno-miR-21-3p	MIMAT0004711	Commd6	0	0	0	1
rno-miR-21-3p	MIMAT0004711	Commd9	0	0	0	1
rno-miR-21-3p	MIMAT0004711	Comtd1	0	0	1	0
rno-miR-21-3p	MIMAT0004711	Copg2	1	0	1	0
rno-miR-21-3p	MIMAT0004711	Cops7b	0	0	1	0
rno-miR-21-3p	MIMAT0004711	Copz1	0	0	1	0
rno-miR-21-3p	MIMAT0004711	Coro1c	0	0	1	1
rno-miR-21-3p	MIMAT0004711	Coro2a	0	0	0	1
rno-miR-21-3p	MIMAT0004711	Coro7	0	0	1	1
rno-miR-21-3p	MIMAT0004711	Coro2b	0	0	1	0
rno-miR-21-3p	MIMAT0004711	Cox11	1	0	1	1
rno-miR-21-3p	MIMAT0004711	Cpa4	0	0	1	1
rno-miR-21-3p	MIMAT0004711	Cox15	0	0	1	0
rno-miR-21-3p	MIMAT0004711	Cox19	0	0	1	0
rno-miR-21-3p	MIMAT0004711	Cpeb2	0	0	1	1
rno-miR-21-3p	MIMAT0004711	Cped1	0	0	1	1
rno-miR-21-3p	MIMAT0004711	Cpeb3	0	0	1	0
rno-miR-21-3p	MIMAT0004711	Cpeb4	0	0	0	1
rno-miR-21-3p	MIMAT0004711	Cpm	0	0	1	0
rno-miR-21-3p	MIMAT0004711	Cpne3	0	0	0	1
rno-miR-21-3p	MIMAT0004711	Cpne2	0	0	0	1
rno-miR-21-3p	MIMAT0004711	Cpne8	0	0	1	0
rno-miR-21-3p	MIMAT0004711	Cpox	0	0	0	1
rno-miR-21-3p	MIMAT0004711	Cpped1	0	0	1	0
rno-miR-21-3p	MIMAT0004711	Cpsf1	0	0	1	1
rno-miR-21-3p	MIMAT0004711	Cpsf2	0	0	1	1
rno-miR-21-3p	MIMAT0004711	Cpt1a	0	0	1	1
rno-miR-21-3p	MIMAT0004711	Cpsf4	0	0	1	0
rno-miR-21-3p	MIMAT0004711	Cpsf6	0	0	1	0
rno-miR-21-3p	MIMAT0004711	CRAMP1L	0	0	0	1
rno-miR-21-3p	MIMAT0004711	Creb1	0	0	0	1
rno-miR-21-3p	MIMAT0004711	Crbn	0	0	1	1
rno-miR-21-3p	MIMAT0004711	Crebbp	0	0	1	1
rno-miR-21-3p	MIMAT0004711	Creb5	0	0	1	1
rno-miR-21-3p	MIMAT0004711	Crispld2	0	0	1	1
rno-miR-21-3p	MIMAT0004711	Crebl2	1	0	1	1
rno-miR-21-3p	MIMAT0004711	Crebrf	1	0	0	1
rno-miR-21-3p	MIMAT0004711	Creg2	0	0	0	1
rno-miR-21-3p	MIMAT0004711	Cript	1	0	1	1
rno-miR-21-3p	MIMAT0004711	Crmp1	0	0	1	0
rno-miR-21-3p	MIMAT0004711	Crkl	0	0	1	0
rno-miR-21-3p	MIMAT0004711	Crlf3	0	0	1	1
rno-miR-21-3p	MIMAT0004711	Crtac1	0	0	1	0
rno-miR-21-3p	MIMAT0004711	Crp	0	0	0	1
rno-miR-21-3p	MIMAT0004711	Crtc1	0	0	0	1
rno-miR-21-3p	MIMAT0004711	Crtc3	0	0	0	1
rno-miR-21-3p	MIMAT0004711	Cry2	0	0	1	0
rno-miR-21-3p	MIMAT0004711	Cryl1	0	0	1	1
rno-miR-21-3p	MIMAT0004711	Cryz	0	0	0	1
rno-miR-21-3p	MIMAT0004711	Csf1	0	0	1	0
rno-miR-21-3p	MIMAT0004711	Cse1l	0	0	1	0
rno-miR-21-3p	MIMAT0004711	Csk	0	0	1	0
rno-miR-21-3p	MIMAT0004711	Csn1s1	0	0	1	1
rno-miR-21-3p	MIMAT0004711	Csnk1a1	0	0	0	1
rno-miR-21-3p	MIMAT0004711	Csnk1g1	0	0	0	1
rno-miR-21-3p	MIMAT0004711	Csnk1d	0	0	1	1
rno-miR-21-3p	MIMAT0004711	Csrnp1	0	0	0	1
rno-miR-21-3p	MIMAT0004711	Cspp1	0	0	1	0
rno-miR-21-3p	MIMAT0004711	Csrnp2	0	0	1	0
rno-miR-21-3p	MIMAT0004711	Csrp1	0	0	1	0
rno-miR-21-3p	MIMAT0004711	Csrp2bp	0	0	1	0
rno-miR-21-3p	MIMAT0004711	Cst6	0	0	1	0
rno-miR-21-3p	MIMAT0004711	Cstf2	1	0	1	1
rno-miR-21-3p	MIMAT0004711	CT45A1	0	0	0	1
rno-miR-21-3p	MIMAT0004711	Ctbp1	0	0	1	0
rno-miR-21-3p	MIMAT0004711	CT45A4	0	0	0	1
rno-miR-21-3p	MIMAT0004711	Ctbs	0	0	0	1
rno-miR-21-3p	MIMAT0004711	CTC-260F20.3	0	0	0	1
rno-miR-21-3p	MIMAT0004711	CTC-432M15.3	0	0	0	1
rno-miR-21-3p	MIMAT0004711	CTD-2207O23.12	0	0	0	1
rno-miR-21-3p	MIMAT0004711	CTD-2228K2.5	0	0	0	1
rno-miR-21-3p	MIMAT0004711	CTD-3074O7.11	0	0	0	1
rno-miR-21-3p	MIMAT0004711	CTD-3214H19.16	0	0	0	1
rno-miR-21-3p	MIMAT0004711	Ctdnep1	0	0	0	1
rno-miR-21-3p	MIMAT0004711	Ctdsp1	0	0	1	1
rno-miR-21-3p	MIMAT0004711	Ctdsp2	0	0	1	1
rno-miR-21-3p	MIMAT0004711	Cth	0	0	0	1
rno-miR-21-3p	MIMAT0004711	Ctdspl	0	0	1	1
rno-miR-21-3p	MIMAT0004711	Ctdspl2	0	0	0	1
rno-miR-21-3p	MIMAT0004711	Ctgf	0	0	1	0
rno-miR-21-3p	MIMAT0004711	Cthrc1	1	0	1	1
rno-miR-21-3p	MIMAT0004711	Ctla4	0	0	0	1
rno-miR-21-3p	MIMAT0004711	Ctnnb1	0	0	0	1
rno-miR-21-3p	MIMAT0004711	Ctnna3	0	0	0	1
rno-miR-21-3p	MIMAT0004711	Ctnnbip1	0	0	1	0
rno-miR-21-3p	MIMAT0004711	Ctnnd1	0	0	1	1
rno-miR-21-3p	MIMAT0004711	Ctps1	1	0	1	1
rno-miR-21-3p	MIMAT0004711	Ctso	0	0	0	1
rno-miR-21-3p	MIMAT0004711	Cts7	0	0	1	0
rno-miR-21-3p	MIMAT0004711	Ctsd	0	0	1	0
rno-miR-21-3p	MIMAT0004711	Cttnbp2	0	0	0	1
rno-miR-21-3p	MIMAT0004711	Cttnbp2nl	1	0	1	1
rno-miR-21-3p	MIMAT0004711	Ctxn2	0	0	1	1
rno-miR-21-3p	MIMAT0004711	Cul3	1	0	1	1
rno-miR-21-3p	MIMAT0004711	Cubn	0	0	1	1
rno-miR-21-3p	MIMAT0004711	Cuedc1	0	0	0	1
rno-miR-21-3p	MIMAT0004711	Cul2	0	0	1	1
rno-miR-21-3p	MIMAT0004711	Cux1	0	0	1	0
rno-miR-21-3p	MIMAT0004711	Cul4a	0	0	1	1
rno-miR-21-3p	MIMAT0004711	Cul4b	0	0	0	1
rno-miR-21-3p	MIMAT0004711	Cul5	1	0	1	1
rno-miR-21-3p	MIMAT0004711	Cwc25	0	0	1	0
rno-miR-21-3p	MIMAT0004711	Cux2	0	0	0	1
rno-miR-21-3p	MIMAT0004711	Cx3cr1	0	0	0	1
rno-miR-21-3p	MIMAT0004711	Cxadr	1	0	1	1
rno-miR-21-3p	MIMAT0004711	Cxcl12	0	0	1	0
rno-miR-21-3p	MIMAT0004711	Cxcr7	0	0	1	0
rno-miR-21-3p	MIMAT0004711	Cxcr3	0	0	1	1
rno-miR-21-3p	MIMAT0004711	Cxxc4	0	0	1	0
rno-miR-21-3p	MIMAT0004711	CXorf40A	0	0	0	1
rno-miR-21-3p	MIMAT0004711	Cxxc5	1	0	1	1
rno-miR-21-3p	MIMAT0004711	Cyb561	0	0	1	1
rno-miR-21-3p	MIMAT0004711	Cyb5b	0	0	1	0
rno-miR-21-3p	MIMAT0004711	Cyb561a3	0	0	1	1
rno-miR-21-3p	MIMAT0004711	Cyb561d1	0	0	0	1
rno-miR-21-3p	MIMAT0004711	Cyb561d2	0	0	1	0
rno-miR-21-3p	MIMAT0004711	Cyb5r1	0	0	1	1
rno-miR-21-3p	MIMAT0004711	Cyb5r2	0	0	1	1
rno-miR-21-3p	MIMAT0004711	Cyfip2	0	0	1	0
rno-miR-21-3p	MIMAT0004711	Cyb5r3	0	0	1	0
rno-miR-21-3p	MIMAT0004711	Cycs	0	0	1	1
rno-miR-21-3p	MIMAT0004711	Cyp1a1	0	0	1	0
rno-miR-21-3p	MIMAT0004711	Cyld	0	0	0	1
rno-miR-21-3p	MIMAT0004711	Cyp26b1	1	0	1	1
rno-miR-21-3p	MIMAT0004711	Cyp27b1	0	0	0	1
rno-miR-21-3p	MIMAT0004711	Cyp2c13	0	0	1	0
rno-miR-21-3p	MIMAT0004711	CYP2B6	0	0	0	1
rno-miR-21-3p	MIMAT0004711	CYP2C18	0	0	0	1
rno-miR-21-3p	MIMAT0004711	CYP2C19	0	0	0	1
rno-miR-21-3p	MIMAT0004711	Cyp2f4	0	0	1	0
rno-miR-21-3p	MIMAT0004711	Cyp2s1	0	0	1	1
rno-miR-21-3p	MIMAT0004711	Cyp2w1	0	0	0	1
rno-miR-21-3p	MIMAT0004711	CYP4V2	0	0	0	1
rno-miR-21-3p	MIMAT0004711	Cyp3a18	0	0	1	0
rno-miR-21-3p	MIMAT0004711	Cyp51	1	0	1	0
rno-miR-21-3p	MIMAT0004711	CYP51A1	0	0	0	1
rno-miR-21-3p	MIMAT0004711	Cyr61	0	0	0	1
rno-miR-21-3p	MIMAT0004711	Cys1	0	0	1	0
rno-miR-21-3p	MIMAT0004711	Cyth3	0	0	1	1
rno-miR-21-3p	MIMAT0004711	Cyth4	0	0	1	0
rno-miR-21-3p	MIMAT0004711	Cytl1	1	0	1	1
rno-miR-21-3p	MIMAT0004711	Cytip	0	0	0	1
rno-miR-21-3p	MIMAT0004711	Cyyr1	0	0	1	0
rno-miR-21-3p	MIMAT0004711	Dab1	0	0	0	1
rno-miR-21-3p	MIMAT0004711	Daam1	0	0	1	1
rno-miR-21-3p	MIMAT0004711	Dab2ip	0	0	1	1
rno-miR-21-3p	MIMAT0004711	Dab2	0	0	1	0
rno-miR-21-3p	MIMAT0004711	Dach1	0	0	0	1
rno-miR-21-3p	MIMAT0004711	Dact1	0	0	1	1
rno-miR-21-3p	MIMAT0004711	Dach2	0	0	1	0
rno-miR-21-3p	MIMAT0004711	Dag1	0	0	1	1
rno-miR-21-3p	MIMAT0004711	Dapp1	0	0	1	1
rno-miR-21-3p	MIMAT0004711	Dao	0	0	1	0
rno-miR-21-3p	MIMAT0004711	Dap	0	0	0	1
rno-miR-21-3p	MIMAT0004711	Dars	0	0	0	1
rno-miR-21-3p	MIMAT0004711	DAZ1	0	0	0	1
rno-miR-21-3p	MIMAT0004711	Daxx	0	0	1	1
rno-miR-21-3p	MIMAT0004711	DAZ3	0	0	0	1
rno-miR-21-3p	MIMAT0004711	DAZ2	0	0	0	1
rno-miR-21-3p	MIMAT0004711	DAZ4	0	0	0	1
rno-miR-21-3p	MIMAT0004711	Dazl	0	0	1	1
rno-miR-21-3p	MIMAT0004711	Dbf4	0	0	0	1
rno-miR-21-3p	MIMAT0004711	Dbndd1	0	0	1	0
rno-miR-21-3p	MIMAT0004711	Dbh	0	0	1	1
rno-miR-21-3p	MIMAT0004711	Dbnl	0	0	1	0
rno-miR-21-3p	MIMAT0004711	Dbndd2	0	0	1	0
rno-miR-21-3p	MIMAT0004711	Dbt	0	0	1	0
rno-miR-21-3p	MIMAT0004711	Dbx1	0	0	0	1
rno-miR-21-3p	MIMAT0004711	Dcaf12	0	0	1	0
rno-miR-21-3p	MIMAT0004711	DCAF12L1	0	0	0	1
rno-miR-21-3p	MIMAT0004711	Dcaf4	0	0	1	1
rno-miR-21-3p	MIMAT0004711	Dcaf5	0	0	1	1
rno-miR-21-3p	MIMAT0004711	Dcdc2	0	0	1	1
rno-miR-21-3p	MIMAT0004711	Dcaf7	0	0	1	1
rno-miR-21-3p	MIMAT0004711	Dcakd	0	0	1	0
rno-miR-21-3p	MIMAT0004711	Dcbld2	0	0	0	1
rno-miR-21-3p	MIMAT0004711	Dclk1	0	0	1	0
rno-miR-21-3p	MIMAT0004711	Dcp2	0	0	0	1
rno-miR-21-3p	MIMAT0004711	Dclk3	0	0	1	0
rno-miR-21-3p	MIMAT0004711	Dctn1	1	0	1	1
rno-miR-21-3p	MIMAT0004711	Dctn4	0	0	0	1
rno-miR-21-3p	MIMAT0004711	Dctn6	0	0	1	1
rno-miR-21-3p	MIMAT0004711	Dctn5	0	0	1	1
rno-miR-21-3p	MIMAT0004711	Dcun1d5	0	0	0	1
rno-miR-21-3p	MIMAT0004711	Dcun1d1	0	0	1	1
rno-miR-21-3p	MIMAT0004711	Dcun1d3	0	0	0	1
rno-miR-21-3p	MIMAT0004711	Dcun1d4	1	0	1	1
rno-miR-21-3p	MIMAT0004711	Ddb1	0	0	1	0
rno-miR-21-3p	MIMAT0004711	Dcx	0	0	1	1
rno-miR-21-3p	MIMAT0004711	Ddc	0	0	1	1
rno-miR-21-3p	MIMAT0004711	Ddb2	0	0	0	1
rno-miR-21-3p	MIMAT0004711	Ddi1	0	0	0	1
rno-miR-21-3p	MIMAT0004711	Ddn	0	0	1	0
rno-miR-21-3p	MIMAT0004711	Ddi2	0	0	1	1
rno-miR-21-3p	MIMAT0004711	Ddr2	0	0	0	1
rno-miR-21-3p	MIMAT0004711	Ddr1	0	0	0	1
rno-miR-21-3p	MIMAT0004711	Ddx17	0	0	1	1
rno-miR-21-3p	MIMAT0004711	Ddx19a	1	0	1	1
rno-miR-21-3p	MIMAT0004711	Ddx26b	0	0	1	0
rno-miR-21-3p	MIMAT0004711	Ddx19b	0	0	1	0
rno-miR-21-3p	MIMAT0004711	Ddx21	0	0	1	0
rno-miR-21-3p	MIMAT0004711	Ddx4	0	0	0	1
rno-miR-21-3p	MIMAT0004711	Ddx46	0	0	1	0
rno-miR-21-3p	MIMAT0004711	Ddx54	0	0	1	1
rno-miR-21-3p	MIMAT0004711	Ddx56	0	0	1	1
rno-miR-21-3p	MIMAT0004711	DEC1	0	0	0	1
rno-miR-21-3p	MIMAT0004711	Ddx58	0	0	1	0
rno-miR-21-3p	MIMAT0004711	Ddx6	0	0	0	1
rno-miR-21-3p	MIMAT0004711	Def8	0	0	1	0
rno-miR-21-3p	MIMAT0004711	Degs1	0	0	0	1
rno-miR-21-3p	MIMAT0004711	Dek	0	0	1	0
rno-miR-21-3p	MIMAT0004711	Dennd1b	0	0	1	0
rno-miR-21-3p	MIMAT0004711	Dennd2a	0	0	1	0
rno-miR-21-3p	MIMAT0004711	Dennd2d	0	0	1	0
rno-miR-21-3p	MIMAT0004711	Dennd4b	0	0	1	0
rno-miR-21-3p	MIMAT0004711	Dennd5b	0	0	0	1
rno-miR-21-3p	MIMAT0004711	Denr	0	0	0	1
rno-miR-21-3p	MIMAT0004711	Depdc1b	1	0	1	1
rno-miR-21-3p	MIMAT0004711	Depdc5	0	0	1	1
rno-miR-21-3p	MIMAT0004711	Desi1	0	0	1	0
rno-miR-21-3p	MIMAT0004711	Derl1	0	0	1	0
rno-miR-21-3p	MIMAT0004711	Derl2	0	0	0	1
rno-miR-21-3p	MIMAT0004711	Desi2	0	0	1	1
rno-miR-21-3p	MIMAT0004711	Dffa	0	0	1	1
rno-miR-21-3p	MIMAT0004711	DGCR6L	0	0	0	1
rno-miR-21-3p	MIMAT0004711	Dffb	0	0	0	1
rno-miR-21-3p	MIMAT0004711	Dgat2	0	0	1	1
rno-miR-21-3p	MIMAT0004711	Dgkb	0	0	1	1
rno-miR-21-3p	MIMAT0004711	Dgcr8	0	0	1	0
rno-miR-21-3p	MIMAT0004711	Dgkd	0	0	1	1
rno-miR-21-3p	MIMAT0004711	Dhrs4	0	0	1	0
rno-miR-21-3p	MIMAT0004711	Dgkh	0	0	0	1
rno-miR-21-3p	MIMAT0004711	Dgki	0	0	0	1
rno-miR-21-3p	MIMAT0004711	Dhtkd1	0	0	1	1
rno-miR-21-3p	MIMAT0004711	Dhx35	0	0	1	0
rno-miR-21-3p	MIMAT0004711	Dhx37	0	0	1	0
rno-miR-21-3p	MIMAT0004711	Dhx36	1	0	1	1
rno-miR-21-3p	MIMAT0004711	Diablo	0	0	1	0
rno-miR-21-3p	MIMAT0004711	Dhx40	0	0	1	0
rno-miR-21-3p	MIMAT0004711	Diaph1	0	0	1	0
rno-miR-21-3p	MIMAT0004711	Dimt1	0	0	0	1
rno-miR-21-3p	MIMAT0004711	Dio1	1	0	1	1
rno-miR-21-3p	MIMAT0004711	Dio2	0	0	0	1
rno-miR-21-3p	MIMAT0004711	Dip2b	0	0	0	1
rno-miR-21-3p	MIMAT0004711	Dip2a	0	0	1	1
rno-miR-21-3p	MIMAT0004711	Diras2	0	0	0	1
rno-miR-21-3p	MIMAT0004711	Dip2c	0	0	1	0
rno-miR-21-3p	MIMAT0004711	Disp2	0	0	1	0
rno-miR-21-3p	MIMAT0004711	Dixdc1	0	0	1	1
rno-miR-21-3p	MIMAT0004711	DKFZP434E1119	0	0	0	1
rno-miR-21-3p	MIMAT0004711	Dkk3	0	0	1	0
rno-miR-21-3p	MIMAT0004711	DKFZP779L1853	0	0	0	1
rno-miR-21-3p	MIMAT0004711	Dlec1	0	0	0	1
rno-miR-21-3p	MIMAT0004711	Dleu7	0	0	1	1
rno-miR-21-3p	MIMAT0004711	Dlg3	0	0	1	1
rno-miR-21-3p	MIMAT0004711	Dlgap2	0	0	0	1
rno-miR-21-3p	MIMAT0004711	Dlg5	0	0	1	0
rno-miR-21-3p	MIMAT0004711	Dlgap1	0	0	0	1
rno-miR-21-3p	MIMAT0004711	Dll3	0	0	1	0
rno-miR-21-3p	MIMAT0004711	Dlst	0	0	1	0
rno-miR-21-3p	MIMAT0004711	Dlx1	0	0	1	0
rno-miR-21-3p	MIMAT0004711	Dlx3	0	0	1	0
rno-miR-21-3p	MIMAT0004711	Dlx5	1	0	0	1
rno-miR-21-3p	MIMAT0004711	Dmap1	0	0	1	1
rno-miR-21-3p	MIMAT0004711	Dmbx1	0	0	1	0
rno-miR-21-3p	MIMAT0004711	Dmkn	0	0	0	1
rno-miR-21-3p	MIMAT0004711	Dmgdh	0	0	0	1
rno-miR-21-3p	MIMAT0004711	Dmrta2	0	0	1	0
rno-miR-21-3p	MIMAT0004711	Dmtf1	1	0	1	1
rno-miR-21-3p	MIMAT0004711	Dmxl1	0	0	1	1
rno-miR-21-3p	MIMAT0004711	Dnajb4	0	0	0	1
rno-miR-21-3p	MIMAT0004711	Dnah7	0	0	1	1
rno-miR-21-3p	MIMAT0004711	Dnaja1	0	0	1	0
rno-miR-21-3p	MIMAT0004711	Dnajb14	0	0	0	1
rno-miR-21-3p	MIMAT0004711	Dnajb5	0	0	1	0
rno-miR-21-3p	MIMAT0004711	Dnajc10	0	0	1	1
rno-miR-21-3p	MIMAT0004711	Dnajc13	0	0	1	0
rno-miR-21-3p	MIMAT0004711	Dnajc24	0	0	0	1
rno-miR-21-3p	MIMAT0004711	Dnajc14	0	0	0	1
rno-miR-21-3p	MIMAT0004711	Dnajc27	0	0	1	1
rno-miR-21-3p	MIMAT0004711	Dnajc5	0	0	0	1
rno-miR-21-3p	MIMAT0004711	Dnajc6	0	0	1	1
rno-miR-21-3p	MIMAT0004711	Dnajc5g	0	0	1	0
rno-miR-21-3p	MIMAT0004711	Dnal1	0	0	0	1
rno-miR-21-3p	MIMAT0004711	Dnali1	0	0	1	1
rno-miR-21-3p	MIMAT0004711	Dnal4	0	0	1	0
rno-miR-21-3p	MIMAT0004711	Dnase1l3	0	0	1	0
rno-miR-21-3p	MIMAT0004711	Dnm1	0	0	1	1
rno-miR-21-3p	MIMAT0004711	Dnlz	0	0	1	1
rno-miR-21-3p	MIMAT0004711	Dntt	0	0	1	0
rno-miR-21-3p	MIMAT0004711	Dnmt1	0	0	1	0
rno-miR-21-3p	MIMAT0004711	Dnmt3a	0	0	1	1
rno-miR-21-3p	MIMAT0004711	Dock3	0	0	1	1
rno-miR-21-3p	MIMAT0004711	Dock10	0	0	0	1
rno-miR-21-3p	MIMAT0004711	Dock4	0	0	0	1
rno-miR-21-3p	MIMAT0004711	Dock6	0	0	1	0
rno-miR-21-3p	MIMAT0004711	Dock5	0	0	0	1
rno-miR-21-3p	MIMAT0004711	Dock8	0	0	1	0
rno-miR-21-3p	MIMAT0004711	Dock9	0	0	1	1
rno-miR-21-3p	MIMAT0004711	Dok2	0	0	1	0
rno-miR-21-3p	MIMAT0004711	Dok6	0	0	0	1
rno-miR-21-3p	MIMAT0004711	Dok5	0	0	1	1
rno-miR-21-3p	MIMAT0004711	Dopey1	0	0	1	0
rno-miR-21-3p	MIMAT0004711	Dolpp1	0	0	1	0
rno-miR-21-3p	MIMAT0004711	Dpf1	0	0	1	0
rno-miR-21-3p	MIMAT0004711	Dph3	1	0	1	1
rno-miR-21-3p	MIMAT0004711	Dph6	0	0	1	0
rno-miR-21-3p	MIMAT0004711	Dppa1	0	0	1	0
rno-miR-21-3p	MIMAT0004711	Dpp8	1	0	1	1
rno-miR-21-3p	MIMAT0004711	Dpy19l1	0	0	1	0
rno-miR-21-3p	MIMAT0004711	Dppa3	0	0	1	0
rno-miR-21-3p	MIMAT0004711	Dpy19l3	0	0	1	1
rno-miR-21-3p	MIMAT0004711	Dpy19l4	0	0	0	1
rno-miR-21-3p	MIMAT0004711	Dpysl4	0	0	1	0
rno-miR-21-3p	MIMAT0004711	Dpysl2	0	0	1	0
rno-miR-21-3p	MIMAT0004711	Dpysl5	0	0	1	0
rno-miR-21-3p	MIMAT0004711	Dr1	0	0	1	0
rno-miR-21-3p	MIMAT0004711	Dram1	0	0	1	1
rno-miR-21-3p	MIMAT0004711	Dram2	0	0	0	1
rno-miR-21-3p	MIMAT0004711	Drd2	0	0	1	0
rno-miR-21-3p	MIMAT0004711	Drd1	1	0	1	1
rno-miR-21-3p	MIMAT0004711	Drosha	0	0	0	1
rno-miR-21-3p	MIMAT0004711	Drgx	0	0	1	0
rno-miR-21-3p	MIMAT0004711	Drp2	0	0	0	1
rno-miR-21-3p	MIMAT0004711	Dsc1	0	0	0	1
rno-miR-21-3p	MIMAT0004711	Dsc3	0	0	0	1
rno-miR-21-3p	MIMAT0004711	Dscr3	0	0	1	1
rno-miR-21-3p	MIMAT0004711	Dse	0	0	0	1
rno-miR-21-3p	MIMAT0004711	Dspp	0	0	1	0
rno-miR-21-3p	MIMAT0004711	Dsp	0	0	1	1
rno-miR-21-3p	MIMAT0004711	Dtna	0	0	0	1
rno-miR-21-3p	MIMAT0004711	Dstyk	0	0	1	1
rno-miR-21-3p	MIMAT0004711	Dtx1	0	0	1	0
rno-miR-21-3p	MIMAT0004711	Dtnb	0	0	1	0
rno-miR-21-3p	MIMAT0004711	Dtx3l	0	0	1	0
rno-miR-21-3p	MIMAT0004711	Dtx4	0	0	0	1
rno-miR-21-3p	MIMAT0004711	Dtymk	0	0	1	1
rno-miR-21-3p	MIMAT0004711	Duoxa1	0	0	1	1
rno-miR-21-3p	MIMAT0004711	Dusp22	0	0	1	0
rno-miR-21-3p	MIMAT0004711	Dusp13	0	0	1	0
rno-miR-21-3p	MIMAT0004711	Dusp18	0	0	1	0
rno-miR-21-3p	MIMAT0004711	Dusp27	0	0	0	1
rno-miR-21-3p	MIMAT0004711	Dusp3	0	0	1	1
rno-miR-21-3p	MIMAT0004711	Dusp5	0	0	1	0
rno-miR-21-3p	MIMAT0004711	Dusp9	0	0	1	0
rno-miR-21-3p	MIMAT0004711	Dusp6	0	0	1	0
rno-miR-21-3p	MIMAT0004711	Dut	1	0	1	1
rno-miR-21-3p	MIMAT0004711	Dym	0	0	1	1
rno-miR-21-3p	MIMAT0004711	Dynll2	0	0	0	1
rno-miR-21-3p	MIMAT0004711	Dync1i2	0	0	0	1
rno-miR-21-3p	MIMAT0004711	Dync1li2	0	0	1	0
rno-miR-21-3p	MIMAT0004711	Dynlrb1	0	0	1	0
rno-miR-21-3p	MIMAT0004711	Dynlt3	0	0	1	0
rno-miR-21-3p	MIMAT0004711	Dyrk1a	0	0	1	0
rno-miR-21-3p	MIMAT0004711	Dyrk2	0	0	1	1
rno-miR-21-3p	MIMAT0004711	Dyrk3	0	0	0	1
rno-miR-21-3p	MIMAT0004711	E2f5	0	0	1	0
rno-miR-21-3p	MIMAT0004711	Dyx1c1	0	0	1	0
rno-miR-21-3p	MIMAT0004711	E2f7	0	0	1	0
rno-miR-21-3p	MIMAT0004711	E2f8	0	0	1	1
rno-miR-21-3p	MIMAT0004711	E4f1	0	0	1	0
rno-miR-21-3p	MIMAT0004711	Ebf1	0	0	0	1
rno-miR-21-3p	MIMAT0004711	Eaf1	0	0	1	1
rno-miR-21-3p	MIMAT0004711	Ebpl	0	0	1	0
rno-miR-21-3p	MIMAT0004711	Ebf2	0	0	1	0
rno-miR-21-3p	MIMAT0004711	Ece1	0	0	0	1
rno-miR-21-3p	MIMAT0004711	Ecel1	0	0	1	0
rno-miR-21-3p	MIMAT0004711	Echdc1	0	0	1	1
rno-miR-21-3p	MIMAT0004711	Ect2	0	0	1	1
rno-miR-21-3p	MIMAT0004711	Edc4	0	0	1	1
rno-miR-21-3p	MIMAT0004711	Edaradd	0	0	0	1
rno-miR-21-3p	MIMAT0004711	Edc3	0	0	1	1
rno-miR-21-3p	MIMAT0004711	Ednrb	0	0	1	0
rno-miR-21-3p	MIMAT0004711	Edem3	0	0	0	1
rno-miR-21-3p	MIMAT0004711	Ednra	0	0	1	1
rno-miR-21-3p	MIMAT0004711	Eef1e1	0	0	1	1
rno-miR-21-3p	MIMAT0004711	Eed	0	0	0	1
rno-miR-21-3p	MIMAT0004711	Eef1g	0	0	0	1
rno-miR-21-3p	MIMAT0004711	Efcab14	0	0	1	1
rno-miR-21-3p	MIMAT0004711	Eepd1	0	0	1	0
rno-miR-21-3p	MIMAT0004711	EFCAB4A	0	0	0	1
rno-miR-21-3p	MIMAT0004711	Efhd2	0	0	1	0
rno-miR-21-3p	MIMAT0004711	Efcab5	0	0	0	1
rno-miR-21-3p	MIMAT0004711	Efna5	0	0	0	1
rno-miR-21-3p	MIMAT0004711	Efnb1	0	0	1	1
rno-miR-21-3p	MIMAT0004711	Efnb2	0	0	1	0
rno-miR-21-3p	MIMAT0004711	Efr3a	0	0	1	1
rno-miR-21-3p	MIMAT0004711	Efnb3	0	0	1	1
rno-miR-21-3p	MIMAT0004711	Egf	0	0	1	0
rno-miR-21-3p	MIMAT0004711	Efr3b	0	0	0	1
rno-miR-21-3p	MIMAT0004711	EGF	0	0	0	1
rno-miR-21-3p	MIMAT0004711	Egfl7	0	0	1	1
rno-miR-21-3p	MIMAT0004711	Egfl8	1	0	1	1
rno-miR-21-3p	MIMAT0004711	Ehbp1	1	0	1	1
rno-miR-21-3p	MIMAT0004711	Egln3	0	0	1	0
rno-miR-21-3p	MIMAT0004711	Egr4	0	0	1	0
rno-miR-21-3p	MIMAT0004711	Ehd1	0	0	1	1
rno-miR-21-3p	MIMAT0004711	Eid2b	0	0	1	0
rno-miR-21-3p	MIMAT0004711	Ehf	0	0	1	1
rno-miR-21-3p	MIMAT0004711	Ei24	0	0	1	0
rno-miR-21-3p	MIMAT0004711	Eid1	0	0	1	1
rno-miR-21-3p	MIMAT0004711	Eif1ad	0	0	1	0
rno-miR-21-3p	MIMAT0004711	Eif1a	0	0	1	0
rno-miR-21-3p	MIMAT0004711	Eif1ax	0	0	1	0
rno-miR-21-3p	MIMAT0004711	Eif2ak1	0	0	0	1
rno-miR-21-3p	MIMAT0004711	Eif2ak2	0	0	1	1
rno-miR-21-3p	MIMAT0004711	Eif2b5	0	0	1	1
rno-miR-21-3p	MIMAT0004711	Eif3g	0	0	1	1
rno-miR-21-3p	MIMAT0004711	Eif2s1	0	0	1	1
rno-miR-21-3p	MIMAT0004711	Eif2s2	0	0	1	1
rno-miR-21-3p	MIMAT0004711	Eif3a	0	0	0	1
rno-miR-21-3p	MIMAT0004711	Eif3b	0	0	1	1
rno-miR-21-3p	MIMAT0004711	Eif4b	0	0	1	0
rno-miR-21-3p	MIMAT0004711	Eif3j	0	0	0	1
rno-miR-21-3p	MIMAT0004711	Eif4a2	0	0	1	0
rno-miR-21-3p	MIMAT0004711	Eif4e3	0	0	0	1
rno-miR-21-3p	MIMAT0004711	Eif4ebp2	0	0	1	1
rno-miR-21-3p	MIMAT0004711	Eif4ebp3	0	0	0	1
rno-miR-21-3p	MIMAT0004711	Eif4g2	0	0	1	0
rno-miR-21-3p	MIMAT0004711	Eif4enif1	0	0	1	1
rno-miR-21-3p	MIMAT0004711	Eif4h	0	0	1	1
rno-miR-21-3p	MIMAT0004711	Eif4g3	0	0	0	1
rno-miR-21-3p	MIMAT0004711	Eif5	0	0	1	0
rno-miR-21-3p	MIMAT0004711	Eif5b	0	0	1	1
rno-miR-21-3p	MIMAT0004711	Eif5a2	0	0	1	1
rno-miR-21-3p	MIMAT0004711	Elavl2	1	0	1	1
rno-miR-21-3p	MIMAT0004711	Elac1	0	0	1	0
rno-miR-21-3p	MIMAT0004711	Elavl1	0	0	0	1
rno-miR-21-3p	MIMAT0004711	Elavl3	0	0	0	1
rno-miR-21-3p	MIMAT0004711	Elf5	0	0	1	1
rno-miR-21-3p	MIMAT0004711	Elf2	0	0	1	1
rno-miR-21-3p	MIMAT0004711	Elmo1	0	0	1	0
rno-miR-21-3p	MIMAT0004711	Elk3	0	0	1	1
rno-miR-21-3p	MIMAT0004711	Elk4	0	0	1	1
rno-miR-21-3p	MIMAT0004711	Ell	0	0	1	0
rno-miR-21-3p	MIMAT0004711	Ell2	0	0	0	1
rno-miR-21-3p	MIMAT0004711	Elmo2	0	0	1	0
rno-miR-21-3p	MIMAT0004711	Elmod2	0	0	1	1
rno-miR-21-3p	MIMAT0004711	Elmsan1	0	0	0	1
rno-miR-21-3p	MIMAT0004711	Elovl4	0	0	0	1
rno-miR-21-3p	MIMAT0004711	Elovl3	1	0	1	1
rno-miR-21-3p	MIMAT0004711	Elovl6	0	0	1	1
rno-miR-21-3p	MIMAT0004711	Elovl5	0	0	0	1
rno-miR-21-3p	MIMAT0004711	Elp4	0	0	0	1
rno-miR-21-3p	MIMAT0004711	ELTD1	0	0	0	1
rno-miR-21-3p	MIMAT0004711	Elp5	0	0	1	1
rno-miR-21-3p	MIMAT0004711	Emb	0	0	0	1
rno-miR-21-3p	MIMAT0004711	Eltd1	0	0	1	0
rno-miR-21-3p	MIMAT0004711	Emc10	0	0	1	1
rno-miR-21-3p	MIMAT0004711	Emc1	0	0	1	0
rno-miR-21-3p	MIMAT0004711	Emcn	0	0	0	1
rno-miR-21-3p	MIMAT0004711	Emc4	0	0	1	0
rno-miR-21-3p	MIMAT0004711	Eml5	0	0	0	1
rno-miR-21-3p	MIMAT0004711	Emp1	0	0	1	0
rno-miR-21-3p	MIMAT0004711	Emx1	0	0	0	1
rno-miR-21-3p	MIMAT0004711	En2	0	0	1	0
rno-miR-21-3p	MIMAT0004711	Enah	0	0	1	1
rno-miR-21-3p	MIMAT0004711	Enc1	1	0	1	1
rno-miR-21-3p	MIMAT0004711	Eno2	0	0	1	0
rno-miR-21-3p	MIMAT0004711	Endod1	0	0	1	0
rno-miR-21-3p	MIMAT0004711	Enkd1	0	0	0	1
rno-miR-21-3p	MIMAT0004711	Enoph1	0	0	1	1
rno-miR-21-3p	MIMAT0004711	Enox2	0	0	1	1
rno-miR-21-3p	MIMAT0004711	Enpp4	0	0	1	0
rno-miR-21-3p	MIMAT0004711	Enpp1	0	0	0	1
rno-miR-21-3p	MIMAT0004711	Enpp2	1	0	1	1
rno-miR-21-3p	MIMAT0004711	Entpd3	0	0	1	0
rno-miR-21-3p	MIMAT0004711	Enthd1	0	0	1	0
rno-miR-21-3p	MIMAT0004711	Entpd4	0	0	0	1
rno-miR-21-3p	MIMAT0004711	Entpd5	0	0	0	1
rno-miR-21-3p	MIMAT0004711	Entpd7	0	0	1	0
rno-miR-21-3p	MIMAT0004711	Eny2	0	0	1	1
rno-miR-21-3p	MIMAT0004711	Ep400	0	0	1	0
rno-miR-21-3p	MIMAT0004711	Epb4.1	0	0	1	0
rno-miR-21-3p	MIMAT0004711	Epas1	0	0	0	1
rno-miR-21-3p	MIMAT0004711	Epb41l1	0	0	1	1
rno-miR-21-3p	MIMAT0004711	Epb41l2	0	0	1	1
rno-miR-21-3p	MIMAT0004711	Epha10	0	0	0	1
rno-miR-21-3p	MIMAT0004711	Epb41l4a	0	0	1	1
rno-miR-21-3p	MIMAT0004711	EPB41L5	0	0	0	1
rno-miR-21-3p	MIMAT0004711	Epc1	0	0	1	0
rno-miR-21-3p	MIMAT0004711	Epha3	0	0	0	1
rno-miR-21-3p	MIMAT0004711	Epha4	0	0	1	0
rno-miR-21-3p	MIMAT0004711	Epha5	1	0	1	1
rno-miR-21-3p	MIMAT0004711	Epha6	0	0	1	1
rno-miR-21-3p	MIMAT0004711	Epn2	0	0	0	1
rno-miR-21-3p	MIMAT0004711	Ephb2	0	0	1	1
rno-miR-21-3p	MIMAT0004711	Ephb4	0	0	1	1
rno-miR-21-3p	MIMAT0004711	Epm2a	0	0	0	1
rno-miR-21-3p	MIMAT0004711	Epm2aip1	0	0	0	1
rno-miR-21-3p	MIMAT0004711	Epn3	0	0	1	0
rno-miR-21-3p	MIMAT0004711	Eppk1	0	0	1	0
rno-miR-21-3p	MIMAT0004711	Eps15	0	0	1	0
rno-miR-21-3p	MIMAT0004711	Eps8	0	0	1	0
rno-miR-21-3p	MIMAT0004711	Eps8l1	0	0	1	0
rno-miR-21-3p	MIMAT0004711	EPT1	0	0	0	1
rno-miR-21-3p	MIMAT0004711	ERBB2IP	0	0	0	1
rno-miR-21-3p	MIMAT0004711	Erbb4	0	0	0	1
rno-miR-21-3p	MIMAT0004711	Ercc2	0	0	1	0
rno-miR-21-3p	MIMAT0004711	Ercc3	0	0	1	1
rno-miR-21-3p	MIMAT0004711	Ercc4	0	0	1	1
rno-miR-21-3p	MIMAT0004711	Erg	0	0	0	1
rno-miR-21-3p	MIMAT0004711	Ercc4l1	0	0	1	0
rno-miR-21-3p	MIMAT0004711	Erf	0	0	1	0
rno-miR-21-3p	MIMAT0004711	Ergic1	0	0	1	1
rno-miR-21-3p	MIMAT0004711	Ergic2	0	0	0	1
rno-miR-21-3p	MIMAT0004711	Erlin2	0	0	1	0
rno-miR-21-3p	MIMAT0004711	Erlin1	0	0	1	1
rno-miR-21-3p	MIMAT0004711	Ermp1	0	0	1	0
rno-miR-21-3p	MIMAT0004711	Ermn	0	0	0	1
rno-miR-21-3p	MIMAT0004711	ERO1L	0	0	0	1
rno-miR-21-3p	MIMAT0004711	Ero1l	0	0	1	0
rno-miR-21-3p	MIMAT0004711	ERO1LB	0	0	0	1
rno-miR-21-3p	MIMAT0004711	Errfi1	0	0	1	1
rno-miR-21-3p	MIMAT0004711	Esco1	0	0	1	1
rno-miR-21-3p	MIMAT0004711	Esyt2	0	0	1	1
rno-miR-21-3p	MIMAT0004711	Esm1	0	0	1	0
rno-miR-21-3p	MIMAT0004711	Esr2	0	0	0	1
rno-miR-21-3p	MIMAT0004711	Esyt3	0	0	1	1
rno-miR-21-3p	MIMAT0004711	Etnk1	0	0	1	1
rno-miR-21-3p	MIMAT0004711	Etf1	0	0	0	1
rno-miR-21-3p	MIMAT0004711	Etl4	0	0	1	0
rno-miR-21-3p	MIMAT0004711	Ets1	0	0	1	1
rno-miR-21-3p	MIMAT0004711	Etv3	0	0	1	1
rno-miR-21-3p	MIMAT0004711	Ets2	0	0	1	0
rno-miR-21-3p	MIMAT0004711	Etv1	1	0	1	1
rno-miR-21-3p	MIMAT0004711	Evi2b	0	0	0	1
rno-miR-21-3p	MIMAT0004711	Etv5	0	0	1	1
rno-miR-21-3p	MIMAT0004711	Etv6	0	0	0	1
rno-miR-21-3p	MIMAT0004711	Evi2a	0	0	1	1
rno-miR-21-3p	MIMAT0004711	Exd2	0	0	1	1
rno-miR-21-3p	MIMAT0004711	EVX1	0	0	0	1
rno-miR-21-3p	MIMAT0004711	Exoc1	0	0	1	0
rno-miR-21-3p	MIMAT0004711	Exoc6b	0	0	1	1
rno-miR-21-3p	MIMAT0004711	Exoc5	0	0	0	1
rno-miR-21-3p	MIMAT0004711	Exog	0	0	1	0
rno-miR-21-3p	MIMAT0004711	Extl2	0	0	1	1
rno-miR-21-3p	MIMAT0004711	Extl1	0	0	1	0
rno-miR-21-3p	MIMAT0004711	Extl3	0	0	0	1
rno-miR-21-3p	MIMAT0004711	Eya3	0	0	1	0
rno-miR-21-3p	MIMAT0004711	Eya1	0	0	1	0
rno-miR-21-3p	MIMAT0004711	Eya4	0	0	0	1
rno-miR-21-3p	MIMAT0004711	Ezh1	0	0	1	1
rno-miR-21-3p	MIMAT0004711	F11r	0	0	1	1
rno-miR-21-3p	MIMAT0004711	Fads1	0	0	1	0
rno-miR-21-3p	MIMAT0004711	F2	0	0	0	1
rno-miR-21-3p	MIMAT0004711	Fabp12	0	0	1	1
rno-miR-21-3p	MIMAT0004711	Faf2	0	0	0	1
rno-miR-21-3p	MIMAT0004711	Fads6	0	0	1	0
rno-miR-21-3p	MIMAT0004711	Faim2	0	0	0	1
rno-miR-21-3p	MIMAT0004711	Fam101b	0	0	1	1
rno-miR-21-3p	MIMAT0004711	Fam102a	0	0	1	0
rno-miR-21-3p	MIMAT0004711	Fam104a	0	0	1	0
rno-miR-21-3p	MIMAT0004711	Fam102b	0	0	1	1
rno-miR-21-3p	MIMAT0004711	Fam105b	0	0	1	0
rno-miR-21-3p	MIMAT0004711	FAM105B	0	0	0	1
rno-miR-21-3p	MIMAT0004711	Fam107a	0	0	1	1
rno-miR-21-3p	MIMAT0004711	Fam107b	0	0	1	1
rno-miR-21-3p	MIMAT0004711	Fam117b	1	0	1	1
rno-miR-21-3p	MIMAT0004711	Fam110a	0	0	1	1
rno-miR-21-3p	MIMAT0004711	Fam110b	0	0	0	1
rno-miR-21-3p	MIMAT0004711	Fam110c	0	0	1	0
rno-miR-21-3p	MIMAT0004711	Fam118b	0	0	1	0
rno-miR-21-3p	MIMAT0004711	Fam120b	0	0	1	1
rno-miR-21-3p	MIMAT0004711	Fam120a	1	0	1	1
rno-miR-21-3p	MIMAT0004711	Fam124b	0	0	0	1
rno-miR-21-3p	MIMAT0004711	FAM120C	0	0	1	0
rno-miR-21-3p	MIMAT0004711	Fam122b	0	0	1	1
rno-miR-21-3p	MIMAT0004711	Fam126b	1	0	1	1
rno-miR-21-3p	MIMAT0004711	Fam126a	0	0	0	1
rno-miR-21-3p	MIMAT0004711	Fam129b	0	0	1	1
rno-miR-21-3p	MIMAT0004711	Fam134a	0	0	0	1
rno-miR-21-3p	MIMAT0004711	Fam131a	0	0	1	0
rno-miR-21-3p	MIMAT0004711	Fam131b	0	0	1	0
rno-miR-21-3p	MIMAT0004711	Fam134b	0	0	1	0
rno-miR-21-3p	MIMAT0004711	Fam134c	0	0	1	1
rno-miR-21-3p	MIMAT0004711	Fam135b	0	0	0	1
rno-miR-21-3p	MIMAT0004711	Fam13a	0	0	0	1
rno-miR-21-3p	MIMAT0004711	Fam136a	0	0	1	0
rno-miR-21-3p	MIMAT0004711	Fam149a	0	0	1	0
rno-miR-21-3p	MIMAT0004711	Fam149b1	0	0	1	0
rno-miR-21-3p	MIMAT0004711	Fam151b	1	0	1	1
rno-miR-21-3p	MIMAT0004711	Fam155b	0	0	0	1
rno-miR-21-3p	MIMAT0004711	Fam160b2	0	0	1	0
rno-miR-21-3p	MIMAT0004711	Fam160a1	0	0	1	0
rno-miR-21-3p	MIMAT0004711	Fam167a	0	0	1	0
rno-miR-21-3p	MIMAT0004711	Fam168a	0	0	1	0
rno-miR-21-3p	MIMAT0004711	Fam168b	0	0	0	1
rno-miR-21-3p	MIMAT0004711	Fam169a	0	0	1	1
rno-miR-21-3p	MIMAT0004711	Fam170b	0	0	0	1
rno-miR-21-3p	MIMAT0004711	Fam172a	0	0	1	1
rno-miR-21-3p	MIMAT0004711	Fam171b	0	0	0	1
rno-miR-21-3p	MIMAT0004711	Fam173b	0	0	0	1
rno-miR-21-3p	MIMAT0004711	Fam175a	0	0	1	0
rno-miR-21-3p	MIMAT0004711	Fam174a	0	0	1	0
rno-miR-21-3p	MIMAT0004711	Fam175b	0	0	1	0
rno-miR-21-3p	MIMAT0004711	Fam178a	0	0	1	0
rno-miR-21-3p	MIMAT0004711	Fam179a	0	0	0	1
rno-miR-21-3p	MIMAT0004711	Fam179b	0	0	1	1
rno-miR-21-3p	MIMAT0004711	Fam181b	0	0	0	1
rno-miR-21-3p	MIMAT0004711	Fam188a	0	0	1	1
rno-miR-21-3p	MIMAT0004711	Fam185a	0	0	1	1
rno-miR-21-3p	MIMAT0004711	Fam195b	0	0	1	0
rno-miR-21-3p	MIMAT0004711	Fam192a	0	0	0	1
rno-miR-21-3p	MIMAT0004711	FAM195B	0	0	0	1
rno-miR-21-3p	MIMAT0004711	Fam19a4	0	0	1	0
rno-miR-21-3p	MIMAT0004711	FAM203A	0	0	0	1
rno-miR-21-3p	MIMAT0004711	Fam203a	0	0	1	0
rno-miR-21-3p	MIMAT0004711	FAM203B	0	0	0	1
rno-miR-21-3p	MIMAT0004711	Fam204a	0	0	1	1
rno-miR-21-3p	MIMAT0004711	Fam208a	0	0	1	1
rno-miR-21-3p	MIMAT0004711	Fam210a	0	0	1	1
rno-miR-21-3p	MIMAT0004711	Fam208b	0	0	0	1
rno-miR-21-3p	MIMAT0004711	Fam20b	0	0	1	1
rno-miR-21-3p	MIMAT0004711	FAM21A	0	0	0	1
rno-miR-21-3p	MIMAT0004711	Fam210b	0	0	1	1
rno-miR-21-3p	MIMAT0004711	Fam214a	0	0	1	0
rno-miR-21-3p	MIMAT0004711	Fam217b	0	0	0	1
rno-miR-21-3p	MIMAT0004711	FAM21B	0	0	0	1
rno-miR-21-3p	MIMAT0004711	Fam21c	0	0	1	1
rno-miR-21-3p	MIMAT0004711	Fam227a	0	0	1	0
rno-miR-21-3p	MIMAT0004711	Fam26d	0	0	0	1
rno-miR-21-3p	MIMAT0004711	Fam227b	0	0	0	1
rno-miR-21-3p	MIMAT0004711	Fam26e	0	0	1	1
rno-miR-21-3p	MIMAT0004711	Fam32a	0	0	1	0
rno-miR-21-3p	MIMAT0004711	Fam46c	0	0	0	1
rno-miR-21-3p	MIMAT0004711	Fam46a	0	0	0	1
rno-miR-21-3p	MIMAT0004711	Fam46d	0	0	0	1
rno-miR-21-3p	MIMAT0004711	Fam47e	0	0	0	1
rno-miR-21-3p	MIMAT0004711	Fam49b	0	0	1	1
rno-miR-21-3p	MIMAT0004711	Fam53b	0	0	1	0
rno-miR-21-3p	MIMAT0004711	Fam55b	0	0	1	0
rno-miR-21-3p	MIMAT0004711	Fam53c	0	0	1	1
rno-miR-21-3p	MIMAT0004711	Fam60a	0	0	1	0
rno-miR-21-3p	MIMAT0004711	Fam57a	0	0	1	1
rno-miR-21-3p	MIMAT0004711	Fam64a	0	0	1	1
rno-miR-21-3p	MIMAT0004711	Fam63b	0	0	0	1
rno-miR-21-3p	MIMAT0004711	Fam65b	0	0	0	1
rno-miR-21-3p	MIMAT0004711	Fam69c	0	0	0	1
rno-miR-21-3p	MIMAT0004711	Fam65c	0	0	1	0
rno-miR-21-3p	MIMAT0004711	FAM73A	0	0	0	1
rno-miR-21-3p	MIMAT0004711	Fam73b	0	0	1	0
rno-miR-21-3p	MIMAT0004711	Fam76b	1	0	1	1
rno-miR-21-3p	MIMAT0004711	Fam78a	0	0	0	1
rno-miR-21-3p	MIMAT0004711	Fam83b	0	0	0	1
rno-miR-21-3p	MIMAT0004711	Fam81a	0	0	1	0
rno-miR-21-3p	MIMAT0004711	Fam83f	0	0	1	0
rno-miR-21-3p	MIMAT0004711	Fam83g	0	0	1	0
rno-miR-21-3p	MIMAT0004711	Fam84a	0	0	1	1
rno-miR-21-3p	MIMAT0004711	FAM84B	0	0	0	1
rno-miR-21-3p	MIMAT0004711	Fam91a1	0	0	1	0
rno-miR-21-3p	MIMAT0004711	Fam89a	0	0	1	0
rno-miR-21-3p	MIMAT0004711	Fam92b	0	0	0	1
rno-miR-21-3p	MIMAT0004711	Fam98b	0	0	0	1
rno-miR-21-3p	MIMAT0004711	Fancc	0	0	1	0
rno-miR-21-3p	MIMAT0004711	Fancd2	0	0	0	1
rno-miR-21-3p	MIMAT0004711	Farp1	0	0	1	1
rno-miR-21-3p	MIMAT0004711	Farsa	0	0	1	0
rno-miR-21-3p	MIMAT0004711	Faslg	0	0	0	1
rno-miR-21-3p	MIMAT0004711	Fas	0	0	1	0
rno-miR-21-3p	MIMAT0004711	Fastk	0	0	0	1
rno-miR-21-3p	MIMAT0004711	Fat2	0	0	1	0
rno-miR-21-3p	MIMAT0004711	Fat3	0	0	0	1
rno-miR-21-3p	MIMAT0004711	FATE1	0	0	0	1
rno-miR-21-3p	MIMAT0004711	Faxc	0	0	0	1
rno-miR-21-3p	MIMAT0004711	Faxdc2	0	0	1	0
rno-miR-21-3p	MIMAT0004711	Fbln1	0	0	1	1
rno-miR-21-3p	MIMAT0004711	Fbln7	0	0	1	1
rno-miR-21-3p	MIMAT0004711	Fbxl17	0	0	1	1
rno-miR-21-3p	MIMAT0004711	Fbn1	0	0	0	1
rno-miR-21-3p	MIMAT0004711	Fbxl16	0	0	0	1
rno-miR-21-3p	MIMAT0004711	Fbxl18	0	0	0	1
rno-miR-21-3p	MIMAT0004711	Fbxl20	0	0	0	1
rno-miR-21-3p	MIMAT0004711	Fbxl19	0	0	1	1
rno-miR-21-3p	MIMAT0004711	Fbxl4	0	0	1	0
rno-miR-21-3p	MIMAT0004711	Fbxl3	0	0	1	1
rno-miR-21-3p	MIMAT0004711	Fbxo15	0	0	1	0
rno-miR-21-3p	MIMAT0004711	Fbxo10	0	0	1	0
rno-miR-21-3p	MIMAT0004711	Fbxo22	0	0	1	0
rno-miR-21-3p	MIMAT0004711	Fbxo27	0	0	0	1
rno-miR-21-3p	MIMAT0004711	Fbxo28	0	0	0	1
rno-miR-21-3p	MIMAT0004711	Fbxo30	0	0	0	1
rno-miR-21-3p	MIMAT0004711	Fbxo3	0	0	1	0
rno-miR-21-3p	MIMAT0004711	Fbxo32	0	0	0	1
rno-miR-21-3p	MIMAT0004711	Fbxo36	0	0	1	0
rno-miR-21-3p	MIMAT0004711	Fbxo40	0	0	1	1
rno-miR-21-3p	MIMAT0004711	Fbxo4	0	0	1	0
rno-miR-21-3p	MIMAT0004711	Fbxo42	0	0	1	1
rno-miR-21-3p	MIMAT0004711	Fbxo41	0	0	1	1
rno-miR-21-3p	MIMAT0004711	Fbxo9	0	0	1	0
rno-miR-21-3p	MIMAT0004711	Fbxo44	0	0	0	1
rno-miR-21-3p	MIMAT0004711	Fbxo45	0	0	0	1
rno-miR-21-3p	MIMAT0004711	Fbxw10	0	0	1	0
rno-miR-21-3p	MIMAT0004711	Fbxw11	0	0	1	0
rno-miR-21-3p	MIMAT0004711	Fbxw7	0	0	1	0
rno-miR-21-3p	MIMAT0004711	Fbxw8	0	0	1	0
rno-miR-21-3p	MIMAT0004711	Fbxw9	0	0	1	0
rno-miR-21-3p	MIMAT0004711	Fcar	0	0	1	0
rno-miR-21-3p	MIMAT0004711	Fcer2	0	0	1	0
rno-miR-21-3p	MIMAT0004711	Fcf1	0	0	1	1
rno-miR-21-3p	MIMAT0004711	Fcrl1	0	0	1	1
rno-miR-21-3p	MIMAT0004711	Fdx1	0	0	0	1
rno-miR-21-3p	MIMAT0004711	Fcrl2	0	0	1	0
rno-miR-21-3p	MIMAT0004711	Fcrl6	0	0	1	0
rno-miR-21-3p	MIMAT0004711	Fech	0	0	1	1
rno-miR-21-3p	MIMAT0004711	Fem1a	0	0	1	0
rno-miR-21-3p	MIMAT0004711	Fen1	0	0	1	0
rno-miR-21-3p	MIMAT0004711	Fem1c	1	0	1	1
rno-miR-21-3p	MIMAT0004711	Fermt2	0	0	1	1
rno-miR-21-3p	MIMAT0004711	Fermt1	0	0	1	0
rno-miR-21-3p	MIMAT0004711	Fev	0	0	1	1
rno-miR-21-3p	MIMAT0004711	Fgf13	1	0	1	1
rno-miR-21-3p	MIMAT0004711	Fez1	0	0	1	1
rno-miR-21-3p	MIMAT0004711	Fez2	1	0	1	1
rno-miR-21-3p	MIMAT0004711	Ffar4	0	0	1	0
rno-miR-21-3p	MIMAT0004711	Fgf12	0	0	0	1
rno-miR-21-3p	MIMAT0004711	Fgf14	0	0	0	1
rno-miR-21-3p	MIMAT0004711	Fgf2	0	0	0	1
rno-miR-21-3p	MIMAT0004711	Fgf20	0	0	0	1
rno-miR-21-3p	MIMAT0004711	Fgf8	0	0	0	1
rno-miR-21-3p	MIMAT0004711	Fgfr1	0	0	0	1
rno-miR-21-3p	MIMAT0004711	Fgfr1op	0	0	0	1
rno-miR-21-3p	MIMAT0004711	Fgfr1op2	0	0	1	0
rno-miR-21-3p	MIMAT0004711	Fgfr2	1	0	1	1
rno-miR-21-3p	MIMAT0004711	Fgfr3	0	0	1	0
rno-miR-21-3p	MIMAT0004711	Fgl2	0	0	1	1
rno-miR-21-3p	MIMAT0004711	Fgg	0	0	0	1
rno-miR-21-3p	MIMAT0004711	Fhl1	0	0	1	0
rno-miR-21-3p	MIMAT0004711	Fig4	0	0	0	1
rno-miR-21-3p	MIMAT0004711	Fhl3	0	0	0	1
rno-miR-21-3p	MIMAT0004711	Fign	1	0	1	1
rno-miR-21-3p	MIMAT0004711	Fitm2	0	0	1	1
rno-miR-21-3p	MIMAT0004711	Fkbp4	0	0	1	0
rno-miR-21-3p	MIMAT0004711	Fkbp14	0	0	1	1
rno-miR-21-3p	MIMAT0004711	Fkbp15	0	0	0	1
rno-miR-21-3p	MIMAT0004711	Fkbp1a	1	0	1	1
rno-miR-21-3p	MIMAT0004711	Fktn	0	0	1	0
rno-miR-21-3p	MIMAT0004711	Fkbp5	0	0	1	0
rno-miR-21-3p	MIMAT0004711	Flcn	0	0	1	0
rno-miR-21-3p	MIMAT0004711	Flnb	0	0	1	1
rno-miR-21-3p	MIMAT0004711	Flnc	0	0	1	0
rno-miR-21-3p	MIMAT0004711	Flrt1	0	0	1	1
rno-miR-21-3p	MIMAT0004711	Flot2	0	0	1	1
rno-miR-21-3p	MIMAT0004711	Flywch2	0	0	1	0
rno-miR-21-3p	MIMAT0004711	Flrt2	0	0	0	1
rno-miR-21-3p	MIMAT0004711	Flvcr2	0	0	1	1
rno-miR-21-3p	MIMAT0004711	Fmo2	0	0	1	1
rno-miR-21-3p	MIMAT0004711	Fmc1	0	0	1	0
rno-miR-21-3p	MIMAT0004711	Fmr1	0	0	1	0
rno-miR-21-3p	MIMAT0004711	Fndc3a	0	0	1	1
rno-miR-21-3p	MIMAT0004711	Fnbp4	0	0	1	0
rno-miR-21-3p	MIMAT0004711	Fndc3b	0	0	0	1
rno-miR-21-3p	MIMAT0004711	Fndc7	0	0	1	1
rno-miR-21-3p	MIMAT0004711	Fndc5	0	0	1	1
rno-miR-21-3p	MIMAT0004711	Fnta	0	0	1	1
rno-miR-21-3p	MIMAT0004711	Fnip1	0	0	0	1
rno-miR-21-3p	MIMAT0004711	Fnip2	1	0	0	1
rno-miR-21-3p	MIMAT0004711	Fosl2	0	0	0	1
rno-miR-21-3p	MIMAT0004711	Fopnl	0	0	1	0
rno-miR-21-3p	MIMAT0004711	Fosb	0	0	1	0
rno-miR-21-3p	MIMAT0004711	Foxa3	0	0	0	1
rno-miR-21-3p	MIMAT0004711	Foxc1	0	0	0	1
rno-miR-21-3p	MIMAT0004711	Foxd3	0	0	0	1
rno-miR-21-3p	MIMAT0004711	Foxf1	0	0	1	1
rno-miR-21-3p	MIMAT0004711	Foxg1	0	0	1	0
rno-miR-21-3p	MIMAT0004711	Foxi2	0	0	0	1
rno-miR-21-3p	MIMAT0004711	Foxi1	0	0	1	1
rno-miR-21-3p	MIMAT0004711	Foxj2	0	0	1	1
rno-miR-21-3p	MIMAT0004711	Foxj1	0	0	1	0
rno-miR-21-3p	MIMAT0004711	Foxj3	1	0	1	1
rno-miR-21-3p	MIMAT0004711	Foxn2	0	0	1	1
rno-miR-21-3p	MIMAT0004711	Foxk1	0	0	0	1
rno-miR-21-3p	MIMAT0004711	Foxl2	0	0	1	1
rno-miR-21-3p	MIMAT0004711	Foxp2	0	0	1	1
rno-miR-21-3p	MIMAT0004711	Foxn3	0	0	1	1
rno-miR-21-3p	MIMAT0004711	Foxo3	0	0	0	1
rno-miR-21-3p	MIMAT0004711	Foxo4	1	0	1	1
rno-miR-21-3p	MIMAT0004711	Fra10ac1	0	0	1	0
rno-miR-21-3p	MIMAT0004711	Foxr2	0	0	0	1
rno-miR-21-3p	MIMAT0004711	Fpgt	0	0	0	1
rno-miR-21-3p	MIMAT0004711	Frat1	0	0	0	1
rno-miR-21-3p	MIMAT0004711	Frat2	0	0	0	1
rno-miR-21-3p	MIMAT0004711	Frem2	0	0	0	1
rno-miR-21-3p	MIMAT0004711	Frk	0	0	1	1
rno-miR-21-3p	MIMAT0004711	Frmd4b	0	0	1	0
rno-miR-21-3p	MIMAT0004711	Frmd6	0	0	1	1
rno-miR-21-3p	MIMAT0004711	Frmd5	0	0	0	1
rno-miR-21-3p	MIMAT0004711	Frmd8	0	0	1	0
rno-miR-21-3p	MIMAT0004711	Frzb	0	0	1	1
rno-miR-21-3p	MIMAT0004711	Frs2	1	0	1	1
rno-miR-21-3p	MIMAT0004711	Fubp1	0	0	0	1
rno-miR-21-3p	MIMAT0004711	Fshb	0	0	0	1
rno-miR-21-3p	MIMAT0004711	Fstl4	0	0	0	1
rno-miR-21-3p	MIMAT0004711	Fuk	0	0	1	0
rno-miR-21-3p	MIMAT0004711	Fundc1	0	0	1	0
rno-miR-21-3p	MIMAT0004711	Furin	0	0	1	0
rno-miR-21-3p	MIMAT0004711	Fut1	0	0	1	0
rno-miR-21-3p	MIMAT0004711	Fut11	0	0	0	1
rno-miR-21-3p	MIMAT0004711	Fut4	0	0	1	0
rno-miR-21-3p	MIMAT0004711	Fut9	0	0	0	1
rno-miR-21-3p	MIMAT0004711	Fxn	0	0	0	1
rno-miR-21-3p	MIMAT0004711	Fxr1	0	0	0	1
rno-miR-21-3p	MIMAT0004711	Fyco1	0	0	1	1
rno-miR-21-3p	MIMAT0004711	Fyn	0	0	0	1
rno-miR-21-3p	MIMAT0004711	Fzd1	0	0	1	1
rno-miR-21-3p	MIMAT0004711	Fyttd1	0	0	1	1
rno-miR-21-3p	MIMAT0004711	G6pc	0	0	1	1
rno-miR-21-3p	MIMAT0004711	Fzd3	0	0	1	1
rno-miR-21-3p	MIMAT0004711	Fzd4	0	0	1	1
rno-miR-21-3p	MIMAT0004711	Fzd6	0	0	1	1
rno-miR-21-3p	MIMAT0004711	G0s2	0	0	1	1
rno-miR-21-3p	MIMAT0004711	G2e3	0	0	1	1
rno-miR-21-3p	MIMAT0004711	G3bp1	0	0	1	0
rno-miR-21-3p	MIMAT0004711	G4	0	0	1	0
rno-miR-21-3p	MIMAT0004711	G6pc2	0	0	0	1
rno-miR-21-3p	MIMAT0004711	Gab2	0	0	0	1
rno-miR-21-3p	MIMAT0004711	Gab1	0	0	1	1
rno-miR-21-3p	MIMAT0004711	Gabarapl2	0	0	1	0
rno-miR-21-3p	MIMAT0004711	Gabarapl1	0	0	1	0
rno-miR-21-3p	MIMAT0004711	Gabbr1	0	0	1	0
rno-miR-21-3p	MIMAT0004711	Gabpa	0	0	1	0
rno-miR-21-3p	MIMAT0004711	Gabpb1	0	0	1	0
rno-miR-21-3p	MIMAT0004711	Gabpb2	0	0	0	1
rno-miR-21-3p	MIMAT0004711	Gabra1	0	0	1	1
rno-miR-21-3p	MIMAT0004711	Gabra4	0	0	0	1
rno-miR-21-3p	MIMAT0004711	Gabrb3	0	0	0	1
rno-miR-21-3p	MIMAT0004711	Gabrb1	0	0	0	1
rno-miR-21-3p	MIMAT0004711	Gabrg1	0	0	0	1
rno-miR-21-3p	MIMAT0004711	Gabrg2	0	0	0	1
rno-miR-21-3p	MIMAT0004711	Gabrr1	0	0	1	0
rno-miR-21-3p	MIMAT0004711	Gad1	0	0	1	1
rno-miR-21-3p	MIMAT0004711	Gad2	0	0	0	1
rno-miR-21-3p	MIMAT0004711	Galnt1	0	0	0	1
rno-miR-21-3p	MIMAT0004711	Gadd45g	0	0	0	1
rno-miR-21-3p	MIMAT0004711	Galnt11	1	0	1	1
rno-miR-21-3p	MIMAT0004711	Galnt16	0	0	1	0
rno-miR-21-3p	MIMAT0004711	Galnt5	0	0	1	1
rno-miR-21-3p	MIMAT0004711	Galnt3	0	0	0	1
rno-miR-21-3p	MIMAT0004711	Galnt7	0	0	0	1
rno-miR-21-3p	MIMAT0004711	Gan	0	0	0	1
rno-miR-21-3p	MIMAT0004711	Gamt	0	0	1	0
rno-miR-21-3p	MIMAT0004711	Ganc	0	0	1	0
rno-miR-21-3p	MIMAT0004711	Gapt	0	0	1	0
rno-miR-21-3p	MIMAT0004711	Gapvd1	0	0	0	1
rno-miR-21-3p	MIMAT0004711	GAREML	0	0	0	1
rno-miR-21-3p	MIMAT0004711	Gars	0	0	1	0
rno-miR-21-3p	MIMAT0004711	Gas2l1	0	0	1	0
rno-miR-21-3p	MIMAT0004711	Gas2l3	0	0	0	1
rno-miR-21-3p	MIMAT0004711	Gas7	0	0	1	1
rno-miR-21-3p	MIMAT0004711	Gata2	0	0	1	0
rno-miR-21-3p	MIMAT0004711	Gata4	0	0	1	1
rno-miR-21-3p	MIMAT0004711	Gata3	0	0	0	1
rno-miR-21-3p	MIMAT0004711	Gata6	0	0	0	1
rno-miR-21-3p	MIMAT0004711	Gatsl2	0	0	1	0
rno-miR-21-3p	MIMAT0004711	Gatad2a	0	0	0	1
rno-miR-21-3p	MIMAT0004711	Gba	0	0	0	1
rno-miR-21-3p	MIMAT0004711	Gba2	0	0	0	1
rno-miR-21-3p	MIMAT0004711	Gbf1	0	0	1	1
rno-miR-21-3p	MIMAT0004711	Gbp1	0	0	0	1
rno-miR-21-3p	MIMAT0004711	Gbx2	0	0	0	1
rno-miR-21-3p	MIMAT0004711	Gbp2	0	0	1	1
rno-miR-21-3p	MIMAT0004711	Gcc2	0	0	1	0
rno-miR-21-3p	MIMAT0004711	Gcc1	0	0	0	1
rno-miR-21-3p	MIMAT0004711	Gck	0	0	1	0
rno-miR-21-3p	MIMAT0004711	Gcnt1	0	0	1	0
rno-miR-21-3p	MIMAT0004711	Gcnt3	0	0	1	0
rno-miR-21-3p	MIMAT0004711	GCNT4	0	0	0	1
rno-miR-21-3p	MIMAT0004711	Gcsam	0	0	0	1
rno-miR-21-3p	MIMAT0004711	Gcsh	0	0	1	0
rno-miR-21-3p	MIMAT0004711	Gda	0	0	0	1
rno-miR-21-3p	MIMAT0004711	Gdap1	0	0	1	0
rno-miR-21-3p	MIMAT0004711	Gdap2	0	0	0	1
rno-miR-21-3p	MIMAT0004711	Gdf10	0	0	1	0
rno-miR-21-3p	MIMAT0004711	Gdf2	0	0	1	0
rno-miR-21-3p	MIMAT0004711	Gdf6	0	0	0	1
rno-miR-21-3p	MIMAT0004711	Gdi1	1	0	1	1
rno-miR-21-3p	MIMAT0004711	Gdi2	0	0	1	0
rno-miR-21-3p	MIMAT0004711	Gdpd5	0	0	1	0
rno-miR-21-3p	MIMAT0004711	Gdpd1	0	0	0	1
rno-miR-21-3p	MIMAT0004711	Gemin8	0	0	0	1
rno-miR-21-3p	MIMAT0004711	Gen1	0	0	1	0
rno-miR-21-3p	MIMAT0004711	Gfap	0	0	1	0
rno-miR-21-3p	MIMAT0004711	Gfi1	0	0	1	0
rno-miR-21-3p	MIMAT0004711	Gfm2	0	0	0	1
rno-miR-21-3p	MIMAT0004711	Gfpt2	0	0	1	1
rno-miR-21-3p	MIMAT0004711	Gfra1	0	0	0	1
rno-miR-21-3p	MIMAT0004711	Gga1	0	0	1	0
rno-miR-21-3p	MIMAT0004711	Gfra2	0	0	1	1
rno-miR-21-3p	MIMAT0004711	Ggcx	0	0	1	1
rno-miR-21-3p	MIMAT0004711	Ggact	0	0	0	1
rno-miR-21-3p	MIMAT0004711	Ggps1	0	0	1	0
rno-miR-21-3p	MIMAT0004711	Ginm1	0	0	1	1
rno-miR-21-3p	MIMAT0004711	Gid4	0	0	1	1
rno-miR-21-3p	MIMAT0004711	Gipr	0	0	1	0
rno-miR-21-3p	MIMAT0004711	Gins2	0	0	1	1
rno-miR-21-3p	MIMAT0004711	Gins3	0	0	1	0
rno-miR-21-3p	MIMAT0004711	Gipc2	0	0	1	1
rno-miR-21-3p	MIMAT0004711	Gja8	1	0	1	0
rno-miR-21-3p	MIMAT0004711	Gja3	0	0	0	1
rno-miR-21-3p	MIMAT0004711	Gjb2	0	0	1	0
rno-miR-21-3p	MIMAT0004711	Gjc1	0	0	0	1
rno-miR-21-3p	MIMAT0004711	Gjd2	0	0	1	1
rno-miR-21-3p	MIMAT0004711	Gk	0	0	1	0
rno-miR-21-3p	MIMAT0004711	Glce	0	0	1	1
rno-miR-21-3p	MIMAT0004711	Gkn2	0	0	0	1
rno-miR-21-3p	MIMAT0004711	Gldn	0	0	0	1
rno-miR-21-3p	MIMAT0004711	Glis2	0	0	0	1
rno-miR-21-3p	MIMAT0004711	Gli3	0	0	0	1
rno-miR-21-3p	MIMAT0004711	Glmn	0	0	0	1
rno-miR-21-3p	MIMAT0004711	Glo1	0	0	0	1
rno-miR-21-3p	MIMAT0004711	Glp1r	1	0	1	1
rno-miR-21-3p	MIMAT0004711	Glrx	1	0	1	1
rno-miR-21-3p	MIMAT0004711	Gltscr1l	0	0	0	1
rno-miR-21-3p	MIMAT0004711	Gls	0	0	1	1
rno-miR-21-3p	MIMAT0004711	Glt6d1	0	0	0	1
rno-miR-21-3p	MIMAT0004711	Glt8d1	0	0	1	1
rno-miR-21-3p	MIMAT0004711	Glul	0	0	1	1
rno-miR-21-3p	MIMAT0004711	Glud1	0	0	1	1
rno-miR-21-3p	MIMAT0004711	Gmfb	0	0	0	1
rno-miR-21-3p	MIMAT0004711	Glyctk	0	0	0	1
rno-miR-21-3p	MIMAT0004711	Gmeb1	0	0	0	1
rno-miR-21-3p	MIMAT0004711	Gmnc	0	0	0	1
rno-miR-21-3p	MIMAT0004711	Gmppb	0	0	1	0
rno-miR-21-3p	MIMAT0004711	Gmps	0	0	0	1
rno-miR-21-3p	MIMAT0004711	Gna13	0	0	0	1
rno-miR-21-3p	MIMAT0004711	Gna14	0	0	1	1
rno-miR-21-3p	MIMAT0004711	Gna15	0	0	1	0
rno-miR-21-3p	MIMAT0004711	Gnal	0	0	1	0
rno-miR-21-3p	MIMAT0004711	Gnai2	0	0	1	0
rno-miR-21-3p	MIMAT0004711	Gnao1	0	0	1	1
rno-miR-21-3p	MIMAT0004711	Gnb1l	0	0	0	1
rno-miR-21-3p	MIMAT0004711	Gng12	0	0	0	1
rno-miR-21-3p	MIMAT0004711	Gnb4	0	0	0	1
rno-miR-21-3p	MIMAT0004711	Gnl1	0	0	0	1
rno-miR-21-3p	MIMAT0004711	Gnpda2	0	0	1	0
rno-miR-21-3p	MIMAT0004711	Gnrhr	0	0	1	1
rno-miR-21-3p	MIMAT0004711	Gns	0	0	0	1
rno-miR-21-3p	MIMAT0004711	Golga7b	0	0	1	1
rno-miR-21-3p	MIMAT0004711	Golga3	0	0	1	1
rno-miR-21-3p	MIMAT0004711	Golt1b	0	0	0	1
rno-miR-21-3p	MIMAT0004711	Golim4	0	0	1	0
rno-miR-21-3p	MIMAT0004711	Golph3	0	0	1	0
rno-miR-21-3p	MIMAT0004711	Gon4l	0	0	1	0
rno-miR-21-3p	MIMAT0004711	Gopc	0	0	1	1
rno-miR-21-3p	MIMAT0004711	Gorab	0	0	1	0
rno-miR-21-3p	MIMAT0004711	Gorasp2	0	0	1	1
rno-miR-21-3p	MIMAT0004711	Gorasp1	0	0	1	1
rno-miR-21-3p	MIMAT0004711	Gpam	0	0	0	1
rno-miR-21-3p	MIMAT0004711	Got1	0	0	1	0
rno-miR-21-3p	MIMAT0004711	Got2	0	0	1	0
rno-miR-21-3p	MIMAT0004711	Gpatch11	0	0	1	0
rno-miR-21-3p	MIMAT0004711	Gpc5	0	0	0	1
rno-miR-21-3p	MIMAT0004711	Gpd1	0	0	1	0
rno-miR-21-3p	MIMAT0004711	Gpd1l	0	0	0	1
rno-miR-21-3p	MIMAT0004711	Gpi	0	0	1	0
rno-miR-21-3p	MIMAT0004711	Gpkow	0	0	1	0
rno-miR-21-3p	MIMAT0004711	Gpld1	0	0	1	0
rno-miR-21-3p	MIMAT0004711	Gpm6b	0	0	0	1
rno-miR-21-3p	MIMAT0004711	Gpn1	0	0	1	1
rno-miR-21-3p	MIMAT0004711	Gpnmb	0	0	1	0
rno-miR-21-3p	MIMAT0004711	Gpr114	0	0	1	0
rno-miR-21-3p	MIMAT0004711	GPR111	0	0	0	1
rno-miR-21-3p	MIMAT0004711	GPR115	0	0	0	1
rno-miR-21-3p	MIMAT0004711	GPR124	0	0	0	1
rno-miR-21-3p	MIMAT0004711	Gpr128	0	0	1	0
rno-miR-21-3p	MIMAT0004711	Gpr132	0	0	1	0
rno-miR-21-3p	MIMAT0004711	GPR144	0	0	0	1
rno-miR-21-3p	MIMAT0004711	Gpr149	1	0	1	0
rno-miR-21-3p	MIMAT0004711	Gpr150	0	0	1	1
rno-miR-21-3p	MIMAT0004711	Gpr15	0	0	1	0
rno-miR-21-3p	MIMAT0004711	Gpr157	0	0	1	1
rno-miR-21-3p	MIMAT0004711	Gpr153	0	0	1	0
rno-miR-21-3p	MIMAT0004711	Gpr161	0	0	0	1
rno-miR-21-3p	MIMAT0004711	Gpr26	0	0	0	1
rno-miR-21-3p	MIMAT0004711	Gpr165	0	0	1	0
rno-miR-21-3p	MIMAT0004711	Gpr27	0	0	0	1
rno-miR-21-3p	MIMAT0004711	Gpr37l1	1	0	1	1
rno-miR-21-3p	MIMAT0004711	Gpr55	0	0	0	1
rno-miR-21-3p	MIMAT0004711	Gpr56	0	0	1	0
rno-miR-21-3p	MIMAT0004711	GPR56	0	0	0	1
rno-miR-21-3p	MIMAT0004711	Gpr6	0	0	1	0
rno-miR-21-3p	MIMAT0004711	Gpr61	0	0	1	1
rno-miR-21-3p	MIMAT0004711	GPR64	0	0	0	1
rno-miR-21-3p	MIMAT0004711	Gpr85	0	0	1	0
rno-miR-21-3p	MIMAT0004711	Gpr64	0	0	1	0
rno-miR-21-3p	MIMAT0004711	Gprc5b	1	0	1	1
rno-miR-21-3p	MIMAT0004711	Gprin1	0	0	0	1
rno-miR-21-3p	MIMAT0004711	Gprin3	0	0	0	1
rno-miR-21-3p	MIMAT0004711	Gprin2	0	0	0	1
rno-miR-21-3p	MIMAT0004711	Gpsm1	0	0	1	0
rno-miR-21-3p	MIMAT0004711	Gpt2	0	0	0	1
rno-miR-21-3p	MIMAT0004711	Gpx5	0	0	1	0
rno-miR-21-3p	MIMAT0004711	Gramd2	0	0	0	1
rno-miR-21-3p	MIMAT0004711	Grap	0	0	1	0
rno-miR-21-3p	MIMAT0004711	Grb10	0	0	1	0
rno-miR-21-3p	MIMAT0004711	Grb7	0	0	1	1
rno-miR-21-3p	MIMAT0004711	Grem2	0	0	1	0
rno-miR-21-3p	MIMAT0004711	Grhl3	1	0	1	1
rno-miR-21-3p	MIMAT0004711	Grhl2	0	0	1	0
rno-miR-21-3p	MIMAT0004711	Grhpr	0	0	0	1
rno-miR-21-3p	MIMAT0004711	Gria3	0	0	1	0
rno-miR-21-3p	MIMAT0004711	Gria1	0	0	0	1
rno-miR-21-3p	MIMAT0004711	Grik2	0	0	0	1
rno-miR-21-3p	MIMAT0004711	Grik3	0	0	0	1
rno-miR-21-3p	MIMAT0004711	Grin2a	0	0	0	1
rno-miR-21-3p	MIMAT0004711	Grin2b	0	0	0	1
rno-miR-21-3p	MIMAT0004711	Grin3a	0	0	1	1
rno-miR-21-3p	MIMAT0004711	Grip2	0	0	1	0
rno-miR-21-3p	MIMAT0004711	Grk6	0	0	1	1
rno-miR-21-3p	MIMAT0004711	Grk5	0	0	0	1
[truncated: 3,911 more rows]
