# Supplementary material for: Characteristics of phosgene aspiration lung injury analyzed based on transcriptomics and proteomics
Source: Front Genet. 2024 May 17;15:1393665. doi: 10.3389/fgene.2024.1393665 (PMC11140124; doi:10.3389/fgene.2024.1393665)
Supplement: Supplementary file 1 [file Presentation1.zip › Data/microRN/miR_target/Control--Treatment/result/rno-miR-3084a-1-5p/rno-miR-3084a-1-5p.xls]

miRNA	ID	Gene	miRDB	miRTarBase	miRWalk	TargetScan
rno-miR-3084a-1-5p	MIMAT0035739	Mios	1	0	0	0
rno-miR-3084a-1-5p	MIMAT0035739	Sim2	1	0	0	0
rno-miR-3084a-1-5p	MIMAT0035739	Laptm5	1	0	0	0
rno-miR-3084a-1-5p	MIMAT0035739	Nono	1	0	0	0
rno-miR-3084a-1-5p	MIMAT0035739	Nr1i2	1	0	0	0
rno-miR-3084a-1-5p	MIMAT0035739	Cfl1	1	0	0	0
rno-miR-3084a-1-5p	MIMAT0035739	Lefty1	1	0	0	0
rno-miR-3084a-1-5p	MIMAT0035739	Gcnt2	1	0	0	0
rno-miR-3084a-1-5p	MIMAT0035739	Rbck1	1	0	0	0
rno-miR-3084a-1-5p	MIMAT0035739	Cnr1	1	0	0	0
rno-miR-3084a-1-5p	MIMAT0035739	Vstm4	1	0	0	0
rno-miR-3084a-1-5p	MIMAT0035739	Prkch	1	0	0	0
rno-miR-3084a-1-5p	MIMAT0035739	Naa15	1	0	0	0
rno-miR-3084a-1-5p	MIMAT0035739	Slc7a11	1	0	0	0
rno-miR-3084a-1-5p	MIMAT0035739	Ascl3	1	0	0	0
rno-miR-3084a-1-5p	MIMAT0035739	Adora3	1	0	0	0
rno-miR-3084a-1-5p	MIMAT0035739	Slf1	1	0	0	0
rno-miR-3084a-1-5p	MIMAT0035739	Hoxd10	1	0	0	0
rno-miR-3084a-1-5p	MIMAT0035739	Scn2a	1	0	0	0
rno-miR-3084a-1-5p	MIMAT0035739	Bsdc1	1	0	0	0
rno-miR-3084a-1-5p	MIMAT0035739	Scel	1	0	0	0
rno-miR-3084a-1-5p	MIMAT0035739	Ebf3	1	0	0	0
rno-miR-3084a-1-5p	MIMAT0035739	Rbm42	1	0	0	0
rno-miR-3084a-1-5p	MIMAT0035739	Fads1	1	0	0	0
rno-miR-3084a-1-5p	MIMAT0035739	Cwf19l2	1	0	0	0
rno-miR-3084a-1-5p	MIMAT0035739	Gbp2	1	0	0	0
rno-miR-3084a-1-5p	MIMAT0035739	Wee1	1	0	0	0
rno-miR-3084a-1-5p	MIMAT0035739	Tmem178b	1	0	0	0
rno-miR-3084a-1-5p	MIMAT0035739	Srsf2	1	0	0	0
rno-miR-3084a-1-5p	MIMAT0035739	Ube2b	1	0	0	0
rno-miR-3084a-1-5p	MIMAT0035739	Aak1	1	0	0	0
rno-miR-3084a-1-5p	MIMAT0035739	Ybx3	1	0	0	0
rno-miR-3084a-1-5p	MIMAT0035739	PCOLCE2	1	0	0	0
rno-miR-3084a-1-5p	MIMAT0035739	Cd81	1	0	0	0
rno-miR-3084a-1-5p	MIMAT0035739	Rybp	1	0	0	0
rno-miR-3084a-1-5p	MIMAT0035739	Dynlrb1	1	0	0	0
rno-miR-3084a-1-5p	MIMAT0035739	Ndufaf4	1	0	0	0
rno-miR-3084a-1-5p	MIMAT0035739	Lrrc57	1	0	0	0
rno-miR-3084a-1-5p	MIMAT0035739	Serpina3m	1	0	0	0
rno-miR-3084a-1-5p	MIMAT0035739	Psg19	1	0	0	0
rno-miR-3084a-1-5p	MIMAT0035739	Vdac1	1	0	0	0
rno-miR-3084a-1-5p	MIMAT0035739	Pcdhb6	1	0	0	0
rno-miR-3084a-1-5p	MIMAT0035739	Tnpo1	1	0	0	0
rno-miR-3084a-1-5p	MIMAT0035739	Slc12a3	1	0	0	0
rno-miR-3084a-1-5p	MIMAT0035739	Sfrp1	1	0	0	0
rno-miR-3084a-1-5p	MIMAT0035739	RGD1562310	1	0	0	0
rno-miR-3084a-1-5p	MIMAT0035739	Smg7	1	0	0	0
rno-miR-3084a-1-5p	MIMAT0035739	Azgp1	1	0	0	0
rno-miR-3084a-1-5p	MIMAT0035739	Tmc8	1	0	0	0
rno-miR-3084a-1-5p	MIMAT0035739	Pot1	1	0	0	0
rno-miR-3084a-1-5p	MIMAT0035739	Arhgef15	1	0	0	0
rno-miR-3084a-1-5p	MIMAT0035739	Acer2	1	0	0	0
rno-miR-3084a-1-5p	MIMAT0035739	Vars2	1	0	0	0
rno-miR-3084a-1-5p	MIMAT0035739	Slc18a1	1	0	0	0
rno-miR-3084a-1-5p	MIMAT0035739	Ms4a14	1	0	0	0
rno-miR-3084a-1-5p	MIMAT0035739	Mmp12	1	0	0	0
rno-miR-3084a-1-5p	MIMAT0035739	Ephb1	1	0	0	0
rno-miR-3084a-1-5p	MIMAT0035739	Tmem35a	1	0	0	0
rno-miR-3084a-1-5p	MIMAT0035739	Cdh23	1	0	0	0
rno-miR-3084a-1-5p	MIMAT0035739	Gpm6a	1	0	0	0
rno-miR-3084a-1-5p	MIMAT0035739	Irf2bp1	1	0	0	0
rno-miR-3084a-1-5p	MIMAT0035739	Lhfpl5	1	0	0	0
rno-miR-3084a-1-5p	MIMAT0035739	Mphosph9	1	0	0	0
rno-miR-3084a-1-5p	MIMAT0035739	Iars	1	0	0	0
rno-miR-3084a-1-5p	MIMAT0035739	Rnaseh1	1	0	0	0
rno-miR-3084a-1-5p	MIMAT0035739	Pou3f2	1	0	0	0
rno-miR-3084a-1-5p	MIMAT0035739	Timm22	1	0	0	0
rno-miR-3084a-1-5p	MIMAT0035739	Fas	1	0	0	0
rno-miR-3084a-1-5p	MIMAT0035739	Pkib	1	0	0	0
rno-miR-3084a-1-5p	MIMAT0035739	Naa50	1	0	0	0
rno-miR-3084a-1-5p	MIMAT0035739	Rab7a	1	0	0	0
rno-miR-3084a-1-5p	MIMAT0035739	Pitpnm2	1	0	0	0
rno-miR-3084a-1-5p	MIMAT0035739	Timm21	1	0	0	0
rno-miR-3084a-1-5p	MIMAT0035739	Hnrnpl	1	0	0	0
rno-miR-3084a-1-5p	MIMAT0035739	Etf1	1	0	0	0
rno-miR-3084a-1-5p	MIMAT0035739	Fam45a	1	0	0	0
rno-miR-3084a-1-5p	MIMAT0035739	Ctnna2	1	0	0	0
rno-miR-3084a-1-5p	MIMAT0035739	Tp63	1	0	0	0
rno-miR-3084a-1-5p	MIMAT0035739	Erg28	1	0	0	0
rno-miR-3084a-1-5p	MIMAT0035739	Zfp352	1	0	0	0
rno-miR-3084a-1-5p	MIMAT0035739	Cd93	1	0	0	0
rno-miR-3084a-1-5p	MIMAT0035739	Col11a1	1	0	0	0
rno-miR-3084a-1-5p	MIMAT0035739	Pak7	1	0	0	0
rno-miR-3084a-1-5p	MIMAT0035739	Fiz1	1	0	0	0
rno-miR-3084a-1-5p	MIMAT0035739	Oprk1	1	0	0	0
rno-miR-3084a-1-5p	MIMAT0035739	Cd300a	1	0	0	0
rno-miR-3084a-1-5p	MIMAT0035739	Ola1	1	0	0	0
rno-miR-3084a-1-5p	MIMAT0035739	Hnrnpu	1	0	0	0
rno-miR-3084a-1-5p	MIMAT0035739	Slc7a8	1	0	0	0
rno-miR-3084a-1-5p	MIMAT0035739	Smurf1	1	0	0	0
rno-miR-3084a-1-5p	MIMAT0035739	Tle5	1	0	0	0
rno-miR-3084a-1-5p	MIMAT0035739	Kbtbd8	1	0	0	0
rno-miR-3084a-1-5p	MIMAT0035739	Sumo2	1	0	0	0
rno-miR-3084a-1-5p	MIMAT0035739	Nhlrc2	1	0	0	0
rno-miR-3084a-1-5p	MIMAT0035739	Nckap1l	1	0	0	0
rno-miR-3084a-1-5p	MIMAT0035739	Rbm11	1	0	0	0
rno-miR-3084a-1-5p	MIMAT0035739	Psmd7	1	0	0	0
rno-miR-3084a-1-5p	MIMAT0035739	Kcnq5	1	0	0	0
rno-miR-3084a-1-5p	MIMAT0035739	Ccng1	1	0	0	0
rno-miR-3084a-1-5p	MIMAT0035739	Hps3	1	0	0	0
rno-miR-3084a-1-5p	MIMAT0035739	Ppp2r1b	1	0	0	0
rno-miR-3084a-1-5p	MIMAT0035739	Hao2	1	0	0	0
rno-miR-3084a-1-5p	MIMAT0035739	Rab6b	1	0	0	0
rno-miR-3084a-1-5p	MIMAT0035739	Pigh	1	0	0	0
rno-miR-3084a-1-5p	MIMAT0035739	Smox	1	0	0	0
rno-miR-3084a-1-5p	MIMAT0035739	Pom121	1	0	0	0
rno-miR-3084a-1-5p	MIMAT0035739	Ncoa1	1	0	0	0
rno-miR-3084a-1-5p	MIMAT0035739	Capn6	1	0	0	0
rno-miR-3084a-1-5p	MIMAT0035739	St6galnac3	1	0	0	0
rno-miR-3084a-1-5p	MIMAT0035739	Tpgs2	1	0	0	0
rno-miR-3084a-1-5p	MIMAT0035739	Grm3	1	0	0	0
rno-miR-3084a-1-5p	MIMAT0035739	Epm2aip1	1	0	0	0
rno-miR-3084a-1-5p	MIMAT0035739	Atp5mf	1	0	0	0
rno-miR-3084a-1-5p	MIMAT0035739	Ikzf2	1	0	0	0
rno-miR-3084a-1-5p	MIMAT0035739	Cpamd8	1	0	0	0
rno-miR-3084a-1-5p	MIMAT0035739	Car8	1	0	0	0
rno-miR-3084a-1-5p	MIMAT0035739	Pggt1b	1	0	0	0
rno-miR-3084a-1-5p	MIMAT0035739	Apold1	1	0	0	0
rno-miR-3084a-1-5p	MIMAT0035739	P2rx7	1	0	0	0
rno-miR-3084a-1-5p	MIMAT0035739	Sdcbp	1	0	0	0
rno-miR-3084a-1-5p	MIMAT0035739	Reg1a	1	0	0	0
rno-miR-3084a-1-5p	MIMAT0035739	Fam102b	1	0	0	0
rno-miR-3084a-1-5p	MIMAT0035739	Adh7	1	0	0	0
rno-miR-3084a-1-5p	MIMAT0035739	Cyp4a8	1	0	0	0
rno-miR-3084a-1-5p	MIMAT0035739	Pi15	1	0	0	0
rno-miR-3084a-1-5p	MIMAT0035739	Slc4a10	1	0	0	0
rno-miR-3084a-1-5p	MIMAT0035739	Traf3	1	0	0	0
rno-miR-3084a-1-5p	MIMAT0035739	Pabpc6	1	0	0	0
rno-miR-3084a-1-5p	MIMAT0035739	Cyp3a9	1	0	0	0
rno-miR-3084a-1-5p	MIMAT0035739	Nudt5	1	0	0	0
rno-miR-3084a-1-5p	MIMAT0035739	ST7	1	0	0	0
rno-miR-3084a-1-5p	MIMAT0035739	Lnpk	1	0	0	0
rno-miR-3084a-1-5p	MIMAT0035739	Trh	1	0	0	0
rno-miR-3084a-1-5p	MIMAT0035739	Foxp4	1	0	0	0
rno-miR-3084a-1-5p	MIMAT0035739	Proca1	1	0	0	0
rno-miR-3084a-1-5p	MIMAT0035739	Nanos2	1	0	0	0
rno-miR-3084a-1-5p	MIMAT0035739	Atmin	1	0	0	0
rno-miR-3084a-1-5p	MIMAT0035739	Kcnk13	1	0	0	0
rno-miR-3084a-1-5p	MIMAT0035739	Iqcf3	1	0	0	0
rno-miR-3084a-1-5p	MIMAT0035739	Slc24a2	1	0	0	0
rno-miR-3084a-1-5p	MIMAT0035739	Xkr6	1	0	0	0
rno-miR-3084a-1-5p	MIMAT0035739	Akr1e2	1	0	0	0
rno-miR-3084a-1-5p	MIMAT0035739	N4bp1	1	0	0	0
rno-miR-3084a-1-5p	MIMAT0035739	Med23	1	0	0	0
rno-miR-3084a-1-5p	MIMAT0035739	Gtf2f2	1	0	0	0
rno-miR-3084a-1-5p	MIMAT0035739	Zdhhc2	1	0	0	0
rno-miR-3084a-1-5p	MIMAT0035739	Flot2	1	0	0	0
rno-miR-3084a-1-5p	MIMAT0035739	Sorl1	1	0	0	0
rno-miR-3084a-1-5p	MIMAT0035739	Gcfc2	1	0	0	0
rno-miR-3084a-1-5p	MIMAT0035739	Zfp763	1	0	0	0
rno-miR-3084a-1-5p	MIMAT0035739	Irx6	1	0	0	0
rno-miR-3084a-1-5p	MIMAT0035739	Gpn2	1	0	0	0
rno-miR-3084a-1-5p	MIMAT0035739	Thy1	1	0	0	0
rno-miR-3084a-1-5p	MIMAT0035739	Gdap2	1	0	0	0
rno-miR-3084a-1-5p	MIMAT0035739	Mblac1	1	0	0	0
rno-miR-3084a-1-5p	MIMAT0035739	Dhrs7l1	1	0	0	0
rno-miR-3084a-1-5p	MIMAT0035739	Arx	1	0	0	0
rno-miR-3084a-1-5p	MIMAT0035739	Atl2	1	0	0	0
rno-miR-3084a-1-5p	MIMAT0035739	Gimap8	1	0	0	0
rno-miR-3084a-1-5p	MIMAT0035739	Slc13a1	1	0	0	0
rno-miR-3084a-1-5p	MIMAT0035739	Dpy30	1	0	0	0
rno-miR-3084a-1-5p	MIMAT0035739	Csde1	1	0	0	0
rno-miR-3084a-1-5p	MIMAT0035739	Zkscan8	1	0	0	0
rno-miR-3084a-1-5p	MIMAT0035739	Gria4	1	0	0	0
rno-miR-3084a-1-5p	MIMAT0035739	Map3k7	1	0	0	0
rno-miR-3084a-1-5p	MIMAT0035739	Ccdc25	1	0	0	0
rno-miR-3084a-1-5p	MIMAT0035739	Per2	1	0	0	0
rno-miR-3084a-1-5p	MIMAT0035739	Cops8	1	0	0	0
rno-miR-3084a-1-5p	MIMAT0035739	Zfp36l1	1	0	0	0
rno-miR-3084a-1-5p	MIMAT0035739	Hsp90aa1	1	0	0	0
rno-miR-3084a-1-5p	MIMAT0035739	Siah1	1	0	0	0
rno-miR-3084a-1-5p	MIMAT0035739	Semg1	1	0	0	0
rno-miR-3084a-1-5p	MIMAT0035739	Sox9	1	0	0	0
rno-miR-3084a-1-5p	MIMAT0035739	Trim8	1	0	0	0
rno-miR-3084a-1-5p	MIMAT0035739	Hspa12a	1	0	0	0
rno-miR-3084a-1-5p	MIMAT0035739	Usp29	1	0	0	0
rno-miR-3084a-1-5p	MIMAT0035739	Ncor2	1	0	0	0
rno-miR-3084a-1-5p	MIMAT0035739	LOC100911796	1	0	0	0
rno-miR-3084a-1-5p	MIMAT0035739	Pik3c2a	1	0	0	0
rno-miR-3084a-1-5p	MIMAT0035739	Fez1	1	0	0	0
rno-miR-3084a-1-5p	MIMAT0035739	Fbxo48	1	0	0	0
rno-miR-3084a-1-5p	MIMAT0035739	Trak2	1	0	0	0
rno-miR-3084a-1-5p	MIMAT0035739	Tmem230	1	0	0	0
rno-miR-3084a-1-5p	MIMAT0035739	Rfk	1	0	0	0
rno-miR-3084a-1-5p	MIMAT0035739	Glb1l2	1	0	0	0
rno-miR-3084a-1-5p	MIMAT0035739	Lancl2	1	0	0	0
rno-miR-3084a-1-5p	MIMAT0035739	Zbtb25	1	0	0	0
rno-miR-3084a-1-5p	MIMAT0035739	Snx27	1	0	0	0
rno-miR-3084a-1-5p	MIMAT0035739	Slc17a2	1	0	0	0
rno-miR-3084a-1-5p	MIMAT0035739	Efna4	1	0	0	0
rno-miR-3084a-1-5p	MIMAT0035739	Rpia	1	0	0	0
