# Supplementary material for: Characteristics of phosgene aspiration lung injury analyzed based on transcriptomics and proteomics
Source: Front Genet. 2024 May 17;15:1393665. doi: 10.3389/fgene.2024.1393665 (PMC11140124; doi:10.3389/fgene.2024.1393665)
Supplement: Supplementary file 1 [file Presentation1.zip › Data/microRN/miR_target/Control--Treatment/result/rno-miR-380-3p/rno-miR-380-3p.candidategene.xls]

miRNA	ID	Gene	miRDB	miRTarBase	miRWalk	TargetScan
rno-miR-380-3p	MIMAT0017302	Arhgap21	1	0	1	1
rno-miR-380-3p	MIMAT0017302	Arl6ip6	1	0	1	1
rno-miR-380-3p	MIMAT0017302	Asic5	1	0	1	1
rno-miR-380-3p	MIMAT0017302	Atcay	1	0	1	1
rno-miR-380-3p	MIMAT0017302	Atp2c1	1	0	1	1
rno-miR-380-3p	MIMAT0017302	Azin1	1	0	1	1
rno-miR-380-3p	MIMAT0017302	Birc6	1	0	1	1
rno-miR-380-3p	MIMAT0017302	Btg2	1	0	1	1
rno-miR-380-3p	MIMAT0017302	C2cd2	1	0	1	1
rno-miR-380-3p	MIMAT0017302	Cbfb	1	0	1	1
rno-miR-380-3p	MIMAT0017302	Cdk14	1	0	1	1
rno-miR-380-3p	MIMAT0017302	Cdyl2	1	0	1	1
rno-miR-380-3p	MIMAT0017302	Chordc1	1	0	1	1
rno-miR-380-3p	MIMAT0017302	Clcf1	1	0	1	1
rno-miR-380-3p	MIMAT0017302	Efcab3	1	0	1	1
rno-miR-380-3p	MIMAT0017302	Eif4e	1	0	1	1
rno-miR-380-3p	MIMAT0017302	Ephx1	1	0	1	1
rno-miR-380-3p	MIMAT0017302	Etv5	1	0	1	1
rno-miR-380-3p	MIMAT0017302	Fa2h	1	0	1	1
rno-miR-380-3p	MIMAT0017302	Fam122b	1	0	1	1
rno-miR-380-3p	MIMAT0017302	Fem1c	1	0	1	1
rno-miR-380-3p	MIMAT0017302	Fkbp1a	1	0	1	1
rno-miR-380-3p	MIMAT0017302	Gfer	1	0	1	1
rno-miR-380-3p	MIMAT0017302	Gins2	1	0	1	1
rno-miR-380-3p	MIMAT0017302	Heca	1	0	1	1
rno-miR-380-3p	MIMAT0017302	Hipk1	1	0	1	1
rno-miR-380-3p	MIMAT0017302	Hoxd1	1	0	1	1
rno-miR-380-3p	MIMAT0017302	Il33	1	0	1	1
rno-miR-380-3p	MIMAT0017302	Il6st	1	0	1	1
rno-miR-380-3p	MIMAT0017302	Ipo7	1	0	1	1
rno-miR-380-3p	MIMAT0017302	Itpr3	1	0	1	1
rno-miR-380-3p	MIMAT0017302	Kcna6	1	0	1	1
rno-miR-380-3p	MIMAT0017302	Kcnj6	1	0	1	1
rno-miR-380-3p	MIMAT0017302	Kdelr2	1	0	1	1
rno-miR-380-3p	MIMAT0017302	Kdm1b	1	0	1	1
rno-miR-380-3p	MIMAT0017302	Klhl29	1	0	1	1
rno-miR-380-3p	MIMAT0017302	Lgals8	1	0	1	1
rno-miR-380-3p	MIMAT0017302	Lmo4	1	0	1	1
rno-miR-380-3p	MIMAT0017302	Lrrc59	1	0	1	1
rno-miR-380-3p	MIMAT0017302	Lrrn1	1	0	1	1
rno-miR-380-3p	MIMAT0017302	Map3k6	1	0	1	1
rno-miR-380-3p	MIMAT0017302	Mark3	1	0	1	1
rno-miR-380-3p	MIMAT0017302	Mbtps1	1	0	1	1
rno-miR-380-3p	MIMAT0017302	Mcmdc2	1	0	1	1
rno-miR-380-3p	MIMAT0017302	Mdga2	1	0	1	1
rno-miR-380-3p	MIMAT0017302	Mef2a	1	0	1	1
rno-miR-380-3p	MIMAT0017302	Mmp14	1	0	1	1
rno-miR-380-3p	MIMAT0017302	Mob4	1	0	1	1
rno-miR-380-3p	MIMAT0017302	Nadk2	1	0	1	1
rno-miR-380-3p	MIMAT0017302	Nbn	1	0	1	1
rno-miR-380-3p	MIMAT0017302	Nedd1	1	0	1	1
rno-miR-380-3p	MIMAT0017302	Nr3c1	1	0	1	1
rno-miR-380-3p	MIMAT0017302	Nudt12	1	0	1	1
rno-miR-380-3p	MIMAT0017302	Oat	1	0	1	1
rno-miR-380-3p	MIMAT0017302	Patz1	1	0	1	1
rno-miR-380-3p	MIMAT0017302	Pik3c2a	1	0	1	1
rno-miR-380-3p	MIMAT0017302	Plagl1	1	0	1	1
rno-miR-380-3p	MIMAT0017302	Polr1c	1	0	1	1
rno-miR-380-3p	MIMAT0017302	Ptpn7	1	0	1	1
rno-miR-380-3p	MIMAT0017302	Pwwp2a	1	0	1	1
rno-miR-380-3p	MIMAT0017302	Rab2b	1	0	1	1
rno-miR-380-3p	MIMAT0017302	Rab40b	1	0	1	1
rno-miR-380-3p	MIMAT0017302	Rap1gds1	1	0	1	1
rno-miR-380-3p	MIMAT0017302	Rasl10a	1	0	1	1
rno-miR-380-3p	MIMAT0017302	Rbm28	1	0	1	1
rno-miR-380-3p	MIMAT0017302	Rere	1	0	1	1
rno-miR-380-3p	MIMAT0017302	Rock2	1	0	1	1
rno-miR-380-3p	MIMAT0017302	Rreb1	1	0	1	1
rno-miR-380-3p	MIMAT0017302	Rtn2	1	0	1	1
rno-miR-380-3p	MIMAT0017302	Scpep1	1	0	1	1
rno-miR-380-3p	MIMAT0017302	Slitrk4	1	0	1	1
rno-miR-380-3p	MIMAT0017302	Snx16	1	0	1	1
rno-miR-380-3p	MIMAT0017302	Sp4	1	0	1	1
rno-miR-380-3p	MIMAT0017302	Srgap3	1	0	1	1
rno-miR-380-3p	MIMAT0017302	Stk40	1	0	1	1
rno-miR-380-3p	MIMAT0017302	Stx7	1	0	1	1
rno-miR-380-3p	MIMAT0017302	Tacc1	1	0	1	1
rno-miR-380-3p	MIMAT0017302	Tab2	1	0	1	1
rno-miR-380-3p	MIMAT0017302	Taf5	1	0	1	1
rno-miR-380-3p	MIMAT0017302	Tbc1d14	1	0	1	1
rno-miR-380-3p	MIMAT0017302	Tdrd7	1	0	1	1
rno-miR-380-3p	MIMAT0017302	Tktl1	1	0	1	1
rno-miR-380-3p	MIMAT0017302	Tmem14c	1	0	1	1
rno-miR-380-3p	MIMAT0017302	Tmem260	1	0	1	1
rno-miR-380-3p	MIMAT0017302	Tmem50b	1	0	1	1
rno-miR-380-3p	MIMAT0017302	Tnks	1	0	1	1
rno-miR-380-3p	MIMAT0017302	Trappc11	1	0	1	1
rno-miR-380-3p	MIMAT0017302	Tspan13	1	0	1	1
rno-miR-380-3p	MIMAT0017302	Tyw5	1	0	1	1
rno-miR-380-3p	MIMAT0017302	Ube2z	1	0	1	1
rno-miR-380-3p	MIMAT0017302	Ulk2	1	0	1	1
rno-miR-380-3p	MIMAT0017302	Usp32	1	0	1	1
rno-miR-380-3p	MIMAT0017302	Usp46	1	0	1	1
rno-miR-380-3p	MIMAT0017302	Vtcn1	1	0	1	1
rno-miR-380-3p	MIMAT0017302	Ythdf3	1	0	1	1
rno-miR-380-3p	MIMAT0017302	Zbtb20	1	0	1	1
rno-miR-380-3p	MIMAT0017302	Zcchc24	1	0	1	1
rno-miR-380-3p	MIMAT0017302	F3	1	0	1	1
