# Supplementary material for: Characteristics of phosgene aspiration lung injury analyzed based on transcriptomics and proteomics
Source: Front Genet. 2024 May 17;15:1393665. doi: 10.3389/fgene.2024.1393665 (PMC11140124; doi:10.3389/fgene.2024.1393665)
Supplement: Supplementary file 1 [file Presentation1.zip › Data/microRN/miR_target/Control--Treatment/result/rno-miR-380-3p/rno-miR-380-3p.xls]

miRNA	ID	Gene	miRDB	miRTarBase	miRWalk	TargetScan
rno-miR-380-3p	MIMAT0017302	A1cf	0	0	0	1
rno-miR-380-3p	MIMAT0017302	ABCA10	0	0	0	1
rno-miR-380-3p	MIMAT0017302	Aar2	0	0	1	0
rno-miR-380-3p	MIMAT0017302	Abca15	0	0	1	0
rno-miR-380-3p	MIMAT0017302	Abca9	0	0	0	1
rno-miR-380-3p	MIMAT0017302	Abcb11	0	0	0	1
rno-miR-380-3p	MIMAT0017302	Abcb5	0	0	0	1
rno-miR-380-3p	MIMAT0017302	Abcc1	0	0	1	0
rno-miR-380-3p	MIMAT0017302	Abcc12	1	0	1	0
rno-miR-380-3p	MIMAT0017302	Abcc3	0	0	1	0
rno-miR-380-3p	MIMAT0017302	Abcd2	0	0	1	0
rno-miR-380-3p	MIMAT0017302	Abcd3	0	0	1	0
rno-miR-380-3p	MIMAT0017302	Abcd4	0	0	1	1
rno-miR-380-3p	MIMAT0017302	Abce1	0	0	1	0
rno-miR-380-3p	MIMAT0017302	Abcg8	0	0	1	0
rno-miR-380-3p	MIMAT0017302	Abcg4	0	0	1	0
rno-miR-380-3p	MIMAT0017302	Abhd15	0	0	1	0
rno-miR-380-3p	MIMAT0017302	Abhd16a	0	0	1	0
rno-miR-380-3p	MIMAT0017302	Abhd16b	0	0	0	1
rno-miR-380-3p	MIMAT0017302	Abi2	0	0	0	1
rno-miR-380-3p	MIMAT0017302	Abi3bp	0	0	1	1
rno-miR-380-3p	MIMAT0017302	Abl2	0	0	0	1
rno-miR-380-3p	MIMAT0017302	AC012123.1	0	0	0	1
rno-miR-380-3p	MIMAT0017302	Abt1	0	0	1	0
rno-miR-380-3p	MIMAT0017302	AC026703.1	0	0	0	1
rno-miR-380-3p	MIMAT0017302	AC069547.2	0	0	0	1
rno-miR-380-3p	MIMAT0017302	AC104841.2	0	0	0	1
rno-miR-380-3p	MIMAT0017302	AC112715.2	0	0	0	1
rno-miR-380-3p	MIMAT0017302	AC117395.1	0	0	0	1
rno-miR-380-3p	MIMAT0017302	Acad11	0	0	1	0
rno-miR-380-3p	MIMAT0017302	Acadl	0	0	1	1
rno-miR-380-3p	MIMAT0017302	Acap3	0	0	1	1
rno-miR-380-3p	MIMAT0017302	Acot2	0	0	1	0
rno-miR-380-3p	MIMAT0017302	Acbd3	0	0	1	0
rno-miR-380-3p	MIMAT0017302	Ace	0	0	0	1
rno-miR-380-3p	MIMAT0017302	Acpl2	0	0	1	0
rno-miR-380-3p	MIMAT0017302	Acsm2a	0	0	0	1
rno-miR-380-3p	MIMAT0017302	ACSM2B	0	0	0	1
rno-miR-380-3p	MIMAT0017302	Acsm3	0	0	1	0
rno-miR-380-3p	MIMAT0017302	Actbl2	0	0	1	1
rno-miR-380-3p	MIMAT0017302	Actn1	0	0	0	1
rno-miR-380-3p	MIMAT0017302	Actr1b	0	0	1	0
rno-miR-380-3p	MIMAT0017302	Actr10	0	0	0	1
rno-miR-380-3p	MIMAT0017302	Actr5	0	0	1	0
rno-miR-380-3p	MIMAT0017302	Acvr2a	0	0	0	1
rno-miR-380-3p	MIMAT0017302	Acvr2b	0	0	0	1
rno-miR-380-3p	MIMAT0017302	Acvrl1	0	0	1	0
rno-miR-380-3p	MIMAT0017302	Adam7	0	0	1	0
rno-miR-380-3p	MIMAT0017302	Adamts12	0	0	1	0
rno-miR-380-3p	MIMAT0017302	Adamts13	0	0	0	1
rno-miR-380-3p	MIMAT0017302	Adamts15	0	0	1	0
rno-miR-380-3p	MIMAT0017302	Adamts3	0	0	1	0
rno-miR-380-3p	MIMAT0017302	Adamts4	0	0	1	0
rno-miR-380-3p	MIMAT0017302	Adamts5	0	0	0	1
rno-miR-380-3p	MIMAT0017302	Adamts8	0	0	1	1
rno-miR-380-3p	MIMAT0017302	Adamtsl3	0	0	1	0
rno-miR-380-3p	MIMAT0017302	Adcy7	0	0	0	1
rno-miR-380-3p	MIMAT0017302	Adcy3	0	0	1	0
rno-miR-380-3p	MIMAT0017302	Adcyap1r1	0	0	0	1
rno-miR-380-3p	MIMAT0017302	Adh6	0	0	1	1
rno-miR-380-3p	MIMAT0017302	Adh7	0	0	1	1
rno-miR-380-3p	MIMAT0017302	Adprhl1	0	0	1	1
rno-miR-380-3p	MIMAT0017302	Adi1	0	0	1	0
rno-miR-380-3p	MIMAT0017302	Ado	0	0	0	1
rno-miR-380-3p	MIMAT0017302	ADRBK2	0	0	0	1
rno-miR-380-3p	MIMAT0017302	Aff4	0	0	1	1
rno-miR-380-3p	MIMAT0017302	Aebp2	0	0	1	0
rno-miR-380-3p	MIMAT0017302	Agfg1	0	0	1	1
rno-miR-380-3p	MIMAT0017302	Agmo	0	0	1	0
rno-miR-380-3p	MIMAT0017302	Agl	0	0	1	0
rno-miR-380-3p	MIMAT0017302	Agmat	0	0	0	1
rno-miR-380-3p	MIMAT0017302	Ago1	0	0	0	1
rno-miR-380-3p	MIMAT0017302	Ago3	0	0	0	1
rno-miR-380-3p	MIMAT0017302	Agpat3	0	0	1	0
rno-miR-380-3p	MIMAT0017302	Agrn	0	0	1	0
rno-miR-380-3p	MIMAT0017302	Agtpbp1	0	0	1	0
rno-miR-380-3p	MIMAT0017302	Agtr1a	0	0	1	0
rno-miR-380-3p	MIMAT0017302	Agxt2	0	0	1	0
rno-miR-380-3p	MIMAT0017302	Ahi1	0	0	1	1
rno-miR-380-3p	MIMAT0017302	Ahrr	0	0	1	0
rno-miR-380-3p	MIMAT0017302	Aim1	0	0	1	1
rno-miR-380-3p	MIMAT0017302	Ahsa2	0	0	0	1
rno-miR-380-3p	MIMAT0017302	Ajuba	0	0	1	0
rno-miR-380-3p	MIMAT0017302	Akap11	0	0	1	1
rno-miR-380-3p	MIMAT0017302	Ak2	0	0	1	1
rno-miR-380-3p	MIMAT0017302	Akr1c14	0	0	1	0
rno-miR-380-3p	MIMAT0017302	Akap13	0	0	1	0
rno-miR-380-3p	MIMAT0017302	Akap5	0	0	0	1
rno-miR-380-3p	MIMAT0017302	Akr1c3	0	0	1	0
rno-miR-380-3p	MIMAT0017302	Akr1d1	0	0	1	0
rno-miR-380-3p	MIMAT0017302	Akt3	0	0	0	1
rno-miR-380-3p	MIMAT0017302	AL021546.6	0	0	0	1
rno-miR-380-3p	MIMAT0017302	AL136115.1	0	0	0	1
rno-miR-380-3p	MIMAT0017302	AL354808.2	0	0	0	1
rno-miR-380-3p	MIMAT0017302	AL354993.1	0	0	0	1
rno-miR-380-3p	MIMAT0017302	Aldh16a1	0	0	0	1
rno-miR-380-3p	MIMAT0017302	Aldh18a1	0	0	1	0
rno-miR-380-3p	MIMAT0017302	Aldh1a2	0	0	1	0
rno-miR-380-3p	MIMAT0017302	Aldh1l2	0	0	1	0
rno-miR-380-3p	MIMAT0017302	Aldh3b1	0	0	1	0
rno-miR-380-3p	MIMAT0017302	Aldh4a1	0	0	1	0
rno-miR-380-3p	MIMAT0017302	Aldh6a1	0	0	1	0
rno-miR-380-3p	MIMAT0017302	Aldoart2	0	0	1	0
rno-miR-380-3p	MIMAT0017302	Aldob	0	0	0	1
rno-miR-380-3p	MIMAT0017302	Alg14	0	0	1	0
rno-miR-380-3p	MIMAT0017302	Alg3	0	0	0	1
rno-miR-380-3p	MIMAT0017302	Alg5	0	0	1	1
rno-miR-380-3p	MIMAT0017302	Alg6	0	0	1	1
rno-miR-380-3p	MIMAT0017302	Alkbh5	0	0	0	1
rno-miR-380-3p	MIMAT0017302	Alg9	0	0	1	0
rno-miR-380-3p	MIMAT0017302	Alkbh1	0	0	1	0
rno-miR-380-3p	MIMAT0017302	Als2cr11	0	0	0	1
rno-miR-380-3p	MIMAT0017302	Ambn	0	0	1	1
rno-miR-380-3p	MIMAT0017302	Amer1	0	0	0	1
rno-miR-380-3p	MIMAT0017302	Ammecr1l	0	0	1	0
rno-miR-380-3p	MIMAT0017302	Ammecr1	0	0	1	0
rno-miR-380-3p	MIMAT0017302	Ampd3	0	0	1	1
rno-miR-380-3p	MIMAT0017302	Amph	0	0	0	1
rno-miR-380-3p	MIMAT0017302	Anapc11	0	0	1	0
rno-miR-380-3p	MIMAT0017302	Amt	0	0	1	0
rno-miR-380-3p	MIMAT0017302	Anapc13	0	0	0	1
rno-miR-380-3p	MIMAT0017302	Anapc4	0	0	1	0
rno-miR-380-3p	MIMAT0017302	Angel2	0	0	1	1
rno-miR-380-3p	MIMAT0017302	Angpt2	0	0	1	0
rno-miR-380-3p	MIMAT0017302	Ankmy2	0	0	1	1
rno-miR-380-3p	MIMAT0017302	Ankfy1	0	0	1	0
rno-miR-380-3p	MIMAT0017302	Ankrd13c	0	0	0	1
rno-miR-380-3p	MIMAT0017302	Ankrd26	0	0	1	0
rno-miR-380-3p	MIMAT0017302	Ankrd22	0	0	0	1
rno-miR-380-3p	MIMAT0017302	Ankrd28	0	0	1	1
rno-miR-380-3p	MIMAT0017302	Ankrd33b	0	0	0	1
rno-miR-380-3p	MIMAT0017302	Ankrd52	0	0	0	1
rno-miR-380-3p	MIMAT0017302	Ankrd34c	0	0	1	1
rno-miR-380-3p	MIMAT0017302	Anln	0	0	1	1
rno-miR-380-3p	MIMAT0017302	Anks1b	0	0	0	1
rno-miR-380-3p	MIMAT0017302	Ano4	0	0	1	1
rno-miR-380-3p	MIMAT0017302	Antxr2	0	0	1	0
rno-miR-380-3p	MIMAT0017302	Ano6	0	0	1	0
rno-miR-380-3p	MIMAT0017302	Ano9	0	0	1	0
rno-miR-380-3p	MIMAT0017302	Anxa9	0	0	1	0
rno-miR-380-3p	MIMAT0017302	Ap1s1	0	0	1	1
rno-miR-380-3p	MIMAT0017302	Ap2b1	0	0	1	0
rno-miR-380-3p	MIMAT0017302	Ap5m1	0	0	0	1
rno-miR-380-3p	MIMAT0017302	Ap3b1	0	0	1	0
rno-miR-380-3p	MIMAT0017302	Apba1	0	0	0	1
rno-miR-380-3p	MIMAT0017302	Apc2	0	0	1	0
rno-miR-380-3p	MIMAT0017302	Apcs	0	0	0	1
rno-miR-380-3p	MIMAT0017302	Api5	0	0	1	0
rno-miR-380-3p	MIMAT0017302	Apln	0	0	1	1
rno-miR-380-3p	MIMAT0017302	Apmap	0	0	1	0
rno-miR-380-3p	MIMAT0017302	Apobec3b	0	0	1	0
rno-miR-380-3p	MIMAT0017302	Apoa5	0	0	1	0
rno-miR-380-3p	MIMAT0017302	Apobec4	0	0	0	1
rno-miR-380-3p	MIMAT0017302	Apoc2	0	0	1	1
rno-miR-380-3p	MIMAT0017302	Apoc4	0	0	0	1
rno-miR-380-3p	MIMAT0017302	Apon	0	0	1	0
rno-miR-380-3p	MIMAT0017302	Apold1	0	0	1	0
rno-miR-380-3p	MIMAT0017302	Apool	0	0	1	1
rno-miR-380-3p	MIMAT0017302	App	0	0	0	1
rno-miR-380-3p	MIMAT0017302	Appl1	0	0	1	0
rno-miR-380-3p	MIMAT0017302	Appbp2	0	0	1	0
rno-miR-380-3p	MIMAT0017302	Aqp4	0	0	1	1
rno-miR-380-3p	MIMAT0017302	Aqp6	0	0	1	0
rno-miR-380-3p	MIMAT0017302	Ar	0	0	0	1
rno-miR-380-3p	MIMAT0017302	Aqp9	0	0	0	1
rno-miR-380-3p	MIMAT0017302	Arap2	0	0	1	1
rno-miR-380-3p	MIMAT0017302	Arc	0	0	1	0
rno-miR-380-3p	MIMAT0017302	Arf1	0	0	0	1
rno-miR-380-3p	MIMAT0017302	Arcn1	0	0	1	0
rno-miR-380-3p	MIMAT0017302	Arf2	0	0	1	0
rno-miR-380-3p	MIMAT0017302	Arf3	0	0	1	0
rno-miR-380-3p	MIMAT0017302	Arhgap1	0	0	1	1
rno-miR-380-3p	MIMAT0017302	Arhgap19	0	0	1	1
rno-miR-380-3p	MIMAT0017302	Arhgap28	0	0	1	1
rno-miR-380-3p	MIMAT0017302	Arhgap20	0	0	0	1
rno-miR-380-3p	MIMAT0017302	Arhgap21	1	0	1	1
rno-miR-380-3p	MIMAT0017302	Arhgap44	0	0	1	1
rno-miR-380-3p	MIMAT0017302	Arhgap29	0	0	0	1
rno-miR-380-3p	MIMAT0017302	Arhgap35	0	0	1	1
rno-miR-380-3p	MIMAT0017302	Arhgef1	0	0	0	1
rno-miR-380-3p	MIMAT0017302	Arhgap5	0	0	0	1
rno-miR-380-3p	MIMAT0017302	Arhgap6	0	0	1	0
rno-miR-380-3p	MIMAT0017302	Arhgef17	0	0	1	0
rno-miR-380-3p	MIMAT0017302	Arhgef3	0	0	1	0
rno-miR-380-3p	MIMAT0017302	Arhgef7	0	0	1	0
rno-miR-380-3p	MIMAT0017302	Arhgef9	0	0	0	1
rno-miR-380-3p	MIMAT0017302	Arid1a	0	0	1	1
rno-miR-380-3p	MIMAT0017302	Arid1b	0	0	1	1
rno-miR-380-3p	MIMAT0017302	Arih2	0	0	1	0
rno-miR-380-3p	MIMAT0017302	Arid5b	0	0	0	1
rno-miR-380-3p	MIMAT0017302	Arih1	0	0	1	0
rno-miR-380-3p	MIMAT0017302	Arl11	0	0	1	0
rno-miR-380-3p	MIMAT0017302	Arl13b	0	0	1	1
rno-miR-380-3p	MIMAT0017302	Arl14ep	0	0	0	1
rno-miR-380-3p	MIMAT0017302	Arl6ip6	1	0	1	1
rno-miR-380-3p	MIMAT0017302	Arl5c	0	0	1	0
rno-miR-380-3p	MIMAT0017302	Arl8b	0	0	0	1
rno-miR-380-3p	MIMAT0017302	Armc2	0	0	0	1
rno-miR-380-3p	MIMAT0017302	Armc10	0	0	0	1
rno-miR-380-3p	MIMAT0017302	Armc7	0	0	1	0
rno-miR-380-3p	MIMAT0017302	Armc9	0	0	1	0
rno-miR-380-3p	MIMAT0017302	Arnt2	0	0	1	0
rno-miR-380-3p	MIMAT0017302	Arntl	0	0	1	1
rno-miR-380-3p	MIMAT0017302	Arntl2	0	0	1	0
rno-miR-380-3p	MIMAT0017302	Arpp19	0	0	0	1
rno-miR-380-3p	MIMAT0017302	Arpc5l	0	0	1	0
rno-miR-380-3p	MIMAT0017302	Arpp21	0	0	1	0
rno-miR-380-3p	MIMAT0017302	Arrdc1	0	0	1	0
rno-miR-380-3p	MIMAT0017302	Arrdc3	0	0	0	1
rno-miR-380-3p	MIMAT0017302	Arsb	0	0	1	0
rno-miR-380-3p	MIMAT0017302	Arsk	0	0	0	1
rno-miR-380-3p	MIMAT0017302	Art2b	0	0	1	0
rno-miR-380-3p	MIMAT0017302	Asah1	0	0	1	1
rno-miR-380-3p	MIMAT0017302	Asah2	0	0	0	1
rno-miR-380-3p	MIMAT0017302	Asap2	0	0	1	1
rno-miR-380-3p	MIMAT0017302	ASAH2B	0	0	0	1
rno-miR-380-3p	MIMAT0017302	Asb14	0	0	0	1
rno-miR-380-3p	MIMAT0017302	Asf1a	0	0	1	0
rno-miR-380-3p	MIMAT0017302	Asb4	0	0	0	1
rno-miR-380-3p	MIMAT0017302	Asf1b	0	0	1	0
rno-miR-380-3p	MIMAT0017302	Ash1l	0	0	1	1
rno-miR-380-3p	MIMAT0017302	Asic1	0	0	1	0
rno-miR-380-3p	MIMAT0017302	Asic5	1	0	1	1
rno-miR-380-3p	MIMAT0017302	Asic4	0	0	1	0
rno-miR-380-3p	MIMAT0017302	Aspa	0	0	1	0
rno-miR-380-3p	MIMAT0017302	Astn1	0	0	1	1
rno-miR-380-3p	MIMAT0017302	Asph	0	0	1	0
rno-miR-380-3p	MIMAT0017302	Asxl2	0	0	0	1
rno-miR-380-3p	MIMAT0017302	Atf6	0	0	1	0
rno-miR-380-3p	MIMAT0017302	Atcay	1	0	1	1
rno-miR-380-3p	MIMAT0017302	Atf7ip2	0	0	0	1
rno-miR-380-3p	MIMAT0017302	Atf7ip	0	0	1	0
rno-miR-380-3p	MIMAT0017302	Atg12	0	0	1	0
rno-miR-380-3p	MIMAT0017302	Atg13	0	0	0	1
rno-miR-380-3p	MIMAT0017302	Atg14	0	0	1	0
rno-miR-380-3p	MIMAT0017302	Atg4c	0	0	1	1
rno-miR-380-3p	MIMAT0017302	Atg7	0	0	0	1
rno-miR-380-3p	MIMAT0017302	Atp10b	0	0	1	0
rno-miR-380-3p	MIMAT0017302	Atl2	0	0	1	1
rno-miR-380-3p	MIMAT0017302	Atp11c	0	0	1	1
rno-miR-380-3p	MIMAT0017302	Atp11a	0	0	1	1
rno-miR-380-3p	MIMAT0017302	Atp1b4	0	0	1	1
rno-miR-380-3p	MIMAT0017302	Atp13a3	0	0	0	1
rno-miR-380-3p	MIMAT0017302	Atp1a2	0	0	1	1
rno-miR-380-3p	MIMAT0017302	Atp5g3	0	0	0	1
rno-miR-380-3p	MIMAT0017302	Atp2b2	0	0	1	0
rno-miR-380-3p	MIMAT0017302	Atp2c1	1	0	1	1
rno-miR-380-3p	MIMAT0017302	Atp6ap1	0	0	1	1
rno-miR-380-3p	MIMAT0017302	ATP5J2-PTCD1	0	0	0	1
rno-miR-380-3p	MIMAT0017302	Atp6v0e1	0	0	1	0
rno-miR-380-3p	MIMAT0017302	Atp6v1b2	0	0	1	0
rno-miR-380-3p	MIMAT0017302	Atp6v1b1	0	0	1	0
rno-miR-380-3p	MIMAT0017302	Atp6v1g3	0	0	1	0
rno-miR-380-3p	MIMAT0017302	Atp8a1	0	0	0	1
rno-miR-380-3p	MIMAT0017302	Atp9b	0	0	1	0
rno-miR-380-3p	MIMAT0017302	Atpaf1	0	0	1	0
rno-miR-380-3p	MIMAT0017302	Atpaf2	0	0	0	1
rno-miR-380-3p	MIMAT0017302	Atrn	0	0	1	0
rno-miR-380-3p	MIMAT0017302	Atrnl1	0	0	0	1
rno-miR-380-3p	MIMAT0017302	Atrx	0	0	1	0
rno-miR-380-3p	MIMAT0017302	Atxn1	0	0	0	1
rno-miR-380-3p	MIMAT0017302	Atxn7	0	0	0	1
rno-miR-380-3p	MIMAT0017302	Atxn7l3b	0	0	1	1
rno-miR-380-3p	MIMAT0017302	AUTS2	0	0	0	1
rno-miR-380-3p	MIMAT0017302	Azin1	1	0	1	1
rno-miR-380-3p	MIMAT0017302	Avl9	0	0	0	1
rno-miR-380-3p	MIMAT0017302	B3galt1	0	0	1	1
rno-miR-380-3p	MIMAT0017302	B3gat1	0	0	1	0
rno-miR-380-3p	MIMAT0017302	B3galt2	0	0	1	0
rno-miR-380-3p	MIMAT0017302	B3galt5	0	0	1	0
rno-miR-380-3p	MIMAT0017302	B3gat2	0	0	0	1
rno-miR-380-3p	MIMAT0017302	B3gnt5	0	0	1	0
rno-miR-380-3p	MIMAT0017302	Bace2	0	0	0	1
rno-miR-380-3p	MIMAT0017302	Bach2	0	0	0	1
rno-miR-380-3p	MIMAT0017302	Bag2	0	0	1	1
rno-miR-380-3p	MIMAT0017302	BAI3	0	0	0	1
rno-miR-380-3p	MIMAT0017302	Bak1	0	0	1	1
rno-miR-380-3p	MIMAT0017302	Bai3	0	0	1	0
rno-miR-380-3p	MIMAT0017302	Bambi	0	0	0	1
rno-miR-380-3p	MIMAT0017302	Bbs4	0	0	1	1
rno-miR-380-3p	MIMAT0017302	Barhl2	0	0	0	1
rno-miR-380-3p	MIMAT0017302	Bcap29	0	0	1	1
rno-miR-380-3p	MIMAT0017302	Bcl2l1	0	0	1	1
rno-miR-380-3p	MIMAT0017302	Bcap31	0	0	1	0
rno-miR-380-3p	MIMAT0017302	Bcar1	0	0	1	0
rno-miR-380-3p	MIMAT0017302	Bcl2l12	0	0	1	0
rno-miR-380-3p	MIMAT0017302	BCL2L2-PABPN1	0	0	0	1
rno-miR-380-3p	MIMAT0017302	Bcl2l1-ps1	0	0	1	0
rno-miR-380-3p	MIMAT0017302	Bcl3	0	0	1	0
rno-miR-380-3p	MIMAT0017302	Bclaf1	0	0	0	1
rno-miR-380-3p	MIMAT0017302	Bcorl1	0	0	1	1
rno-miR-380-3p	MIMAT0017302	Bdh2	0	0	0	1
rno-miR-380-3p	MIMAT0017302	Bdnf	0	0	1	0
rno-miR-380-3p	MIMAT0017302	Bdkrb2	0	0	1	0
rno-miR-380-3p	MIMAT0017302	Bend4	0	0	0	1
rno-miR-380-3p	MIMAT0017302	Bend6	0	0	1	0
rno-miR-380-3p	MIMAT0017302	Bet1	0	0	1	0
rno-miR-380-3p	MIMAT0017302	Bgn	0	0	1	0
rno-miR-380-3p	MIMAT0017302	Bhlha15	0	0	1	1
rno-miR-380-3p	MIMAT0017302	Bicd1	0	0	1	0
rno-miR-380-3p	MIMAT0017302	Birc6	1	0	1	1
rno-miR-380-3p	MIMAT0017302	Birc3	0	0	1	0
rno-miR-380-3p	MIMAT0017302	Bmf	0	0	1	0
rno-miR-380-3p	MIMAT0017302	Bmpr1a	0	0	1	1
rno-miR-380-3p	MIMAT0017302	Bmp3	0	0	0	1
rno-miR-380-3p	MIMAT0017302	Bnc2	0	0	1	0
rno-miR-380-3p	MIMAT0017302	Braf	0	0	1	0
rno-miR-380-3p	MIMAT0017302	Bod1	0	0	1	0
rno-miR-380-3p	MIMAT0017302	Brcc3	0	0	1	0
rno-miR-380-3p	MIMAT0017302	Brd1	0	0	1	0
rno-miR-380-3p	MIMAT0017302	Brd4	0	0	1	1
rno-miR-380-3p	MIMAT0017302	Brd9	0	0	1	0
rno-miR-380-3p	MIMAT0017302	Brms1l	0	0	1	0
rno-miR-380-3p	MIMAT0017302	Brk1	0	0	1	0
rno-miR-380-3p	MIMAT0017302	Brox	0	0	1	1
rno-miR-380-3p	MIMAT0017302	Brpf3	0	0	0	1
rno-miR-380-3p	MIMAT0017302	Bsn	0	0	1	0
rno-miR-380-3p	MIMAT0017302	Brwd3	0	0	1	1
rno-miR-380-3p	MIMAT0017302	Btbd2	0	0	1	1
rno-miR-380-3p	MIMAT0017302	Btbd1	0	0	1	0
rno-miR-380-3p	MIMAT0017302	Btbd3	0	0	0	1
rno-miR-380-3p	MIMAT0017302	Btc	0	0	0	1
rno-miR-380-3p	MIMAT0017302	Btbd7	0	0	1	1
rno-miR-380-3p	MIMAT0017302	Btg2	1	0	1	1
rno-miR-380-3p	MIMAT0017302	Btd	0	0	1	1
rno-miR-380-3p	MIMAT0017302	Bub1	0	0	1	0
rno-miR-380-3p	MIMAT0017302	BTN2A1	0	0	0	1
rno-miR-380-3p	MIMAT0017302	Btn2a2	0	0	0	1
rno-miR-380-3p	MIMAT0017302	Bzw1	0	0	0	1
rno-miR-380-3p	MIMAT0017302	C10orf118	0	0	0	1
rno-miR-380-3p	MIMAT0017302	C11orf54	0	0	0	1
rno-miR-380-3p	MIMAT0017302	C11orf87	0	0	0	1
rno-miR-380-3p	MIMAT0017302	C12orf23	0	0	0	1
rno-miR-380-3p	MIMAT0017302	C12orf60	0	0	0	1
rno-miR-380-3p	MIMAT0017302	C14orf105	0	0	0	1
rno-miR-380-3p	MIMAT0017302	C14orf23	0	0	0	1
rno-miR-380-3p	MIMAT0017302	C14orf28	0	0	0	1
rno-miR-380-3p	MIMAT0017302	C14orf79	0	0	0	1
rno-miR-380-3p	MIMAT0017302	C15orf41	0	0	0	1
rno-miR-380-3p	MIMAT0017302	C16orf52	0	0	0	1
rno-miR-380-3p	MIMAT0017302	C16orf70	0	0	0	1
rno-miR-380-3p	MIMAT0017302	C17orf72	0	0	0	1
rno-miR-380-3p	MIMAT0017302	C18orf25	0	0	0	1
rno-miR-380-3p	MIMAT0017302	C18orf63	0	0	0	1
rno-miR-380-3p	MIMAT0017302	C1galt1	0	0	1	1
rno-miR-380-3p	MIMAT0017302	C1orf111	0	0	0	1
rno-miR-380-3p	MIMAT0017302	C1orf116	0	0	0	1
rno-miR-380-3p	MIMAT0017302	C1orf115	0	0	0	1
rno-miR-380-3p	MIMAT0017302	C1orf21	0	0	0	1
rno-miR-380-3p	MIMAT0017302	C1orf220	0	0	0	1
rno-miR-380-3p	MIMAT0017302	C1ORF220	0	0	0	1
rno-miR-380-3p	MIMAT0017302	C1orf95	0	0	0	1
rno-miR-380-3p	MIMAT0017302	C1qtnf6	0	0	1	0
rno-miR-380-3p	MIMAT0017302	C1QTNF8	0	0	0	1
rno-miR-380-3p	MIMAT0017302	C1qtnf9	0	0	1	1
rno-miR-380-3p	MIMAT0017302	C1QTNF9B	0	0	0	1
rno-miR-380-3p	MIMAT0017302	C21orf91	0	0	0	1
rno-miR-380-3p	MIMAT0017302	C20orf196	0	0	0	1
rno-miR-380-3p	MIMAT0017302	C2cd2	1	0	1	1
rno-miR-380-3p	MIMAT0017302	C2orf68	0	0	0	1
rno-miR-380-3p	MIMAT0017302	C2orf72	0	0	0	1
rno-miR-380-3p	MIMAT0017302	C2orf69	0	0	0	1
rno-miR-380-3p	MIMAT0017302	C2orf88	0	0	0	1
rno-miR-380-3p	MIMAT0017302	C2orf91	0	0	0	1
rno-miR-380-3p	MIMAT0017302	C3orf14	0	0	0	1
rno-miR-380-3p	MIMAT0017302	C4orf29	0	0	0	1
rno-miR-380-3p	MIMAT0017302	C4orf32	0	0	0	1
rno-miR-380-3p	MIMAT0017302	C5orf27	0	0	0	1
rno-miR-380-3p	MIMAT0017302	C5orf30	0	0	0	1
rno-miR-380-3p	MIMAT0017302	C5orf51	0	0	0	1
rno-miR-380-3p	MIMAT0017302	C6orf106	0	0	0	1
rno-miR-380-3p	MIMAT0017302	C6orf89	0	0	0	1
rno-miR-380-3p	MIMAT0017302	C7orf25	0	0	0	1
rno-miR-380-3p	MIMAT0017302	C7orf43	0	0	0	1
rno-miR-380-3p	MIMAT0017302	C7orf55-LUC7L2	0	0	0	1
rno-miR-380-3p	MIMAT0017302	C8a	0	0	1	1
rno-miR-380-3p	MIMAT0017302	C8orf59	0	0	0	1
rno-miR-380-3p	MIMAT0017302	C9orf3	0	0	0	1
rno-miR-380-3p	MIMAT0017302	C8orf86	0	0	0	1
rno-miR-380-3p	MIMAT0017302	C9orf47	0	0	0	1
rno-miR-380-3p	MIMAT0017302	C9orf85	0	0	0	1
rno-miR-380-3p	MIMAT0017302	CA12	0	0	0	1
rno-miR-380-3p	MIMAT0017302	CA7	0	0	0	1
rno-miR-380-3p	MIMAT0017302	CA8	0	0	0	1
rno-miR-380-3p	MIMAT0017302	Cab39	0	0	1	1
rno-miR-380-3p	MIMAT0017302	Cables1	0	0	1	1
rno-miR-380-3p	MIMAT0017302	Cacna1b	0	0	1	0
rno-miR-380-3p	MIMAT0017302	Cabp7	0	0	1	0
rno-miR-380-3p	MIMAT0017302	Cacna1a	0	0	1	0
rno-miR-380-3p	MIMAT0017302	Cacna1c	0	0	0	1
rno-miR-380-3p	MIMAT0017302	Cacna1e	0	0	0	1
rno-miR-380-3p	MIMAT0017302	Cacnb4	0	0	1	0
rno-miR-380-3p	MIMAT0017302	Cacng8	0	0	0	1
rno-miR-380-3p	MIMAT0017302	Cactin	0	0	1	0
rno-miR-380-3p	MIMAT0017302	Cadm3	0	0	0	1
rno-miR-380-3p	MIMAT0017302	Cadps2	0	0	0	1
rno-miR-380-3p	MIMAT0017302	Calcoco2	0	0	0	1
rno-miR-380-3p	MIMAT0017302	Calcrl	0	0	1	1
rno-miR-380-3p	MIMAT0017302	Cald1	0	0	1	0
rno-miR-380-3p	MIMAT0017302	Caln1	0	0	0	1
rno-miR-380-3p	MIMAT0017302	Calm2	0	0	1	0
rno-miR-380-3p	MIMAT0017302	Calu	0	0	1	0
rno-miR-380-3p	MIMAT0017302	Camk1	0	0	1	0
rno-miR-380-3p	MIMAT0017302	Camk1d	0	0	1	1
rno-miR-380-3p	MIMAT0017302	Camk2b	0	0	1	0
rno-miR-380-3p	MIMAT0017302	Camk2n1	0	0	0	1
rno-miR-380-3p	MIMAT0017302	Camk2d	0	0	1	0
rno-miR-380-3p	MIMAT0017302	Camkk1	0	0	1	1
rno-miR-380-3p	MIMAT0017302	Camsap2	0	0	1	0
rno-miR-380-3p	MIMAT0017302	Canx	0	0	1	0
rno-miR-380-3p	MIMAT0017302	Cant1	0	0	1	0
rno-miR-380-3p	MIMAT0017302	Capn15	0	0	1	0
rno-miR-380-3p	MIMAT0017302	Capn3	0	0	1	1
rno-miR-380-3p	MIMAT0017302	Capn5	0	0	0	1
rno-miR-380-3p	MIMAT0017302	Capn8	0	0	1	0
rno-miR-380-3p	MIMAT0017302	Capn6	0	0	1	0
rno-miR-380-3p	MIMAT0017302	Caprin1	0	0	1	0
rno-miR-380-3p	MIMAT0017302	Caps2	0	0	1	0
rno-miR-380-3p	MIMAT0017302	Capza1	0	0	1	0
rno-miR-380-3p	MIMAT0017302	Capzb	0	0	1	0
rno-miR-380-3p	MIMAT0017302	Car5b	0	0	1	0
rno-miR-380-3p	MIMAT0017302	Car7	0	0	1	0
rno-miR-380-3p	MIMAT0017302	Card6	0	0	1	0
rno-miR-380-3p	MIMAT0017302	Carf	0	0	1	1
rno-miR-380-3p	MIMAT0017302	Carm1	0	0	1	0
rno-miR-380-3p	MIMAT0017302	Cask	0	0	1	1
rno-miR-380-3p	MIMAT0017302	Casc4	0	0	1	0
rno-miR-380-3p	MIMAT0017302	Casp7	0	0	1	0
rno-miR-380-3p	MIMAT0017302	Cast	0	0	1	0
rno-miR-380-3p	MIMAT0017302	Casq1	0	0	1	0
rno-miR-380-3p	MIMAT0017302	Casz1	0	0	1	1
rno-miR-380-3p	MIMAT0017302	Cat	0	0	1	0
rno-miR-380-3p	MIMAT0017302	Cav2	0	0	1	0
rno-miR-380-3p	MIMAT0017302	CATSPERG	0	0	0	1
rno-miR-380-3p	MIMAT0017302	Cbfb	1	0	1	1
rno-miR-380-3p	MIMAT0017302	Cbl	0	0	0	1
rno-miR-380-3p	MIMAT0017302	Cbll1	0	0	1	1
rno-miR-380-3p	MIMAT0017302	Cblb	0	0	1	0
rno-miR-380-3p	MIMAT0017302	Cbr4	0	0	1	0
rno-miR-380-3p	MIMAT0017302	Ccdc107	0	0	1	0
rno-miR-380-3p	MIMAT0017302	Cc2d2b	0	0	0	1
rno-miR-380-3p	MIMAT0017302	CCDC109B	0	0	0	1
rno-miR-380-3p	MIMAT0017302	Ccdc117	0	0	1	0
rno-miR-380-3p	MIMAT0017302	Ccdc126	0	0	1	0
rno-miR-380-3p	MIMAT0017302	Ccdc134	0	0	1	0
rno-miR-380-3p	MIMAT0017302	Ccdc14	0	0	0	1
rno-miR-380-3p	MIMAT0017302	Ccdc141	0	0	0	1
rno-miR-380-3p	MIMAT0017302	Ccdc149	0	0	0	1
rno-miR-380-3p	MIMAT0017302	Ccdc169	0	0	1	0
rno-miR-380-3p	MIMAT0017302	Ccdc172	0	0	1	0
rno-miR-380-3p	MIMAT0017302	Ccdc174	0	0	0	1
rno-miR-380-3p	MIMAT0017302	Ccdc24	0	0	1	0
rno-miR-380-3p	MIMAT0017302	Ccdc25	0	0	1	0
rno-miR-380-3p	MIMAT0017302	Ccdc3	0	0	1	1
rno-miR-380-3p	MIMAT0017302	Ccdc36	0	0	0	1
rno-miR-380-3p	MIMAT0017302	Ccdc71l	0	0	1	0
rno-miR-380-3p	MIMAT0017302	Ccdc53	0	0	1	1
rno-miR-380-3p	MIMAT0017302	Ccdc80	0	0	1	1
rno-miR-380-3p	MIMAT0017302	Ccdc77	0	0	1	0
rno-miR-380-3p	MIMAT0017302	Ccdc8	0	0	1	0
rno-miR-380-3p	MIMAT0017302	Ccdc97	0	0	1	0
rno-miR-380-3p	MIMAT0017302	Ccdc90b	0	0	1	0
rno-miR-380-3p	MIMAT0017302	CCL18	0	0	0	1
rno-miR-380-3p	MIMAT0017302	Ccl24	1	0	1	0
rno-miR-380-3p	MIMAT0017302	Ccnc	0	0	1	0
rno-miR-380-3p	MIMAT0017302	Ccndbp1	0	0	0	1
rno-miR-380-3p	MIMAT0017302	Ccnf	0	0	1	0
rno-miR-380-3p	MIMAT0017302	Ccng1	0	0	1	0
rno-miR-380-3p	MIMAT0017302	Ccnj	0	0	1	0
rno-miR-380-3p	MIMAT0017302	Ccnjl	0	0	1	1
rno-miR-380-3p	MIMAT0017302	Ccnl1	0	0	1	0
rno-miR-380-3p	MIMAT0017302	Ccr8	0	0	0	1
rno-miR-380-3p	MIMAT0017302	Ccnt1	0	0	0	1
rno-miR-380-3p	MIMAT0017302	Ccr9	0	0	1	0
rno-miR-380-3p	MIMAT0017302	Cd163	0	0	1	0
rno-miR-380-3p	MIMAT0017302	Cd164	0	0	1	1
rno-miR-380-3p	MIMAT0017302	Cd200r1	0	0	0	1
rno-miR-380-3p	MIMAT0017302	Cd247	0	0	1	0
rno-miR-380-3p	MIMAT0017302	Cd226	0	0	1	0
rno-miR-380-3p	MIMAT0017302	Cd276	0	0	1	0
rno-miR-380-3p	MIMAT0017302	Cd2bp2	0	0	1	0
rno-miR-380-3p	MIMAT0017302	Cd300ld	0	0	1	0
rno-miR-380-3p	MIMAT0017302	Cd34	0	0	0	1
rno-miR-380-3p	MIMAT0017302	Cd38	0	0	1	0
rno-miR-380-3p	MIMAT0017302	Cd48	0	0	1	0
rno-miR-380-3p	MIMAT0017302	Cd59	0	0	0	1
rno-miR-380-3p	MIMAT0017302	Cd5l	0	0	1	0
rno-miR-380-3p	MIMAT0017302	Cd70	0	0	1	0
rno-miR-380-3p	MIMAT0017302	Cd72	0	0	1	0
rno-miR-380-3p	MIMAT0017302	Cd83	0	0	1	0
rno-miR-380-3p	MIMAT0017302	Cd84	0	0	0	1
rno-miR-380-3p	MIMAT0017302	Cd8a	0	0	1	0
rno-miR-380-3p	MIMAT0017302	Cd93	0	0	1	0
rno-miR-380-3p	MIMAT0017302	Cd99l2	0	0	1	0
rno-miR-380-3p	MIMAT0017302	Cdc14a	0	0	1	0
rno-miR-380-3p	MIMAT0017302	Cdc16	0	0	1	0
rno-miR-380-3p	MIMAT0017302	Cdc20b	0	0	0	1
rno-miR-380-3p	MIMAT0017302	Cdc25b	0	0	0	1
rno-miR-380-3p	MIMAT0017302	Cdc37l1	0	0	1	0
rno-miR-380-3p	MIMAT0017302	Cdc42	0	0	1	0
rno-miR-380-3p	MIMAT0017302	Cdc42bpa	0	0	1	0
rno-miR-380-3p	MIMAT0017302	Cdc42ep3	0	0	1	1
rno-miR-380-3p	MIMAT0017302	Cdc6	0	0	1	0
rno-miR-380-3p	MIMAT0017302	Cdc73	0	0	0	1
rno-miR-380-3p	MIMAT0017302	Cdc7	0	0	1	0
rno-miR-380-3p	MIMAT0017302	Cdcp1	0	0	1	0
rno-miR-380-3p	MIMAT0017302	Cdh17	0	0	1	1
rno-miR-380-3p	MIMAT0017302	Cdh19	0	0	0	1
rno-miR-380-3p	MIMAT0017302	Cdh2	0	0	0	1
rno-miR-380-3p	MIMAT0017302	Cdh20	0	0	0	1
rno-miR-380-3p	MIMAT0017302	Cdh6	0	0	0	1
rno-miR-380-3p	MIMAT0017302	Cdh7	0	0	0	1
rno-miR-380-3p	MIMAT0017302	Cdhr1	0	0	1	0
rno-miR-380-3p	MIMAT0017302	Cdk12	0	0	0	1
rno-miR-380-3p	MIMAT0017302	Cdk14	1	0	1	1
rno-miR-380-3p	MIMAT0017302	Cdk17	0	0	1	0
rno-miR-380-3p	MIMAT0017302	Cdk5r1	0	0	0	1
rno-miR-380-3p	MIMAT0017302	Cdk20	0	0	1	0
rno-miR-380-3p	MIMAT0017302	Cdk6	0	0	0	1
rno-miR-380-3p	MIMAT0017302	Cdk8	1	0	0	1
rno-miR-380-3p	MIMAT0017302	Cdkal1	0	0	1	0
rno-miR-380-3p	MIMAT0017302	Cdkl1	0	0	0	1
rno-miR-380-3p	MIMAT0017302	Cdkn1b	0	0	1	0
rno-miR-380-3p	MIMAT0017302	Cdkn2b	0	0	1	0
rno-miR-380-3p	MIMAT0017302	Cdkn2c	0	0	1	0
rno-miR-380-3p	MIMAT0017302	Cdr1	0	0	0	1
rno-miR-380-3p	MIMAT0017302	Cdt1	0	0	1	0
rno-miR-380-3p	MIMAT0017302	Cdv3	0	0	1	1
rno-miR-380-3p	MIMAT0017302	Cdyl	0	0	0	1
rno-miR-380-3p	MIMAT0017302	Cela3b	0	0	1	0
rno-miR-380-3p	MIMAT0017302	Cdyl2	1	0	1	1
rno-miR-380-3p	MIMAT0017302	Celf3	0	0	0	1
rno-miR-380-3p	MIMAT0017302	Celf2	0	0	0	1
rno-miR-380-3p	MIMAT0017302	Cend1	0	0	1	1
rno-miR-380-3p	MIMAT0017302	CENPBD1	0	0	0	1
rno-miR-380-3p	MIMAT0017302	Cenpw	0	0	1	0
rno-miR-380-3p	MIMAT0017302	Cenpi	0	0	1	0
rno-miR-380-3p	MIMAT0017302	Cep128	0	0	0	1
rno-miR-380-3p	MIMAT0017302	Cep135	0	0	1	0
rno-miR-380-3p	MIMAT0017302	Cep350	0	0	1	0
rno-miR-380-3p	MIMAT0017302	Cep76	0	0	1	0
rno-miR-380-3p	MIMAT0017302	Cep97	0	0	0	1
rno-miR-380-3p	MIMAT0017302	Cerk	0	0	1	0
rno-miR-380-3p	MIMAT0017302	Ces2a	0	0	1	0
rno-miR-380-3p	MIMAT0017302	Ces2e	0	0	1	0
rno-miR-380-3p	MIMAT0017302	Ces2j	0	0	1	0
rno-miR-380-3p	MIMAT0017302	Ces4a	0	0	1	0
rno-miR-380-3p	MIMAT0017302	Cfl2	0	0	1	0
rno-miR-380-3p	MIMAT0017302	Cggbp1	0	0	1	0
rno-miR-380-3p	MIMAT0017302	Chac2	0	0	1	0
rno-miR-380-3p	MIMAT0017302	Chadl	0	0	1	0
rno-miR-380-3p	MIMAT0017302	Champ1	0	0	1	0
rno-miR-380-3p	MIMAT0017302	Chd9	0	0	1	1
rno-miR-380-3p	MIMAT0017302	Chdh	0	0	0	1
rno-miR-380-3p	MIMAT0017302	Chfr	0	0	1	0
rno-miR-380-3p	MIMAT0017302	Chek1	0	0	1	0
rno-miR-380-3p	MIMAT0017302	Chi3l1	0	0	1	1
rno-miR-380-3p	MIMAT0017302	Chic1	0	0	0	1
rno-miR-380-3p	MIMAT0017302	Chm	0	0	1	0
rno-miR-380-3p	MIMAT0017302	Chka	0	0	1	0
rno-miR-380-3p	MIMAT0017302	Chmp1b	0	0	1	1
rno-miR-380-3p	MIMAT0017302	Chordc1	1	0	1	1
rno-miR-380-3p	MIMAT0017302	Chrm3	0	0	1	1
rno-miR-380-3p	MIMAT0017302	Chp1	0	0	1	0
rno-miR-380-3p	MIMAT0017302	Chrdl1	0	0	1	1
rno-miR-380-3p	MIMAT0017302	Chrna5	0	0	1	0
rno-miR-380-3p	MIMAT0017302	Chrna10	0	0	1	0
rno-miR-380-3p	MIMAT0017302	Chrna1	0	0	1	0
rno-miR-380-3p	MIMAT0017302	Chrne	0	0	0	1
rno-miR-380-3p	MIMAT0017302	Chst7	0	0	1	0
rno-miR-380-3p	MIMAT0017302	Chtop	0	0	1	0
rno-miR-380-3p	MIMAT0017302	Ciita	0	0	1	0
rno-miR-380-3p	MIMAT0017302	Cilp	0	0	1	0
rno-miR-380-3p	MIMAT0017302	Cinp	0	0	0	1
rno-miR-380-3p	MIMAT0017302	Cisd2	0	0	0	1
rno-miR-380-3p	MIMAT0017302	Cisd3	0	0	1	1
rno-miR-380-3p	MIMAT0017302	Cit	0	0	0	1
rno-miR-380-3p	MIMAT0017302	Clca1	0	0	1	0
rno-miR-380-3p	MIMAT0017302	Cited2	0	0	1	0
rno-miR-380-3p	MIMAT0017302	Clca2	0	0	1	0
rno-miR-380-3p	MIMAT0017302	Clcc1	0	0	1	0
rno-miR-380-3p	MIMAT0017302	Clcf1	1	0	1	1
rno-miR-380-3p	MIMAT0017302	Clcn2	0	0	1	0
rno-miR-380-3p	MIMAT0017302	Clcn4	0	0	1	0
rno-miR-380-3p	MIMAT0017302	Clcn3	0	0	1	1
rno-miR-380-3p	MIMAT0017302	Cldn19	0	0	1	0
rno-miR-380-3p	MIMAT0017302	Clcn5	0	0	0	1
rno-miR-380-3p	MIMAT0017302	Cldn23	0	0	1	0
rno-miR-380-3p	MIMAT0017302	Clec11a	0	0	1	0
rno-miR-380-3p	MIMAT0017302	Clec16a	0	0	1	0
rno-miR-380-3p	MIMAT0017302	Clec1a	0	0	1	0
rno-miR-380-3p	MIMAT0017302	Clec2h	0	0	1	0
rno-miR-380-3p	MIMAT0017302	Clec5a	0	0	1	1
rno-miR-380-3p	MIMAT0017302	Clec7a	0	0	1	0
rno-miR-380-3p	MIMAT0017302	Clic1	0	0	1	1
rno-miR-380-3p	MIMAT0017302	Clec9a	0	0	1	0
rno-miR-380-3p	MIMAT0017302	Clic4	0	0	0	1
rno-miR-380-3p	MIMAT0017302	Clic6	0	0	0	1
rno-miR-380-3p	MIMAT0017302	Clic5	0	0	1	1
rno-miR-380-3p	MIMAT0017302	Clmp	0	0	1	1
rno-miR-380-3p	MIMAT0017302	Clk2	0	0	1	0
rno-miR-380-3p	MIMAT0017302	Clnk	0	0	0	1
rno-miR-380-3p	MIMAT0017302	Clrn3	0	0	1	0
rno-miR-380-3p	MIMAT0017302	Clock	0	0	0	1
rno-miR-380-3p	MIMAT0017302	Cmah	0	0	1	0
rno-miR-380-3p	MIMAT0017302	Cmc1	0	0	0	1
rno-miR-380-3p	MIMAT0017302	Cmpk1	0	0	1	0
rno-miR-380-3p	MIMAT0017302	Cmpk2	0	0	1	0
rno-miR-380-3p	MIMAT0017302	Cmtm3	0	0	0	1
rno-miR-380-3p	MIMAT0017302	Cmtm4	0	0	1	1
rno-miR-380-3p	MIMAT0017302	Cnga2	0	0	1	1
rno-miR-380-3p	MIMAT0017302	Cnot1	0	0	0	1
rno-miR-380-3p	MIMAT0017302	Cnga4	0	0	1	1
rno-miR-380-3p	MIMAT0017302	Cngb3	0	0	0	1
rno-miR-380-3p	MIMAT0017302	Cnnm1	0	0	0	1
rno-miR-380-3p	MIMAT0017302	Cnot2	0	0	0	1
rno-miR-380-3p	MIMAT0017302	Cnot6l	0	0	1	0
rno-miR-380-3p	MIMAT0017302	Cnot7	0	0	1	0
rno-miR-380-3p	MIMAT0017302	Cnr1	0	0	1	0
rno-miR-380-3p	MIMAT0017302	Cnrip1	0	0	0	1
rno-miR-380-3p	MIMAT0017302	Cnst	0	0	1	0
rno-miR-380-3p	MIMAT0017302	Cntn1	0	0	0	1
rno-miR-380-3p	MIMAT0017302	Cntnap2	0	0	0	1
rno-miR-380-3p	MIMAT0017302	Coa5	0	0	1	0
rno-miR-380-3p	MIMAT0017302	Cobl	0	0	1	1
rno-miR-380-3p	MIMAT0017302	Cog1	0	0	0	1
rno-miR-380-3p	MIMAT0017302	Coil	0	0	1	0
rno-miR-380-3p	MIMAT0017302	Cog3	0	0	0	1
rno-miR-380-3p	MIMAT0017302	Col12a1	0	0	1	0
rno-miR-380-3p	MIMAT0017302	Col1a2	0	0	1	0
rno-miR-380-3p	MIMAT0017302	Col25a1	0	0	1	1
rno-miR-380-3p	MIMAT0017302	Col4a3bp	0	0	1	1
rno-miR-380-3p	MIMAT0017302	Col8a1	0	0	0	1
rno-miR-380-3p	MIMAT0017302	Col4a6	0	0	1	0
rno-miR-380-3p	MIMAT0017302	Col5a2	0	0	1	0
rno-miR-380-3p	MIMAT0017302	Col8a2	0	0	1	1
rno-miR-380-3p	MIMAT0017302	Col9a1	0	0	1	1
rno-miR-380-3p	MIMAT0017302	Comt	0	0	1	1
rno-miR-380-3p	MIMAT0017302	Colgalt2	0	0	0	1
rno-miR-380-3p	MIMAT0017302	Commd8	0	0	1	1
rno-miR-380-3p	MIMAT0017302	Coq4	0	0	1	0
rno-miR-380-3p	MIMAT0017302	Cops2	0	0	0	1
rno-miR-380-3p	MIMAT0017302	Cops7a	0	0	1	1
rno-miR-380-3p	MIMAT0017302	Coro1c	0	0	1	0
rno-miR-380-3p	MIMAT0017302	Coq6	0	0	1	0
rno-miR-380-3p	MIMAT0017302	Coro2b	0	0	1	0
rno-miR-380-3p	MIMAT0017302	Cox5a	0	0	0	1
rno-miR-380-3p	MIMAT0017302	Cox6b2	0	0	0	1
rno-miR-380-3p	MIMAT0017302	Cpa4	0	0	1	0
rno-miR-380-3p	MIMAT0017302	Cpe	0	0	0	1
rno-miR-380-3p	MIMAT0017302	Cpeb2	0	0	1	1
rno-miR-380-3p	MIMAT0017302	Cplx3	1	0	1	0
rno-miR-380-3p	MIMAT0017302	Cpsf2	0	0	1	1
rno-miR-380-3p	MIMAT0017302	Cpne8	0	0	1	1
rno-miR-380-3p	MIMAT0017302	Cpt1b	0	0	1	0
rno-miR-380-3p	MIMAT0017302	Cpsf6	0	0	1	0
rno-miR-380-3p	MIMAT0017302	Cpt1a	0	0	1	1
rno-miR-380-3p	MIMAT0017302	Crbn	0	0	1	0
rno-miR-380-3p	MIMAT0017302	Crb1	0	0	0	1
rno-miR-380-3p	MIMAT0017302	Creb1	0	0	0	1
rno-miR-380-3p	MIMAT0017302	Creg2	0	0	0	1
rno-miR-380-3p	MIMAT0017302	Crem	0	0	1	0
rno-miR-380-3p	MIMAT0017302	Crh	0	0	1	0
rno-miR-380-3p	MIMAT0017302	Crisp2	0	0	1	1
rno-miR-380-3p	MIMAT0017302	Crispld1	0	0	1	0
rno-miR-380-3p	MIMAT0017302	Crkl	0	0	0	1
rno-miR-380-3p	MIMAT0017302	Crispld2	0	0	1	0
rno-miR-380-3p	MIMAT0017302	Crot	0	0	1	0
rno-miR-380-3p	MIMAT0017302	Crp	0	0	0	1
rno-miR-380-3p	MIMAT0017302	Cryzl1	0	0	1	1
rno-miR-380-3p	MIMAT0017302	Csde1	0	0	1	0
rno-miR-380-3p	MIMAT0017302	Csgalnact1	0	0	1	0
rno-miR-380-3p	MIMAT0017302	Csf1r	0	0	1	0
rno-miR-380-3p	MIMAT0017302	Csgalnact2	0	0	1	1
rno-miR-380-3p	MIMAT0017302	Csmd1	0	0	1	1
rno-miR-380-3p	MIMAT0017302	Csn2	0	0	1	1
rno-miR-380-3p	MIMAT0017302	Csn1s1	0	0	1	0
rno-miR-380-3p	MIMAT0017302	Csn1s2b	0	0	1	0
rno-miR-380-3p	MIMAT0017302	Csrnp3	0	0	0	1
rno-miR-380-3p	MIMAT0017302	Cstf1	0	0	1	0
rno-miR-380-3p	MIMAT0017302	CST9	0	0	0	1
rno-miR-380-3p	MIMAT0017302	Cstf2	0	0	1	0
rno-miR-380-3p	MIMAT0017302	Cstf2t	0	0	1	1
rno-miR-380-3p	MIMAT0017302	CT62	0	0	0	1
rno-miR-380-3p	MIMAT0017302	Ctdnep1	0	0	0	1
rno-miR-380-3p	MIMAT0017302	Ctbs	0	0	0	1
rno-miR-380-3p	MIMAT0017302	Ctdsp1	0	0	1	0
rno-miR-380-3p	MIMAT0017302	Ctdspl	0	0	0	1
rno-miR-380-3p	MIMAT0017302	Ctdspl2	0	0	0	1
rno-miR-380-3p	MIMAT0017302	Ctla2a	0	0	1	0
rno-miR-380-3p	MIMAT0017302	Ctnna3	0	0	1	1
rno-miR-380-3p	MIMAT0017302	Ctps2	0	0	1	0
rno-miR-380-3p	MIMAT0017302	Ctsl1	0	0	1	0
rno-miR-380-3p	MIMAT0017302	Ctsb	0	0	1	1
rno-miR-380-3p	MIMAT0017302	Ctso	0	0	0	1
rno-miR-380-3p	MIMAT0017302	Ctsll3	0	0	1	0
rno-miR-380-3p	MIMAT0017302	Ctsw	0	0	1	0
rno-miR-380-3p	MIMAT0017302	Cttn	0	0	1	1
rno-miR-380-3p	MIMAT0017302	Cttnbp2nl	0	0	1	1
rno-miR-380-3p	MIMAT0017302	Cul3	0	0	1	0
rno-miR-380-3p	MIMAT0017302	Ctxn3	0	0	1	1
rno-miR-380-3p	MIMAT0017302	Cuedc1	0	0	0	1
rno-miR-380-3p	MIMAT0017302	Cul2	0	0	1	0
rno-miR-380-3p	MIMAT0017302	Cul4a	0	0	1	0
rno-miR-380-3p	MIMAT0017302	Cul4b	0	0	0	1
rno-miR-380-3p	MIMAT0017302	Cwc25	0	0	1	1
rno-miR-380-3p	MIMAT0017302	Cwf19l1	0	0	1	0
rno-miR-380-3p	MIMAT0017302	Cx3cl1	0	0	1	0
rno-miR-380-3p	MIMAT0017302	Cwf19l2	0	0	1	0
rno-miR-380-3p	MIMAT0017302	Cxadr	0	0	1	0
rno-miR-380-3p	MIMAT0017302	Cxcl10	0	0	1	1
rno-miR-380-3p	MIMAT0017302	Cxcl12	0	0	1	0
rno-miR-380-3p	MIMAT0017302	Cxcl9	0	0	1	0
rno-miR-380-3p	MIMAT0017302	Cxcl13	0	0	1	0
rno-miR-380-3p	MIMAT0017302	CXorf66	0	0	0	1
rno-miR-380-3p	MIMAT0017302	Cyb5b	0	0	1	1
rno-miR-380-3p	MIMAT0017302	Cyb5r3	0	0	1	1
rno-miR-380-3p	MIMAT0017302	Cygb	0	0	1	0
rno-miR-380-3p	MIMAT0017302	Cybrd1	0	0	1	0
rno-miR-380-3p	MIMAT0017302	Cycs	0	0	1	0
rno-miR-380-3p	MIMAT0017302	Cyp1a1	0	0	1	1
rno-miR-380-3p	MIMAT0017302	Cyp26a1	0	0	1	0
rno-miR-380-3p	MIMAT0017302	Cyp2j10	0	0	1	0
rno-miR-380-3p	MIMAT0017302	Cyp2c22	0	0	1	0
rno-miR-380-3p	MIMAT0017302	Cyp2j3	0	0	1	0
rno-miR-380-3p	MIMAT0017302	Cyp2j4	0	0	1	0
rno-miR-380-3p	MIMAT0017302	Cyp2s1	0	0	1	0
rno-miR-380-3p	MIMAT0017302	Cyp4a3	0	0	1	0
rno-miR-380-3p	MIMAT0017302	Cyp4b1	0	0	1	0
rno-miR-380-3p	MIMAT0017302	Cyp4f1	0	0	1	0
rno-miR-380-3p	MIMAT0017302	Cyp4f18	0	0	1	0
rno-miR-380-3p	MIMAT0017302	Cyp4v3	0	0	1	0
rno-miR-380-3p	MIMAT0017302	Cyp51	0	0	1	0
rno-miR-380-3p	MIMAT0017302	Cyp7a1	0	0	1	0
rno-miR-380-3p	MIMAT0017302	Cys1	0	0	1	0
rno-miR-380-3p	MIMAT0017302	Cyth3	0	0	1	1
rno-miR-380-3p	MIMAT0017302	Cyyr1	0	0	1	0
rno-miR-380-3p	MIMAT0017302	Dab2	0	0	1	0
rno-miR-380-3p	MIMAT0017302	Daam1	0	0	1	0
rno-miR-380-3p	MIMAT0017302	Dach1	0	0	0	1
rno-miR-380-3p	MIMAT0017302	Dact2	0	0	1	0
rno-miR-380-3p	MIMAT0017302	Dagla	0	0	1	0
rno-miR-380-3p	MIMAT0017302	Dap	0	0	1	1
rno-miR-380-3p	MIMAT0017302	Dapp1	0	0	1	0
rno-miR-380-3p	MIMAT0017302	Dbx2	0	0	0	1
rno-miR-380-3p	MIMAT0017302	Dazl	0	0	1	0
rno-miR-380-3p	MIMAT0017302	Dcaf12	0	0	1	0
rno-miR-380-3p	MIMAT0017302	DCAF12L1	0	0	0	1
rno-miR-380-3p	MIMAT0017302	Dcaf12l2	0	0	0	1
rno-miR-380-3p	MIMAT0017302	Dcaf7	0	0	1	0
rno-miR-380-3p	MIMAT0017302	Dcakd	0	0	1	1
rno-miR-380-3p	MIMAT0017302	Dcdc2	0	0	1	0
rno-miR-380-3p	MIMAT0017302	Dclk1	0	0	1	1
rno-miR-380-3p	MIMAT0017302	Dck	0	0	1	1
rno-miR-380-3p	MIMAT0017302	Dctn2	0	0	1	0
rno-miR-380-3p	MIMAT0017302	Dclk2	0	0	1	1
rno-miR-380-3p	MIMAT0017302	Dclre1b	0	0	1	0
rno-miR-380-3p	MIMAT0017302	Dclre1c	0	0	0	1
rno-miR-380-3p	MIMAT0017302	Dctn3	0	0	1	0
rno-miR-380-3p	MIMAT0017302	Dctn5	0	0	1	0
rno-miR-380-3p	MIMAT0017302	Dcun1d3	0	0	0	1
rno-miR-380-3p	MIMAT0017302	Dcun1d4	0	0	1	0
rno-miR-380-3p	MIMAT0017302	Dcx	0	0	1	1
rno-miR-380-3p	MIMAT0017302	Dda1	0	0	1	0
rno-miR-380-3p	MIMAT0017302	Ddi2	0	0	1	1
rno-miR-380-3p	MIMAT0017302	Ddhd2	0	0	1	0
rno-miR-380-3p	MIMAT0017302	Ddr1	0	0	0	1
rno-miR-380-3p	MIMAT0017302	Ddrgk1	0	0	1	0
rno-miR-380-3p	MIMAT0017302	Ddr2	0	0	0	1
rno-miR-380-3p	MIMAT0017302	Ddx19a	0	0	1	0
rno-miR-380-3p	MIMAT0017302	Ddx19b	0	0	1	0
rno-miR-380-3p	MIMAT0017302	Ddx20	0	0	0	1
rno-miR-380-3p	MIMAT0017302	Ddx26b	0	0	1	0
rno-miR-380-3p	MIMAT0017302	Ddx42	0	0	1	1
rno-miR-380-3p	MIMAT0017302	Ddx5	0	0	1	0
rno-miR-380-3p	MIMAT0017302	Ddx58	0	0	1	0
rno-miR-380-3p	MIMAT0017302	Ddx52	0	0	0	1
rno-miR-380-3p	MIMAT0017302	Dedd	0	0	0	1
rno-miR-380-3p	MIMAT0017302	Dennd1b	0	0	1	0
rno-miR-380-3p	MIMAT0017302	Dennd2c	0	0	1	1
rno-miR-380-3p	MIMAT0017302	Dennd5b	0	0	0	1
rno-miR-380-3p	MIMAT0017302	Depdc5	0	0	1	0
rno-miR-380-3p	MIMAT0017302	Denr	0	0	0	1
rno-miR-380-3p	MIMAT0017302	Dffb	0	0	1	0
rno-miR-380-3p	MIMAT0017302	Dfna5	0	0	1	0
rno-miR-380-3p	MIMAT0017302	Dgcr8	0	0	1	0
rno-miR-380-3p	MIMAT0017302	Dgkb	0	0	1	1
rno-miR-380-3p	MIMAT0017302	Dgkd	0	0	1	1
rno-miR-380-3p	MIMAT0017302	Dhrs1	0	0	1	0
rno-miR-380-3p	MIMAT0017302	Dgkg	0	0	0	1
rno-miR-380-3p	MIMAT0017302	Dgki	0	0	0	1
rno-miR-380-3p	MIMAT0017302	Dhrs11	0	0	1	0
rno-miR-380-3p	MIMAT0017302	Dhx33	0	0	0	1
rno-miR-380-3p	MIMAT0017302	Dhx35	0	0	1	0
rno-miR-380-3p	MIMAT0017302	Dhx40	0	0	0	1
rno-miR-380-3p	MIMAT0017302	Dicer1	0	0	0	1
rno-miR-380-3p	MIMAT0017302	Diexf	0	0	1	0
rno-miR-380-3p	MIMAT0017302	Dimt1	0	0	0	1
rno-miR-380-3p	MIMAT0017302	Dirc2	0	0	1	1
rno-miR-380-3p	MIMAT0017302	Dis3	0	0	1	0
rno-miR-380-3p	MIMAT0017302	DKFZP434E1119	0	0	0	1
rno-miR-380-3p	MIMAT0017302	Dixdc1	0	0	1	1
rno-miR-380-3p	MIMAT0017302	Dld	0	0	1	1
rno-miR-380-3p	MIMAT0017302	Dkk2	0	0	0	1
rno-miR-380-3p	MIMAT0017302	Dlec1	0	0	0	1
rno-miR-380-3p	MIMAT0017302	Dlg4	0	0	1	0
rno-miR-380-3p	MIMAT0017302	Dleu7	0	0	1	0
rno-miR-380-3p	MIMAT0017302	Dlg5	0	0	1	0
rno-miR-380-3p	MIMAT0017302	Dll3	0	0	0	1
rno-miR-380-3p	MIMAT0017302	Dll4	0	0	1	0
rno-miR-380-3p	MIMAT0017302	Dmbx1	0	0	1	0
rno-miR-380-3p	MIMAT0017302	Dmgdh	0	0	0	1
rno-miR-380-3p	MIMAT0017302	Dmrt2	0	0	1	0
rno-miR-380-3p	MIMAT0017302	Dmrta1	0	0	1	0
rno-miR-380-3p	MIMAT0017302	Dmrtc2	0	0	1	1
rno-miR-380-3p	MIMAT0017302	Dmtf1	0	0	1	1
rno-miR-380-3p	MIMAT0017302	Dnaaf2	0	0	1	0
rno-miR-380-3p	MIMAT0017302	Dmtn	0	0	1	0
rno-miR-380-3p	MIMAT0017302	Dmxl1	0	0	1	0
rno-miR-380-3p	MIMAT0017302	Dnah5	0	0	0	1
rno-miR-380-3p	MIMAT0017302	Dnajb12	0	0	1	0
rno-miR-380-3p	MIMAT0017302	Dnajb2	0	0	1	1
rno-miR-380-3p	MIMAT0017302	Dnajb4	0	0	0	1
rno-miR-380-3p	MIMAT0017302	Dnajc15	0	0	0	1
rno-miR-380-3p	MIMAT0017302	Dnajc13	0	0	1	0
rno-miR-380-3p	MIMAT0017302	Dnajc27	0	0	1	1
rno-miR-380-3p	MIMAT0017302	Dnajc5	0	0	0	1
rno-miR-380-3p	MIMAT0017302	Dnali1	0	0	1	0
rno-miR-380-3p	MIMAT0017302	Dnajc5b	0	0	1	1
rno-miR-380-3p	MIMAT0017302	Dnm3	0	0	0	1
rno-miR-380-3p	MIMAT0017302	Dnm2	0	0	1	0
rno-miR-380-3p	MIMAT0017302	Dnmbp	0	0	1	0
rno-miR-380-3p	MIMAT0017302	Dnttip1	0	0	1	0
rno-miR-380-3p	MIMAT0017302	Dock1	0	0	1	0
rno-miR-380-3p	MIMAT0017302	Dock3	0	0	1	1
rno-miR-380-3p	MIMAT0017302	Dock5	0	0	1	0
rno-miR-380-3p	MIMAT0017302	Dock9	0	0	1	1
rno-miR-380-3p	MIMAT0017302	Dock6	0	0	1	0
rno-miR-380-3p	MIMAT0017302	Dpcd	0	0	1	0
rno-miR-380-3p	MIMAT0017302	Dph6	0	0	1	0
rno-miR-380-3p	MIMAT0017302	Dpf2	0	0	1	0
rno-miR-380-3p	MIMAT0017302	Dpm1	0	0	1	0
rno-miR-380-3p	MIMAT0017302	Dpp4	0	0	1	1
rno-miR-380-3p	MIMAT0017302	Dpp8	0	0	1	0
rno-miR-380-3p	MIMAT0017302	Dpy19l4	0	0	0	1
rno-miR-380-3p	MIMAT0017302	Dpp9	0	0	1	1
rno-miR-380-3p	MIMAT0017302	Dpysl2	0	0	1	0
rno-miR-380-3p	MIMAT0017302	Dpy30	0	0	1	0
rno-miR-380-3p	MIMAT0017302	Draxin	0	0	0	1
rno-miR-380-3p	MIMAT0017302	Drp2	0	0	0	1
rno-miR-380-3p	MIMAT0017302	Dsc1	0	0	0	1
rno-miR-380-3p	MIMAT0017302	Dscr3	0	0	0	1
rno-miR-380-3p	MIMAT0017302	Dsg1	0	0	1	1
rno-miR-380-3p	MIMAT0017302	Dsg2	0	0	0	1
rno-miR-380-3p	MIMAT0017302	Dstn	0	0	1	1
rno-miR-380-3p	MIMAT0017302	Dst	0	0	1	1
rno-miR-380-3p	MIMAT0017302	Dtl	0	0	1	0
rno-miR-380-3p	MIMAT0017302	Dstnl1	0	0	1	0
rno-miR-380-3p	MIMAT0017302	Dstyk	0	0	1	0
rno-miR-380-3p	MIMAT0017302	Dtna	0	0	0	1
rno-miR-380-3p	MIMAT0017302	Dtnb	0	0	1	0
rno-miR-380-3p	MIMAT0017302	Dtwd1	0	0	1	0
rno-miR-380-3p	MIMAT0017302	Dtwd2	0	0	1	0
rno-miR-380-3p	MIMAT0017302	Dus4l	0	0	1	0
rno-miR-380-3p	MIMAT0017302	Dusp18	0	0	1	1
rno-miR-380-3p	MIMAT0017302	Dusp4	0	0	0	1
rno-miR-380-3p	MIMAT0017302	Dusp7	0	0	0	1
rno-miR-380-3p	MIMAT0017302	Dusp5	0	0	1	0
rno-miR-380-3p	MIMAT0017302	Dync1i1	0	0	1	0
rno-miR-380-3p	MIMAT0017302	Dynll1	0	0	1	0
rno-miR-380-3p	MIMAT0017302	Dynll2	0	0	1	0
rno-miR-380-3p	MIMAT0017302	Dyrk1a	0	0	1	0
rno-miR-380-3p	MIMAT0017302	Dyrk2	0	0	1	0
rno-miR-380-3p	MIMAT0017302	E2f1	0	0	1	0
rno-miR-380-3p	MIMAT0017302	E2f7	0	0	0	1
rno-miR-380-3p	MIMAT0017302	Ebf2	0	0	1	0
rno-miR-380-3p	MIMAT0017302	Ebf3	0	0	1	0
rno-miR-380-3p	MIMAT0017302	Echdc1	0	0	1	0
rno-miR-380-3p	MIMAT0017302	Ect2	0	0	1	0
rno-miR-380-3p	MIMAT0017302	Edem3	0	0	0	1
rno-miR-380-3p	MIMAT0017302	Edil3	0	0	0	1
rno-miR-380-3p	MIMAT0017302	Ednra	0	0	1	0
rno-miR-380-3p	MIMAT0017302	Ednrb	0	0	0	1
rno-miR-380-3p	MIMAT0017302	Eea1	0	0	1	0
rno-miR-380-3p	MIMAT0017302	Efcab1	0	0	1	0
rno-miR-380-3p	MIMAT0017302	Efcab11	0	0	1	0
rno-miR-380-3p	MIMAT0017302	Efcab14	0	0	1	1
rno-miR-380-3p	MIMAT0017302	Efcab3	1	0	1	1
rno-miR-380-3p	MIMAT0017302	Egf	0	0	1	0
rno-miR-380-3p	MIMAT0017302	Efcab7	0	0	1	1
rno-miR-380-3p	MIMAT0017302	Efhd2	0	0	1	0
rno-miR-380-3p	MIMAT0017302	EGF	0	0	0	1
rno-miR-380-3p	MIMAT0017302	Egfl6	1	0	1	0
rno-miR-380-3p	MIMAT0017302	Egfr	0	0	0	1
rno-miR-380-3p	MIMAT0017302	Ehbp1	0	0	1	0
rno-miR-380-3p	MIMAT0017302	Ehd2	0	0	0	1
rno-miR-380-3p	MIMAT0017302	Ehd4	0	0	1	0
rno-miR-380-3p	MIMAT0017302	Ehhadh	0	0	1	0
rno-miR-380-3p	MIMAT0017302	Eid2b	0	0	1	0
rno-miR-380-3p	MIMAT0017302	Eif1ax	0	0	1	0
rno-miR-380-3p	MIMAT0017302	Eif2ak2	0	0	1	0
rno-miR-380-3p	MIMAT0017302	Eif2ak3	0	0	1	1
rno-miR-380-3p	MIMAT0017302	Eif2s2	0	0	0	1
rno-miR-380-3p	MIMAT0017302	Eif2s3x	0	0	1	0
rno-miR-380-3p	MIMAT0017302	Eif2s3	1	0	0	1
rno-miR-380-3p	MIMAT0017302	Eif4e	1	0	1	1
rno-miR-380-3p	MIMAT0017302	Eif4b	0	0	1	1
rno-miR-380-3p	MIMAT0017302	Eif4enif1	0	0	1	0
rno-miR-380-3p	MIMAT0017302	Eif4e3	0	0	1	0
rno-miR-380-3p	MIMAT0017302	Eif4ebp2	0	0	1	0
rno-miR-380-3p	MIMAT0017302	Eif5	0	0	1	0
rno-miR-380-3p	MIMAT0017302	Eif5a2	0	0	1	0
rno-miR-380-3p	MIMAT0017302	Elavl1	0	0	1	0
rno-miR-380-3p	MIMAT0017302	Elf1	0	0	1	0
rno-miR-380-3p	MIMAT0017302	Elk1	0	0	0	1
rno-miR-380-3p	MIMAT0017302	Elk3	0	0	1	1
rno-miR-380-3p	MIMAT0017302	Elk4	0	0	1	1
rno-miR-380-3p	MIMAT0017302	Elmod2	0	0	1	0
rno-miR-380-3p	MIMAT0017302	Ell2	0	0	1	1
rno-miR-380-3p	MIMAT0017302	Elmo2	0	0	1	0
rno-miR-380-3p	MIMAT0017302	Elmod1	0	0	1	1
rno-miR-380-3p	MIMAT0017302	Elp6	0	0	1	0
rno-miR-380-3p	MIMAT0017302	Elovl2	0	0	1	0
rno-miR-380-3p	MIMAT0017302	ELTD1	0	0	0	1
rno-miR-380-3p	MIMAT0017302	Eltd1	0	0	1	0
rno-miR-380-3p	MIMAT0017302	Emb	0	0	0	1
rno-miR-380-3p	MIMAT0017302	Emc1	0	0	1	0
rno-miR-380-3p	MIMAT0017302	Emcn	0	0	1	0
rno-miR-380-3p	MIMAT0017302	Emg1	0	0	1	0
rno-miR-380-3p	MIMAT0017302	Eml4	0	0	1	0
rno-miR-380-3p	MIMAT0017302	Emp1	0	0	1	1
rno-miR-380-3p	MIMAT0017302	Enah	0	0	0	1
rno-miR-380-3p	MIMAT0017302	Enox1	0	0	1	0
rno-miR-380-3p	MIMAT0017302	Enc1	0	0	0	1
rno-miR-380-3p	MIMAT0017302	Enox2	0	0	0	1
rno-miR-380-3p	MIMAT0017302	Entpd1	0	0	0	1
rno-miR-380-3p	MIMAT0017302	Entpd2	0	0	1	0
rno-miR-380-3p	MIMAT0017302	Entpd7	0	0	0	1
rno-miR-380-3p	MIMAT0017302	Eny2	0	0	1	1
rno-miR-380-3p	MIMAT0017302	Ep400	0	0	1	0
rno-miR-380-3p	MIMAT0017302	Epb4.1l5	0	0	1	0
rno-miR-380-3p	MIMAT0017302	Epb41l3	0	0	1	0
rno-miR-380-3p	MIMAT0017302	Epha3	0	0	0	1
rno-miR-380-3p	MIMAT0017302	Epha4	0	0	1	0
rno-miR-380-3p	MIMAT0017302	Epha5	0	0	1	1
rno-miR-380-3p	MIMAT0017302	Epha7	0	0	0	1
rno-miR-380-3p	MIMAT0017302	Epm2aip1	0	0	0	1
rno-miR-380-3p	MIMAT0017302	Ephx1	1	0	1	1
rno-miR-380-3p	MIMAT0017302	Eps15	0	0	0	1
rno-miR-380-3p	MIMAT0017302	Epn2	0	0	1	0
rno-miR-380-3p	MIMAT0017302	Eps8	0	0	1	0
rno-miR-380-3p	MIMAT0017302	Eps8l1	0	0	1	0
rno-miR-380-3p	MIMAT0017302	Eps8l2	0	0	1	0
rno-miR-380-3p	MIMAT0017302	Eral1	0	0	1	0
rno-miR-380-3p	MIMAT0017302	Erap1	0	0	0	1
rno-miR-380-3p	MIMAT0017302	Erbb4	0	0	0	1
rno-miR-380-3p	MIMAT0017302	Erc1	0	0	0	1
rno-miR-380-3p	MIMAT0017302	Ercc2	0	0	1	0
rno-miR-380-3p	MIMAT0017302	Ercc6l	0	0	0	1
rno-miR-380-3p	MIMAT0017302	Erg	0	0	1	0
rno-miR-380-3p	MIMAT0017302	Ergic2	0	0	1	0
rno-miR-380-3p	MIMAT0017302	Ermp1	0	0	1	0
rno-miR-380-3p	MIMAT0017302	Errfi1	0	0	1	1
rno-miR-380-3p	MIMAT0017302	Esam	0	0	1	0
rno-miR-380-3p	MIMAT0017302	Espl1	0	0	1	0
rno-miR-380-3p	MIMAT0017302	Esm1	0	0	1	1
rno-miR-380-3p	MIMAT0017302	Esrp2	0	0	1	1
rno-miR-380-3p	MIMAT0017302	Esr1	0	0	0	1
rno-miR-380-3p	MIMAT0017302	Esrrg	0	0	1	1
rno-miR-380-3p	MIMAT0017302	Etv1	0	0	1	0
rno-miR-380-3p	MIMAT0017302	Esyt3	0	0	1	1
rno-miR-380-3p	MIMAT0017302	Etf1	0	0	0	1
rno-miR-380-3p	MIMAT0017302	Etl4	0	0	1	0
rno-miR-380-3p	MIMAT0017302	Etv5	1	0	1	1
rno-miR-380-3p	MIMAT0017302	Evc	0	0	1	0
rno-miR-380-3p	MIMAT0017302	Evi2b	1	0	0	1
rno-miR-380-3p	MIMAT0017302	Evi2a	0	0	1	0
rno-miR-380-3p	MIMAT0017302	Evi5	0	0	0	1
rno-miR-380-3p	MIMAT0017302	Exo1	0	0	1	0
rno-miR-380-3p	MIMAT0017302	Exoc2	0	0	0	1
rno-miR-380-3p	MIMAT0017302	Exoc5	0	0	1	1
rno-miR-380-3p	MIMAT0017302	Exoc6	0	0	0	1
rno-miR-380-3p	MIMAT0017302	Exoc8	0	0	1	0
rno-miR-380-3p	MIMAT0017302	Exoc6b	0	0	1	1
rno-miR-380-3p	MIMAT0017302	Exosc4	0	0	1	0
rno-miR-380-3p	MIMAT0017302	Exosc3	0	0	0	1
rno-miR-380-3p	MIMAT0017302	Eya1	0	0	1	1
rno-miR-380-3p	MIMAT0017302	Eya4	0	0	0	1
rno-miR-380-3p	MIMAT0017302	Ezr	0	0	1	0
rno-miR-380-3p	MIMAT0017302	Ezh1	0	0	1	0
rno-miR-380-3p	MIMAT0017302	F8	1	0	1	0
rno-miR-380-3p	MIMAT0017302	Fa2h	1	0	1	1
rno-miR-380-3p	MIMAT0017302	Faah	0	0	1	0
rno-miR-380-3p	MIMAT0017302	Fam104a	0	0	1	0
rno-miR-380-3p	MIMAT0017302	Fabp5	0	0	0	1
rno-miR-380-3p	MIMAT0017302	Fam105b	0	0	1	0
rno-miR-380-3p	MIMAT0017302	Fam107a	0	0	1	0
rno-miR-380-3p	MIMAT0017302	Fam114a1	0	0	1	1
rno-miR-380-3p	MIMAT0017302	Fam118a	0	0	1	1
rno-miR-380-3p	MIMAT0017302	FAM120C	0	0	1	0
rno-miR-380-3p	MIMAT0017302	Fam118b	0	0	1	0
rno-miR-380-3p	MIMAT0017302	Fam120b	0	0	1	0
rno-miR-380-3p	MIMAT0017302	Fam122b	1	0	1	1
rno-miR-380-3p	MIMAT0017302	Fam124a	0	0	0	1
rno-miR-380-3p	MIMAT0017302	Fam131b	0	0	1	0
rno-miR-380-3p	MIMAT0017302	Fam126b	0	0	1	1
rno-miR-380-3p	MIMAT0017302	Fam134c	0	0	1	0
rno-miR-380-3p	MIMAT0017302	Fam133b	0	0	1	0
rno-miR-380-3p	MIMAT0017302	Fam136a	0	0	1	0
rno-miR-380-3p	MIMAT0017302	Fam13b	0	0	1	0
rno-miR-380-3p	MIMAT0017302	Fam149a	0	0	1	0
rno-miR-380-3p	MIMAT0017302	Fam150b	0	0	1	0
rno-miR-380-3p	MIMAT0017302	Fam154b	0	0	1	0
rno-miR-380-3p	MIMAT0017302	Fam155a	0	0	0	1
rno-miR-380-3p	MIMAT0017302	Fam163a	0	0	1	0
rno-miR-380-3p	MIMAT0017302	Fam167a	0	0	1	0
rno-miR-380-3p	MIMAT0017302	Fam168a	0	0	0	1
rno-miR-380-3p	MIMAT0017302	Fam169a	0	0	1	0
rno-miR-380-3p	MIMAT0017302	Fam175b	0	0	1	0
rno-miR-380-3p	MIMAT0017302	Fam177b	0	0	0	1
rno-miR-380-3p	MIMAT0017302	Fam180a	0	0	1	0
rno-miR-380-3p	MIMAT0017302	Fam180b	0	0	0	1
rno-miR-380-3p	MIMAT0017302	Fam181b	0	0	0	1
rno-miR-380-3p	MIMAT0017302	Fam188a	0	0	1	1
rno-miR-380-3p	MIMAT0017302	Fam189a1	0	0	1	1
rno-miR-380-3p	MIMAT0017302	Fam198a	0	0	0	1
rno-miR-380-3p	MIMAT0017302	Fam196a	0	0	1	0
rno-miR-380-3p	MIMAT0017302	Fam196b	0	0	0	1
rno-miR-380-3p	MIMAT0017302	Fam198b	0	0	0	1
rno-miR-380-3p	MIMAT0017302	Fam19a1	0	0	0	1
rno-miR-380-3p	MIMAT0017302	Fam19a2	0	0	1	1
rno-miR-380-3p	MIMAT0017302	Fam204a	0	0	1	0
rno-miR-380-3p	MIMAT0017302	Fam208b	0	0	0	1
rno-miR-380-3p	MIMAT0017302	Fam208a	0	0	1	1
rno-miR-380-3p	MIMAT0017302	Fam20b	0	0	1	1
rno-miR-380-3p	MIMAT0017302	Fam20a	0	0	0	1
rno-miR-380-3p	MIMAT0017302	Fam210a	1	0	1	0
rno-miR-380-3p	MIMAT0017302	Fam214a	0	0	1	1
rno-miR-380-3p	MIMAT0017302	Fam212b	0	0	1	0
rno-miR-380-3p	MIMAT0017302	Fam217b	0	0	0	1
rno-miR-380-3p	MIMAT0017302	Fam26e	0	0	1	0
rno-miR-380-3p	MIMAT0017302	Fam227a	0	0	1	1
rno-miR-380-3p	MIMAT0017302	Fam46a	0	0	0	1
rno-miR-380-3p	MIMAT0017302	Fam45a	0	0	1	0
rno-miR-380-3p	MIMAT0017302	Fam47e	0	0	0	1
rno-miR-380-3p	MIMAT0017302	FAM47E-STBD1	0	0	0	1
rno-miR-380-3p	MIMAT0017302	Fam53b	0	0	1	0
rno-miR-380-3p	MIMAT0017302	Fam57a	0	0	1	0
rno-miR-380-3p	MIMAT0017302	Fam5c	0	0	1	0
rno-miR-380-3p	MIMAT0017302	Fam60a	0	0	1	0
rno-miR-380-3p	MIMAT0017302	Fam69a	0	0	1	0
rno-miR-380-3p	MIMAT0017302	Fam71f2	0	0	1	0
rno-miR-380-3p	MIMAT0017302	Fam76b	0	0	1	0
rno-miR-380-3p	MIMAT0017302	Fam81a	0	0	1	0
rno-miR-380-3p	MIMAT0017302	Fam8a1	0	0	1	0
rno-miR-380-3p	MIMAT0017302	Fancc	0	0	1	0
rno-miR-380-3p	MIMAT0017302	Fancl	0	0	1	0
rno-miR-380-3p	MIMAT0017302	Far1	0	0	0	1
rno-miR-380-3p	MIMAT0017302	Faslg	0	0	1	1
rno-miR-380-3p	MIMAT0017302	Fat3	0	0	0	1
rno-miR-380-3p	MIMAT0017302	Fbln7	0	0	0	1
rno-miR-380-3p	MIMAT0017302	Faxdc2	0	0	1	0
rno-miR-380-3p	MIMAT0017302	Fbrsl1	0	0	1	1
rno-miR-380-3p	MIMAT0017302	Fbxl18	0	0	0	1
rno-miR-380-3p	MIMAT0017302	Fbxl3	0	0	1	0
rno-miR-380-3p	MIMAT0017302	Fbxl22	0	0	1	0
rno-miR-380-3p	MIMAT0017302	Fbxl4	0	0	1	0
rno-miR-380-3p	MIMAT0017302	Fbxo17	0	0	1	0
rno-miR-380-3p	MIMAT0017302	Fbxo28	0	0	0	1
rno-miR-380-3p	MIMAT0017302	Fbxo3	0	0	1	1
rno-miR-380-3p	MIMAT0017302	Fbxo33	0	0	1	1
rno-miR-380-3p	MIMAT0017302	Fcamr	0	0	0	1
rno-miR-380-3p	MIMAT0017302	Fbxo4	0	0	1	0
rno-miR-380-3p	MIMAT0017302	Fbxo45	0	0	0	1
rno-miR-380-3p	MIMAT0017302	Fcer2	0	0	1	0
rno-miR-380-3p	MIMAT0017302	Fchsd2	0	0	1	0
rno-miR-380-3p	MIMAT0017302	Fem1c	1	0	1	1
rno-miR-380-3p	MIMAT0017302	Fermt1	0	0	1	0
rno-miR-380-3p	MIMAT0017302	Fert2	0	0	1	0
rno-miR-380-3p	MIMAT0017302	Fermt2	0	0	1	0
rno-miR-380-3p	MIMAT0017302	Fezf1	0	0	1	0
rno-miR-380-3p	MIMAT0017302	Ffar4	0	0	0	1
rno-miR-380-3p	MIMAT0017302	Fgd2	0	0	1	0
rno-miR-380-3p	MIMAT0017302	Fgd4	0	0	1	1
rno-miR-380-3p	MIMAT0017302	Fgd5	0	0	1	0
rno-miR-380-3p	MIMAT0017302	Fgfr1op2	0	0	1	0
rno-miR-380-3p	MIMAT0017302	Fgf12	0	0	0	1
rno-miR-380-3p	MIMAT0017302	Fgfr3	0	0	1	0
rno-miR-380-3p	MIMAT0017302	Fgg	0	0	1	1
rno-miR-380-3p	MIMAT0017302	Fign	0	0	0	1
rno-miR-380-3p	MIMAT0017302	Fitm2	0	0	1	0
rno-miR-380-3p	MIMAT0017302	Fignl1	0	0	1	1
rno-miR-380-3p	MIMAT0017302	Fkbp5	0	0	1	1
rno-miR-380-3p	MIMAT0017302	Fkbp1a	1	0	1	1
rno-miR-380-3p	MIMAT0017302	Fktn	0	0	1	1
rno-miR-380-3p	MIMAT0017302	Fkbp7	0	0	0	1
rno-miR-380-3p	MIMAT0017302	Fkbp9	0	0	1	1
rno-miR-380-3p	MIMAT0017302	Flrt1	0	0	1	0
rno-miR-380-3p	MIMAT0017302	Flad1	0	0	1	0
rno-miR-380-3p	MIMAT0017302	Flot2	0	0	1	0
rno-miR-380-3p	MIMAT0017302	Flt4	0	0	1	0
rno-miR-380-3p	MIMAT0017302	Fmn1	0	0	1	1
rno-miR-380-3p	MIMAT0017302	Fmnl1	0	0	1	0
rno-miR-380-3p	MIMAT0017302	Fmr1	0	0	1	1
rno-miR-380-3p	MIMAT0017302	Fmnl3	0	0	0	1
rno-miR-380-3p	MIMAT0017302	Fn3krp	0	0	1	0
rno-miR-380-3p	MIMAT0017302	Fndc3b	0	0	0	1
rno-miR-380-3p	MIMAT0017302	Fnbp1l	0	0	0	1
rno-miR-380-3p	MIMAT0017302	Focad	0	0	0	1
rno-miR-380-3p	MIMAT0017302	Fosb	0	0	1	0
rno-miR-380-3p	MIMAT0017302	Fosl2	0	0	0	1
rno-miR-380-3p	MIMAT0017302	Foxa1	1	0	1	0
rno-miR-380-3p	MIMAT0017302	Foxj3	0	0	1	1
rno-miR-380-3p	MIMAT0017302	Foxk2	0	0	1	1
rno-miR-380-3p	MIMAT0017302	Foxp1	0	0	0	1
rno-miR-380-3p	MIMAT0017302	Foxn3	0	0	0	1
rno-miR-380-3p	MIMAT0017302	Foxn4	0	0	1	0
rno-miR-380-3p	MIMAT0017302	Foxq1	0	0	1	0
rno-miR-380-3p	MIMAT0017302	Fpr2	0	0	1	0
rno-miR-380-3p	MIMAT0017302	Frk	0	0	0	1
rno-miR-380-3p	MIMAT0017302	Frmd5	0	0	0	1
rno-miR-380-3p	MIMAT0017302	Frmd6	0	0	1	0
rno-miR-380-3p	MIMAT0017302	Frmd8	0	0	1	0
rno-miR-380-3p	MIMAT0017302	Frmpd3	0	0	0	1
rno-miR-380-3p	MIMAT0017302	Frrs1	0	0	0	1
rno-miR-380-3p	MIMAT0017302	Frs2	0	0	1	1
rno-miR-380-3p	MIMAT0017302	Fryl	0	0	0	1
rno-miR-380-3p	MIMAT0017302	Fshr	0	0	0	1
rno-miR-380-3p	MIMAT0017302	Fsbp	0	0	0	1
rno-miR-380-3p	MIMAT0017302	Fubp1	0	0	0	1
rno-miR-380-3p	MIMAT0017302	Fut10	0	0	0	1
rno-miR-380-3p	MIMAT0017302	Fut2	0	0	1	0
rno-miR-380-3p	MIMAT0017302	Fut9	0	0	0	1
rno-miR-380-3p	MIMAT0017302	Fv1	0	0	1	0
rno-miR-380-3p	MIMAT0017302	Fxr1	0	0	0	1
rno-miR-380-3p	MIMAT0017302	Fzd3	0	0	0	1
rno-miR-380-3p	MIMAT0017302	Fzd8	0	0	0	1
rno-miR-380-3p	MIMAT0017302	G2e3	0	0	1	1
rno-miR-380-3p	MIMAT0017302	G3bp1	0	0	1	0
rno-miR-380-3p	MIMAT0017302	G6pc	0	0	1	1
rno-miR-380-3p	MIMAT0017302	G4	0	0	1	0
rno-miR-380-3p	MIMAT0017302	G6pd	0	0	1	0
rno-miR-380-3p	MIMAT0017302	Gabpa	0	0	1	1
rno-miR-380-3p	MIMAT0017302	Gabbr1	0	0	1	0
rno-miR-380-3p	MIMAT0017302	Gabra1	0	0	1	1
rno-miR-380-3p	MIMAT0017302	Gabra5	0	0	1	0
rno-miR-380-3p	MIMAT0017302	Gabra2	0	0	0	1
rno-miR-380-3p	MIMAT0017302	Gabra4	0	0	0	1
rno-miR-380-3p	MIMAT0017302	Gabrb1	0	0	0	1
rno-miR-380-3p	MIMAT0017302	Gabrb2	0	0	0	1
rno-miR-380-3p	MIMAT0017302	Gabrg1	0	0	0	1
rno-miR-380-3p	MIMAT0017302	Gabrg2	0	0	0	1
rno-miR-380-3p	MIMAT0017302	Gabrp	0	0	0	1
rno-miR-380-3p	MIMAT0017302	Gabrr1	0	0	1	0
rno-miR-380-3p	MIMAT0017302	Gad2	0	0	0	1
rno-miR-380-3p	MIMAT0017302	Gadd45b	0	0	1	0
rno-miR-380-3p	MIMAT0017302	Gadl1	0	0	0	1
rno-miR-380-3p	MIMAT0017302	Gale	0	0	0	1
rno-miR-380-3p	MIMAT0017302	Galm	0	0	1	0
rno-miR-380-3p	MIMAT0017302	Galnt11	0	0	1	1
rno-miR-380-3p	MIMAT0017302	Galnt14	0	0	1	1
rno-miR-380-3p	MIMAT0017302	Galntl6	0	0	0	1
rno-miR-380-3p	MIMAT0017302	Galnt2	0	0	1	0
rno-miR-380-3p	MIMAT0017302	Galnt5	0	0	1	1
rno-miR-380-3p	MIMAT0017302	Gapt	0	0	1	0
rno-miR-380-3p	MIMAT0017302	Gan	0	0	0	1
rno-miR-380-3p	MIMAT0017302	Gapvd1	0	0	1	0
rno-miR-380-3p	MIMAT0017302	Gas7	0	0	1	0
rno-miR-380-3p	MIMAT0017302	Gatc	0	0	1	1
rno-miR-380-3p	MIMAT0017302	Gbp2	0	0	1	1
rno-miR-380-3p	MIMAT0017302	Gcc2	0	0	1	0
rno-miR-380-3p	MIMAT0017302	Gbx2	0	0	1	0
rno-miR-380-3p	MIMAT0017302	Gca	0	0	1	0
rno-miR-380-3p	MIMAT0017302	Gck	0	0	1	0
rno-miR-380-3p	MIMAT0017302	Gclc	0	0	1	0
rno-miR-380-3p	MIMAT0017302	Gcm2	0	0	1	0
rno-miR-380-3p	MIMAT0017302	GCNT4	0	0	0	1
rno-miR-380-3p	MIMAT0017302	Gcsam	0	0	0	1
rno-miR-380-3p	MIMAT0017302	Gcsh	0	0	1	0
rno-miR-380-3p	MIMAT0017302	Gda	0	0	0	1
rno-miR-380-3p	MIMAT0017302	Gdap1	0	0	1	1
rno-miR-380-3p	MIMAT0017302	Gdap2	0	0	0	1
rno-miR-380-3p	MIMAT0017302	Gdf10	0	0	1	0
rno-miR-380-3p	MIMAT0017302	Gde1	0	0	1	0
rno-miR-380-3p	MIMAT0017302	Gdnf	0	0	0	1
rno-miR-380-3p	MIMAT0017302	Gdpd1	0	0	0	1
rno-miR-380-3p	MIMAT0017302	Gdpd5	0	0	1	0
rno-miR-380-3p	MIMAT0017302	Gem	0	0	1	0
rno-miR-380-3p	MIMAT0017302	Gemin4	0	0	1	0
rno-miR-380-3p	MIMAT0017302	Gen1	1	0	1	0
rno-miR-380-3p	MIMAT0017302	Gfer	1	0	1	1
rno-miR-380-3p	MIMAT0017302	Gfra2	0	0	1	0
rno-miR-380-3p	MIMAT0017302	Gid4	0	0	1	0
rno-miR-380-3p	MIMAT0017302	Ghr	0	0	0	1
rno-miR-380-3p	MIMAT0017302	Gimap1	0	0	0	1
rno-miR-380-3p	MIMAT0017302	Gins2	1	0	1	1
rno-miR-380-3p	MIMAT0017302	Gins3	0	0	1	0
rno-miR-380-3p	MIMAT0017302	GJA9	0	0	0	1
rno-miR-380-3p	MIMAT0017302	Gja1	0	0	1	0
rno-miR-380-3p	MIMAT0017302	Gjc2	0	0	1	0
rno-miR-380-3p	MIMAT0017302	Gk	0	0	1	1
rno-miR-380-3p	MIMAT0017302	Glce	0	0	1	1
rno-miR-380-3p	MIMAT0017302	Glis3	0	0	1	0
rno-miR-380-3p	MIMAT0017302	Glg1	0	0	1	1
rno-miR-380-3p	MIMAT0017302	Gli2	0	0	1	1
rno-miR-380-3p	MIMAT0017302	Glipr1l2	0	0	0	1
rno-miR-380-3p	MIMAT0017302	Glis1	0	0	1	0
rno-miR-380-3p	MIMAT0017302	Glra3	0	0	0	1
rno-miR-380-3p	MIMAT0017302	Glrx	0	0	1	0
rno-miR-380-3p	MIMAT0017302	Glrx2	0	0	1	0
rno-miR-380-3p	MIMAT0017302	Gls	0	0	1	0
rno-miR-380-3p	MIMAT0017302	Gls2	0	0	1	0
rno-miR-380-3p	MIMAT0017302	Gltpd1	0	0	1	0
rno-miR-380-3p	MIMAT0017302	Gltscr1l	0	0	0	1
rno-miR-380-3p	MIMAT0017302	Glud1	0	0	1	0
rno-miR-380-3p	MIMAT0017302	Gm2a	0	0	1	1
rno-miR-380-3p	MIMAT0017302	Gmfb	0	0	1	1
rno-miR-380-3p	MIMAT0017302	Gnai1	0	0	0	1
rno-miR-380-3p	MIMAT0017302	Gmnn	0	0	1	1
rno-miR-380-3p	MIMAT0017302	Gmpr2	0	0	1	0
rno-miR-380-3p	MIMAT0017302	Gmps	0	0	0	1
rno-miR-380-3p	MIMAT0017302	Gnai3	0	0	1	0
rno-miR-380-3p	MIMAT0017302	Gnaq	0	0	0	1
rno-miR-380-3p	MIMAT0017302	Gnas	0	0	1	0
rno-miR-380-3p	MIMAT0017302	Gnat3	0	0	1	0
rno-miR-380-3p	MIMAT0017302	Gnpda2	0	0	1	1
rno-miR-380-3p	MIMAT0017302	Gnrhr	0	0	1	1
rno-miR-380-3p	MIMAT0017302	Golph3l	0	0	0	1
rno-miR-380-3p	MIMAT0017302	Golga1	0	0	1	1
rno-miR-380-3p	MIMAT0017302	Golga2	0	0	1	0
rno-miR-380-3p	MIMAT0017302	Golga3	0	0	1	1
rno-miR-380-3p	MIMAT0017302	Gosr1	0	0	1	0
rno-miR-380-3p	MIMAT0017302	Gorab	0	0	1	0
rno-miR-380-3p	MIMAT0017302	Got1l1	0	0	1	0
rno-miR-380-3p	MIMAT0017302	Got2	0	0	1	0
rno-miR-380-3p	MIMAT0017302	Gp1ba	0	0	1	0
rno-miR-380-3p	MIMAT0017302	Gpatch2l	0	0	1	1
rno-miR-380-3p	MIMAT0017302	Gpatch8	0	0	1	1
rno-miR-380-3p	MIMAT0017302	Gpd1l	0	0	0	1
rno-miR-380-3p	MIMAT0017302	Gpbp1	0	0	0	1
rno-miR-380-3p	MIMAT0017302	Gpc3	0	0	1	1
rno-miR-380-3p	MIMAT0017302	Gpkow	0	0	1	0
rno-miR-380-3p	MIMAT0017302	Gpd2	0	0	0	1
rno-miR-380-3p	MIMAT0017302	Gpm6b	0	0	1	1
rno-miR-380-3p	MIMAT0017302	Gpr101	0	0	1	0
rno-miR-380-3p	MIMAT0017302	GPR126	0	0	0	1
rno-miR-380-3p	MIMAT0017302	Gpr107	0	0	1	0
rno-miR-380-3p	MIMAT0017302	Gpr126	0	0	1	0
rno-miR-380-3p	MIMAT0017302	Gpr149	0	0	1	0
rno-miR-380-3p	MIMAT0017302	Gpr155	0	0	1	0
rno-miR-380-3p	MIMAT0017302	Gpr158	0	0	1	1
rno-miR-380-3p	MIMAT0017302	Gpr161	0	0	1	0
rno-miR-380-3p	MIMAT0017302	Gpr165	0	0	1	0
rno-miR-380-3p	MIMAT0017302	Gpr162	0	0	1	0
rno-miR-380-3p	MIMAT0017302	Gpr174	0	0	1	0
rno-miR-380-3p	MIMAT0017302	Gpr176	0	0	1	0
rno-miR-380-3p	MIMAT0017302	Gpr26	0	0	0	1
rno-miR-380-3p	MIMAT0017302	Gpr27	0	0	0	1
rno-miR-380-3p	MIMAT0017302	Gpr45	0	0	1	0
rno-miR-380-3p	MIMAT0017302	Gpr56	0	0	1	0
rno-miR-380-3p	MIMAT0017302	Gpr64	0	0	1	0
rno-miR-380-3p	MIMAT0017302	Gpr68	0	0	1	0
rno-miR-380-3p	MIMAT0017302	Gpr75	0	0	1	1
rno-miR-380-3p	MIMAT0017302	Gpr83	0	0	1	0
rno-miR-380-3p	MIMAT0017302	Gpr88	0	0	1	0
rno-miR-380-3p	MIMAT0017302	Gpr85	0	0	1	1
rno-miR-380-3p	MIMAT0017302	Gpsm1	0	0	1	1
rno-miR-380-3p	MIMAT0017302	Gprin2	0	0	0	1
rno-miR-380-3p	MIMAT0017302	Gpsm2	0	0	0	1
rno-miR-380-3p	MIMAT0017302	Gramd1c	0	0	0	1
rno-miR-380-3p	MIMAT0017302	Gpx8	0	0	0	1
rno-miR-380-3p	MIMAT0017302	Grasp	0	0	0	1
rno-miR-380-3p	MIMAT0017302	Grb10	0	0	1	0
rno-miR-380-3p	MIMAT0017302	Gria2	0	0	1	0
rno-miR-380-3p	MIMAT0017302	Gria4	0	0	0	1
rno-miR-380-3p	MIMAT0017302	Grid2	0	0	1	1
rno-miR-380-3p	MIMAT0017302	Grik3	0	0	0	1
rno-miR-380-3p	MIMAT0017302	Grin3a	0	0	1	0
rno-miR-380-3p	MIMAT0017302	Grin2b	0	0	0	1
rno-miR-380-3p	MIMAT0017302	Grip1	0	0	1	0
rno-miR-380-3p	MIMAT0017302	Grip2	0	0	1	0
rno-miR-380-3p	MIMAT0017302	Grpel1	0	0	1	0
rno-miR-380-3p	MIMAT0017302	Gsg1l	0	0	0	1
rno-miR-380-3p	MIMAT0017302	Gstcd	0	0	1	0
rno-miR-380-3p	MIMAT0017302	GSTM5	0	0	0	1
rno-miR-380-3p	MIMAT0017302	Gstm6	0	0	1	0
rno-miR-380-3p	MIMAT0017302	Gtf2e1	0	0	1	1
rno-miR-380-3p	MIMAT0017302	Gtf2h3	0	0	1	0
rno-miR-380-3p	MIMAT0017302	Gtf2i	0	0	1	1
rno-miR-380-3p	MIMAT0017302	Gtf2h5	0	0	1	1
rno-miR-380-3p	MIMAT0017302	Gucy1a2	0	0	0	1
rno-miR-380-3p	MIMAT0017302	Gtf3c3	0	0	1	0
rno-miR-380-3p	MIMAT0017302	Gtpbp2	0	0	1	0
rno-miR-380-3p	MIMAT0017302	Gucy1a3	0	0	1	1
rno-miR-380-3p	MIMAT0017302	Guf1	0	0	1	0
rno-miR-380-3p	MIMAT0017302	Gxylt1	0	0	1	1
rno-miR-380-3p	MIMAT0017302	Gulp1	0	0	1	0
rno-miR-380-3p	MIMAT0017302	Gypa	0	0	0	1
rno-miR-380-3p	MIMAT0017302	H2afj	0	0	0	1
rno-miR-380-3p	MIMAT0017302	Gypc	0	0	1	0
rno-miR-380-3p	MIMAT0017302	Hace1	0	0	1	0
rno-miR-380-3p	MIMAT0017302	Hadh	0	0	1	0
rno-miR-380-3p	MIMAT0017302	Hadhb	0	0	1	0
rno-miR-380-3p	MIMAT0017302	Hap1	0	0	1	0
rno-miR-380-3p	MIMAT0017302	Hapln1	0	0	1	0
rno-miR-380-3p	MIMAT0017302	Hapln4	0	0	1	0
rno-miR-380-3p	MIMAT0017302	Harbi1	0	0	0	1
rno-miR-380-3p	MIMAT0017302	Hars2	0	0	1	0
rno-miR-380-3p	MIMAT0017302	Has2	0	0	1	0
rno-miR-380-3p	MIMAT0017302	Haus5	0	0	1	0
rno-miR-380-3p	MIMAT0017302	Havcr2	0	0	1	0
rno-miR-380-3p	MIMAT0017302	Hbegf	0	0	1	0
rno-miR-380-3p	MIMAT0017302	Hbp1	0	0	1	0
rno-miR-380-3p	MIMAT0017302	Hcfc1	0	0	1	0
rno-miR-380-3p	MIMAT0017302	Hcn1	0	0	0	1
rno-miR-380-3p	MIMAT0017302	Hcrtr2	0	0	1	0
rno-miR-380-3p	MIMAT0017302	Hdac2	0	0	0	1
rno-miR-380-3p	MIMAT0017302	Hdac8	0	0	0	1
rno-miR-380-3p	MIMAT0017302	Hdx	0	0	0	1
rno-miR-380-3p	MIMAT0017302	Heca	1	0	1	1
rno-miR-380-3p	MIMAT0017302	Hecw1	0	0	1	0
rno-miR-380-3p	MIMAT0017302	Helq	0	0	1	0
rno-miR-380-3p	MIMAT0017302	Hecw2	0	0	0	1
rno-miR-380-3p	MIMAT0017302	Helz	0	0	0	1
rno-miR-380-3p	MIMAT0017302	Helz2	0	0	1	0
rno-miR-380-3p	MIMAT0017302	Hepacam	0	0	0	1
rno-miR-380-3p	MIMAT0017302	Herc2	0	0	1	0
rno-miR-380-3p	MIMAT0017302	Herpud1	0	0	1	0
rno-miR-380-3p	MIMAT0017302	Hes2	0	0	0	1
rno-miR-380-3p	MIMAT0017302	Hey2	0	0	1	1
rno-miR-380-3p	MIMAT0017302	Heyl	0	0	1	0
rno-miR-380-3p	MIMAT0017302	Hhex	0	0	1	0
rno-miR-380-3p	MIMAT0017302	Hhat	0	0	0	1
rno-miR-380-3p	MIMAT0017302	Hhip	0	0	0	1
rno-miR-380-3p	MIMAT0017302	Hiatl1	0	0	1	0
rno-miR-380-3p	MIMAT0017302	Hibadh	0	0	1	1
rno-miR-380-3p	MIMAT0017302	Hif1a	0	0	0	1
rno-miR-380-3p	MIMAT0017302	Hipk1	1	0	1	1
rno-miR-380-3p	MIMAT0017302	Hip1	0	0	1	1
rno-miR-380-3p	MIMAT0017302	Hltf	0	0	1	0
rno-miR-380-3p	MIMAT0017302	Hist1h4b	0	0	1	0
rno-miR-380-3p	MIMAT0017302	Hlcs	0	0	0	1
rno-miR-380-3p	MIMAT0017302	Hmga2	0	0	0	1
rno-miR-380-3p	MIMAT0017302	Hmgcl	0	0	1	1
rno-miR-380-3p	MIMAT0017302	Hmgcs1	0	0	1	1
rno-miR-380-3p	MIMAT0017302	Hnf1a	0	0	1	0
rno-miR-380-3p	MIMAT0017302	Hmgn1	0	0	1	0
rno-miR-380-3p	MIMAT0017302	Hn1l	0	0	1	0
rno-miR-380-3p	MIMAT0017302	Hnf4g	0	0	0	1
rno-miR-380-3p	MIMAT0017302	Hnrnph1	0	0	1	0
rno-miR-380-3p	MIMAT0017302	Hnrnpk	0	0	1	0
rno-miR-380-3p	MIMAT0017302	Hnrnpr	0	0	1	1
rno-miR-380-3p	MIMAT0017302	Hnrnpu	0	0	1	0
rno-miR-380-3p	MIMAT0017302	Hook1	0	0	1	0
rno-miR-380-3p	MIMAT0017302	Hoga1	0	0	1	0
rno-miR-380-3p	MIMAT0017302	Hook3	0	0	1	0
rno-miR-380-3p	MIMAT0017302	HOXA9	0	0	0	1
rno-miR-380-3p	MIMAT0017302	Hoxb6	0	0	1	1
rno-miR-380-3p	MIMAT0017302	Hoxb7	0	0	1	0
rno-miR-380-3p	MIMAT0017302	Hoxd11	0	0	0	1
rno-miR-380-3p	MIMAT0017302	Hoxd1	1	0	1	1
rno-miR-380-3p	MIMAT0017302	Hpcal1	0	0	0	1
rno-miR-380-3p	MIMAT0017302	Hoxd9	0	0	0	1
rno-miR-380-3p	MIMAT0017302	Hpgds	0	0	0	1
rno-miR-380-3p	MIMAT0017302	Hr	0	0	1	0
rno-miR-380-3p	MIMAT0017302	Hrasls	0	0	1	0
rno-miR-380-3p	MIMAT0017302	Hrnr	0	0	0	1
rno-miR-380-3p	MIMAT0017302	Hs3st1	0	0	0	1
rno-miR-380-3p	MIMAT0017302	Hs3st5	0	0	1	1
rno-miR-380-3p	MIMAT0017302	Hs6st3	0	0	0	1
rno-miR-380-3p	MIMAT0017302	Hsdl2	0	0	1	1
rno-miR-380-3p	MIMAT0017302	Hsd17b12	0	0	1	0
rno-miR-380-3p	MIMAT0017302	Hsf1	0	0	1	0
rno-miR-380-3p	MIMAT0017302	Hsp90aa1	0	0	1	0
rno-miR-380-3p	MIMAT0017302	Hsf2	0	0	1	0
rno-miR-380-3p	MIMAT0017302	Hspa12a	0	0	1	0
rno-miR-380-3p	MIMAT0017302	Hspa2	0	0	0	1
rno-miR-380-3p	MIMAT0017302	Hspa9	0	0	1	0
rno-miR-380-3p	MIMAT0017302	HSPE1-MOB4	0	0	0	1
rno-miR-380-3p	MIMAT0017302	Htr2a	0	0	0	1
rno-miR-380-3p	MIMAT0017302	Htr5a	0	0	1	0
rno-miR-380-3p	MIMAT0017302	Htr5b	0	0	1	0
rno-miR-380-3p	MIMAT0017302	Htra4	0	0	1	0
rno-miR-380-3p	MIMAT0017302	Hus1	0	0	1	0
rno-miR-380-3p	MIMAT0017302	Hykk	0	0	1	0
rno-miR-380-3p	MIMAT0017302	Iba57	0	0	1	1
rno-miR-380-3p	MIMAT0017302	Ibtk	0	0	1	0
rno-miR-380-3p	MIMAT0017302	Icoslg	0	0	1	0
rno-miR-380-3p	MIMAT0017302	Icam1	0	0	1	1
rno-miR-380-3p	MIMAT0017302	Idua	0	0	1	0
rno-miR-380-3p	MIMAT0017302	Idh1	0	0	0	1
rno-miR-380-3p	MIMAT0017302	Ier3ip1	0	0	0	1
rno-miR-380-3p	MIMAT0017302	Ier5	0	0	1	0
rno-miR-380-3p	MIMAT0017302	Ier5l	0	0	0	1
rno-miR-380-3p	MIMAT0017302	Ifit2	0	0	1	0
rno-miR-380-3p	MIMAT0017302	IFRG15	0	0	0	1
rno-miR-380-3p	MIMAT0017302	Ift80	0	0	0	1
rno-miR-380-3p	MIMAT0017302	Igf2	0	0	1	0
rno-miR-380-3p	MIMAT0017302	Igfbp1	0	0	1	0
rno-miR-380-3p	MIMAT0017302	Igfbp4	0	0	1	0
rno-miR-380-3p	MIMAT0017302	Igip	0	0	0	1
rno-miR-380-3p	MIMAT0017302	Igsf10	0	0	0	1
rno-miR-380-3p	MIMAT0017302	Igsf11	0	0	1	0
rno-miR-380-3p	MIMAT0017302	Igsf6	0	0	1	0
rno-miR-380-3p	MIMAT0017302	Igsf9	0	0	1	0
rno-miR-380-3p	MIMAT0017302	Ikbkb	0	0	1	0
rno-miR-380-3p	MIMAT0017302	Il13ra1	0	0	1	0
rno-miR-380-3p	MIMAT0017302	Il15ra	0	0	0	1
rno-miR-380-3p	MIMAT0017302	Il17a	0	0	1	0
rno-miR-380-3p	MIMAT0017302	Il17d	0	0	1	1
rno-miR-380-3p	MIMAT0017302	Il1r1	0	0	0	1
rno-miR-380-3p	MIMAT0017302	Il33	1	0	1	1
rno-miR-380-3p	MIMAT0017302	Il22ra2	0	0	1	0
rno-miR-380-3p	MIMAT0017302	Il36rn	0	0	1	0
rno-miR-380-3p	MIMAT0017302	Il6st	1	0	1	1
rno-miR-380-3p	MIMAT0017302	Il6r	0	0	1	0
rno-miR-380-3p	MIMAT0017302	Il7r	0	0	1	0
rno-miR-380-3p	MIMAT0017302	Ildr2	0	0	0	1
rno-miR-380-3p	MIMAT0017302	Il9r	0	0	1	0
rno-miR-380-3p	MIMAT0017302	Immp1l	0	0	1	0
rno-miR-380-3p	MIMAT0017302	Impact	0	0	1	1
rno-miR-380-3p	MIMAT0017302	Impad1	0	0	1	0
rno-miR-380-3p	MIMAT0017302	Ina	0	0	1	1
rno-miR-380-3p	MIMAT0017302	Impg2	0	0	1	0
rno-miR-380-3p	MIMAT0017302	Inadl	0	0	1	0
rno-miR-380-3p	MIMAT0017302	Ing5	0	0	1	1
rno-miR-380-3p	MIMAT0017302	Ing3	0	0	1	0
rno-miR-380-3p	MIMAT0017302	Inhba	0	0	0	1
rno-miR-380-3p	MIMAT0017302	Ino80e	0	0	1	0
rno-miR-380-3p	MIMAT0017302	Ino80c	0	0	1	0
rno-miR-380-3p	MIMAT0017302	Inpp4b	0	0	1	0
rno-miR-380-3p	MIMAT0017302	Inpp5a	0	0	1	0
rno-miR-380-3p	MIMAT0017302	Inpp5d	0	0	1	0
rno-miR-380-3p	MIMAT0017302	Insig2	0	0	0	1
rno-miR-380-3p	MIMAT0017302	Insm1	0	0	0	1
rno-miR-380-3p	MIMAT0017302	Insr	0	0	1	1
rno-miR-380-3p	MIMAT0017302	Ipcef1	0	0	1	0
rno-miR-380-3p	MIMAT0017302	Ipo7	1	0	1	1
rno-miR-380-3p	MIMAT0017302	Ipmk	0	0	1	1
rno-miR-380-3p	MIMAT0017302	Irak1	0	0	0	1
rno-miR-380-3p	MIMAT0017302	Ippk	0	0	0	1
rno-miR-380-3p	MIMAT0017302	Iqgap1	0	0	1	0
rno-miR-380-3p	MIMAT0017302	Irak3	0	0	0	1
rno-miR-380-3p	MIMAT0017302	Irf2	0	0	1	0
rno-miR-380-3p	MIMAT0017302	Irf2bp2	0	0	0	1
rno-miR-380-3p	MIMAT0017302	Irf4	0	0	1	0
rno-miR-380-3p	MIMAT0017302	Irgq	0	0	1	0
rno-miR-380-3p	MIMAT0017302	Isca1	0	0	1	0
rno-miR-380-3p	MIMAT0017302	Itch	0	0	0	1
rno-miR-380-3p	MIMAT0017302	Itfg1	0	0	1	0
rno-miR-380-3p	MIMAT0017302	Itga1	0	0	0	1
rno-miR-380-3p	MIMAT0017302	Itga3	0	0	1	0
rno-miR-380-3p	MIMAT0017302	Itga9	0	0	0	1
rno-miR-380-3p	MIMAT0017302	Itgb3bp	0	0	0	1
rno-miR-380-3p	MIMAT0017302	Itgb8	0	0	0	1
rno-miR-380-3p	MIMAT0017302	Itk	0	0	1	1
rno-miR-380-3p	MIMAT0017302	Itm2b	0	0	1	0
rno-miR-380-3p	MIMAT0017302	Itpr2	0	0	1	1
rno-miR-380-3p	MIMAT0017302	Itpr1	0	0	0	1
rno-miR-380-3p	MIMAT0017302	Itpr3	1	0	1	1
rno-miR-380-3p	MIMAT0017302	Itsn1	0	0	1	0
rno-miR-380-3p	MIMAT0017302	ITPRIP	0	0	0	1
rno-miR-380-3p	MIMAT0017302	Itpripl2	0	0	0	1
rno-miR-380-3p	MIMAT0017302	Jak2	0	0	0	1
rno-miR-380-3p	MIMAT0017302	Jam2	0	0	1	0
rno-miR-380-3p	MIMAT0017302	Jarid2	0	0	1	0
rno-miR-380-3p	MIMAT0017302	JHDM1D	0	0	0	1
rno-miR-380-3p	MIMAT0017302	Jhdm1d	0	0	1	0
rno-miR-380-3p	MIMAT0017302	Jmjd1c	0	0	1	1
rno-miR-380-3p	MIMAT0017302	Josd1	0	0	1	1
rno-miR-380-3p	MIMAT0017302	Jph3	0	0	1	0
rno-miR-380-3p	MIMAT0017302	Jph1	0	0	0	1
rno-miR-380-3p	MIMAT0017302	Jph2	0	0	0	1
rno-miR-380-3p	MIMAT0017302	Kalrn	0	0	0	1
rno-miR-380-3p	MIMAT0017302	Kank2	0	0	1	1
rno-miR-380-3p	MIMAT0017302	Kank4	0	0	1	1
rno-miR-380-3p	MIMAT0017302	Kbtbd12	0	0	0	1
rno-miR-380-3p	MIMAT0017302	Kansl1l	0	0	1	1
rno-miR-380-3p	MIMAT0017302	Kat2b	0	0	0	1
rno-miR-380-3p	MIMAT0017302	KATNBL1	0	0	0	1
rno-miR-380-3p	MIMAT0017302	Kbtbd7	0	0	0	1
rno-miR-380-3p	MIMAT0017302	Kbtbd8	0	0	1	0
rno-miR-380-3p	MIMAT0017302	Kcna4	0	0	1	0
rno-miR-380-3p	MIMAT0017302	Kcna6	1	0	1	1
rno-miR-380-3p	MIMAT0017302	Kcna7	0	0	1	1
rno-miR-380-3p	MIMAT0017302	Kcne2	0	0	1	0
rno-miR-380-3p	MIMAT0017302	Kcnc2	0	0	1	1
rno-miR-380-3p	MIMAT0017302	Kcnc4	0	0	1	0
rno-miR-380-3p	MIMAT0017302	Kcnd3	0	0	1	0
rno-miR-380-3p	MIMAT0017302	Kcng3	0	0	1	0
rno-miR-380-3p	MIMAT0017302	Kcnh8	0	0	0	1
rno-miR-380-3p	MIMAT0017302	Kcnj13	0	0	0	1
rno-miR-380-3p	MIMAT0017302	Kcnj14	0	0	1	0
rno-miR-380-3p	MIMAT0017302	Kcnj2	0	0	0	1
rno-miR-380-3p	MIMAT0017302	Kcnj5	0	0	1	1
rno-miR-380-3p	MIMAT0017302	Kcnj6	1	0	1	1
rno-miR-380-3p	MIMAT0017302	Kcnma1	0	0	1	0
rno-miR-380-3p	MIMAT0017302	Kcnk16	0	0	1	0
rno-miR-380-3p	MIMAT0017302	Kcnk2	0	0	1	0
rno-miR-380-3p	MIMAT0017302	Kcnmb2	0	0	0	1
rno-miR-380-3p	MIMAT0017302	Kcnn2	1	0	0	1
rno-miR-380-3p	MIMAT0017302	Kcnn3	0	0	0	1
rno-miR-380-3p	MIMAT0017302	Kcnn4	0	0	1	0
rno-miR-380-3p	MIMAT0017302	Kcnq3	0	0	1	0
rno-miR-380-3p	MIMAT0017302	Kctd12	0	0	0	1
rno-miR-380-3p	MIMAT0017302	Kctd13	0	0	1	0
rno-miR-380-3p	MIMAT0017302	Kctd4	0	0	1	0
rno-miR-380-3p	MIMAT0017302	Kctd9	0	0	1	1
rno-miR-380-3p	MIMAT0017302	Kdelr2	1	0	1	1
rno-miR-380-3p	MIMAT0017302	Kdsr	0	0	1	0
rno-miR-380-3p	MIMAT0017302	Kdm1b	1	0	1	1
rno-miR-380-3p	MIMAT0017302	Kdm2b	0	0	1	0
rno-miR-380-3p	MIMAT0017302	Kdm5a	0	0	0	1
rno-miR-380-3p	MIMAT0017302	Khnyn	0	0	0	1
rno-miR-380-3p	MIMAT0017302	KIAA0040	0	0	0	1
rno-miR-380-3p	MIMAT0017302	KIAA0226L	0	0	0	1
rno-miR-380-3p	MIMAT0017302	KIAA0368	0	0	0	1
rno-miR-380-3p	MIMAT0017302	KIAA0586	0	0	0	1
rno-miR-380-3p	MIMAT0017302	KIAA0825	0	0	0	1
rno-miR-380-3p	MIMAT0017302	KIAA0907	0	0	0	1
rno-miR-380-3p	MIMAT0017302	KIAA1211	0	0	0	1
rno-miR-380-3p	MIMAT0017302	KIAA1244	0	0	0	1
rno-miR-380-3p	MIMAT0017302	KIAA1324L	0	0	0	1
rno-miR-380-3p	MIMAT0017302	KIAA1432	0	0	0	1
rno-miR-380-3p	MIMAT0017302	KIAA1456	0	0	0	1
rno-miR-380-3p	MIMAT0017302	KIAA1598	0	0	0	1
rno-miR-380-3p	MIMAT0017302	KIAA1614	0	0	0	1
rno-miR-380-3p	MIMAT0017302	KIAA1958	0	0	0	1
rno-miR-380-3p	MIMAT0017302	KIAA2018	0	0	0	1
rno-miR-380-3p	MIMAT0017302	KIAA2022	0	0	0	1
rno-miR-380-3p	MIMAT0017302	Kif13a	0	0	1	0
rno-miR-380-3p	MIMAT0017302	Kif16b	0	0	1	1
rno-miR-380-3p	MIMAT0017302	Kif21a	0	0	1	0
rno-miR-380-3p	MIMAT0017302	Kif2a	0	0	0	1
rno-miR-380-3p	MIMAT0017302	Kif26b	0	0	0	1
rno-miR-380-3p	MIMAT0017302	Kif3b	0	0	1	0
rno-miR-380-3p	MIMAT0017302	Kif5a	0	0	0	1
rno-miR-380-3p	MIMAT0017302	Kif5b	0	0	0	1
rno-miR-380-3p	MIMAT0017302	Kifap3	0	0	1	0
rno-miR-380-3p	MIMAT0017302	Kirrel	0	0	0	1
rno-miR-380-3p	MIMAT0017302	Klf15	0	0	1	1
rno-miR-380-3p	MIMAT0017302	Klf2	0	0	0	1
rno-miR-380-3p	MIMAT0017302	Klf5	0	0	1	0
rno-miR-380-3p	MIMAT0017302	Klf4	0	0	1	0
rno-miR-380-3p	MIMAT0017302	Klf8	0	0	0	1
rno-miR-380-3p	MIMAT0017302	Klf9	0	0	0	1
rno-miR-380-3p	MIMAT0017302	Klhdc2	0	0	1	0
rno-miR-380-3p	MIMAT0017302	Klhl13	0	0	1	0
rno-miR-380-3p	MIMAT0017302	Klhl18	0	0	0	1
rno-miR-380-3p	MIMAT0017302	Klhl20	0	0	0	1
rno-miR-380-3p	MIMAT0017302	Klhl2	0	0	1	0
rno-miR-380-3p	MIMAT0017302	Klhl28	0	0	1	1
rno-miR-380-3p	MIMAT0017302	Klhl29	1	0	1	1
rno-miR-380-3p	MIMAT0017302	Klhl42	0	0	1	1
rno-miR-380-3p	MIMAT0017302	Klhl31	0	0	1	1
rno-miR-380-3p	MIMAT0017302	Klhl36	0	0	0	1
rno-miR-380-3p	MIMAT0017302	Klhl41	0	0	1	0
rno-miR-380-3p	MIMAT0017302	Klhl5	0	0	1	0
rno-miR-380-3p	MIMAT0017302	Klk6	0	0	1	1
rno-miR-380-3p	MIMAT0017302	Klhl8	0	0	1	0
rno-miR-380-3p	MIMAT0017302	Klk9	0	0	0	1
rno-miR-380-3p	MIMAT0017302	KLRC4	0	0	0	1
rno-miR-380-3p	MIMAT0017302	Klra1	0	0	1	0
rno-miR-380-3p	MIMAT0017302	Kmt2c	0	0	1	0
rno-miR-380-3p	MIMAT0017302	Kpna4	0	0	0	1
rno-miR-380-3p	MIMAT0017302	Kras	0	0	0	1
rno-miR-380-3p	MIMAT0017302	Krit1	0	0	0	1
rno-miR-380-3p	MIMAT0017302	Krr1	0	0	0	1
rno-miR-380-3p	MIMAT0017302	Krt222	0	0	0	1
rno-miR-380-3p	MIMAT0017302	Krt27	0	0	0	1
rno-miR-380-3p	MIMAT0017302	Krtap7-1	0	0	1	0
rno-miR-380-3p	MIMAT0017302	Kti12	0	0	1	0
rno-miR-380-3p	MIMAT0017302	L1td1	0	0	1	0
rno-miR-380-3p	MIMAT0017302	L3mbtl3	0	0	1	0
rno-miR-380-3p	MIMAT0017302	L3mbtl4	0	0	0	1
rno-miR-380-3p	MIMAT0017302	Lad1	0	0	1	0
rno-miR-380-3p	MIMAT0017302	Lage3	0	0	1	0
rno-miR-380-3p	MIMAT0017302	Lamb1	0	0	1	0
rno-miR-380-3p	MIMAT0017302	Lamc1	0	0	1	0
rno-miR-380-3p	MIMAT0017302	Laptm5	0	0	1	0
rno-miR-380-3p	MIMAT0017302	Large	0	0	1	0
rno-miR-380-3p	MIMAT0017302	Larp1b	0	0	1	0
rno-miR-380-3p	MIMAT0017302	Larp6	0	0	1	0
rno-miR-380-3p	MIMAT0017302	Las1l	0	0	0	1
rno-miR-380-3p	MIMAT0017302	Lasp1	0	0	1	0
rno-miR-380-3p	MIMAT0017302	Lats2	0	0	1	1
rno-miR-380-3p	MIMAT0017302	Lcat	0	0	0	1
rno-miR-380-3p	MIMAT0017302	Lcorl	0	0	1	0
rno-miR-380-3p	MIMAT0017302	Lcor	0	0	0	1
rno-miR-380-3p	MIMAT0017302	Lcp1	0	0	1	1
rno-miR-380-3p	MIMAT0017302	Lcp2	0	0	1	1
rno-miR-380-3p	MIMAT0017302	Ldlrad4	0	0	0	1
rno-miR-380-3p	MIMAT0017302	Ldb1	0	0	0	1
rno-miR-380-3p	MIMAT0017302	Ldlrad2	0	0	1	0
rno-miR-380-3p	MIMAT0017302	Lef1	0	0	0	1
rno-miR-380-3p	MIMAT0017302	LEMD1	0	0	0	1
rno-miR-380-3p	MIMAT0017302	Lemd3	0	0	0	1
rno-miR-380-3p	MIMAT0017302	Leng1	0	0	1	0
rno-miR-380-3p	MIMAT0017302	Lepr	0	0	0	1
rno-miR-380-3p	MIMAT0017302	LEPREL1	0	0	0	1
rno-miR-380-3p	MIMAT0017302	Letmd1	0	0	1	0
rno-miR-380-3p	MIMAT0017302	Lgals8	1	0	1	1
rno-miR-380-3p	MIMAT0017302	Lgalsl	0	0	1	0
rno-miR-380-3p	MIMAT0017302	Lhfpl2	0	0	1	0
rno-miR-380-3p	MIMAT0017302	Lgi3	0	0	1	1
rno-miR-380-3p	MIMAT0017302	Lhx9	0	0	0	1
rno-miR-380-3p	MIMAT0017302	Lhpp	0	0	1	0
rno-miR-380-3p	MIMAT0017302	Lig3	0	0	0	1
rno-miR-380-3p	MIMAT0017302	Lilrb3	0	0	1	0
rno-miR-380-3p	MIMAT0017302	Limd2	0	0	1	0
rno-miR-380-3p	MIMAT0017302	Lims1	0	0	0	1
rno-miR-380-3p	MIMAT0017302	Lin28b	0	0	0	1
rno-miR-380-3p	MIMAT0017302	Lin7c	0	0	0	1
rno-miR-380-3p	MIMAT0017302	Lingo1	0	0	1	1
rno-miR-380-3p	MIMAT0017302	Lipk	0	0	1	0
rno-miR-380-3p	MIMAT0017302	Lman1	0	0	0	1
rno-miR-380-3p	MIMAT0017302	Lix1l	0	0	1	0
rno-miR-380-3p	MIMAT0017302	Lmbr1	0	0	1	1
rno-miR-380-3p	MIMAT0017302	Lmbrd2	0	0	1	1
rno-miR-380-3p	MIMAT0017302	Lmtk2	0	0	1	0
rno-miR-380-3p	MIMAT0017302	Lmln	0	0	1	0
rno-miR-380-3p	MIMAT0017302	Lmo4	1	0	1	1
rno-miR-380-3p	MIMAT0017302	Lnpep	0	0	0	1
rno-miR-380-3p	MIMAT0017302	Lmx1a	0	0	1	0
rno-miR-380-3p	MIMAT0017302	LOC100125362	0	0	1	0
rno-miR-380-3p	MIMAT0017302	LOC100125364	0	0	1	0
rno-miR-380-3p	MIMAT0017302	LOC100125367	0	0	1	0
rno-miR-380-3p	MIMAT0017302	LOC100151767	0	0	1	0
rno-miR-380-3p	MIMAT0017302	LOC100302372	0	0	1	0
rno-miR-380-3p	MIMAT0017302	LOC100359930	0	0	1	0
rno-miR-380-3p	MIMAT0017302	LOC100359945	0	0	1	0
rno-miR-380-3p	MIMAT0017302	LOC100360205	0	0	1	0
rno-miR-380-3p	MIMAT0017302	LOC100360342	0	0	1	0
rno-miR-380-3p	MIMAT0017302	LOC100360638	0	0	1	0
rno-miR-380-3p	MIMAT0017302	LOC100360908	0	0	1	0
rno-miR-380-3p	MIMAT0017302	LOC100361234	0	0	1	0
rno-miR-380-3p	MIMAT0017302	LOC100361476	0	0	1	0
rno-miR-380-3p	MIMAT0017302	LOC100361558	0	0	1	0
rno-miR-380-3p	MIMAT0017302	LOC100361585	0	0	1	0
rno-miR-380-3p	MIMAT0017302	LOC100361907	0	0	1	0
rno-miR-380-3p	MIMAT0017302	LOC100363178	0	0	1	0
rno-miR-380-3p	MIMAT0017302	LOC100363675	0	0	1	0
rno-miR-380-3p	MIMAT0017302	LOC100363708	0	0	1	0
rno-miR-380-3p	MIMAT0017302	LOC100364156	0	0	1	0
rno-miR-380-3p	MIMAT0017302	LOC100364335	0	0	1	0
rno-miR-380-3p	MIMAT0017302	LOC100364699	0	0	1	0
rno-miR-380-3p	MIMAT0017302	LOC100365089	0	0	1	0
rno-miR-380-3p	MIMAT0017302	LOC100365259	0	0	1	0
rno-miR-380-3p	MIMAT0017302	LOC100909510	0	0	1	0
rno-miR-380-3p	MIMAT0017302	LOC100909523	0	0	1	0
rno-miR-380-3p	MIMAT0017302	LOC100909595	0	0	1	0
rno-miR-380-3p	MIMAT0017302	LOC100909655	0	0	1	0
rno-miR-380-3p	MIMAT0017302	LOC100909662	0	0	1	0
rno-miR-380-3p	MIMAT0017302	LOC100909688	0	0	1	0
rno-miR-380-3p	MIMAT0017302	LOC100909702	0	0	1	0
rno-miR-380-3p	MIMAT0017302	LOC100909705	0	0	1	0
rno-miR-380-3p	MIMAT0017302	LOC100909758	0	0	1	0
rno-miR-380-3p	MIMAT0017302	LOC100909787	0	0	1	0
rno-miR-380-3p	MIMAT0017302	LOC100909827	0	0	1	0
rno-miR-380-3p	MIMAT0017302	LOC100909840	0	0	1	0
rno-miR-380-3p	MIMAT0017302	LOC100909881	0	0	1	0
rno-miR-380-3p	MIMAT0017302	LOC100910108	0	0	1	0
rno-miR-380-3p	MIMAT0017302	LOC100910143	0	0	1	0
rno-miR-380-3p	MIMAT0017302	LOC100910229	0	0	1	0
rno-miR-380-3p	MIMAT0017302	LOC100910294	0	0	1	0
rno-miR-380-3p	MIMAT0017302	LOC100910316	0	0	1	0
rno-miR-380-3p	MIMAT0017302	LOC100910446	0	0	1	0
rno-miR-380-3p	MIMAT0017302	LOC100910572	0	0	1	0
rno-miR-380-3p	MIMAT0017302	LOC100910681	0	0	1	0
rno-miR-380-3p	MIMAT0017302	LOC100910695	0	0	1	0
rno-miR-380-3p	MIMAT0017302	LOC100910717	0	0	1	0
rno-miR-380-3p	MIMAT0017302	LOC100910762	0	0	1	0
rno-miR-380-3p	MIMAT0017302	LOC100910771	0	0	1	0
rno-miR-380-3p	MIMAT0017302	LOC100910779	0	0	1	0
rno-miR-380-3p	MIMAT0017302	LOC100910792	0	0	1	0
rno-miR-380-3p	MIMAT0017302	LOC100910855	0	0	1	0
rno-miR-380-3p	MIMAT0017302	LOC100910867	0	0	1	0
rno-miR-380-3p	MIMAT0017302	LOC100910868	0	0	1	0
rno-miR-380-3p	MIMAT0017302	LOC100910881	0	0	1	0
rno-miR-380-3p	MIMAT0017302	LOC100910898	0	0	1	0
rno-miR-380-3p	MIMAT0017302	LOC100910964	0	0	1	0
rno-miR-380-3p	MIMAT0017302	LOC100911029	0	0	1	0
rno-miR-380-3p	MIMAT0017302	LOC100911069	0	0	1	0
rno-miR-380-3p	MIMAT0017302	LOC100911107	0	0	1	0
rno-miR-380-3p	MIMAT0017302	LOC100911130	0	0	1	0
rno-miR-380-3p	MIMAT0017302	LOC100911216	0	0	1	0
rno-miR-380-3p	MIMAT0017302	LOC100911242	0	0	1	0
rno-miR-380-3p	MIMAT0017302	LOC100911248	0	0	1	0
rno-miR-380-3p	MIMAT0017302	LOC100911260	0	0	1	0
rno-miR-380-3p	MIMAT0017302	LOC100911286	0	0	1	0
rno-miR-380-3p	MIMAT0017302	LOC100911295	0	0	1	0
rno-miR-380-3p	MIMAT0017302	LOC100911356	0	0	1	0
rno-miR-380-3p	MIMAT0017302	LOC100911357	0	0	1	0
rno-miR-380-3p	MIMAT0017302	LOC100911372	0	0	1	0
rno-miR-380-3p	MIMAT0017302	LOC100911402	0	0	1	0
rno-miR-380-3p	MIMAT0017302	LOC100911515	0	0	1	0
rno-miR-380-3p	MIMAT0017302	LOC100911535	0	0	1	0
rno-miR-380-3p	MIMAT0017302	LOC100911576	0	0	1	0
rno-miR-380-3p	MIMAT0017302	LOC100911597	0	0	1	0
rno-miR-380-3p	MIMAT0017302	LOC100911661	0	0	1	0
rno-miR-380-3p	MIMAT0017302	LOC100911686	0	0	1	0
rno-miR-380-3p	MIMAT0017302	LOC100911798	0	0	1	0
rno-miR-380-3p	MIMAT0017302	LOC100911824	0	0	1	0
rno-miR-380-3p	MIMAT0017302	LOC100911874	0	0	1	0
rno-miR-380-3p	MIMAT0017302	LOC100911901	0	0	1	0
rno-miR-380-3p	MIMAT0017302	LOC100911978	0	0	1	0
rno-miR-380-3p	MIMAT0017302	LOC100912050	0	0	1	0
rno-miR-380-3p	MIMAT0017302	LOC100912146	0	0	1	0
rno-miR-380-3p	MIMAT0017302	LOC100912455	0	0	1	0
rno-miR-380-3p	MIMAT0017302	LOC100912479	0	0	1	0
rno-miR-380-3p	MIMAT0017302	LOC100912480	0	0	1	0
rno-miR-380-3p	MIMAT0017302	LOC100912493	0	0	1	0
rno-miR-380-3p	MIMAT0017302	LOC100912533	0	0	1	0
rno-miR-380-3p	MIMAT0017302	LOC100912578	0	0	1	0
rno-miR-380-3p	MIMAT0017302	LOC100912730	0	0	1	0
rno-miR-380-3p	MIMAT0017302	LOC100912790	0	0	1	0
rno-miR-380-3p	MIMAT0017302	LOC100912870	0	0	1	0
rno-miR-380-3p	MIMAT0017302	LOC171573	0	0	1	0
rno-miR-380-3p	MIMAT0017302	LOC24906	1	0	1	0
rno-miR-380-3p	MIMAT0017302	LOC294154	0	0	1	0
rno-miR-380-3p	MIMAT0017302	LOC300308	0	0	1	0
rno-miR-380-3p	MIMAT0017302	LOC302022	0	0	1	0
rno-miR-380-3p	MIMAT0017302	LOC303448	0	0	1	0
rno-miR-380-3p	MIMAT0017302	LOC306096	0	0	1	0
rno-miR-380-3p	MIMAT0017302	LOC314140	0	0	1	0
rno-miR-380-3p	MIMAT0017302	LOC361646	0	0	1	0
rno-miR-380-3p	MIMAT0017302	LOC361985	0	0	1	0
rno-miR-380-3p	MIMAT0017302	LOC365778	0	0	1	0
rno-miR-380-3p	MIMAT0017302	LOC498350	0	0	1	0
rno-miR-380-3p	MIMAT0017302	LOC498465	0	0	1	0
rno-miR-380-3p	MIMAT0017302	LOC499331	0	0	1	0
rno-miR-380-3p	MIMAT0017302	LOC499602	0	0	1	0
rno-miR-380-3p	MIMAT0017302	LOC500354	0	0	1	0
rno-miR-380-3p	MIMAT0017302	LOC501406	0	0	1	0
rno-miR-380-3p	MIMAT0017302	LOC56764	0	0	1	0
rno-miR-380-3p	MIMAT0017302	LOC606294	0	0	1	0
rno-miR-380-3p	MIMAT0017302	LOC619574	0	0	1	0
rno-miR-380-3p	MIMAT0017302	LOC680430	0	0	1	0
rno-miR-380-3p	MIMAT0017302	LOC680663	0	0	1	0
rno-miR-380-3p	MIMAT0017302	LOC680885	0	0	1	0
rno-miR-380-3p	MIMAT0017302	LOC682058	0	0	1	0
rno-miR-380-3p	MIMAT0017302	LOC682074	0	0	1	0
rno-miR-380-3p	MIMAT0017302	LOC682571	0	0	1	0
rno-miR-380-3p	MIMAT0017302	LOC682812	0	0	1	0
rno-miR-380-3p	MIMAT0017302	LOC682988	0	0	1	0
rno-miR-380-3p	MIMAT0017302	LOC683077	0	0	1	0
rno-miR-380-3p	MIMAT0017302	LOC684623	0	0	1	0
rno-miR-380-3p	MIMAT0017302	LOC685067	0	0	1	0
rno-miR-380-3p	MIMAT0017302	LOC685619	0	0	1	0
rno-miR-380-3p	MIMAT0017302	LOC685767	0	0	1	0
rno-miR-380-3p	MIMAT0017302	LOC685787	0	0	1	0
rno-miR-380-3p	MIMAT0017302	LOC685909	0	0	1	0
rno-miR-380-3p	MIMAT0017302	LOC688018	0	0	1	0
rno-miR-380-3p	MIMAT0017302	LOC688280	0	0	1	0
rno-miR-380-3p	MIMAT0017302	LOC689065	0	0	1	0
rno-miR-380-3p	MIMAT0017302	LOC689081	0	0	1	0
rno-miR-380-3p	MIMAT0017302	LOC689176	0	0	1	0
rno-miR-380-3p	MIMAT0017302	LOC689396	0	0	1	0
rno-miR-380-3p	MIMAT0017302	LOC689991	0	0	1	0
rno-miR-380-3p	MIMAT0017302	LOC690422	0	0	1	0
rno-miR-380-3p	MIMAT0017302	LOC691083	0	0	1	0
rno-miR-380-3p	MIMAT0017302	LOC691952	0	0	1	0
rno-miR-380-3p	MIMAT0017302	LOC691984	0	0	1	0
rno-miR-380-3p	MIMAT0017302	Lonrf3	0	0	0	1
rno-miR-380-3p	MIMAT0017302	Loxl4	0	0	1	0
rno-miR-380-3p	MIMAT0017302	Lpar1	0	0	1	0
rno-miR-380-3p	MIMAT0017302	Lpcat2	0	0	0	1
rno-miR-380-3p	MIMAT0017302	Lpgat1	0	0	1	1
rno-miR-380-3p	MIMAT0017302	LPHN3	0	0	0	1
rno-miR-380-3p	MIMAT0017302	Lpp	0	0	0	1
rno-miR-380-3p	MIMAT0017302	Lpo	0	0	1	1
rno-miR-380-3p	MIMAT0017302	LPPR5	0	0	0	1
rno-miR-380-3p	MIMAT0017302	Lppr4	0	0	1	0
rno-miR-380-3p	MIMAT0017302	Lppr5	0	0	1	0
rno-miR-380-3p	MIMAT0017302	Lrat	0	0	0	1
rno-miR-380-3p	MIMAT0017302	Lrch1	0	0	1	0
rno-miR-380-3p	MIMAT0017302	Lrfn5	0	0	1	0
rno-miR-380-3p	MIMAT0017302	Lrguk	0	0	1	0
rno-miR-380-3p	MIMAT0017302	Lrif1	0	0	1	0
rno-miR-380-3p	MIMAT0017302	Lrig1	0	0	1	1
rno-miR-380-3p	MIMAT0017302	Lrig3	0	0	1	0
rno-miR-380-3p	MIMAT0017302	Lrp1b	0	0	0	1
rno-miR-380-3p	MIMAT0017302	Lrit1	0	0	1	0
rno-miR-380-3p	MIMAT0017302	Lrp2	0	0	1	0
rno-miR-380-3p	MIMAT0017302	Lrp2bp	0	0	1	0
rno-miR-380-3p	MIMAT0017302	Lrp8	0	0	0	1
rno-miR-380-3p	MIMAT0017302	Lrrc1	0	0	1	0
rno-miR-380-3p	MIMAT0017302	Lrrc14b	0	0	1	0
rno-miR-380-3p	MIMAT0017302	Lrrc16a	0	0	1	0
rno-miR-380-3p	MIMAT0017302	Lrrc20	0	0	1	0
rno-miR-380-3p	MIMAT0017302	Lrrc2	0	0	1	0
rno-miR-380-3p	MIMAT0017302	Lrrc25	0	0	1	0
rno-miR-380-3p	MIMAT0017302	Lrrc27	0	0	0	1
rno-miR-380-3p	MIMAT0017302	Lrrc28	0	0	1	1
rno-miR-380-3p	MIMAT0017302	Lrrc32	0	0	1	1
rno-miR-380-3p	MIMAT0017302	Lrrc40	0	0	0	1
rno-miR-380-3p	MIMAT0017302	Lrrc38	0	0	1	0
rno-miR-380-3p	MIMAT0017302	Lrrc39	0	0	1	0
rno-miR-380-3p	MIMAT0017302	Lrrc49	0	0	1	0
rno-miR-380-3p	MIMAT0017302	Lrrc59	1	0	1	1
rno-miR-380-3p	MIMAT0017302	Lrrc61	1	0	1	0
rno-miR-380-3p	MIMAT0017302	Lrrc73	0	0	1	0
rno-miR-380-3p	MIMAT0017302	Lrrc71	0	0	1	0
rno-miR-380-3p	MIMAT0017302	Lrrc8c	0	0	0	1
rno-miR-380-3p	MIMAT0017302	Lrrfip1	0	0	1	0
rno-miR-380-3p	MIMAT0017302	Lrrk2	0	0	0	1
rno-miR-380-3p	MIMAT0017302	Lrrn1	1	0	1	1
rno-miR-380-3p	MIMAT0017302	Lrrn4cl	0	0	1	1
rno-miR-380-3p	MIMAT0017302	Lsmem2	0	0	0	1
rno-miR-380-3p	MIMAT0017302	Lrrtm2	0	0	1	1
rno-miR-380-3p	MIMAT0017302	Lrrtm3	0	0	1	0
rno-miR-380-3p	MIMAT0017302	Lrtm2	0	0	1	1
rno-miR-380-3p	MIMAT0017302	Ltbp1	0	0	1	0
rno-miR-380-3p	MIMAT0017302	Ltb4r2	0	0	0	1
rno-miR-380-3p	MIMAT0017302	Ltbp2	0	0	1	0
rno-miR-380-3p	MIMAT0017302	Luc7l	0	0	1	1
rno-miR-380-3p	MIMAT0017302	Luc7l2	0	0	1	1
rno-miR-380-3p	MIMAT0017302	Lxn	0	0	1	1
rno-miR-380-3p	MIMAT0017302	Luc7l3	0	0	0	1
rno-miR-380-3p	MIMAT0017302	Lurap1	0	0	1	0
rno-miR-380-3p	MIMAT0017302	Ly49i9	0	0	1	0
rno-miR-380-3p	MIMAT0017302	Lypd6	0	0	0	1
rno-miR-380-3p	MIMAT0017302	Ly6g6e	0	0	1	0
rno-miR-380-3p	MIMAT0017302	Lypd6b	0	0	1	0
rno-miR-380-3p	MIMAT0017302	Lypla1	0	0	0	1
rno-miR-380-3p	MIMAT0017302	Lyrm2	0	0	1	0
rno-miR-380-3p	MIMAT0017302	Lysmd3	0	0	0	1
rno-miR-380-3p	MIMAT0017302	Lyve1	0	0	1	0
rno-miR-380-3p	MIMAT0017302	Lzic	0	0	1	0
rno-miR-380-3p	MIMAT0017302	Mab21l3	0	0	1	0
rno-miR-380-3p	MIMAT0017302	Macc1	0	0	0	1
rno-miR-380-3p	MIMAT0017302	Macf1	0	0	1	0
rno-miR-380-3p	MIMAT0017302	Mad1l1	0	0	1	0
rno-miR-380-3p	MIMAT0017302	Mafk	0	0	1	0
rno-miR-380-3p	MIMAT0017302	Magi3	0	0	1	1
rno-miR-380-3p	MIMAT0017302	Mal	0	0	1	0
rno-miR-380-3p	MIMAT0017302	Mamdc2	0	0	1	0
rno-miR-380-3p	MIMAT0017302	Mal2	0	0	1	1
rno-miR-380-3p	MIMAT0017302	Man1a2	0	0	1	1
rno-miR-380-3p	MIMAT0017302	Mamdc4	0	0	0	1
rno-miR-380-3p	MIMAT0017302	Man2a1	0	0	1	0
rno-miR-380-3p	MIMAT0017302	Manea	0	0	0	1
rno-miR-380-3p	MIMAT0017302	Manba	0	0	1	0
rno-miR-380-3p	MIMAT0017302	Maoa	0	0	0	1
rno-miR-380-3p	MIMAT0017302	Map10	0	0	0	1
rno-miR-380-3p	MIMAT0017302	Map1a	0	0	1	0
rno-miR-380-3p	MIMAT0017302	Map1s	0	0	1	0
rno-miR-380-3p	MIMAT0017302	Map2k6	0	0	0	1
rno-miR-380-3p	MIMAT0017302	Map3k3	0	0	1	0
rno-miR-380-3p	MIMAT0017302	Map3k6	1	0	1	1
rno-miR-380-3p	MIMAT0017302	Map3k7	0	0	1	0
rno-miR-380-3p	MIMAT0017302	Map4k4	0	0	0	1
rno-miR-380-3p	MIMAT0017302	Map4k3	0	0	1	0
rno-miR-380-3p	MIMAT0017302	Map7	0	0	0	1
rno-miR-380-3p	MIMAT0017302	Map7d2	0	0	1	0
rno-miR-380-3p	MIMAT0017302	Mapk10	0	0	1	0
rno-miR-380-3p	MIMAT0017302	Mapk12	0	0	1	0
rno-miR-380-3p	MIMAT0017302	Mapk1ip1l	0	0	1	0
rno-miR-380-3p	MIMAT0017302	Mapk6	0	0	1	0
rno-miR-380-3p	MIMAT0017302	Mapk8ip1	0	0	1	0
rno-miR-380-3p	MIMAT0017302	Mapk8ip2	0	0	1	1
rno-miR-380-3p	MIMAT0017302	Mapk9	0	0	0	1
rno-miR-380-3p	MIMAT0017302	Mapre2	0	0	1	0
rno-miR-380-3p	MIMAT0017302	Mapkapk2	0	0	1	0
rno-miR-380-3p	MIMAT0017302	Mapt	0	0	1	1
rno-miR-380-3p	MIMAT0017302	March5	0	0	0	1
rno-miR-380-3p	MIMAT0017302	Mas1	0	0	1	0
rno-miR-380-3p	MIMAT0017302	Mark3	1	0	1	1
rno-miR-380-3p	MIMAT0017302	Matn3	0	0	1	0
rno-miR-380-3p	MIMAT0017302	Masp1	0	0	1	0
rno-miR-380-3p	MIMAT0017302	Mau2	0	0	1	0
rno-miR-380-3p	MIMAT0017302	Mbd1	0	0	0	1
rno-miR-380-3p	MIMAT0017302	Mbd5	0	0	0	1
rno-miR-380-3p	MIMAT0017302	Mbnl2	0	0	1	0
rno-miR-380-3p	MIMAT0017302	Mbnl3	0	0	1	1
rno-miR-380-3p	MIMAT0017302	Mboat1	0	0	1	0
rno-miR-380-3p	MIMAT0017302	Mbtps1	1	0	1	1
rno-miR-380-3p	MIMAT0017302	Mbtd1	0	0	1	1
rno-miR-380-3p	MIMAT0017302	Mcmbp	0	0	0	1
rno-miR-380-3p	MIMAT0017302	Mbtps2	0	0	1	1
rno-miR-380-3p	MIMAT0017302	Mc4r	0	0	1	0
rno-miR-380-3p	MIMAT0017302	Mcl1	0	0	1	1
rno-miR-380-3p	MIMAT0017302	Mctp1	0	0	0	1
rno-miR-380-3p	MIMAT0017302	Mcmdc2	1	0	1	1
rno-miR-380-3p	MIMAT0017302	Mdfic	0	0	1	1
rno-miR-380-3p	MIMAT0017302	Mcts1	0	0	0	1
rno-miR-380-3p	MIMAT0017302	Mdga2	1	0	1	1
rno-miR-380-3p	MIMAT0017302	Mdm4	0	0	1	1
rno-miR-380-3p	MIMAT0017302	Mdh1	0	0	1	0
rno-miR-380-3p	MIMAT0017302	Mdm2	0	0	1	1
rno-miR-380-3p	MIMAT0017302	Med12l	0	0	1	0
rno-miR-380-3p	MIMAT0017302	Mdn1	0	0	1	1
rno-miR-380-3p	MIMAT0017302	Mecp2	0	0	0	1
rno-miR-380-3p	MIMAT0017302	Med1	0	0	1	0
rno-miR-380-3p	MIMAT0017302	Med17	0	0	1	0
rno-miR-380-3p	MIMAT0017302	Med19	0	0	1	0
rno-miR-380-3p	MIMAT0017302	Med20	0	0	1	0
rno-miR-380-3p	MIMAT0017302	Med22	0	0	0	1
rno-miR-380-3p	MIMAT0017302	Med28	0	0	1	0
rno-miR-380-3p	MIMAT0017302	Med9	0	0	1	0
rno-miR-380-3p	MIMAT0017302	Medag	0	0	1	1
rno-miR-380-3p	MIMAT0017302	Mef2a	1	0	1	1
rno-miR-380-3p	MIMAT0017302	Mei4	0	0	1	0
rno-miR-380-3p	MIMAT0017302	Mef2c	0	0	1	1
rno-miR-380-3p	MIMAT0017302	Megf11	0	0	0	1
rno-miR-380-3p	MIMAT0017302	Megf9	0	0	1	1
rno-miR-380-3p	MIMAT0017302	Memo1	0	0	0	1
rno-miR-380-3p	MIMAT0017302	Meis1	0	0	0	1
rno-miR-380-3p	MIMAT0017302	Metap2	0	0	1	1
rno-miR-380-3p	MIMAT0017302	Metrn	0	0	0	1
rno-miR-380-3p	MIMAT0017302	Mettl22	0	0	1	0
rno-miR-380-3p	MIMAT0017302	Mettl10	0	0	0	1
rno-miR-380-3p	MIMAT0017302	Mettl8	0	0	0	1
rno-miR-380-3p	MIMAT0017302	Mex3b	0	0	1	1
rno-miR-380-3p	MIMAT0017302	Mex3c	0	0	1	0
rno-miR-380-3p	MIMAT0017302	Mfsd6	0	0	1	0
rno-miR-380-3p	MIMAT0017302	Mfap3l	0	0	0	1
rno-miR-380-3p	MIMAT0017302	Mgarp	0	0	1	0
rno-miR-380-3p	MIMAT0017302	Mgat4c	0	0	0	1
rno-miR-380-3p	MIMAT0017302	Mgat5	0	0	0	1
rno-miR-380-3p	MIMAT0017302	Mgat5b	0	0	1	0
rno-miR-380-3p	MIMAT0017302	MGC105567	0	0	1	0
rno-miR-380-3p	MIMAT0017302	MGC94199	0	0	1	0
rno-miR-380-3p	MIMAT0017302	Mgst1	0	0	1	0
rno-miR-380-3p	MIMAT0017302	Micu2	0	0	1	0
rno-miR-380-3p	MIMAT0017302	Micu3	0	0	1	1
rno-miR-380-3p	MIMAT0017302	Mid2	0	0	0	1
rno-miR-380-3p	MIMAT0017302	Milr1	0	0	1	0
rno-miR-380-3p	MIMAT0017302	Mier1	0	0	0	1
rno-miR-380-3p	MIMAT0017302	Minpp1	0	0	1	0
rno-miR-380-3p	MIMAT0017302	Mios	0	0	0	1
rno-miR-380-3p	MIMAT0017302	Mknk1	0	0	1	0
rno-miR-380-3p	MIMAT0017302	Mkrn2	0	0	1	1
rno-miR-380-3p	MIMAT0017302	Mks1	0	0	1	1
rno-miR-380-3p	MIMAT0017302	Mllt4	0	0	1	0
rno-miR-380-3p	MIMAT0017302	Mkx	0	0	1	1
rno-miR-380-3p	MIMAT0017302	Mlana	0	0	0	1
rno-miR-380-3p	MIMAT0017302	Mllt1	0	0	1	0
rno-miR-380-3p	MIMAT0017302	Mlph	0	0	1	0
rno-miR-380-3p	MIMAT0017302	Mlx	0	0	1	0
rno-miR-380-3p	MIMAT0017302	Mmaa	0	0	1	1
rno-miR-380-3p	MIMAT0017302	Mmab	0	0	0	1
rno-miR-380-3p	MIMAT0017302	Mmp12	0	0	1	0
rno-miR-380-3p	MIMAT0017302	Mmgt1	0	0	1	1
rno-miR-380-3p	MIMAT0017302	Mmp14	1	0	1	1
rno-miR-380-3p	MIMAT0017302	Mmp13	0	0	1	0
rno-miR-380-3p	MIMAT0017302	Mmp15	0	0	1	0
rno-miR-380-3p	MIMAT0017302	Mmp17	0	0	1	0
rno-miR-380-3p	MIMAT0017302	Mmp16	0	0	1	1
rno-miR-380-3p	MIMAT0017302	Mmp20	0	0	1	0
rno-miR-380-3p	MIMAT0017302	Mmp19	0	0	1	0
rno-miR-380-3p	MIMAT0017302	Mmp3	0	0	1	1
rno-miR-380-3p	MIMAT0017302	Mms22l	0	0	1	1
rno-miR-380-3p	MIMAT0017302	Mob3b	0	0	1	1
rno-miR-380-3p	MIMAT0017302	Mob1a	0	0	1	0
rno-miR-380-3p	MIMAT0017302	Mob1b	0	0	1	1
rno-miR-380-3p	MIMAT0017302	Mon1b	0	0	1	1
rno-miR-380-3p	MIMAT0017302	Mob4	1	0	1	1
rno-miR-380-3p	MIMAT0017302	Mobp	0	0	1	0
rno-miR-380-3p	MIMAT0017302	Mog	0	0	1	0
rno-miR-380-3p	MIMAT0017302	Mon2	0	0	1	1
rno-miR-380-3p	MIMAT0017302	Mos	0	0	1	0
rno-miR-380-3p	MIMAT0017302	Morc3	0	0	1	0
rno-miR-380-3p	MIMAT0017302	Morc4	0	0	0	1
rno-miR-380-3p	MIMAT0017302	Mpdz	0	0	1	0
rno-miR-380-3p	MIMAT0017302	Mplkip	0	0	1	0
rno-miR-380-3p	MIMAT0017302	Mpp6	0	0	0	1
rno-miR-380-3p	MIMAT0017302	Mpped1	0	0	1	1
rno-miR-380-3p	MIMAT0017302	Mprip	0	0	0	1
rno-miR-380-3p	MIMAT0017302	Mrpl10	0	0	1	0
rno-miR-380-3p	MIMAT0017302	Mrm1	0	0	1	0
rno-miR-380-3p	MIMAT0017302	mrpl11	0	0	0	1
rno-miR-380-3p	MIMAT0017302	Mrpl17	0	0	0	1
rno-miR-380-3p	MIMAT0017302	Mrpl19	0	0	1	0
rno-miR-380-3p	MIMAT0017302	mrpl24	0	0	1	0
rno-miR-380-3p	MIMAT0017302	Mrpl3	0	0	1	1
rno-miR-380-3p	MIMAT0017302	Mrpl45	0	0	1	0
rno-miR-380-3p	MIMAT0017302	Mrpl52	0	0	1	0
rno-miR-380-3p	MIMAT0017302	Mrpl51	0	0	1	0
rno-miR-380-3p	MIMAT0017302	Mrps14	0	0	1	0
rno-miR-380-3p	MIMAT0017302	Mrps2	0	0	1	0
rno-miR-380-3p	MIMAT0017302	Mrps27	0	0	1	0
rno-miR-380-3p	MIMAT0017302	Mrps36	0	0	1	0
rno-miR-380-3p	MIMAT0017302	Mrps5	0	0	1	1
rno-miR-380-3p	MIMAT0017302	Mrrf	0	0	1	0
rno-miR-380-3p	MIMAT0017302	Ms4a1	0	0	0	1
rno-miR-380-3p	MIMAT0017302	Mrvi1	0	0	1	1
rno-miR-380-3p	MIMAT0017302	Ms4a2	0	0	1	0
rno-miR-380-3p	MIMAT0017302	Ms4a15	0	0	1	1
rno-miR-380-3p	MIMAT0017302	Msantd4	0	0	1	0
rno-miR-380-3p	MIMAT0017302	Msantd3	0	0	1	0
rno-miR-380-3p	MIMAT0017302	Msh6	0	0	0	1
rno-miR-380-3p	MIMAT0017302	Msi2	0	0	1	1
rno-miR-380-3p	MIMAT0017302	Msl1	0	0	1	0
rno-miR-380-3p	MIMAT0017302	Msrb3	0	0	0	1
rno-miR-380-3p	MIMAT0017302	Msl3	0	0	1	0
rno-miR-380-3p	MIMAT0017302	Msx2	0	0	1	1
rno-miR-380-3p	MIMAT0017302	Mthfd2l	0	0	1	0
rno-miR-380-3p	MIMAT0017302	Mtif3	0	0	1	0
[truncated: 1,865 more rows]
