# Supplementary material for: Characteristics of phosgene aspiration lung injury analyzed based on transcriptomics and proteomics
Source: Front Genet. 2024 May 17;15:1393665. doi: 10.3389/fgene.2024.1393665 (PMC11140124; doi:10.3389/fgene.2024.1393665)
Supplement: Supplementary file 1 [file Presentation1.zip › Data/microRN/miR_target/Control--Treatment/result/rno-miR-490-5p/rno-miR-490-5p.candidategene.xls]

miRNA	ID	Gene	miRDB	miRTarBase	miRWalk	TargetScan
rno-miR-490-5p	MIMAT0017356	Acer2	1	0	1	1
rno-miR-490-5p	MIMAT0017356	Ager	1	0	1	1
rno-miR-490-5p	MIMAT0017356	Ankrd6	1	0	1	1
rno-miR-490-5p	MIMAT0017356	Ap1g1	1	0	1	1
rno-miR-490-5p	MIMAT0017356	Arcn1	1	0	1	1
rno-miR-490-5p	MIMAT0017356	Bdnf	1	0	1	1
rno-miR-490-5p	MIMAT0017356	Capn6	1	0	1	1
rno-miR-490-5p	MIMAT0017356	Cd53	1	0	1	1
rno-miR-490-5p	MIMAT0017356	Cdh2	1	0	1	1
rno-miR-490-5p	MIMAT0017356	Col3a1	1	0	1	1
rno-miR-490-5p	MIMAT0017356	Cst9l	1	0	1	1
rno-miR-490-5p	MIMAT0017356	Dcdc2	1	0	1	1
rno-miR-490-5p	MIMAT0017356	Ddah1	1	0	1	1
rno-miR-490-5p	MIMAT0017356	Dnai1	1	0	1	1
rno-miR-490-5p	MIMAT0017356	Dpy19l1	1	0	1	1
rno-miR-490-5p	MIMAT0017356	Dscaml1	1	0	1	1
rno-miR-490-5p	MIMAT0017356	Dynlrb2	1	0	1	1
rno-miR-490-5p	MIMAT0017356	Ehf	1	0	1	1
rno-miR-490-5p	MIMAT0017356	Eid2b	1	0	1	1
rno-miR-490-5p	MIMAT0017356	Epb41l4b	1	0	1	1
rno-miR-490-5p	MIMAT0017356	Epha4	1	0	1	1
rno-miR-490-5p	MIMAT0017356	Fam135a	1	0	1	1
rno-miR-490-5p	MIMAT0017356	Fam84a	1	0	1	1
rno-miR-490-5p	MIMAT0017356	Fermt1	1	0	1	1
rno-miR-490-5p	MIMAT0017356	Fermt2	1	0	1	1
rno-miR-490-5p	MIMAT0017356	Foxh1	1	0	1	1
rno-miR-490-5p	MIMAT0017356	Frs2	1	0	1	1
rno-miR-490-5p	MIMAT0017356	Fut4	1	0	1	1
rno-miR-490-5p	MIMAT0017356	Galnt5	1	0	1	1
rno-miR-490-5p	MIMAT0017356	Gas7	1	0	1	1
rno-miR-490-5p	MIMAT0017356	Gatc	1	0	1	1
rno-miR-490-5p	MIMAT0017356	Gclm	1	0	1	1
rno-miR-490-5p	MIMAT0017356	Gng10	1	0	1	1
rno-miR-490-5p	MIMAT0017356	Gria2	1	0	1	1
rno-miR-490-5p	MIMAT0017356	Ifit2	1	0	1	1
rno-miR-490-5p	MIMAT0017356	Ist1	1	0	1	1
rno-miR-490-5p	MIMAT0017356	Jakmip3	1	0	1	1
rno-miR-490-5p	MIMAT0017356	Kcns3	1	0	1	1
rno-miR-490-5p	MIMAT0017356	Kdsr	1	0	1	1
rno-miR-490-5p	MIMAT0017356	Kif3b	1	0	1	1
rno-miR-490-5p	MIMAT0017356	Lamtor3	1	0	1	1
rno-miR-490-5p	MIMAT0017356	Lmbr1	1	0	1	1
rno-miR-490-5p	MIMAT0017356	Lrp12	1	0	1	1
rno-miR-490-5p	MIMAT0017356	Manba	1	0	1	1
rno-miR-490-5p	MIMAT0017356	March11	1	0	1	1
rno-miR-490-5p	MIMAT0017356	Metap2	1	0	1	1
rno-miR-490-5p	MIMAT0017356	Mier3	1	0	1	1
rno-miR-490-5p	MIMAT0017356	Mobp	1	0	1	1
rno-miR-490-5p	MIMAT0017356	Msantd4	1	0	1	1
rno-miR-490-5p	MIMAT0017356	Nav2	1	0	1	1
rno-miR-490-5p	MIMAT0017356	Nedd4	1	0	1	1
rno-miR-490-5p	MIMAT0017356	Nfs1	1	0	1	1
rno-miR-490-5p	MIMAT0017356	P4ha1	1	0	1	1
rno-miR-490-5p	MIMAT0017356	Pank3	1	0	1	1
rno-miR-490-5p	MIMAT0017356	Pcbp3	1	0	1	1
rno-miR-490-5p	MIMAT0017356	Pcdh20	1	0	1	1
rno-miR-490-5p	MIMAT0017356	Pdcl3	1	0	1	1
rno-miR-490-5p	MIMAT0017356	Pde10a	1	0	1	1
rno-miR-490-5p	MIMAT0017356	Pdik1l	1	0	1	1
rno-miR-490-5p	MIMAT0017356	Pigv	1	0	1	1
rno-miR-490-5p	MIMAT0017356	Plekha8	1	0	1	1
rno-miR-490-5p	MIMAT0017356	Pnisr	1	0	1	1
rno-miR-490-5p	MIMAT0017356	Ppp4c	1	0	1	1
rno-miR-490-5p	MIMAT0017356	Psip1	1	0	1	1
rno-miR-490-5p	MIMAT0017356	Psma6	1	0	1	1
rno-miR-490-5p	MIMAT0017356	Psmc6	1	0	1	1
rno-miR-490-5p	MIMAT0017356	Rab30	1	0	1	1
rno-miR-490-5p	MIMAT0017356	Rab5b	1	0	1	1
rno-miR-490-5p	MIMAT0017356	Ranbp10	1	0	1	1
rno-miR-490-5p	MIMAT0017356	Rbbp4	1	0	1	1
rno-miR-490-5p	MIMAT0017356	Rbm47	1	0	1	1
rno-miR-490-5p	MIMAT0017356	Rgs17	1	0	1	1
rno-miR-490-5p	MIMAT0017356	Rimbp2	1	0	1	1
rno-miR-490-5p	MIMAT0017356	Rnasel	1	0	1	1
rno-miR-490-5p	MIMAT0017356	Rspo1	1	0	1	1
rno-miR-490-5p	MIMAT0017356	Scn5a	1	0	1	1
rno-miR-490-5p	MIMAT0017356	Sec61a2	1	0	1	1
rno-miR-490-5p	MIMAT0017356	Serinc1	1	0	1	1
rno-miR-490-5p	MIMAT0017356	Sfxn3	1	0	1	1
rno-miR-490-5p	MIMAT0017356	Shisa7	1	0	1	1
rno-miR-490-5p	MIMAT0017356	Slc17a8	1	0	1	1
rno-miR-490-5p	MIMAT0017356	Slc2a13	1	0	1	1
rno-miR-490-5p	MIMAT0017356	Sostdc1	1	0	1	1
rno-miR-490-5p	MIMAT0017356	Sspn	1	0	1	1
rno-miR-490-5p	MIMAT0017356	Stat5b	1	0	1	1
rno-miR-490-5p	MIMAT0017356	Synj1	1	0	1	1
rno-miR-490-5p	MIMAT0017356	Synm	1	0	1	1
rno-miR-490-5p	MIMAT0017356	Syt17	1	0	1	1
rno-miR-490-5p	MIMAT0017356	Tmem252	1	0	1	1
rno-miR-490-5p	MIMAT0017356	Tmod3	1	0	1	1
rno-miR-490-5p	MIMAT0017356	Tox3	1	0	1	1
rno-miR-490-5p	MIMAT0017356	Trim55	1	0	1	1
rno-miR-490-5p	MIMAT0017356	Uba6	1	0	1	1
rno-miR-490-5p	MIMAT0017356	Ube2h	1	0	1	1
rno-miR-490-5p	MIMAT0017356	Ube2ql1	1	0	1	1
rno-miR-490-5p	MIMAT0017356	Unc13c	1	0	1	1
rno-miR-490-5p	MIMAT0017356	Ythdf3	1	0	1	1
