# Supplementary material for: Characteristics of phosgene aspiration lung injury analyzed based on transcriptomics and proteomics
Source: Front Genet. 2024 May 17;15:1393665. doi: 10.3389/fgene.2024.1393665 (PMC11140124; doi:10.3389/fgene.2024.1393665)
Supplement: Supplementary file 1 [file Presentation1.zip › Data/microRN/miR_target/Control--Treatment/result/rno-miR-490-5p/rno-miR-490-5p.xls]

miRNA	ID	Gene	miRDB	miRTarBase	miRWalk	TargetScan
rno-miR-490-5p	MIMAT0017356	A1cf	0	0	0	1
rno-miR-490-5p	MIMAT0017356	Aacs	0	0	1	1
rno-miR-490-5p	MIMAT0017356	Aak1	0	0	1	1
rno-miR-490-5p	MIMAT0017356	Aatk	0	0	1	0
rno-miR-490-5p	MIMAT0017356	Aard	0	0	0	1
rno-miR-490-5p	MIMAT0017356	Aarsd1	0	0	1	0
rno-miR-490-5p	MIMAT0017356	Abat	0	0	0	1
rno-miR-490-5p	MIMAT0017356	ABCA10	0	0	0	1
rno-miR-490-5p	MIMAT0017356	Abca15	0	0	1	0
rno-miR-490-5p	MIMAT0017356	Abca3	0	0	1	1
rno-miR-490-5p	MIMAT0017356	Abcb1a	0	0	1	0
rno-miR-490-5p	MIMAT0017356	Abcc12	0	0	0	1
rno-miR-490-5p	MIMAT0017356	Abcc10	0	0	1	1
rno-miR-490-5p	MIMAT0017356	Abcc6	0	0	0	1
rno-miR-490-5p	MIMAT0017356	Abcc5	0	0	1	0
rno-miR-490-5p	MIMAT0017356	Abcc9	0	0	1	0
rno-miR-490-5p	MIMAT0017356	Abcd2	0	0	0	1
rno-miR-490-5p	MIMAT0017356	Abce1	0	0	1	0
rno-miR-490-5p	MIMAT0017356	Abcf1	0	0	1	0
rno-miR-490-5p	MIMAT0017356	Abcg1	0	0	0	1
rno-miR-490-5p	MIMAT0017356	Abcg4	0	0	1	0
rno-miR-490-5p	MIMAT0017356	Abcg8	0	0	1	0
rno-miR-490-5p	MIMAT0017356	Abhd13	0	0	0	1
rno-miR-490-5p	MIMAT0017356	Abhd14b	0	0	1	1
rno-miR-490-5p	MIMAT0017356	Abhd15	0	0	1	1
rno-miR-490-5p	MIMAT0017356	Abi2	0	0	1	1
rno-miR-490-5p	MIMAT0017356	Abhd4	0	0	1	0
rno-miR-490-5p	MIMAT0017356	Abhd5	0	0	0	1
rno-miR-490-5p	MIMAT0017356	Abl2	0	0	0	1
rno-miR-490-5p	MIMAT0017356	Abtb1	0	0	1	0
rno-miR-490-5p	MIMAT0017356	Ablim1	0	0	1	1
rno-miR-490-5p	MIMAT0017356	AC005609.1	0	0	0	1
rno-miR-490-5p	MIMAT0017356	AC002472.13	0	0	0	1
rno-miR-490-5p	MIMAT0017356	AC007040.11	0	0	0	1
rno-miR-490-5p	MIMAT0017356	AC007375.1	0	0	0	1
rno-miR-490-5p	MIMAT0017356	AC010327.2	0	0	0	1
rno-miR-490-5p	MIMAT0017356	AC022498.1	0	0	0	1
rno-miR-490-5p	MIMAT0017356	AC074389.6	0	0	0	1
rno-miR-490-5p	MIMAT0017356	AC104472.1	0	0	0	1
rno-miR-490-5p	MIMAT0017356	AC140061.12	0	0	0	1
rno-miR-490-5p	MIMAT0017356	Acad11	0	0	1	0
rno-miR-490-5p	MIMAT0017356	Acad9	0	0	1	0
rno-miR-490-5p	MIMAT0017356	Acap2	0	0	1	0
rno-miR-490-5p	MIMAT0017356	Acap3	0	0	1	1
rno-miR-490-5p	MIMAT0017356	Acat2	0	0	1	0
rno-miR-490-5p	MIMAT0017356	Ace2	0	0	0	1
rno-miR-490-5p	MIMAT0017356	Ace	0	0	0	1
rno-miR-490-5p	MIMAT0017356	Acer2	1	0	1	1
rno-miR-490-5p	MIMAT0017356	Acp1	0	0	1	1
rno-miR-490-5p	MIMAT0017356	Acsl4	0	0	1	0
rno-miR-490-5p	MIMAT0017356	Acp6	0	0	0	1
rno-miR-490-5p	MIMAT0017356	Acpp	0	0	1	1
rno-miR-490-5p	MIMAT0017356	Acsm5	0	0	1	1
rno-miR-490-5p	MIMAT0017356	Acsl5	0	0	0	1
rno-miR-490-5p	MIMAT0017356	Acss3	0	0	1	0
rno-miR-490-5p	MIMAT0017356	Actbl2	0	0	1	0
rno-miR-490-5p	MIMAT0017356	Actb	0	0	0	1
rno-miR-490-5p	MIMAT0017356	Actg1	0	0	1	0
rno-miR-490-5p	MIMAT0017356	Actn1	0	0	0	1
rno-miR-490-5p	MIMAT0017356	Actr1a	0	0	1	0
rno-miR-490-5p	MIMAT0017356	Actr5	1	0	1	0
rno-miR-490-5p	MIMAT0017356	Actrt3	0	0	0	1
rno-miR-490-5p	MIMAT0017356	Acvr1c	0	0	1	1
rno-miR-490-5p	MIMAT0017356	Acvr2a	0	0	1	0
rno-miR-490-5p	MIMAT0017356	Adam28	0	0	0	1
rno-miR-490-5p	MIMAT0017356	Adam22	0	0	0	1
rno-miR-490-5p	MIMAT0017356	Adam30	0	0	0	1
rno-miR-490-5p	MIMAT0017356	Adam33	0	0	1	0
rno-miR-490-5p	MIMAT0017356	Adam3a	1	0	1	0
rno-miR-490-5p	MIMAT0017356	Adam4	1	0	1	0
rno-miR-490-5p	MIMAT0017356	Adamdec1	0	0	1	0
rno-miR-490-5p	MIMAT0017356	Adamts12	0	0	1	0
rno-miR-490-5p	MIMAT0017356	Adamts16	0	0	0	1
rno-miR-490-5p	MIMAT0017356	Adamts18	0	0	0	1
rno-miR-490-5p	MIMAT0017356	Adamts3	0	0	1	0
rno-miR-490-5p	MIMAT0017356	Adamts6	0	0	1	0
rno-miR-490-5p	MIMAT0017356	Adamts8	0	0	1	0
rno-miR-490-5p	MIMAT0017356	Adamts9	0	0	1	0
rno-miR-490-5p	MIMAT0017356	Adamtsl3	0	0	1	1
rno-miR-490-5p	MIMAT0017356	Adarb1	0	0	1	0
rno-miR-490-5p	MIMAT0017356	Adat1	0	0	1	0
rno-miR-490-5p	MIMAT0017356	Adarb2	0	0	0	1
rno-miR-490-5p	MIMAT0017356	Adat3	0	0	1	0
rno-miR-490-5p	MIMAT0017356	Adck1	0	0	1	1
rno-miR-490-5p	MIMAT0017356	Adck3	0	0	1	0
rno-miR-490-5p	MIMAT0017356	Adcy5	0	0	1	0
rno-miR-490-5p	MIMAT0017356	Adcy10	0	0	0	1
rno-miR-490-5p	MIMAT0017356	Adcy6	0	0	1	0
rno-miR-490-5p	MIMAT0017356	Adcyap1r1	0	0	1	1
rno-miR-490-5p	MIMAT0017356	Add1	0	0	1	0
rno-miR-490-5p	MIMAT0017356	Add3	0	0	1	0
rno-miR-490-5p	MIMAT0017356	Add2	0	0	0	1
rno-miR-490-5p	MIMAT0017356	Adh7	0	0	1	0
rno-miR-490-5p	MIMAT0017356	Adk	0	0	1	0
rno-miR-490-5p	MIMAT0017356	Adnp	0	0	1	0
rno-miR-490-5p	MIMAT0017356	Adnp2	0	0	1	0
rno-miR-490-5p	MIMAT0017356	Ado	0	0	0	1
rno-miR-490-5p	MIMAT0017356	Adprhl1	0	0	1	0
rno-miR-490-5p	MIMAT0017356	Adra2b	0	0	1	0
rno-miR-490-5p	MIMAT0017356	Adrb3	0	0	1	0
rno-miR-490-5p	MIMAT0017356	Adrbk1	0	0	1	0
rno-miR-490-5p	MIMAT0017356	ADRBK2	0	0	0	1
rno-miR-490-5p	MIMAT0017356	Adrbk2	0	0	1	0
rno-miR-490-5p	MIMAT0017356	Adss	0	0	1	0
rno-miR-490-5p	MIMAT0017356	Adtrp	0	0	1	0
rno-miR-490-5p	MIMAT0017356	Aebp2	0	0	0	1
rno-miR-490-5p	MIMAT0017356	Afap1	0	0	0	1
rno-miR-490-5p	MIMAT0017356	Afap1l2	0	0	1	1
rno-miR-490-5p	MIMAT0017356	Aff2	0	0	0	1
rno-miR-490-5p	MIMAT0017356	Aff4	0	0	1	0
rno-miR-490-5p	MIMAT0017356	Aff3	0	0	0	1
rno-miR-490-5p	MIMAT0017356	Afp	0	0	1	1
rno-miR-490-5p	MIMAT0017356	Agap1	0	0	1	1
rno-miR-490-5p	MIMAT0017356	Agfg1	0	0	0	1
rno-miR-490-5p	MIMAT0017356	Agap2	0	0	1	0
rno-miR-490-5p	MIMAT0017356	Ager	1	0	1	1
rno-miR-490-5p	MIMAT0017356	Aggf1	0	0	0	1
rno-miR-490-5p	MIMAT0017356	Agfg2	0	0	1	0
rno-miR-490-5p	MIMAT0017356	Agk	0	0	1	1
rno-miR-490-5p	MIMAT0017356	Agmat	0	0	0	1
rno-miR-490-5p	MIMAT0017356	Ago1	0	0	0	1
rno-miR-490-5p	MIMAT0017356	Agmo	0	0	1	1
rno-miR-490-5p	MIMAT0017356	Ago4	0	0	1	0
rno-miR-490-5p	MIMAT0017356	Ago3	0	0	0	1
rno-miR-490-5p	MIMAT0017356	Agpat1	0	0	1	0
rno-miR-490-5p	MIMAT0017356	Agpat3	0	0	1	1
rno-miR-490-5p	MIMAT0017356	Agpat5	0	0	1	1
rno-miR-490-5p	MIMAT0017356	Agtrap	0	0	1	0
rno-miR-490-5p	MIMAT0017356	Agpat6	0	0	1	0
rno-miR-490-5p	MIMAT0017356	Agps	0	0	0	1
rno-miR-490-5p	MIMAT0017356	Ahcyl1	0	0	1	0
rno-miR-490-5p	MIMAT0017356	Ahrr	0	0	1	0
rno-miR-490-5p	MIMAT0017356	Ahsa2	0	0	1	1
rno-miR-490-5p	MIMAT0017356	Aif1l	0	0	1	0
rno-miR-490-5p	MIMAT0017356	Aig1	0	0	1	0
rno-miR-490-5p	MIMAT0017356	Aifm2	0	0	1	0
rno-miR-490-5p	MIMAT0017356	Ak2	0	0	1	1
rno-miR-490-5p	MIMAT0017356	Ak3	0	0	1	0
rno-miR-490-5p	MIMAT0017356	Akap12	0	0	1	0
rno-miR-490-5p	MIMAT0017356	Ak5	0	0	0	1
rno-miR-490-5p	MIMAT0017356	Akap13	0	0	1	0
rno-miR-490-5p	MIMAT0017356	Akap2	0	0	0	1
rno-miR-490-5p	MIMAT0017356	Akap3	0	0	1	0
rno-miR-490-5p	MIMAT0017356	Akap6	0	0	1	1
rno-miR-490-5p	MIMAT0017356	Akap8	0	0	1	0
rno-miR-490-5p	MIMAT0017356	Akr1c1	0	0	1	0
rno-miR-490-5p	MIMAT0017356	Akirin1	0	0	1	1
rno-miR-490-5p	MIMAT0017356	Akt3	0	0	0	1
rno-miR-490-5p	MIMAT0017356	Akr1c14	0	0	1	0
rno-miR-490-5p	MIMAT0017356	AL021546.6	0	0	0	1
rno-miR-490-5p	MIMAT0017356	AL033381.1	0	0	0	1
rno-miR-490-5p	MIMAT0017356	AL590452.1	0	0	0	1
rno-miR-490-5p	MIMAT0017356	AL590483.1	0	0	0	1
rno-miR-490-5p	MIMAT0017356	AL591684.1	0	0	0	1
rno-miR-490-5p	MIMAT0017356	AL603965.1	0	0	0	1
rno-miR-490-5p	MIMAT0017356	Aldh3a2	0	0	1	0
rno-miR-490-5p	MIMAT0017356	Aldh5a1	0	0	0	1
rno-miR-490-5p	MIMAT0017356	Aldh6a1	0	0	1	1
rno-miR-490-5p	MIMAT0017356	Aldob	0	0	1	0
rno-miR-490-5p	MIMAT0017356	ALG10B	0	0	0	1
rno-miR-490-5p	MIMAT0017356	Aldoc	0	0	1	0
rno-miR-490-5p	MIMAT0017356	Alg11	0	0	1	0
rno-miR-490-5p	MIMAT0017356	Alg6	0	0	0	1
rno-miR-490-5p	MIMAT0017356	Alg8	0	0	1	0
rno-miR-490-5p	MIMAT0017356	Alkbh1	0	0	1	1
rno-miR-490-5p	MIMAT0017356	Alkbh4	0	0	1	0
rno-miR-490-5p	MIMAT0017356	Ambra1	0	0	1	1
rno-miR-490-5p	MIMAT0017356	Alox12e	0	0	1	0
rno-miR-490-5p	MIMAT0017356	Amd1	0	0	0	1
rno-miR-490-5p	MIMAT0017356	Amdhd2	0	0	1	1
rno-miR-490-5p	MIMAT0017356	Amdhd1	0	0	0	1
rno-miR-490-5p	MIMAT0017356	Amer3	0	0	0	1
rno-miR-490-5p	MIMAT0017356	Amigo2	0	0	1	0
rno-miR-490-5p	MIMAT0017356	Amfr	0	0	1	0
rno-miR-490-5p	MIMAT0017356	Ammecr1l	0	0	1	1
rno-miR-490-5p	MIMAT0017356	Amot	0	0	1	0
rno-miR-490-5p	MIMAT0017356	Ampd2	0	0	1	0
rno-miR-490-5p	MIMAT0017356	Amotl1	0	0	0	1
rno-miR-490-5p	MIMAT0017356	Ampd3	0	0	1	0
rno-miR-490-5p	MIMAT0017356	Amph	0	0	0	1
rno-miR-490-5p	MIMAT0017356	Amt	0	0	1	1
rno-miR-490-5p	MIMAT0017356	Amz2	0	0	1	0
rno-miR-490-5p	MIMAT0017356	Anapc1	0	0	1	0
rno-miR-490-5p	MIMAT0017356	Anapc10	0	0	0	1
rno-miR-490-5p	MIMAT0017356	Angel1	0	0	1	0
rno-miR-490-5p	MIMAT0017356	Angel2	0	0	1	0
rno-miR-490-5p	MIMAT0017356	Angptl2	0	0	0	1
rno-miR-490-5p	MIMAT0017356	Angptl3	1	0	1	0
rno-miR-490-5p	MIMAT0017356	Ank2	0	0	1	1
rno-miR-490-5p	MIMAT0017356	Ank3	0	0	1	0
rno-miR-490-5p	MIMAT0017356	Ankib1	0	0	1	1
rno-miR-490-5p	MIMAT0017356	Ankfy1	0	0	1	1
rno-miR-490-5p	MIMAT0017356	Ankrd23	0	0	1	0
rno-miR-490-5p	MIMAT0017356	Ankle1	0	0	1	1
rno-miR-490-5p	MIMAT0017356	Ankrd12	0	0	1	0
rno-miR-490-5p	MIMAT0017356	Ankrd17	0	0	1	1
rno-miR-490-5p	MIMAT0017356	Ankrd29	0	0	1	0
rno-miR-490-5p	MIMAT0017356	Ankrd28	0	0	1	0
rno-miR-490-5p	MIMAT0017356	ANKRD32	0	0	0	1
rno-miR-490-5p	MIMAT0017356	Ankrd34a	0	0	1	0
rno-miR-490-5p	MIMAT0017356	Ankrd34c	0	0	0	1
rno-miR-490-5p	MIMAT0017356	Ankrd39	0	0	1	1
rno-miR-490-5p	MIMAT0017356	Ankrd42	0	0	1	0
rno-miR-490-5p	MIMAT0017356	Ankrd49	0	0	0	1
rno-miR-490-5p	MIMAT0017356	Ankrd44	0	0	1	1
rno-miR-490-5p	MIMAT0017356	Ankrd63	0	0	1	0
rno-miR-490-5p	MIMAT0017356	Ankrd6	1	0	1	1
rno-miR-490-5p	MIMAT0017356	Ano6	0	0	1	0
rno-miR-490-5p	MIMAT0017356	Ano3	0	0	1	1
rno-miR-490-5p	MIMAT0017356	Antxr2	0	0	1	1
rno-miR-490-5p	MIMAT0017356	Ano9	0	0	1	0
rno-miR-490-5p	MIMAT0017356	Anxa11	0	0	1	0
rno-miR-490-5p	MIMAT0017356	Anxa4	0	0	1	0
rno-miR-490-5p	MIMAT0017356	Anxa3	0	0	1	0
rno-miR-490-5p	MIMAT0017356	Anxa8	0	0	1	0
rno-miR-490-5p	MIMAT0017356	Aoc3	0	0	1	0
rno-miR-490-5p	MIMAT0017356	Ap1g1	1	0	1	1
rno-miR-490-5p	MIMAT0017356	Ap1s2	0	0	1	0
rno-miR-490-5p	MIMAT0017356	Ap2b1	0	0	1	1
rno-miR-490-5p	MIMAT0017356	Ap2a2	0	0	0	1
rno-miR-490-5p	MIMAT0017356	Ap3b2	0	0	0	1
rno-miR-490-5p	MIMAT0017356	Ap3m1	0	0	1	0
rno-miR-490-5p	MIMAT0017356	Ap3d1	0	0	1	1
rno-miR-490-5p	MIMAT0017356	Ap5m1	0	0	1	0
rno-miR-490-5p	MIMAT0017356	Ap3s2	0	0	1	0
rno-miR-490-5p	MIMAT0017356	Apbb2	0	0	1	1
rno-miR-490-5p	MIMAT0017356	Apbb3	0	0	1	0
rno-miR-490-5p	MIMAT0017356	Apcdd1	0	0	1	0
rno-miR-490-5p	MIMAT0017356	Apc2	0	0	1	0
rno-miR-490-5p	MIMAT0017356	Aph1a	0	0	1	0
rno-miR-490-5p	MIMAT0017356	Apoe	0	0	1	1
rno-miR-490-5p	MIMAT0017356	Apold1	0	0	1	0
rno-miR-490-5p	MIMAT0017356	App	0	0	0	1
rno-miR-490-5p	MIMAT0017356	Apool	0	0	1	1
rno-miR-490-5p	MIMAT0017356	Appl1	0	0	1	1
rno-miR-490-5p	MIMAT0017356	Appbp2	0	0	1	0
rno-miR-490-5p	MIMAT0017356	Aptx	0	0	0	1
rno-miR-490-5p	MIMAT0017356	Aqp2	0	0	0	1
rno-miR-490-5p	MIMAT0017356	Aqp1	0	0	1	0
rno-miR-490-5p	MIMAT0017356	Aqp4	0	0	1	0
rno-miR-490-5p	MIMAT0017356	Aqp8	0	0	1	0
rno-miR-490-5p	MIMAT0017356	Ar	0	0	0	1
rno-miR-490-5p	MIMAT0017356	Arc	0	0	1	1
rno-miR-490-5p	MIMAT0017356	Arcn1	1	0	1	1
rno-miR-490-5p	MIMAT0017356	Arf2	0	0	1	0
rno-miR-490-5p	MIMAT0017356	Arel1	0	0	1	0
rno-miR-490-5p	MIMAT0017356	Arf1	0	0	1	0
rno-miR-490-5p	MIMAT0017356	Arf3	0	0	1	0
rno-miR-490-5p	MIMAT0017356	Arfgap1	0	0	0	1
rno-miR-490-5p	MIMAT0017356	Arfgap2	0	0	1	0
rno-miR-490-5p	MIMAT0017356	Arfgap3	0	0	1	1
rno-miR-490-5p	MIMAT0017356	Arfgef2	0	0	1	0
rno-miR-490-5p	MIMAT0017356	Arhgap11a	0	0	1	0
rno-miR-490-5p	MIMAT0017356	Arhgap1	0	0	1	0
rno-miR-490-5p	MIMAT0017356	Arhgap12	0	0	1	1
rno-miR-490-5p	MIMAT0017356	Arhgap25	0	0	1	0
rno-miR-490-5p	MIMAT0017356	Arhgap28	0	0	0	1
rno-miR-490-5p	MIMAT0017356	Arhgap26	0	0	0	1
rno-miR-490-5p	MIMAT0017356	Arhgap30	0	0	1	0
rno-miR-490-5p	MIMAT0017356	Arhgap31	0	0	0	1
rno-miR-490-5p	MIMAT0017356	Arhgap32	0	0	0	1
rno-miR-490-5p	MIMAT0017356	Arhgap35	0	0	1	0
rno-miR-490-5p	MIMAT0017356	Arhgap42	0	0	1	1
rno-miR-490-5p	MIMAT0017356	Arhgap44	0	0	1	1
rno-miR-490-5p	MIMAT0017356	Arhgef15	0	0	1	1
rno-miR-490-5p	MIMAT0017356	Arhgdia	0	0	1	0
rno-miR-490-5p	MIMAT0017356	Arhgef12	0	0	0	1
rno-miR-490-5p	MIMAT0017356	Arhgef17	0	0	1	0
rno-miR-490-5p	MIMAT0017356	Arhgef2	0	0	1	0
rno-miR-490-5p	MIMAT0017356	Arhgef19	0	0	1	0
rno-miR-490-5p	MIMAT0017356	Arhgef28	0	0	1	1
rno-miR-490-5p	MIMAT0017356	Arhgef37	0	0	1	0
rno-miR-490-5p	MIMAT0017356	Arhgef4	0	0	1	0
rno-miR-490-5p	MIMAT0017356	Arhgef38	0	0	0	1
rno-miR-490-5p	MIMAT0017356	Arhgef7	0	0	1	1
rno-miR-490-5p	MIMAT0017356	Arhgef9	0	0	1	1
rno-miR-490-5p	MIMAT0017356	Arih1	0	0	1	0
rno-miR-490-5p	MIMAT0017356	Arid1a	0	0	1	0
rno-miR-490-5p	MIMAT0017356	Arid2	0	0	1	0
rno-miR-490-5p	MIMAT0017356	Arih2	0	0	1	0
rno-miR-490-5p	MIMAT0017356	Arl10	0	0	0	1
rno-miR-490-5p	MIMAT0017356	Arl11	0	0	1	0
rno-miR-490-5p	MIMAT0017356	Arl15	0	0	1	1
rno-miR-490-5p	MIMAT0017356	Arl2bp	0	0	1	0
rno-miR-490-5p	MIMAT0017356	Arl5b	0	0	0	1
rno-miR-490-5p	MIMAT0017356	Arl4c	0	0	1	0
rno-miR-490-5p	MIMAT0017356	Arl5c	0	0	0	1
rno-miR-490-5p	MIMAT0017356	Arl6ip1	0	0	1	0
rno-miR-490-5p	MIMAT0017356	Arl8a	0	0	1	1
rno-miR-490-5p	MIMAT0017356	Armc12	0	0	1	0
rno-miR-490-5p	MIMAT0017356	Armc7	0	0	1	0
rno-miR-490-5p	MIMAT0017356	Armc5	0	0	1	1
rno-miR-490-5p	MIMAT0017356	Arnt2	0	0	1	1
rno-miR-490-5p	MIMAT0017356	Armc9	0	0	1	0
rno-miR-490-5p	MIMAT0017356	Arpc4	0	0	1	1
rno-miR-490-5p	MIMAT0017356	Arsi	0	0	0	1
rno-miR-490-5p	MIMAT0017356	Arpp19	0	0	0	1
rno-miR-490-5p	MIMAT0017356	Arrdc2	0	0	1	0
rno-miR-490-5p	MIMAT0017356	Arsk	0	0	0	1
rno-miR-490-5p	MIMAT0017356	Art4	0	0	1	0
rno-miR-490-5p	MIMAT0017356	Arv1	0	0	1	0
rno-miR-490-5p	MIMAT0017356	Asah2	0	0	0	1
rno-miR-490-5p	MIMAT0017356	ASAH2B	0	0	0	1
rno-miR-490-5p	MIMAT0017356	Asap2	0	0	1	0
rno-miR-490-5p	MIMAT0017356	Asb1	0	0	0	1
rno-miR-490-5p	MIMAT0017356	Asb13	0	0	1	1
rno-miR-490-5p	MIMAT0017356	Asb9	0	0	0	1
rno-miR-490-5p	MIMAT0017356	Asf1b	0	0	1	0
rno-miR-490-5p	MIMAT0017356	Asf1a	0	0	1	0
rno-miR-490-5p	MIMAT0017356	Ash2l	0	0	1	0
rno-miR-490-5p	MIMAT0017356	Asic1	0	0	1	0
rno-miR-490-5p	MIMAT0017356	Asic2	0	0	1	0
rno-miR-490-5p	MIMAT0017356	Aspa	0	0	0	1
rno-miR-490-5p	MIMAT0017356	Asph	0	0	1	0
rno-miR-490-5p	MIMAT0017356	Astl	0	0	1	0
rno-miR-490-5p	MIMAT0017356	Astn1	0	0	1	1
rno-miR-490-5p	MIMAT0017356	Asxl1	0	0	1	1
rno-miR-490-5p	MIMAT0017356	Atf7ip	0	0	1	1
rno-miR-490-5p	MIMAT0017356	Asxl2	0	0	1	1
rno-miR-490-5p	MIMAT0017356	Atad1	0	0	1	1
rno-miR-490-5p	MIMAT0017356	Atad2b	0	0	1	0
rno-miR-490-5p	MIMAT0017356	Atf2	0	0	0	1
rno-miR-490-5p	MIMAT0017356	Atg12	0	0	1	1
rno-miR-490-5p	MIMAT0017356	Atg4c	0	0	1	1
rno-miR-490-5p	MIMAT0017356	Atg2b	0	0	0	1
rno-miR-490-5p	MIMAT0017356	Atg4b	0	0	1	0
rno-miR-490-5p	MIMAT0017356	Atg5	0	0	1	0
rno-miR-490-5p	MIMAT0017356	Atmin	0	0	1	0
rno-miR-490-5p	MIMAT0017356	Atl1	0	0	1	0
rno-miR-490-5p	MIMAT0017356	Atoh8	0	0	1	1
rno-miR-490-5p	MIMAT0017356	Atp10d	0	0	1	0
rno-miR-490-5p	MIMAT0017356	Atp11b	0	0	1	1
rno-miR-490-5p	MIMAT0017356	Atp11a	0	0	1	0
rno-miR-490-5p	MIMAT0017356	Atp11c	0	0	1	0
rno-miR-490-5p	MIMAT0017356	Atp1b1	0	0	1	1
rno-miR-490-5p	MIMAT0017356	Atp12a	0	0	1	0
rno-miR-490-5p	MIMAT0017356	Atp1b4	0	0	1	0
rno-miR-490-5p	MIMAT0017356	Atp2a2	0	0	1	0
rno-miR-490-5p	MIMAT0017356	Atp2a1	0	0	1	0
rno-miR-490-5p	MIMAT0017356	Atp2a3	0	0	1	0
rno-miR-490-5p	MIMAT0017356	Atp2b2	0	0	1	0
rno-miR-490-5p	MIMAT0017356	Atp2b3	0	0	1	0
rno-miR-490-5p	MIMAT0017356	Atp5b	0	0	1	0
rno-miR-490-5p	MIMAT0017356	Atp5g1	0	0	1	0
rno-miR-490-5p	MIMAT0017356	Atp5s	0	0	0	1
rno-miR-490-5p	MIMAT0017356	Atp6v0d1	0	0	1	1
rno-miR-490-5p	MIMAT0017356	Atp6v0e2	0	0	1	1
rno-miR-490-5p	MIMAT0017356	Atp7b	0	0	1	1
rno-miR-490-5p	MIMAT0017356	Atp6v1a	0	0	1	0
rno-miR-490-5p	MIMAT0017356	Atp6v1b2	0	0	1	0
rno-miR-490-5p	MIMAT0017356	Atp8a1	0	0	1	1
rno-miR-490-5p	MIMAT0017356	Atr	0	0	0	1
rno-miR-490-5p	MIMAT0017356	Atp9b	0	0	1	0
rno-miR-490-5p	MIMAT0017356	Atpaf1	0	0	1	1
rno-miR-490-5p	MIMAT0017356	Atrx	0	0	1	0
rno-miR-490-5p	MIMAT0017356	Atrn	0	0	1	0
rno-miR-490-5p	MIMAT0017356	Atxn1	0	0	0	1
rno-miR-490-5p	MIMAT0017356	Atxn2	0	0	1	1
rno-miR-490-5p	MIMAT0017356	Atxn2l	0	0	1	1
rno-miR-490-5p	MIMAT0017356	Avpi1	0	0	0	1
rno-miR-490-5p	MIMAT0017356	Atxn3	0	0	1	1
rno-miR-490-5p	MIMAT0017356	Atxn7l3	0	0	1	0
rno-miR-490-5p	MIMAT0017356	Aurka	0	0	1	0
rno-miR-490-5p	MIMAT0017356	Avpr1a	0	0	0	1
rno-miR-490-5p	MIMAT0017356	Axin1	0	0	1	0
rno-miR-490-5p	MIMAT0017356	B3galt1	0	0	1	1
rno-miR-490-5p	MIMAT0017356	B3galt2	0	0	1	0
rno-miR-490-5p	MIMAT0017356	B3gat1	0	0	1	1
rno-miR-490-5p	MIMAT0017356	B3galt5	0	0	1	1
rno-miR-490-5p	MIMAT0017356	B3gnt7	0	0	1	0
rno-miR-490-5p	MIMAT0017356	B3gat2	0	0	0	1
rno-miR-490-5p	MIMAT0017356	B3gnt3	0	0	1	0
rno-miR-490-5p	MIMAT0017356	B3gnt9	0	0	1	0
rno-miR-490-5p	MIMAT0017356	B4galt2	0	0	1	0
rno-miR-490-5p	MIMAT0017356	B4galt5	0	0	1	0
rno-miR-490-5p	MIMAT0017356	Baalc	0	0	1	0
rno-miR-490-5p	MIMAT0017356	Baat	0	0	1	0
rno-miR-490-5p	MIMAT0017356	Bace1	0	0	0	1
rno-miR-490-5p	MIMAT0017356	Bace2	0	0	0	1
rno-miR-490-5p	MIMAT0017356	Bach2	0	0	0	1
rno-miR-490-5p	MIMAT0017356	Bag1	0	0	1	1
rno-miR-490-5p	MIMAT0017356	Bag2	0	0	1	1
rno-miR-490-5p	MIMAT0017356	Baiap2	0	0	1	0
rno-miR-490-5p	MIMAT0017356	Bahcc1	0	0	1	0
rno-miR-490-5p	MIMAT0017356	Bahd1	0	0	1	1
rno-miR-490-5p	MIMAT0017356	Bank1	0	0	1	1
rno-miR-490-5p	MIMAT0017356	Banf1	0	0	1	0
rno-miR-490-5p	MIMAT0017356	Bax	0	0	0	1
rno-miR-490-5p	MIMAT0017356	Baz2b	0	0	0	1
rno-miR-490-5p	MIMAT0017356	Baz2a	0	0	1	1
rno-miR-490-5p	MIMAT0017356	Bbs4	0	0	1	0
rno-miR-490-5p	MIMAT0017356	Bbs1	0	0	1	0
rno-miR-490-5p	MIMAT0017356	Bcap31	0	0	1	0
rno-miR-490-5p	MIMAT0017356	Bcar3	0	0	1	0
rno-miR-490-5p	MIMAT0017356	Bcat1	0	0	1	1
rno-miR-490-5p	MIMAT0017356	Bckdhb	0	0	0	1
rno-miR-490-5p	MIMAT0017356	Bcl2l10	0	0	1	0
rno-miR-490-5p	MIMAT0017356	Bcl2	0	0	0	1
rno-miR-490-5p	MIMAT0017356	Bcl2l1	0	0	1	0
rno-miR-490-5p	MIMAT0017356	Bcl2l2	0	0	1	1
rno-miR-490-5p	MIMAT0017356	Bcl7a	0	0	0	1
rno-miR-490-5p	MIMAT0017356	Bclaf1	0	0	0	1
rno-miR-490-5p	MIMAT0017356	Bcl9l	0	0	0	1
rno-miR-490-5p	MIMAT0017356	Bco2	0	0	1	0
rno-miR-490-5p	MIMAT0017356	Bdkrb2	0	0	1	0
rno-miR-490-5p	MIMAT0017356	Bdnf	1	0	1	1
rno-miR-490-5p	MIMAT0017356	Bean1	0	0	1	0
rno-miR-490-5p	MIMAT0017356	Bend3	0	0	1	1
rno-miR-490-5p	MIMAT0017356	Bend2	0	0	0	1
rno-miR-490-5p	MIMAT0017356	Bend4	0	0	0	1
rno-miR-490-5p	MIMAT0017356	Bet1	0	0	0	1
rno-miR-490-5p	MIMAT0017356	Bend7	0	0	1	0
rno-miR-490-5p	MIMAT0017356	Bhlha15	0	0	1	0
rno-miR-490-5p	MIMAT0017356	Bhlhb9	0	0	0	1
rno-miR-490-5p	MIMAT0017356	Bhlhe22	0	0	1	1
rno-miR-490-5p	MIMAT0017356	Bhmt	0	0	1	0
rno-miR-490-5p	MIMAT0017356	Bicd2	0	0	1	0
rno-miR-490-5p	MIMAT0017356	Bicd1	0	0	1	0
rno-miR-490-5p	MIMAT0017356	Bid	0	0	1	1
rno-miR-490-5p	MIMAT0017356	Birc6	0	0	1	0
rno-miR-490-5p	MIMAT0017356	Blmh	0	0	1	0
rno-miR-490-5p	MIMAT0017356	Bivm	1	0	0	1
rno-miR-490-5p	MIMAT0017356	Bloc1s6	0	0	1	0
rno-miR-490-5p	MIMAT0017356	Bmf	0	0	1	0
rno-miR-490-5p	MIMAT0017356	Bmp5	0	0	1	0
rno-miR-490-5p	MIMAT0017356	Bmp7	0	0	1	0
rno-miR-490-5p	MIMAT0017356	Bmp8b	0	0	1	0
rno-miR-490-5p	MIMAT0017356	Bmper	0	0	0	1
rno-miR-490-5p	MIMAT0017356	Bmpr1b	0	0	0	1
rno-miR-490-5p	MIMAT0017356	Bmpr2	0	0	0	1
rno-miR-490-5p	MIMAT0017356	Bnc2	0	0	0	1
rno-miR-490-5p	MIMAT0017356	Bod1	0	0	1	0
rno-miR-490-5p	MIMAT0017356	Bod1l1	0	0	1	0
rno-miR-490-5p	MIMAT0017356	BOD1L2	0	0	0	1
rno-miR-490-5p	MIMAT0017356	Boll	0	0	0	1
rno-miR-490-5p	MIMAT0017356	Braf	0	0	1	0
rno-miR-490-5p	MIMAT0017356	Brcc3	0	0	1	0
rno-miR-490-5p	MIMAT0017356	Brd2	0	0	1	0
rno-miR-490-5p	MIMAT0017356	Brd3	0	0	1	0
rno-miR-490-5p	MIMAT0017356	Brd4	0	0	1	0
rno-miR-490-5p	MIMAT0017356	Brd7	0	0	0	1
rno-miR-490-5p	MIMAT0017356	Brf2	0	0	1	1
rno-miR-490-5p	MIMAT0017356	Brix1	0	0	1	0
rno-miR-490-5p	MIMAT0017356	Brox	0	0	1	0
rno-miR-490-5p	MIMAT0017356	Brms1l	0	0	0	1
rno-miR-490-5p	MIMAT0017356	Bsdc1	0	0	1	0
rno-miR-490-5p	MIMAT0017356	Bsn	0	0	1	0
rno-miR-490-5p	MIMAT0017356	Bsnd	0	0	1	0
rno-miR-490-5p	MIMAT0017356	Bspry	0	0	1	0
rno-miR-490-5p	MIMAT0017356	Btbd1	0	0	1	1
rno-miR-490-5p	MIMAT0017356	Btbd11	0	0	1	1
rno-miR-490-5p	MIMAT0017356	Btg2	0	0	1	0
rno-miR-490-5p	MIMAT0017356	Btbd3	0	0	1	1
rno-miR-490-5p	MIMAT0017356	Btbd6	0	0	1	0
rno-miR-490-5p	MIMAT0017356	Btbd7	0	0	1	1
rno-miR-490-5p	MIMAT0017356	Btnl3	0	0	1	0
rno-miR-490-5p	MIMAT0017356	Btla	0	0	0	1
rno-miR-490-5p	MIMAT0017356	C10orf107	0	0	0	1
rno-miR-490-5p	MIMAT0017356	C10orf54	0	0	0	1
rno-miR-490-5p	MIMAT0017356	C10orf76	0	0	0	1
rno-miR-490-5p	MIMAT0017356	C11orf30	0	0	0	1
rno-miR-490-5p	MIMAT0017356	C11orf44	0	0	0	1
rno-miR-490-5p	MIMAT0017356	C11orf54	0	0	0	1
rno-miR-490-5p	MIMAT0017356	C11orf57	0	0	0	1
rno-miR-490-5p	MIMAT0017356	C12orf4	0	0	0	1
rno-miR-490-5p	MIMAT0017356	C12orf60	0	0	0	1
rno-miR-490-5p	MIMAT0017356	C14orf23	0	0	0	1
rno-miR-490-5p	MIMAT0017356	C15orf26	0	0	0	1
rno-miR-490-5p	MIMAT0017356	C15orf38	0	0	0	1
rno-miR-490-5p	MIMAT0017356	C15orf40	0	0	0	1
rno-miR-490-5p	MIMAT0017356	C15orf56	0	0	0	1
rno-miR-490-5p	MIMAT0017356	C16orf52	0	0	0	1
rno-miR-490-5p	MIMAT0017356	C16orf90	0	0	0	1
rno-miR-490-5p	MIMAT0017356	C17orf103	0	0	0	1
rno-miR-490-5p	MIMAT0017356	C17orf85	0	0	0	1
rno-miR-490-5p	MIMAT0017356	C18orf42	0	0	0	1
rno-miR-490-5p	MIMAT0017356	C19orf26	0	0	0	1
rno-miR-490-5p	MIMAT0017356	C19orf69	0	0	0	1
rno-miR-490-5p	MIMAT0017356	C1d	0	0	1	1
rno-miR-490-5p	MIMAT0017356	C1galt1c1	0	0	0	1
rno-miR-490-5p	MIMAT0017356	C1orf111	0	0	0	1
rno-miR-490-5p	MIMAT0017356	C1H6orf35	0	0	1	0
rno-miR-490-5p	MIMAT0017356	C1orf159	0	0	0	1
rno-miR-490-5p	MIMAT0017356	C1orf172	0	0	0	1
rno-miR-490-5p	MIMAT0017356	C1orf204	0	0	0	1
rno-miR-490-5p	MIMAT0017356	C1orf21	0	0	0	1
rno-miR-490-5p	MIMAT0017356	C1orf52	0	0	0	1
rno-miR-490-5p	MIMAT0017356	C1qtnf3	0	0	1	0
rno-miR-490-5p	MIMAT0017356	C1qtnf6	0	0	1	0
rno-miR-490-5p	MIMAT0017356	C1rl	0	0	0	1
rno-miR-490-5p	MIMAT0017356	C21orf91	0	0	0	1
rno-miR-490-5p	MIMAT0017356	C22orf29	0	0	0	1
rno-miR-490-5p	MIMAT0017356	C2cd2	0	0	0	1
rno-miR-490-5p	MIMAT0017356	C2cd2l	0	0	1	1
rno-miR-490-5p	MIMAT0017356	C2cd5	0	0	1	1
rno-miR-490-5p	MIMAT0017356	C2orf72	0	0	0	1
rno-miR-490-5p	MIMAT0017356	C2orf54	0	0	0	1
rno-miR-490-5p	MIMAT0017356	C2orf68	0	0	0	1
rno-miR-490-5p	MIMAT0017356	C3orf14	0	0	0	1
rno-miR-490-5p	MIMAT0017356	C4orf19	0	0	0	1
rno-miR-490-5p	MIMAT0017356	C5orf24	0	0	0	1
rno-miR-490-5p	MIMAT0017356	C5orf45	0	0	0	1
rno-miR-490-5p	MIMAT0017356	C5orf64	0	0	0	1
rno-miR-490-5p	MIMAT0017356	C6orf222	0	0	0	1
rno-miR-490-5p	MIMAT0017356	C7	0	0	1	0
rno-miR-490-5p	MIMAT0017356	C7orf13	0	0	0	1
rno-miR-490-5p	MIMAT0017356	C7orf41	0	0	0	1
rno-miR-490-5p	MIMAT0017356	C7orf71	0	0	0	1
rno-miR-490-5p	MIMAT0017356	C8a	0	0	1	0
rno-miR-490-5p	MIMAT0017356	C8orf17	0	0	0	1
rno-miR-490-5p	MIMAT0017356	C8orf44-SGK3	0	0	0	1
rno-miR-490-5p	MIMAT0017356	C8orf47	0	0	0	1
rno-miR-490-5p	MIMAT0017356	C9orf152	0	0	0	1
rno-miR-490-5p	MIMAT0017356	C9orf47	0	0	0	1
rno-miR-490-5p	MIMAT0017356	C9orf72	0	0	0	1
rno-miR-490-5p	MIMAT0017356	C9orf91	0	0	0	1
rno-miR-490-5p	MIMAT0017356	CA10	0	0	0	1
rno-miR-490-5p	MIMAT0017356	CA8	0	0	0	1
rno-miR-490-5p	MIMAT0017356	Cab39	0	0	1	0
rno-miR-490-5p	MIMAT0017356	Cabp5	0	0	1	1
rno-miR-490-5p	MIMAT0017356	Cacfd1	0	0	0	1
rno-miR-490-5p	MIMAT0017356	Cacna1c	0	0	0	1
rno-miR-490-5p	MIMAT0017356	Cacna1b	0	0	1	0
rno-miR-490-5p	MIMAT0017356	Cacna1d	0	0	1	0
rno-miR-490-5p	MIMAT0017356	Cacna1e	0	0	0	1
rno-miR-490-5p	MIMAT0017356	Cacna1h	0	0	1	1
rno-miR-490-5p	MIMAT0017356	Cacna1i	0	0	0	1
rno-miR-490-5p	MIMAT0017356	Cacna2d2	0	0	0	1
rno-miR-490-5p	MIMAT0017356	Cacna2d1	0	0	1	0
rno-miR-490-5p	MIMAT0017356	Cacnb1	0	0	1	0
rno-miR-490-5p	MIMAT0017356	Cacnb3	0	0	1	0
rno-miR-490-5p	MIMAT0017356	Cacnb4	0	0	0	1
rno-miR-490-5p	MIMAT0017356	Cacng7	0	0	0	1
rno-miR-490-5p	MIMAT0017356	Cadm1	0	0	1	1
rno-miR-490-5p	MIMAT0017356	Cadps	0	0	1	0
rno-miR-490-5p	MIMAT0017356	Calcr	0	0	1	0
rno-miR-490-5p	MIMAT0017356	Calcoco2	0	0	0	1
rno-miR-490-5p	MIMAT0017356	Calcrl	0	0	0	1
rno-miR-490-5p	MIMAT0017356	Cald1	0	0	1	1
rno-miR-490-5p	MIMAT0017356	Calm2	0	0	1	0
rno-miR-490-5p	MIMAT0017356	Calu	0	0	1	0
rno-miR-490-5p	MIMAT0017356	Caln1	0	0	0	1
rno-miR-490-5p	MIMAT0017356	Camk1d	0	0	1	1
rno-miR-490-5p	MIMAT0017356	Camk1g	0	0	1	0
rno-miR-490-5p	MIMAT0017356	Camk2d	0	0	1	0
rno-miR-490-5p	MIMAT0017356	Camk2b	0	0	1	1
rno-miR-490-5p	MIMAT0017356	Camkk2	0	0	0	1
rno-miR-490-5p	MIMAT0017356	Camkk1	0	0	1	0
rno-miR-490-5p	MIMAT0017356	Camkv	0	0	1	0
rno-miR-490-5p	MIMAT0017356	Camsap1	0	0	1	0
rno-miR-490-5p	MIMAT0017356	Canx	0	0	1	0
rno-miR-490-5p	MIMAT0017356	Cap1	0	0	1	1
rno-miR-490-5p	MIMAT0017356	Cap2	0	0	1	1
rno-miR-490-5p	MIMAT0017356	Capn6	1	0	1	1
rno-miR-490-5p	MIMAT0017356	Capn13	0	0	1	0
rno-miR-490-5p	MIMAT0017356	Capn15	0	0	1	0
rno-miR-490-5p	MIMAT0017356	Capn7	0	0	1	0
rno-miR-490-5p	MIMAT0017356	Capza2	0	0	0	1
rno-miR-490-5p	MIMAT0017356	Capza1	0	0	1	1
rno-miR-490-5p	MIMAT0017356	Car8	0	0	1	0
rno-miR-490-5p	MIMAT0017356	Car7	0	0	1	0
rno-miR-490-5p	MIMAT0017356	Carhsp1	0	0	1	1
rno-miR-490-5p	MIMAT0017356	Carkd	0	0	1	0
rno-miR-490-5p	MIMAT0017356	Caskin1	0	0	1	0
rno-miR-490-5p	MIMAT0017356	Carm1	0	0	1	0
rno-miR-490-5p	MIMAT0017356	Caskin2	0	0	1	0
rno-miR-490-5p	MIMAT0017356	Casp14	0	0	0	1
rno-miR-490-5p	MIMAT0017356	Casp16	0	0	0	1
rno-miR-490-5p	MIMAT0017356	Casp2	0	0	1	0
rno-miR-490-5p	MIMAT0017356	Casp3	0	0	1	0
rno-miR-490-5p	MIMAT0017356	Casp8	0	0	0	1
rno-miR-490-5p	MIMAT0017356	Cast	0	0	1	0
rno-miR-490-5p	MIMAT0017356	Cat	0	0	1	0
rno-miR-490-5p	MIMAT0017356	Cav3	0	0	1	0
rno-miR-490-5p	MIMAT0017356	Cbfa2t2	0	0	1	0
rno-miR-490-5p	MIMAT0017356	Cbfa2t3	0	0	1	1
rno-miR-490-5p	MIMAT0017356	Cblb	0	0	1	0
rno-miR-490-5p	MIMAT0017356	Cbln1	0	0	1	0
rno-miR-490-5p	MIMAT0017356	Cbll1	0	0	1	0
rno-miR-490-5p	MIMAT0017356	Cbln2	0	0	1	0
rno-miR-490-5p	MIMAT0017356	Cbln3	0	0	0	1
rno-miR-490-5p	MIMAT0017356	Cbs	0	0	1	0
rno-miR-490-5p	MIMAT0017356	Cbx2	0	0	1	1
rno-miR-490-5p	MIMAT0017356	Cbx6	0	0	1	1
rno-miR-490-5p	MIMAT0017356	Ccar2	0	0	0	1
rno-miR-490-5p	MIMAT0017356	Cbx7	0	0	1	0
rno-miR-490-5p	MIMAT0017356	Cby1	0	0	0	1
rno-miR-490-5p	MIMAT0017356	Ccdc103	0	0	0	1
rno-miR-490-5p	MIMAT0017356	Ccdc125	0	0	1	0
rno-miR-490-5p	MIMAT0017356	Ccdc141	0	0	0	1
rno-miR-490-5p	MIMAT0017356	Ccdc166	0	0	1	0
rno-miR-490-5p	MIMAT0017356	Ccdc169	0	0	1	0
rno-miR-490-5p	MIMAT0017356	CCDC169-SOHLH2	0	0	0	1
rno-miR-490-5p	MIMAT0017356	Ccdc171	0	0	0	1
rno-miR-490-5p	MIMAT0017356	Ccdc174	0	0	0	1
rno-miR-490-5p	MIMAT0017356	CCDC176	0	0	0	1
rno-miR-490-5p	MIMAT0017356	Ccdc180	0	0	0	1
rno-miR-490-5p	MIMAT0017356	Ccdc24	0	0	1	0
rno-miR-490-5p	MIMAT0017356	Ccdc25	0	0	1	0
rno-miR-490-5p	MIMAT0017356	Ccdc28a	0	0	1	0
rno-miR-490-5p	MIMAT0017356	Ccdc32	0	0	1	0
rno-miR-490-5p	MIMAT0017356	Ccdc33	0	0	1	0
rno-miR-490-5p	MIMAT0017356	Ccdc34	0	0	1	0
rno-miR-490-5p	MIMAT0017356	Ccdc43	0	0	1	0
rno-miR-490-5p	MIMAT0017356	Ccdc47	0	0	1	0
rno-miR-490-5p	MIMAT0017356	Ccdc50	0	0	0	1
rno-miR-490-5p	MIMAT0017356	Ccdc59	0	0	0	1
rno-miR-490-5p	MIMAT0017356	Ccdc64b	0	0	1	0
rno-miR-490-5p	MIMAT0017356	CCDC67	0	0	0	1
rno-miR-490-5p	MIMAT0017356	Ccdc67	0	0	1	0
rno-miR-490-5p	MIMAT0017356	Ccdc85c	0	0	1	0
rno-miR-490-5p	MIMAT0017356	Ccdc88a	0	0	1	1
rno-miR-490-5p	MIMAT0017356	Ccdc88c	0	0	0	1
rno-miR-490-5p	MIMAT0017356	Ccdc97	0	0	1	0
rno-miR-490-5p	MIMAT0017356	Ccdc93	0	0	0	1
rno-miR-490-5p	MIMAT0017356	Ccer1	0	0	0	1
rno-miR-490-5p	MIMAT0017356	Ccl1	0	0	0	1
rno-miR-490-5p	MIMAT0017356	Ccl2	0	0	1	1
rno-miR-490-5p	MIMAT0017356	Ccl21	0	0	1	0
rno-miR-490-5p	MIMAT0017356	CCL8	0	0	0	1
rno-miR-490-5p	MIMAT0017356	Ccl22	0	0	1	0
rno-miR-490-5p	MIMAT0017356	Ccl9	0	0	1	0
rno-miR-490-5p	MIMAT0017356	Ccnd1	0	0	1	0
rno-miR-490-5p	MIMAT0017356	Ccndbp1	0	0	1	0
rno-miR-490-5p	MIMAT0017356	Ccnf	0	0	1	1
rno-miR-490-5p	MIMAT0017356	Ccng1	0	0	1	0
rno-miR-490-5p	MIMAT0017356	Ccni	0	0	1	0
rno-miR-490-5p	MIMAT0017356	Ccnh	0	0	0	1
rno-miR-490-5p	MIMAT0017356	CCNJ	0	0	0	1
rno-miR-490-5p	MIMAT0017356	Ccnj	0	0	1	0
rno-miR-490-5p	MIMAT0017356	Ccnjl	0	0	1	0
rno-miR-490-5p	MIMAT0017356	Ccnk	0	0	1	1
rno-miR-490-5p	MIMAT0017356	Ccno	0	0	0	1
rno-miR-490-5p	MIMAT0017356	Ccnyl1	0	0	1	0
rno-miR-490-5p	MIMAT0017356	Ccnt2	0	0	1	0
rno-miR-490-5p	MIMAT0017356	Ccpg1	0	0	0	1
rno-miR-490-5p	MIMAT0017356	Ccr4	0	0	0	1
rno-miR-490-5p	MIMAT0017356	Ccr9	0	0	1	0
rno-miR-490-5p	MIMAT0017356	Ccs	0	0	0	1
rno-miR-490-5p	MIMAT0017356	Ccser1	0	0	0	1
rno-miR-490-5p	MIMAT0017356	Cct2	0	0	1	1
rno-miR-490-5p	MIMAT0017356	Ccz1	0	0	1	0
rno-miR-490-5p	MIMAT0017356	Cd177	0	0	0	1
rno-miR-490-5p	MIMAT0017356	Cd164	0	0	1	0
rno-miR-490-5p	MIMAT0017356	Cd180	0	0	0	1
rno-miR-490-5p	MIMAT0017356	Cd19	0	0	1	0
rno-miR-490-5p	MIMAT0017356	Cd22	0	0	1	0
rno-miR-490-5p	MIMAT0017356	Cd247	0	0	1	0
rno-miR-490-5p	MIMAT0017356	Cd274	0	0	0	1
rno-miR-490-5p	MIMAT0017356	Cd2bp2	0	0	1	0
rno-miR-490-5p	MIMAT0017356	Cd300ld	0	0	1	0
rno-miR-490-5p	MIMAT0017356	Cd37	0	0	1	0
rno-miR-490-5p	MIMAT0017356	Cd3d	0	0	0	1
rno-miR-490-5p	MIMAT0017356	Cd40	0	0	1	1
rno-miR-490-5p	MIMAT0017356	Cd44	0	0	1	0
rno-miR-490-5p	MIMAT0017356	Cd5l	0	0	1	0
rno-miR-490-5p	MIMAT0017356	Cd53	1	0	1	1
rno-miR-490-5p	MIMAT0017356	Cd84	0	0	0	1
rno-miR-490-5p	MIMAT0017356	Cd6	0	0	1	0
rno-miR-490-5p	MIMAT0017356	Cd93	0	0	1	1
rno-miR-490-5p	MIMAT0017356	Cdan1	0	0	1	0
rno-miR-490-5p	MIMAT0017356	Cdc25a	0	0	1	0
rno-miR-490-5p	MIMAT0017356	Cdc14b	0	0	1	0
rno-miR-490-5p	MIMAT0017356	Cdc26	0	0	1	0
rno-miR-490-5p	MIMAT0017356	Cdc42bpa	0	0	1	1
rno-miR-490-5p	MIMAT0017356	Cdc42ep1	0	0	1	0
rno-miR-490-5p	MIMAT0017356	Cdc42ep4	0	0	1	1
rno-miR-490-5p	MIMAT0017356	Cdc42ep2	0	0	1	1
rno-miR-490-5p	MIMAT0017356	Cdc73	0	0	0	1
rno-miR-490-5p	MIMAT0017356	Cdc42se1	0	0	1	0
rno-miR-490-5p	MIMAT0017356	Cdc42se2	0	0	1	0
rno-miR-490-5p	MIMAT0017356	Cdca7	0	0	1	0
rno-miR-490-5p	MIMAT0017356	Cdca8	0	0	1	0
rno-miR-490-5p	MIMAT0017356	Cdcp1	0	0	1	1
rno-miR-490-5p	MIMAT0017356	Cdh1	0	0	1	0
rno-miR-490-5p	MIMAT0017356	Cdh15	0	0	1	0
rno-miR-490-5p	MIMAT0017356	Cdh11	0	0	1	0
rno-miR-490-5p	MIMAT0017356	Cdh18	0	0	0	1
rno-miR-490-5p	MIMAT0017356	Cdh20	0	0	0	1
rno-miR-490-5p	MIMAT0017356	Cdh2	1	0	1	1
rno-miR-490-5p	MIMAT0017356	Cdh4	0	0	0	1
rno-miR-490-5p	MIMAT0017356	Cdh7	0	0	0	1
rno-miR-490-5p	MIMAT0017356	Cdh6	0	0	1	0
rno-miR-490-5p	MIMAT0017356	Cdhr2	0	0	0	1
rno-miR-490-5p	MIMAT0017356	Cdk12	0	0	0	1
rno-miR-490-5p	MIMAT0017356	Cdk13	0	0	0	1
rno-miR-490-5p	MIMAT0017356	Cdk19	0	0	1	0
rno-miR-490-5p	MIMAT0017356	Cdk2ap1	0	0	1	1
rno-miR-490-5p	MIMAT0017356	Cdk5	0	0	1	0
rno-miR-490-5p	MIMAT0017356	Cdkal1	0	0	1	0
rno-miR-490-5p	MIMAT0017356	Cdk6	0	0	0	1
rno-miR-490-5p	MIMAT0017356	Cdkl1	0	0	1	0
rno-miR-490-5p	MIMAT0017356	Cdkn1c	0	0	1	1
rno-miR-490-5p	MIMAT0017356	Cdkn2b	0	0	1	0
rno-miR-490-5p	MIMAT0017356	CDR1as	0	0	0	1
rno-miR-490-5p	MIMAT0017356	Cdo1	0	0	1	0
rno-miR-490-5p	MIMAT0017356	Cdr2	0	0	1	1
rno-miR-490-5p	MIMAT0017356	Cdrt4	0	0	0	1
rno-miR-490-5p	MIMAT0017356	Cds2	0	0	0	1
rno-miR-490-5p	MIMAT0017356	Cds1	0	0	1	1
rno-miR-490-5p	MIMAT0017356	Cdx2	0	0	1	1
rno-miR-490-5p	MIMAT0017356	Cdv3	0	0	0	1
rno-miR-490-5p	MIMAT0017356	Cdyl2	0	0	1	1
rno-miR-490-5p	MIMAT0017356	Cecr6	0	0	1	1
rno-miR-490-5p	MIMAT0017356	Ceacam19	0	0	1	0
rno-miR-490-5p	MIMAT0017356	Ceacam3	1	0	1	0
rno-miR-490-5p	MIMAT0017356	Celf2	0	0	0	1
rno-miR-490-5p	MIMAT0017356	Celf5	0	0	1	0
rno-miR-490-5p	MIMAT0017356	Celf3	0	0	1	0
rno-miR-490-5p	MIMAT0017356	Celf6	0	0	1	0
rno-miR-490-5p	MIMAT0017356	Cend1	0	0	1	1
rno-miR-490-5p	MIMAT0017356	CENPBD1	0	0	0	1
rno-miR-490-5p	MIMAT0017356	Cenpn	0	0	1	1
rno-miR-490-5p	MIMAT0017356	Cenpi	0	0	1	0
rno-miR-490-5p	MIMAT0017356	Cenpo	0	0	1	1
rno-miR-490-5p	MIMAT0017356	Cep41	0	0	0	1
rno-miR-490-5p	MIMAT0017356	CENPP	0	0	0	1
rno-miR-490-5p	MIMAT0017356	Cenpw	0	0	1	0
rno-miR-490-5p	MIMAT0017356	Cep57l1	0	0	0	1
rno-miR-490-5p	MIMAT0017356	Cep85l	0	0	0	1
rno-miR-490-5p	MIMAT0017356	Cerk	0	0	1	1
rno-miR-490-5p	MIMAT0017356	Cerkl	0	0	0	1
rno-miR-490-5p	MIMAT0017356	Cers5	0	0	1	0
rno-miR-490-5p	MIMAT0017356	Cers4	0	0	1	0
rno-miR-490-5p	MIMAT0017356	Cers6	0	0	0	1
rno-miR-490-5p	MIMAT0017356	Cetn2	0	0	1	1
rno-miR-490-5p	MIMAT0017356	Cfl2	0	0	1	0
rno-miR-490-5p	MIMAT0017356	Cgm4	0	0	1	0
rno-miR-490-5p	MIMAT0017356	Cggbp1	0	0	1	0
rno-miR-490-5p	MIMAT0017356	Cgnl1	0	0	1	1
rno-miR-490-5p	MIMAT0017356	Chad	0	0	1	0
rno-miR-490-5p	MIMAT0017356	Chat	0	0	1	0
rno-miR-490-5p	MIMAT0017356	Chaf1b	0	0	1	1
rno-miR-490-5p	MIMAT0017356	Chchd7	0	0	0	1
rno-miR-490-5p	MIMAT0017356	Chchd4	0	0	1	0
rno-miR-490-5p	MIMAT0017356	Chd3	0	0	1	0
rno-miR-490-5p	MIMAT0017356	Chd6	0	0	1	0
rno-miR-490-5p	MIMAT0017356	Chdh	0	0	1	0
rno-miR-490-5p	MIMAT0017356	Cherp	0	0	1	0
rno-miR-490-5p	MIMAT0017356	Chfr	0	0	1	0
rno-miR-490-5p	MIMAT0017356	Chga	0	0	1	1
rno-miR-490-5p	MIMAT0017356	Chic1	0	0	0	1
rno-miR-490-5p	MIMAT0017356	Chl1	0	0	1	1
rno-miR-490-5p	MIMAT0017356	Chka	0	0	1	1
rno-miR-490-5p	MIMAT0017356	Chmp4c	0	0	1	0
rno-miR-490-5p	MIMAT0017356	Chm	0	0	1	1
rno-miR-490-5p	MIMAT0017356	Chmp1b	0	0	1	0
rno-miR-490-5p	MIMAT0017356	Chmp2a	0	0	0	1
rno-miR-490-5p	MIMAT0017356	Chmp7	0	0	1	0
rno-miR-490-5p	MIMAT0017356	Chn2	0	0	0	1
rno-miR-490-5p	MIMAT0017356	Chordc1	0	0	1	1
rno-miR-490-5p	MIMAT0017356	Chp1	0	0	1	1
rno-miR-490-5p	MIMAT0017356	Chrm1	0	0	0	1
rno-miR-490-5p	MIMAT0017356	Chrac1	0	0	1	0
rno-miR-490-5p	MIMAT0017356	Chrdl1	0	0	1	0
rno-miR-490-5p	MIMAT0017356	Chrm2	0	0	0	1
rno-miR-490-5p	MIMAT0017356	Chrm3	0	0	1	0
rno-miR-490-5p	MIMAT0017356	Chrna2	0	0	0	1
rno-miR-490-5p	MIMAT0017356	Chrnb3	0	0	1	0
rno-miR-490-5p	MIMAT0017356	Chrnd	0	0	0	1
rno-miR-490-5p	MIMAT0017356	Chst10	0	0	1	0
rno-miR-490-5p	MIMAT0017356	Chst11	0	0	0	1
rno-miR-490-5p	MIMAT0017356	Chst13	0	0	0	1
rno-miR-490-5p	MIMAT0017356	Chst4	0	0	1	1
rno-miR-490-5p	MIMAT0017356	Chst9	0	0	0	1
rno-miR-490-5p	MIMAT0017356	Chuk	0	0	1	0
rno-miR-490-5p	MIMAT0017356	Chsy1	0	0	1	0
rno-miR-490-5p	MIMAT0017356	Ciapin1	0	0	1	0
rno-miR-490-5p	MIMAT0017356	Cideb	0	0	1	0
rno-miR-490-5p	MIMAT0017356	Cilp2	0	0	1	1
rno-miR-490-5p	MIMAT0017356	Cinp	0	0	1	0
rno-miR-490-5p	MIMAT0017356	Ciz1	0	0	1	0
rno-miR-490-5p	MIMAT0017356	Cirbp	0	0	1	0
rno-miR-490-5p	MIMAT0017356	Cks1b	0	0	1	0
rno-miR-490-5p	MIMAT0017356	Clcn2	0	0	1	1
rno-miR-490-5p	MIMAT0017356	Clcn4	0	0	1	0
rno-miR-490-5p	MIMAT0017356	Clcn6	0	0	0	1
rno-miR-490-5p	MIMAT0017356	Clcn5	0	0	0	1
rno-miR-490-5p	MIMAT0017356	Clcn7	0	0	0	1
rno-miR-490-5p	MIMAT0017356	Cldn1	0	0	1	0
rno-miR-490-5p	MIMAT0017356	Cldn12	0	0	1	0
rno-miR-490-5p	MIMAT0017356	Cldn19	0	0	0	1
rno-miR-490-5p	MIMAT0017356	Cldn2	0	0	1	0
rno-miR-490-5p	MIMAT0017356	Clec11a	0	0	1	0
rno-miR-490-5p	MIMAT0017356	Clec14a	0	0	1	1
rno-miR-490-5p	MIMAT0017356	Clec16a	0	0	1	0
rno-miR-490-5p	MIMAT0017356	Clec4a1	0	0	1	0
rno-miR-490-5p	MIMAT0017356	Clec4a	0	0	1	0
rno-miR-490-5p	MIMAT0017356	Clec4a2	0	0	1	0
rno-miR-490-5p	MIMAT0017356	Clec4b2	0	0	1	0
rno-miR-490-5p	MIMAT0017356	Clec4m	0	0	1	0
rno-miR-490-5p	MIMAT0017356	Clic3	0	0	0	1
rno-miR-490-5p	MIMAT0017356	Clic5	0	0	1	0
rno-miR-490-5p	MIMAT0017356	Clic6	0	0	0	1
rno-miR-490-5p	MIMAT0017356	Clint1	0	0	0	1
rno-miR-490-5p	MIMAT0017356	Clip2	0	0	1	0
rno-miR-490-5p	MIMAT0017356	Clmp	0	0	1	0
rno-miR-490-5p	MIMAT0017356	Clnk	0	0	0	1
rno-miR-490-5p	MIMAT0017356	Clp1	0	0	1	0
rno-miR-490-5p	MIMAT0017356	Clptm1l	0	0	1	0
rno-miR-490-5p	MIMAT0017356	Clrn1	0	0	1	0
rno-miR-490-5p	MIMAT0017356	Clrn3	0	0	1	0
rno-miR-490-5p	MIMAT0017356	Clstn2	0	0	0	1
rno-miR-490-5p	MIMAT0017356	Cluh	0	0	1	1
rno-miR-490-5p	MIMAT0017356	Clvs2	0	0	0	1
rno-miR-490-5p	MIMAT0017356	Cml1	0	0	1	0
rno-miR-490-5p	MIMAT0017356	Cmc1	0	0	0	1
rno-miR-490-5p	MIMAT0017356	Cml3	0	0	1	0
rno-miR-490-5p	MIMAT0017356	Cmpk1	0	0	0	1
rno-miR-490-5p	MIMAT0017356	Cmpk2	0	0	1	1
rno-miR-490-5p	MIMAT0017356	Cmtm2a	0	0	1	0
rno-miR-490-5p	MIMAT0017356	Cnbp	0	0	1	1
rno-miR-490-5p	MIMAT0017356	Cmtr1	0	0	1	0
rno-miR-490-5p	MIMAT0017356	Cnksr2	0	0	1	0
rno-miR-490-5p	MIMAT0017356	Cnn1	0	0	1	0
rno-miR-490-5p	MIMAT0017356	Cnksr3	0	0	1	1
rno-miR-490-5p	MIMAT0017356	Cnnm2	0	0	0	1
rno-miR-490-5p	MIMAT0017356	Cnn3	0	0	1	0
rno-miR-490-5p	MIMAT0017356	Cnnm3	0	0	1	1
rno-miR-490-5p	MIMAT0017356	Cnot1	0	0	0	1
rno-miR-490-5p	MIMAT0017356	Cnpy1	0	0	1	0
rno-miR-490-5p	MIMAT0017356	Cnot8	0	0	1	0
rno-miR-490-5p	MIMAT0017356	Cnpy3	0	0	1	0
rno-miR-490-5p	MIMAT0017356	Cnr1	0	0	1	1
rno-miR-490-5p	MIMAT0017356	Cntln	0	0	1	0
rno-miR-490-5p	MIMAT0017356	Cntn2	0	0	1	1
rno-miR-490-5p	MIMAT0017356	Cntn1	0	0	0	1
rno-miR-490-5p	MIMAT0017356	Cntn3	0	0	0	1
rno-miR-490-5p	MIMAT0017356	Cntnap2	0	0	0	1
rno-miR-490-5p	MIMAT0017356	Cntn4	0	0	1	0
rno-miR-490-5p	MIMAT0017356	Cntnap4	0	0	1	0
rno-miR-490-5p	MIMAT0017356	Cntrob	0	0	0	1
rno-miR-490-5p	MIMAT0017356	Coa4	0	0	1	0
rno-miR-490-5p	MIMAT0017356	Coa5	0	0	1	1
rno-miR-490-5p	MIMAT0017356	Cobl	0	0	1	0
rno-miR-490-5p	MIMAT0017356	Col10a1	0	0	1	0
rno-miR-490-5p	MIMAT0017356	Cog6	0	0	0	1
rno-miR-490-5p	MIMAT0017356	Col11a2	0	0	1	0
rno-miR-490-5p	MIMAT0017356	Col16a1	0	0	1	0
rno-miR-490-5p	MIMAT0017356	Col18a1	0	0	1	0
rno-miR-490-5p	MIMAT0017356	Col19a1	0	0	0	1
rno-miR-490-5p	MIMAT0017356	Col1a1	0	0	1	1
rno-miR-490-5p	MIMAT0017356	Col20a1	0	0	0	1
rno-miR-490-5p	MIMAT0017356	Col3a1	1	0	1	1
rno-miR-490-5p	MIMAT0017356	Col26a1	0	0	0	1
rno-miR-490-5p	MIMAT0017356	Col4a3bp	0	0	1	0
rno-miR-490-5p	MIMAT0017356	Col5a3	0	0	1	0
rno-miR-490-5p	MIMAT0017356	Col5a2	0	0	1	1
rno-miR-490-5p	MIMAT0017356	Col6a3	0	0	1	0
rno-miR-490-5p	MIMAT0017356	Col6a2	0	0	1	0
rno-miR-490-5p	MIMAT0017356	Col8a1	0	0	0	1
rno-miR-490-5p	MIMAT0017356	Col8a2	0	0	1	0
rno-miR-490-5p	MIMAT0017356	Col9a1	0	0	1	0
rno-miR-490-5p	MIMAT0017356	Col9a3	0	0	1	1
rno-miR-490-5p	MIMAT0017356	Colec10	0	0	1	1
rno-miR-490-5p	MIMAT0017356	Commd2	0	0	1	0
rno-miR-490-5p	MIMAT0017356	Colgalt1	0	0	1	0
rno-miR-490-5p	MIMAT0017356	Commd10	0	0	1	0
rno-miR-490-5p	MIMAT0017356	Commd8	0	0	1	0
rno-miR-490-5p	MIMAT0017356	Comt	0	0	1	0
rno-miR-490-5p	MIMAT0017356	Comtd1	0	0	1	0
rno-miR-490-5p	MIMAT0017356	Cops5	0	0	0	1
rno-miR-490-5p	MIMAT0017356	Coq10a	0	0	1	0
rno-miR-490-5p	MIMAT0017356	Coq2	0	0	1	0
rno-miR-490-5p	MIMAT0017356	Coro6	0	0	1	0
rno-miR-490-5p	MIMAT0017356	Cox11	0	0	0	1
rno-miR-490-5p	MIMAT0017356	Cox15	0	0	1	0
rno-miR-490-5p	MIMAT0017356	Cox4i1	0	0	1	0
rno-miR-490-5p	MIMAT0017356	Cox7a2l	0	0	0	1
rno-miR-490-5p	MIMAT0017356	Cox8a	0	0	1	0
rno-miR-490-5p	MIMAT0017356	Cpa3	0	0	1	0
rno-miR-490-5p	MIMAT0017356	Cpa4	0	0	1	0
rno-miR-490-5p	MIMAT0017356	Cpa6	0	0	1	0
rno-miR-490-5p	MIMAT0017356	Cpe	0	0	0	1
rno-miR-490-5p	MIMAT0017356	Cpeb2	0	0	1	0
rno-miR-490-5p	MIMAT0017356	Cpg1	1	0	1	0
rno-miR-490-5p	MIMAT0017356	Cplx1	0	0	1	1
rno-miR-490-5p	MIMAT0017356	Cplx3	0	0	1	1
rno-miR-490-5p	MIMAT0017356	Cpne3	0	0	0	1
rno-miR-490-5p	MIMAT0017356	Cplx4	0	0	0	1
rno-miR-490-5p	MIMAT0017356	Cpm	0	0	1	0
rno-miR-490-5p	MIMAT0017356	Cpne5	0	0	1	0
rno-miR-490-5p	MIMAT0017356	Cps1	0	0	0	1
rno-miR-490-5p	MIMAT0017356	Cpsf6	0	0	1	1
rno-miR-490-5p	MIMAT0017356	Cpsf7	0	0	1	0
rno-miR-490-5p	MIMAT0017356	CRAMP1L	0	0	0	1
rno-miR-490-5p	MIMAT0017356	Cpt1b	0	0	1	0
rno-miR-490-5p	MIMAT0017356	Crat	0	0	1	0
rno-miR-490-5p	MIMAT0017356	Crb2	0	0	0	1
rno-miR-490-5p	MIMAT0017356	Crcp	0	0	1	0
rno-miR-490-5p	MIMAT0017356	Creb1	0	0	0	1
rno-miR-490-5p	MIMAT0017356	Creb3l1	0	0	1	0
rno-miR-490-5p	MIMAT0017356	Creb3l2	0	0	1	0
rno-miR-490-5p	MIMAT0017356	Creb5	0	0	1	0
rno-miR-490-5p	MIMAT0017356	Crebl2	0	0	1	1
rno-miR-490-5p	MIMAT0017356	Crebzf	0	0	0	1
rno-miR-490-5p	MIMAT0017356	Creg2	0	0	0	1
rno-miR-490-5p	MIMAT0017356	Creg1	0	0	1	0
rno-miR-490-5p	MIMAT0017356	Crem	0	0	1	0
rno-miR-490-5p	MIMAT0017356	Crip1	0	0	1	0
rno-miR-490-5p	MIMAT0017356	Crisp1	0	0	1	0
rno-miR-490-5p	MIMAT0017356	Crispld1	0	0	1	0
rno-miR-490-5p	MIMAT0017356	Crispld2	0	0	1	1
rno-miR-490-5p	MIMAT0017356	Crk	0	0	0	1
rno-miR-490-5p	MIMAT0017356	Crls1	0	0	1	0
rno-miR-490-5p	MIMAT0017356	Crkl	0	0	1	1
rno-miR-490-5p	MIMAT0017356	Crtam	0	0	1	0
rno-miR-490-5p	MIMAT0017356	Crp	0	0	0	1
rno-miR-490-5p	MIMAT0017356	Crtc3	0	0	0	1
rno-miR-490-5p	MIMAT0017356	Crybb1	0	0	0	1
rno-miR-490-5p	MIMAT0017356	Crybg3	0	0	1	0
rno-miR-490-5p	MIMAT0017356	Crygf	0	0	1	0
rno-miR-490-5p	MIMAT0017356	Cryl1	0	0	0	1
rno-miR-490-5p	MIMAT0017356	Csf1	0	0	1	0
rno-miR-490-5p	MIMAT0017356	Csf1r	0	0	1	0
rno-miR-490-5p	MIMAT0017356	Csf2rb	0	0	0	1
rno-miR-490-5p	MIMAT0017356	Csgalnact1	0	0	0	1
rno-miR-490-5p	MIMAT0017356	Csk	0	0	1	1
rno-miR-490-5p	MIMAT0017356	Csmd1	0	0	1	0
rno-miR-490-5p	MIMAT0017356	Csnk1a1	0	0	0	1
rno-miR-490-5p	MIMAT0017356	Csn1s2a	0	0	1	0
rno-miR-490-5p	MIMAT0017356	Csnk1g1	0	0	0	1
rno-miR-490-5p	MIMAT0017356	Csnk1g3	0	0	1	1
rno-miR-490-5p	MIMAT0017356	Csnk2a1	0	0	0	1
rno-miR-490-5p	MIMAT0017356	Csrnp2	0	0	1	0
rno-miR-490-5p	MIMAT0017356	Cspg4	0	0	1	0
rno-miR-490-5p	MIMAT0017356	Csrnp3	0	0	0	1
rno-miR-490-5p	MIMAT0017356	Csrp1	0	0	1	0
rno-miR-490-5p	MIMAT0017356	Cst9l	1	0	1	1
rno-miR-490-5p	MIMAT0017356	Cstf1	0	0	1	0
rno-miR-490-5p	MIMAT0017356	Ctbp2	0	0	0	1
rno-miR-490-5p	MIMAT0017356	CTA-299D3.8	0	0	0	1
rno-miR-490-5p	MIMAT0017356	CTC-349C3.1	0	0	0	1
rno-miR-490-5p	MIMAT0017356	CTC-432M15.3	0	0	0	1
rno-miR-490-5p	MIMAT0017356	Ctdsp1	0	0	1	0
rno-miR-490-5p	MIMAT0017356	Ctdsp2	0	0	1	1
rno-miR-490-5p	MIMAT0017356	Ctdspl	0	0	1	0
rno-miR-490-5p	MIMAT0017356	Ctla4	0	0	0	1
rno-miR-490-5p	MIMAT0017356	Ctf1	0	0	1	1
rno-miR-490-5p	MIMAT0017356	Ctnna3	0	0	1	0
rno-miR-490-5p	MIMAT0017356	Ctnna2	0	0	1	1
rno-miR-490-5p	MIMAT0017356	Ctnnbip1	0	0	1	0
rno-miR-490-5p	MIMAT0017356	Ctnnal1	0	0	1	0
rno-miR-490-5p	MIMAT0017356	Ctns	0	0	0	1
rno-miR-490-5p	MIMAT0017356	Ctrc	0	0	1	1
rno-miR-490-5p	MIMAT0017356	Ctsa	0	0	1	0
rno-miR-490-5p	MIMAT0017356	Ctsw	0	0	1	0
rno-miR-490-5p	MIMAT0017356	Ctse	0	0	1	1
rno-miR-490-5p	MIMAT0017356	Cttnbp2nl	0	0	1	1
rno-miR-490-5p	MIMAT0017356	Cttn	0	0	1	0
rno-miR-490-5p	MIMAT0017356	Ctu1	0	0	1	0
rno-miR-490-5p	MIMAT0017356	Cul1	0	0	1	0
rno-miR-490-5p	MIMAT0017356	Ctxn1	0	0	1	0
rno-miR-490-5p	MIMAT0017356	Cul2	0	0	1	1
rno-miR-490-5p	MIMAT0017356	Cul4b	0	0	1	1
rno-miR-490-5p	MIMAT0017356	Cwf19l2	0	0	1	1
rno-miR-490-5p	MIMAT0017356	Cux1	0	0	1	1
rno-miR-490-5p	MIMAT0017356	Cux2	0	0	0	1
rno-miR-490-5p	MIMAT0017356	Cwc15	0	0	1	0
rno-miR-490-5p	MIMAT0017356	Cxadr	0	0	0	1
rno-miR-490-5p	MIMAT0017356	Cxcl13	0	0	0	1
rno-miR-490-5p	MIMAT0017356	Cxcl12	0	0	1	0
rno-miR-490-5p	MIMAT0017356	Cxcl14	0	0	1	0
rno-miR-490-5p	MIMAT0017356	CXorf23	0	0	0	1
rno-miR-490-5p	MIMAT0017356	CXorf27	0	0	0	1
rno-miR-490-5p	MIMAT0017356	CXorf38	0	0	0	1
rno-miR-490-5p	MIMAT0017356	CXorf56	0	0	0	1
rno-miR-490-5p	MIMAT0017356	Cxxc1	0	0	1	1
rno-miR-490-5p	MIMAT0017356	Cxxc4	0	0	1	0
rno-miR-490-5p	MIMAT0017356	Cyb5b	0	0	1	1
rno-miR-490-5p	MIMAT0017356	Cyb561d1	0	0	0	1
rno-miR-490-5p	MIMAT0017356	Cyb5r2	0	0	1	0
rno-miR-490-5p	MIMAT0017356	Cyb5r4	0	0	1	0
rno-miR-490-5p	MIMAT0017356	Cyb5r3	0	0	1	1
rno-miR-490-5p	MIMAT0017356	Cybrd1	0	0	1	1
rno-miR-490-5p	MIMAT0017356	Cyb5rl	0	0	0	1
rno-miR-490-5p	MIMAT0017356	Cyfip2	0	0	1	0
rno-miR-490-5p	MIMAT0017356	Cyld	0	0	0	1
rno-miR-490-5p	MIMAT0017356	Cyhr1	0	0	1	0
rno-miR-490-5p	MIMAT0017356	Cyp11b1	0	0	1	0
rno-miR-490-5p	MIMAT0017356	Cyp11b2	0	0	1	0
rno-miR-490-5p	MIMAT0017356	Cyp19a1	0	0	0	1
rno-miR-490-5p	MIMAT0017356	Cyp1b1	0	0	1	0
rno-miR-490-5p	MIMAT0017356	Cyp26a1	0	0	0	1
rno-miR-490-5p	MIMAT0017356	Cyp27a1	0	0	1	0
rno-miR-490-5p	MIMAT0017356	Cyp27b1	0	0	1	0
rno-miR-490-5p	MIMAT0017356	Cyp2b1	0	0	1	0
rno-miR-490-5p	MIMAT0017356	Cyp2b2	0	0	1	0
rno-miR-490-5p	MIMAT0017356	Cyp2c7	0	0	1	0
rno-miR-490-5p	MIMAT0017356	Cyp4a1	0	0	1	0
rno-miR-490-5p	MIMAT0017356	Cyp4f17	0	0	1	0
rno-miR-490-5p	MIMAT0017356	Cyp4v3	0	0	1	0
rno-miR-490-5p	MIMAT0017356	Cyp7a1	0	0	1	0
rno-miR-490-5p	MIMAT0017356	Cyp7b1	0	0	1	1
rno-miR-490-5p	MIMAT0017356	Cys1	0	0	1	1
rno-miR-490-5p	MIMAT0017356	Cyth3	0	0	1	1
rno-miR-490-5p	MIMAT0017356	Cysltr1	0	0	0	1
rno-miR-490-5p	MIMAT0017356	Cyth1	0	0	0	1
rno-miR-490-5p	MIMAT0017356	Cyyr1	0	0	1	0
rno-miR-490-5p	MIMAT0017356	Dach2	0	0	1	0
rno-miR-490-5p	MIMAT0017356	Daam1	0	0	1	0
rno-miR-490-5p	MIMAT0017356	Dact3	0	0	1	0
rno-miR-490-5p	MIMAT0017356	Dag1	0	0	1	0
rno-miR-490-5p	MIMAT0017356	Dagla	0	0	1	0
rno-miR-490-5p	MIMAT0017356	Daglb	0	0	1	0
rno-miR-490-5p	MIMAT0017356	DAK	0	0	0	1
rno-miR-490-5p	MIMAT0017356	Dao	0	0	1	0
rno-miR-490-5p	MIMAT0017356	Dap	0	0	1	0
rno-miR-490-5p	MIMAT0017356	Dapk1	0	0	1	0
rno-miR-490-5p	MIMAT0017356	Dapp1	0	0	1	1
rno-miR-490-5p	MIMAT0017356	Dars2	0	0	1	0
rno-miR-490-5p	MIMAT0017356	Dazap2	0	0	1	0
rno-miR-490-5p	MIMAT0017356	Daw1	0	0	1	0
rno-miR-490-5p	MIMAT0017356	Dbndd2	0	0	1	0
rno-miR-490-5p	MIMAT0017356	Dbnl	0	0	1	1
rno-miR-490-5p	MIMAT0017356	Dcaf10	0	0	1	1
rno-miR-490-5p	MIMAT0017356	Dcaf7	0	0	1	0
rno-miR-490-5p	MIMAT0017356	Dcaf12	0	0	1	0
rno-miR-490-5p	MIMAT0017356	DCAF12L1	0	0	0	1
rno-miR-490-5p	MIMAT0017356	Dcaf8	0	0	1	0
rno-miR-490-5p	MIMAT0017356	Dcakd	0	0	1	1
rno-miR-490-5p	MIMAT0017356	Dcc	0	0	0	1
rno-miR-490-5p	MIMAT0017356	Dclk1	0	0	1	0
rno-miR-490-5p	MIMAT0017356	Dcdc2	1	0	1	1
rno-miR-490-5p	MIMAT0017356	Dclre1c	0	0	0	1
rno-miR-490-5p	MIMAT0017356	Dclre1a	0	0	1	1
rno-miR-490-5p	MIMAT0017356	Dctn5	0	0	1	0
rno-miR-490-5p	MIMAT0017356	Dctn3	0	0	0	1
rno-miR-490-5p	MIMAT0017356	Dcun1d1	0	0	0	1
rno-miR-490-5p	MIMAT0017356	Dcun1d2	0	0	0	1
rno-miR-490-5p	MIMAT0017356	Dcx	0	0	1	1
rno-miR-490-5p	MIMAT0017356	Ddah1	1	0	1	1
rno-miR-490-5p	MIMAT0017356	Ddx17	0	0	1	0
rno-miR-490-5p	MIMAT0017356	Ddi2	0	0	0	1
rno-miR-490-5p	MIMAT0017356	Ddr2	0	0	1	0
rno-miR-490-5p	MIMAT0017356	Ddx19a	0	0	1	1
rno-miR-490-5p	MIMAT0017356	Ddx19b	0	0	1	0
rno-miR-490-5p	MIMAT0017356	Ddx58	0	0	1	0
rno-miR-490-5p	MIMAT0017356	Ddx39b	0	0	1	0
rno-miR-490-5p	MIMAT0017356	Ddx6	0	0	1	1
rno-miR-490-5p	MIMAT0017356	Dedd2	0	0	1	1
rno-miR-490-5p	MIMAT0017356	DEFB4B	0	0	0	1
rno-miR-490-5p	MIMAT0017356	Def8	0	0	1	0
rno-miR-490-5p	MIMAT0017356	Defb4	0	0	1	0
rno-miR-490-5p	MIMAT0017356	Degs2	0	0	1	0
rno-miR-490-5p	MIMAT0017356	Dennd2c	0	0	1	1
rno-miR-490-5p	MIMAT0017356	Dennd4b	0	0	1	1
rno-miR-490-5p	MIMAT0017356	Denr	0	0	0	1
rno-miR-490-5p	MIMAT0017356	Dennd5a	0	0	1	0
rno-miR-490-5p	MIMAT0017356	Dennd6a	0	0	1	1
rno-miR-490-5p	MIMAT0017356	Dffb	0	0	1	0
rno-miR-490-5p	MIMAT0017356	Desi1	0	0	0	1
rno-miR-490-5p	MIMAT0017356	Dgat2	0	0	1	1
rno-miR-490-5p	MIMAT0017356	Dgcr14	0	0	0	1
rno-miR-490-5p	MIMAT0017356	Dgkd	0	0	1	1
rno-miR-490-5p	MIMAT0017356	Dgcr2	0	0	0	1
rno-miR-490-5p	MIMAT0017356	Dgkg	0	0	1	0
rno-miR-490-5p	MIMAT0017356	Dgkq	0	0	1	0
rno-miR-490-5p	MIMAT0017356	Dgki	0	0	0	1
rno-miR-490-5p	MIMAT0017356	Dhcr24	0	0	0	1
rno-miR-490-5p	MIMAT0017356	Dhdds	0	0	0	1
rno-miR-490-5p	MIMAT0017356	Dhodh	0	0	1	1
rno-miR-490-5p	MIMAT0017356	Dhrs9	0	0	1	0
rno-miR-490-5p	MIMAT0017356	Dhx33	0	0	1	0
rno-miR-490-5p	MIMAT0017356	Dhx32	0	0	1	0
rno-miR-490-5p	MIMAT0017356	Dhx36	0	0	1	0
rno-miR-490-5p	MIMAT0017356	Dhx37	0	0	1	0
rno-miR-490-5p	MIMAT0017356	Dicer1	0	0	0	1
rno-miR-490-5p	MIMAT0017356	Dio1	0	0	1	0
rno-miR-490-5p	MIMAT0017356	Diras1	0	0	1	0
rno-miR-490-5p	MIMAT0017356	Diras2	0	0	0	1
rno-miR-490-5p	MIMAT0017356	Dis3	0	0	1	0
rno-miR-490-5p	MIMAT0017356	Disp2	0	0	1	0
rno-miR-490-5p	MIMAT0017356	Dixdc1	0	0	1	1
rno-miR-490-5p	MIMAT0017356	DKFZP434E1119	0	0	0	1
rno-miR-490-5p	MIMAT0017356	Dkk1	0	0	1	0
rno-miR-490-5p	MIMAT0017356	DKK1	0	0	0	1
rno-miR-490-5p	MIMAT0017356	Dkk2	0	0	1	1
rno-miR-490-5p	MIMAT0017356	Dlg1	0	0	1	0
rno-miR-490-5p	MIMAT0017356	Dlg5	0	0	1	1
rno-miR-490-5p	MIMAT0017356	Dlg2	0	0	0	1
rno-miR-490-5p	MIMAT0017356	Dlgap2	0	0	0	1
rno-miR-490-5p	MIMAT0017356	Dlx4	0	0	1	1
rno-miR-490-5p	MIMAT0017356	Dlx3	0	0	1	0
rno-miR-490-5p	MIMAT0017356	Dmbx1	0	0	1	0
rno-miR-490-5p	MIMAT0017356	Dmp1	0	0	1	0
rno-miR-490-5p	MIMAT0017356	Dmkn	0	0	1	1
rno-miR-490-5p	MIMAT0017356	DNAH10OS	0	0	0	1
rno-miR-490-5p	MIMAT0017356	Dmrtc2	0	0	1	0
rno-miR-490-5p	MIMAT0017356	Dnai1	1	0	1	1
rno-miR-490-5p	MIMAT0017356	Dnaja2	0	0	1	0
rno-miR-490-5p	MIMAT0017356	Dnajb14	0	0	1	1
rno-miR-490-5p	MIMAT0017356	Dnajb1	0	0	1	0
rno-miR-490-5p	MIMAT0017356	Dnajb2	0	0	1	1
rno-miR-490-5p	MIMAT0017356	Dnajc13	0	0	1	1
rno-miR-490-5p	MIMAT0017356	Dnajb9	0	0	1	0
rno-miR-490-5p	MIMAT0017356	Dnajc10	0	0	0	1
rno-miR-490-5p	MIMAT0017356	Dnajc25	0	0	0	1
rno-miR-490-5p	MIMAT0017356	Dnajc27	0	0	1	1
rno-miR-490-5p	MIMAT0017356	DNAJC25-GNG10	0	0	0	1
rno-miR-490-5p	MIMAT0017356	Dnajc6	0	0	1	0
rno-miR-490-5p	MIMAT0017356	Dnase1l2	0	0	0	1
rno-miR-490-5p	MIMAT0017356	Dnali1	0	0	1	0
rno-miR-490-5p	MIMAT0017356	Dnm1l	0	0	0	1
rno-miR-490-5p	MIMAT0017356	Dnmt1	0	0	1	0
rno-miR-490-5p	MIMAT0017356	Dock11	0	0	0	1
rno-miR-490-5p	MIMAT0017356	Dock3	0	0	1	1
rno-miR-490-5p	MIMAT0017356	Dock6	0	0	1	1
rno-miR-490-5p	MIMAT0017356	Dok1	0	0	1	0
rno-miR-490-5p	MIMAT0017356	Dock7	0	0	0	1
rno-miR-490-5p	MIMAT0017356	Dock9	0	0	1	1
rno-miR-490-5p	MIMAT0017356	Dok5	0	0	1	0
rno-miR-490-5p	MIMAT0017356	Dok4	0	0	1	0
rno-miR-490-5p	MIMAT0017356	Dok7	0	0	1	1
rno-miR-490-5p	MIMAT0017356	Dpep1	0	0	1	0
rno-miR-490-5p	MIMAT0017356	Dpf3	0	0	0	1
rno-miR-490-5p	MIMAT0017356	Dpf2	0	0	1	0
rno-miR-490-5p	MIMAT0017356	Dph3	0	0	1	0
rno-miR-490-5p	MIMAT0017356	Dph6	0	0	1	0
rno-miR-490-5p	MIMAT0017356	Dpm1	0	0	1	1
rno-miR-490-5p	MIMAT0017356	Dpm2	0	0	1	1
rno-miR-490-5p	MIMAT0017356	Dpp6	0	0	0	1
rno-miR-490-5p	MIMAT0017356	Dpp3	0	0	1	0
rno-miR-490-5p	MIMAT0017356	Dpp4	0	0	1	0
rno-miR-490-5p	MIMAT0017356	Dpp8	0	0	1	1
rno-miR-490-5p	MIMAT0017356	Dpy19l1	1	0	1	1
rno-miR-490-5p	MIMAT0017356	Dpysl2	0	0	1	0
rno-miR-490-5p	MIMAT0017356	Dpy19l3	0	0	1	0
rno-miR-490-5p	MIMAT0017356	Dpy30	0	0	0	1
rno-miR-490-5p	MIMAT0017356	Dpysl4	0	0	1	0
rno-miR-490-5p	MIMAT0017356	Dpysl5	0	0	1	0
rno-miR-490-5p	MIMAT0017356	Dqx1	0	0	1	0
rno-miR-490-5p	MIMAT0017356	Dram1	0	0	1	1
rno-miR-490-5p	MIMAT0017356	Draxin	0	0	0	1
rno-miR-490-5p	MIMAT0017356	Drd2	0	0	1	0
rno-miR-490-5p	MIMAT0017356	Drd1	0	0	1	0
rno-miR-490-5p	MIMAT0017356	Dsc1	0	0	0	1
rno-miR-490-5p	MIMAT0017356	Dsc2	0	0	1	0
rno-miR-490-5p	MIMAT0017356	Dscaml1	1	0	1	1
rno-miR-490-5p	MIMAT0017356	Dsel	0	0	0	1
rno-miR-490-5p	MIMAT0017356	Dspp	0	0	1	0
rno-miR-490-5p	MIMAT0017356	Dsg2	0	0	0	1
rno-miR-490-5p	MIMAT0017356	Dtl	0	0	0	1
rno-miR-490-5p	MIMAT0017356	Dtna	0	0	0	1
rno-miR-490-5p	MIMAT0017356	Dtnb	0	0	1	0
rno-miR-490-5p	MIMAT0017356	Dtx3l	0	0	1	0
rno-miR-490-5p	MIMAT0017356	Duox2	0	0	1	1
rno-miR-490-5p	MIMAT0017356	Dusp10	0	0	1	0
rno-miR-490-5p	MIMAT0017356	Dusp27	0	0	1	1
rno-miR-490-5p	MIMAT0017356	Dusp18	0	0	1	1
rno-miR-490-5p	MIMAT0017356	Dusp9	0	0	1	0
rno-miR-490-5p	MIMAT0017356	Dusp4	0	0	0	1
rno-miR-490-5p	MIMAT0017356	Dusp6	0	0	1	1
rno-miR-490-5p	MIMAT0017356	Dync1i2	0	0	1	0
rno-miR-490-5p	MIMAT0017356	Dvl3	0	0	0	1
rno-miR-490-5p	MIMAT0017356	Dync1li2	0	0	1	0
rno-miR-490-5p	MIMAT0017356	Dync2h1	0	0	1	0
rno-miR-490-5p	MIMAT0017356	Dynll1	0	0	1	0
rno-miR-490-5p	MIMAT0017356	Dynll2	0	0	1	0
rno-miR-490-5p	MIMAT0017356	Dynlrb2	1	0	1	1
rno-miR-490-5p	MIMAT0017356	Dyrk2	0	0	1	1
rno-miR-490-5p	MIMAT0017356	Dzip3	0	0	1	0
rno-miR-490-5p	MIMAT0017356	Dyx1c1	0	0	1	0
rno-miR-490-5p	MIMAT0017356	Dzip1l	0	0	1	1
rno-miR-490-5p	MIMAT0017356	E2f7	0	0	1	0
rno-miR-490-5p	MIMAT0017356	E2f1	0	0	1	0
rno-miR-490-5p	MIMAT0017356	Ebag9	0	0	1	1
rno-miR-490-5p	MIMAT0017356	Ebf3	0	0	1	0
rno-miR-490-5p	MIMAT0017356	Ebpl	0	0	0	1
rno-miR-490-5p	MIMAT0017356	Ebf4	0	0	0	1
rno-miR-490-5p	MIMAT0017356	Ecel1	0	0	1	0
rno-miR-490-5p	MIMAT0017356	Echdc3	0	0	1	1
rno-miR-490-5p	MIMAT0017356	Edc3	0	0	0	1
rno-miR-490-5p	MIMAT0017356	Eddm3b	0	0	1	0
rno-miR-490-5p	MIMAT0017356	Edc4	0	0	1	0
rno-miR-490-5p	MIMAT0017356	Edem1	0	0	1	0
rno-miR-490-5p	MIMAT0017356	Edil3	0	0	0	1
rno-miR-490-5p	MIMAT0017356	Edn1	0	0	1	0
rno-miR-490-5p	MIMAT0017356	Ednra	0	0	1	1
rno-miR-490-5p	MIMAT0017356	Ednrb	0	0	0	1
rno-miR-490-5p	MIMAT0017356	Eepd1	0	0	1	1
rno-miR-490-5p	MIMAT0017356	Eea1	0	0	0	1
rno-miR-490-5p	MIMAT0017356	Efcab14	0	0	0	1
rno-miR-490-5p	MIMAT0017356	Efhd2	0	0	1	0
rno-miR-490-5p	MIMAT0017356	Efcab6	0	0	0	1
rno-miR-490-5p	MIMAT0017356	Efna2	0	0	1	0
rno-miR-490-5p	MIMAT0017356	Efnb3	0	0	1	0
rno-miR-490-5p	MIMAT0017356	Efr3a	0	0	1	1
rno-miR-490-5p	MIMAT0017356	Egfl8	0	0	1	0
rno-miR-490-5p	MIMAT0017356	Egr1	0	0	0	1
rno-miR-490-5p	MIMAT0017356	Egln3	0	0	1	1
rno-miR-490-5p	MIMAT0017356	Ehf	1	0	1	1
rno-miR-490-5p	MIMAT0017356	Ehd1	0	0	1	1
rno-miR-490-5p	MIMAT0017356	Eif1ax	0	0	1	0
rno-miR-490-5p	MIMAT0017356	Ei24	0	0	1	0
rno-miR-490-5p	MIMAT0017356	Eid2b	1	0	1	1
rno-miR-490-5p	MIMAT0017356	Eif2b5	0	0	1	0
rno-miR-490-5p	MIMAT0017356	Eif2b1	0	0	1	0
rno-miR-490-5p	MIMAT0017356	Eif2s3x	0	0	1	0
rno-miR-490-5p	MIMAT0017356	Eif3b	0	0	1	0
rno-miR-490-5p	MIMAT0017356	Eif4b	0	0	1	1
rno-miR-490-5p	MIMAT0017356	Eif4e	0	0	1	0
rno-miR-490-5p	MIMAT0017356	Eif5b	0	0	1	1
rno-miR-490-5p	MIMAT0017356	Eif5a	0	0	1	1
rno-miR-490-5p	MIMAT0017356	Elf5	0	0	1	1
rno-miR-490-5p	MIMAT0017356	Elac2	0	0	1	0
rno-miR-490-5p	MIMAT0017356	Elf2	0	0	1	0
rno-miR-490-5p	MIMAT0017356	Elfn1	0	0	1	0
rno-miR-490-5p	MIMAT0017356	Elk3	0	0	1	0
rno-miR-490-5p	MIMAT0017356	Elk1	0	0	1	1
rno-miR-490-5p	MIMAT0017356	Ell2	0	0	1	0
rno-miR-490-5p	MIMAT0017356	Elk4	0	0	1	1
rno-miR-490-5p	MIMAT0017356	Elmo2	0	0	1	1
rno-miR-490-5p	MIMAT0017356	Elmo1	0	0	1	0
rno-miR-490-5p	MIMAT0017356	Elmod2	0	0	1	0
rno-miR-490-5p	MIMAT0017356	Elovl6	0	0	1	1
rno-miR-490-5p	MIMAT0017356	Elovl4	0	0	1	0
rno-miR-490-5p	MIMAT0017356	ELTD1	0	0	0	1
rno-miR-490-5p	MIMAT0017356	Emb	0	0	1	1
rno-miR-490-5p	MIMAT0017356	Eltd1	0	0	1	0
rno-miR-490-5p	MIMAT0017356	Emc10	0	0	1	0
rno-miR-490-5p	MIMAT0017356	Emcn	0	0	0	1
rno-miR-490-5p	MIMAT0017356	Emc1	0	0	1	0
rno-miR-490-5p	MIMAT0017356	Eml4	0	0	1	0
rno-miR-490-5p	MIMAT0017356	Emp2	0	0	1	0
rno-miR-490-5p	MIMAT0017356	Emx1	0	0	0	1
rno-miR-490-5p	MIMAT0017356	Emx2	0	0	1	0
rno-miR-490-5p	MIMAT0017356	Endod1	0	0	1	0
rno-miR-490-5p	MIMAT0017356	Enkd1	0	0	1	1
rno-miR-490-5p	MIMAT0017356	Eno2	0	0	1	1
rno-miR-490-5p	MIMAT0017356	Enpp6	0	0	1	0
rno-miR-490-5p	MIMAT0017356	Enoph1	0	0	1	1
rno-miR-490-5p	MIMAT0017356	Enpp1	0	0	0	1
rno-miR-490-5p	MIMAT0017356	Enpp4	0	0	1	1
rno-miR-490-5p	MIMAT0017356	Entpd2	0	0	1	0
rno-miR-490-5p	MIMAT0017356	Entpd1	0	0	1	0
rno-miR-490-5p	MIMAT0017356	Entpd3	0	0	1	0
rno-miR-490-5p	MIMAT0017356	Entpd7	0	0	1	0
rno-miR-490-5p	MIMAT0017356	Entpd8	0	0	1	0
rno-miR-490-5p	MIMAT0017356	Ep400	0	0	1	0
rno-miR-490-5p	MIMAT0017356	Epb41l1	0	0	1	0
rno-miR-490-5p	MIMAT0017356	Epb41l4b	1	0	1	1
rno-miR-490-5p	MIMAT0017356	EPB41L5	0	0	0	1
rno-miR-490-5p	MIMAT0017356	Epc2	0	0	0	1
rno-miR-490-5p	MIMAT0017356	Epb42	0	0	1	0
rno-miR-490-5p	MIMAT0017356	Epdr1	0	0	1	1
rno-miR-490-5p	MIMAT0017356	Epha4	1	0	1	1
rno-miR-490-5p	MIMAT0017356	Eppin	0	0	1	0
rno-miR-490-5p	MIMAT0017356	Epha5	0	0	1	1
rno-miR-490-5p	MIMAT0017356	Ephb6	0	0	1	0
rno-miR-490-5p	MIMAT0017356	Ephx3	0	0	1	0
rno-miR-490-5p	MIMAT0017356	Eps8l1	0	0	1	0
rno-miR-490-5p	MIMAT0017356	Eps8l2	0	0	1	0
rno-miR-490-5p	MIMAT0017356	EPT1	0	0	0	1
rno-miR-490-5p	MIMAT0017356	Erap1	0	0	1	0
rno-miR-490-5p	MIMAT0017356	Erbb4	0	0	0	1
rno-miR-490-5p	MIMAT0017356	Erc1	0	0	0	1
rno-miR-490-5p	MIMAT0017356	Erc2	0	0	0	1
rno-miR-490-5p	MIMAT0017356	Ercc1	0	0	1	1
rno-miR-490-5p	MIMAT0017356	Ercc6	0	0	1	1
rno-miR-490-5p	MIMAT0017356	Ergic1	0	0	1	0
rno-miR-490-5p	MIMAT0017356	Ercc8	0	0	1	1
rno-miR-490-5p	MIMAT0017356	Erf	1	0	1	0
rno-miR-490-5p	MIMAT0017356	Erg	0	0	0	1
rno-miR-490-5p	MIMAT0017356	Erlin1	0	0	1	1
rno-miR-490-5p	MIMAT0017356	Erlin2	0	0	1	0
rno-miR-490-5p	MIMAT0017356	Ermp1	0	0	1	0
rno-miR-490-5p	MIMAT0017356	Ermn	0	0	0	1
rno-miR-490-5p	MIMAT0017356	ERO1L	0	0	0	1
rno-miR-490-5p	MIMAT0017356	ERO1LB	0	0	0	1
rno-miR-490-5p	MIMAT0017356	Erp44	0	0	0	1
rno-miR-490-5p	MIMAT0017356	Esm1	0	0	1	0
rno-miR-490-5p	MIMAT0017356	Esr1	0	0	0	1
rno-miR-490-5p	MIMAT0017356	Esrrg	0	0	1	0
rno-miR-490-5p	MIMAT0017356	Esyt2	0	0	1	0
rno-miR-490-5p	MIMAT0017356	Etnk1	0	0	1	0
rno-miR-490-5p	MIMAT0017356	Ets1	0	0	1	1
rno-miR-490-5p	MIMAT0017356	Ets2	0	0	1	0
rno-miR-490-5p	MIMAT0017356	Etv3	0	0	0	1
rno-miR-490-5p	MIMAT0017356	Etv1	0	0	1	1
rno-miR-490-5p	MIMAT0017356	Etv5	0	0	1	0
rno-miR-490-5p	MIMAT0017356	Etv3l	0	0	1	1
rno-miR-490-5p	MIMAT0017356	Evi5l	0	0	1	0
rno-miR-490-5p	MIMAT0017356	Eva1a	0	0	1	1
rno-miR-490-5p	MIMAT0017356	Exoc2	0	0	1	1
rno-miR-490-5p	MIMAT0017356	Exo1	0	0	1	0
rno-miR-490-5p	MIMAT0017356	Exoc5	0	0	0	1
rno-miR-490-5p	MIMAT0017356	Exoc6b	0	0	1	0
rno-miR-490-5p	MIMAT0017356	Exoc6	0	0	1	0
rno-miR-490-5p	MIMAT0017356	Exog	0	0	1	0
rno-miR-490-5p	MIMAT0017356	Extl1	0	0	1	0
rno-miR-490-5p	MIMAT0017356	Extl2	0	0	1	0
rno-miR-490-5p	MIMAT0017356	Eya3	0	0	1	0
rno-miR-490-5p	MIMAT0017356	Ezh1	0	0	1	0
rno-miR-490-5p	MIMAT0017356	Ezh2	0	0	1	0
rno-miR-490-5p	MIMAT0017356	Ezr	0	0	1	0
rno-miR-490-5p	MIMAT0017356	F10	0	0	0	1
rno-miR-490-5p	MIMAT0017356	F11r	0	0	0	1
rno-miR-490-5p	MIMAT0017356	F13a1	0	0	1	1
rno-miR-490-5p	MIMAT0017356	F2r	0	0	1	1
rno-miR-490-5p	MIMAT0017356	F8	0	0	1	0
rno-miR-490-5p	MIMAT0017356	F2rl1	0	0	1	0
rno-miR-490-5p	MIMAT0017356	F5	0	0	0	1
rno-miR-490-5p	MIMAT0017356	Fabp4	0	0	0	1
rno-miR-490-5p	MIMAT0017356	Fads1	0	0	1	0
rno-miR-490-5p	MIMAT0017356	Fads6	0	0	1	0
rno-miR-490-5p	MIMAT0017356	Faf1	0	0	0	1
rno-miR-490-5p	MIMAT0017356	Faf2	0	0	1	0
rno-miR-490-5p	MIMAT0017356	Fam102b	0	0	1	1
rno-miR-490-5p	MIMAT0017356	Fam104a	0	0	1	1
rno-miR-490-5p	MIMAT0017356	Fam107b	0	0	1	1
rno-miR-490-5p	MIMAT0017356	Fam105a	0	0	1	1
rno-miR-490-5p	MIMAT0017356	Fam105b	0	0	1	0
rno-miR-490-5p	MIMAT0017356	Fam107a	0	0	1	1
rno-miR-490-5p	MIMAT0017356	Fam114a1	0	0	0	1
rno-miR-490-5p	MIMAT0017356	Fam109b	0	0	1	0
rno-miR-490-5p	MIMAT0017356	Fam110c	0	0	1	0
rno-miR-490-5p	MIMAT0017356	Fam117b	0	0	1	0
rno-miR-490-5p	MIMAT0017356	Fam118a	0	0	1	0
rno-miR-490-5p	MIMAT0017356	Fam118b	0	0	1	0
rno-miR-490-5p	MIMAT0017356	Fam122b	0	0	1	1
rno-miR-490-5p	MIMAT0017356	Fam126b	0	0	0	1
rno-miR-490-5p	MIMAT0017356	Fam131b	0	0	1	0
rno-miR-490-5p	MIMAT0017356	Fam129a	0	0	0	1
rno-miR-490-5p	MIMAT0017356	Fam133b	0	0	1	0
rno-miR-490-5p	MIMAT0017356	Fam134b	0	0	1	1
rno-miR-490-5p	MIMAT0017356	Fam135a	1	0	1	1
rno-miR-490-5p	MIMAT0017356	Fam149a	0	0	0	1
rno-miR-490-5p	MIMAT0017356	Fam13a	0	0	0	1
rno-miR-490-5p	MIMAT0017356	Fam13c	0	0	1	1
rno-miR-490-5p	MIMAT0017356	Fam155a	0	0	1	1
rno-miR-490-5p	MIMAT0017356	Fam149b1	0	0	1	0
rno-miR-490-5p	MIMAT0017356	Fam155b	0	0	0	1
rno-miR-490-5p	MIMAT0017356	Fam160b1	0	0	1	0
rno-miR-490-5p	MIMAT0017356	Fam160a2	0	0	1	0
rno-miR-490-5p	MIMAT0017356	Fam160b2	0	0	1	1
rno-miR-490-5p	MIMAT0017356	Fam161a	0	0	1	0
rno-miR-490-5p	MIMAT0017356	Fam167a	0	0	1	1
rno-miR-490-5p	MIMAT0017356	Fam163a	0	0	1	0
rno-miR-490-5p	MIMAT0017356	Fam168a	0	0	1	0
rno-miR-490-5p	MIMAT0017356	Fam169b	0	0	0	1
rno-miR-490-5p	MIMAT0017356	Fam168b	0	0	0	1
rno-miR-490-5p	MIMAT0017356	Fam170b	0	0	0	1
rno-miR-490-5p	MIMAT0017356	Fam174a	0	0	1	0
rno-miR-490-5p	MIMAT0017356	Fam175b	0	0	1	0
rno-miR-490-5p	MIMAT0017356	Fam184a	0	0	1	0
rno-miR-490-5p	MIMAT0017356	Fam189a1	0	0	0	1
rno-miR-490-5p	MIMAT0017356	Fam195b	0	0	1	0
rno-miR-490-5p	MIMAT0017356	Fam196a	0	0	1	0
rno-miR-490-5p	MIMAT0017356	Fam196b	0	0	0	1
rno-miR-490-5p	MIMAT0017356	Fam19a1	0	0	0	1
rno-miR-490-5p	MIMAT0017356	Fam19a4	0	0	1	0
rno-miR-490-5p	MIMAT0017356	Fam19a5	0	0	0	1
rno-miR-490-5p	MIMAT0017356	Fam204a	0	0	1	0
rno-miR-490-5p	MIMAT0017356	Fam207a	0	0	1	0
rno-miR-490-5p	MIMAT0017356	Fam208a	0	0	1	0
rno-miR-490-5p	MIMAT0017356	Fam20a	0	0	0	1
rno-miR-490-5p	MIMAT0017356	Fam20b	0	0	1	0
rno-miR-490-5p	MIMAT0017356	Fam210a	0	0	1	0
rno-miR-490-5p	MIMAT0017356	Fam212b	0	0	1	0
rno-miR-490-5p	MIMAT0017356	Fam214b	0	0	1	0
rno-miR-490-5p	MIMAT0017356	Fam216b	0	0	0	1
rno-miR-490-5p	MIMAT0017356	Fam217b	0	0	0	1
rno-miR-490-5p	MIMAT0017356	Fam26e	0	0	1	1
rno-miR-490-5p	MIMAT0017356	Fam3c	0	0	1	1
rno-miR-490-5p	MIMAT0017356	Fam46c	0	0	0	1
rno-miR-490-5p	MIMAT0017356	Fam3d	0	0	1	0
rno-miR-490-5p	MIMAT0017356	Fam43a	0	0	1	1
rno-miR-490-5p	MIMAT0017356	Fam53b	0	0	1	1
rno-miR-490-5p	MIMAT0017356	Fam49a	0	0	0	1
rno-miR-490-5p	MIMAT0017356	Fam55b	0	0	1	0
rno-miR-490-5p	MIMAT0017356	Fam64a	0	0	1	0
rno-miR-490-5p	MIMAT0017356	Fam63b	0	0	1	1
rno-miR-490-5p	MIMAT0017356	Fam65c	0	0	1	0
rno-miR-490-5p	MIMAT0017356	Fam65b	0	0	0	1
rno-miR-490-5p	MIMAT0017356	Fam71b	0	0	1	1
rno-miR-490-5p	MIMAT0017356	FAM73B	0	0	0	1
rno-miR-490-5p	MIMAT0017356	Fam76b	0	0	1	1
rno-miR-490-5p	MIMAT0017356	Fam73b	0	0	1	0
rno-miR-490-5p	MIMAT0017356	Fam83g	0	0	1	1
rno-miR-490-5p	MIMAT0017356	Fam91a1	0	0	1	0
rno-miR-490-5p	MIMAT0017356	Fam84a	1	0	1	1
rno-miR-490-5p	MIMAT0017356	FAM84B	0	0	0	1
rno-miR-490-5p	MIMAT0017356	Fam8a1	0	0	1	0
rno-miR-490-5p	MIMAT0017356	Fam96a	0	0	1	0
rno-miR-490-5p	MIMAT0017356	Fam98a	0	0	1	1
rno-miR-490-5p	MIMAT0017356	Fancb	0	0	0	1
rno-miR-490-5p	MIMAT0017356	Fancg	0	0	1	1
rno-miR-490-5p	MIMAT0017356	Fancc	0	0	1	0
rno-miR-490-5p	MIMAT0017356	Fancl	0	0	1	0
rno-miR-490-5p	MIMAT0017356	Far1	0	0	0	1
rno-miR-490-5p	MIMAT0017356	Fap	0	0	0	1
rno-miR-490-5p	MIMAT0017356	Farp1	0	0	1	1
rno-miR-490-5p	MIMAT0017356	Farp2	0	0	1	0
rno-miR-490-5p	MIMAT0017356	Faslg	0	0	1	0
rno-miR-490-5p	MIMAT0017356	Fas	0	0	1	0
rno-miR-490-5p	MIMAT0017356	Fastkd2	0	0	1	1
rno-miR-490-5p	MIMAT0017356	Fat2	0	0	1	1
rno-miR-490-5p	MIMAT0017356	Fbxl12	0	0	0	1
rno-miR-490-5p	MIMAT0017356	Faxc	0	0	0	1
rno-miR-490-5p	MIMAT0017356	Fbf1	0	0	1	1
rno-miR-490-5p	MIMAT0017356	Fbxl22	1	0	1	0
rno-miR-490-5p	MIMAT0017356	Fbxl2	0	0	1	1
rno-miR-490-5p	MIMAT0017356	Fbxl7	0	0	1	0
rno-miR-490-5p	MIMAT0017356	Fbxl5	0	0	0	1
rno-miR-490-5p	MIMAT0017356	Fbxo17	0	0	1	0
rno-miR-490-5p	MIMAT0017356	Fbxo21	0	0	1	1
rno-miR-490-5p	MIMAT0017356	Fbxo25	0	0	1	0
rno-miR-490-5p	MIMAT0017356	Fbxo3	0	0	1	0
rno-miR-490-5p	MIMAT0017356	Fbxo28	0	0	1	1
rno-miR-490-5p	MIMAT0017356	Fbxo34	0	0	1	1
rno-miR-490-5p	MIMAT0017356	Fbxo33	0	0	1	0
rno-miR-490-5p	MIMAT0017356	Fbxo41	0	0	0	1
rno-miR-490-5p	MIMAT0017356	Fbxo46	0	0	1	0
rno-miR-490-5p	MIMAT0017356	Fbxo42	0	0	1	0
rno-miR-490-5p	MIMAT0017356	Fbxo48	0	0	1	1
rno-miR-490-5p	MIMAT0017356	Fbxw11	0	0	1	0
rno-miR-490-5p	MIMAT0017356	Fcgr2b	0	0	1	0
rno-miR-490-5p	MIMAT0017356	Fcar	0	0	1	0
rno-miR-490-5p	MIMAT0017356	Fcho1	0	0	1	0
rno-miR-490-5p	MIMAT0017356	Fchsd1	0	0	1	1
rno-miR-490-5p	MIMAT0017356	Fchsd2	0	0	1	1
rno-miR-490-5p	MIMAT0017356	Fdft1	0	0	1	0
rno-miR-490-5p	MIMAT0017356	Fcrl1	0	0	0	1
rno-miR-490-5p	MIMAT0017356	Fcrla	0	0	0	1
rno-miR-490-5p	MIMAT0017356	Fech	0	0	1	0
rno-miR-490-5p	MIMAT0017356	Fem1b	0	0	0	1
rno-miR-490-5p	MIMAT0017356	Fem1c	0	0	1	0
rno-miR-490-5p	MIMAT0017356	Fermt1	1	0	1	1
rno-miR-490-5p	MIMAT0017356	Fermt2	1	0	1	1
rno-miR-490-5p	MIMAT0017356	Fgd1	0	0	1	1
rno-miR-490-5p	MIMAT0017356	Fev	0	0	1	0
rno-miR-490-5p	MIMAT0017356	Ffar2	0	0	0	1
rno-miR-490-5p	MIMAT0017356	Fgd2	0	0	1	1
rno-miR-490-5p	MIMAT0017356	Fgf12	0	0	0	1
rno-miR-490-5p	MIMAT0017356	Fgd4	0	0	0	1
rno-miR-490-5p	MIMAT0017356	Fgd5	0	0	1	0
rno-miR-490-5p	MIMAT0017356	Fgf14	0	0	0	1
rno-miR-490-5p	MIMAT0017356	Fgfbp1	0	0	1	0
rno-miR-490-5p	MIMAT0017356	Fgfr1op	0	0	0	1
rno-miR-490-5p	MIMAT0017356	Fgfrl1	0	0	1	0
rno-miR-490-5p	MIMAT0017356	Fgg	0	0	1	1
rno-miR-490-5p	MIMAT0017356	Fggy	0	0	1	0
rno-miR-490-5p	MIMAT0017356	Fibcd1	0	0	1	0
rno-miR-490-5p	MIMAT0017356	Fhl5	0	0	0	1
rno-miR-490-5p	MIMAT0017356	Fibin	0	0	0	1
rno-miR-490-5p	MIMAT0017356	Ficd	0	0	0	1
rno-miR-490-5p	MIMAT0017356	Fig4	0	0	0	1
rno-miR-490-5p	MIMAT0017356	Fign	0	0	0	1
rno-miR-490-5p	MIMAT0017356	Filip1l	0	0	1	0
rno-miR-490-5p	MIMAT0017356	Fis1	0	0	1	1
rno-miR-490-5p	MIMAT0017356	Fitm2	0	0	1	0
rno-miR-490-5p	MIMAT0017356	Fkbp10	0	0	1	0
rno-miR-490-5p	MIMAT0017356	Fiz1	0	0	1	0
rno-miR-490-5p	MIMAT0017356	Fkbp15	0	0	0	1
rno-miR-490-5p	MIMAT0017356	Fkbp1a	0	0	1	1
rno-miR-490-5p	MIMAT0017356	Fkbp4	0	0	1	1
rno-miR-490-5p	MIMAT0017356	Flnb	0	0	1	1
rno-miR-490-5p	MIMAT0017356	Fkbp5	0	0	1	1
rno-miR-490-5p	MIMAT0017356	Fktn	0	0	1	1
rno-miR-490-5p	MIMAT0017356	Flcn	0	0	1	0
rno-miR-490-5p	MIMAT0017356	FLJ45079	0	0	0	1
rno-miR-490-5p	MIMAT0017356	Flrt1	0	0	1	0
rno-miR-490-5p	MIMAT0017356	Flvcr1	0	0	0	1
rno-miR-490-5p	MIMAT0017356	Flrt3	0	0	1	0
rno-miR-490-5p	MIMAT0017356	Fmc1	0	0	1	0
rno-miR-490-5p	MIMAT0017356	Fmn1	0	0	1	1
rno-miR-490-5p	MIMAT0017356	Fmnl3	0	0	0	1
rno-miR-490-5p	MIMAT0017356	Fmod	0	0	1	0
rno-miR-490-5p	MIMAT0017356	Fmo2	0	0	0	1
rno-miR-490-5p	MIMAT0017356	Fmr1	0	0	1	1
rno-miR-490-5p	MIMAT0017356	Fn1	0	0	0	1
rno-miR-490-5p	MIMAT0017356	Fndc3a	0	0	1	1
rno-miR-490-5p	MIMAT0017356	Fn3krp	0	0	1	0
rno-miR-490-5p	MIMAT0017356	Fndc7	0	0	1	1
rno-miR-490-5p	MIMAT0017356	Folh1	0	0	1	0
rno-miR-490-5p	MIMAT0017356	Fnip2	0	0	0	1
rno-miR-490-5p	MIMAT0017356	Focad	0	0	0	1
rno-miR-490-5p	MIMAT0017356	Folr2	0	0	1	1
rno-miR-490-5p	MIMAT0017356	Fos	0	0	0	1
rno-miR-490-5p	MIMAT0017356	Foxc2	0	0	1	0
rno-miR-490-5p	MIMAT0017356	Fosl2	0	0	0	1
rno-miR-490-5p	MIMAT0017356	Foxf1	0	0	1	1
rno-miR-490-5p	MIMAT0017356	Foxh1	1	0	1	1
rno-miR-490-5p	MIMAT0017356	Foxn2	0	0	1	1
rno-miR-490-5p	MIMAT0017356	Foxj2	0	0	1	0
rno-miR-490-5p	MIMAT0017356	Foxk2	0	0	1	0
rno-miR-490-5p	MIMAT0017356	Foxn4	0	0	1	0
rno-miR-490-5p	MIMAT0017356	Foxp1	0	0	0	1
rno-miR-490-5p	MIMAT0017356	Foxo6	0	0	1	0
rno-miR-490-5p	MIMAT0017356	Foxp2	0	0	1	1
rno-miR-490-5p	MIMAT0017356	Foxp3	0	0	1	1
rno-miR-490-5p	MIMAT0017356	Fras1	0	0	1	0
rno-miR-490-5p	MIMAT0017356	Foxq1	0	0	1	0
rno-miR-490-5p	MIMAT0017356	Fra10ac1	0	0	1	0
rno-miR-490-5p	MIMAT0017356	Frk	0	0	1	1
rno-miR-490-5p	MIMAT0017356	Frmd4b	0	0	1	0
rno-miR-490-5p	MIMAT0017356	Frmd7	0	0	0	1
rno-miR-490-5p	MIMAT0017356	Frmd6	0	0	1	0
rno-miR-490-5p	MIMAT0017356	Frmpd4	0	0	0	1
rno-miR-490-5p	MIMAT0017356	Frs2	1	0	1	1
rno-miR-490-5p	MIMAT0017356	Fsd1l	0	0	0	1
rno-miR-490-5p	MIMAT0017356	Fstl1	0	0	1	0
rno-miR-490-5p	MIMAT0017356	Fsip1	0	0	1	0
rno-miR-490-5p	MIMAT0017356	Fstl5	0	0	1	0
rno-miR-490-5p	MIMAT0017356	Ftmt	0	0	1	0
rno-miR-490-5p	MIMAT0017356	Fto	0	0	0	1
rno-miR-490-5p	MIMAT0017356	Fubp1	0	0	0	1
rno-miR-490-5p	MIMAT0017356	Fuca2	0	0	0	1
rno-miR-490-5p	MIMAT0017356	Fuk	0	0	1	0
rno-miR-490-5p	MIMAT0017356	Fundc1	0	0	1	0
rno-miR-490-5p	MIMAT0017356	Fuom	0	0	1	0
rno-miR-490-5p	MIMAT0017356	Furin	0	0	1	0
rno-miR-490-5p	MIMAT0017356	Fut11	0	0	0	1
rno-miR-490-5p	MIMAT0017356	Fut4	1	0	1	1
rno-miR-490-5p	MIMAT0017356	Fv1	0	0	1	0
rno-miR-490-5p	MIMAT0017356	Fyco1	0	0	1	0
rno-miR-490-5p	MIMAT0017356	Fxr1	0	0	0	1
rno-miR-490-5p	MIMAT0017356	Fzd10	0	0	0	1
rno-miR-490-5p	MIMAT0017356	Fzd1	0	0	1	1
rno-miR-490-5p	MIMAT0017356	Fzd3	0	0	0	1
rno-miR-490-5p	MIMAT0017356	Fzd6	0	0	1	0
rno-miR-490-5p	MIMAT0017356	Fzd4	0	0	1	1
rno-miR-490-5p	MIMAT0017356	G3bp1	0	0	1	0
rno-miR-490-5p	MIMAT0017356	G2e3	0	0	1	1
rno-miR-490-5p	MIMAT0017356	Gab1	0	0	1	0
rno-miR-490-5p	MIMAT0017356	G6pc	0	0	1	0
rno-miR-490-5p	MIMAT0017356	Gabarapl2	0	0	1	0
rno-miR-490-5p	MIMAT0017356	Gabbr1	0	0	1	0
rno-miR-490-5p	MIMAT0017356	Gabpa	0	0	1	1
rno-miR-490-5p	MIMAT0017356	Gabpb1	0	0	1	0
rno-miR-490-5p	MIMAT0017356	Gabra1	0	0	0	1
rno-miR-490-5p	MIMAT0017356	Gabpb1l	0	0	1	0
rno-miR-490-5p	MIMAT0017356	Gabra2	0	0	1	1
rno-miR-490-5p	MIMAT0017356	Gabra3	0	0	0	1
rno-miR-490-5p	MIMAT0017356	Gabrb1	0	0	0	1
rno-miR-490-5p	MIMAT0017356	Gabra5	0	0	1	1
rno-miR-490-5p	MIMAT0017356	Gabrb3	0	0	0	1
rno-miR-490-5p	MIMAT0017356	Gabrb2	0	0	0	1
rno-miR-490-5p	MIMAT0017356	Gabre	0	0	0	1
rno-miR-490-5p	MIMAT0017356	Gabrg1	0	0	0	1
rno-miR-490-5p	MIMAT0017356	Gabrg2	0	0	0	1
rno-miR-490-5p	MIMAT0017356	Gabrq	0	0	0	1
rno-miR-490-5p	MIMAT0017356	Gabrr1	0	0	1	0
rno-miR-490-5p	MIMAT0017356	Gad1	0	0	1	1
rno-miR-490-5p	MIMAT0017356	Gadl1	0	0	0	1
rno-miR-490-5p	MIMAT0017356	Galk2	0	0	1	0
rno-miR-490-5p	MIMAT0017356	Gak	0	0	1	0
rno-miR-490-5p	MIMAT0017356	Galnt15	0	0	0	1
rno-miR-490-5p	MIMAT0017356	Galnt16	0	0	1	0
rno-miR-490-5p	MIMAT0017356	Galnt2	0	0	1	0
rno-miR-490-5p	MIMAT0017356	Galnt4	0	0	0	1
rno-miR-490-5p	MIMAT0017356	Galnt5	1	0	1	1
rno-miR-490-5p	MIMAT0017356	Galnt6	0	0	1	1
rno-miR-490-5p	MIMAT0017356	GAREM	0	0	0	1
rno-miR-490-5p	MIMAT0017356	Galr1	0	0	1	1
rno-miR-490-5p	MIMAT0017356	Gan	0	0	1	1
rno-miR-490-5p	MIMAT0017356	Gap43	0	0	1	0
rno-miR-490-5p	MIMAT0017356	Gar1	0	0	1	0
rno-miR-490-5p	MIMAT0017356	Gas2l1	0	0	1	0
rno-miR-490-5p	MIMAT0017356	Gas7	1	0	1	1
rno-miR-490-5p	MIMAT0017356	Gata6	0	0	0	1
rno-miR-490-5p	MIMAT0017356	Gatad2a	0	0	1	0
rno-miR-490-5p	MIMAT0017356	Gatad1	0	0	1	0
rno-miR-490-5p	MIMAT0017356	Gatc	1	0	1	1
rno-miR-490-5p	MIMAT0017356	Gatm	0	0	1	1
rno-miR-490-5p	MIMAT0017356	Gcc1	0	0	0	1
rno-miR-490-5p	MIMAT0017356	GATS	0	0	0	1
rno-miR-490-5p	MIMAT0017356	Gatsl2	0	0	1	0
rno-miR-490-5p	MIMAT0017356	Gcc2	0	0	1	0
rno-miR-490-5p	MIMAT0017356	Gcfc2	0	0	1	1
rno-miR-490-5p	MIMAT0017356	Gcgr	0	0	1	0
rno-miR-490-5p	MIMAT0017356	Gcm2	0	0	1	0
rno-miR-490-5p	MIMAT0017356	Gclm	1	0	1	1
rno-miR-490-5p	MIMAT0017356	Gcnt3	0	0	1	0
rno-miR-490-5p	MIMAT0017356	Gcnt2	0	0	1	1
rno-miR-490-5p	MIMAT0017356	Gcsam	0	0	0	1
rno-miR-490-5p	MIMAT0017356	GCOM1	0	0	0	1
rno-miR-490-5p	MIMAT0017356	Gda	0	0	1	0
rno-miR-490-5p	MIMAT0017356	Gdap1	0	0	1	1
rno-miR-490-5p	MIMAT0017356	Gdf11	0	0	0	1
rno-miR-490-5p	MIMAT0017356	GDF5OS	0	0	0	1
rno-miR-490-5p	MIMAT0017356	Gdf15	0	0	0	1
rno-miR-490-5p	MIMAT0017356	Gdi2	0	0	1	0
rno-miR-490-5p	MIMAT0017356	Gdpd2	0	0	1	0
rno-miR-490-5p	MIMAT0017356	Get4	0	0	1	0
rno-miR-490-5p	MIMAT0017356	Gfod2	0	0	1	0
rno-miR-490-5p	MIMAT0017356	Gfpt1	0	0	0	1
rno-miR-490-5p	MIMAT0017356	Gfpt2	0	0	1	0
rno-miR-490-5p	MIMAT0017356	Gfra1	0	0	1	1
rno-miR-490-5p	MIMAT0017356	Gfra3	0	0	1	0
rno-miR-490-5p	MIMAT0017356	Gga3	0	0	1	0
rno-miR-490-5p	MIMAT0017356	Gga2	0	0	1	0
rno-miR-490-5p	MIMAT0017356	Ggact	0	0	0	1
rno-miR-490-5p	MIMAT0017356	Ggps1	0	0	1	0
rno-miR-490-5p	MIMAT0017356	Ggt7	0	0	1	1
rno-miR-490-5p	MIMAT0017356	Gid4	0	0	1	0
rno-miR-490-5p	MIMAT0017356	Gigyf1	0	0	0	1
rno-miR-490-5p	MIMAT0017356	Gid8	0	0	0	1
rno-miR-490-5p	MIMAT0017356	Gimap5	0	0	1	0
rno-miR-490-5p	MIMAT0017356	Gimd1	0	0	1	0
rno-miR-490-5p	MIMAT0017356	Gins2	0	0	1	0
rno-miR-490-5p	MIMAT0017356	Gipc2	0	0	1	0
rno-miR-490-5p	MIMAT0017356	Gipr	0	0	1	0
rno-miR-490-5p	MIMAT0017356	Gjb2	0	0	1	0
rno-miR-490-5p	MIMAT0017356	Gk	0	0	1	0
rno-miR-490-5p	MIMAT0017356	Gkap1	0	0	0	1
rno-miR-490-5p	MIMAT0017356	Gkn2	0	0	1	0
rno-miR-490-5p	MIMAT0017356	Glb1l2	0	0	0	1
rno-miR-490-5p	MIMAT0017356	Glcci1	0	0	1	0
rno-miR-490-5p	MIMAT0017356	Glce	0	0	1	1
rno-miR-490-5p	MIMAT0017356	Glg1	0	0	1	0
rno-miR-490-5p	MIMAT0017356	Glipr1	0	0	0	1
rno-miR-490-5p	MIMAT0017356	Gli2	0	0	1	1
rno-miR-490-5p	MIMAT0017356	Glod5	0	0	1	0
rno-miR-490-5p	MIMAT0017356	Glis2	0	0	1	1
rno-miR-490-5p	MIMAT0017356	Glra3	0	0	0	1
rno-miR-490-5p	MIMAT0017356	Glp1r	0	0	1	1
rno-miR-490-5p	MIMAT0017356	Glrx5	0	0	1	0
rno-miR-490-5p	MIMAT0017356	Glrx3	0	0	1	0
rno-miR-490-5p	MIMAT0017356	Gltscr1l	0	0	1	1
rno-miR-490-5p	MIMAT0017356	Glud1	0	0	1	0
rno-miR-490-5p	MIMAT0017356	Glyctk	0	0	1	0
rno-miR-490-5p	MIMAT0017356	Glyatl2	0	0	1	0
rno-miR-490-5p	MIMAT0017356	Gm2a	0	0	1	1
rno-miR-490-5p	MIMAT0017356	Gmeb2	0	0	1	0
rno-miR-490-5p	MIMAT0017356	Gmnc	0	0	0	1
rno-miR-490-5p	MIMAT0017356	Gmip	0	0	1	0
rno-miR-490-5p	MIMAT0017356	Gmps	0	0	0	1
rno-miR-490-5p	MIMAT0017356	Gna12	0	0	1	1
rno-miR-490-5p	MIMAT0017356	Gna13	0	0	0	1
rno-miR-490-5p	MIMAT0017356	Gnal	0	0	0	1
rno-miR-490-5p	MIMAT0017356	Gna14	0	0	1	0
rno-miR-490-5p	MIMAT0017356	Gnat1	0	0	1	0
rno-miR-490-5p	MIMAT0017356	Gnb1l	0	0	1	0
rno-miR-490-5p	MIMAT0017356	Gnb5	0	0	0	1
rno-miR-490-5p	MIMAT0017356	Gng10	1	0	1	1
rno-miR-490-5p	MIMAT0017356	Gng12	0	0	0	1
rno-miR-490-5p	MIMAT0017356	Gng3	0	0	1	0
rno-miR-490-5p	MIMAT0017356	Gng2	0	0	1	0
rno-miR-490-5p	MIMAT0017356	Gng7	0	0	1	0
rno-miR-490-5p	MIMAT0017356	Gnpda1	0	0	1	0
rno-miR-490-5p	MIMAT0017356	Gnpda2	0	0	1	0
rno-miR-490-5p	MIMAT0017356	Gnpnat1	0	0	1	0
rno-miR-490-5p	MIMAT0017356	Gnptab	0	0	1	1
rno-miR-490-5p	MIMAT0017356	Gnptg	0	0	0	1
rno-miR-490-5p	MIMAT0017356	Gnrhr	0	0	1	0
rno-miR-490-5p	MIMAT0017356	Gnrh1	0	0	1	1
rno-miR-490-5p	MIMAT0017356	Golga3	0	0	1	1
rno-miR-490-5p	MIMAT0017356	Golga1	0	0	1	0
rno-miR-490-5p	MIMAT0017356	Golga7	0	0	1	0
rno-miR-490-5p	MIMAT0017356	Golm1	0	0	1	0
rno-miR-490-5p	MIMAT0017356	Golga7b	0	0	0	1
rno-miR-490-5p	MIMAT0017356	Golph3l	0	0	1	1
rno-miR-490-5p	MIMAT0017356	Golt1a	0	0	1	0
rno-miR-490-5p	MIMAT0017356	Gon4l	0	0	1	1
rno-miR-490-5p	MIMAT0017356	Golt1b	0	0	1	0
rno-miR-490-5p	MIMAT0017356	Gopc	0	0	1	1
rno-miR-490-5p	MIMAT0017356	Gpalpp1	0	0	0	1
rno-miR-490-5p	MIMAT0017356	Gosr1	0	0	1	0
rno-miR-490-5p	MIMAT0017356	Got1l1	0	0	1	0
rno-miR-490-5p	MIMAT0017356	Gpatch11	0	0	0	1
rno-miR-490-5p	MIMAT0017356	Gpatch2	0	0	0	1
rno-miR-490-5p	MIMAT0017356	Gpatch2l	0	0	1	0
rno-miR-490-5p	MIMAT0017356	Gpatch3	0	0	0	1
rno-miR-490-5p	MIMAT0017356	Gpatch4	0	0	1	0
rno-miR-490-5p	MIMAT0017356	Gpbar1	0	0	0	1
rno-miR-490-5p	MIMAT0017356	Gpc1	0	0	1	1
rno-miR-490-5p	MIMAT0017356	Gpc5	0	0	0	1
rno-miR-490-5p	MIMAT0017356	Gpcpd1	0	0	1	1
rno-miR-490-5p	MIMAT0017356	Gpc6	0	0	0	1
rno-miR-490-5p	MIMAT0017356	Gpd1l	0	0	0	1
rno-miR-490-5p	MIMAT0017356	Gpkow	0	0	1	0
rno-miR-490-5p	MIMAT0017356	Gpd2	0	0	0	1
rno-miR-490-5p	MIMAT0017356	Gpld1	0	0	1	1
rno-miR-490-5p	MIMAT0017356	Gpm6a	0	0	1	0
rno-miR-490-5p	MIMAT0017356	Gpn1	0	0	1	0
rno-miR-490-5p	MIMAT0017356	Gpm6b	0	0	1	0
rno-miR-490-5p	MIMAT0017356	Gpr108	0	0	1	0
rno-miR-490-5p	MIMAT0017356	GPR113	0	0	0	1
rno-miR-490-5p	MIMAT0017356	GPR116	0	0	0	1
rno-miR-490-5p	MIMAT0017356	Gpr12	0	0	0	1
rno-miR-490-5p	MIMAT0017356	GPR124	0	0	0	1
rno-miR-490-5p	MIMAT0017356	Gpr141	0	0	0	1
rno-miR-490-5p	MIMAT0017356	Gpr146	0	0	1	0
rno-miR-490-5p	MIMAT0017356	Gpr149	0	0	1	0
rno-miR-490-5p	MIMAT0017356	Gpr150	0	0	1	0
rno-miR-490-5p	MIMAT0017356	Gpr153	0	0	1	0
rno-miR-490-5p	MIMAT0017356	Gpr155	0	0	1	0
rno-miR-490-5p	MIMAT0017356	Gpr157	0	0	1	0
rno-miR-490-5p	MIMAT0017356	Gpr161	0	0	0	1
rno-miR-490-5p	MIMAT0017356	Gpr165	0	0	1	0
rno-miR-490-5p	MIMAT0017356	Gpr173	0	0	0	1
rno-miR-490-5p	MIMAT0017356	Gpr180	0	0	1	1
rno-miR-490-5p	MIMAT0017356	Gpr183	0	0	1	0
rno-miR-490-5p	MIMAT0017356	Gpr21	0	0	1	0
rno-miR-490-5p	MIMAT0017356	Gpr20	0	0	0	1
rno-miR-490-5p	MIMAT0017356	Gpr22	0	0	1	1
rno-miR-490-5p	MIMAT0017356	Gpr26	0	0	0	1
rno-miR-490-5p	MIMAT0017356	Gpr37l1	0	0	1	1
rno-miR-490-5p	MIMAT0017356	Gpr37	0	0	0	1
rno-miR-490-5p	MIMAT0017356	Gpr45	0	0	1	0
rno-miR-490-5p	MIMAT0017356	Gpr61	0	0	1	1
rno-miR-490-5p	MIMAT0017356	Gpr50	0	0	0	1
rno-miR-490-5p	MIMAT0017356	Gpr63	0	0	1	1
rno-miR-490-5p	MIMAT0017356	Gpr75	0	0	1	0
rno-miR-490-5p	MIMAT0017356	Gpr64	0	0	1	0
rno-miR-490-5p	MIMAT0017356	Gpr65	0	0	0	1
rno-miR-490-5p	MIMAT0017356	Gpr83	0	0	1	0
rno-miR-490-5p	MIMAT0017356	Gprc5c	0	0	1	0
rno-miR-490-5p	MIMAT0017356	Gprin3	0	0	0	1
rno-miR-490-5p	MIMAT0017356	Gpsm1	0	0	1	1
rno-miR-490-5p	MIMAT0017356	Gpt2	0	0	0	1
rno-miR-490-5p	MIMAT0017356	Gpx3	0	0	1	1
rno-miR-490-5p	MIMAT0017356	Gpx1	0	0	1	1
rno-miR-490-5p	MIMAT0017356	Grb10	0	0	1	0
rno-miR-490-5p	MIMAT0017356	Gramd1b	0	0	0	1
rno-miR-490-5p	MIMAT0017356	Grap2	0	0	0	1
rno-miR-490-5p	MIMAT0017356	Grb14	0	0	1	0
rno-miR-490-5p	MIMAT0017356	Grem1	0	0	0	1
rno-miR-490-5p	MIMAT0017356	Grem2	0	0	1	1
rno-miR-490-5p	MIMAT0017356	Grhl1	0	0	1	0
rno-miR-490-5p	MIMAT0017356	Gria1	0	0	0	1
rno-miR-490-5p	MIMAT0017356	Grhl2	0	0	1	0
rno-miR-490-5p	MIMAT0017356	Gria2	1	0	1	1
rno-miR-490-5p	MIMAT0017356	Gria3	0	0	1	0
rno-miR-490-5p	MIMAT0017356	Grik3	0	0	0	1
rno-miR-490-5p	MIMAT0017356	Gria4	0	0	1	0
rno-miR-490-5p	MIMAT0017356	Grik4	0	0	0	1
rno-miR-490-5p	MIMAT0017356	Grin2a	0	0	0	1
rno-miR-490-5p	MIMAT0017356	Grin2b	0	0	1	1
rno-miR-490-5p	MIMAT0017356	Grip1	0	0	1	0
rno-miR-490-5p	MIMAT0017356	Grk5	0	0	0	1
rno-miR-490-5p	MIMAT0017356	Gripap1	0	0	1	0
rno-miR-490-5p	MIMAT0017356	Grk6	0	0	1	0
rno-miR-490-5p	MIMAT0017356	Grm1	0	0	1	0
rno-miR-490-5p	MIMAT0017356	Grm4	0	0	0	1
rno-miR-490-5p	MIMAT0017356	Grm5	0	0	0	1
rno-miR-490-5p	MIMAT0017356	Grm6	0	0	1	0
rno-miR-490-5p	MIMAT0017356	Grpr	0	0	0	1
rno-miR-490-5p	MIMAT0017356	Grwd1	0	0	1	1
rno-miR-490-5p	MIMAT0017356	Gsdma	0	0	1	0
rno-miR-490-5p	MIMAT0017356	Gsg1l	0	0	0	1
rno-miR-490-5p	MIMAT0017356	Gse1	0	0	1	0
rno-miR-490-5p	MIMAT0017356	Gspt1	0	0	0	1
rno-miR-490-5p	MIMAT0017356	Gstcd	0	0	1	0
rno-miR-490-5p	MIMAT0017356	GSTM5	0	0	0	1
rno-miR-490-5p	MIMAT0017356	Gstm6l	0	0	1	0
rno-miR-490-5p	MIMAT0017356	Gstz1	0	0	1	0
rno-miR-490-5p	MIMAT0017356	Gtdc1	0	0	0	1
rno-miR-490-5p	MIMAT0017356	Gtf2a1	0	0	0	1
rno-miR-490-5p	MIMAT0017356	Gtf2e2	0	0	1	0
rno-miR-490-5p	MIMAT0017356	Gtf2i	0	0	1	1
rno-miR-490-5p	MIMAT0017356	Gtf3c4	0	0	0	1
rno-miR-490-5p	MIMAT0017356	Gtf3c6	0	0	1	0
rno-miR-490-5p	MIMAT0017356	Gtf3c5	0	0	1	0
rno-miR-490-5p	MIMAT0017356	Gtlf3b	0	0	1	0
rno-miR-490-5p	MIMAT0017356	Gtpbp1	0	0	1	0
rno-miR-490-5p	MIMAT0017356	Gtpbp3	0	0	1	0
rno-miR-490-5p	MIMAT0017356	Gucd1	0	0	0	1
rno-miR-490-5p	MIMAT0017356	Gucy1a3	0	0	1	1
rno-miR-490-5p	MIMAT0017356	Gucy1b2	0	0	1	0
rno-miR-490-5p	MIMAT0017356	Gucy2c	0	0	1	1
rno-miR-490-5p	MIMAT0017356	Gucy1b3	0	0	1	1
rno-miR-490-5p	MIMAT0017356	Gypa	0	0	1	1
rno-miR-490-5p	MIMAT0017356	Gulo	0	0	1	0
rno-miR-490-5p	MIMAT0017356	Gyg1	0	0	1	1
rno-miR-490-5p	MIMAT0017356	H6pd	0	0	1	0
rno-miR-490-5p	MIMAT0017356	Gzf1	0	0	1	1
rno-miR-490-5p	MIMAT0017356	H2afy2	0	0	1	0
rno-miR-490-5p	MIMAT0017356	H3f3c	0	0	1	0
rno-miR-490-5p	MIMAT0017356	Habp2	0	0	1	0
rno-miR-490-5p	MIMAT0017356	Hace1	0	0	1	0
rno-miR-490-5p	MIMAT0017356	Hadha	0	0	1	1
rno-miR-490-5p	MIMAT0017356	Hal	0	0	0	1
rno-miR-490-5p	MIMAT0017356	Hapln4	0	0	1	1
rno-miR-490-5p	MIMAT0017356	Hapln1	0	0	0	1
rno-miR-490-5p	MIMAT0017356	Hars	0	0	0	1
rno-miR-490-5p	MIMAT0017356	Has2	0	0	1	0
rno-miR-490-5p	MIMAT0017356	Hars2	0	0	1	0
rno-miR-490-5p	MIMAT0017356	Haus5	0	0	1	0
rno-miR-490-5p	MIMAT0017356	Havcr1	0	0	1	0
rno-miR-490-5p	MIMAT0017356	Hbp1	0	0	1	1
rno-miR-490-5p	MIMAT0017356	Hcfc2	0	0	0	1
rno-miR-490-5p	MIMAT0017356	Hcrtr1	0	0	1	0
rno-miR-490-5p	MIMAT0017356	Hcls1	0	0	1	0
rno-miR-490-5p	MIMAT0017356	Hcrtr2	1	0	1	0
rno-miR-490-5p	MIMAT0017356	Hdac11	0	0	1	1
rno-miR-490-5p	MIMAT0017356	Hdac3	0	0	1	0
rno-miR-490-5p	MIMAT0017356	Hdac9	0	0	0	1
rno-miR-490-5p	MIMAT0017356	Hdac7	0	0	1	0
rno-miR-490-5p	MIMAT0017356	Heatr2	0	0	1	0
rno-miR-490-5p	MIMAT0017356	Heatr5a	0	0	1	0
rno-miR-490-5p	MIMAT0017356	Heatr5b	0	0	1	0
rno-miR-490-5p	MIMAT0017356	Hebp2	0	0	1	0
rno-miR-490-5p	MIMAT0017356	Heca	0	0	1	0
rno-miR-490-5p	MIMAT0017356	Hectd3	0	0	0	1
rno-miR-490-5p	MIMAT0017356	Hecw1	0	0	1	1
rno-miR-490-5p	MIMAT0017356	Hecw2	0	0	1	0
rno-miR-490-5p	MIMAT0017356	Helz	0	0	0	1
rno-miR-490-5p	MIMAT0017356	Heg1	0	0	0	1
rno-miR-490-5p	MIMAT0017356	Helz2	0	0	1	0
rno-miR-490-5p	MIMAT0017356	Hemgn	1	0	1	0
rno-miR-490-5p	MIMAT0017356	Hepacam	0	0	0	1
rno-miR-490-5p	MIMAT0017356	Hepacam2	0	0	1	0
rno-miR-490-5p	MIMAT0017356	Heph	0	0	1	0
rno-miR-490-5p	MIMAT0017356	Herc4	0	0	0	1
rno-miR-490-5p	MIMAT0017356	Hexa	0	0	0	1
rno-miR-490-5p	MIMAT0017356	Hexim2	0	0	0	1
rno-miR-490-5p	MIMAT0017356	Heyl	0	0	1	0
rno-miR-490-5p	MIMAT0017356	Hgf	0	0	1	1
rno-miR-490-5p	MIMAT0017356	Hhex	0	0	1	1
rno-miR-490-5p	MIMAT0017356	Hip1	0	0	1	0
rno-miR-490-5p	MIMAT0017356	Hic2	0	0	1	1
rno-miR-490-5p	MIMAT0017356	Hif1an	0	0	0	1
rno-miR-490-5p	MIMAT0017356	Higd2a	0	0	1	0
rno-miR-490-5p	MIMAT0017356	Hipk1	0	0	1	0
rno-miR-490-5p	MIMAT0017356	Hipk2	0	0	0	1
rno-miR-490-5p	MIMAT0017356	Hipk3	0	0	0	1
rno-miR-490-5p	MIMAT0017356	Hist1h3a	0	0	1	0
rno-miR-490-5p	MIMAT0017356	Hist3h2a	0	0	1	0
rno-miR-490-5p	MIMAT0017356	Hivep3	0	0	1	1
rno-miR-490-5p	MIMAT0017356	Hjurp	0	0	1	0
rno-miR-490-5p	MIMAT0017356	Hlf	0	0	0	1
rno-miR-490-5p	MIMAT0017356	HKDC1	0	0	0	1
rno-miR-490-5p	MIMAT0017356	Hmbox1	0	0	0	1
rno-miR-490-5p	MIMAT0017356	Hmbs	0	0	1	1
rno-miR-490-5p	MIMAT0017356	Hmg20a	0	0	1	1
rno-miR-490-5p	MIMAT0017356	Hmox1	0	0	1	0
rno-miR-490-5p	MIMAT0017356	Hmgcl	0	0	1	1
rno-miR-490-5p	MIMAT0017356	Hmgcr	0	0	1	0
rno-miR-490-5p	MIMAT0017356	Hmgn3	0	0	1	0
rno-miR-490-5p	MIMAT0017356	Hn1	0	0	1	0
rno-miR-490-5p	MIMAT0017356	Hnf4a	0	0	1	0
rno-miR-490-5p	MIMAT0017356	Hnrnpa1	0	0	0	1
rno-miR-490-5p	MIMAT0017356	Hnrnpa2b1	0	0	0	1
rno-miR-490-5p	MIMAT0017356	Hnrnpa3	0	0	1	0
rno-miR-490-5p	MIMAT0017356	Hnrnpll	0	0	1	1
rno-miR-490-5p	MIMAT0017356	Hnrnpul1	0	0	1	0
rno-miR-490-5p	MIMAT0017356	Hook3	0	0	0	1
rno-miR-490-5p	MIMAT0017356	Hoga1	0	0	1	0
rno-miR-490-5p	MIMAT0017356	Hopx	0	0	0	1
rno-miR-490-5p	MIMAT0017356	Hoxa11	0	0	1	0
rno-miR-490-5p	MIMAT0017356	Hoxa3	0	0	0	1
rno-miR-490-5p	MIMAT0017356	HOXA9	0	0	0	1
rno-miR-490-5p	MIMAT0017356	Hoxa9l	0	0	1	0
rno-miR-490-5p	MIMAT0017356	Hoxb4	0	0	1	1
rno-miR-490-5p	MIMAT0017356	Hoxb5	0	0	1	1
rno-miR-490-5p	MIMAT0017356	Hoxc8	0	0	0	1
rno-miR-490-5p	MIMAT0017356	Hoxc11	0	0	0	1
rno-miR-490-5p	MIMAT0017356	Hoxc5	0	0	1	0
rno-miR-490-5p	MIMAT0017356	Hoxd10	0	0	1	0
rno-miR-490-5p	MIMAT0017356	Hoxd13	0	0	1	0
rno-miR-490-5p	MIMAT0017356	Hp	0	0	0	1
rno-miR-490-5p	MIMAT0017356	Hp1bp3	0	0	1	0
rno-miR-490-5p	MIMAT0017356	Hpgd	0	0	0	1
rno-miR-490-5p	MIMAT0017356	Hpse	0	0	1	0
rno-miR-490-5p	MIMAT0017356	Hr	0	0	1	1
rno-miR-490-5p	MIMAT0017356	Hrasls	0	0	1	0
rno-miR-490-5p	MIMAT0017356	Hrk	0	0	1	1
rno-miR-490-5p	MIMAT0017356	Hrh3	0	0	1	0
rno-miR-490-5p	MIMAT0017356	Hs2st1	0	0	1	0
rno-miR-490-5p	MIMAT0017356	Hs6st1	0	0	1	0
rno-miR-490-5p	MIMAT0017356	Hs3st2	0	0	1	0
rno-miR-490-5p	MIMAT0017356	Hs6st2	0	0	0	1
rno-miR-490-5p	MIMAT0017356	Hs6st3	0	0	0	1
rno-miR-490-5p	MIMAT0017356	Hsd17b1	0	0	1	0
rno-miR-490-5p	MIMAT0017356	Hsd17b11	0	0	1	1
rno-miR-490-5p	MIMAT0017356	Hsd17b12	0	0	1	0
rno-miR-490-5p	MIMAT0017356	Hsd3b7	0	0	1	0
rno-miR-490-5p	MIMAT0017356	Hsd17b7	0	0	1	0
rno-miR-490-5p	MIMAT0017356	Hsdl1	0	0	1	0
rno-miR-490-5p	MIMAT0017356	Hsf2bp	0	0	1	1
rno-miR-490-5p	MIMAT0017356	Hsf5	0	0	0	1
rno-miR-490-5p	MIMAT0017356	Hspa12a	0	0	1	0
rno-miR-490-5p	MIMAT0017356	Hsp90aa1	0	0	1	1
rno-miR-490-5p	MIMAT0017356	Hspa13	0	0	1	1
rno-miR-490-5p	MIMAT0017356	Hspa12b	0	0	1	0
rno-miR-490-5p	MIMAT0017356	Hspa1b	0	0	1	0
rno-miR-490-5p	MIMAT0017356	Hspa4l	0	0	0	1
rno-miR-490-5p	MIMAT0017356	Hspa4	0	0	1	0
rno-miR-490-5p	MIMAT0017356	Hspd1	0	0	1	0
rno-miR-490-5p	MIMAT0017356	Hspe1	0	0	1	0
rno-miR-490-5p	MIMAT0017356	Htr2a	0	0	0	1
rno-miR-490-5p	MIMAT0017356	Htr5a	0	0	1	0
rno-miR-490-5p	MIMAT0017356	Htr5b	0	0	1	0
rno-miR-490-5p	MIMAT0017356	Htr7	0	0	0	1
rno-miR-490-5p	MIMAT0017356	Htra2	0	0	0	1
rno-miR-490-5p	MIMAT0017356	Hus1	0	0	1	0
rno-miR-490-5p	MIMAT0017356	Huwe1	0	0	0	1
rno-miR-490-5p	MIMAT0017356	Hyal4	0	0	1	0
rno-miR-490-5p	MIMAT0017356	Hyal6	0	0	1	0
rno-miR-490-5p	MIMAT0017356	Iars2	0	0	0	1
rno-miR-490-5p	MIMAT0017356	Ick	0	0	0	1
rno-miR-490-5p	MIMAT0017356	Icmt	0	0	1	1
rno-miR-490-5p	MIMAT0017356	Icos	0	0	1	0
rno-miR-490-5p	MIMAT0017356	Id4	0	0	1	0
rno-miR-490-5p	MIMAT0017356	Icoslg	0	0	1	0
rno-miR-490-5p	MIMAT0017356	Ide	0	0	0	1
rno-miR-490-5p	MIMAT0017356	Idh1	0	0	1	1
rno-miR-490-5p	MIMAT0017356	Idh3a	0	0	1	0
rno-miR-490-5p	MIMAT0017356	Idi1	0	0	1	0
rno-miR-490-5p	MIMAT0017356	Idh3g	0	0	0	1
rno-miR-490-5p	MIMAT0017356	Ids	0	0	1	1
rno-miR-490-5p	MIMAT0017356	Ier3	0	0	1	0
rno-miR-490-5p	MIMAT0017356	IFI27L1	0	0	0	1
rno-miR-490-5p	MIMAT0017356	Iffo1	0	0	1	0
rno-miR-490-5p	MIMAT0017356	Ifi44	0	0	1	0
rno-miR-490-5p	MIMAT0017356	Ifi44l	0	0	0	1
rno-miR-490-5p	MIMAT0017356	Ifi47	0	0	1	0
rno-miR-490-5p	MIMAT0017356	Ifit2	1	0	1	1
rno-miR-490-5p	MIMAT0017356	Ifit3	0	0	1	0
rno-miR-490-5p	MIMAT0017356	Ifnar1	0	0	1	0
rno-miR-490-5p	MIMAT0017356	Ifitm6	0	0	1	0
rno-miR-490-5p	MIMAT0017356	Ifnlr1	0	0	0	1
rno-miR-490-5p	MIMAT0017356	Ift140	0	0	1	1
rno-miR-490-5p	MIMAT0017356	Ift57	0	0	1	1
rno-miR-490-5p	MIMAT0017356	Igf2bp3	0	0	1	1
rno-miR-490-5p	MIMAT0017356	Igdcc3	0	0	0	1
rno-miR-490-5p	MIMAT0017356	Igf1r	0	0	0	1
rno-miR-490-5p	MIMAT0017356	Igf2r	0	0	1	1
rno-miR-490-5p	MIMAT0017356	Igsf10	0	0	0	1
rno-miR-490-5p	MIMAT0017356	Igfbp3	0	0	1	0
rno-miR-490-5p	MIMAT0017356	Igfbp5	0	0	0	1
rno-miR-490-5p	MIMAT0017356	Igsf6	0	0	1	0
rno-miR-490-5p	MIMAT0017356	Ikbkap	0	0	1	0
rno-miR-490-5p	MIMAT0017356	Ikbke	0	0	1	0
rno-miR-490-5p	MIMAT0017356	Ikzf1	0	0	0	1
rno-miR-490-5p	MIMAT0017356	Ikzf3	0	0	1	1
rno-miR-490-5p	MIMAT0017356	Il10	0	0	0	1
rno-miR-490-5p	MIMAT0017356	Il16	0	0	1	1
rno-miR-490-5p	MIMAT0017356	Il11	0	0	1	0
rno-miR-490-5p	MIMAT0017356	Il1f10	0	0	1	0
rno-miR-490-5p	MIMAT0017356	Il20rb	0	0	0	1
rno-miR-490-5p	MIMAT0017356	Il1rn	0	0	1	0
rno-miR-490-5p	MIMAT0017356	Il24	0	0	1	1
rno-miR-490-5p	MIMAT0017356	Il2rb	0	0	1	0
rno-miR-490-5p	MIMAT0017356	Il6r	0	0	1	1
rno-miR-490-5p	MIMAT0017356	Il36b	0	0	1	0
rno-miR-490-5p	MIMAT0017356	Il6st	0	0	1	1
rno-miR-490-5p	MIMAT0017356	Impact	0	0	1	1
rno-miR-490-5p	MIMAT0017356	Il7r	0	0	1	0
rno-miR-490-5p	MIMAT0017356	Impa1	0	0	1	0
rno-miR-490-5p	MIMAT0017356	Impad1	0	0	1	1
rno-miR-490-5p	MIMAT0017356	Ing4	0	0	1	0
rno-miR-490-5p	MIMAT0017356	Impg2	0	0	0	1
rno-miR-490-5p	MIMAT0017356	Ing2	0	0	1	0
rno-miR-490-5p	MIMAT0017356	Inhba	0	0	0	1
rno-miR-490-5p	MIMAT0017356	Inhbc	0	0	1	0
rno-miR-490-5p	MIMAT0017356	Ino80	0	0	1	0
rno-miR-490-5p	MIMAT0017356	Ino80d	0	0	0	1
rno-miR-490-5p	MIMAT0017356	Inpp4a	0	0	1	0
rno-miR-490-5p	MIMAT0017356	Inpp5d	0	0	1	1
rno-miR-490-5p	MIMAT0017356	Insrr	0	0	1	0
rno-miR-490-5p	MIMAT0017356	Ipmk	0	0	1	0
rno-miR-490-5p	MIMAT0017356	Ints6	0	0	0	1
rno-miR-490-5p	MIMAT0017356	Iqcf3	0	0	1	0
rno-miR-490-5p	MIMAT0017356	Iqgap2	0	0	0	1
rno-miR-490-5p	MIMAT0017356	Iqgap3	0	0	1	1
rno-miR-490-5p	MIMAT0017356	Iqsec3	0	0	1	0
rno-miR-490-5p	MIMAT0017356	Irak1bp1	0	0	0	1
rno-miR-490-5p	MIMAT0017356	Irak1	0	0	1	0
rno-miR-490-5p	MIMAT0017356	Irak2	0	0	1	0
rno-miR-490-5p	MIMAT0017356	Irak4	0	0	1	0
rno-miR-490-5p	MIMAT0017356	Ireb2	0	0	1	0
rno-miR-490-5p	MIMAT0017356	Irf4	0	0	1	0
rno-miR-490-5p	MIMAT0017356	Irf6	0	0	1	1
rno-miR-490-5p	MIMAT0017356	Irgm2	0	0	1	0
rno-miR-490-5p	MIMAT0017356	Irs2	0	0	1	1
rno-miR-490-5p	MIMAT0017356	Irs1	0	0	1	1
rno-miR-490-5p	MIMAT0017356	Islr	0	0	1	1
rno-miR-490-5p	MIMAT0017356	Isg20	0	0	1	0
rno-miR-490-5p	MIMAT0017356	Isl1	0	0	0	1
rno-miR-490-5p	MIMAT0017356	Isoc1	0	0	1	0
rno-miR-490-5p	MIMAT0017356	Itch	0	0	0	1
rno-miR-490-5p	MIMAT0017356	Ist1	1	0	1	1
rno-miR-490-5p	MIMAT0017356	Itga1	0	0	0	1
rno-miR-490-5p	MIMAT0017356	Itfg2	0	0	1	0
rno-miR-490-5p	MIMAT0017356	Itga10	0	0	1	0
rno-miR-490-5p	MIMAT0017356	Itga11	0	0	1	1
rno-miR-490-5p	MIMAT0017356	Itga4	0	0	1	0
rno-miR-490-5p	MIMAT0017356	Itgal	0	0	1	0
rno-miR-490-5p	MIMAT0017356	Itga5	0	0	1	1
rno-miR-490-5p	MIMAT0017356	Itgb5	0	0	1	0
rno-miR-490-5p	MIMAT0017356	Itgb1	0	0	1	1
rno-miR-490-5p	MIMAT0017356	Itgbl1	0	0	0	1
rno-miR-490-5p	MIMAT0017356	Itgb8	0	0	0	1
rno-miR-490-5p	MIMAT0017356	ITIH6	0	0	0	1
rno-miR-490-5p	MIMAT0017356	Itm2b	0	0	1	1
rno-miR-490-5p	MIMAT0017356	Itpk1	0	0	0	1
rno-miR-490-5p	MIMAT0017356	Itpripl2	0	0	0	1
rno-miR-490-5p	MIMAT0017356	ITPRIP	0	0	0	1
rno-miR-490-5p	MIMAT0017356	Ivl	0	0	0	1
rno-miR-490-5p	MIMAT0017356	Iyd	0	0	1	0
rno-miR-490-5p	MIMAT0017356	Jak2	0	0	0	1
rno-miR-490-5p	MIMAT0017356	Jak3	0	0	1	0
rno-miR-490-5p	MIMAT0017356	Jakmip3	1	0	1	1
rno-miR-490-5p	MIMAT0017356	Jam2	0	0	1	0
rno-miR-490-5p	MIMAT0017356	Jmy	0	0	0	1
[truncated: 3,080 more rows]
