# Supplementary material for: Characteristics of phosgene aspiration lung injury analyzed based on transcriptomics and proteomics
Source: Front Genet. 2024 May 17;15:1393665. doi: 10.3389/fgene.2024.1393665 (PMC11140124; doi:10.3389/fgene.2024.1393665)
Supplement: Supplementary file 1 [file Presentation1.zip › Data/microRN/miR_target/Control--Treatment/result/rno-miR-539-5p/rno-miR-539-5p.candidategene.xls]

miRNA	ID	Gene	miRDB	miRTarBase	miRWalk	TargetScan
rno-miR-539-5p	MIMAT0003176	Aak1	1	0	1	1
rno-miR-539-5p	MIMAT0003176	Ahcyl1	1	0	1	1
rno-miR-539-5p	MIMAT0003176	Ahrr	1	0	1	1
rno-miR-539-5p	MIMAT0003176	Ak1	1	0	1	1
rno-miR-539-5p	MIMAT0003176	Ajuba	1	0	1	1
rno-miR-539-5p	MIMAT0003176	Ak7	1	0	1	1
rno-miR-539-5p	MIMAT0003176	Akap2	1	0	1	1
rno-miR-539-5p	MIMAT0003176	Aldh6a1	1	0	1	1
rno-miR-539-5p	MIMAT0003176	Alpl	1	0	1	1
rno-miR-539-5p	MIMAT0003176	Alx1	1	0	1	1
rno-miR-539-5p	MIMAT0003176	Amotl2	1	0	1	1
rno-miR-539-5p	MIMAT0003176	Ano1	1	0	1	1
rno-miR-539-5p	MIMAT0003176	Aph1a	1	0	1	1
rno-miR-539-5p	MIMAT0003176	Aqp11	1	0	1	1
rno-miR-539-5p	MIMAT0003176	Arl6ip1	1	0	1	1
rno-miR-539-5p	MIMAT0003176	Arl8b	1	0	1	1
rno-miR-539-5p	MIMAT0003176	Asah2	1	0	1	1
rno-miR-539-5p	MIMAT0003176	Atg3	1	0	1	1
rno-miR-539-5p	MIMAT0003176	Atp1b4	1	0	1	1
rno-miR-539-5p	MIMAT0003176	Atp6v1a	1	0	1	1
rno-miR-539-5p	MIMAT0003176	B3gnt5	1	0	1	1
rno-miR-539-5p	MIMAT0003176	B3gnt7	1	0	1	1
rno-miR-539-5p	MIMAT0003176	Bank1	1	0	1	1
rno-miR-539-5p	MIMAT0003176	Baz1a	1	0	1	1
rno-miR-539-5p	MIMAT0003176	Bcl10	1	0	1	1
rno-miR-539-5p	MIMAT0003176	Bnc1	1	0	1	1
rno-miR-539-5p	MIMAT0003176	Brd4	1	0	1	1
rno-miR-539-5p	MIMAT0003176	Bsn	1	0	1	1
rno-miR-539-5p	MIMAT0003176	Btg2	1	0	1	1
rno-miR-539-5p	MIMAT0003176	Caap1	1	0	1	1
rno-miR-539-5p	MIMAT0003176	Camk1d	1	0	1	1
rno-miR-539-5p	MIMAT0003176	Camsap1	1	0	1	1
rno-miR-539-5p	MIMAT0003176	Camsap2	1	0	1	1
rno-miR-539-5p	MIMAT0003176	Ccdc117	1	0	1	1
rno-miR-539-5p	MIMAT0003176	Ccl2	1	0	1	1
rno-miR-539-5p	MIMAT0003176	Ccl28	1	0	1	1
rno-miR-539-5p	MIMAT0003176	Cct2	1	0	1	1
rno-miR-539-5p	MIMAT0003176	Cd53	1	0	1	1
rno-miR-539-5p	MIMAT0003176	Cdc42se2	1	0	1	1
rno-miR-539-5p	MIMAT0003176	Cdca7l	1	0	1	1
rno-miR-539-5p	MIMAT0003176	Cfl2	1	0	1	1
rno-miR-539-5p	MIMAT0003176	Cherp	1	0	1	1
rno-miR-539-5p	MIMAT0003176	Chuk	1	0	1	1
rno-miR-539-5p	MIMAT0003176	Clasp2	1	0	1	1
rno-miR-539-5p	MIMAT0003176	Cldn23	1	0	1	1
rno-miR-539-5p	MIMAT0003176	Clic5	1	0	1	1
rno-miR-539-5p	MIMAT0003176	Clptm1l	1	0	1	1
rno-miR-539-5p	MIMAT0003176	Clns1a	1	0	1	1
rno-miR-539-5p	MIMAT0003176	Clrn1	1	0	1	1
rno-miR-539-5p	MIMAT0003176	Cluh	1	0	1	1
rno-miR-539-5p	MIMAT0003176	Coq10a	1	0	1	1
rno-miR-539-5p	MIMAT0003176	Coro6	1	0	1	1
rno-miR-539-5p	MIMAT0003176	Cpsf2	1	0	1	1
rno-miR-539-5p	MIMAT0003176	Cript	1	0	1	1
rno-miR-539-5p	MIMAT0003176	Crot	1	0	1	1
rno-miR-539-5p	MIMAT0003176	Cstf2	1	0	1	1
rno-miR-539-5p	MIMAT0003176	Cstf2t	1	0	1	1
rno-miR-539-5p	MIMAT0003176	Cthrc1	1	0	1	1
rno-miR-539-5p	MIMAT0003176	Ctnnbip1	1	0	1	1
rno-miR-539-5p	MIMAT0003176	Ctnnd1	1	0	1	1
rno-miR-539-5p	MIMAT0003176	Cul3	1	0	1	1
rno-miR-539-5p	MIMAT0003176	Cxcl14	1	0	1	1
rno-miR-539-5p	MIMAT0003176	Cyth3	1	0	1	1
rno-miR-539-5p	MIMAT0003176	Dab2	1	0	1	1
rno-miR-539-5p	MIMAT0003176	Dcx	1	0	1	1
rno-miR-539-5p	MIMAT0003176	Ddr2	1	0	1	1
rno-miR-539-5p	MIMAT0003176	Ddx5	1	0	1	1
rno-miR-539-5p	MIMAT0003176	Dhrs3	1	0	1	1
rno-miR-539-5p	MIMAT0003176	Diablo	1	0	1	1
rno-miR-539-5p	MIMAT0003176	Dnajc10	1	0	1	1
rno-miR-539-5p	MIMAT0003176	Dnajc21	1	0	1	1
rno-miR-539-5p	MIMAT0003176	Dnajc5b	1	0	1	1
rno-miR-539-5p	MIMAT0003176	Dnajc6	1	0	1	1
rno-miR-539-5p	MIMAT0003176	Dpy19l1	1	0	1	1
rno-miR-539-5p	MIMAT0003176	Drd1	1	0	1	1
rno-miR-539-5p	MIMAT0003176	Dscaml1	1	0	1	1
rno-miR-539-5p	MIMAT0003176	Dtx3l	1	0	1	1
rno-miR-539-5p	MIMAT0003176	Ebf3	1	0	1	1
rno-miR-539-5p	MIMAT0003176	Edem1	1	0	1	1
rno-miR-539-5p	MIMAT0003176	Elavl1	1	0	1	1
rno-miR-539-5p	MIMAT0003176	Elk1	1	0	1	1
rno-miR-539-5p	MIMAT0003176	Elk4	1	0	1	1
rno-miR-539-5p	MIMAT0003176	Emp1	1	0	1	1
rno-miR-539-5p	MIMAT0003176	Enc1	1	0	1	1
rno-miR-539-5p	MIMAT0003176	Eno2	1	0	1	1
rno-miR-539-5p	MIMAT0003176	Ephb1	1	0	1	1
rno-miR-539-5p	MIMAT0003176	Esrrg	1	0	1	1
rno-miR-539-5p	MIMAT0003176	Etv3l	1	0	1	1
rno-miR-539-5p	MIMAT0003176	Fam117b	1	0	1	1
rno-miR-539-5p	MIMAT0003176	Fam122b	1	0	1	1
rno-miR-539-5p	MIMAT0003176	Fam135a	1	0	1	1
rno-miR-539-5p	MIMAT0003176	Fam20b	1	0	1	1
rno-miR-539-5p	MIMAT0003176	Fam214a	1	0	1	1
rno-miR-539-5p	MIMAT0003176	Fam43a	1	0	1	1
rno-miR-539-5p	MIMAT0003176	Fbxl22	1	0	1	1
rno-miR-539-5p	MIMAT0003176	Fbxl7	1	0	1	1
rno-miR-539-5p	MIMAT0003176	Fbxo4	1	0	1	1
rno-miR-539-5p	MIMAT0003176	Fdft1	1	0	1	1
rno-miR-539-5p	MIMAT0003176	Fgf13	1	0	1	1
rno-miR-539-5p	MIMAT0003176	Frs2	1	0	1	1
rno-miR-539-5p	MIMAT0003176	Gabbr2	1	0	1	1
rno-miR-539-5p	MIMAT0003176	Gabra5	1	0	1	1
rno-miR-539-5p	MIMAT0003176	Gabrb3	1	0	1	1
rno-miR-539-5p	MIMAT0003176	Gabrr1	1	0	1	1
rno-miR-539-5p	MIMAT0003176	Gch1	1	0	1	1
rno-miR-539-5p	MIMAT0003176	Gdap2	1	0	1	1
rno-miR-539-5p	MIMAT0003176	Gnao1	1	0	1	1
rno-miR-539-5p	MIMAT0003176	Gnpnat1	1	0	1	1
rno-miR-539-5p	MIMAT0003176	Golga1	1	0	1	1
rno-miR-539-5p	MIMAT0003176	Golph3l	1	0	1	1
rno-miR-539-5p	MIMAT0003176	Gpbp1	1	0	1	1
rno-miR-539-5p	MIMAT0003176	Gpc4	1	0	1	1
rno-miR-539-5p	MIMAT0003176	Gphn	1	0	1	1
rno-miR-539-5p	MIMAT0003176	Gpm6a	1	0	1	1
rno-miR-539-5p	MIMAT0003176	Gpr155	1	0	1	1
rno-miR-539-5p	MIMAT0003176	Grin2b	1	0	1	1
rno-miR-539-5p	MIMAT0003176	Grk5	1	0	1	1
rno-miR-539-5p	MIMAT0003176	Grm1	1	0	1	1
rno-miR-539-5p	MIMAT0003176	Gtf2e1	1	0	1	1
rno-miR-539-5p	MIMAT0003176	Hcfc1	1	0	1	1
rno-miR-539-5p	MIMAT0003176	Hdac1	1	0	1	1
rno-miR-539-5p	MIMAT0003176	Heatr5b	1	0	1	1
rno-miR-539-5p	MIMAT0003176	Hnrnpf	1	0	1	1
rno-miR-539-5p	MIMAT0003176	Hnrnpk	1	0	1	1
rno-miR-539-5p	MIMAT0003176	Hnrnpu	1	0	1	1
rno-miR-539-5p	MIMAT0003176	Homer1	1	0	1	1
rno-miR-539-5p	MIMAT0003176	Hook3	1	0	1	1
rno-miR-539-5p	MIMAT0003176	Hpgd	1	0	1	1
rno-miR-539-5p	MIMAT0003176	Hrk	1	0	1	1
rno-miR-539-5p	MIMAT0003176	Hs2st1	1	0	1	1
rno-miR-539-5p	MIMAT0003176	Hus1	1	0	1	1
rno-miR-539-5p	MIMAT0003176	Ide	1	0	1	1
rno-miR-539-5p	MIMAT0003176	Igfbp3	1	0	1	1
rno-miR-539-5p	MIMAT0003176	Il22ra2	1	0	1	1
rno-miR-539-5p	MIMAT0003176	Impad1	1	0	1	1
rno-miR-539-5p	MIMAT0003176	Ip6k1	1	0	1	1
rno-miR-539-5p	MIMAT0003176	Ipmk	1	0	1	1
rno-miR-539-5p	MIMAT0003176	Irf4	1	0	1	1
rno-miR-539-5p	MIMAT0003176	Itga8	1	0	1	1
rno-miR-539-5p	MIMAT0003176	Kat7	1	0	1	1
rno-miR-539-5p	MIMAT0003176	Kbtbd8	1	0	1	1
rno-miR-539-5p	MIMAT0003176	Kcnj6	1	0	1	1
rno-miR-539-5p	MIMAT0003176	Kcnv2	1	0	1	1
rno-miR-539-5p	MIMAT0003176	Lgr4	1	0	1	1
rno-miR-539-5p	MIMAT0003176	Limd1	1	0	1	1
rno-miR-539-5p	MIMAT0003176	Lmtk2	1	0	1	1
rno-miR-539-5p	MIMAT0003176	Lnx2	1	0	1	1
rno-miR-539-5p	MIMAT0003176	Lnx1	1	0	1	1
rno-miR-539-5p	MIMAT0003176	Lzts1	1	0	1	1
rno-miR-539-5p	MIMAT0003176	Map1b	1	0	1	1
rno-miR-539-5p	MIMAT0003176	Map3k2	1	0	1	1
rno-miR-539-5p	MIMAT0003176	Map3k8	1	0	1	1
rno-miR-539-5p	MIMAT0003176	March8	1	0	1	1
rno-miR-539-5p	MIMAT0003176	Mitf	1	0	1	1
rno-miR-539-5p	MIMAT0003176	Mpp6	1	0	1	1
rno-miR-539-5p	MIMAT0003176	Mr1	1	0	1	1
rno-miR-539-5p	MIMAT0003176	Mpz	1	0	1	1
rno-miR-539-5p	MIMAT0003176	Mrrf	1	0	1	1
rno-miR-539-5p	MIMAT0003176	Naa15	1	0	1	1
rno-miR-539-5p	MIMAT0003176	Nae1	1	0	1	1
rno-miR-539-5p	MIMAT0003176	Ncoa4	1	0	1	1
rno-miR-539-5p	MIMAT0003176	Ncs1	1	0	1	1
rno-miR-539-5p	MIMAT0003176	Ndufa2	1	0	1	1
rno-miR-539-5p	MIMAT0003176	Ndufa4	1	0	1	1
rno-miR-539-5p	MIMAT0003176	Necap1	1	0	1	1
rno-miR-539-5p	MIMAT0003176	Nell2	1	0	1	1
rno-miR-539-5p	MIMAT0003176	Nfia	1	0	1	1
rno-miR-539-5p	MIMAT0003176	Nfrkb	1	0	1	1
rno-miR-539-5p	MIMAT0003176	Npl	1	0	1	1
rno-miR-539-5p	MIMAT0003176	Nptx1	1	0	1	1
rno-miR-539-5p	MIMAT0003176	Nrxn1	1	0	1	1
rno-miR-539-5p	MIMAT0003176	Nt5dc1	1	0	1	1
rno-miR-539-5p	MIMAT0003176	Ntf3	1	0	1	1
rno-miR-539-5p	MIMAT0003176	Ntrk2	1	0	1	1
rno-miR-539-5p	MIMAT0003176	Nucks1	1	0	1	1
rno-miR-539-5p	MIMAT0003176	Nup98	1	0	1	1
rno-miR-539-5p	MIMAT0003176	Nxt2	1	0	1	1
rno-miR-539-5p	MIMAT0003176	Ocm2	1	0	1	1
rno-miR-539-5p	MIMAT0003176	Odf1	1	0	1	1
rno-miR-539-5p	MIMAT0003176	Osbpl8	1	0	1	1
rno-miR-539-5p	MIMAT0003176	Paip2	1	0	1	1
rno-miR-539-5p	MIMAT0003176	Pak3	1	0	1	1
rno-miR-539-5p	MIMAT0003176	Parp16	1	0	1	1
rno-miR-539-5p	MIMAT0003176	Pbx2	1	0	1	1
rno-miR-539-5p	MIMAT0003176	Pdcd6ip	1	0	1	1
rno-miR-539-5p	MIMAT0003176	Pde6a	1	0	1	1
rno-miR-539-5p	MIMAT0003176	Pdzrn4	1	0	1	1
rno-miR-539-5p	MIMAT0003176	Phax	1	0	1	1
rno-miR-539-5p	MIMAT0003176	Phf2	1	0	1	1
rno-miR-539-5p	MIMAT0003176	Phf3	1	0	1	1
rno-miR-539-5p	MIMAT0003176	Pik3ip1	1	0	1	1
rno-miR-539-5p	MIMAT0003176	Piwil1	1	0	1	1
rno-miR-539-5p	MIMAT0003176	Pkd2	1	0	1	1
rno-miR-539-5p	MIMAT0003176	Plekha1	1	0	1	1
rno-miR-539-5p	MIMAT0003176	Plod2	1	0	1	1
rno-miR-539-5p	MIMAT0003176	Plxna2	1	0	1	1
rno-miR-539-5p	MIMAT0003176	Poldip3	1	0	1	1
rno-miR-539-5p	MIMAT0003176	Pon2	1	0	1	1
rno-miR-539-5p	MIMAT0003176	Ppig	1	0	1	1
rno-miR-539-5p	MIMAT0003176	Ppp1r3a	1	0	1	1
rno-miR-539-5p	MIMAT0003176	Ppp1r3d	1	0	1	1
rno-miR-539-5p	MIMAT0003176	Prex2	1	0	1	1
rno-miR-539-5p	MIMAT0003176	Prickle2	1	0	1	1
rno-miR-539-5p	MIMAT0003176	Prkaa1	1	0	1	1
rno-miR-539-5p	MIMAT0003176	Prkd3	1	0	1	1
rno-miR-539-5p	MIMAT0003176	Prlr	1	0	1	1
rno-miR-539-5p	MIMAT0003176	Prpf38b	1	0	1	1
rno-miR-539-5p	MIMAT0003176	Psmd5	1	0	1	1
rno-miR-539-5p	MIMAT0003176	Ptar1	1	0	1	1
rno-miR-539-5p	MIMAT0003176	R3hdm4	1	0	1	1
rno-miR-539-5p	MIMAT0003176	Rab40b	1	0	1	1
rno-miR-539-5p	MIMAT0003176	Rap1a	1	0	1	1
rno-miR-539-5p	MIMAT0003176	Rap2c	1	0	1	1
rno-miR-539-5p	MIMAT0003176	Raph1	1	0	1	1
rno-miR-539-5p	MIMAT0003176	Rbbp5	1	0	1	1
rno-miR-539-5p	MIMAT0003176	Rere	1	0	1	1
rno-miR-539-5p	MIMAT0003176	Rgs4	1	0	1	1
rno-miR-539-5p	MIMAT0003176	Rhag	1	0	1	1
rno-miR-539-5p	MIMAT0003176	Ric3	1	0	1	1
rno-miR-539-5p	MIMAT0003176	Rnf111	1	0	1	1
rno-miR-539-5p	MIMAT0003176	Rnf138	1	0	1	1
rno-miR-539-5p	MIMAT0003176	Rnf165	1	0	1	1
rno-miR-539-5p	MIMAT0003176	Rnf6	1	0	1	1
rno-miR-539-5p	MIMAT0003176	Robo2	1	0	1	1
rno-miR-539-5p	MIMAT0003176	Rp2	1	0	1	1
rno-miR-539-5p	MIMAT0003176	Rrad	1	0	1	1
rno-miR-539-5p	MIMAT0003176	Rsad2	1	0	1	1
rno-miR-539-5p	MIMAT0003176	Rundc3b	1	0	1	1
rno-miR-539-5p	MIMAT0003176	Runx1t1	1	0	1	1
rno-miR-539-5p	MIMAT0003176	Scmh1	1	0	1	1
rno-miR-539-5p	MIMAT0003176	Sec16b	1	0	1	1
rno-miR-539-5p	MIMAT0003176	Sec24a	1	0	1	1
rno-miR-539-5p	MIMAT0003176	Sema3d	1	0	1	1
rno-miR-539-5p	MIMAT0003176	Sema3c	1	0	1	1
rno-miR-539-5p	MIMAT0003176	Serpinb2	1	0	1	1
rno-miR-539-5p	MIMAT0003176	Serpinb8	1	0	1	1
rno-miR-539-5p	MIMAT0003176	Sesn3	1	0	1	1
rno-miR-539-5p	MIMAT0003176	Sf3b1	1	0	1	1
rno-miR-539-5p	MIMAT0003176	Sfpq	1	0	1	1
rno-miR-539-5p	MIMAT0003176	Sfrp4	1	0	1	1
rno-miR-539-5p	MIMAT0003176	Slc22a15	1	0	1	1
rno-miR-539-5p	MIMAT0003176	Slc25a17	1	0	1	1
rno-miR-539-5p	MIMAT0003176	Slc24a2	1	0	1	1
rno-miR-539-5p	MIMAT0003176	Slc35b2	1	0	1	1
rno-miR-539-5p	MIMAT0003176	Slc5a7	1	0	1	1
rno-miR-539-5p	MIMAT0003176	Slitrk6	1	0	1	1
rno-miR-539-5p	MIMAT0003176	Smc5	1	0	1	1
rno-miR-539-5p	MIMAT0003176	Smco4	1	0	1	1
rno-miR-539-5p	MIMAT0003176	Smpx	1	0	1	1
rno-miR-539-5p	MIMAT0003176	Snap25	1	0	1	1
rno-miR-539-5p	MIMAT0003176	Son	1	0	1	1
rno-miR-539-5p	MIMAT0003176	Sox9	1	0	1	1
rno-miR-539-5p	MIMAT0003176	Sp1	1	0	1	1
rno-miR-539-5p	MIMAT0003176	Spag9	1	0	1	1
rno-miR-539-5p	MIMAT0003176	Sphkap	1	0	1	1
rno-miR-539-5p	MIMAT0003176	Stag2	1	0	1	1
rno-miR-539-5p	MIMAT0003176	Strbp	1	0	1	1
rno-miR-539-5p	MIMAT0003176	Stx12	1	0	1	1
rno-miR-539-5p	MIMAT0003176	Stx16	1	0	1	1
rno-miR-539-5p	MIMAT0003176	Stxbp1	1	0	1	1
rno-miR-539-5p	MIMAT0003176	Svil	1	0	1	1
rno-miR-539-5p	MIMAT0003176	Syn1	1	0	1	1
rno-miR-539-5p	MIMAT0003176	Syngap1	1	0	1	1
rno-miR-539-5p	MIMAT0003176	Tagln3	1	0	1	1
rno-miR-539-5p	MIMAT0003176	Tanc2	1	0	1	1
rno-miR-539-5p	MIMAT0003176	Tbk1	1	0	1	1
rno-miR-539-5p	MIMAT0003176	Tcea1	1	0	1	1
rno-miR-539-5p	MIMAT0003176	Tceanc2	1	0	1	1
rno-miR-539-5p	MIMAT0003176	Tenm3	1	0	1	1
rno-miR-539-5p	MIMAT0003176	Tfam	1	0	1	1
rno-miR-539-5p	MIMAT0003176	Tfcp2l1	1	0	1	1
rno-miR-539-5p	MIMAT0003176	Thoc2	1	0	1	1
rno-miR-539-5p	MIMAT0003176	Tmcc3	1	0	1	1
rno-miR-539-5p	MIMAT0003176	Tmem123	1	0	1	1
rno-miR-539-5p	MIMAT0003176	Tmem132b	1	0	1	1
rno-miR-539-5p	MIMAT0003176	Tmem182	1	0	1	1
rno-miR-539-5p	MIMAT0003176	Tmem9	1	0	1	1
rno-miR-539-5p	MIMAT0003176	Tmx1	1	0	1	1
rno-miR-539-5p	MIMAT0003176	Tnfrsf11b	1	0	1	1
rno-miR-539-5p	MIMAT0003176	Tnrc6b	1	0	1	1
rno-miR-539-5p	MIMAT0003176	Traf4	1	0	1	1
rno-miR-539-5p	MIMAT0003176	Trak2	1	0	1	1
rno-miR-539-5p	MIMAT0003176	Trappc10	1	0	1	1
rno-miR-539-5p	MIMAT0003176	Trdn	1	0	1	1
rno-miR-539-5p	MIMAT0003176	Trim42	1	0	1	1
rno-miR-539-5p	MIMAT0003176	Trip12	1	0	1	1
rno-miR-539-5p	MIMAT0003176	Trmt112	1	0	1	1
rno-miR-539-5p	MIMAT0003176	Trpc1	1	0	1	1
rno-miR-539-5p	MIMAT0003176	Trpm3	1	0	1	1
rno-miR-539-5p	MIMAT0003176	Ube2h	1	0	1	1
rno-miR-539-5p	MIMAT0003176	Ubqln2	1	0	1	1
rno-miR-539-5p	MIMAT0003176	Upk1b	1	0	1	1
rno-miR-539-5p	MIMAT0003176	Uqcrc2	1	0	1	1
rno-miR-539-5p	MIMAT0003176	Usp31	1	0	1	1
rno-miR-539-5p	MIMAT0003176	Uts2b	1	0	1	1
rno-miR-539-5p	MIMAT0003176	Vamp1	1	0	1	1
rno-miR-539-5p	MIMAT0003176	Vps29	1	0	1	1
rno-miR-539-5p	MIMAT0003176	Vsx1	1	0	1	1
rno-miR-539-5p	MIMAT0003176	Vtcn1	1	0	1	1
rno-miR-539-5p	MIMAT0003176	Wdhd1	1	0	1	1
rno-miR-539-5p	MIMAT0003176	Wdyhv1	1	0	1	1
rno-miR-539-5p	MIMAT0003176	Wiz	1	0	1	1
rno-miR-539-5p	MIMAT0003176	Ywhaq	1	0	1	1
rno-miR-539-5p	MIMAT0003176	Zbtb11	1	0	1	1
rno-miR-539-5p	MIMAT0003176	Zbtb43	1	0	1	1
rno-miR-539-5p	MIMAT0003176	Zcchc12	1	0	1	1
rno-miR-539-5p	MIMAT0003176	Zcchc2	1	0	1	1
rno-miR-539-5p	MIMAT0003176	Zdhhc9	1	0	1	1
rno-miR-539-5p	MIMAT0003176	Zfand6	1	0	1	1
rno-miR-539-5p	MIMAT0003176	Zfhx4	1	0	1	1
rno-miR-539-5p	MIMAT0003176	Zfpm2	1	0	1	1
rno-miR-539-5p	MIMAT0003176	Zkscan1	1	0	1	1
rno-miR-539-5p	MIMAT0003176	Zmat3	1	0	1	1
rno-miR-539-5p	MIMAT0003176	Zranb2	1	0	1	1
