# Supplementary material for: Characteristics of phosgene aspiration lung injury analyzed based on transcriptomics and proteomics
Source: Front Genet. 2024 May 17;15:1393665. doi: 10.3389/fgene.2024.1393665 (PMC11140124; doi:10.3389/fgene.2024.1393665)
Supplement: Supplementary file 1 [file Presentation1.zip › Data/microRN/miR_target/Control--Treatment/result/rno-miR-539-5p/rno-miR-539-5p.xls]

miRNA	ID	Gene	miRDB	miRTarBase	miRWalk	TargetScan
rno-miR-539-5p	MIMAT0003176	A1bg	0	0	1	0
rno-miR-539-5p	MIMAT0003176	A1cf	0	0	0	1
rno-miR-539-5p	MIMAT0003176	Aacs	0	0	1	0
rno-miR-539-5p	MIMAT0003176	Aadat	0	0	1	0
rno-miR-539-5p	MIMAT0003176	Aaed1	0	0	0	1
rno-miR-539-5p	MIMAT0003176	Aak1	1	0	1	1
rno-miR-539-5p	MIMAT0003176	Aar2	0	0	1	0
rno-miR-539-5p	MIMAT0003176	ABCA10	0	0	0	1
rno-miR-539-5p	MIMAT0003176	Aarsd1	0	0	1	0
rno-miR-539-5p	MIMAT0003176	Abca5	0	0	0	1
rno-miR-539-5p	MIMAT0003176	Abca9	0	0	0	1
rno-miR-539-5p	MIMAT0003176	Abcb11	0	0	1	0
rno-miR-539-5p	MIMAT0003176	Abcb1a	0	0	1	0
rno-miR-539-5p	MIMAT0003176	Abcb5	0	0	0	1
rno-miR-539-5p	MIMAT0003176	Abcb7	0	0	0	1
rno-miR-539-5p	MIMAT0003176	Abcc3	0	0	1	0
rno-miR-539-5p	MIMAT0003176	Abcc4	0	0	1	1
rno-miR-539-5p	MIMAT0003176	Abcc5	0	0	1	0
rno-miR-539-5p	MIMAT0003176	Abcd2	0	0	1	0
rno-miR-539-5p	MIMAT0003176	Abcd1	0	0	1	0
rno-miR-539-5p	MIMAT0003176	Abcd3	0	0	1	1
rno-miR-539-5p	MIMAT0003176	Abce1	0	0	1	0
rno-miR-539-5p	MIMAT0003176	Abcg1	0	0	1	1
rno-miR-539-5p	MIMAT0003176	Abcf3	0	0	1	1
rno-miR-539-5p	MIMAT0003176	Abcg8	0	0	1	1
rno-miR-539-5p	MIMAT0003176	Abcg2	0	0	1	0
rno-miR-539-5p	MIMAT0003176	Abcg4	0	0	1	0
rno-miR-539-5p	MIMAT0003176	Abhd13	0	0	0	1
rno-miR-539-5p	MIMAT0003176	Abhd15	0	0	1	1
rno-miR-539-5p	MIMAT0003176	Abhd14b	0	0	1	0
rno-miR-539-5p	MIMAT0003176	Abhd16b	0	0	1	0
rno-miR-539-5p	MIMAT0003176	Abi1	0	0	1	1
rno-miR-539-5p	MIMAT0003176	Abhd2	0	0	1	1
rno-miR-539-5p	MIMAT0003176	Abl1	0	0	1	0
rno-miR-539-5p	MIMAT0003176	Abi2	0	0	0	1
rno-miR-539-5p	MIMAT0003176	Abi3bp	0	0	1	0
rno-miR-539-5p	MIMAT0003176	Abl2	0	0	0	1
rno-miR-539-5p	MIMAT0003176	Ablim1	0	0	1	0
rno-miR-539-5p	MIMAT0003176	Abr	0	0	1	1
rno-miR-539-5p	MIMAT0003176	Abt1	0	0	1	1
rno-miR-539-5p	MIMAT0003176	AC005609.1	0	0	0	1
rno-miR-539-5p	MIMAT0003176	AC004899.1	0	0	0	1
rno-miR-539-5p	MIMAT0003176	AC005003.1	0	0	0	1
rno-miR-539-5p	MIMAT0003176	AC006132.1	0	0	0	1
rno-miR-539-5p	MIMAT0003176	AC007405.2	0	0	0	1
rno-miR-539-5p	MIMAT0003176	AC008964.1	0	0	0	1
rno-miR-539-5p	MIMAT0003176	AC010441.1	0	0	0	1
rno-miR-539-5p	MIMAT0003176	AC012123.1	0	0	0	1
rno-miR-539-5p	MIMAT0003176	AC012215.1	0	0	0	1
rno-miR-539-5p	MIMAT0003176	AC016559.1	0	0	0	1
rno-miR-539-5p	MIMAT0003176	AC068987.1	0	0	0	1
rno-miR-539-5p	MIMAT0003176	AC069547.2	0	0	0	1
rno-miR-539-5p	MIMAT0003176	AC104472.1	0	0	0	1
rno-miR-539-5p	MIMAT0003176	AC105020.1	0	0	0	1
rno-miR-539-5p	MIMAT0003176	AC114546.1	0	0	0	1
rno-miR-539-5p	MIMAT0003176	AC115618.1	0	0	0	1
rno-miR-539-5p	MIMAT0003176	AC174470.1	0	0	0	1
rno-miR-539-5p	MIMAT0003176	Acad11	0	0	1	0
rno-miR-539-5p	MIMAT0003176	Acad8	0	0	1	0
rno-miR-539-5p	MIMAT0003176	Acad9	1	0	1	0
rno-miR-539-5p	MIMAT0003176	Acadm	0	0	1	0
rno-miR-539-5p	MIMAT0003176	Acadsb	0	0	0	1
rno-miR-539-5p	MIMAT0003176	Acan	0	0	0	1
rno-miR-539-5p	MIMAT0003176	Acat1	0	0	1	1
rno-miR-539-5p	MIMAT0003176	Acat2	0	0	1	0
rno-miR-539-5p	MIMAT0003176	Accsl	0	0	1	0
rno-miR-539-5p	MIMAT0003176	Acbd3	0	0	1	1
rno-miR-539-5p	MIMAT0003176	Acer2	0	0	1	1
rno-miR-539-5p	MIMAT0003176	Acd	0	0	1	0
rno-miR-539-5p	MIMAT0003176	Acer3	0	0	0	1
rno-miR-539-5p	MIMAT0003176	Ackr3	1	0	0	1
rno-miR-539-5p	MIMAT0003176	Acin1	0	0	1	0
rno-miR-539-5p	MIMAT0003176	Acot2	0	0	0	1
rno-miR-539-5p	MIMAT0003176	Acot3	0	0	1	0
rno-miR-539-5p	MIMAT0003176	Acot4	0	0	1	0
rno-miR-539-5p	MIMAT0003176	Acox1	0	0	1	0
rno-miR-539-5p	MIMAT0003176	Acoxl	0	0	1	0
rno-miR-539-5p	MIMAT0003176	Acp1	0	0	0	1
rno-miR-539-5p	MIMAT0003176	Acp2	0	0	1	0
rno-miR-539-5p	MIMAT0003176	Acp6	0	0	0	1
rno-miR-539-5p	MIMAT0003176	Acr	0	0	1	0
rno-miR-539-5p	MIMAT0003176	Acsf2	0	0	1	0
rno-miR-539-5p	MIMAT0003176	Acsl1	0	0	1	1
rno-miR-539-5p	MIMAT0003176	Acsl3	0	0	1	0
rno-miR-539-5p	MIMAT0003176	Acsl5	0	0	1	1
rno-miR-539-5p	MIMAT0003176	Acsl4	0	0	1	1
rno-miR-539-5p	MIMAT0003176	Acss3	0	0	1	1
rno-miR-539-5p	MIMAT0003176	Acsl6	0	0	1	1
rno-miR-539-5p	MIMAT0003176	Acss1	0	0	1	0
rno-miR-539-5p	MIMAT0003176	Acss2	0	0	1	1
rno-miR-539-5p	MIMAT0003176	Actl6a	0	0	1	0
rno-miR-539-5p	MIMAT0003176	Actbl2	0	0	1	0
rno-miR-539-5p	MIMAT0003176	Actg2	0	0	0	1
rno-miR-539-5p	MIMAT0003176	Actn1	0	0	0	1
rno-miR-539-5p	MIMAT0003176	Actn4	0	0	1	1
rno-miR-539-5p	MIMAT0003176	Actr1a	0	0	1	1
rno-miR-539-5p	MIMAT0003176	Acvr1c	0	0	0	1
rno-miR-539-5p	MIMAT0003176	Actr3	0	0	1	0
rno-miR-539-5p	MIMAT0003176	Actr5	0	0	1	1
rno-miR-539-5p	MIMAT0003176	Acvrl1	0	0	1	0
rno-miR-539-5p	MIMAT0003176	Acvr2b	0	0	1	1
rno-miR-539-5p	MIMAT0003176	Adam22	0	0	0	1
rno-miR-539-5p	MIMAT0003176	Adam12	0	0	0	1
rno-miR-539-5p	MIMAT0003176	Adam23	0	0	0	1
rno-miR-539-5p	MIMAT0003176	Adam28	0	0	0	1
rno-miR-539-5p	MIMAT0003176	Adam3a	0	0	1	0
rno-miR-539-5p	MIMAT0003176	Adam7	0	0	1	0
rno-miR-539-5p	MIMAT0003176	Adam9	0	0	1	0
rno-miR-539-5p	MIMAT0003176	Adamdec1	0	0	1	1
rno-miR-539-5p	MIMAT0003176	Adamts1	0	0	1	0
rno-miR-539-5p	MIMAT0003176	Adamts15	0	0	1	0
rno-miR-539-5p	MIMAT0003176	Adamts12	1	0	1	0
rno-miR-539-5p	MIMAT0003176	Adamts16	0	0	0	1
rno-miR-539-5p	MIMAT0003176	Adamts19	0	0	1	0
rno-miR-539-5p	MIMAT0003176	Adamts20	0	0	0	1
rno-miR-539-5p	MIMAT0003176	Adamts4	0	0	1	1
rno-miR-539-5p	MIMAT0003176	Adamts5	0	0	0	1
rno-miR-539-5p	MIMAT0003176	Adamts8	0	0	1	0
rno-miR-539-5p	MIMAT0003176	Adamts6	0	0	1	0
rno-miR-539-5p	MIMAT0003176	Adamtsl3	0	0	1	0
rno-miR-539-5p	MIMAT0003176	Adar	0	0	0	1
rno-miR-539-5p	MIMAT0003176	Adarb1	0	0	1	0
rno-miR-539-5p	MIMAT0003176	Adat1	0	0	1	0
rno-miR-539-5p	MIMAT0003176	Adat2	0	0	0	1
rno-miR-539-5p	MIMAT0003176	Adcy2	0	0	0	1
rno-miR-539-5p	MIMAT0003176	Adcy5	0	0	1	0
rno-miR-539-5p	MIMAT0003176	Adcy6	0	0	1	1
rno-miR-539-5p	MIMAT0003176	Adcy8	0	0	1	0
rno-miR-539-5p	MIMAT0003176	Adcyap1r1	0	0	1	0
rno-miR-539-5p	MIMAT0003176	Adcy9	0	0	0	1
rno-miR-539-5p	MIMAT0003176	Add1	0	0	1	0
rno-miR-539-5p	MIMAT0003176	Add2	0	0	0	1
rno-miR-539-5p	MIMAT0003176	Add3	0	0	1	0
rno-miR-539-5p	MIMAT0003176	Adh1	0	0	1	0
rno-miR-539-5p	MIMAT0003176	Adh5	0	0	0	1
rno-miR-539-5p	MIMAT0003176	Adh7	0	0	1	0
rno-miR-539-5p	MIMAT0003176	Adi1	0	0	1	0
rno-miR-539-5p	MIMAT0003176	Adipoq	0	0	1	0
rno-miR-539-5p	MIMAT0003176	Adipor2	0	0	0	1
rno-miR-539-5p	MIMAT0003176	Adk	0	0	1	0
rno-miR-539-5p	MIMAT0003176	Adm	0	0	1	1
rno-miR-539-5p	MIMAT0003176	Adnp	0	0	1	0
rno-miR-539-5p	MIMAT0003176	Ado	0	0	0	1
rno-miR-539-5p	MIMAT0003176	Adnp2	0	0	1	1
rno-miR-539-5p	MIMAT0003176	Adra1a	0	0	0	1
rno-miR-539-5p	MIMAT0003176	Adprh	0	0	1	1
rno-miR-539-5p	MIMAT0003176	Adra2b	0	0	1	1
rno-miR-539-5p	MIMAT0003176	Adra1b	0	0	1	1
rno-miR-539-5p	MIMAT0003176	Aen	0	0	1	0
rno-miR-539-5p	MIMAT0003176	Adsl	0	0	1	1
rno-miR-539-5p	MIMAT0003176	Adss	0	0	1	1
rno-miR-539-5p	MIMAT0003176	Adtrp	0	0	1	0
rno-miR-539-5p	MIMAT0003176	Aebp2	0	0	0	1
rno-miR-539-5p	MIMAT0003176	AF131215.5	0	0	0	1
rno-miR-539-5p	MIMAT0003176	Aff1	0	0	1	1
rno-miR-539-5p	MIMAT0003176	Aff2	0	0	0	1
rno-miR-539-5p	MIMAT0003176	Aftph	0	0	1	0
rno-miR-539-5p	MIMAT0003176	Aff4	0	0	1	0
rno-miR-539-5p	MIMAT0003176	Agap1	0	0	1	1
rno-miR-539-5p	MIMAT0003176	Agap2	0	0	1	0
rno-miR-539-5p	MIMAT0003176	Agfg1	0	0	1	1
rno-miR-539-5p	MIMAT0003176	Agap3	0	0	1	1
rno-miR-539-5p	MIMAT0003176	Agl	0	0	1	0
rno-miR-539-5p	MIMAT0003176	Agfg2	0	0	0	1
rno-miR-539-5p	MIMAT0003176	Aggf1	0	0	1	0
rno-miR-539-5p	MIMAT0003176	Agmo	0	0	1	1
rno-miR-539-5p	MIMAT0003176	Ago1	0	0	1	1
rno-miR-539-5p	MIMAT0003176	Agpat5	0	0	1	1
rno-miR-539-5p	MIMAT0003176	Ago3	0	0	0	1
rno-miR-539-5p	MIMAT0003176	Agpat3	0	0	1	0
rno-miR-539-5p	MIMAT0003176	Agpat9	0	0	1	0
rno-miR-539-5p	MIMAT0003176	Agrn	0	0	1	0
rno-miR-539-5p	MIMAT0003176	Agps	0	0	0	1
rno-miR-539-5p	MIMAT0003176	Agtpbp1	0	0	1	1
rno-miR-539-5p	MIMAT0003176	Agtr1b	0	0	1	0
rno-miR-539-5p	MIMAT0003176	Agtrap	0	0	1	0
rno-miR-539-5p	MIMAT0003176	Agtr2	0	0	0	1
rno-miR-539-5p	MIMAT0003176	Agxt2	0	0	1	1
rno-miR-539-5p	MIMAT0003176	Ahcy	0	0	1	0
rno-miR-539-5p	MIMAT0003176	Ahcyl2	0	0	1	1
rno-miR-539-5p	MIMAT0003176	Ahcyl1	1	0	1	1
rno-miR-539-5p	MIMAT0003176	Ahr	1	0	0	1
rno-miR-539-5p	MIMAT0003176	Ahdc1	0	0	1	0
rno-miR-539-5p	MIMAT0003176	Ahnak	0	0	1	1
rno-miR-539-5p	MIMAT0003176	Ahsa1	0	0	1	1
rno-miR-539-5p	MIMAT0003176	Ahrr	1	0	1	1
rno-miR-539-5p	MIMAT0003176	Aida	0	0	1	1
rno-miR-539-5p	MIMAT0003176	Ahsa2	0	0	1	1
rno-miR-539-5p	MIMAT0003176	Aicda	0	0	0	1
rno-miR-539-5p	MIMAT0003176	aicda	0	0	1	0
rno-miR-539-5p	MIMAT0003176	Aim1	0	0	1	1
rno-miR-539-5p	MIMAT0003176	Ak1	1	0	1	1
rno-miR-539-5p	MIMAT0003176	Ajap1	0	0	0	1
rno-miR-539-5p	MIMAT0003176	Ajuba	1	0	1	1
rno-miR-539-5p	MIMAT0003176	Ak7	1	0	1	1
rno-miR-539-5p	MIMAT0003176	Ak2	0	0	1	0
rno-miR-539-5p	MIMAT0003176	Ak4	0	0	0	1
rno-miR-539-5p	MIMAT0003176	Akap11	0	0	1	1
rno-miR-539-5p	MIMAT0003176	Akap6	0	0	1	1
rno-miR-539-5p	MIMAT0003176	Akap13	0	0	1	0
rno-miR-539-5p	MIMAT0003176	Akap2	1	0	1	1
rno-miR-539-5p	MIMAT0003176	AKR1B15	0	0	0	1
rno-miR-539-5p	MIMAT0003176	Akap8	0	0	1	0
rno-miR-539-5p	MIMAT0003176	Akr1a1	0	0	1	0
rno-miR-539-5p	MIMAT0003176	Akr1b7	0	0	1	0
rno-miR-539-5p	MIMAT0003176	Akr1c1	0	0	1	0
rno-miR-539-5p	MIMAT0003176	Akr1c12	0	0	1	0
rno-miR-539-5p	MIMAT0003176	Akr1c12l1	0	0	1	0
rno-miR-539-5p	MIMAT0003176	Akr1c14	0	0	1	0
rno-miR-539-5p	MIMAT0003176	Akr1c19	0	0	1	0
rno-miR-539-5p	MIMAT0003176	Akr1d1	0	0	1	0
rno-miR-539-5p	MIMAT0003176	Akr7a3	0	0	1	0
rno-miR-539-5p	MIMAT0003176	Akt1	0	0	1	0
rno-miR-539-5p	MIMAT0003176	Akt3	0	0	0	1
rno-miR-539-5p	MIMAT0003176	AL009178.1	0	0	0	1
rno-miR-539-5p	MIMAT0003176	AL021546.6	0	0	0	1
rno-miR-539-5p	MIMAT0003176	AL354993.1	0	0	0	1
rno-miR-539-5p	MIMAT0003176	AL391421.1	0	0	0	1
rno-miR-539-5p	MIMAT0003176	AL589765.1	0	0	0	1
rno-miR-539-5p	MIMAT0003176	AL590452.1	0	0	0	1
rno-miR-539-5p	MIMAT0003176	AL590483.1	0	0	0	1
rno-miR-539-5p	MIMAT0003176	AL626787.1	0	0	0	1
rno-miR-539-5p	MIMAT0003176	Alb	0	0	1	0
rno-miR-539-5p	MIMAT0003176	Alcam	0	0	1	0
rno-miR-539-5p	MIMAT0003176	Aldh16a1	0	0	1	0
rno-miR-539-5p	MIMAT0003176	Aldh1a1	0	0	1	0
rno-miR-539-5p	MIMAT0003176	Aldh1l1	0	0	1	1
rno-miR-539-5p	MIMAT0003176	Aldh3a2	0	0	1	0
rno-miR-539-5p	MIMAT0003176	Aldh6a1	1	0	1	1
rno-miR-539-5p	MIMAT0003176	Aldh4a1	0	0	1	0
rno-miR-539-5p	MIMAT0003176	Aldh9a1	0	0	1	0
rno-miR-539-5p	MIMAT0003176	Alg1	0	0	1	0
rno-miR-539-5p	MIMAT0003176	Alg10	0	0	1	1
rno-miR-539-5p	MIMAT0003176	Alg13	0	0	0	1
rno-miR-539-5p	MIMAT0003176	ALG10B	0	0	0	1
rno-miR-539-5p	MIMAT0003176	Alg2	0	0	1	0
rno-miR-539-5p	MIMAT0003176	Alg6	0	0	1	1
rno-miR-539-5p	MIMAT0003176	Alk	0	0	1	0
rno-miR-539-5p	MIMAT0003176	Alkbh4	0	0	1	0
rno-miR-539-5p	MIMAT0003176	Alkbh1	0	0	1	0
rno-miR-539-5p	MIMAT0003176	Alkbh8	0	0	1	1
rno-miR-539-5p	MIMAT0003176	Alox5ap	0	0	1	0
rno-miR-539-5p	MIMAT0003176	Als2cr11	0	0	0	1
rno-miR-539-5p	MIMAT0003176	Alpl	1	0	1	1
rno-miR-539-5p	MIMAT0003176	Alx3	0	0	1	0
rno-miR-539-5p	MIMAT0003176	Alx1	1	0	1	1
rno-miR-539-5p	MIMAT0003176	Ambra1	0	0	1	1
rno-miR-539-5p	MIMAT0003176	Ambn	0	0	1	1
rno-miR-539-5p	MIMAT0003176	Amfr	0	0	1	1
rno-miR-539-5p	MIMAT0003176	Amd1	0	0	1	0
rno-miR-539-5p	MIMAT0003176	Amer2	0	0	1	1
rno-miR-539-5p	MIMAT0003176	Amot	0	0	1	1
rno-miR-539-5p	MIMAT0003176	Amigo1	0	0	0	1
rno-miR-539-5p	MIMAT0003176	Ammecr1l	0	0	1	0
rno-miR-539-5p	MIMAT0003176	Amotl1	0	0	0	1
rno-miR-539-5p	MIMAT0003176	Ampd2	0	0	1	0
rno-miR-539-5p	MIMAT0003176	Amotl2	1	0	1	1
rno-miR-539-5p	MIMAT0003176	Amt	0	0	1	0
rno-miR-539-5p	MIMAT0003176	Ampd3	0	0	1	0
rno-miR-539-5p	MIMAT0003176	Amz2	0	0	1	0
rno-miR-539-5p	MIMAT0003176	Anapc10	0	0	1	0
rno-miR-539-5p	MIMAT0003176	Anapc1	0	0	1	0
rno-miR-539-5p	MIMAT0003176	Anapc11	0	0	1	0
rno-miR-539-5p	MIMAT0003176	Anapc13	0	0	1	0
rno-miR-539-5p	MIMAT0003176	Anapc16	0	0	1	1
rno-miR-539-5p	MIMAT0003176	Anapc7	0	0	1	0
rno-miR-539-5p	MIMAT0003176	Angel1	0	0	1	0
rno-miR-539-5p	MIMAT0003176	Ang	0	0	0	1
rno-miR-539-5p	MIMAT0003176	Angel2	0	0	1	1
rno-miR-539-5p	MIMAT0003176	Angpt2	0	0	0	1
rno-miR-539-5p	MIMAT0003176	Angptl1	0	0	1	1
rno-miR-539-5p	MIMAT0003176	Angpt4	0	0	1	1
rno-miR-539-5p	MIMAT0003176	Ankar	0	0	0	1
rno-miR-539-5p	MIMAT0003176	Ank2	0	0	1	0
rno-miR-539-5p	MIMAT0003176	Ank3	0	0	1	1
rno-miR-539-5p	MIMAT0003176	Ankh	0	0	0	1
rno-miR-539-5p	MIMAT0003176	Ankfy1	0	0	1	0
rno-miR-539-5p	MIMAT0003176	Ankhd1	0	0	1	1
rno-miR-539-5p	MIMAT0003176	Ankib1	0	0	1	1
rno-miR-539-5p	MIMAT0003176	Ankrd10	0	0	0	1
rno-miR-539-5p	MIMAT0003176	Ankle2	0	0	0	1
rno-miR-539-5p	MIMAT0003176	Ankra2	0	0	1	0
rno-miR-539-5p	MIMAT0003176	Ankrd11	0	0	1	0
rno-miR-539-5p	MIMAT0003176	Ankrd12	0	0	1	1
rno-miR-539-5p	MIMAT0003176	Ankrd13a	0	0	1	1
rno-miR-539-5p	MIMAT0003176	Ankrd17	0	0	1	0
rno-miR-539-5p	MIMAT0003176	Ankrd13c	0	0	1	0
rno-miR-539-5p	MIMAT0003176	Ankrd16	0	0	1	0
rno-miR-539-5p	MIMAT0003176	Ankrd23	0	0	1	1
rno-miR-539-5p	MIMAT0003176	Ankrd28	0	0	1	1
rno-miR-539-5p	MIMAT0003176	Ankrd34a	0	0	1	0
rno-miR-539-5p	MIMAT0003176	Ankrd29	0	0	1	0
rno-miR-539-5p	MIMAT0003176	Ankrd32	0	0	1	0
rno-miR-539-5p	MIMAT0003176	Ankrd34b	0	0	1	1
rno-miR-539-5p	MIMAT0003176	Ankrd40	0	0	1	0
rno-miR-539-5p	MIMAT0003176	Ankrd46	0	0	1	0
rno-miR-539-5p	MIMAT0003176	Ankrd42	0	0	1	1
rno-miR-539-5p	MIMAT0003176	Ankrd50	0	0	0	1
rno-miR-539-5p	MIMAT0003176	Ankrd49	0	0	0	1
rno-miR-539-5p	MIMAT0003176	Ankrd52	0	0	0	1
rno-miR-539-5p	MIMAT0003176	Ankrd6	0	0	1	0
rno-miR-539-5p	MIMAT0003176	Ankrd63	0	0	1	1
rno-miR-539-5p	MIMAT0003176	Anks4b	0	0	0	1
rno-miR-539-5p	MIMAT0003176	Ano1	1	0	1	1
rno-miR-539-5p	MIMAT0003176	Anln	0	0	1	0
rno-miR-539-5p	MIMAT0003176	Ano4	0	0	1	0
rno-miR-539-5p	MIMAT0003176	Ano6	0	0	1	0
rno-miR-539-5p	MIMAT0003176	Ano5	0	0	0	1
rno-miR-539-5p	MIMAT0003176	ANP32A	0	0	0	1
rno-miR-539-5p	MIMAT0003176	Anp32b	0	0	0	1
rno-miR-539-5p	MIMAT0003176	Anp32e	0	0	0	1
rno-miR-539-5p	MIMAT0003176	Antxr2	0	0	1	0
rno-miR-539-5p	MIMAT0003176	Anxa9	0	0	1	0
rno-miR-539-5p	MIMAT0003176	Aoc3	0	0	1	1
rno-miR-539-5p	MIMAT0003176	Aox3	0	0	1	0
rno-miR-539-5p	MIMAT0003176	AP005482.1	0	0	0	1
rno-miR-539-5p	MIMAT0003176	AP000867.1	0	0	0	1
rno-miR-539-5p	MIMAT0003176	Ap1ar	0	0	1	0
rno-miR-539-5p	MIMAT0003176	Ap1g1	0	0	1	1
rno-miR-539-5p	MIMAT0003176	Ap1s1	0	0	1	0
rno-miR-539-5p	MIMAT0003176	Ap1s3	0	0	1	0
rno-miR-539-5p	MIMAT0003176	Ap1s2	0	0	1	0
rno-miR-539-5p	MIMAT0003176	Ap3b1	0	0	1	1
rno-miR-539-5p	MIMAT0003176	Ap3m1	0	0	1	0
rno-miR-539-5p	MIMAT0003176	Ap4b1	0	0	1	1
rno-miR-539-5p	MIMAT0003176	Ap3s1	0	0	1	0
rno-miR-539-5p	MIMAT0003176	Ap5m1	0	0	1	1
rno-miR-539-5p	MIMAT0003176	Apc2	0	0	1	0
rno-miR-539-5p	MIMAT0003176	Apba1	0	0	1	0
rno-miR-539-5p	MIMAT0003176	Apc	0	0	0	1
rno-miR-539-5p	MIMAT0003176	Apcdd1	0	0	1	0
rno-miR-539-5p	MIMAT0003176	Apcdd1l	0	0	1	0
rno-miR-539-5p	MIMAT0003176	Aph1a	1	0	1	1
rno-miR-539-5p	MIMAT0003176	Aph1b	0	0	1	0
rno-miR-539-5p	MIMAT0003176	Apip	0	0	0	1
rno-miR-539-5p	MIMAT0003176	Api5	0	0	1	0
rno-miR-539-5p	MIMAT0003176	Aplf	1	0	1	0
rno-miR-539-5p	MIMAT0003176	Apln	0	0	1	1
rno-miR-539-5p	MIMAT0003176	Aplnr	0	0	1	0
rno-miR-539-5p	MIMAT0003176	APOA1BP	0	0	0	1
rno-miR-539-5p	MIMAT0003176	Apmap	0	0	1	1
rno-miR-539-5p	MIMAT0003176	Apob	0	0	1	0
rno-miR-539-5p	MIMAT0003176	Apoa1bp	0	0	1	0
rno-miR-539-5p	MIMAT0003176	Apobec4	0	0	0	1
rno-miR-539-5p	MIMAT0003176	Apol11a	0	0	1	0
rno-miR-539-5p	MIMAT0003176	Apol2	0	0	0	1
rno-miR-539-5p	MIMAT0003176	APOL4	0	0	0	1
rno-miR-539-5p	MIMAT0003176	Apon	0	0	1	0
rno-miR-539-5p	MIMAT0003176	Apool	0	0	0	1
rno-miR-539-5p	MIMAT0003176	Appbp2	0	0	1	0
rno-miR-539-5p	MIMAT0003176	Appl1	0	0	1	0
rno-miR-539-5p	MIMAT0003176	Appl2	0	0	1	0
rno-miR-539-5p	MIMAT0003176	Aqp11	1	0	1	1
rno-miR-539-5p	MIMAT0003176	Aqp2	0	0	0	1
rno-miR-539-5p	MIMAT0003176	Aqp4	0	0	1	1
rno-miR-539-5p	MIMAT0003176	Aqp3	0	0	1	0
rno-miR-539-5p	MIMAT0003176	Aqp6	0	0	0	1
rno-miR-539-5p	MIMAT0003176	Aqp9	0	0	1	0
rno-miR-539-5p	MIMAT0003176	Aqp7	0	0	0	1
rno-miR-539-5p	MIMAT0003176	Aqr	0	0	0	1
rno-miR-539-5p	MIMAT0003176	Araf	0	0	1	0
rno-miR-539-5p	MIMAT0003176	Arap1	0	0	0	1
rno-miR-539-5p	MIMAT0003176	Arap2	0	0	1	1
rno-miR-539-5p	MIMAT0003176	Arcn1	0	0	1	1
rno-miR-539-5p	MIMAT0003176	Arf2	0	0	1	0
rno-miR-539-5p	MIMAT0003176	Areg	0	0	1	0
rno-miR-539-5p	MIMAT0003176	Arel1	0	0	1	0
rno-miR-539-5p	MIMAT0003176	Arf3	0	0	1	1
rno-miR-539-5p	MIMAT0003176	Arf5	0	0	1	0
rno-miR-539-5p	MIMAT0003176	Arfip1	0	0	1	0
rno-miR-539-5p	MIMAT0003176	Arfgap1	0	0	1	0
rno-miR-539-5p	MIMAT0003176	Arfrp1	0	0	1	0
rno-miR-539-5p	MIMAT0003176	Arhgap1	0	0	1	0
rno-miR-539-5p	MIMAT0003176	Arhgap11a	0	0	1	0
rno-miR-539-5p	MIMAT0003176	Arhgap12	0	0	1	1
rno-miR-539-5p	MIMAT0003176	Arhgap18	0	0	0	1
rno-miR-539-5p	MIMAT0003176	Arhgap20	0	0	0	1
rno-miR-539-5p	MIMAT0003176	Arhgap19	0	0	1	1
rno-miR-539-5p	MIMAT0003176	Arhgap26	0	0	0	1
rno-miR-539-5p	MIMAT0003176	Arhgap25	1	0	1	0
rno-miR-539-5p	MIMAT0003176	Arhgap27	0	0	0	1
rno-miR-539-5p	MIMAT0003176	Arhgap28	0	0	1	0
rno-miR-539-5p	MIMAT0003176	Arhgap31	0	0	0	1
rno-miR-539-5p	MIMAT0003176	Arhgap32	0	0	0	1
rno-miR-539-5p	MIMAT0003176	Arhgap35	0	0	1	0
rno-miR-539-5p	MIMAT0003176	Arhgap36	0	0	1	1
rno-miR-539-5p	MIMAT0003176	Arhgap39	0	0	1	1
rno-miR-539-5p	MIMAT0003176	Arhgef1	0	0	1	0
rno-miR-539-5p	MIMAT0003176	Arhgap42	0	0	1	1
rno-miR-539-5p	MIMAT0003176	Arhgap5	0	0	0	1
rno-miR-539-5p	MIMAT0003176	Arhgap6	0	0	1	0
rno-miR-539-5p	MIMAT0003176	Arhgef15	0	0	1	0
rno-miR-539-5p	MIMAT0003176	ARHGEF17	0	0	0	1
rno-miR-539-5p	MIMAT0003176	Arhgef17	0	0	1	0
rno-miR-539-5p	MIMAT0003176	Arhgef2	0	0	1	0
rno-miR-539-5p	MIMAT0003176	Arhgef25	0	0	1	0
rno-miR-539-5p	MIMAT0003176	Arhgef28	0	0	1	1
rno-miR-539-5p	MIMAT0003176	Arhgef37	0	0	1	1
rno-miR-539-5p	MIMAT0003176	Arhgef4	0	0	1	0
rno-miR-539-5p	MIMAT0003176	Arhgef38	0	0	0	1
rno-miR-539-5p	MIMAT0003176	Arhgef39	0	0	1	1
rno-miR-539-5p	MIMAT0003176	Arhgef9	0	0	1	1
rno-miR-539-5p	MIMAT0003176	Arhgef7	0	0	1	0
rno-miR-539-5p	MIMAT0003176	Arid1a	0	0	1	0
rno-miR-539-5p	MIMAT0003176	Arid2	0	0	1	1
rno-miR-539-5p	MIMAT0003176	Arid1b	0	0	1	1
rno-miR-539-5p	MIMAT0003176	Arih1	0	0	1	0
rno-miR-539-5p	MIMAT0003176	Arid4a	0	0	1	1
rno-miR-539-5p	MIMAT0003176	Arid4b	0	0	1	0
rno-miR-539-5p	MIMAT0003176	Arid5b	0	0	0	1
rno-miR-539-5p	MIMAT0003176	Arl11	0	0	1	0
rno-miR-539-5p	MIMAT0003176	Arl13a	0	0	1	0
rno-miR-539-5p	MIMAT0003176	Arl13b	0	0	1	1
rno-miR-539-5p	MIMAT0003176	Arl14ep	0	0	0	1
rno-miR-539-5p	MIMAT0003176	Arl5a	0	0	1	1
rno-miR-539-5p	MIMAT0003176	Arl3	0	0	0	1
rno-miR-539-5p	MIMAT0003176	Arl5b	0	0	1	1
rno-miR-539-5p	MIMAT0003176	Arl6ip6	0	0	1	1
rno-miR-539-5p	MIMAT0003176	Arl6	0	0	0	1
rno-miR-539-5p	MIMAT0003176	Arl6ip1	1	0	1	1
rno-miR-539-5p	MIMAT0003176	Armc10	0	0	1	0
rno-miR-539-5p	MIMAT0003176	Arl8a	0	0	1	0
rno-miR-539-5p	MIMAT0003176	Arl8b	1	0	1	1
rno-miR-539-5p	MIMAT0003176	Armc6	0	0	1	0
rno-miR-539-5p	MIMAT0003176	Armc1	0	0	1	0
rno-miR-539-5p	MIMAT0003176	Armc7	0	0	1	0
rno-miR-539-5p	MIMAT0003176	Armc8	0	0	1	0
rno-miR-539-5p	MIMAT0003176	Armc9	0	0	1	0
rno-miR-539-5p	MIMAT0003176	Armcx3	0	0	0	1
rno-miR-539-5p	MIMAT0003176	Arntl2	0	0	1	0
rno-miR-539-5p	MIMAT0003176	Arpc4	0	0	1	0
rno-miR-539-5p	MIMAT0003176	Arpc5	0	0	1	0
rno-miR-539-5p	MIMAT0003176	Arpp19	0	0	0	1
rno-miR-539-5p	MIMAT0003176	Arpp21	0	0	1	0
rno-miR-539-5p	MIMAT0003176	Arrb1	0	0	1	1
rno-miR-539-5p	MIMAT0003176	Arrdc4	0	0	0	1
rno-miR-539-5p	MIMAT0003176	Arsb	0	0	0	1
rno-miR-539-5p	MIMAT0003176	Arsa	0	0	0	1
rno-miR-539-5p	MIMAT0003176	Arsk	0	0	0	1
rno-miR-539-5p	MIMAT0003176	Arx	0	0	1	0
rno-miR-539-5p	MIMAT0003176	As3mt	0	0	1	1
rno-miR-539-5p	MIMAT0003176	Asah2	1	0	1	1
rno-miR-539-5p	MIMAT0003176	Asap2	0	0	1	0
rno-miR-539-5p	MIMAT0003176	ASAH2B	0	0	0	1
rno-miR-539-5p	MIMAT0003176	Asap1	0	0	0	1
rno-miR-539-5p	MIMAT0003176	Asb11	0	0	1	0
rno-miR-539-5p	MIMAT0003176	Asb12	0	0	1	0
rno-miR-539-5p	MIMAT0003176	Asb13	0	0	1	0
rno-miR-539-5p	MIMAT0003176	Asb15	0	0	0	1
rno-miR-539-5p	MIMAT0003176	Asb4	0	0	0	1
rno-miR-539-5p	MIMAT0003176	Ascc3	0	0	0	1
rno-miR-539-5p	MIMAT0003176	Ascl2	0	0	1	1
rno-miR-539-5p	MIMAT0003176	Asf1a	0	0	1	1
rno-miR-539-5p	MIMAT0003176	Aspm	0	0	0	1
rno-miR-539-5p	MIMAT0003176	Ash1l	0	0	1	1
rno-miR-539-5p	MIMAT0003176	Asic2	0	0	1	0
rno-miR-539-5p	MIMAT0003176	Asns	0	0	1	0
rno-miR-539-5p	MIMAT0003176	Asrgl1	0	0	0	1
rno-miR-539-5p	MIMAT0003176	Astn1	0	0	1	1
rno-miR-539-5p	MIMAT0003176	Astn2	0	0	1	1
rno-miR-539-5p	MIMAT0003176	Atad1	0	0	1	1
rno-miR-539-5p	MIMAT0003176	Asxl2	0	0	0	1
rno-miR-539-5p	MIMAT0003176	Asxl3	0	0	0	1
rno-miR-539-5p	MIMAT0003176	Atad2	0	0	1	0
rno-miR-539-5p	MIMAT0003176	Atf1	0	0	1	0
rno-miR-539-5p	MIMAT0003176	Ate1	0	0	1	1
rno-miR-539-5p	MIMAT0003176	Atf6b	0	0	1	0
rno-miR-539-5p	MIMAT0003176	Atf6	0	0	1	0
rno-miR-539-5p	MIMAT0003176	Atf7	0	0	1	0
rno-miR-539-5p	MIMAT0003176	Atf7ip	0	0	1	1
rno-miR-539-5p	MIMAT0003176	Atf7ip2	0	0	0	1
rno-miR-539-5p	MIMAT0003176	Atg12	0	0	1	0
rno-miR-539-5p	MIMAT0003176	Atg10	0	0	1	1
rno-miR-539-5p	MIMAT0003176	Atg2b	0	0	0	1
rno-miR-539-5p	MIMAT0003176	Atg14	0	0	1	0
rno-miR-539-5p	MIMAT0003176	Atg3	1	0	1	1
rno-miR-539-5p	MIMAT0003176	Atg4a	0	0	1	0
rno-miR-539-5p	MIMAT0003176	Atg4b	0	0	1	0
rno-miR-539-5p	MIMAT0003176	Atg4al1	0	0	1	0
rno-miR-539-5p	MIMAT0003176	Atg5	0	0	0	1
rno-miR-539-5p	MIMAT0003176	Atg7	0	0	0	1
rno-miR-539-5p	MIMAT0003176	Atg9b	0	0	0	1
rno-miR-539-5p	MIMAT0003176	ATHL1	0	0	0	1
rno-miR-539-5p	MIMAT0003176	Atic	0	0	1	0
rno-miR-539-5p	MIMAT0003176	Atl1	0	0	1	0
rno-miR-539-5p	MIMAT0003176	Atl2	0	0	0	1
rno-miR-539-5p	MIMAT0003176	Atm	0	0	0	1
rno-miR-539-5p	MIMAT0003176	Atn1	0	0	1	0
rno-miR-539-5p	MIMAT0003176	Atp10a	0	0	0	1
rno-miR-539-5p	MIMAT0003176	Atp10b	0	0	1	1
rno-miR-539-5p	MIMAT0003176	Atp10d	0	0	1	1
rno-miR-539-5p	MIMAT0003176	Atp1a2	0	0	0	1
rno-miR-539-5p	MIMAT0003176	Atp11b	0	0	1	1
rno-miR-539-5p	MIMAT0003176	Atp11c	0	0	1	1
rno-miR-539-5p	MIMAT0003176	Atp13a3	0	0	0	1
rno-miR-539-5p	MIMAT0003176	Atp13a4	1	0	1	0
rno-miR-539-5p	MIMAT0003176	Atp1a3	0	0	1	1
rno-miR-539-5p	MIMAT0003176	Atp1b1	0	0	1	1
rno-miR-539-5p	MIMAT0003176	Atp2a2	0	0	1	1
rno-miR-539-5p	MIMAT0003176	Atp1b2	0	0	1	0
rno-miR-539-5p	MIMAT0003176	Atp1b4	1	0	1	1
rno-miR-539-5p	MIMAT0003176	Atp5i	0	0	1	0
rno-miR-539-5p	MIMAT0003176	Atp2b2	0	0	1	1
rno-miR-539-5p	MIMAT0003176	Atp2b3	0	0	1	1
rno-miR-539-5p	MIMAT0003176	Atp5e	0	0	0	1
rno-miR-539-5p	MIMAT0003176	Atp5g1	0	0	1	1
rno-miR-539-5p	MIMAT0003176	Atp6ap1	0	0	1	0
rno-miR-539-5p	MIMAT0003176	Atp5s	0	0	1	1
rno-miR-539-5p	MIMAT0003176	Atp6v0b	0	0	0	1
rno-miR-539-5p	MIMAT0003176	Atp6v0a2	0	0	0	1
rno-miR-539-5p	MIMAT0003176	Atp6v0c	0	0	1	0
rno-miR-539-5p	MIMAT0003176	Atp6v0d2	0	0	1	0
rno-miR-539-5p	MIMAT0003176	Atp6v0e1	0	0	1	0
rno-miR-539-5p	MIMAT0003176	Atp6v1a	1	0	1	1
rno-miR-539-5p	MIMAT0003176	Atp6v1b2	0	0	1	0
rno-miR-539-5p	MIMAT0003176	Atp6v1g2	0	0	1	1
rno-miR-539-5p	MIMAT0003176	Atp6v1c1	0	0	1	0
rno-miR-539-5p	MIMAT0003176	Atp6v1g3	0	0	1	0
rno-miR-539-5p	MIMAT0003176	Atp8a1	0	0	1	1
rno-miR-539-5p	MIMAT0003176	Atp7a	0	0	1	1
rno-miR-539-5p	MIMAT0003176	Atpaf1	0	0	1	1
rno-miR-539-5p	MIMAT0003176	Atp8b1	0	0	1	1
rno-miR-539-5p	MIMAT0003176	Atp9a	0	0	0	1
rno-miR-539-5p	MIMAT0003176	Atp9b	0	0	1	0
rno-miR-539-5p	MIMAT0003176	Atpaf2	0	0	1	1
rno-miR-539-5p	MIMAT0003176	Atrnl1	0	0	1	0
rno-miR-539-5p	MIMAT0003176	Atpif1	0	0	0	1
rno-miR-539-5p	MIMAT0003176	Atrn	0	0	1	1
rno-miR-539-5p	MIMAT0003176	Atxn10	0	0	0	1
rno-miR-539-5p	MIMAT0003176	Atrx	0	0	1	1
rno-miR-539-5p	MIMAT0003176	ATXN1L	0	0	0	1
rno-miR-539-5p	MIMAT0003176	Atxn1	0	0	0	1
rno-miR-539-5p	MIMAT0003176	Atxn1l	0	0	1	0
rno-miR-539-5p	MIMAT0003176	Atxn3	0	0	1	0
rno-miR-539-5p	MIMAT0003176	Atxn7	0	0	1	1
rno-miR-539-5p	MIMAT0003176	Atxn7l3	0	0	1	0
rno-miR-539-5p	MIMAT0003176	Auh	0	0	1	0
rno-miR-539-5p	MIMAT0003176	Atxn7l3b	0	0	1	1
rno-miR-539-5p	MIMAT0003176	Aurkc	0	0	1	0
rno-miR-539-5p	MIMAT0003176	Aurkb	0	0	1	1
rno-miR-539-5p	MIMAT0003176	Avl9	0	0	0	1
rno-miR-539-5p	MIMAT0003176	AUTS2	0	0	0	1
rno-miR-539-5p	MIMAT0003176	AXIN1	0	0	0	1
rno-miR-539-5p	MIMAT0003176	Axin1	0	0	1	0
rno-miR-539-5p	MIMAT0003176	Azi2	0	0	0	1
rno-miR-539-5p	MIMAT0003176	Azin1	0	0	1	0
rno-miR-539-5p	MIMAT0003176	B3galnt1	0	0	1	0
rno-miR-539-5p	MIMAT0003176	B3galnt2	0	0	1	1
rno-miR-539-5p	MIMAT0003176	B3galt2	0	0	1	1
rno-miR-539-5p	MIMAT0003176	B3gat2	0	0	0	1
rno-miR-539-5p	MIMAT0003176	B3galt5	0	0	1	1
rno-miR-539-5p	MIMAT0003176	B3galt6	0	0	1	1
rno-miR-539-5p	MIMAT0003176	B3GALTL	0	0	0	1
rno-miR-539-5p	MIMAT0003176	B3galtl	0	0	1	0
rno-miR-539-5p	MIMAT0003176	B3gnt3	0	0	1	0
rno-miR-539-5p	MIMAT0003176	B3gnt5	1	0	1	1
rno-miR-539-5p	MIMAT0003176	B3gnt7	1	0	1	1
rno-miR-539-5p	MIMAT0003176	B4galt6	0	0	1	1
rno-miR-539-5p	MIMAT0003176	B3gnt9	0	0	1	1
rno-miR-539-5p	MIMAT0003176	B4galnt3	0	0	0	1
rno-miR-539-5p	MIMAT0003176	B4galt5	0	0	0	1
rno-miR-539-5p	MIMAT0003176	B9d1	0	0	1	0
rno-miR-539-5p	MIMAT0003176	Baalc	0	0	1	1
rno-miR-539-5p	MIMAT0003176	B9d2	0	0	1	1
rno-miR-539-5p	MIMAT0003176	Bach2	0	0	0	1
rno-miR-539-5p	MIMAT0003176	Bace1	0	0	0	1
rno-miR-539-5p	MIMAT0003176	Bach1	0	0	1	1
rno-miR-539-5p	MIMAT0003176	Bag2	0	0	1	1
rno-miR-539-5p	MIMAT0003176	Bag1	0	0	1	1
rno-miR-539-5p	MIMAT0003176	Bahcc1	0	0	1	0
rno-miR-539-5p	MIMAT0003176	Bag5	0	0	1	0
rno-miR-539-5p	MIMAT0003176	Bag6	0	0	1	0
rno-miR-539-5p	MIMAT0003176	Bahd1	0	0	1	1
rno-miR-539-5p	MIMAT0003176	BAI3	0	0	0	1
rno-miR-539-5p	MIMAT0003176	Baiap2l1	0	0	1	0
rno-miR-539-5p	MIMAT0003176	Bai3	0	0	1	0
rno-miR-539-5p	MIMAT0003176	Baiap3	0	0	0	1
rno-miR-539-5p	MIMAT0003176	Bak1	0	0	1	0
rno-miR-539-5p	MIMAT0003176	Bambi	0	0	0	1
rno-miR-539-5p	MIMAT0003176	Bank1	1	0	1	1
rno-miR-539-5p	MIMAT0003176	Bap1	0	0	1	0
rno-miR-539-5p	MIMAT0003176	Barx1	0	0	1	0
rno-miR-539-5p	MIMAT0003176	Barhl2	0	0	0	1
rno-miR-539-5p	MIMAT0003176	Basp1	0	0	0	1
rno-miR-539-5p	MIMAT0003176	Baz1a	1	0	1	1
rno-miR-539-5p	MIMAT0003176	Baz2a	0	0	1	1
rno-miR-539-5p	MIMAT0003176	Bbs9	0	0	1	1
rno-miR-539-5p	MIMAT0003176	Baz2b	0	0	1	1
rno-miR-539-5p	MIMAT0003176	Bbip1	0	0	0	1
rno-miR-539-5p	MIMAT0003176	Bbs7	0	0	1	0
rno-miR-539-5p	MIMAT0003176	Bcan	0	0	1	0
rno-miR-539-5p	MIMAT0003176	Bcas1	0	0	1	0
rno-miR-539-5p	MIMAT0003176	Bcap29	0	0	0	1
rno-miR-539-5p	MIMAT0003176	Bcas2	0	0	1	1
rno-miR-539-5p	MIMAT0003176	Bcas3	0	0	0	1
rno-miR-539-5p	MIMAT0003176	Bckdhb	0	0	0	1
rno-miR-539-5p	MIMAT0003176	Bcat1	0	0	1	1
rno-miR-539-5p	MIMAT0003176	Bcl11a	0	0	0	1
rno-miR-539-5p	MIMAT0003176	Bcl10	1	0	1	1
rno-miR-539-5p	MIMAT0003176	Bcl2l1	0	0	1	0
rno-miR-539-5p	MIMAT0003176	Bcl2	0	0	0	1
rno-miR-539-5p	MIMAT0003176	Bcl2l13	0	0	0	1
rno-miR-539-5p	MIMAT0003176	Bcl2l2	0	0	1	0
rno-miR-539-5p	MIMAT0003176	Bcl6	0	0	1	0
rno-miR-539-5p	MIMAT0003176	Bcl6b	0	0	1	0
rno-miR-539-5p	MIMAT0003176	Bcl9l	0	0	1	1
rno-miR-539-5p	MIMAT0003176	Bco2	0	0	1	0
rno-miR-539-5p	MIMAT0003176	Bcorl1	0	0	1	0
rno-miR-539-5p	MIMAT0003176	Bcor	0	0	1	0
rno-miR-539-5p	MIMAT0003176	Bcr	0	0	0	1
rno-miR-539-5p	MIMAT0003176	Bdh2	0	0	1	1
rno-miR-539-5p	MIMAT0003176	Bdnf	0	0	1	0
rno-miR-539-5p	MIMAT0003176	Bend3	0	0	0	1
rno-miR-539-5p	MIMAT0003176	Bdp1	0	0	0	1
rno-miR-539-5p	MIMAT0003176	Bend4	0	0	0	1
rno-miR-539-5p	MIMAT0003176	Best1	0	0	0	1
rno-miR-539-5p	MIMAT0003176	Best2	0	0	1	0
rno-miR-539-5p	MIMAT0003176	Best3	0	0	0	1
rno-miR-539-5p	MIMAT0003176	Bfar	0	0	1	1
rno-miR-539-5p	MIMAT0003176	Bhlha15	0	0	1	0
rno-miR-539-5p	MIMAT0003176	Bhlhe40	0	0	0	1
rno-miR-539-5p	MIMAT0003176	Bhlhb9	0	0	1	0
rno-miR-539-5p	MIMAT0003176	Bhlhe41	0	0	1	1
rno-miR-539-5p	MIMAT0003176	Bhmt2	0	0	1	0
rno-miR-539-5p	MIMAT0003176	Bicd1	0	0	1	1
rno-miR-539-5p	MIMAT0003176	Bicc1	0	0	1	1
rno-miR-539-5p	MIMAT0003176	Blm	0	0	1	0
rno-miR-539-5p	MIMAT0003176	Bicd2	0	0	1	1
rno-miR-539-5p	MIMAT0003176	Birc3	0	0	1	0
rno-miR-539-5p	MIMAT0003176	Blcap	0	0	1	0
rno-miR-539-5p	MIMAT0003176	Bloc1s4	0	0	1	0
rno-miR-539-5p	MIMAT0003176	Bloc1s5	0	0	1	0
rno-miR-539-5p	MIMAT0003176	Bloc1s6	0	0	1	0
rno-miR-539-5p	MIMAT0003176	Blzf1	0	0	0	1
rno-miR-539-5p	MIMAT0003176	Bmf	0	0	0	1
rno-miR-539-5p	MIMAT0003176	Bmp10	0	0	0	1
rno-miR-539-5p	MIMAT0003176	Bmp2	0	0	0	1
rno-miR-539-5p	MIMAT0003176	Bmp3	0	0	0	1
rno-miR-539-5p	MIMAT0003176	Bmp5	0	0	1	1
rno-miR-539-5p	MIMAT0003176	Bmp8b	0	0	1	0
rno-miR-539-5p	MIMAT0003176	Bmpr2	0	0	0	1
rno-miR-539-5p	MIMAT0003176	Bmpr1b	0	0	0	1
rno-miR-539-5p	MIMAT0003176	Bnc1	1	0	1	1
rno-miR-539-5p	MIMAT0003176	Bnc2	0	0	0	1
rno-miR-539-5p	MIMAT0003176	Bnip3	0	0	1	0
rno-miR-539-5p	MIMAT0003176	Bnip2	0	0	0	1
rno-miR-539-5p	MIMAT0003176	Bnipl	0	0	1	1
rno-miR-539-5p	MIMAT0003176	Boc	0	0	0	1
rno-miR-539-5p	MIMAT0003176	Boll	0	0	0	1
rno-miR-539-5p	MIMAT0003176	Bola3	0	0	1	0
rno-miR-539-5p	MIMAT0003176	Bpgm	0	0	1	0
rno-miR-539-5p	MIMAT0003176	Bpi	0	0	1	0
rno-miR-539-5p	MIMAT0003176	Bpifa1	0	0	1	0
rno-miR-539-5p	MIMAT0003176	Bpifa5	0	0	1	0
rno-miR-539-5p	MIMAT0003176	Bpifc	0	0	1	0
rno-miR-539-5p	MIMAT0003176	Bpnt1	0	0	1	1
rno-miR-539-5p	MIMAT0003176	Bptf	0	0	1	1
rno-miR-539-5p	MIMAT0003176	Brd1	0	0	1	0
rno-miR-539-5p	MIMAT0003176	Braf	0	0	1	0
rno-miR-539-5p	MIMAT0003176	Brca1	0	0	0	1
rno-miR-539-5p	MIMAT0003176	Brd3	0	0	1	1
rno-miR-539-5p	MIMAT0003176	Brd4	1	0	1	1
rno-miR-539-5p	MIMAT0003176	Brip1	0	0	1	1
rno-miR-539-5p	MIMAT0003176	Brd8	0	0	0	1
rno-miR-539-5p	MIMAT0003176	Bri3bp	0	0	0	1
rno-miR-539-5p	MIMAT0003176	Brix1	0	0	1	0
rno-miR-539-5p	MIMAT0003176	Brms1	0	0	1	1
rno-miR-539-5p	MIMAT0003176	Brk1	0	0	1	0
rno-miR-539-5p	MIMAT0003176	Brms1l	0	0	1	0
rno-miR-539-5p	MIMAT0003176	Brwd1	0	0	0	1
rno-miR-539-5p	MIMAT0003176	Brox	0	0	1	0
rno-miR-539-5p	MIMAT0003176	Brwd3	0	0	0	1
rno-miR-539-5p	MIMAT0003176	Bsn	1	0	1	1
rno-miR-539-5p	MIMAT0003176	Bsnd	0	0	1	1
rno-miR-539-5p	MIMAT0003176	Btc	0	0	0	1
rno-miR-539-5p	MIMAT0003176	Btaf1	0	0	1	1
rno-miR-539-5p	MIMAT0003176	Btbd1	0	0	1	0
rno-miR-539-5p	MIMAT0003176	Btbd7	0	0	1	0
rno-miR-539-5p	MIMAT0003176	Btd	0	0	0	1
rno-miR-539-5p	MIMAT0003176	Btf3l4	0	0	0	1
rno-miR-539-5p	MIMAT0003176	Btg1	0	0	1	1
rno-miR-539-5p	MIMAT0003176	Btg2	1	0	1	1
rno-miR-539-5p	MIMAT0003176	Bub1	0	0	1	0
rno-miR-539-5p	MIMAT0003176	Btla	0	0	0	1
rno-miR-539-5p	MIMAT0003176	Btrc	0	0	1	1
rno-miR-539-5p	MIMAT0003176	Bub3	0	0	0	1
rno-miR-539-5p	MIMAT0003176	Bub1b	0	0	1	0
rno-miR-539-5p	MIMAT0003176	Bves	0	0	1	1
rno-miR-539-5p	MIMAT0003176	C10orf105	0	0	0	1
rno-miR-539-5p	MIMAT0003176	C10orf115	0	0	0	1
rno-miR-539-5p	MIMAT0003176	C10orf11	0	0	0	1
rno-miR-539-5p	MIMAT0003176	C10orf118	0	0	0	1
rno-miR-539-5p	MIMAT0003176	C10orf12	0	0	0	1
rno-miR-539-5p	MIMAT0003176	C10orf128	0	0	0	1
rno-miR-539-5p	MIMAT0003176	C10orf137	0	0	0	1
rno-miR-539-5p	MIMAT0003176	C10orf54	0	0	0	1
rno-miR-539-5p	MIMAT0003176	C11orf30	0	0	0	1
rno-miR-539-5p	MIMAT0003176	C11orf44	0	0	0	1
rno-miR-539-5p	MIMAT0003176	C11orf58	0	0	0	1
rno-miR-539-5p	MIMAT0003176	C11orf65	0	0	0	1
rno-miR-539-5p	MIMAT0003176	C11orf74	0	0	0	1
rno-miR-539-5p	MIMAT0003176	C11orf82	0	0	0	1
rno-miR-539-5p	MIMAT0003176	C11orf87	0	0	0	1
rno-miR-539-5p	MIMAT0003176	C11orf88	0	0	0	1
rno-miR-539-5p	MIMAT0003176	C12orf23	0	0	0	1
rno-miR-539-5p	MIMAT0003176	C12orf39	0	0	0	1
rno-miR-539-5p	MIMAT0003176	C12orf4	0	0	0	1
rno-miR-539-5p	MIMAT0003176	C12orf66	0	0	0	1
rno-miR-539-5p	MIMAT0003176	C12orf68	0	0	0	1
rno-miR-539-5p	MIMAT0003176	C13orf45	0	0	0	1
rno-miR-539-5p	MIMAT0003176	C14orf23	0	0	0	1
rno-miR-539-5p	MIMAT0003176	C15orf52	0	0	0	1
rno-miR-539-5p	MIMAT0003176	C15orf57	0	0	0	1
rno-miR-539-5p	MIMAT0003176	C16orf45	0	0	0	1
rno-miR-539-5p	MIMAT0003176	C16orf52	0	0	0	1
rno-miR-539-5p	MIMAT0003176	C16orf72	0	0	0	1
rno-miR-539-5p	MIMAT0003176	C16orf87	0	0	0	1
rno-miR-539-5p	MIMAT0003176	C17orf104	0	0	0	1
rno-miR-539-5p	MIMAT0003176	C17orf107	0	0	0	1
rno-miR-539-5p	MIMAT0003176	C17orf58	0	0	0	1
rno-miR-539-5p	MIMAT0003176	C17orf75	0	0	0	1
rno-miR-539-5p	MIMAT0003176	C17orf82	0	0	0	1
rno-miR-539-5p	MIMAT0003176	C17orf85	0	0	0	1
rno-miR-539-5p	MIMAT0003176	C18orf25	0	0	0	1
rno-miR-539-5p	MIMAT0003176	C18orf32	0	0	0	1
rno-miR-539-5p	MIMAT0003176	C18orf42	0	0	0	1
rno-miR-539-5p	MIMAT0003176	C18orf54	0	0	0	1
rno-miR-539-5p	MIMAT0003176	C19orf47	0	0	0	1
rno-miR-539-5p	MIMAT0003176	C19orf68	0	0	0	1
rno-miR-539-5p	MIMAT0003176	C1d	0	0	1	1
rno-miR-539-5p	MIMAT0003176	C1galt1	0	0	0	1
rno-miR-539-5p	MIMAT0003176	C1orf159	0	0	0	1
rno-miR-539-5p	MIMAT0003176	C1orf112	0	0	0	1
rno-miR-539-5p	MIMAT0003176	C1orf173	0	0	0	1
rno-miR-539-5p	MIMAT0003176	C1orf210	0	0	0	1
rno-miR-539-5p	MIMAT0003176	C1orf21	0	0	0	1
rno-miR-539-5p	MIMAT0003176	C1orf50	0	0	0	1
rno-miR-539-5p	MIMAT0003176	C1orf95	0	0	0	1
rno-miR-539-5p	MIMAT0003176	C1qc	1	0	1	0
rno-miR-539-5p	MIMAT0003176	C1ql3	0	0	0	1
rno-miR-539-5p	MIMAT0003176	C1qtnf3	0	0	1	0
rno-miR-539-5p	MIMAT0003176	C1qtnf5	0	0	1	1
rno-miR-539-5p	MIMAT0003176	C1qtnf6	0	0	1	1
rno-miR-539-5p	MIMAT0003176	C22orf39	0	0	0	1
rno-miR-539-5p	MIMAT0003176	C1r	0	0	1	1
rno-miR-539-5p	MIMAT0003176	C1s	0	0	1	1
rno-miR-539-5p	MIMAT0003176	C20orf194	0	0	0	1
rno-miR-539-5p	MIMAT0003176	C21orf91	0	0	0	1
rno-miR-539-5p	MIMAT0003176	C22orf46	0	0	0	1
rno-miR-539-5p	MIMAT0003176	C2cd4a	0	0	0	1
rno-miR-539-5p	MIMAT0003176	C2cd5	0	0	1	0
rno-miR-539-5p	MIMAT0003176	C2orf43	0	0	0	1
rno-miR-539-5p	MIMAT0003176	C2orf44	0	0	0	1
rno-miR-539-5p	MIMAT0003176	C2orf49	0	0	0	1
rno-miR-539-5p	MIMAT0003176	C2orf68	0	0	0	1
rno-miR-539-5p	MIMAT0003176	C2orf71	0	0	0	1
rno-miR-539-5p	MIMAT0003176	C2orf72	0	0	0	1
rno-miR-539-5p	MIMAT0003176	C2orf76	0	0	0	1
rno-miR-539-5p	MIMAT0003176	C2orf88	0	0	0	1
rno-miR-539-5p	MIMAT0003176	C3orf17	0	0	0	1
rno-miR-539-5p	MIMAT0003176	C3orf27	0	0	0	1
rno-miR-539-5p	MIMAT0003176	C3orf30	0	0	0	1
rno-miR-539-5p	MIMAT0003176	C3orf38	0	0	0	1
rno-miR-539-5p	MIMAT0003176	C3orf52	0	0	0	1
rno-miR-539-5p	MIMAT0003176	C3orf70	0	0	0	1
rno-miR-539-5p	MIMAT0003176	C4orf3	0	0	0	1
rno-miR-539-5p	MIMAT0003176	C4orf33	0	0	0	1
rno-miR-539-5p	MIMAT0003176	C4orf46	0	0	0	1
rno-miR-539-5p	MIMAT0003176	C5orf51	0	0	0	1
rno-miR-539-5p	MIMAT0003176	C5orf55	0	0	0	1
rno-miR-539-5p	MIMAT0003176	C5orf63	0	0	0	1
rno-miR-539-5p	MIMAT0003176	C6	0	0	0	1
rno-miR-539-5p	MIMAT0003176	C6orf120	0	0	0	1
rno-miR-539-5p	MIMAT0003176	C6orf223	0	0	0	1
rno-miR-539-5p	MIMAT0003176	C6orf25	0	0	0	1
rno-miR-539-5p	MIMAT0003176	C6orf89	0	0	0	1
rno-miR-539-5p	MIMAT0003176	C7	0	0	1	1
rno-miR-539-5p	MIMAT0003176	C7orf41	0	0	0	1
rno-miR-539-5p	MIMAT0003176	C7orf60	0	0	0	1
rno-miR-539-5p	MIMAT0003176	C7orf63	0	0	0	1
rno-miR-539-5p	MIMAT0003176	C8a	0	0	1	0
rno-miR-539-5p	MIMAT0003176	C8orf37	0	0	0	1
rno-miR-539-5p	MIMAT0003176	C8orf4	0	0	0	1
rno-miR-539-5p	MIMAT0003176	C8orf44-SGK3	0	0	0	1
rno-miR-539-5p	MIMAT0003176	C8orf46	0	0	0	1
rno-miR-539-5p	MIMAT0003176	C9	0	0	1	0
rno-miR-539-5p	MIMAT0003176	C9orf41	0	0	0	1
rno-miR-539-5p	MIMAT0003176	C9orf62	0	0	0	1
rno-miR-539-5p	MIMAT0003176	C9orf72	0	0	0	1
rno-miR-539-5p	MIMAT0003176	C9orf91	0	0	0	1
rno-miR-539-5p	MIMAT0003176	CA12	0	0	0	1
rno-miR-539-5p	MIMAT0003176	CA13	0	0	0	1
rno-miR-539-5p	MIMAT0003176	CA2	0	0	0	1
rno-miR-539-5p	MIMAT0003176	CA3	0	0	0	1
rno-miR-539-5p	MIMAT0003176	CA4	0	0	0	1
rno-miR-539-5p	MIMAT0003176	Ca5b	0	0	0	1
rno-miR-539-5p	MIMAT0003176	Caap1	1	0	1	1
rno-miR-539-5p	MIMAT0003176	Cab39	0	0	1	0
rno-miR-539-5p	MIMAT0003176	Cabp4	0	0	1	0
rno-miR-539-5p	MIMAT0003176	Cabin1	0	0	1	0
rno-miR-539-5p	MIMAT0003176	Cabp7	0	0	1	0
rno-miR-539-5p	MIMAT0003176	Cabyr	0	0	0	1
rno-miR-539-5p	MIMAT0003176	Cachd1	0	0	1	0
rno-miR-539-5p	MIMAT0003176	Cacna1b	0	0	1	1
rno-miR-539-5p	MIMAT0003176	Cacna1c	0	0	0	1
rno-miR-539-5p	MIMAT0003176	Cacna1e	0	0	0	1
rno-miR-539-5p	MIMAT0003176	Cacna1d	0	0	0	1
rno-miR-539-5p	MIMAT0003176	Cacna1g	0	0	1	0
rno-miR-539-5p	MIMAT0003176	Cacna2d2	0	0	0	1
rno-miR-539-5p	MIMAT0003176	Cacnb1	0	0	1	0
rno-miR-539-5p	MIMAT0003176	Cacnb2	0	0	1	0
rno-miR-539-5p	MIMAT0003176	Cacnb4	0	0	1	1
rno-miR-539-5p	MIMAT0003176	Cacng2	0	0	0	1
rno-miR-539-5p	MIMAT0003176	Cacybp	0	0	1	1
rno-miR-539-5p	MIMAT0003176	Cacul1	0	0	1	1
rno-miR-539-5p	MIMAT0003176	Calcoco2	0	0	0	1
rno-miR-539-5p	MIMAT0003176	Cadm1	0	0	1	1
rno-miR-539-5p	MIMAT0003176	Cadm2	0	0	0	1
rno-miR-539-5p	MIMAT0003176	Cadps2	0	0	1	0
rno-miR-539-5p	MIMAT0003176	Calcr	0	0	1	0
rno-miR-539-5p	MIMAT0003176	Calcrl	0	0	0	1
rno-miR-539-5p	MIMAT0003176	Cald1	0	0	1	1
rno-miR-539-5p	MIMAT0003176	Calm1	0	0	1	1
rno-miR-539-5p	MIMAT0003176	Caln1	0	0	0	1
rno-miR-539-5p	MIMAT0003176	Calm2	0	0	1	0
rno-miR-539-5p	MIMAT0003176	Calml4	0	0	0	1
rno-miR-539-5p	MIMAT0003176	Calr	0	0	1	0
rno-miR-539-5p	MIMAT0003176	Calu	0	0	1	1
rno-miR-539-5p	MIMAT0003176	Camk1d	1	0	1	1
rno-miR-539-5p	MIMAT0003176	Camk2d	0	0	1	1
rno-miR-539-5p	MIMAT0003176	Camk1g	0	0	1	0
rno-miR-539-5p	MIMAT0003176	Camk2b	0	0	1	0
rno-miR-539-5p	MIMAT0003176	Camk2n1	0	0	0	1
rno-miR-539-5p	MIMAT0003176	Camkk2	0	0	1	0
rno-miR-539-5p	MIMAT0003176	Camk4	0	0	0	1
rno-miR-539-5p	MIMAT0003176	Camkmt	0	0	1	0
rno-miR-539-5p	MIMAT0003176	Camkv	0	0	1	0
rno-miR-539-5p	MIMAT0003176	Camlg	0	0	1	0
rno-miR-539-5p	MIMAT0003176	Camsap1	1	0	1	1
rno-miR-539-5p	MIMAT0003176	Camsap2	1	0	1	1
rno-miR-539-5p	MIMAT0003176	Cant1	0	0	1	1
rno-miR-539-5p	MIMAT0003176	Camta1	0	0	1	0
rno-miR-539-5p	MIMAT0003176	Camta2	0	0	1	0
rno-miR-539-5p	MIMAT0003176	Canx	0	0	1	1
rno-miR-539-5p	MIMAT0003176	Capn13	0	0	1	0
rno-miR-539-5p	MIMAT0003176	Capn10	0	0	1	0
rno-miR-539-5p	MIMAT0003176	Capn11	0	0	1	0
rno-miR-539-5p	MIMAT0003176	CAPN14	0	0	0	1
rno-miR-539-5p	MIMAT0003176	Capn6	0	0	1	0
rno-miR-539-5p	MIMAT0003176	Capn7	0	0	0	1
rno-miR-539-5p	MIMAT0003176	Caprin1	0	0	1	1
rno-miR-539-5p	MIMAT0003176	Caps2	0	0	1	0
rno-miR-539-5p	MIMAT0003176	Capza1	0	0	1	0
rno-miR-539-5p	MIMAT0003176	Capsl	0	0	1	0
rno-miR-539-5p	MIMAT0003176	Capza2	0	0	1	1
rno-miR-539-5p	MIMAT0003176	Car13	0	0	1	0
rno-miR-539-5p	MIMAT0003176	Car4	0	0	1	0
rno-miR-539-5p	MIMAT0003176	Car2	0	0	1	0
rno-miR-539-5p	MIMAT0003176	Car5b	1	0	1	0
rno-miR-539-5p	MIMAT0003176	Cars	0	0	1	0
rno-miR-539-5p	MIMAT0003176	Cartpt	0	0	1	0
rno-miR-539-5p	MIMAT0003176	CASC10	0	0	0	1
rno-miR-539-5p	MIMAT0003176	Casc3	0	0	1	0
rno-miR-539-5p	MIMAT0003176	Casc4	0	0	1	1
rno-miR-539-5p	MIMAT0003176	CASC5	0	0	0	1
rno-miR-539-5p	MIMAT0003176	Casp2	0	0	1	1
rno-miR-539-5p	MIMAT0003176	Casc5	0	0	1	0
rno-miR-539-5p	MIMAT0003176	Casp7	0	0	1	0
rno-miR-539-5p	MIMAT0003176	Casp8ap2	0	0	1	0
rno-miR-539-5p	MIMAT0003176	Casp8	0	0	1	0
rno-miR-539-5p	MIMAT0003176	Casp9	0	0	1	1
rno-miR-539-5p	MIMAT0003176	Casq2	0	0	1	0
rno-miR-539-5p	MIMAT0003176	Cav2	0	0	1	0
rno-miR-539-5p	MIMAT0003176	Cav1	0	0	1	1
rno-miR-539-5p	MIMAT0003176	Cbfb	0	0	1	0
rno-miR-539-5p	MIMAT0003176	Cbfa2t3	0	0	1	1
rno-miR-539-5p	MIMAT0003176	Cblb	0	0	1	1
rno-miR-539-5p	MIMAT0003176	Cbl	0	0	0	1
rno-miR-539-5p	MIMAT0003176	Cbll1	0	0	1	1
rno-miR-539-5p	MIMAT0003176	Cbln4	0	0	1	0
rno-miR-539-5p	MIMAT0003176	Cbln1	0	0	1	0
rno-miR-539-5p	MIMAT0003176	Cbln2	0	0	1	1
rno-miR-539-5p	MIMAT0003176	Cbr4	0	0	0	1
rno-miR-539-5p	MIMAT0003176	Cbr3	0	0	1	0
rno-miR-539-5p	MIMAT0003176	Cbwd1	0	0	1	0
rno-miR-539-5p	MIMAT0003176	Cbx3	0	0	1	1
rno-miR-539-5p	MIMAT0003176	Cbx5	0	0	1	1
rno-miR-539-5p	MIMAT0003176	Ccar1	0	0	1	0
rno-miR-539-5p	MIMAT0003176	Cbx7	0	0	1	1
rno-miR-539-5p	MIMAT0003176	Cc2d1b	0	0	0	1
rno-miR-539-5p	MIMAT0003176	Cc2d2b	0	0	0	1
rno-miR-539-5p	MIMAT0003176	Ccar2	0	0	0	1
rno-miR-539-5p	MIMAT0003176	Ccbe1	0	0	0	1
rno-miR-539-5p	MIMAT0003176	Ccdc103	0	0	0	1
rno-miR-539-5p	MIMAT0003176	Ccdc107	0	0	1	1
rno-miR-539-5p	MIMAT0003176	CCDC109B	0	0	0	1
rno-miR-539-5p	MIMAT0003176	Ccdc11	0	0	1	0
rno-miR-539-5p	MIMAT0003176	Ccdc109b	0	0	1	0
rno-miR-539-5p	MIMAT0003176	Ccdc117	1	0	1	1
rno-miR-539-5p	MIMAT0003176	Ccdc124	0	0	1	0
rno-miR-539-5p	MIMAT0003176	CCDC132	0	0	0	1
rno-miR-539-5p	MIMAT0003176	Ccdc126	0	0	1	1
rno-miR-539-5p	MIMAT0003176	Ccdc134	0	0	0	1
rno-miR-539-5p	MIMAT0003176	Ccdc132	0	0	1	0
rno-miR-539-5p	MIMAT0003176	Ccdc136	0	0	1	0
rno-miR-539-5p	MIMAT0003176	Ccdc137	0	0	1	0
rno-miR-539-5p	MIMAT0003176	Ccdc138	0	0	1	0
rno-miR-539-5p	MIMAT0003176	CCDC140	0	0	0	1
rno-miR-539-5p	MIMAT0003176	Ccdc141	0	0	1	1
rno-miR-539-5p	MIMAT0003176	Ccdc147	0	0	1	1
rno-miR-539-5p	MIMAT0003176	Ccdc17	0	0	1	0
rno-miR-539-5p	MIMAT0003176	Ccdc152	0	0	0	1
rno-miR-539-5p	MIMAT0003176	Ccdc169	0	0	1	0
rno-miR-539-5p	MIMAT0003176	Ccdc171	0	0	0	1
rno-miR-539-5p	MIMAT0003176	Ccdc174	0	0	0	1
rno-miR-539-5p	MIMAT0003176	Ccdc180	0	0	1	1
rno-miR-539-5p	MIMAT0003176	Ccdc22	0	0	1	0
rno-miR-539-5p	MIMAT0003176	Ccdc28b	0	0	0	1
rno-miR-539-5p	MIMAT0003176	Ccdc25	0	0	1	1
rno-miR-539-5p	MIMAT0003176	Ccdc32	0	0	1	0
rno-miR-539-5p	MIMAT0003176	Ccdc3	0	0	1	1
rno-miR-539-5p	MIMAT0003176	Ccdc40	0	0	1	1
rno-miR-539-5p	MIMAT0003176	Ccdc34	0	0	1	0
rno-miR-539-5p	MIMAT0003176	CCDC41	0	0	0	1
rno-miR-539-5p	MIMAT0003176	Ccdc47	0	0	1	1
rno-miR-539-5p	MIMAT0003176	Ccdc43	0	0	1	1
rno-miR-539-5p	MIMAT0003176	Ccdc59	0	0	0	1
rno-miR-539-5p	MIMAT0003176	Ccdc50	0	0	0	1
rno-miR-539-5p	MIMAT0003176	Ccdc58	0	0	1	1
rno-miR-539-5p	MIMAT0003176	Ccdc62	0	0	1	0
rno-miR-539-5p	MIMAT0003176	Ccdc6	0	0	1	1
rno-miR-539-5p	MIMAT0003176	Ccdc64b	0	0	1	0
rno-miR-539-5p	MIMAT0003176	CCDC64B	0	0	0	1
rno-miR-539-5p	MIMAT0003176	Ccdc66	0	0	0	1
rno-miR-539-5p	MIMAT0003176	Ccdc71l	0	0	1	1
rno-miR-539-5p	MIMAT0003176	Ccdc74a	0	0	1	0
rno-miR-539-5p	MIMAT0003176	Ccdc82	0	0	1	0
rno-miR-539-5p	MIMAT0003176	Ccdc80	0	0	1	1
rno-miR-539-5p	MIMAT0003176	Ccdc85c	0	0	1	0
rno-miR-539-5p	MIMAT0003176	Ccdc85a	0	0	0	1
rno-miR-539-5p	MIMAT0003176	Ccdc88a	0	0	1	1
rno-miR-539-5p	MIMAT0003176	Ccdc89	0	0	0	1
rno-miR-539-5p	MIMAT0003176	Ccdc92	0	0	1	0
rno-miR-539-5p	MIMAT0003176	Ccdc91	0	0	1	1
rno-miR-539-5p	MIMAT0003176	Ccdc97	0	0	1	0
rno-miR-539-5p	MIMAT0003176	Ccdc93	0	0	1	1
rno-miR-539-5p	MIMAT0003176	Ccl2	1	0	1	1
rno-miR-539-5p	MIMAT0003176	Cckar	0	0	0	1
rno-miR-539-5p	MIMAT0003176	Ccl20	0	0	1	0
rno-miR-539-5p	MIMAT0003176	Ccl22	0	0	1	0
rno-miR-539-5p	MIMAT0003176	Ccl25	0	0	1	0
rno-miR-539-5p	MIMAT0003176	Ccl24	0	0	1	1
rno-miR-539-5p	MIMAT0003176	Ccm2l	0	0	0	1
rno-miR-539-5p	MIMAT0003176	Ccl28	1	0	1	1
rno-miR-539-5p	MIMAT0003176	Ccnd1	0	0	1	0
rno-miR-539-5p	MIMAT0003176	Ccnc	0	0	1	0
rno-miR-539-5p	MIMAT0003176	Ccnd2	0	0	0	1
rno-miR-539-5p	MIMAT0003176	Ccndbp1	0	0	1	0
rno-miR-539-5p	MIMAT0003176	Ccne2	0	0	1	0
rno-miR-539-5p	MIMAT0003176	Ccnf	0	0	1	0
rno-miR-539-5p	MIMAT0003176	Ccng1	0	0	1	0
rno-miR-539-5p	MIMAT0003176	Ccng2	0	0	1	1
rno-miR-539-5p	MIMAT0003176	Ccni	0	0	1	0
rno-miR-539-5p	MIMAT0003176	Ccnjl	0	0	1	0
rno-miR-539-5p	MIMAT0003176	Ccnj	0	0	1	0
rno-miR-539-5p	MIMAT0003176	Ccnl1	0	0	1	0
rno-miR-539-5p	MIMAT0003176	Ccnl2	0	0	1	0
rno-miR-539-5p	MIMAT0003176	Ccno	0	0	0	1
rno-miR-539-5p	MIMAT0003176	Ccnt1	0	0	0	1
rno-miR-539-5p	MIMAT0003176	Ccnt2	0	0	1	0
rno-miR-539-5p	MIMAT0003176	Ccnyl1	0	0	1	1
rno-miR-539-5p	MIMAT0003176	Ccp110	0	0	1	0
rno-miR-539-5p	MIMAT0003176	Ccr10	0	0	1	0
rno-miR-539-5p	MIMAT0003176	Ccpg1	0	0	1	0
rno-miR-539-5p	MIMAT0003176	Ccr5	0	0	1	1
rno-miR-539-5p	MIMAT0003176	Ccr7	0	0	0	1
rno-miR-539-5p	MIMAT0003176	Ccser1	0	0	0	1
rno-miR-539-5p	MIMAT0003176	Ccr9	0	0	0	1
rno-miR-539-5p	MIMAT0003176	Ccser2	0	0	0	1
rno-miR-539-5p	MIMAT0003176	Cct2	1	0	1	1
rno-miR-539-5p	MIMAT0003176	Cct6a	0	0	1	0
rno-miR-539-5p	MIMAT0003176	Cd160	0	0	0	1
rno-miR-539-5p	MIMAT0003176	Cct8	0	0	1	0
rno-miR-539-5p	MIMAT0003176	Cd163	0	0	1	0
rno-miR-539-5p	MIMAT0003176	Cd164	0	0	1	1
rno-miR-539-5p	MIMAT0003176	Cd177	0	0	1	1
rno-miR-539-5p	MIMAT0003176	Cd200	0	0	1	0
rno-miR-539-5p	MIMAT0003176	Cd180	0	0	0	1
rno-miR-539-5p	MIMAT0003176	Cd1d1	0	0	1	0
rno-miR-539-5p	MIMAT0003176	Cd209a	0	0	1	0
rno-miR-539-5p	MIMAT0003176	Cd22	0	0	1	0
rno-miR-539-5p	MIMAT0003176	Cd226	0	0	1	0
rno-miR-539-5p	MIMAT0003176	Cd24	0	0	1	0
rno-miR-539-5p	MIMAT0003176	Cd244	0	0	1	0
rno-miR-539-5p	MIMAT0003176	Cd247	0	0	1	0
rno-miR-539-5p	MIMAT0003176	Cd248	0	0	0	1
rno-miR-539-5p	MIMAT0003176	Cd27	0	0	1	0
rno-miR-539-5p	MIMAT0003176	Cd276	0	0	1	0
rno-miR-539-5p	MIMAT0003176	Cd300ld	0	0	1	0
rno-miR-539-5p	MIMAT0003176	Cd302	0	0	1	0
rno-miR-539-5p	MIMAT0003176	Cd33	0	0	1	0
rno-miR-539-5p	MIMAT0003176	Cd36	0	0	1	0
rno-miR-539-5p	MIMAT0003176	Cd38	0	0	1	0
rno-miR-539-5p	MIMAT0003176	Cd3d	0	0	1	1
rno-miR-539-5p	MIMAT0003176	Cd3e	0	0	1	1
rno-miR-539-5p	MIMAT0003176	Cd53	1	0	1	1
rno-miR-539-5p	MIMAT0003176	Cd4	0	0	1	1
rno-miR-539-5p	MIMAT0003176	Cd44	0	0	1	1
rno-miR-539-5p	MIMAT0003176	Cd47	0	0	0	1
rno-miR-539-5p	MIMAT0003176	Cd5	0	0	1	1
rno-miR-539-5p	MIMAT0003176	Cd70	0	0	1	0
rno-miR-539-5p	MIMAT0003176	Cd55	0	0	1	0
rno-miR-539-5p	MIMAT0003176	Cd5l	0	0	1	0
rno-miR-539-5p	MIMAT0003176	Cd82	0	0	1	0
rno-miR-539-5p	MIMAT0003176	Cd83	0	0	1	0
rno-miR-539-5p	MIMAT0003176	Cd84	0	0	0	1
rno-miR-539-5p	MIMAT0003176	Cd8a	0	0	1	1
rno-miR-539-5p	MIMAT0003176	Cd8b	0	0	1	0
rno-miR-539-5p	MIMAT0003176	Cd99l2	0	0	1	0
rno-miR-539-5p	MIMAT0003176	Cd93	0	0	1	1
rno-miR-539-5p	MIMAT0003176	Cdc14a	0	0	1	0
rno-miR-539-5p	MIMAT0003176	Cdan1	0	0	1	0
rno-miR-539-5p	MIMAT0003176	Cdc14b	0	0	1	0
rno-miR-539-5p	MIMAT0003176	Cdc23	0	0	1	0
rno-miR-539-5p	MIMAT0003176	Cdc25a	0	0	1	1
rno-miR-539-5p	MIMAT0003176	Cdc27	0	0	1	0
rno-miR-539-5p	MIMAT0003176	Cdc37l1	0	0	1	0
rno-miR-539-5p	MIMAT0003176	Cdc37	0	0	1	0
rno-miR-539-5p	MIMAT0003176	Cdc40	0	0	1	1
rno-miR-539-5p	MIMAT0003176	Cdc42bpa	0	0	0	1
rno-miR-539-5p	MIMAT0003176	Cdc42ep4	0	0	0	1
rno-miR-539-5p	MIMAT0003176	Cdc42bpg	0	0	1	0
rno-miR-539-5p	MIMAT0003176	Cdc42se1	0	0	1	1
rno-miR-539-5p	MIMAT0003176	Cdc42se2	1	0	1	1
rno-miR-539-5p	MIMAT0003176	Cdc6	0	0	0	1
rno-miR-539-5p	MIMAT0003176	Cdc45	0	0	1	0
rno-miR-539-5p	MIMAT0003176	Cdc5l	0	0	1	1
rno-miR-539-5p	MIMAT0003176	Cdc73	0	0	1	1
rno-miR-539-5p	MIMAT0003176	Cdc7	0	0	1	1
rno-miR-539-5p	MIMAT0003176	Cdh17	0	0	1	0
rno-miR-539-5p	MIMAT0003176	Cdca2	0	0	1	1
rno-miR-539-5p	MIMAT0003176	Cdca7l	1	0	1	1
rno-miR-539-5p	MIMAT0003176	Cdh1	0	0	1	0
rno-miR-539-5p	MIMAT0003176	Cdh11	0	0	1	1
rno-miR-539-5p	MIMAT0003176	Cdh3	0	0	1	1
rno-miR-539-5p	MIMAT0003176	Cdh2	0	0	1	1
rno-miR-539-5p	MIMAT0003176	Cdh7	0	0	0	1
rno-miR-539-5p	MIMAT0003176	Cdh4	0	0	1	0
rno-miR-539-5p	MIMAT0003176	Cdh6	0	0	1	1
rno-miR-539-5p	MIMAT0003176	Cdhr1	0	0	1	1
rno-miR-539-5p	MIMAT0003176	Cdh8	0	0	0	1
rno-miR-539-5p	MIMAT0003176	Cdhr4	0	0	0	1
rno-miR-539-5p	MIMAT0003176	Cdipt	0	0	1	1
rno-miR-539-5p	MIMAT0003176	Cdip1	0	0	1	1
rno-miR-539-5p	MIMAT0003176	Cdk17	0	0	1	0
rno-miR-539-5p	MIMAT0003176	Cdk12	0	0	1	1
rno-miR-539-5p	MIMAT0003176	Cdk14	0	0	1	0
rno-miR-539-5p	MIMAT0003176	CDK15	0	0	0	1
rno-miR-539-5p	MIMAT0003176	Cdk19	0	0	1	1
rno-miR-539-5p	MIMAT0003176	Cdk2	0	0	1	0
rno-miR-539-5p	MIMAT0003176	Cdk5r2	0	0	0	1
rno-miR-539-5p	MIMAT0003176	Cdk4	0	0	1	0
rno-miR-539-5p	MIMAT0003176	Cdk5rap1	0	0	1	1
rno-miR-539-5p	MIMAT0003176	Cdk9	0	0	1	0
rno-miR-539-5p	MIMAT0003176	Cdkl2	0	0	0	1
rno-miR-539-5p	MIMAT0003176	Cdkal1	0	0	1	1
rno-miR-539-5p	MIMAT0003176	Cdkn2a	0	0	1	0
rno-miR-539-5p	MIMAT0003176	Cdkn1b	0	0	1	0
rno-miR-539-5p	MIMAT0003176	Cdkn2aip	0	0	1	1
rno-miR-539-5p	MIMAT0003176	Cdkn2aipnl	0	0	1	0
rno-miR-539-5p	MIMAT0003176	Cdkn2c	0	0	0	1
rno-miR-539-5p	MIMAT0003176	Cdkn2b	0	0	1	0
rno-miR-539-5p	MIMAT0003176	Cdkn2d	0	0	1	0
rno-miR-539-5p	MIMAT0003176	Cdnf	0	0	0	1
rno-miR-539-5p	MIMAT0003176	Cdon	0	0	1	1
rno-miR-539-5p	MIMAT0003176	Cdr1	0	0	0	1
rno-miR-539-5p	MIMAT0003176	Cds2	0	0	0	1
rno-miR-539-5p	MIMAT0003176	Cds1	0	0	1	1
rno-miR-539-5p	MIMAT0003176	Cdx2	0	0	0	1
rno-miR-539-5p	MIMAT0003176	Cdsn	0	0	0	1
rno-miR-539-5p	MIMAT0003176	Cdx4	0	0	1	1
rno-miR-539-5p	MIMAT0003176	Cdyl2	0	0	0	1
rno-miR-539-5p	MIMAT0003176	Ceacam15	0	0	1	0
rno-miR-539-5p	MIMAT0003176	Ceacam1	0	0	1	1
rno-miR-539-5p	MIMAT0003176	Cebpg	0	0	1	0
rno-miR-539-5p	MIMAT0003176	Ceacam3	0	0	1	0
rno-miR-539-5p	MIMAT0003176	Cebpz	0	0	1	0
rno-miR-539-5p	MIMAT0003176	Celf1	0	0	0	1
rno-miR-539-5p	MIMAT0003176	Celf2	0	0	0	1
rno-miR-539-5p	MIMAT0003176	Celf3	0	0	1	0
rno-miR-539-5p	MIMAT0003176	Celf4	0	0	1	0
rno-miR-539-5p	MIMAT0003176	Celf5	0	0	1	0
rno-miR-539-5p	MIMAT0003176	Celsr2	0	0	0	1
rno-miR-539-5p	MIMAT0003176	Celsr3	0	0	1	0
rno-miR-539-5p	MIMAT0003176	Cenpa	0	0	1	0
rno-miR-539-5p	MIMAT0003176	Cenpb	0	0	1	1
rno-miR-539-5p	MIMAT0003176	CENPBD1	0	0	0	1
rno-miR-539-5p	MIMAT0003176	Cenpl	0	0	1	1
rno-miR-539-5p	MIMAT0003176	Cenpf	0	0	0	1
rno-miR-539-5p	MIMAT0003176	Cenpn	0	0	1	0
rno-miR-539-5p	MIMAT0003176	Cenpq	0	0	0	1
rno-miR-539-5p	MIMAT0003176	Cenpo	0	0	0	1
rno-miR-539-5p	MIMAT0003176	Cenpw	0	0	1	0
rno-miR-539-5p	MIMAT0003176	Cep128	0	0	0	1
rno-miR-539-5p	MIMAT0003176	Cep164	0	0	1	1
rno-miR-539-5p	MIMAT0003176	Cep170b	0	0	0	1
rno-miR-539-5p	MIMAT0003176	Cep44	0	0	1	0
rno-miR-539-5p	MIMAT0003176	Cep350	0	0	1	0
rno-miR-539-5p	MIMAT0003176	Cep63	0	0	1	1
rno-miR-539-5p	MIMAT0003176	Cep68	0	0	1	1
rno-miR-539-5p	MIMAT0003176	Cept1	0	0	1	1
rno-miR-539-5p	MIMAT0003176	Cep85	0	0	1	0
rno-miR-539-5p	MIMAT0003176	Cep85l	0	0	0	1
rno-miR-539-5p	MIMAT0003176	Cer1	0	0	1	0
rno-miR-539-5p	MIMAT0003176	Cerk	0	0	1	0
rno-miR-539-5p	MIMAT0003176	Cercam	0	0	1	0
rno-miR-539-5p	MIMAT0003176	Cerkl	0	0	0	1
rno-miR-539-5p	MIMAT0003176	Cers2	0	0	1	0
rno-miR-539-5p	MIMAT0003176	Cers3	0	0	1	1
rno-miR-539-5p	MIMAT0003176	Cers6	0	0	1	0
rno-miR-539-5p	MIMAT0003176	Ces2e	0	0	1	0
rno-miR-539-5p	MIMAT0003176	Ces2a	0	0	1	0
rno-miR-539-5p	MIMAT0003176	Ces2j	0	0	1	0
rno-miR-539-5p	MIMAT0003176	Ces4a	0	0	0	1
rno-miR-539-5p	MIMAT0003176	Ces5a	0	0	1	1
rno-miR-539-5p	MIMAT0003176	Cfap52	1	0	0	0
rno-miR-539-5p	MIMAT0003176	Cflar	0	0	1	0
rno-miR-539-5p	MIMAT0003176	Cfl2	1	0	1	1
rno-miR-539-5p	MIMAT0003176	Cggbp1	0	0	1	1
rno-miR-539-5p	MIMAT0003176	Cftr	0	0	1	0
rno-miR-539-5p	MIMAT0003176	Cgm4	0	0	1	0
rno-miR-539-5p	MIMAT0003176	Cgrrf1	0	0	0	1
rno-miR-539-5p	MIMAT0003176	Cgn	0	0	1	1
rno-miR-539-5p	MIMAT0003176	Chchd3	0	0	0	1
rno-miR-539-5p	MIMAT0003176	Chac2	0	0	1	0
rno-miR-539-5p	MIMAT0003176	Chchd4	0	0	1	0
rno-miR-539-5p	MIMAT0003176	Chd2	0	0	0	1
rno-miR-539-5p	MIMAT0003176	Chd4	0	0	1	0
rno-miR-539-5p	MIMAT0003176	Chd6	0	0	1	0
rno-miR-539-5p	MIMAT0003176	Chd9	0	0	1	1
rno-miR-539-5p	MIMAT0003176	Chdh	0	0	1	0
rno-miR-539-5p	MIMAT0003176	Cherp	1	0	1	1
rno-miR-539-5p	MIMAT0003176	Chek1	0	0	1	1
rno-miR-539-5p	MIMAT0003176	Chic2	0	0	1	1
rno-miR-539-5p	MIMAT0003176	Chfr	0	0	1	0
rno-miR-539-5p	MIMAT0003176	Chic1	0	0	0	1
rno-miR-539-5p	MIMAT0003176	Chkb	0	0	1	1
rno-miR-539-5p	MIMAT0003176	Chml	0	0	0	1
rno-miR-539-5p	MIMAT0003176	Chl1	0	0	0	1
rno-miR-539-5p	MIMAT0003176	Chm	0	0	1	0
rno-miR-539-5p	MIMAT0003176	Chmp1b	0	0	1	0
rno-miR-539-5p	MIMAT0003176	Chmp3	0	0	0	1
rno-miR-539-5p	MIMAT0003176	Chmp4b	0	0	0	1
rno-miR-539-5p	MIMAT0003176	Chn1	0	0	1	1
rno-miR-539-5p	MIMAT0003176	Chn2	0	0	1	1
rno-miR-539-5p	MIMAT0003176	Chpt1	0	0	0	1
rno-miR-539-5p	MIMAT0003176	Chordc1	0	0	1	0
rno-miR-539-5p	MIMAT0003176	Chp1	0	0	1	0
rno-miR-539-5p	MIMAT0003176	Chrdl1	0	0	1	1
rno-miR-539-5p	MIMAT0003176	CHRFAM7A	0	0	0	1
rno-miR-539-5p	MIMAT0003176	Chrm3	0	0	1	0
rno-miR-539-5p	MIMAT0003176	Chrm2	0	0	0	1
rno-miR-539-5p	MIMAT0003176	Chrna3	0	0	0	1
rno-miR-539-5p	MIMAT0003176	Chrna4	0	0	1	1
rno-miR-539-5p	MIMAT0003176	Chrna7	0	0	0	1
rno-miR-539-5p	MIMAT0003176	Chrnb2	0	0	0	1
rno-miR-539-5p	MIMAT0003176	Chrna9	0	0	1	0
rno-miR-539-5p	MIMAT0003176	Chrnb3	0	0	1	1
rno-miR-539-5p	MIMAT0003176	Chst10	0	0	1	0
rno-miR-539-5p	MIMAT0003176	Chst11	0	0	0	1
rno-miR-539-5p	MIMAT0003176	Chst1	0	0	1	0
rno-miR-539-5p	MIMAT0003176	Chst13	0	0	0	1
rno-miR-539-5p	MIMAT0003176	Chst2	0	0	1	1
rno-miR-539-5p	MIMAT0003176	Chst3	0	0	0	1
rno-miR-539-5p	MIMAT0003176	Chst9	0	0	1	0
rno-miR-539-5p	MIMAT0003176	Chst5	0	0	1	0
rno-miR-539-5p	MIMAT0003176	Chsy1	0	0	1	1
rno-miR-539-5p	MIMAT0003176	Chsy3	0	0	1	1
rno-miR-539-5p	MIMAT0003176	Ciapin1	0	0	1	1
rno-miR-539-5p	MIMAT0003176	Chtf8	0	0	1	1
rno-miR-539-5p	MIMAT0003176	Chuk	1	0	1	1
rno-miR-539-5p	MIMAT0003176	Churc1	0	0	0	1
rno-miR-539-5p	MIMAT0003176	CHURC1-FNTB	0	0	0	1
rno-miR-539-5p	MIMAT0003176	Cib2	0	0	1	1
rno-miR-539-5p	MIMAT0003176	Cisd2	0	0	1	0
rno-miR-539-5p	MIMAT0003176	Cinp	0	0	1	0
rno-miR-539-5p	MIMAT0003176	CIRH1A	0	0	0	1
rno-miR-539-5p	MIMAT0003176	Cish	0	0	1	1
rno-miR-539-5p	MIMAT0003176	Cited2	0	0	1	1
rno-miR-539-5p	MIMAT0003176	Clasp1	0	0	1	0
rno-miR-539-5p	MIMAT0003176	Ckap5	0	0	0	1
rno-miR-539-5p	MIMAT0003176	Cks1b	0	0	1	0
rno-miR-539-5p	MIMAT0003176	Clasp2	1	0	1	1
rno-miR-539-5p	MIMAT0003176	Clca2	0	0	1	1
rno-miR-539-5p	MIMAT0003176	Clcf1	0	0	1	0
rno-miR-539-5p	MIMAT0003176	Clca5	0	0	1	0
rno-miR-539-5p	MIMAT0003176	Clcc1	0	0	1	0
rno-miR-539-5p	MIMAT0003176	Clcn3	0	0	1	1
rno-miR-539-5p	MIMAT0003176	Clcn4	0	0	1	1
rno-miR-539-5p	MIMAT0003176	Cldn1	0	0	1	0
rno-miR-539-5p	MIMAT0003176	Clcn5	0	0	0	1
rno-miR-539-5p	MIMAT0003176	Clcn6	0	0	1	1
rno-miR-539-5p	MIMAT0003176	Cldn12	0	0	1	1
rno-miR-539-5p	MIMAT0003176	Cldn11	0	0	1	0
rno-miR-539-5p	MIMAT0003176	Cldn18	0	0	1	0
rno-miR-539-5p	MIMAT0003176	Cldn2	0	0	1	1
rno-miR-539-5p	MIMAT0003176	Cldn19	0	0	1	0
rno-miR-539-5p	MIMAT0003176	Cldn22	0	0	1	1
rno-miR-539-5p	MIMAT0003176	Cldn6	0	0	1	1
rno-miR-539-5p	MIMAT0003176	Cldn23	1	0	1	1
rno-miR-539-5p	MIMAT0003176	Cldn3	0	0	1	0
rno-miR-539-5p	MIMAT0003176	Cldn4	0	0	1	1
rno-miR-539-5p	MIMAT0003176	Clec14a	0	0	1	1
rno-miR-539-5p	MIMAT0003176	Cldn8	0	0	1	1
rno-miR-539-5p	MIMAT0003176	Cldnd1	0	0	1	0
rno-miR-539-5p	MIMAT0003176	Clec12b	0	0	1	0
rno-miR-539-5p	MIMAT0003176	Clec16a	0	0	1	1
rno-miR-539-5p	MIMAT0003176	Clec4a1	0	0	1	0
rno-miR-539-5p	MIMAT0003176	Clec1a	0	0	1	1
rno-miR-539-5p	MIMAT0003176	Clec1b	0	0	0	1
rno-miR-539-5p	MIMAT0003176	Clec2h	0	0	1	0
rno-miR-539-5p	MIMAT0003176	Clec4d	0	0	0	1
rno-miR-539-5p	MIMAT0003176	Clec9a	0	0	1	0
rno-miR-539-5p	MIMAT0003176	Clic4	0	0	0	1
rno-miR-539-5p	MIMAT0003176	Clic5	1	0	1	1
rno-miR-539-5p	MIMAT0003176	Clic6	0	0	0	1
rno-miR-539-5p	MIMAT0003176	Clk3	0	0	1	0
rno-miR-539-5p	MIMAT0003176	Clint1	0	0	0	1
rno-miR-539-5p	MIMAT0003176	Clmn	0	0	0	1
rno-miR-539-5p	MIMAT0003176	Clmp	0	0	1	1
rno-miR-539-5p	MIMAT0003176	Cln5	0	0	1	0
rno-miR-539-5p	MIMAT0003176	Clptm1l	1	0	1	1
rno-miR-539-5p	MIMAT0003176	Clns1a	1	0	1	1
rno-miR-539-5p	MIMAT0003176	Clstn2	0	0	0	1
rno-miR-539-5p	MIMAT0003176	Clrn1	1	0	1	1
rno-miR-539-5p	MIMAT0003176	Clrn3	0	0	1	0
rno-miR-539-5p	MIMAT0003176	Clspn	0	0	1	0
rno-miR-539-5p	MIMAT0003176	Cltb	0	0	1	1
rno-miR-539-5p	MIMAT0003176	Cltc	0	0	1	0
rno-miR-539-5p	MIMAT0003176	Cluh	1	0	1	1
rno-miR-539-5p	MIMAT0003176	Clu	0	0	0	1
rno-miR-539-5p	MIMAT0003176	Clvs1	0	0	1	0
rno-miR-539-5p	MIMAT0003176	Clybl	0	0	0	1
rno-miR-539-5p	MIMAT0003176	Clvs2	0	0	1	1
rno-miR-539-5p	MIMAT0003176	Cmc1	0	0	0	1
rno-miR-539-5p	MIMAT0003176	Cmas	0	0	1	0
rno-miR-539-5p	MIMAT0003176	Cmpk1	0	0	1	0
rno-miR-539-5p	MIMAT0003176	Cmpk2	0	0	1	0
rno-miR-539-5p	MIMAT0003176	Cmtm2a	1	0	1	0
rno-miR-539-5p	MIMAT0003176	Cmtm4	0	0	0	1
rno-miR-539-5p	MIMAT0003176	Cmtr1	0	0	1	0
rno-miR-539-5p	MIMAT0003176	Cmtr2	0	0	1	0
rno-miR-539-5p	MIMAT0003176	Cnbp	0	0	1	0
rno-miR-539-5p	MIMAT0003176	Cndp1	0	0	1	0
rno-miR-539-5p	MIMAT0003176	Cndp2	0	0	1	1
rno-miR-539-5p	MIMAT0003176	Cnga3	0	0	0	1
rno-miR-539-5p	MIMAT0003176	Cnih4	0	0	1	1
rno-miR-539-5p	MIMAT0003176	Cnih1	0	0	0	1
rno-miR-539-5p	MIMAT0003176	Cnksr2	0	0	1	1
rno-miR-539-5p	MIMAT0003176	Cnnm2	0	0	0	1
rno-miR-539-5p	MIMAT0003176	Cnksr3	0	0	0	1
rno-miR-539-5p	MIMAT0003176	Cnn3	0	0	1	1
rno-miR-539-5p	MIMAT0003176	Cnot2	0	0	0	1
rno-miR-539-5p	MIMAT0003176	Cnot1	0	0	0	1
rno-miR-539-5p	MIMAT0003176	Cnot3	0	0	1	0
rno-miR-539-5p	MIMAT0003176	Cnot4	0	0	1	0
rno-miR-539-5p	MIMAT0003176	Cnot6	0	0	0	1
rno-miR-539-5p	MIMAT0003176	Cnot6l	0	0	1	1
rno-miR-539-5p	MIMAT0003176	Cnot7	0	0	1	0
rno-miR-539-5p	MIMAT0003176	Cnpy1	0	0	1	1
rno-miR-539-5p	MIMAT0003176	Cnppd1	0	0	0	1
rno-miR-539-5p	MIMAT0003176	Cnr1	0	0	1	0
rno-miR-539-5p	MIMAT0003176	Cnrip1	0	0	1	1
rno-miR-539-5p	MIMAT0003176	Cnr2	0	0	1	0
rno-miR-539-5p	MIMAT0003176	CNTD2	0	0	0	1
rno-miR-539-5p	MIMAT0003176	Cntn1	0	0	0	1
rno-miR-539-5p	MIMAT0003176	Cntf	0	0	1	1
rno-miR-539-5p	MIMAT0003176	Cntn3	0	0	1	1
rno-miR-539-5p	MIMAT0003176	Cntn2	0	0	0	1
rno-miR-539-5p	MIMAT0003176	Cntn4	0	0	1	0
rno-miR-539-5p	MIMAT0003176	Cntrl	0	0	1	0
rno-miR-539-5p	MIMAT0003176	Cntnap2	0	0	0	1
rno-miR-539-5p	MIMAT0003176	Coa4	0	0	0	1
rno-miR-539-5p	MIMAT0003176	Coa5	0	0	1	1
rno-miR-539-5p	MIMAT0003176	Cobl	0	0	1	1
rno-miR-539-5p	MIMAT0003176	Cog6	0	0	1	1
rno-miR-539-5p	MIMAT0003176	Cobll1	0	0	1	0
rno-miR-539-5p	MIMAT0003176	Cog3	0	0	0	1
rno-miR-539-5p	MIMAT0003176	Coil	0	0	1	0
rno-miR-539-5p	MIMAT0003176	Col11a1	1	0	0	1
rno-miR-539-5p	MIMAT0003176	Col10a1	0	0	1	0
rno-miR-539-5p	MIMAT0003176	Col12a1	0	0	1	1
rno-miR-539-5p	MIMAT0003176	Col1a2	0	0	1	0
rno-miR-539-5p	MIMAT0003176	Col19a1	0	0	0	1
rno-miR-539-5p	MIMAT0003176	Col1a1	0	0	1	0
rno-miR-539-5p	MIMAT0003176	Col25a1	0	0	0	1
rno-miR-539-5p	MIMAT0003176	Col3a1	0	0	1	0
rno-miR-539-5p	MIMAT0003176	Col4a1	0	0	1	1
rno-miR-539-5p	MIMAT0003176	Col4a3	0	0	0	1
rno-miR-539-5p	MIMAT0003176	Col4a4	0	0	0	1
rno-miR-539-5p	MIMAT0003176	Col4a3bp	0	0	1	0
rno-miR-539-5p	MIMAT0003176	Col4a5	0	0	1	0
rno-miR-539-5p	MIMAT0003176	Col4a6	0	0	1	0
rno-miR-539-5p	MIMAT0003176	Col5a1	0	0	0	1
rno-miR-539-5p	MIMAT0003176	Col6a1	0	0	1	0
rno-miR-539-5p	MIMAT0003176	Col6a2	0	0	1	0
rno-miR-539-5p	MIMAT0003176	Col6a3	0	0	1	1
rno-miR-539-5p	MIMAT0003176	Col8a1	0	0	0	1
rno-miR-539-5p	MIMAT0003176	Col9a1	0	0	1	1
rno-miR-539-5p	MIMAT0003176	Col8a2	0	0	1	0
rno-miR-539-5p	MIMAT0003176	Col9a2	0	0	1	1
rno-miR-539-5p	MIMAT0003176	Colec12	0	0	1	1
rno-miR-539-5p	MIMAT0003176	COLCA1	0	0	0	1
rno-miR-539-5p	MIMAT0003176	Colec10	0	0	1	1
rno-miR-539-5p	MIMAT0003176	Commd8	0	0	1	1
rno-miR-539-5p	MIMAT0003176	Commd1	0	0	1	0
rno-miR-539-5p	MIMAT0003176	Commd2	0	0	1	0
rno-miR-539-5p	MIMAT0003176	Commd9	0	0	0	1
rno-miR-539-5p	MIMAT0003176	Copg1	0	0	1	1
rno-miR-539-5p	MIMAT0003176	Copa	0	0	1	0
rno-miR-539-5p	MIMAT0003176	Cops2	0	0	1	1
rno-miR-539-5p	MIMAT0003176	Cops7b	0	0	1	0
rno-miR-539-5p	MIMAT0003176	Cops6	0	0	0	1
rno-miR-539-5p	MIMAT0003176	Cops7a	0	0	1	0
rno-miR-539-5p	MIMAT0003176	Cops8	0	0	1	0
rno-miR-539-5p	MIMAT0003176	Coq10a	1	0	1	1
rno-miR-539-5p	MIMAT0003176	Coq2	0	0	1	0
rno-miR-539-5p	MIMAT0003176	Coro1c	0	0	1	0
rno-miR-539-5p	MIMAT0003176	Coq4	0	0	1	0
rno-miR-539-5p	MIMAT0003176	Coro2b	0	0	1	0
rno-miR-539-5p	MIMAT0003176	Coro6	1	0	1	1
rno-miR-539-5p	MIMAT0003176	Coro7	0	0	1	0
rno-miR-539-5p	MIMAT0003176	Cox15	0	0	1	0
rno-miR-539-5p	MIMAT0003176	Cox11	0	0	1	0
rno-miR-539-5p	MIMAT0003176	Cox19	0	0	1	0
rno-miR-539-5p	MIMAT0003176	Cox6c	0	0	1	0
rno-miR-539-5p	MIMAT0003176	Cox7a2l	0	0	0	1
rno-miR-539-5p	MIMAT0003176	Cox7b2	0	0	1	0
rno-miR-539-5p	MIMAT0003176	Cp	0	0	0	1
rno-miR-539-5p	MIMAT0003176	Cpa3	0	0	0	1
rno-miR-539-5p	MIMAT0003176	Cpa4	0	0	1	0
rno-miR-539-5p	MIMAT0003176	Cpa6	0	0	1	1
rno-miR-539-5p	MIMAT0003176	Cpe	0	0	0	1
rno-miR-539-5p	MIMAT0003176	Cpeb3	0	0	1	1
rno-miR-539-5p	MIMAT0003176	Cpeb2	0	0	1	0
rno-miR-539-5p	MIMAT0003176	Cpeb4	0	0	1	0
rno-miR-539-5p	MIMAT0003176	Cplx2	0	0	0	1
rno-miR-539-5p	MIMAT0003176	Cplx1	0	0	1	0
rno-miR-539-5p	MIMAT0003176	Cpm	0	0	1	0
rno-miR-539-5p	MIMAT0003176	Cpne3	0	0	0	1
rno-miR-539-5p	MIMAT0003176	Cpne4	0	0	1	0
rno-miR-539-5p	MIMAT0003176	Cpne5	0	0	1	0
rno-miR-539-5p	MIMAT0003176	Cpne7	0	0	1	0
rno-miR-539-5p	MIMAT0003176	Cpne8	0	0	1	1
rno-miR-539-5p	MIMAT0003176	Cpox	0	0	1	1
rno-miR-539-5p	MIMAT0003176	Cpsf3	0	0	1	0
rno-miR-539-5p	MIMAT0003176	Cpsf1	0	0	1	0
rno-miR-539-5p	MIMAT0003176	Cpsf2	1	0	1	1
rno-miR-539-5p	MIMAT0003176	Cpsf6	0	0	1	1
rno-miR-539-5p	MIMAT0003176	Cpsf4	0	0	1	0
rno-miR-539-5p	MIMAT0003176	Cpsf7	0	0	1	0
rno-miR-539-5p	MIMAT0003176	Cr2	0	0	1	0
rno-miR-539-5p	MIMAT0003176	Cpxm2	0	0	1	0
rno-miR-539-5p	MIMAT0003176	Crbn	0	0	1	1
rno-miR-539-5p	MIMAT0003176	Creb1	0	0	0	1
rno-miR-539-5p	MIMAT0003176	Creb5	0	0	1	1
rno-miR-539-5p	MIMAT0003176	Creb3l2	0	0	1	1
rno-miR-539-5p	MIMAT0003176	Crebrf	0	0	0	1
rno-miR-539-5p	MIMAT0003176	Crebbp	0	0	1	0
rno-miR-539-5p	MIMAT0003176	Crebl2	0	0	1	0
rno-miR-539-5p	MIMAT0003176	Creld1	0	0	1	1
rno-miR-539-5p	MIMAT0003176	Creld2	0	0	1	1
rno-miR-539-5p	MIMAT0003176	Crisp1	0	0	1	0
rno-miR-539-5p	MIMAT0003176	Crim1	0	0	0	1
rno-miR-539-5p	MIMAT0003176	Cript	1	0	1	1
rno-miR-539-5p	MIMAT0003176	Crispld1	0	0	1	0
rno-miR-539-5p	MIMAT0003176	CRISP3	0	0	0	1
rno-miR-539-5p	MIMAT0003176	Crispld2	0	0	1	0
rno-miR-539-5p	MIMAT0003176	Crkl	1	0	1	0
rno-miR-539-5p	MIMAT0003176	Crlf3	0	0	0	1
rno-miR-539-5p	MIMAT0003176	Crls1	0	0	1	1
rno-miR-539-5p	MIMAT0003176	Crnkl1	0	0	0	1
rno-miR-539-5p	MIMAT0003176	Crtam	0	0	0	1
rno-miR-539-5p	MIMAT0003176	Crot	1	0	1	1
rno-miR-539-5p	MIMAT0003176	Crtc2	0	0	0	1
rno-miR-539-5p	MIMAT0003176	Crtc1	0	0	0	1
rno-miR-539-5p	MIMAT0003176	Cry1	0	0	1	0
rno-miR-539-5p	MIMAT0003176	Cry2	0	0	1	1
rno-miR-539-5p	MIMAT0003176	Cryaa	0	0	1	1
rno-miR-539-5p	MIMAT0003176	Crygc	0	0	1	1
rno-miR-539-5p	MIMAT0003176	Crybg3	0	0	1	0
rno-miR-539-5p	MIMAT0003176	Crygb	0	0	1	0
rno-miR-539-5p	MIMAT0003176	Crygd	0	0	1	0
rno-miR-539-5p	MIMAT0003176	Cryzl1	0	0	1	0
rno-miR-539-5p	MIMAT0003176	Cryge	0	0	1	0
rno-miR-539-5p	MIMAT0003176	Cs	0	0	0	1
rno-miR-539-5p	MIMAT0003176	Csde1	0	0	1	0
rno-miR-539-5p	MIMAT0003176	Cse1l	0	0	1	1
rno-miR-539-5p	MIMAT0003176	Csf1r	0	0	1	0
rno-miR-539-5p	MIMAT0003176	Csf3r	0	0	1	1
rno-miR-539-5p	MIMAT0003176	Csf2	0	0	0	1
rno-miR-539-5p	MIMAT0003176	Csgalnact1	0	0	1	0
rno-miR-539-5p	MIMAT0003176	Csmd3	0	0	1	1
rno-miR-539-5p	MIMAT0003176	Csmd1	0	0	1	1
rno-miR-539-5p	MIMAT0003176	Csnk1g1	0	0	0	1
rno-miR-539-5p	MIMAT0003176	Csn1s1	0	0	1	0
rno-miR-539-5p	MIMAT0003176	Csn2	0	0	1	0
rno-miR-539-5p	MIMAT0003176	Csnk1g2	0	0	1	0
rno-miR-539-5p	MIMAT0003176	Csnk1g3	0	0	1	1
rno-miR-539-5p	MIMAT0003176	Csnk2a1	0	0	0	1
rno-miR-539-5p	MIMAT0003176	Csrnp3	0	0	0	1
rno-miR-539-5p	MIMAT0003176	Csrnp1	0	0	1	1
rno-miR-539-5p	MIMAT0003176	Csrp3	0	0	1	1
rno-miR-539-5p	MIMAT0003176	Csrp1	0	0	1	0
rno-miR-539-5p	MIMAT0003176	Cst8	0	0	1	0
rno-miR-539-5p	MIMAT0003176	Cstf2	1	0	1	1
rno-miR-539-5p	MIMAT0003176	Cstf1	0	0	1	0
rno-miR-539-5p	MIMAT0003176	Cstf2t	1	0	1	1
rno-miR-539-5p	MIMAT0003176	Ctbp1	0	0	1	0
rno-miR-539-5p	MIMAT0003176	CT62	0	0	0	1
rno-miR-539-5p	MIMAT0003176	CTA-299D3.8	0	0	0	1
rno-miR-539-5p	MIMAT0003176	Ctbp2	0	0	0	1
rno-miR-539-5p	MIMAT0003176	Ctbs	0	0	0	1
rno-miR-539-5p	MIMAT0003176	Ctc1	0	0	1	1
rno-miR-539-5p	MIMAT0003176	Ctcf	0	0	1	0
rno-miR-539-5p	MIMAT0003176	CTD-2228K2.5	0	0	0	1
rno-miR-539-5p	MIMAT0003176	CTD-2054N24.2	0	0	0	1
rno-miR-539-5p	MIMAT0003176	CTD-2267D19.3	0	0	0	1
rno-miR-539-5p	MIMAT0003176	Ctdp1	0	0	1	0
rno-miR-539-5p	MIMAT0003176	Ctdsp1	0	0	1	0
rno-miR-539-5p	MIMAT0003176	Ctdspl2	0	0	0	1
rno-miR-539-5p	MIMAT0003176	Ctf1	0	0	1	1
rno-miR-539-5p	MIMAT0003176	Cth	0	0	0	1
rno-miR-539-5p	MIMAT0003176	Ctnna1	0	0	1	0
rno-miR-539-5p	MIMAT0003176	Cthrc1	1	0	1	1
rno-miR-539-5p	MIMAT0003176	Ctnna3	0	0	1	0
rno-miR-539-5p	MIMAT0003176	Ctnna2	0	0	1	1
rno-miR-539-5p	MIMAT0003176	Ctnnb1	0	0	0	1
rno-miR-539-5p	MIMAT0003176	Ctnnal1	0	0	1	0
rno-miR-539-5p	MIMAT0003176	Ctnnbip1	1	0	1	1
rno-miR-539-5p	MIMAT0003176	Ctnnd1	1	0	1	1
rno-miR-539-5p	MIMAT0003176	Cttnbp2nl	0	0	1	1
rno-miR-539-5p	MIMAT0003176	Ctps2	0	0	1	1
rno-miR-539-5p	MIMAT0003176	Cttn	0	0	1	0
rno-miR-539-5p	MIMAT0003176	Cttnbp2	0	0	1	0
rno-miR-539-5p	MIMAT0003176	Ctxn3	0	0	1	0
rno-miR-539-5p	MIMAT0003176	Cul3	1	0	1	1
rno-miR-539-5p	MIMAT0003176	Cul2	0	0	1	0
rno-miR-539-5p	MIMAT0003176	Cul4b	0	0	1	1
rno-miR-539-5p	MIMAT0003176	Cux2	0	0	0	1
rno-miR-539-5p	MIMAT0003176	Cuta	0	0	0	1
rno-miR-539-5p	MIMAT0003176	Cux1	0	0	1	0
rno-miR-539-5p	MIMAT0003176	Cwc15	0	0	1	1
rno-miR-539-5p	MIMAT0003176	Cwc25	0	0	1	0
rno-miR-539-5p	MIMAT0003176	Cwf19l1	0	0	1	0
rno-miR-539-5p	MIMAT0003176	Cwc27	0	0	1	0
rno-miR-539-5p	MIMAT0003176	Cwf19l2	0	0	1	0
rno-miR-539-5p	MIMAT0003176	Cx3cl1	0	0	1	0
rno-miR-539-5p	MIMAT0003176	Cxadr	0	0	0	1
rno-miR-539-5p	MIMAT0003176	Cxcl10	0	0	1	0
rno-miR-539-5p	MIMAT0003176	Cxcl11	0	0	1	0
rno-miR-539-5p	MIMAT0003176	Cxcl12	0	0	1	1
rno-miR-539-5p	MIMAT0003176	Cxcl14	1	0	1	1
rno-miR-539-5p	MIMAT0003176	Cxcl9	0	0	0	1
rno-miR-539-5p	MIMAT0003176	Cxcl16	0	0	0	1
rno-miR-539-5p	MIMAT0003176	Cxcl2	0	0	1	0
rno-miR-539-5p	MIMAT0003176	Cxcr7	0	0	1	0
rno-miR-539-5p	MIMAT0003176	CXorf22	0	0	0	1
rno-miR-539-5p	MIMAT0003176	CXorf38	0	0	0	1
rno-miR-539-5p	MIMAT0003176	Cxxc4	0	0	1	0
rno-miR-539-5p	MIMAT0003176	Cyb561a3	0	0	1	0
rno-miR-539-5p	MIMAT0003176	Cyb561d1	0	0	0	1
rno-miR-539-5p	MIMAT0003176	Cyb5a	0	0	0	1
rno-miR-539-5p	MIMAT0003176	Cyb5b	0	0	1	0
rno-miR-539-5p	MIMAT0003176	Cyb5r2	0	0	1	0
rno-miR-539-5p	MIMAT0003176	Cyb5r3	0	0	1	0
rno-miR-539-5p	MIMAT0003176	Cybb	0	0	0	1
rno-miR-539-5p	MIMAT0003176	Cybrd1	0	0	1	0
rno-miR-539-5p	MIMAT0003176	Cyc1	1	0	0	1
rno-miR-539-5p	MIMAT0003176	Cycs	0	0	1	1
rno-miR-539-5p	MIMAT0003176	Cyfip2	0	0	1	1
rno-miR-539-5p	MIMAT0003176	Cyp1a1	0	0	1	0
rno-miR-539-5p	MIMAT0003176	Cyld	0	0	0	1
rno-miR-539-5p	MIMAT0003176	Cym	0	0	1	0
rno-miR-539-5p	MIMAT0003176	Cyp1b1	0	0	1	1
rno-miR-539-5p	MIMAT0003176	Cyp20a1	0	0	1	0
rno-miR-539-5p	MIMAT0003176	Cyp26a1	0	0	1	0
rno-miR-539-5p	MIMAT0003176	Cyp21a1	0	0	1	0
rno-miR-539-5p	MIMAT0003176	Cyp26b1	0	0	1	0
rno-miR-539-5p	MIMAT0003176	Cyp27b1	0	0	1	1
rno-miR-539-5p	MIMAT0003176	Cyp2a2	0	0	1	0
rno-miR-539-5p	MIMAT0003176	Cyp2c12	0	0	1	0
rno-miR-539-5p	MIMAT0003176	Cyp2b12	0	0	1	0
rno-miR-539-5p	MIMAT0003176	CYP2C9	0	0	0	1
rno-miR-539-5p	MIMAT0003176	Cyp2j3	0	0	1	0
rno-miR-539-5p	MIMAT0003176	Cyp2u1	0	0	0	1
rno-miR-539-5p	MIMAT0003176	Cyp3a18	0	0	1	0
rno-miR-539-5p	MIMAT0003176	Cyp3a2	0	0	1	0
rno-miR-539-5p	MIMAT0003176	Cyp3a9	0	0	1	0
rno-miR-539-5p	MIMAT0003176	Cyp4a1	0	0	1	0
rno-miR-539-5p	MIMAT0003176	Cyp4a8	0	0	1	0
rno-miR-539-5p	MIMAT0003176	CYP4F22	0	0	0	1
rno-miR-539-5p	MIMAT0003176	Cyp4v3	0	0	1	0
rno-miR-539-5p	MIMAT0003176	Cyp7a1	0	0	1	0
rno-miR-539-5p	MIMAT0003176	Cyr61	0	0	1	1
rno-miR-539-5p	MIMAT0003176	Cysltr1	0	0	0	1
rno-miR-539-5p	MIMAT0003176	Cyth3	1	0	1	1
rno-miR-539-5p	MIMAT0003176	Cystm1	0	0	1	0
rno-miR-539-5p	MIMAT0003176	Cytl1	0	0	1	0
rno-miR-539-5p	MIMAT0003176	Dab2	1	0	1	1
rno-miR-539-5p	MIMAT0003176	Daam1	0	0	1	0
rno-miR-539-5p	MIMAT0003176	Dab2ip	0	0	1	0
rno-miR-539-5p	MIMAT0003176	Dach2	0	0	1	0
rno-miR-539-5p	MIMAT0003176	Dach1	0	0	0	1
rno-miR-539-5p	MIMAT0003176	Dact1	0	0	1	1
rno-miR-539-5p	MIMAT0003176	Dact2	0	0	1	1
rno-miR-539-5p	MIMAT0003176	Daglb	0	0	1	0
rno-miR-539-5p	MIMAT0003176	Dad1	0	0	1	1
rno-miR-539-5p	MIMAT0003176	Dag1	0	0	1	0
rno-miR-539-5p	MIMAT0003176	Dagla	0	0	1	0
rno-miR-539-5p	MIMAT0003176	Dap	0	0	1	0
rno-miR-539-5p	MIMAT0003176	Dapk1	0	0	1	0
rno-miR-539-5p	MIMAT0003176	Dapk2	0	0	1	1
rno-miR-539-5p	MIMAT0003176	Dapp1	1	0	1	0
rno-miR-539-5p	MIMAT0003176	DAZ1	0	0	0	1
rno-miR-539-5p	MIMAT0003176	Daxx	0	0	1	0
rno-miR-539-5p	MIMAT0003176	DAZ2	0	0	0	1
rno-miR-539-5p	MIMAT0003176	DAZ3	0	0	0	1
rno-miR-539-5p	MIMAT0003176	DAZ4	0	0	0	1
rno-miR-539-5p	MIMAT0003176	Dazap1	0	0	1	0
rno-miR-539-5p	MIMAT0003176	Dazl	0	0	1	1
rno-miR-539-5p	MIMAT0003176	Dbn1	0	0	1	0
rno-miR-539-5p	MIMAT0003176	Dbt	0	0	1	1
rno-miR-539-5p	MIMAT0003176	Dbnl	0	0	0	1
rno-miR-539-5p	MIMAT0003176	Dcaf10	0	0	1	1
rno-miR-539-5p	MIMAT0003176	Dcaf7	0	0	1	1
rno-miR-539-5p	MIMAT0003176	Dcaf12	0	0	1	1
rno-miR-539-5p	MIMAT0003176	Dcaf17	0	0	1	0
rno-miR-539-5p	MIMAT0003176	Dcaf5	0	0	1	0
rno-miR-539-5p	MIMAT0003176	Dcaf8	0	0	0	1
rno-miR-539-5p	MIMAT0003176	Dcc	0	0	0	1
rno-miR-539-5p	MIMAT0003176	Dcbld1	0	0	1	1
rno-miR-539-5p	MIMAT0003176	Dchs1	0	0	1	1
rno-miR-539-5p	MIMAT0003176	Dcdc2	0	0	1	1
rno-miR-539-5p	MIMAT0003176	Dclre1b	0	0	1	1
rno-miR-539-5p	MIMAT0003176	Dchs2	0	0	0	1
rno-miR-539-5p	MIMAT0003176	Dclk1	0	0	1	1
rno-miR-539-5p	MIMAT0003176	Dctn4	0	0	0	1
rno-miR-539-5p	MIMAT0003176	Dcp2	0	0	1	1
rno-miR-539-5p	MIMAT0003176	Dctd	0	0	1	0
rno-miR-539-5p	MIMAT0003176	Dctn3	0	0	0	1
rno-miR-539-5p	MIMAT0003176	Dctn5	0	0	1	0
rno-miR-539-5p	MIMAT0003176	Dctn6	0	0	1	0
rno-miR-539-5p	MIMAT0003176	Dctpp1	0	0	1	0
rno-miR-539-5p	MIMAT0003176	Dcun1d1	0	0	0	1
rno-miR-539-5p	MIMAT0003176	Dcun1d2	0	0	1	0
rno-miR-539-5p	MIMAT0003176	Dcun1d3	0	0	1	1
rno-miR-539-5p	MIMAT0003176	Dcun1d4	0	0	1	1
rno-miR-539-5p	MIMAT0003176	Dda1	0	0	1	0
rno-miR-539-5p	MIMAT0003176	Dcun1d5	0	0	0	1
rno-miR-539-5p	MIMAT0003176	Dcx	1	0	1	1
rno-miR-539-5p	MIMAT0003176	Ddah2	0	0	0	1
rno-miR-539-5p	MIMAT0003176	Ddah1	0	0	1	0
rno-miR-539-5p	MIMAT0003176	Ddb1	0	0	1	1
rno-miR-539-5p	MIMAT0003176	Ddc	0	0	1	0
rno-miR-539-5p	MIMAT0003176	Ddi2	0	0	0	1
rno-miR-539-5p	MIMAT0003176	Ddhd1	0	0	1	1
rno-miR-539-5p	MIMAT0003176	Ddr2	1	0	1	1
rno-miR-539-5p	MIMAT0003176	Ddr1	0	0	0	1
rno-miR-539-5p	MIMAT0003176	Ddx10	0	0	1	0
rno-miR-539-5p	MIMAT0003176	Ddx19a	0	0	1	0
rno-miR-539-5p	MIMAT0003176	Ddx17	0	0	1	0
rno-miR-539-5p	MIMAT0003176	Ddx19b	0	0	1	0
rno-miR-539-5p	MIMAT0003176	Ddx20	0	0	0	1
rno-miR-539-5p	MIMAT0003176	Ddx21	0	0	1	0
rno-miR-539-5p	MIMAT0003176	Ddx3	0	0	1	0
rno-miR-539-5p	MIMAT0003176	Ddx31	0	0	0	1
rno-miR-539-5p	MIMAT0003176	Ddx39a	0	0	1	0
rno-miR-539-5p	MIMAT0003176	Ddx3x	0	0	1	0
rno-miR-539-5p	MIMAT0003176	Ddx50	0	0	0	1
rno-miR-539-5p	MIMAT0003176	Ddx5	1	0	1	1
rno-miR-539-5p	MIMAT0003176	Ddx52	0	0	0	1
rno-miR-539-5p	MIMAT0003176	Decr1	0	0	1	0
rno-miR-539-5p	MIMAT0003176	Ddx60	0	0	1	1
rno-miR-539-5p	MIMAT0003176	Def6	0	0	0	1
rno-miR-539-5p	MIMAT0003176	Dedd2	0	0	1	1
rno-miR-539-5p	MIMAT0003176	Defb29	0	0	1	0
rno-miR-539-5p	MIMAT0003176	Def8	0	0	1	0
rno-miR-539-5p	MIMAT0003176	Degs1	0	0	1	0
rno-miR-539-5p	MIMAT0003176	Dek	0	0	1	0
rno-miR-539-5p	MIMAT0003176	Dennd1a	0	0	1	1
rno-miR-539-5p	MIMAT0003176	Dennd4b	0	0	1	0
rno-miR-539-5p	MIMAT0003176	Depdc5	0	0	1	0
rno-miR-539-5p	MIMAT0003176	Dennd6a	0	0	1	1
rno-miR-539-5p	MIMAT0003176	Derl1	0	0	1	1
rno-miR-539-5p	MIMAT0003176	Deptor	0	0	0	1
rno-miR-539-5p	MIMAT0003176	Derl2	0	0	0	1
rno-miR-539-5p	MIMAT0003176	Desi2	0	0	0	1
rno-miR-539-5p	MIMAT0003176	Des	0	0	1	0
rno-miR-539-5p	MIMAT0003176	Dffa	0	0	1	0
rno-miR-539-5p	MIMAT0003176	DFNB31	0	0	0	1
rno-miR-539-5p	MIMAT0003176	Dgat2	0	0	1	0
rno-miR-539-5p	MIMAT0003176	Dgkb	0	0	1	1
rno-miR-539-5p	MIMAT0003176	Dgkd	0	0	1	1
rno-miR-539-5p	MIMAT0003176	Dgki	0	0	0	1
rno-miR-539-5p	MIMAT0003176	Dgkg	0	0	0	1
rno-miR-539-5p	MIMAT0003176	Dgkh	0	0	1	1
rno-miR-539-5p	MIMAT0003176	Dhcr24	0	0	0	1
rno-miR-539-5p	MIMAT0003176	Dgkq	0	0	1	1
rno-miR-539-5p	MIMAT0003176	Dhrs11	0	0	1	0
rno-miR-539-5p	MIMAT0003176	Dhh	0	0	1	0
rno-miR-539-5p	MIMAT0003176	Dhrs3	1	0	1	1
rno-miR-539-5p	MIMAT0003176	Dhtkd1	0	0	1	0
rno-miR-539-5p	MIMAT0003176	Dhx33	0	0	1	1
rno-miR-539-5p	MIMAT0003176	Dhx32	0	0	1	0
rno-miR-539-5p	MIMAT0003176	Dhx35	0	0	1	0
rno-miR-539-5p	MIMAT0003176	Dhx37	0	0	1	0
rno-miR-539-5p	MIMAT0003176	Dhx36	0	0	1	0
rno-miR-539-5p	MIMAT0003176	Dhx40	0	0	0	1
rno-miR-539-5p	MIMAT0003176	Dhx57	0	0	1	0
rno-miR-539-5p	MIMAT0003176	Diablo	1	0	1	1
rno-miR-539-5p	MIMAT0003176	Diaph1	0	0	1	1
rno-miR-539-5p	MIMAT0003176	Dido1	0	0	1	0
rno-miR-539-5p	MIMAT0003176	Diaph2	0	0	0	1
rno-miR-539-5p	MIMAT0003176	Diaph3	0	0	1	0
rno-miR-539-5p	MIMAT0003176	Dimt1	0	0	0	1
rno-miR-539-5p	MIMAT0003176	Dio2	1	0	0	1
rno-miR-539-5p	MIMAT0003176	Dio3	0	0	1	0
rno-miR-539-5p	MIMAT0003176	Dip2a	0	0	1	0
rno-miR-539-5p	MIMAT0003176	Dip2c	0	0	1	1
rno-miR-539-5p	MIMAT0003176	Diras1	0	0	1	1
rno-miR-539-5p	MIMAT0003176	Disc1	0	0	0	1
rno-miR-539-5p	MIMAT0003176	Diras2	0	0	0	1
rno-miR-539-5p	MIMAT0003176	Dis3	0	0	0	1
rno-miR-539-5p	MIMAT0003176	Disp2	0	0	1	1
rno-miR-539-5p	MIMAT0003176	Dixdc1	0	0	1	1
rno-miR-539-5p	MIMAT0003176	Dkk2	0	0	1	1
rno-miR-539-5p	MIMAT0003176	DKFZP434E1119	0	0	0	1
rno-miR-539-5p	MIMAT0003176	Dkk1	0	0	1	0
rno-miR-539-5p	MIMAT0003176	Dkk3	0	0	1	1
rno-miR-539-5p	MIMAT0003176	Dlc1	0	0	1	1
rno-miR-539-5p	MIMAT0003176	Dkk4	0	0	1	0
rno-miR-539-5p	MIMAT0003176	Dlat	0	0	1	1
rno-miR-539-5p	MIMAT0003176	Dlg5	0	0	1	0
rno-miR-539-5p	MIMAT0003176	Dlg2	0	0	0	1
rno-miR-539-5p	MIMAT0003176	Dlg4	0	0	1	0
rno-miR-539-5p	MIMAT0003176	Dlgap2	0	0	0	1
rno-miR-539-5p	MIMAT0003176	Dlgap4	0	0	1	1
rno-miR-539-5p	MIMAT0003176	Dlk1	0	0	0	1
rno-miR-539-5p	MIMAT0003176	Dll3	0	0	0	1
rno-miR-539-5p	MIMAT0003176	Dll1	0	0	1	1
rno-miR-539-5p	MIMAT0003176	Dlx2	0	0	0	1
rno-miR-539-5p	MIMAT0003176	Dlx1	0	0	1	0
rno-miR-539-5p	MIMAT0003176	Dlx3	0	0	1	0
rno-miR-539-5p	MIMAT0003176	Dlx4	0	0	1	1
rno-miR-539-5p	MIMAT0003176	Dmbx1	0	0	1	1
rno-miR-539-5p	MIMAT0003176	Dmkn	0	0	1	0
rno-miR-539-5p	MIMAT0003176	Dmd	0	0	0	1
rno-miR-539-5p	MIMAT0003176	Dmgdh	0	0	0	1
rno-miR-539-5p	MIMAT0003176	Dmp1	0	0	1	0
rno-miR-539-5p	MIMAT0003176	Dmpk	0	0	1	0
rno-miR-539-5p	MIMAT0003176	Dmrt2	0	0	1	1
rno-miR-539-5p	MIMAT0003176	Dmrt3	0	0	1	0
rno-miR-539-5p	MIMAT0003176	Dmrtb1	0	0	0	1
rno-miR-539-5p	MIMAT0003176	Dmrta1	0	0	1	1
rno-miR-539-5p	MIMAT0003176	Dmxl1	0	0	1	1
rno-miR-539-5p	MIMAT0003176	Dmrtc1a	0	0	1	0
rno-miR-539-5p	MIMAT0003176	Dnaaf2	0	0	1	0
rno-miR-539-5p	MIMAT0003176	Dnah6	0	0	1	1
rno-miR-539-5p	MIMAT0003176	Dnah5	0	0	1	1
rno-miR-539-5p	MIMAT0003176	Dnaja2	0	0	1	0
rno-miR-539-5p	MIMAT0003176	Dnah9	0	0	1	1
rno-miR-539-5p	MIMAT0003176	Dnai1	0	0	1	0
rno-miR-539-5p	MIMAT0003176	Dnai2	0	0	1	1
rno-miR-539-5p	MIMAT0003176	Dnajb1	0	0	1	1
rno-miR-539-5p	MIMAT0003176	Dnaja4	0	0	0	1
rno-miR-539-5p	MIMAT0003176	Dnajb11	0	0	1	0
rno-miR-539-5p	MIMAT0003176	Dnajb13	0	0	0	1
rno-miR-539-5p	MIMAT0003176	Dnajb12	0	0	1	0
rno-miR-539-5p	MIMAT0003176	Dnajb14	0	0	1	1
rno-miR-539-5p	MIMAT0003176	Dnajb4	0	0	0	1
rno-miR-539-5p	MIMAT0003176	Dnajb9	0	0	1	0
rno-miR-539-5p	MIMAT0003176	Dnajb5	0	0	1	1
rno-miR-539-5p	MIMAT0003176	Dnajc11	0	0	1	1
rno-miR-539-5p	MIMAT0003176	Dnajc10	1	0	1	1
rno-miR-539-5p	MIMAT0003176	Dnajc14	0	0	0	1
rno-miR-539-5p	MIMAT0003176	Dnajc12	0	0	1	0
rno-miR-539-5p	MIMAT0003176	Dnajc13	0	0	1	0
rno-miR-539-5p	MIMAT0003176	Dnajc15	0	0	0	1
rno-miR-539-5p	MIMAT0003176	Dnajc16	0	0	0	1
rno-miR-539-5p	MIMAT0003176	Dnajc21	1	0	1	1
rno-miR-539-5p	MIMAT0003176	Dnajc24	0	0	1	0
rno-miR-539-5p	MIMAT0003176	Dnajc28	0	0	0	1
rno-miR-539-5p	MIMAT0003176	Dnajc27	0	0	1	1
rno-miR-539-5p	MIMAT0003176	Dnajc5g	0	0	1	0
rno-miR-539-5p	MIMAT0003176	Dnajc5b	1	0	1	1
rno-miR-539-5p	MIMAT0003176	Dnajc7	0	0	0	1
rno-miR-539-5p	MIMAT0003176	Dnajc6	1	0	1	1
rno-miR-539-5p	MIMAT0003176	Dnal1	0	0	0	1
rno-miR-539-5p	MIMAT0003176	Dnajc8	0	0	1	0
rno-miR-539-5p	MIMAT0003176	Dner	0	0	1	0
rno-miR-539-5p	MIMAT0003176	Dnm3	0	0	0	1
rno-miR-539-5p	MIMAT0003176	Dnmbp	0	0	1	1
rno-miR-539-5p	MIMAT0003176	Dnmt3b	1	0	1	0
rno-miR-539-5p	MIMAT0003176	Dock1	0	0	1	0
rno-miR-539-5p	MIMAT0003176	Doc2b	0	0	1	0
rno-miR-539-5p	MIMAT0003176	Dock11	0	0	1	1
rno-miR-539-5p	MIMAT0003176	Dock4	0	0	0	1
rno-miR-539-5p	MIMAT0003176	Dock8	0	0	1	0
rno-miR-539-5p	MIMAT0003176	Dock5	0	0	1	1
rno-miR-539-5p	MIMAT0003176	Dohh	1	0	1	0
rno-miR-539-5p	MIMAT0003176	Dock9	0	0	1	0
rno-miR-539-5p	MIMAT0003176	Dok2	0	0	1	1
rno-miR-539-5p	MIMAT0003176	Dok6	0	0	0	1
rno-miR-539-5p	MIMAT0003176	Donson	0	0	0	1
rno-miR-539-5p	MIMAT0003176	Dolpp1	0	0	1	0
rno-miR-539-5p	MIMAT0003176	Dpcd	0	0	1	0
rno-miR-539-5p	MIMAT0003176	Dpf1	0	0	1	0
rno-miR-539-5p	MIMAT0003176	Dph3	0	0	1	0
rno-miR-539-5p	MIMAT0003176	Dph6	0	0	1	0
rno-miR-539-5p	MIMAT0003176	Dpp10	0	0	0	1
rno-miR-539-5p	MIMAT0003176	Dpp4	0	0	1	0
rno-miR-539-5p	MIMAT0003176	Dpp8	0	0	1	1
rno-miR-539-5p	MIMAT0003176	Dpt	0	0	1	0
rno-miR-539-5p	MIMAT0003176	Dpy19l2	0	0	1	1
rno-miR-539-5p	MIMAT0003176	Dpy19l1	1	0	1	1
rno-miR-539-5p	MIMAT0003176	Dpy30	0	0	1	1
rno-miR-539-5p	MIMAT0003176	Dpy19l3	0	0	1	0
rno-miR-539-5p	MIMAT0003176	Dpy19l4	0	0	1	1
rno-miR-539-5p	MIMAT0003176	Dpysl2	0	0	1	0
rno-miR-539-5p	MIMAT0003176	Dpyd	0	0	1	0
rno-miR-539-5p	MIMAT0003176	Dpys	0	0	1	0
rno-miR-539-5p	MIMAT0003176	Dr1	0	0	1	1
rno-miR-539-5p	MIMAT0003176	Dram1	0	0	1	0
rno-miR-539-5p	MIMAT0003176	Drg1	0	0	0	1
rno-miR-539-5p	MIMAT0003176	Drd1	1	0	1	1
rno-miR-539-5p	MIMAT0003176	Dsc2	0	0	1	0
rno-miR-539-5p	MIMAT0003176	Dsc1	0	0	0	1
rno-miR-539-5p	MIMAT0003176	Dsc3	0	0	0	1
rno-miR-539-5p	MIMAT0003176	Dscaml1	1	0	1	1
rno-miR-539-5p	MIMAT0003176	Dscr3	0	0	1	1
rno-miR-539-5p	MIMAT0003176	Dsg2	0	0	1	1
rno-miR-539-5p	MIMAT0003176	Dse	0	0	1	1
rno-miR-539-5p	MIMAT0003176	Dsel	0	0	0	1
rno-miR-539-5p	MIMAT0003176	Dsg1	0	0	0	1
rno-miR-539-5p	MIMAT0003176	Dsg3	0	0	0	1
rno-miR-539-5p	MIMAT0003176	Dsp	0	0	1	0
rno-miR-539-5p	MIMAT0003176	Dsg4	0	0	0	1
rno-miR-539-5p	MIMAT0003176	Dspp	0	0	1	0
rno-miR-539-5p	MIMAT0003176	Dst	0	0	1	1
rno-miR-539-5p	MIMAT0003176	Dstn	0	0	1	0
rno-miR-539-5p	MIMAT0003176	Dstyk	0	0	1	0
rno-miR-539-5p	MIMAT0003176	Dstnl1	0	0	1	0
rno-miR-539-5p	MIMAT0003176	Dtl	0	0	1	1
rno-miR-539-5p	MIMAT0003176	Dtna	0	0	0	1
rno-miR-539-5p	MIMAT0003176	Dtx1	0	0	1	0
rno-miR-539-5p	MIMAT0003176	Dtwd2	0	0	1	0
rno-miR-539-5p	MIMAT0003176	Dtx3l	1	0	1	1
rno-miR-539-5p	MIMAT0003176	Dtx4	0	0	0	1
rno-miR-539-5p	MIMAT0003176	Duoxa2	0	0	0	1
rno-miR-539-5p	MIMAT0003176	Duoxa1	0	0	0	1
rno-miR-539-5p	MIMAT0003176	Dusp10	0	0	1	0
rno-miR-539-5p	MIMAT0003176	Dusp15	0	0	1	0
rno-miR-539-5p	MIMAT0003176	Dusp16	0	0	0	1
rno-miR-539-5p	MIMAT0003176	Dusp18	0	0	1	0
rno-miR-539-5p	MIMAT0003176	Dusp19	0	0	0	1
rno-miR-539-5p	MIMAT0003176	Dusp22	0	0	0	1
rno-miR-539-5p	MIMAT0003176	Dusp3	0	0	1	1
rno-miR-539-5p	MIMAT0003176	Dusp4	0	0	0	1
rno-miR-539-5p	MIMAT0003176	Dusp6	0	0	1	0
rno-miR-539-5p	MIMAT0003176	Dusp5	0	0	1	0
rno-miR-539-5p	MIMAT0003176	Dusp9	0	0	1	0
rno-miR-539-5p	MIMAT0003176	Dut	0	0	1	0
rno-miR-539-5p	MIMAT0003176	Dvl3	0	0	0	1
rno-miR-539-5p	MIMAT0003176	Dydc1	0	0	1	0
rno-miR-539-5p	MIMAT0003176	Dync1li2	0	0	1	0
rno-miR-539-5p	MIMAT0003176	Dync2h1	0	0	1	0
rno-miR-539-5p	MIMAT0003176	Dynll1	0	0	1	0
rno-miR-539-5p	MIMAT0003176	Dynll2	0	0	1	1
rno-miR-539-5p	MIMAT0003176	Dynlt3	0	0	1	0
rno-miR-539-5p	MIMAT0003176	Dyrk1b	0	0	1	1
rno-miR-539-5p	MIMAT0003176	Dyrk1a	0	0	1	0
rno-miR-539-5p	MIMAT0003176	Dyrk2	0	0	1	0
rno-miR-539-5p	MIMAT0003176	Dzip1	0	0	1	1
rno-miR-539-5p	MIMAT0003176	Dysf	0	0	1	0
rno-miR-539-5p	MIMAT0003176	Dzip1l	0	0	1	0
rno-miR-539-5p	MIMAT0003176	E2f6	0	0	1	1
rno-miR-539-5p	MIMAT0003176	Dzip3	0	0	1	0
rno-miR-539-5p	MIMAT0003176	E2f8	0	0	1	0
rno-miR-539-5p	MIMAT0003176	Ebag9	0	0	1	1
rno-miR-539-5p	MIMAT0003176	Eaf1	0	0	1	0
rno-miR-539-5p	MIMAT0003176	Ebf2	0	0	1	1
rno-miR-539-5p	MIMAT0003176	Ecel1	0	0	1	0
rno-miR-539-5p	MIMAT0003176	Ebf3	1	0	1	1
rno-miR-539-5p	MIMAT0003176	Ebi3	0	0	1	0
rno-miR-539-5p	MIMAT0003176	Ece1	0	0	1	1
rno-miR-539-5p	MIMAT0003176	Ect2l	0	0	0	1
rno-miR-539-5p	MIMAT0003176	Echs1	0	0	1	0
rno-miR-539-5p	MIMAT0003176	Eda	0	0	0	1
rno-miR-539-5p	MIMAT0003176	Eddm3b	0	0	1	0
rno-miR-539-5p	MIMAT0003176	Edem1	1	0	1	1
rno-miR-539-5p	MIMAT0003176	Edem2	0	0	1	0
rno-miR-539-5p	MIMAT0003176	Edil3	0	0	1	1
rno-miR-539-5p	MIMAT0003176	Edem3	0	0	0	1
rno-miR-539-5p	MIMAT0003176	Ednra	0	0	1	0
rno-miR-539-5p	MIMAT0003176	Efcab10	0	0	1	1
rno-miR-539-5p	MIMAT0003176	Eea1	0	0	1	1
rno-miR-539-5p	MIMAT0003176	Efcab6	0	0	0	1
rno-miR-539-5p	MIMAT0003176	Efcab14	0	0	0	1
rno-miR-539-5p	MIMAT0003176	Efcab2	0	0	1	1
rno-miR-539-5p	MIMAT0003176	Efhc1	0	0	1	0
rno-miR-539-5p	MIMAT0003176	Efemp1	0	0	0	1
rno-miR-539-5p	MIMAT0003176	Efhc2	0	0	1	0
rno-miR-539-5p	MIMAT0003176	Efhd2	0	0	1	0
rno-miR-539-5p	MIMAT0003176	Efna2	0	0	1	0
rno-miR-539-5p	MIMAT0003176	Efnb1	0	0	1	0
rno-miR-539-5p	MIMAT0003176	Efnb3	0	0	1	0
rno-miR-539-5p	MIMAT0003176	Efr3a	0	0	1	1
rno-miR-539-5p	MIMAT0003176	Egf	0	0	1	0
rno-miR-539-5p	MIMAT0003176	Egfl8	0	0	1	0
rno-miR-539-5p	MIMAT0003176	Egfl6	0	0	1	1
rno-miR-539-5p	MIMAT0003176	Egr2	0	0	1	0
rno-miR-539-5p	MIMAT0003176	Egln3	0	0	1	0
rno-miR-539-5p	MIMAT0003176	Ehd1	0	0	1	1
rno-miR-539-5p	MIMAT0003176	Ehd2	0	0	0	1
rno-miR-539-5p	MIMAT0003176	Ehd4	0	0	1	1
rno-miR-539-5p	MIMAT0003176	Ehd3	0	0	0	1
rno-miR-539-5p	MIMAT0003176	Ehf	0	0	1	0
rno-miR-539-5p	MIMAT0003176	Ehmt2	0	0	1	1
rno-miR-539-5p	MIMAT0003176	Ehhadh	0	0	1	0
rno-miR-539-5p	MIMAT0003176	Eid1	0	0	1	0
rno-miR-539-5p	MIMAT0003176	Eif1ad	0	0	1	0
rno-miR-539-5p	MIMAT0003176	Eid2	0	0	0	1
rno-miR-539-5p	MIMAT0003176	Eif1ax	0	0	0	1
rno-miR-539-5p	MIMAT0003176	Eif2ak1	0	0	0	1
rno-miR-539-5p	MIMAT0003176	Eif2b2	0	0	0	1
rno-miR-539-5p	MIMAT0003176	Eif2s3x	0	0	1	0
rno-miR-539-5p	MIMAT0003176	Eif3h	0	0	0	1
rno-miR-539-5p	MIMAT0003176	Eif3j	0	0	0	1
rno-miR-539-5p	MIMAT0003176	Eif3m	0	0	0	1
rno-miR-539-5p	MIMAT0003176	Eif4a1	0	0	1	0
rno-miR-539-5p	MIMAT0003176	Eif4b	0	0	1	0
rno-miR-539-5p	MIMAT0003176	Eif4e	0	0	1	1
rno-miR-539-5p	MIMAT0003176	Eif4e2	0	0	1	0
rno-miR-539-5p	MIMAT0003176	Eif4ebp2	0	0	1	0
rno-miR-539-5p	MIMAT0003176	Eif4e3	0	0	1	1
rno-miR-539-5p	MIMAT0003176	Eif4h	0	0	1	1
rno-miR-539-5p	MIMAT0003176	Eif4ebp3	0	0	1	0
rno-miR-539-5p	MIMAT0003176	Eif5	0	0	1	0
rno-miR-539-5p	MIMAT0003176	Eif5a2	0	0	1	1
rno-miR-539-5p	MIMAT0003176	Eif5a	0	0	1	0
rno-miR-539-5p	MIMAT0003176	Elac1	0	0	1	0
rno-miR-539-5p	MIMAT0003176	Elavl2	0	0	1	1
rno-miR-539-5p	MIMAT0003176	Elavl1	1	0	1	1
rno-miR-539-5p	MIMAT0003176	Elf2	0	0	1	0
rno-miR-539-5p	MIMAT0003176	Elavl4	0	0	1	0
rno-miR-539-5p	MIMAT0003176	Elf1	0	0	1	0
rno-miR-539-5p	MIMAT0003176	Elf5	0	0	1	0
rno-miR-539-5p	MIMAT0003176	Elfn1	0	0	1	0
rno-miR-539-5p	MIMAT0003176	Elfn2	0	0	0	1
rno-miR-539-5p	MIMAT0003176	Elk1	1	0	1	1
rno-miR-539-5p	MIMAT0003176	Elk3	0	0	1	1
rno-miR-539-5p	MIMAT0003176	Elmo2	0	0	1	0
rno-miR-539-5p	MIMAT0003176	Elk4	1	0	1	1
rno-miR-539-5p	MIMAT0003176	Ell2	0	0	0	1
rno-miR-539-5p	MIMAT0003176	Elmo1	0	0	1	0
rno-miR-539-5p	MIMAT0003176	Elmod1	0	0	1	0
rno-miR-539-5p	MIMAT0003176	Elmod2	0	0	1	1
rno-miR-539-5p	MIMAT0003176	Elmsan1	0	0	0	1
rno-miR-539-5p	MIMAT0003176	Elovl1	0	0	1	0
rno-miR-539-5p	MIMAT0003176	Elof1	0	0	1	0
rno-miR-539-5p	MIMAT0003176	Elovl2	0	0	1	1
rno-miR-539-5p	MIMAT0003176	Elovl3	0	0	1	0
rno-miR-539-5p	MIMAT0003176	Eltd1	0	0	1	0
rno-miR-539-5p	MIMAT0003176	ELTD1	0	0	0	1
rno-miR-539-5p	MIMAT0003176	Emb	0	0	0	1
rno-miR-539-5p	MIMAT0003176	Emc1	0	0	1	0
rno-miR-539-5p	MIMAT0003176	Emc3	0	0	1	0
rno-miR-539-5p	MIMAT0003176	Emc4	0	0	1	0
rno-miR-539-5p	MIMAT0003176	Emc6	0	0	1	0
rno-miR-539-5p	MIMAT0003176	Emcn	0	0	1	0
rno-miR-539-5p	MIMAT0003176	Eml4	0	0	1	1
rno-miR-539-5p	MIMAT0003176	Eml6	0	0	0	1
rno-miR-539-5p	MIMAT0003176	Emp2	0	0	1	0
rno-miR-539-5p	MIMAT0003176	Emp1	1	0	1	1
rno-miR-539-5p	MIMAT0003176	En2	0	0	1	1
rno-miR-539-5p	MIMAT0003176	Emx2	0	0	1	0
rno-miR-539-5p	MIMAT0003176	Enam	0	0	0	1
rno-miR-539-5p	MIMAT0003176	Endod1	0	0	1	1
rno-miR-539-5p	MIMAT0003176	Enc1	1	0	1	1
rno-miR-539-5p	MIMAT0003176	Enkur	0	0	1	0
rno-miR-539-5p	MIMAT0003176	Endou	0	0	0	1
rno-miR-539-5p	MIMAT0003176	Engase	0	0	1	1
rno-miR-539-5p	MIMAT0003176	Eno4	0	0	1	0
rno-miR-539-5p	MIMAT0003176	Eno2	1	0	1	1
rno-miR-539-5p	MIMAT0003176	Enox2	0	0	1	1
rno-miR-539-5p	MIMAT0003176	Enoph1	0	0	1	0
rno-miR-539-5p	MIMAT0003176	Enpp1	0	0	0	1
rno-miR-539-5p	MIMAT0003176	Entpd2	0	0	1	0
rno-miR-539-5p	MIMAT0003176	Entpd1	0	0	0	1
rno-miR-539-5p	MIMAT0003176	Entpd3	0	0	1	0
rno-miR-539-5p	MIMAT0003176	Entpd4	0	0	1	1
rno-miR-539-5p	MIMAT0003176	Entpd7	0	0	1	1
rno-miR-539-5p	MIMAT0003176	Ep400	0	0	1	0
rno-miR-539-5p	MIMAT0003176	Eny2	0	0	1	1
rno-miR-539-5p	MIMAT0003176	Eogt	0	0	0	1
rno-miR-539-5p	MIMAT0003176	Ep300	0	0	1	0
rno-miR-539-5p	MIMAT0003176	Epas1	0	0	0	1
rno-miR-539-5p	MIMAT0003176	Epb41l1	0	0	1	0
rno-miR-539-5p	MIMAT0003176	Epb41l2	0	0	1	1
rno-miR-539-5p	MIMAT0003176	Epb41l3	0	0	1	0
rno-miR-539-5p	MIMAT0003176	EPB41L5	0	0	0	1
rno-miR-539-5p	MIMAT0003176	Epb41l4a	0	0	1	1
rno-miR-539-5p	MIMAT0003176	Epb42	0	0	1	0
rno-miR-539-5p	MIMAT0003176	Epb4.1l5	0	0	1	0
rno-miR-539-5p	MIMAT0003176	Epdr1	0	0	1	1
rno-miR-539-5p	MIMAT0003176	Epg5	0	0	1	1
rno-miR-539-5p	MIMAT0003176	Epha2	0	0	1	0
rno-miR-539-5p	MIMAT0003176	Epgn	0	0	0	1
rno-miR-539-5p	MIMAT0003176	Epha10	0	0	1	1
rno-miR-539-5p	MIMAT0003176	Epha4	0	0	1	1
rno-miR-539-5p	MIMAT0003176	Epha3	0	0	0	1
rno-miR-539-5p	MIMAT0003176	Epha5	0	0	1	1
rno-miR-539-5p	MIMAT0003176	Ephb1	1	0	1	1
rno-miR-539-5p	MIMAT0003176	Epha6	0	0	0	1
rno-miR-539-5p	MIMAT0003176	Epha7	0	0	0	1
rno-miR-539-5p	MIMAT0003176	Epm2a	0	0	0	1
rno-miR-539-5p	MIMAT0003176	Epn2	0	0	1	1
rno-miR-539-5p	MIMAT0003176	Epm2aip1	1	0	0	1
rno-miR-539-5p	MIMAT0003176	Eps8	0	0	0	1
rno-miR-539-5p	MIMAT0003176	Eppk1	0	0	1	0
rno-miR-539-5p	MIMAT0003176	Eps15	0	0	0	1
rno-miR-539-5p	MIMAT0003176	Eps8l1	0	0	1	0
rno-miR-539-5p	MIMAT0003176	Eps8l2	0	0	1	0
rno-miR-539-5p	MIMAT0003176	Eps8l3	0	0	1	0
rno-miR-539-5p	MIMAT0003176	Epsti1	0	0	0	1
rno-miR-539-5p	MIMAT0003176	EPT1	0	0	0	1
rno-miR-539-5p	MIMAT0003176	Eral1	0	0	1	0
rno-miR-539-5p	MIMAT0003176	Erap1	1	0	1	0
rno-miR-539-5p	MIMAT0003176	ERBB2IP	0	0	0	1
rno-miR-539-5p	MIMAT0003176	Erbb3	0	0	0	1
rno-miR-539-5p	MIMAT0003176	Erbb4	0	0	1	1
rno-miR-539-5p	MIMAT0003176	Erc1	0	0	0	1
rno-miR-539-5p	MIMAT0003176	Ercc3	0	0	1	0
rno-miR-539-5p	MIMAT0003176	Erc2	0	0	0	1
rno-miR-539-5p	MIMAT0003176	Ercc4	0	0	0	1
rno-miR-539-5p	MIMAT0003176	Ercc6	0	0	1	1
rno-miR-539-5p	MIMAT0003176	Ercc6l	0	0	1	1
rno-miR-539-5p	MIMAT0003176	Erg	0	0	0	1
rno-miR-539-5p	MIMAT0003176	Ercc6l2	0	0	1	1
rno-miR-539-5p	MIMAT0003176	Ereg	0	0	0	1
rno-miR-539-5p	MIMAT0003176	Erf	0	0	1	0
rno-miR-539-5p	MIMAT0003176	Ergic2	0	0	1	0
rno-miR-539-5p	MIMAT0003176	Erh	0	0	1	0
rno-miR-539-5p	MIMAT0003176	Eri1	0	0	0	1
rno-miR-539-5p	MIMAT0003176	Eri2	0	0	1	0
rno-miR-539-5p	MIMAT0003176	Erich2	0	0	1	0
rno-miR-539-5p	MIMAT0003176	Erlec1	0	0	1	0
rno-miR-539-5p	MIMAT0003176	Erlin1	0	0	1	1
rno-miR-539-5p	MIMAT0003176	Ermap	0	0	0	1
rno-miR-539-5p	MIMAT0003176	ERO1L	0	0	0	1
rno-miR-539-5p	MIMAT0003176	Ermp1	0	0	1	1
rno-miR-539-5p	MIMAT0003176	Esco1	0	0	1	1
rno-miR-539-5p	MIMAT0003176	ERO1LB	0	0	0	1
rno-miR-539-5p	MIMAT0003176	Esco2	0	0	1	0
rno-miR-539-5p	MIMAT0003176	Esm1	0	0	1	0
rno-miR-539-5p	MIMAT0003176	Esf1	0	0	1	0
rno-miR-539-5p	MIMAT0003176	Esrp2	0	0	1	0
rno-miR-539-5p	MIMAT0003176	Esrrg	1	0	1	1
rno-miR-539-5p	MIMAT0003176	Esyt2	0	0	1	1
rno-miR-539-5p	MIMAT0003176	Etnk1	0	0	1	1
rno-miR-539-5p	MIMAT0003176	Etaa1	0	0	1	1
rno-miR-539-5p	MIMAT0003176	Etf1	0	0	1	0
rno-miR-539-5p	MIMAT0003176	Etl4	0	0	1	0
rno-miR-539-5p	MIMAT0003176	Ets1	0	0	1	1
rno-miR-539-5p	MIMAT0003176	Etv6	0	0	0	1
rno-miR-539-5p	MIMAT0003176	Ets2	0	0	1	1
rno-miR-539-5p	MIMAT0003176	Etv1	0	0	1	0
rno-miR-539-5p	MIMAT0003176	Etv3l	1	0	1	1
rno-miR-539-5p	MIMAT0003176	Evl	0	0	1	0
rno-miR-539-5p	MIMAT0003176	Evi5	1	0	0	1
rno-miR-539-5p	MIMAT0003176	Evx2	0	0	0	1
rno-miR-539-5p	MIMAT0003176	Exd1	0	0	1	1
rno-miR-539-5p	MIMAT0003176	Exd2	0	0	1	0
rno-miR-539-5p	MIMAT0003176	Exo5	0	0	1	0
rno-miR-539-5p	MIMAT0003176	Exo1	0	0	1	0
rno-miR-539-5p	MIMAT0003176	Exoc2	0	0	1	0
rno-miR-539-5p	MIMAT0003176	Exoc5	0	0	0	1
rno-miR-539-5p	MIMAT0003176	Exoc6	0	0	1	0
rno-miR-539-5p	MIMAT0003176	Exoc6b	0	0	1	0
rno-miR-539-5p	MIMAT0003176	Exoc8	0	0	0	1
rno-miR-539-5p	MIMAT0003176	Exog	0	0	1	0
rno-miR-539-5p	MIMAT0003176	Exosc3	0	0	0	1
rno-miR-539-5p	MIMAT0003176	Exosc6	0	0	1	1
rno-miR-539-5p	MIMAT0003176	Exph5	0	0	0	1
rno-miR-539-5p	MIMAT0003176	Extl2	0	0	1	1
rno-miR-539-5p	MIMAT0003176	Extl1	0	0	1	0
rno-miR-539-5p	MIMAT0003176	Eya1	0	0	1	1
rno-miR-539-5p	MIMAT0003176	Ezr	0	0	1	0
[truncated: 5,974 more rows]
