# Supplementary material for: Characteristics of phosgene aspiration lung injury analyzed based on transcriptomics and proteomics
Source: Front Genet. 2024 May 17;15:1393665. doi: 10.3389/fgene.2024.1393665 (PMC11140124; doi:10.3389/fgene.2024.1393665)
Supplement: Supplementary file 1 [file Presentation1.zip › Data/microRN/miR_target/Control--Treatment/result/rno-miR-667-3p/rno-miR-667-3p.candidategene.xls]

miRNA	ID	Gene	miRDB	miRTarBase	miRWalk	TargetScan
rno-miR-667-3p	MIMAT0012852	Add3	1	0	1	1
rno-miR-667-3p	MIMAT0012852	Adi1	1	0	1	1
rno-miR-667-3p	MIMAT0012852	Aff4	1	0	1	1
rno-miR-667-3p	MIMAT0012852	Agap1	1	0	1	1
rno-miR-667-3p	MIMAT0012852	Agpat3	1	0	1	1
rno-miR-667-3p	MIMAT0012852	Ankrd40	1	0	1	1
rno-miR-667-3p	MIMAT0012852	Ap1m2	1	0	1	1
rno-miR-667-3p	MIMAT0012852	Arfgap2	1	0	1	1
rno-miR-667-3p	MIMAT0012852	Arfgef2	1	0	1	1
rno-miR-667-3p	MIMAT0012852	Brf1	1	0	1	1
rno-miR-667-3p	MIMAT0012852	C2cd2	1	0	1	1
rno-miR-667-3p	MIMAT0012852	C2cd5	1	0	1	1
rno-miR-667-3p	MIMAT0012852	Cadm1	1	0	1	1
rno-miR-667-3p	MIMAT0012852	Casc4	1	0	1	1
rno-miR-667-3p	MIMAT0012852	Cdc42se1	1	0	1	1
rno-miR-667-3p	MIMAT0012852	Cdc42se2	1	0	1	1
rno-miR-667-3p	MIMAT0012852	Cerk	1	0	1	1
rno-miR-667-3p	MIMAT0012852	Cgnl1	1	0	1	1
rno-miR-667-3p	MIMAT0012852	Chst14	1	0	1	1
rno-miR-667-3p	MIMAT0012852	Col4a1	1	0	1	1
rno-miR-667-3p	MIMAT0012852	Col9a2	1	0	1	1
rno-miR-667-3p	MIMAT0012852	Cox20	1	0	1	1
rno-miR-667-3p	MIMAT0012852	Cox8c	1	0	1	1
rno-miR-667-3p	MIMAT0012852	Crisp2	1	0	1	1
rno-miR-667-3p	MIMAT0012852	Crk	1	0	1	1
rno-miR-667-3p	MIMAT0012852	Cyb5r2	1	0	1	1
rno-miR-667-3p	MIMAT0012852	Dpysl5	1	0	1	1
rno-miR-667-3p	MIMAT0012852	Dusp3	1	0	1	1
rno-miR-667-3p	MIMAT0012852	Dynll2	1	0	1	1
rno-miR-667-3p	MIMAT0012852	F13a1	1	0	1	1
rno-miR-667-3p	MIMAT0012852	Fkbp4	1	0	1	1
rno-miR-667-3p	MIMAT0012852	Foxn3	1	0	1	1
rno-miR-667-3p	MIMAT0012852	Gad2	1	0	1	1
rno-miR-667-3p	MIMAT0012852	Gas7	1	0	1	1
rno-miR-667-3p	MIMAT0012852	Gnb3	1	0	1	1
rno-miR-667-3p	MIMAT0012852	Hs3st5	1	0	1	1
rno-miR-667-3p	MIMAT0012852	Htt	1	0	1	1
rno-miR-667-3p	MIMAT0012852	Idua	1	0	1	1
rno-miR-667-3p	MIMAT0012852	Igsf8	1	0	1	1
rno-miR-667-3p	MIMAT0012852	Insrr	1	0	1	1
rno-miR-667-3p	MIMAT0012852	Irx2	1	0	1	1
rno-miR-667-3p	MIMAT0012852	Itpkc	1	0	1	1
rno-miR-667-3p	MIMAT0012852	Kcnj5	1	0	1	1
rno-miR-667-3p	MIMAT0012852	Kif20b	1	0	1	1
rno-miR-667-3p	MIMAT0012852	Klf13	1	0	1	1
rno-miR-667-3p	MIMAT0012852	Laptm5	1	0	1	1
rno-miR-667-3p	MIMAT0012852	Lyzl6	1	0	1	1
rno-miR-667-3p	MIMAT0012852	Mafk	1	0	1	1
rno-miR-667-3p	MIMAT0012852	Mal	1	0	1	1
rno-miR-667-3p	MIMAT0012852	Map3k11	1	0	1	1
rno-miR-667-3p	MIMAT0012852	Mapk6	1	0	1	1
rno-miR-667-3p	MIMAT0012852	Mapre2	1	0	1	1
rno-miR-667-3p	MIMAT0012852	Mboat1	1	0	1	1
rno-miR-667-3p	MIMAT0012852	Mdm1	1	0	1	1
rno-miR-667-3p	MIMAT0012852	Mefv	1	0	1	1
rno-miR-667-3p	MIMAT0012852	Mgat2	1	0	1	1
rno-miR-667-3p	MIMAT0012852	Mip	1	0	1	1
rno-miR-667-3p	MIMAT0012852	Mtch2	1	0	1	1
rno-miR-667-3p	MIMAT0012852	Mtmr10	1	0	1	1
rno-miR-667-3p	MIMAT0012852	Naa11	1	0	1	1
rno-miR-667-3p	MIMAT0012852	Ndrg3	1	0	1	1
rno-miR-667-3p	MIMAT0012852	Nrbp2	1	0	1	1
rno-miR-667-3p	MIMAT0012852	Nrsn1	1	0	1	1
rno-miR-667-3p	MIMAT0012852	Nsg2	1	0	1	1
rno-miR-667-3p	MIMAT0012852	Pds5b	1	0	1	1
rno-miR-667-3p	MIMAT0012852	Pex19	1	0	1	1
rno-miR-667-3p	MIMAT0012852	Pfn2	1	0	1	1
rno-miR-667-3p	MIMAT0012852	Phf23	1	0	1	1
rno-miR-667-3p	MIMAT0012852	Pigh	1	0	1	1
rno-miR-667-3p	MIMAT0012852	Plec	1	0	1	1
rno-miR-667-3p	MIMAT0012852	Pnisr	1	0	1	1
rno-miR-667-3p	MIMAT0012852	Ppil1	1	0	1	1
rno-miR-667-3p	MIMAT0012852	Ppp1r12b	1	0	1	1
rno-miR-667-3p	MIMAT0012852	Ppp2r2b	1	0	1	1
rno-miR-667-3p	MIMAT0012852	Prkaa2	1	0	1	1
rno-miR-667-3p	MIMAT0012852	Ptbp2	1	0	1	1
rno-miR-667-3p	MIMAT0012852	Pycr2	1	0	1	1
rno-miR-667-3p	MIMAT0012852	Ralbp1	1	0	1	1
rno-miR-667-3p	MIMAT0012852	Rcn1	1	0	1	1
rno-miR-667-3p	MIMAT0012852	Rnf181	1	0	1	1
rno-miR-667-3p	MIMAT0012852	Rpp14	1	0	1	1
rno-miR-667-3p	MIMAT0012852	Rtn4rl1	1	0	1	1
rno-miR-667-3p	MIMAT0012852	Sfxn3	1	0	1	1
rno-miR-667-3p	MIMAT0012852	Sh3bp4	1	0	1	1
rno-miR-667-3p	MIMAT0012852	Slc6a17	1	0	1	1
rno-miR-667-3p	MIMAT0012852	Snx27	1	0	1	1
rno-miR-667-3p	MIMAT0012852	Srrm1	1	0	1	1
rno-miR-667-3p	MIMAT0012852	Srsf6	1	0	1	1
rno-miR-667-3p	MIMAT0012852	Stard5	1	0	1	1
rno-miR-667-3p	MIMAT0012852	Tacr2	1	0	1	1
rno-miR-667-3p	MIMAT0012852	Tanc2	1	0	1	1
rno-miR-667-3p	MIMAT0012852	Tbc1d24	1	0	1	1
rno-miR-667-3p	MIMAT0012852	Tbc1d5	1	0	1	1
rno-miR-667-3p	MIMAT0012852	Tceal5	1	0	1	1
rno-miR-667-3p	MIMAT0012852	Tmem135	1	0	1	1
rno-miR-667-3p	MIMAT0012852	Traf3	1	0	1	1
rno-miR-667-3p	MIMAT0012852	Trim2	1	0	1	1
rno-miR-667-3p	MIMAT0012852	Uba6	1	0	1	1
rno-miR-667-3p	MIMAT0012852	Upf3b	1	0	1	1
rno-miR-667-3p	MIMAT0012852	Uxs1	1	0	1	1
rno-miR-667-3p	MIMAT0012852	Vps9d1	1	0	1	1
rno-miR-667-3p	MIMAT0012852	Ywhaq	1	0	1	1
rno-miR-667-3p	MIMAT0012852	Zmym4	1	0	1	1
