# Supplementary material for: Characteristics of phosgene aspiration lung injury analyzed based on transcriptomics and proteomics
Source: Front Genet. 2024 May 17;15:1393665. doi: 10.3389/fgene.2024.1393665 (PMC11140124; doi:10.3389/fgene.2024.1393665)
Supplement: Supplementary file 1 [file Presentation1.zip › Data/microRN/miR_target/Control--Treatment/result/rno-miR-667-3p/rno-miR-667-3p.xls]

miRNA	ID	Gene	miRDB	miRTarBase	miRWalk	TargetScan
rno-miR-667-3p	MIMAT0012852	A3galt2	0	0	1	0
rno-miR-667-3p	MIMAT0012852	Aacs	0	0	1	0
rno-miR-667-3p	MIMAT0012852	Aak1	0	0	1	1
rno-miR-667-3p	MIMAT0012852	Aamp	0	0	1	0
rno-miR-667-3p	MIMAT0012852	Aard	0	0	1	0
rno-miR-667-3p	MIMAT0012852	Aar2	0	0	1	1
rno-miR-667-3p	MIMAT0012852	Abca1	0	0	0	1
rno-miR-667-3p	MIMAT0012852	Abat	0	0	1	1
rno-miR-667-3p	MIMAT0012852	Abcb11	0	0	1	1
rno-miR-667-3p	MIMAT0012852	Abcb10	0	0	1	1
rno-miR-667-3p	MIMAT0012852	Abcc4	0	0	1	0
rno-miR-667-3p	MIMAT0012852	Abcc12	0	0	0	1
rno-miR-667-3p	MIMAT0012852	Abcc2	0	0	0	1
rno-miR-667-3p	MIMAT0012852	Abcc5	0	0	1	1
rno-miR-667-3p	MIMAT0012852	Abcd1	1	0	1	0
rno-miR-667-3p	MIMAT0012852	Abcf3	0	0	0	1
rno-miR-667-3p	MIMAT0012852	Abce1	0	0	1	0
rno-miR-667-3p	MIMAT0012852	Abcg1	0	0	1	1
rno-miR-667-3p	MIMAT0012852	Abcg4	0	0	1	1
rno-miR-667-3p	MIMAT0012852	Abi2	0	0	0	1
rno-miR-667-3p	MIMAT0012852	Abhd13	0	0	0	1
rno-miR-667-3p	MIMAT0012852	Abhd16b	0	0	1	1
rno-miR-667-3p	MIMAT0012852	Abr	0	0	1	1
rno-miR-667-3p	MIMAT0012852	Ablim2	0	0	0	1
rno-miR-667-3p	MIMAT0012852	Abt1	0	0	1	0
rno-miR-667-3p	MIMAT0012852	AC004381.6	0	0	0	1
rno-miR-667-3p	MIMAT0012852	AC002451.1	0	0	0	1
rno-miR-667-3p	MIMAT0012852	AC007405.2	0	0	0	1
rno-miR-667-3p	MIMAT0012852	AC012123.1	0	0	0	1
rno-miR-667-3p	MIMAT0012852	AC016559.1	0	0	0	1
rno-miR-667-3p	MIMAT0012852	AC026703.1	0	0	0	1
rno-miR-667-3p	MIMAT0012852	AC027763.2	0	0	0	1
rno-miR-667-3p	MIMAT0012852	AC104841.2	0	0	0	1
rno-miR-667-3p	MIMAT0012852	AC117395.1	0	0	0	1
rno-miR-667-3p	MIMAT0012852	AC140061.12	0	0	0	1
rno-miR-667-3p	MIMAT0012852	Acaa2	0	0	1	1
rno-miR-667-3p	MIMAT0012852	Acadsb	0	0	0	1
rno-miR-667-3p	MIMAT0012852	Acap2	0	0	1	1
rno-miR-667-3p	MIMAT0012852	Acan	0	0	0	1
rno-miR-667-3p	MIMAT0012852	Acap3	0	0	1	0
rno-miR-667-3p	MIMAT0012852	Acer2	0	0	1	1
rno-miR-667-3p	MIMAT0012852	Acer1	0	0	1	0
rno-miR-667-3p	MIMAT0012852	Acot9	0	0	0	1
rno-miR-667-3p	MIMAT0012852	Acpl2	0	0	1	0
rno-miR-667-3p	MIMAT0012852	Acp6	0	0	0	1
rno-miR-667-3p	MIMAT0012852	Acpp	0	0	1	0
rno-miR-667-3p	MIMAT0012852	Acsbg1	0	0	1	1
rno-miR-667-3p	MIMAT0012852	ACSM2B	0	0	0	1
rno-miR-667-3p	MIMAT0012852	Actl7a	0	0	1	1
rno-miR-667-3p	MIMAT0012852	Acss1	0	0	1	1
rno-miR-667-3p	MIMAT0012852	Acvr1b	0	0	0	1
rno-miR-667-3p	MIMAT0012852	Actn4	0	0	0	1
rno-miR-667-3p	MIMAT0012852	Acvr1	0	0	1	0
rno-miR-667-3p	MIMAT0012852	Acvr2a	0	0	0	1
rno-miR-667-3p	MIMAT0012852	Acvr2b	0	0	0	1
rno-miR-667-3p	MIMAT0012852	Acvrl1	0	0	1	1
rno-miR-667-3p	MIMAT0012852	Adam17	0	0	1	0
rno-miR-667-3p	MIMAT0012852	Adamts12	0	0	1	0
rno-miR-667-3p	MIMAT0012852	Adamdec1	0	0	1	0
rno-miR-667-3p	MIMAT0012852	Adamts13	0	0	0	1
rno-miR-667-3p	MIMAT0012852	Adamts15	0	0	1	0
rno-miR-667-3p	MIMAT0012852	Adamts16	0	0	0	1
rno-miR-667-3p	MIMAT0012852	Adamts17	0	0	0	1
rno-miR-667-3p	MIMAT0012852	Adamts20	0	0	0	1
rno-miR-667-3p	MIMAT0012852	Adamts2	0	0	0	1
rno-miR-667-3p	MIMAT0012852	Adamts4	0	0	0	1
rno-miR-667-3p	MIMAT0012852	Adamts8	0	0	1	0
rno-miR-667-3p	MIMAT0012852	Adamtsl1	0	0	1	1
rno-miR-667-3p	MIMAT0012852	Adamtsl3	0	0	1	1
rno-miR-667-3p	MIMAT0012852	Adat2	0	0	1	1
rno-miR-667-3p	MIMAT0012852	Adarb1	0	0	1	1
rno-miR-667-3p	MIMAT0012852	Adarb2	0	0	0	1
rno-miR-667-3p	MIMAT0012852	Adat1	0	0	1	1
rno-miR-667-3p	MIMAT0012852	Adcy7	0	0	1	1
rno-miR-667-3p	MIMAT0012852	Adcy3	0	0	1	0
rno-miR-667-3p	MIMAT0012852	Adcy6	0	0	1	0
rno-miR-667-3p	MIMAT0012852	Adcy9	0	0	0	1
rno-miR-667-3p	MIMAT0012852	Add2	0	0	1	1
rno-miR-667-3p	MIMAT0012852	Adcyap1r1	0	0	1	0
rno-miR-667-3p	MIMAT0012852	Add3	1	0	1	1
rno-miR-667-3p	MIMAT0012852	Ado	0	0	0	1
rno-miR-667-3p	MIMAT0012852	Adi1	1	0	1	1
rno-miR-667-3p	MIMAT0012852	Adig	0	0	1	0
rno-miR-667-3p	MIMAT0012852	Adnp2	0	0	1	1
rno-miR-667-3p	MIMAT0012852	Adpgk	0	0	1	1
rno-miR-667-3p	MIMAT0012852	Adora1	0	0	0	1
rno-miR-667-3p	MIMAT0012852	Adprh	0	0	0	1
rno-miR-667-3p	MIMAT0012852	Adsl	0	0	1	0
rno-miR-667-3p	MIMAT0012852	Adra2b	0	0	1	0
rno-miR-667-3p	MIMAT0012852	Aebp2	0	0	1	0
rno-miR-667-3p	MIMAT0012852	Aff2	0	0	0	1
rno-miR-667-3p	MIMAT0012852	Aff3	0	0	0	1
rno-miR-667-3p	MIMAT0012852	Aff4	1	0	1	1
rno-miR-667-3p	MIMAT0012852	Afmid	0	0	1	0
rno-miR-667-3p	MIMAT0012852	Agap1	1	0	1	1
rno-miR-667-3p	MIMAT0012852	Aftph	0	0	1	0
rno-miR-667-3p	MIMAT0012852	Agap2	0	0	1	0
rno-miR-667-3p	MIMAT0012852	Agfg2	0	0	0	1
rno-miR-667-3p	MIMAT0012852	Agap3	0	0	1	0
rno-miR-667-3p	MIMAT0012852	Aggf1	0	0	0	1
rno-miR-667-3p	MIMAT0012852	Agk	0	0	1	0
rno-miR-667-3p	MIMAT0012852	Agmat	0	0	1	0
rno-miR-667-3p	MIMAT0012852	Ago1	0	0	0	1
rno-miR-667-3p	MIMAT0012852	Ago3	0	0	0	1
rno-miR-667-3p	MIMAT0012852	Agpat3	1	0	1	1
rno-miR-667-3p	MIMAT0012852	Agpat6	0	0	1	0
rno-miR-667-3p	MIMAT0012852	Agrn	0	0	1	0
rno-miR-667-3p	MIMAT0012852	Agps	0	0	0	1
rno-miR-667-3p	MIMAT0012852	Agtpbp1	0	0	0	1
rno-miR-667-3p	MIMAT0012852	Ahctf1	0	0	0	1
rno-miR-667-3p	MIMAT0012852	Ahdc1	0	0	1	1
rno-miR-667-3p	MIMAT0012852	Ahrr	0	0	1	0
rno-miR-667-3p	MIMAT0012852	Aif1l	0	0	1	1
rno-miR-667-3p	MIMAT0012852	Aida	0	0	1	1
rno-miR-667-3p	MIMAT0012852	Aipl1	0	0	1	0
rno-miR-667-3p	MIMAT0012852	Aifm1	0	0	0	1
rno-miR-667-3p	MIMAT0012852	Aifm2	0	0	1	1
rno-miR-667-3p	MIMAT0012852	Ajuba	0	0	1	0
rno-miR-667-3p	MIMAT0012852	Ajap1	0	0	0	1
rno-miR-667-3p	MIMAT0012852	Ak1	0	0	1	0
rno-miR-667-3p	MIMAT0012852	Ak4	0	0	0	1
rno-miR-667-3p	MIMAT0012852	Akap10	0	0	0	1
rno-miR-667-3p	MIMAT0012852	Akap11	0	0	1	0
rno-miR-667-3p	MIMAT0012852	Akap13	0	0	1	0
rno-miR-667-3p	MIMAT0012852	Akap2	0	0	1	0
rno-miR-667-3p	MIMAT0012852	Akip1	0	0	1	0
rno-miR-667-3p	MIMAT0012852	Akirin1	0	0	1	1
rno-miR-667-3p	MIMAT0012852	Akr1b1	0	0	0	1
rno-miR-667-3p	MIMAT0012852	Akr1d1	0	0	1	0
rno-miR-667-3p	MIMAT0012852	Akr1c14	0	0	1	0
rno-miR-667-3p	MIMAT0012852	Akt3	0	0	0	1
rno-miR-667-3p	MIMAT0012852	AL163636.6	0	0	0	1
rno-miR-667-3p	MIMAT0012852	AL354898.1	0	0	0	1
rno-miR-667-3p	MIMAT0012852	AL354993.1	0	0	0	1
rno-miR-667-3p	MIMAT0012852	AL450307.1	0	0	0	1
rno-miR-667-3p	MIMAT0012852	AL589765.1	0	0	0	1
rno-miR-667-3p	MIMAT0012852	Alcam	0	0	1	1
rno-miR-667-3p	MIMAT0012852	Aldh1a1	0	0	1	0
rno-miR-667-3p	MIMAT0012852	Aldh4a1	0	0	1	0
rno-miR-667-3p	MIMAT0012852	Aldh3a2	0	0	1	0
rno-miR-667-3p	MIMAT0012852	Aldoart2	0	0	1	0
rno-miR-667-3p	MIMAT0012852	Alg2	0	0	1	0
rno-miR-667-3p	MIMAT0012852	Alg9	0	0	0	1
rno-miR-667-3p	MIMAT0012852	Alkbh1	0	0	1	0
rno-miR-667-3p	MIMAT0012852	Alkbh4	1	0	1	0
rno-miR-667-3p	MIMAT0012852	Alkbh5	0	0	0	1
rno-miR-667-3p	MIMAT0012852	Alox5ap	0	0	1	1
rno-miR-667-3p	MIMAT0012852	Alpi	0	0	0	1
rno-miR-667-3p	MIMAT0012852	Ambra1	0	0	1	1
rno-miR-667-3p	MIMAT0012852	Alppl2	0	0	0	1
rno-miR-667-3p	MIMAT0012852	Amd1	0	0	1	1
rno-miR-667-3p	MIMAT0012852	Amhr2	0	0	1	1
rno-miR-667-3p	MIMAT0012852	Amer1	0	0	0	1
rno-miR-667-3p	MIMAT0012852	Amfr	0	0	1	1
rno-miR-667-3p	MIMAT0012852	Amz2	0	0	1	0
rno-miR-667-3p	MIMAT0012852	Amigo2	0	0	1	1
rno-miR-667-3p	MIMAT0012852	Ammecr1	0	0	1	1
rno-miR-667-3p	MIMAT0012852	Ammecr1l	0	0	1	1
rno-miR-667-3p	MIMAT0012852	Amot	0	0	1	1
rno-miR-667-3p	MIMAT0012852	Ampd2	0	0	1	0
rno-miR-667-3p	MIMAT0012852	Ampd3	0	0	1	0
rno-miR-667-3p	MIMAT0012852	Anapc11	0	0	1	0
rno-miR-667-3p	MIMAT0012852	Anapc7	0	0	1	0
rno-miR-667-3p	MIMAT0012852	Angel1	0	0	1	0
rno-miR-667-3p	MIMAT0012852	Angptl3	0	0	1	0
rno-miR-667-3p	MIMAT0012852	Angptl6	0	0	1	1
rno-miR-667-3p	MIMAT0012852	Ank2	0	0	1	0
rno-miR-667-3p	MIMAT0012852	Ankfy1	0	0	1	1
rno-miR-667-3p	MIMAT0012852	Ank3	0	0	1	1
rno-miR-667-3p	MIMAT0012852	Ankle2	0	0	0	1
rno-miR-667-3p	MIMAT0012852	Ankh	0	0	0	1
rno-miR-667-3p	MIMAT0012852	Ankle1	0	0	1	1
rno-miR-667-3p	MIMAT0012852	Ankrd1	0	0	1	0
rno-miR-667-3p	MIMAT0012852	Ankra2	0	0	1	0
rno-miR-667-3p	MIMAT0012852	Ankrd13c	0	0	1	1
rno-miR-667-3p	MIMAT0012852	Ankrd22	0	0	0	1
rno-miR-667-3p	MIMAT0012852	Ankrd34c	0	0	0	1
rno-miR-667-3p	MIMAT0012852	Ankrd33b	0	0	0	1
rno-miR-667-3p	MIMAT0012852	Ankrd35	0	0	1	0
rno-miR-667-3p	MIMAT0012852	Ankrd40	1	0	1	1
rno-miR-667-3p	MIMAT0012852	Ankrd45	0	0	0	1
rno-miR-667-3p	MIMAT0012852	Ankrd49	0	0	0	1
rno-miR-667-3p	MIMAT0012852	Ankrd46	0	0	1	0
rno-miR-667-3p	MIMAT0012852	Ankrd54	0	0	1	0
rno-miR-667-3p	MIMAT0012852	Anks4b	0	0	1	0
rno-miR-667-3p	MIMAT0012852	Anks6	0	0	1	0
rno-miR-667-3p	MIMAT0012852	Ano1	0	0	1	0
rno-miR-667-3p	MIMAT0012852	Ano6	0	0	1	1
rno-miR-667-3p	MIMAT0012852	Anp32b	0	0	0	1
rno-miR-667-3p	MIMAT0012852	Antxr2	0	0	0	1
rno-miR-667-3p	MIMAT0012852	Antxr1	0	0	1	0
rno-miR-667-3p	MIMAT0012852	Anxa11	0	0	1	0
rno-miR-667-3p	MIMAT0012852	Anxa3	0	0	1	0
rno-miR-667-3p	MIMAT0012852	AP000322.53	0	0	0	1
rno-miR-667-3p	MIMAT0012852	AP005482.1	0	0	0	1
rno-miR-667-3p	MIMAT0012852	Ap1b1	0	0	1	0
rno-miR-667-3p	MIMAT0012852	Ap1m2	1	0	1	1
rno-miR-667-3p	MIMAT0012852	Ap1s3	0	0	1	1
rno-miR-667-3p	MIMAT0012852	Ap3m1	0	0	1	1
rno-miR-667-3p	MIMAT0012852	Ap2b1	0	0	1	0
rno-miR-667-3p	MIMAT0012852	Ap3b1	0	0	1	0
rno-miR-667-3p	MIMAT0012852	Ap3m2	0	0	0	1
rno-miR-667-3p	MIMAT0012852	Apbb1ip	0	0	1	0
rno-miR-667-3p	MIMAT0012852	Apaf1	0	0	1	1
rno-miR-667-3p	MIMAT0012852	Apcdd1l	0	0	1	1
rno-miR-667-3p	MIMAT0012852	Apc2	0	0	1	0
rno-miR-667-3p	MIMAT0012852	Apex1	0	0	1	0
rno-miR-667-3p	MIMAT0012852	Apmap	0	0	1	1
rno-miR-667-3p	MIMAT0012852	Api5	1	0	1	0
rno-miR-667-3p	MIMAT0012852	Apobec4	0	0	0	1
rno-miR-667-3p	MIMAT0012852	Apoc3	0	0	0	1
rno-miR-667-3p	MIMAT0012852	Apobr	0	0	1	0
rno-miR-667-3p	MIMAT0012852	Apol11a	0	0	1	0
rno-miR-667-3p	MIMAT0012852	Apold1	0	0	1	1
rno-miR-667-3p	MIMAT0012852	Appbp2	0	0	1	0
rno-miR-667-3p	MIMAT0012852	Aqp11	0	0	1	1
rno-miR-667-3p	MIMAT0012852	AQP10	0	0	0	1
rno-miR-667-3p	MIMAT0012852	Aqp4	0	0	1	0
rno-miR-667-3p	MIMAT0012852	Aqp7	0	0	0	1
rno-miR-667-3p	MIMAT0012852	Aqp6	0	0	1	0
rno-miR-667-3p	MIMAT0012852	Aqp8	0	0	0	1
rno-miR-667-3p	MIMAT0012852	Arap2	0	0	1	1
rno-miR-667-3p	MIMAT0012852	Arcn1	0	0	1	1
rno-miR-667-3p	MIMAT0012852	Arf3	0	0	1	1
rno-miR-667-3p	MIMAT0012852	Arel1	0	0	1	0
rno-miR-667-3p	MIMAT0012852	Arf2	0	0	1	0
rno-miR-667-3p	MIMAT0012852	Arfgap2	1	0	1	1
rno-miR-667-3p	MIMAT0012852	ARHGAP19-SLIT1	0	0	0	1
rno-miR-667-3p	MIMAT0012852	Arfgef2	1	0	1	1
rno-miR-667-3p	MIMAT0012852	Arglu1	0	0	0	1
rno-miR-667-3p	MIMAT0012852	Arhgap1	0	0	1	0
rno-miR-667-3p	MIMAT0012852	Arhgap22	0	0	1	1
rno-miR-667-3p	MIMAT0012852	Arhgap29	0	0	0	1
rno-miR-667-3p	MIMAT0012852	Arhgap42	0	0	0	1
rno-miR-667-3p	MIMAT0012852	Arhgap35	0	0	1	1
rno-miR-667-3p	MIMAT0012852	Arhgef15	0	0	1	1
rno-miR-667-3p	MIMAT0012852	Arhgdia	0	0	1	0
rno-miR-667-3p	MIMAT0012852	Arhgef18	0	0	1	0
rno-miR-667-3p	MIMAT0012852	Arhgef37	0	0	1	1
rno-miR-667-3p	MIMAT0012852	Arhgef2	0	0	1	0
rno-miR-667-3p	MIMAT0012852	Arhgef39	0	0	1	0
rno-miR-667-3p	MIMAT0012852	Arid5a	0	0	1	0
rno-miR-667-3p	MIMAT0012852	Arid2	0	0	1	0
rno-miR-667-3p	MIMAT0012852	Arl14epl	0	0	0	1
rno-miR-667-3p	MIMAT0012852	Arl15	0	0	1	1
rno-miR-667-3p	MIMAT0012852	Arl16	0	0	1	0
rno-miR-667-3p	MIMAT0012852	Arl2bp	0	0	1	0
rno-miR-667-3p	MIMAT0012852	Arl2	0	0	1	0
rno-miR-667-3p	MIMAT0012852	Arl3	0	0	0	1
rno-miR-667-3p	MIMAT0012852	Arl4c	0	0	1	0
rno-miR-667-3p	MIMAT0012852	Arl4d	0	0	1	1
rno-miR-667-3p	MIMAT0012852	Arl6ip1	0	0	1	0
rno-miR-667-3p	MIMAT0012852	Arl8b	0	0	0	1
rno-miR-667-3p	MIMAT0012852	Arl6ip5	0	0	0	1
rno-miR-667-3p	MIMAT0012852	Armc7	0	0	1	1
rno-miR-667-3p	MIMAT0012852	Arnt2	0	0	1	0
rno-miR-667-3p	MIMAT0012852	Arpc4	0	0	1	1
rno-miR-667-3p	MIMAT0012852	Arpc3	0	0	1	0
rno-miR-667-3p	MIMAT0012852	Arpc5	0	0	1	1
rno-miR-667-3p	MIMAT0012852	Art4	1	0	1	0
rno-miR-667-3p	MIMAT0012852	Arpp21	0	0	1	0
rno-miR-667-3p	MIMAT0012852	Arrb1	0	0	0	1
rno-miR-667-3p	MIMAT0012852	Asb10	0	0	1	0
rno-miR-667-3p	MIMAT0012852	Ascl2	0	0	1	0
rno-miR-667-3p	MIMAT0012852	Asf1b	0	0	1	1
rno-miR-667-3p	MIMAT0012852	Ash1l	0	0	1	0
rno-miR-667-3p	MIMAT0012852	Asic4	0	0	1	1
rno-miR-667-3p	MIMAT0012852	Asic1	0	0	1	0
rno-miR-667-3p	MIMAT0012852	Aspg	0	0	1	0
rno-miR-667-3p	MIMAT0012852	Astn1	0	0	1	0
rno-miR-667-3p	MIMAT0012852	Asphd2	0	0	1	0
rno-miR-667-3p	MIMAT0012852	Asxl1	0	0	1	0
rno-miR-667-3p	MIMAT0012852	Asxl2	0	0	0	1
rno-miR-667-3p	MIMAT0012852	Atad1	0	0	0	1
rno-miR-667-3p	MIMAT0012852	Atad3a	0	0	1	1
rno-miR-667-3p	MIMAT0012852	Ate1	0	0	1	0
rno-miR-667-3p	MIMAT0012852	Atf3	0	0	1	1
rno-miR-667-3p	MIMAT0012852	Atf2	0	0	0	1
rno-miR-667-3p	MIMAT0012852	Atf5	0	0	0	1
rno-miR-667-3p	MIMAT0012852	Atf7ip	0	0	1	1
rno-miR-667-3p	MIMAT0012852	Atf6	0	0	1	0
rno-miR-667-3p	MIMAT0012852	Atg14	0	0	1	0
rno-miR-667-3p	MIMAT0012852	Atg2a	0	0	0	1
rno-miR-667-3p	MIMAT0012852	Atg16l1	0	0	1	0
rno-miR-667-3p	MIMAT0012852	Atg2b	0	0	0	1
rno-miR-667-3p	MIMAT0012852	Atg9b	0	0	0	1
rno-miR-667-3p	MIMAT0012852	Atl2	0	0	0	1
rno-miR-667-3p	MIMAT0012852	Atp11a	0	0	1	1
rno-miR-667-3p	MIMAT0012852	Atp12a	0	0	1	0
rno-miR-667-3p	MIMAT0012852	Atp1b3	0	0	1	0
rno-miR-667-3p	MIMAT0012852	Atp1a2	0	0	1	0
rno-miR-667-3p	MIMAT0012852	Atp2b2	0	0	1	0
rno-miR-667-3p	MIMAT0012852	Atp2c1	0	0	1	0
rno-miR-667-3p	MIMAT0012852	Atp2c2	0	0	1	0
rno-miR-667-3p	MIMAT0012852	Atp5e	0	0	0	1
rno-miR-667-3p	MIMAT0012852	Atp5g3	0	0	0	1
rno-miR-667-3p	MIMAT0012852	Atp5sl	0	0	1	0
rno-miR-667-3p	MIMAT0012852	Atp6ap1	0	0	1	0
rno-miR-667-3p	MIMAT0012852	Atp6v0a1	0	0	1	0
rno-miR-667-3p	MIMAT0012852	Atp6v0a4	0	0	1	1
rno-miR-667-3p	MIMAT0012852	Atp6v1g2	0	0	1	0
rno-miR-667-3p	MIMAT0012852	Atp7a	0	0	0	1
rno-miR-667-3p	MIMAT0012852	Atp6v1g3	0	0	1	0
rno-miR-667-3p	MIMAT0012852	Atp8a2	0	0	0	1
rno-miR-667-3p	MIMAT0012852	Atp9a	0	0	0	1
rno-miR-667-3p	MIMAT0012852	Atp9b	1	0	1	0
rno-miR-667-3p	MIMAT0012852	Atraid	0	0	1	0
rno-miR-667-3p	MIMAT0012852	Atrn	0	0	1	0
rno-miR-667-3p	MIMAT0012852	Atxn1	0	0	1	0
rno-miR-667-3p	MIMAT0012852	Atxn3	0	0	1	1
rno-miR-667-3p	MIMAT0012852	Atxn7l3	0	0	1	1
rno-miR-667-3p	MIMAT0012852	B3galnt2	0	0	1	1
rno-miR-667-3p	MIMAT0012852	Avpr2	0	0	0	1
rno-miR-667-3p	MIMAT0012852	Azi1	0	0	1	0
rno-miR-667-3p	MIMAT0012852	B3galt1	0	0	0	1
rno-miR-667-3p	MIMAT0012852	B3galt5	0	0	1	0
rno-miR-667-3p	MIMAT0012852	B3galt2	0	0	1	0
rno-miR-667-3p	MIMAT0012852	B3GALTL	0	0	0	1
rno-miR-667-3p	MIMAT0012852	B3galtl	0	0	1	0
rno-miR-667-3p	MIMAT0012852	B3gnt3	1	0	1	0
rno-miR-667-3p	MIMAT0012852	B3gnt5	0	0	1	0
rno-miR-667-3p	MIMAT0012852	B3gnt6	0	0	1	0
rno-miR-667-3p	MIMAT0012852	B3gnt7	0	0	1	1
rno-miR-667-3p	MIMAT0012852	B3gnt9	0	0	1	0
rno-miR-667-3p	MIMAT0012852	B4galt1	0	0	1	0
rno-miR-667-3p	MIMAT0012852	B4galnt3	0	0	0	1
rno-miR-667-3p	MIMAT0012852	B4galt2	0	0	1	0
rno-miR-667-3p	MIMAT0012852	B4galt5	0	0	1	0
rno-miR-667-3p	MIMAT0012852	B4galt6	0	0	1	0
rno-miR-667-3p	MIMAT0012852	B4galt7	0	0	0	1
rno-miR-667-3p	MIMAT0012852	Baalc	0	0	1	1
rno-miR-667-3p	MIMAT0012852	Bace1	0	0	0	1
rno-miR-667-3p	MIMAT0012852	Bag4	0	0	0	1
rno-miR-667-3p	MIMAT0012852	Bace2	0	0	0	1
rno-miR-667-3p	MIMAT0012852	Bahd1	0	0	1	0
rno-miR-667-3p	MIMAT0012852	Bak1	0	0	1	0
rno-miR-667-3p	MIMAT0012852	Bap1	0	0	1	0
rno-miR-667-3p	MIMAT0012852	Barhl1	0	0	1	1
rno-miR-667-3p	MIMAT0012852	Baz1a	0	0	1	1
rno-miR-667-3p	MIMAT0012852	Bbx	0	0	0	1
rno-miR-667-3p	MIMAT0012852	Baz2a	0	0	0	1
rno-miR-667-3p	MIMAT0012852	Bbs4	0	0	1	0
rno-miR-667-3p	MIMAT0012852	Bcas1	0	0	0	1
rno-miR-667-3p	MIMAT0012852	BCAS4	0	0	0	1
rno-miR-667-3p	MIMAT0012852	Bcat1	0	0	1	1
rno-miR-667-3p	MIMAT0012852	Bckdhb	0	0	0	1
rno-miR-667-3p	MIMAT0012852	Bcl2l1	0	0	1	0
rno-miR-667-3p	MIMAT0012852	Bcl11b	0	0	0	1
rno-miR-667-3p	MIMAT0012852	Bcl2l11	0	0	0	1
rno-miR-667-3p	MIMAT0012852	Bcl2l2	0	0	1	0
rno-miR-667-3p	MIMAT0012852	Bcl9	0	0	1	1
rno-miR-667-3p	MIMAT0012852	Bcl9l	0	0	1	1
rno-miR-667-3p	MIMAT0012852	Bfar	0	0	1	0
rno-miR-667-3p	MIMAT0012852	Bdkrb2	0	0	1	0
rno-miR-667-3p	MIMAT0012852	Bdp1	0	0	0	1
rno-miR-667-3p	MIMAT0012852	Bhlha15	0	0	1	0
rno-miR-667-3p	MIMAT0012852	Bhlhe41	0	0	1	0
rno-miR-667-3p	MIMAT0012852	Bhmt2	0	0	1	0
rno-miR-667-3p	MIMAT0012852	Bicd1	0	0	1	0
rno-miR-667-3p	MIMAT0012852	Bicd2	0	0	1	1
rno-miR-667-3p	MIMAT0012852	Bid	0	0	0	1
rno-miR-667-3p	MIMAT0012852	Bmf	0	0	1	1
rno-miR-667-3p	MIMAT0012852	Bloc1s6	0	0	1	1
rno-miR-667-3p	MIMAT0012852	Bmp8a	0	0	0	1
rno-miR-667-3p	MIMAT0012852	Bmp10	0	0	0	1
rno-miR-667-3p	MIMAT0012852	Bmp2k	0	0	0	1
rno-miR-667-3p	MIMAT0012852	Bmp8b	0	0	0	1
rno-miR-667-3p	MIMAT0012852	Bms1	0	0	1	0
rno-miR-667-3p	MIMAT0012852	Bnip3	0	0	1	0
rno-miR-667-3p	MIMAT0012852	Bod1l1	0	0	1	1
rno-miR-667-3p	MIMAT0012852	Bok	0	0	1	0
rno-miR-667-3p	MIMAT0012852	Boll	0	0	0	1
rno-miR-667-3p	MIMAT0012852	Bola3	0	0	1	0
rno-miR-667-3p	MIMAT0012852	Bptf	0	0	1	1
rno-miR-667-3p	MIMAT0012852	Brd1	0	0	0	1
rno-miR-667-3p	MIMAT0012852	Brd9	0	0	1	0
rno-miR-667-3p	MIMAT0012852	Brd4	0	0	1	0
rno-miR-667-3p	MIMAT0012852	Brf1	1	0	1	1
rno-miR-667-3p	MIMAT0012852	Brf2	0	0	1	0
rno-miR-667-3p	MIMAT0012852	Brix1	0	0	1	0
rno-miR-667-3p	MIMAT0012852	Brinp2	0	0	1	0
rno-miR-667-3p	MIMAT0012852	Brms1l	0	0	1	0
rno-miR-667-3p	MIMAT0012852	Brsk2	0	0	0	1
rno-miR-667-3p	MIMAT0012852	Bsn	0	0	1	1
rno-miR-667-3p	MIMAT0012852	Bsnd	0	0	1	1
rno-miR-667-3p	MIMAT0012852	Btc	0	0	0	1
rno-miR-667-3p	MIMAT0012852	Btbd11	0	0	1	0
rno-miR-667-3p	MIMAT0012852	Btbd9	0	0	0	1
rno-miR-667-3p	MIMAT0012852	Btrc	0	0	0	1
rno-miR-667-3p	MIMAT0012852	Bzw1	0	0	0	1
rno-miR-667-3p	MIMAT0012852	C10orf10	0	0	0	1
rno-miR-667-3p	MIMAT0012852	C10orf118	0	0	0	1
rno-miR-667-3p	MIMAT0012852	C10orf12	0	0	0	1
rno-miR-667-3p	MIMAT0012852	C10orf2	0	0	0	1
rno-miR-667-3p	MIMAT0012852	C10orf55	0	0	0	1
rno-miR-667-3p	MIMAT0012852	C10orf71	0	0	0	1
rno-miR-667-3p	MIMAT0012852	C11orf30	0	0	0	1
rno-miR-667-3p	MIMAT0012852	C11orf45	0	0	0	1
rno-miR-667-3p	MIMAT0012852	C11orf84	0	0	0	1
rno-miR-667-3p	MIMAT0012852	C12orf4	0	0	0	1
rno-miR-667-3p	MIMAT0012852	C12orf68	0	0	0	1
rno-miR-667-3p	MIMAT0012852	C15orf38	0	0	0	1
rno-miR-667-3p	MIMAT0012852	C16orf47	0	0	0	1
rno-miR-667-3p	MIMAT0012852	C16orf70	0	0	0	1
rno-miR-667-3p	MIMAT0012852	C16orf87	0	0	0	1
rno-miR-667-3p	MIMAT0012852	C17orf107	0	0	0	1
rno-miR-667-3p	MIMAT0012852	C17orf85	0	0	0	1
rno-miR-667-3p	MIMAT0012852	C19orf24	0	0	0	1
rno-miR-667-3p	MIMAT0012852	C19orf47	0	0	0	1
rno-miR-667-3p	MIMAT0012852	C1orf116	0	0	0	1
rno-miR-667-3p	MIMAT0012852	C1orf162	0	0	0	1
rno-miR-667-3p	MIMAT0012852	C1orf173	0	0	0	1
rno-miR-667-3p	MIMAT0012852	C1orf198	0	0	0	1
rno-miR-667-3p	MIMAT0012852	C1orf204	0	0	0	1
rno-miR-667-3p	MIMAT0012852	C1orf210	0	0	0	1
rno-miR-667-3p	MIMAT0012852	C1orf220	0	0	0	1
rno-miR-667-3p	MIMAT0012852	C1orf56	0	0	0	1
rno-miR-667-3p	MIMAT0012852	C1orf74	0	0	0	1
rno-miR-667-3p	MIMAT0012852	C1orf95	0	0	0	1
rno-miR-667-3p	MIMAT0012852	C21orf119	0	0	0	1
rno-miR-667-3p	MIMAT0012852	C21orf33	0	0	0	1
rno-miR-667-3p	MIMAT0012852	C22orf39	0	0	0	1
rno-miR-667-3p	MIMAT0012852	C2cd2	1	0	1	1
rno-miR-667-3p	MIMAT0012852	C2cd2l	0	0	1	0
rno-miR-667-3p	MIMAT0012852	C2orf68	0	0	0	1
rno-miR-667-3p	MIMAT0012852	C2cd5	1	0	1	1
rno-miR-667-3p	MIMAT0012852	C3orf27	0	0	0	1
rno-miR-667-3p	MIMAT0012852	C3orf14	0	0	0	1
rno-miR-667-3p	MIMAT0012852	C3orf62	0	0	0	1
rno-miR-667-3p	MIMAT0012852	C3orf70	0	0	0	1
rno-miR-667-3p	MIMAT0012852	C4orf32	0	0	0	1
rno-miR-667-3p	MIMAT0012852	C5	0	0	1	0
rno-miR-667-3p	MIMAT0012852	C5orf20	0	0	0	1
rno-miR-667-3p	MIMAT0012852	C5orf27	0	0	0	1
rno-miR-667-3p	MIMAT0012852	C5orf45	0	0	0	1
rno-miR-667-3p	MIMAT0012852	C6orf141	0	0	0	1
rno-miR-667-3p	MIMAT0012852	C6orf195	0	0	0	1
rno-miR-667-3p	MIMAT0012852	C6orf201	0	0	0	1
rno-miR-667-3p	MIMAT0012852	C6orf223	0	0	0	1
rno-miR-667-3p	MIMAT0012852	C6orf89	0	0	0	1
rno-miR-667-3p	MIMAT0012852	C7orf41	0	0	0	1
rno-miR-667-3p	MIMAT0012852	C7orf69	0	0	0	1
rno-miR-667-3p	MIMAT0012852	C7orf73	0	0	0	1
rno-miR-667-3p	MIMAT0012852	C8b	0	0	1	0
rno-miR-667-3p	MIMAT0012852	C8orf46	0	0	0	1
rno-miR-667-3p	MIMAT0012852	C8orf58	0	0	0	1
rno-miR-667-3p	MIMAT0012852	C9orf47	0	0	0	1
rno-miR-667-3p	MIMAT0012852	CA12	0	0	0	1
rno-miR-667-3p	MIMAT0012852	CA2	0	0	0	1
rno-miR-667-3p	MIMAT0012852	Cab39	0	0	1	0
rno-miR-667-3p	MIMAT0012852	Cab39l	0	0	0	1
rno-miR-667-3p	MIMAT0012852	Cables1	0	0	1	1
rno-miR-667-3p	MIMAT0012852	Cables2	0	0	1	1
rno-miR-667-3p	MIMAT0012852	Cacna1c	0	0	1	1
rno-miR-667-3p	MIMAT0012852	Cacna1a	0	0	1	0
rno-miR-667-3p	MIMAT0012852	Cacna1b	0	0	1	0
rno-miR-667-3p	MIMAT0012852	Cacnb3	0	0	1	0
rno-miR-667-3p	MIMAT0012852	Cacul1	0	0	1	1
rno-miR-667-3p	MIMAT0012852	Cacnb4	0	0	1	1
rno-miR-667-3p	MIMAT0012852	Calcoco1	0	0	1	1
rno-miR-667-3p	MIMAT0012852	Cadm1	1	0	1	1
rno-miR-667-3p	MIMAT0012852	Cadm3	0	0	0	1
rno-miR-667-3p	MIMAT0012852	Calcb	0	0	1	0
rno-miR-667-3p	MIMAT0012852	Calcrl	0	0	0	1
rno-miR-667-3p	MIMAT0012852	Calhm2	0	0	1	0
rno-miR-667-3p	MIMAT0012852	Cald1	0	0	1	1
rno-miR-667-3p	MIMAT0012852	Calm2	0	0	1	0
rno-miR-667-3p	MIMAT0012852	Calm1	0	0	0	1
rno-miR-667-3p	MIMAT0012852	Camk1d	0	0	1	1
rno-miR-667-3p	MIMAT0012852	Camk2b	0	0	1	1
rno-miR-667-3p	MIMAT0012852	Cant1	0	0	1	0
rno-miR-667-3p	MIMAT0012852	Camkv	0	0	1	0
rno-miR-667-3p	MIMAT0012852	Camsap2	0	0	1	0
rno-miR-667-3p	MIMAT0012852	Capn12	0	0	1	0
rno-miR-667-3p	MIMAT0012852	Capn5	0	0	0	1
rno-miR-667-3p	MIMAT0012852	Capn7	0	0	1	0
rno-miR-667-3p	MIMAT0012852	Caprin1	0	0	0	1
rno-miR-667-3p	MIMAT0012852	Caprin2	0	0	0	1
rno-miR-667-3p	MIMAT0012852	Capza1	0	0	1	0
rno-miR-667-3p	MIMAT0012852	Car2	0	0	1	0
rno-miR-667-3p	MIMAT0012852	Casc4	1	0	1	1
rno-miR-667-3p	MIMAT0012852	Cask	0	0	0	1
rno-miR-667-3p	MIMAT0012852	Casp14	0	0	0	1
rno-miR-667-3p	MIMAT0012852	Caskin2	0	0	1	0
rno-miR-667-3p	MIMAT0012852	Casp2	0	0	1	0
rno-miR-667-3p	MIMAT0012852	Casp7	0	0	1	1
rno-miR-667-3p	MIMAT0012852	Casq2	0	0	1	0
rno-miR-667-3p	MIMAT0012852	Catsper2	0	0	0	1
rno-miR-667-3p	MIMAT0012852	Casz1	0	0	1	0
rno-miR-667-3p	MIMAT0012852	Cav1	0	0	1	1
rno-miR-667-3p	MIMAT0012852	Cav2	0	0	1	1
rno-miR-667-3p	MIMAT0012852	Cbln1	0	0	1	0
rno-miR-667-3p	MIMAT0012852	Cblb	0	0	1	0
rno-miR-667-3p	MIMAT0012852	Cbll1	0	0	1	1
rno-miR-667-3p	MIMAT0012852	Cbx2	0	0	1	1
rno-miR-667-3p	MIMAT0012852	Cbs	0	0	1	0
rno-miR-667-3p	MIMAT0012852	Cbx5	0	0	0	1
rno-miR-667-3p	MIMAT0012852	Cbx7	0	0	1	0
rno-miR-667-3p	MIMAT0012852	Cbx6	0	0	1	0
rno-miR-667-3p	MIMAT0012852	Ccar2	0	0	0	1
rno-miR-667-3p	MIMAT0012852	CCDC109B	0	0	0	1
rno-miR-667-3p	MIMAT0012852	Ccdc116	0	0	1	0
rno-miR-667-3p	MIMAT0012852	Ccdc117	0	0	1	1
rno-miR-667-3p	MIMAT0012852	Ccdc138	0	0	1	0
rno-miR-667-3p	MIMAT0012852	Ccdc152	0	0	0	1
rno-miR-667-3p	MIMAT0012852	Ccdc149	0	0	1	1
rno-miR-667-3p	MIMAT0012852	Ccdc28a	0	0	1	1
rno-miR-667-3p	MIMAT0012852	Ccdc176	0	0	1	0
rno-miR-667-3p	MIMAT0012852	Ccdc3	0	0	1	0
rno-miR-667-3p	MIMAT0012852	CCDC41	0	0	0	1
rno-miR-667-3p	MIMAT0012852	Ccdc32	0	0	1	0
rno-miR-667-3p	MIMAT0012852	Ccdc47	0	0	1	0
rno-miR-667-3p	MIMAT0012852	Ccdc80	0	0	0	1
rno-miR-667-3p	MIMAT0012852	Ccdc8	0	0	1	0
rno-miR-667-3p	MIMAT0012852	Ccdc82	0	0	1	0
rno-miR-667-3p	MIMAT0012852	Ccdc85b	0	0	1	0
rno-miR-667-3p	MIMAT0012852	Ccdc85c	0	0	0	1
rno-miR-667-3p	MIMAT0012852	Ccdc92	0	0	1	0
rno-miR-667-3p	MIMAT0012852	Ccdc93	0	0	0	1
rno-miR-667-3p	MIMAT0012852	Ccl22	0	0	1	0
rno-miR-667-3p	MIMAT0012852	Ccnd1	0	0	1	0
rno-miR-667-3p	MIMAT0012852	Ccnd3	0	0	1	0
rno-miR-667-3p	MIMAT0012852	Ccne1	0	0	1	1
rno-miR-667-3p	MIMAT0012852	Ccng1	0	0	1	0
rno-miR-667-3p	MIMAT0012852	Ccni	0	0	1	0
rno-miR-667-3p	MIMAT0012852	Ccng2	0	0	1	1
rno-miR-667-3p	MIMAT0012852	Ccnyl1	0	0	1	1
rno-miR-667-3p	MIMAT0012852	Ccny	0	0	1	1
rno-miR-667-3p	MIMAT0012852	Ccrn4l	0	0	1	0
rno-miR-667-3p	MIMAT0012852	Ccr1	1	0	1	0
rno-miR-667-3p	MIMAT0012852	Ccr9	0	0	1	0
rno-miR-667-3p	MIMAT0012852	Cd109	0	0	0	1
rno-miR-667-3p	MIMAT0012852	Cd164	0	0	1	1
rno-miR-667-3p	MIMAT0012852	Cd19	0	0	1	1
rno-miR-667-3p	MIMAT0012852	Cd2bp2	0	0	1	1
rno-miR-667-3p	MIMAT0012852	Cd24	0	0	1	0
rno-miR-667-3p	MIMAT0012852	Cd28	0	0	1	1
rno-miR-667-3p	MIMAT0012852	Cd5l	0	0	1	0
rno-miR-667-3p	MIMAT0012852	Cd300ld	0	0	1	0
rno-miR-667-3p	MIMAT0012852	Cd40	0	0	0	1
rno-miR-667-3p	MIMAT0012852	Cd81	0	0	0	1
rno-miR-667-3p	MIMAT0012852	Cd93	0	0	1	0
rno-miR-667-3p	MIMAT0012852	Cdan1	0	0	1	0
rno-miR-667-3p	MIMAT0012852	Cdc14b	0	0	1	0
rno-miR-667-3p	MIMAT0012852	Cdc25b	0	0	1	1
rno-miR-667-3p	MIMAT0012852	Cdc42bpa	0	0	1	0
rno-miR-667-3p	MIMAT0012852	Cdc42ep3	0	0	0	1
rno-miR-667-3p	MIMAT0012852	Cdc42bpg	0	0	1	0
rno-miR-667-3p	MIMAT0012852	Cdc42se1	1	0	1	1
rno-miR-667-3p	MIMAT0012852	Cdc42se2	1	0	1	1
rno-miR-667-3p	MIMAT0012852	Cdca7	0	0	1	0
rno-miR-667-3p	MIMAT0012852	Cdc7	0	0	0	1
rno-miR-667-3p	MIMAT0012852	Cdca4	0	0	1	0
rno-miR-667-3p	MIMAT0012852	Cdcp1	0	0	1	1
rno-miR-667-3p	MIMAT0012852	Cdh22	0	0	1	1
rno-miR-667-3p	MIMAT0012852	Cdh7	0	0	0	1
rno-miR-667-3p	MIMAT0012852	Cdh4	0	0	0	1
rno-miR-667-3p	MIMAT0012852	Cdh6	0	0	0	1
rno-miR-667-3p	MIMAT0012852	Cdhr1	0	0	1	0
rno-miR-667-3p	MIMAT0012852	Cdk10	0	0	1	1
rno-miR-667-3p	MIMAT0012852	Cdk11b	0	0	0	1
rno-miR-667-3p	MIMAT0012852	CDK3	0	0	0	1
rno-miR-667-3p	MIMAT0012852	Cdk19	0	0	1	0
rno-miR-667-3p	MIMAT0012852	Cdk6	0	0	0	1
rno-miR-667-3p	MIMAT0012852	Cdkn1a	0	0	1	0
rno-miR-667-3p	MIMAT0012852	Cdkn2b	0	0	1	1
rno-miR-667-3p	MIMAT0012852	Cdkn3	0	0	0	1
rno-miR-667-3p	MIMAT0012852	Cdr2l	0	0	0	1
rno-miR-667-3p	MIMAT0012852	Cdr1	0	0	0	1
rno-miR-667-3p	MIMAT0012852	Cds2	0	0	0	1
rno-miR-667-3p	MIMAT0012852	Cdyl2	0	0	0	1
rno-miR-667-3p	MIMAT0012852	Ceacam19	0	0	1	0
rno-miR-667-3p	MIMAT0012852	Cebpa	0	0	1	0
rno-miR-667-3p	MIMAT0012852	Cecr6	0	0	1	1
rno-miR-667-3p	MIMAT0012852	Celf2	0	0	0	1
rno-miR-667-3p	MIMAT0012852	Cend1	0	0	1	0
rno-miR-667-3p	MIMAT0012852	Celf5	0	0	1	1
rno-miR-667-3p	MIMAT0012852	Cenpb	0	0	1	1
rno-miR-667-3p	MIMAT0012852	Cenpa	0	0	0	1
rno-miR-667-3p	MIMAT0012852	Cenpc	0	0	0	1
rno-miR-667-3p	MIMAT0012852	Cep57	0	0	1	0
rno-miR-667-3p	MIMAT0012852	Cep55	0	0	1	0
rno-miR-667-3p	MIMAT0012852	Cep89	0	0	1	1
rno-miR-667-3p	MIMAT0012852	Cerk	1	0	1	1
rno-miR-667-3p	MIMAT0012852	Ces1a	0	0	1	0
rno-miR-667-3p	MIMAT0012852	Cers3	0	0	1	0
rno-miR-667-3p	MIMAT0012852	CES1	0	0	0	1
rno-miR-667-3p	MIMAT0012852	Cfc1	0	0	1	0
rno-miR-667-3p	MIMAT0012852	Cgnl1	1	0	1	1
rno-miR-667-3p	MIMAT0012852	Chd6	0	0	1	1
rno-miR-667-3p	MIMAT0012852	Chordc1	0	0	0	1
rno-miR-667-3p	MIMAT0012852	Chi3l1	0	0	1	1
rno-miR-667-3p	MIMAT0012852	Chic1	0	0	1	1
rno-miR-667-3p	MIMAT0012852	Chmp1a	0	0	1	1
rno-miR-667-3p	MIMAT0012852	Chmp2b	0	0	1	1
rno-miR-667-3p	MIMAT0012852	Chmp6	0	0	1	0
rno-miR-667-3p	MIMAT0012852	Chmp7	0	0	1	0
rno-miR-667-3p	MIMAT0012852	Chp1	0	0	1	0
rno-miR-667-3p	MIMAT0012852	Chp2	0	0	1	0
rno-miR-667-3p	MIMAT0012852	Chrdl1	0	0	1	0
rno-miR-667-3p	MIMAT0012852	Chrm1	0	0	0	1
rno-miR-667-3p	MIMAT0012852	Chrm3	0	0	1	0
rno-miR-667-3p	MIMAT0012852	Chrm4	0	0	1	0
rno-miR-667-3p	MIMAT0012852	Chrna4	0	0	0	1
rno-miR-667-3p	MIMAT0012852	Chrnb3	0	0	1	0
rno-miR-667-3p	MIMAT0012852	Chst10	0	0	1	1
rno-miR-667-3p	MIMAT0012852	Chst14	1	0	1	1
rno-miR-667-3p	MIMAT0012852	Chtf8	0	0	1	0
rno-miR-667-3p	MIMAT0012852	Chst3	0	0	0	1
rno-miR-667-3p	MIMAT0012852	Chst5	0	0	1	0
rno-miR-667-3p	MIMAT0012852	Chtop	0	0	1	0
rno-miR-667-3p	MIMAT0012852	CHURC1-FNTB	0	0	0	1
rno-miR-667-3p	MIMAT0012852	Ciao1	0	0	1	1
rno-miR-667-3p	MIMAT0012852	Cib1	0	0	1	1
rno-miR-667-3p	MIMAT0012852	Cilp2	0	0	1	0
rno-miR-667-3p	MIMAT0012852	Cidec	0	0	1	0
rno-miR-667-3p	MIMAT0012852	Cilp	0	0	1	0
rno-miR-667-3p	MIMAT0012852	Cinp	0	0	1	0
rno-miR-667-3p	MIMAT0012852	CIRH1A	0	0	0	1
rno-miR-667-3p	MIMAT0012852	Cited2	0	0	0	1
rno-miR-667-3p	MIMAT0012852	Ckap4	0	0	1	0
rno-miR-667-3p	MIMAT0012852	Clasp2	0	0	1	0
rno-miR-667-3p	MIMAT0012852	Clca5	0	0	1	0
rno-miR-667-3p	MIMAT0012852	Clcc1	0	0	1	0
rno-miR-667-3p	MIMAT0012852	Cldn15	0	0	0	1
rno-miR-667-3p	MIMAT0012852	Cldn19	0	0	0	1
rno-miR-667-3p	MIMAT0012852	Cldn2	0	0	1	1
rno-miR-667-3p	MIMAT0012852	Cldn4	0	0	1	0
rno-miR-667-3p	MIMAT0012852	Clec10a	0	0	1	0
rno-miR-667-3p	MIMAT0012852	Cldn9	0	0	1	1
rno-miR-667-3p	MIMAT0012852	Clec16a	0	0	1	0
rno-miR-667-3p	MIMAT0012852	Clec14a	0	0	1	0
rno-miR-667-3p	MIMAT0012852	Clec5a	0	0	0	1
rno-miR-667-3p	MIMAT0012852	Clgn	0	0	0	1
rno-miR-667-3p	MIMAT0012852	Clic4	0	0	0	1
rno-miR-667-3p	MIMAT0012852	Clic5	0	0	1	1
rno-miR-667-3p	MIMAT0012852	Clip1	0	0	0	1
rno-miR-667-3p	MIMAT0012852	Clk2	0	0	1	0
rno-miR-667-3p	MIMAT0012852	Clip2	0	0	1	0
rno-miR-667-3p	MIMAT0012852	Clmn	0	0	0	1
rno-miR-667-3p	MIMAT0012852	Clmp	0	0	1	1
rno-miR-667-3p	MIMAT0012852	Cln8	0	0	1	1
rno-miR-667-3p	MIMAT0012852	Clspn	0	0	1	0
rno-miR-667-3p	MIMAT0012852	Clns1a	0	0	0	1
rno-miR-667-3p	MIMAT0012852	Clpsl2	0	0	1	0
rno-miR-667-3p	MIMAT0012852	Clstn2	0	0	0	1
rno-miR-667-3p	MIMAT0012852	Cmc1	0	0	0	1
rno-miR-667-3p	MIMAT0012852	Cmklr1	0	0	1	0
rno-miR-667-3p	MIMAT0012852	Cml1	0	0	1	0
rno-miR-667-3p	MIMAT0012852	Cmpk1	0	0	1	1
rno-miR-667-3p	MIMAT0012852	Cmpk2	0	0	1	0
rno-miR-667-3p	MIMAT0012852	Cmtr2	0	0	1	0
rno-miR-667-3p	MIMAT0012852	Cmtm6	0	0	0	1
rno-miR-667-3p	MIMAT0012852	Cndp2	0	0	1	0
rno-miR-667-3p	MIMAT0012852	Cnih3	0	0	0	1
rno-miR-667-3p	MIMAT0012852	Cnksr3	0	0	1	1
rno-miR-667-3p	MIMAT0012852	Cnn1	0	0	1	0
rno-miR-667-3p	MIMAT0012852	Cnnm2	0	0	1	0
rno-miR-667-3p	MIMAT0012852	Cnnm1	0	0	1	0
rno-miR-667-3p	MIMAT0012852	Cnnm3	0	0	1	0
rno-miR-667-3p	MIMAT0012852	Cnnm4	0	0	0	1
rno-miR-667-3p	MIMAT0012852	Cnot6	0	0	0	1
rno-miR-667-3p	MIMAT0012852	Cnot6l	0	0	0	1
rno-miR-667-3p	MIMAT0012852	Cnp	0	0	0	1
rno-miR-667-3p	MIMAT0012852	Cnst	0	0	1	1
rno-miR-667-3p	MIMAT0012852	CNTD2	0	0	0	1
rno-miR-667-3p	MIMAT0012852	Cntn4	0	0	1	1
rno-miR-667-3p	MIMAT0012852	Cntf	0	0	1	0
rno-miR-667-3p	MIMAT0012852	Cntn5	0	0	0	1
rno-miR-667-3p	MIMAT0012852	Coa5	0	0	1	1
rno-miR-667-3p	MIMAT0012852	Cntrob	0	0	0	1
rno-miR-667-3p	MIMAT0012852	Cobl	0	0	1	0
rno-miR-667-3p	MIMAT0012852	Cog3	0	0	1	1
rno-miR-667-3p	MIMAT0012852	Cobll1	0	0	1	1
rno-miR-667-3p	MIMAT0012852	Col1a1	0	0	0	1
rno-miR-667-3p	MIMAT0012852	Cog7	0	0	1	0
rno-miR-667-3p	MIMAT0012852	Col10a1	0	0	1	1
rno-miR-667-3p	MIMAT0012852	Col23a1	0	0	0	1
rno-miR-667-3p	MIMAT0012852	Col20a1	0	0	0	1
rno-miR-667-3p	MIMAT0012852	Col24a1	0	0	0	1
rno-miR-667-3p	MIMAT0012852	Col4a1	1	0	1	1
rno-miR-667-3p	MIMAT0012852	Col4a2	0	0	1	0
rno-miR-667-3p	MIMAT0012852	Col7a1	0	0	1	0
rno-miR-667-3p	MIMAT0012852	Col4a4	0	0	0	1
rno-miR-667-3p	MIMAT0012852	Col9a2	1	0	1	1
rno-miR-667-3p	MIMAT0012852	Colec10	0	0	1	1
rno-miR-667-3p	MIMAT0012852	Cops8	0	0	1	1
rno-miR-667-3p	MIMAT0012852	Colgalt1	0	0	1	1
rno-miR-667-3p	MIMAT0012852	Comp	0	0	1	1
rno-miR-667-3p	MIMAT0012852	Cops4	0	0	1	0
rno-miR-667-3p	MIMAT0012852	Cops7b	0	0	1	0
rno-miR-667-3p	MIMAT0012852	Coq3	0	0	0	1
rno-miR-667-3p	MIMAT0012852	Coq9	0	0	1	1
rno-miR-667-3p	MIMAT0012852	Coq4	0	0	1	0
rno-miR-667-3p	MIMAT0012852	Coro1c	0	0	1	0
rno-miR-667-3p	MIMAT0012852	Coro6	0	0	1	0
rno-miR-667-3p	MIMAT0012852	Coro2b	0	0	1	1
rno-miR-667-3p	MIMAT0012852	Cox10	0	0	0	1
rno-miR-667-3p	MIMAT0012852	Coro7	0	0	1	1
rno-miR-667-3p	MIMAT0012852	Cox20	1	0	1	1
rno-miR-667-3p	MIMAT0012852	Cox19	0	0	1	0
rno-miR-667-3p	MIMAT0012852	Cox7a2l	0	0	1	0
rno-miR-667-3p	MIMAT0012852	Cpd	0	0	0	1
rno-miR-667-3p	MIMAT0012852	Cox8c	1	0	1	1
rno-miR-667-3p	MIMAT0012852	Cpeb4	0	0	0	1
rno-miR-667-3p	MIMAT0012852	Cpeb2	0	0	1	1
rno-miR-667-3p	MIMAT0012852	Cplx3	0	0	1	1
rno-miR-667-3p	MIMAT0012852	Cplx1	0	0	1	0
rno-miR-667-3p	MIMAT0012852	Cpne2	0	0	0	1
rno-miR-667-3p	MIMAT0012852	Cpne7	0	0	1	0
rno-miR-667-3p	MIMAT0012852	Cpne5	0	0	1	0
rno-miR-667-3p	MIMAT0012852	Cpsf7	0	0	1	0
rno-miR-667-3p	MIMAT0012852	Cradd	0	0	0	1
rno-miR-667-3p	MIMAT0012852	CRAMP1L	0	0	0	1
rno-miR-667-3p	MIMAT0012852	Crb1	0	0	0	1
rno-miR-667-3p	MIMAT0012852	Crb2	0	0	0	1
rno-miR-667-3p	MIMAT0012852	Creb3	0	0	1	0
rno-miR-667-3p	MIMAT0012852	Creb3l2	0	0	0	1
rno-miR-667-3p	MIMAT0012852	Creb5	0	0	0	1
rno-miR-667-3p	MIMAT0012852	Crebl2	0	0	1	1
rno-miR-667-3p	MIMAT0012852	Crebzf	0	0	0	1
rno-miR-667-3p	MIMAT0012852	Crisp2	1	0	1	1
rno-miR-667-3p	MIMAT0012852	Creg2	0	0	0	1
rno-miR-667-3p	MIMAT0012852	Crispld1	0	0	1	1
rno-miR-667-3p	MIMAT0012852	Crmp1	0	0	1	0
rno-miR-667-3p	MIMAT0012852	Crispld2	0	0	1	0
rno-miR-667-3p	MIMAT0012852	Crk	1	0	1	1
rno-miR-667-3p	MIMAT0012852	Crtc1	0	0	0	1
rno-miR-667-3p	MIMAT0012852	Crp	0	0	0	1
rno-miR-667-3p	MIMAT0012852	Csad	0	0	1	0
rno-miR-667-3p	MIMAT0012852	Csdc2	0	0	1	0
rno-miR-667-3p	MIMAT0012852	Csf2rb	0	0	0	1
rno-miR-667-3p	MIMAT0012852	CSH1	0	0	0	1
rno-miR-667-3p	MIMAT0012852	CSHL1	0	0	0	1
rno-miR-667-3p	MIMAT0012852	Csnk1a1	0	0	0	1
rno-miR-667-3p	MIMAT0012852	Csnk1g1	0	0	0	1
rno-miR-667-3p	MIMAT0012852	Csnk1g3	0	0	1	1
rno-miR-667-3p	MIMAT0012852	CSNK2B-LY6G5B-1181	0	0	0	1
rno-miR-667-3p	MIMAT0012852	Csrnp2	0	0	1	1
rno-miR-667-3p	MIMAT0012852	Csrnp1	0	0	1	0
rno-miR-667-3p	MIMAT0012852	Csrnp3	0	0	0	1
rno-miR-667-3p	MIMAT0012852	Csrp2bp	0	0	1	0
rno-miR-667-3p	MIMAT0012852	CSRP2BP	0	0	0	1
rno-miR-667-3p	MIMAT0012852	Cst3	0	0	1	0
rno-miR-667-3p	MIMAT0012852	Cstf2t	0	0	1	1
rno-miR-667-3p	MIMAT0012852	CTB-54O9.9	0	0	0	1
rno-miR-667-3p	MIMAT0012852	Ctbs	0	0	0	1
rno-miR-667-3p	MIMAT0012852	CTB-96E2.2	0	0	0	1
rno-miR-667-3p	MIMAT0012852	Ctc1	0	0	1	1
rno-miR-667-3p	MIMAT0012852	CTC-432M15.3	0	0	0	1
rno-miR-667-3p	MIMAT0012852	Ctdspl	0	0	1	1
rno-miR-667-3p	MIMAT0012852	Ctdsp1	0	0	1	1
rno-miR-667-3p	MIMAT0012852	Ctr9	0	0	1	0
rno-miR-667-3p	MIMAT0012852	Ctnnal1	0	0	1	0
rno-miR-667-3p	MIMAT0012852	Ctnnd1	0	0	0	1
rno-miR-667-3p	MIMAT0012852	Ctrc	0	0	0	1
rno-miR-667-3p	MIMAT0012852	Cttn	0	0	1	0
rno-miR-667-3p	MIMAT0012852	Cttnbp2nl	0	0	1	0
rno-miR-667-3p	MIMAT0012852	Cx3cr1	0	0	0	1
rno-miR-667-3p	MIMAT0012852	Cxcl1	0	0	1	0
rno-miR-667-3p	MIMAT0012852	Cxcl12	0	0	1	0
rno-miR-667-3p	MIMAT0012852	Cxcr1	0	0	0	1
rno-miR-667-3p	MIMAT0012852	CXorf61	0	0	0	1
rno-miR-667-3p	MIMAT0012852	Cxxc4	0	0	1	0
rno-miR-667-3p	MIMAT0012852	Cyb561a3	0	0	1	0
rno-miR-667-3p	MIMAT0012852	Cyb561d1	0	0	0	1
rno-miR-667-3p	MIMAT0012852	Cyb5b	0	0	1	1
rno-miR-667-3p	MIMAT0012852	Cyb5r1	0	0	1	0
rno-miR-667-3p	MIMAT0012852	Cyb5r3	0	0	1	0
rno-miR-667-3p	MIMAT0012852	Cyb5r2	1	0	1	1
rno-miR-667-3p	MIMAT0012852	Cyb5rl	0	0	0	1
rno-miR-667-3p	MIMAT0012852	Cyb5r4	0	0	1	0
rno-miR-667-3p	MIMAT0012852	Cybrd1	0	0	1	0
rno-miR-667-3p	MIMAT0012852	Cycs	0	0	1	0
rno-miR-667-3p	MIMAT0012852	Cygb	0	0	1	1
rno-miR-667-3p	MIMAT0012852	Cyhr1	0	0	1	0
rno-miR-667-3p	MIMAT0012852	Cyp20a1	0	0	0	1
rno-miR-667-3p	MIMAT0012852	Cyld	0	0	0	1
rno-miR-667-3p	MIMAT0012852	Cyp26b1	0	0	1	1
rno-miR-667-3p	MIMAT0012852	Cyp2j3	0	0	1	0
rno-miR-667-3p	MIMAT0012852	Cyp4a8	0	0	1	0
rno-miR-667-3p	MIMAT0012852	Cyp39a1	0	0	1	0
rno-miR-667-3p	MIMAT0012852	Cyp7a1	0	0	1	0
rno-miR-667-3p	MIMAT0012852	Cyr61	0	0	1	0
rno-miR-667-3p	MIMAT0012852	Cyth1	0	0	0	1
rno-miR-667-3p	MIMAT0012852	Cyth3	0	0	1	1
rno-miR-667-3p	MIMAT0012852	Cytip	0	0	0	1
rno-miR-667-3p	MIMAT0012852	Daam1	0	0	1	1
rno-miR-667-3p	MIMAT0012852	Cyyr1	0	0	1	1
rno-miR-667-3p	MIMAT0012852	Dagla	0	0	1	0
rno-miR-667-3p	MIMAT0012852	Dab1	0	0	0	1
rno-miR-667-3p	MIMAT0012852	Dab2ip	0	0	1	1
rno-miR-667-3p	MIMAT0012852	Dak	0	0	1	0
rno-miR-667-3p	MIMAT0012852	DAK	0	0	0	1
rno-miR-667-3p	MIMAT0012852	Dapp1	0	0	1	1
rno-miR-667-3p	MIMAT0012852	Daw1	0	0	1	1
rno-miR-667-3p	MIMAT0012852	Dbp	0	0	0	1
rno-miR-667-3p	MIMAT0012852	Dazap2	0	0	1	1
rno-miR-667-3p	MIMAT0012852	Dbn1	0	0	0	1
rno-miR-667-3p	MIMAT0012852	Dbnl	0	0	0	1
rno-miR-667-3p	MIMAT0012852	Dcaf10	0	0	1	1
rno-miR-667-3p	MIMAT0012852	Dcaf5	0	0	1	0
rno-miR-667-3p	MIMAT0012852	Dcdc2	0	0	1	0
rno-miR-667-3p	MIMAT0012852	Dcc	0	0	0	1
rno-miR-667-3p	MIMAT0012852	Dchs2	0	0	0	1
rno-miR-667-3p	MIMAT0012852	Dclk1	0	0	1	0
rno-miR-667-3p	MIMAT0012852	Dclk2	0	0	1	0
rno-miR-667-3p	MIMAT0012852	Dclre1b	0	0	1	0
rno-miR-667-3p	MIMAT0012852	Dcp1a	0	0	0	1
rno-miR-667-3p	MIMAT0012852	Dcps	0	0	0	1
rno-miR-667-3p	MIMAT0012852	Dctd	0	0	1	0
rno-miR-667-3p	MIMAT0012852	Dcun1d2	0	0	0	1
rno-miR-667-3p	MIMAT0012852	Dcun1d4	0	0	1	0
rno-miR-667-3p	MIMAT0012852	Dcun1d5	0	0	0	1
rno-miR-667-3p	MIMAT0012852	Dcx	0	0	1	0
rno-miR-667-3p	MIMAT0012852	Dda1	0	0	1	1
rno-miR-667-3p	MIMAT0012852	Ddc	0	0	1	0
rno-miR-667-3p	MIMAT0012852	Ddi2	0	0	0	1
rno-miR-667-3p	MIMAT0012852	Ddhd1	0	0	0	1
rno-miR-667-3p	MIMAT0012852	Ddit4	0	0	1	0
rno-miR-667-3p	MIMAT0012852	Ddit4l	0	0	0	1
rno-miR-667-3p	MIMAT0012852	Ddx19a	0	0	1	1
rno-miR-667-3p	MIMAT0012852	Ddx19b	0	0	1	0
rno-miR-667-3p	MIMAT0012852	Ddx3x	0	0	1	1
rno-miR-667-3p	MIMAT0012852	Ddx21	0	0	1	0
rno-miR-667-3p	MIMAT0012852	Ddx3y	0	0	0	1
rno-miR-667-3p	MIMAT0012852	Ddx51	0	0	1	0
rno-miR-667-3p	MIMAT0012852	Ddx42	0	0	1	1
rno-miR-667-3p	MIMAT0012852	Ddx56	0	0	0	1
rno-miR-667-3p	MIMAT0012852	Ddx54	0	0	1	1
rno-miR-667-3p	MIMAT0012852	Dedd2	0	0	1	0
rno-miR-667-3p	MIMAT0012852	Ddx58	0	0	1	1
rno-miR-667-3p	MIMAT0012852	Degs1	0	0	1	1
rno-miR-667-3p	MIMAT0012852	Def8	0	0	1	0
rno-miR-667-3p	MIMAT0012852	Dennd2c	0	0	1	0
rno-miR-667-3p	MIMAT0012852	Dennd3	0	0	1	0
rno-miR-667-3p	MIMAT0012852	Dennd2d	0	0	1	1
rno-miR-667-3p	MIMAT0012852	Depdc5	0	0	1	1
rno-miR-667-3p	MIMAT0012852	Dennd6a	0	0	1	1
rno-miR-667-3p	MIMAT0012852	Dexi	0	0	1	1
rno-miR-667-3p	MIMAT0012852	Derl3	0	0	1	1
rno-miR-667-3p	MIMAT0012852	Desi1	0	0	0	1
rno-miR-667-3p	MIMAT0012852	Desi2	0	0	1	0
rno-miR-667-3p	MIMAT0012852	Dgat2	0	0	1	0
rno-miR-667-3p	MIMAT0012852	DGCR6L	0	0	0	1
rno-miR-667-3p	MIMAT0012852	Dgcr6	0	0	1	0
rno-miR-667-3p	MIMAT0012852	Dgcr8	0	0	1	0
rno-miR-667-3p	MIMAT0012852	Dgkb	0	0	1	0
rno-miR-667-3p	MIMAT0012852	Dgkd	0	0	1	1
rno-miR-667-3p	MIMAT0012852	Dgkg	0	0	1	0
rno-miR-667-3p	MIMAT0012852	Dhh	0	0	1	0
rno-miR-667-3p	MIMAT0012852	Dhcr7	0	0	1	0
rno-miR-667-3p	MIMAT0012852	Dicer1	0	0	0	1
rno-miR-667-3p	MIMAT0012852	Dip2b	0	0	1	0
rno-miR-667-3p	MIMAT0012852	Dip2c	0	0	0	1
rno-miR-667-3p	MIMAT0012852	Dirc2	0	0	1	1
rno-miR-667-3p	MIMAT0012852	Dkk3	0	0	0	1
rno-miR-667-3p	MIMAT0012852	Dlc1	0	0	0	1
rno-miR-667-3p	MIMAT0012852	Dlat	0	0	0	1
rno-miR-667-3p	MIMAT0012852	Dlec1	0	0	0	1
rno-miR-667-3p	MIMAT0012852	Dleu7	1	0	1	0
rno-miR-667-3p	MIMAT0012852	Dlg4	0	0	1	0
rno-miR-667-3p	MIMAT0012852	Dlgap2	0	0	0	1
rno-miR-667-3p	MIMAT0012852	Dmbx1	0	0	1	0
rno-miR-667-3p	MIMAT0012852	Dmrta1	0	0	1	0
rno-miR-667-3p	MIMAT0012852	Dmrta2	0	0	1	1
rno-miR-667-3p	MIMAT0012852	Dnah3	0	0	1	0
rno-miR-667-3p	MIMAT0012852	Dnajb11	0	0	1	0
rno-miR-667-3p	MIMAT0012852	Dnaja3	0	0	1	0
rno-miR-667-3p	MIMAT0012852	Dnajc10	0	0	1	1
rno-miR-667-3p	MIMAT0012852	Dnajc12	0	0	1	0
rno-miR-667-3p	MIMAT0012852	Dnajc27	0	0	1	0
rno-miR-667-3p	MIMAT0012852	Dnajc24	0	0	0	1
rno-miR-667-3p	MIMAT0012852	Dnal4	0	0	1	0
rno-miR-667-3p	MIMAT0012852	Dnali1	0	0	1	1
rno-miR-667-3p	MIMAT0012852	Dnmbp	0	0	1	1
rno-miR-667-3p	MIMAT0012852	Dock7	0	0	1	1
rno-miR-667-3p	MIMAT0012852	Dnmt3a	0	0	1	1
rno-miR-667-3p	MIMAT0012852	Dnmt3b	0	0	1	0
rno-miR-667-3p	MIMAT0012852	Dock11	0	0	0	1
rno-miR-667-3p	MIMAT0012852	Dpcd	0	0	1	0
rno-miR-667-3p	MIMAT0012852	Dph3	0	0	1	0
rno-miR-667-3p	MIMAT0012852	Dpf1	0	0	1	0
rno-miR-667-3p	MIMAT0012852	Dpm1	0	0	1	0
rno-miR-667-3p	MIMAT0012852	Dpp8	0	0	1	1
rno-miR-667-3p	MIMAT0012852	Dppa1	1	0	1	0
rno-miR-667-3p	MIMAT0012852	Dpy19l3	0	0	1	0
rno-miR-667-3p	MIMAT0012852	Dpt	0	0	1	1
rno-miR-667-3p	MIMAT0012852	Dpysl2	0	0	1	0
rno-miR-667-3p	MIMAT0012852	Dpyd	0	0	1	1
rno-miR-667-3p	MIMAT0012852	Dpysl5	1	0	1	1
rno-miR-667-3p	MIMAT0012852	Dpysl4	0	0	1	0
rno-miR-667-3p	MIMAT0012852	Drc1	0	0	1	1
rno-miR-667-3p	MIMAT0012852	Dsc2	0	0	1	0
rno-miR-667-3p	MIMAT0012852	Drg1	0	0	1	1
rno-miR-667-3p	MIMAT0012852	Drp2	0	0	0	1
rno-miR-667-3p	MIMAT0012852	Dsc1	0	0	1	1
rno-miR-667-3p	MIMAT0012852	Dsg3	0	0	0	1
rno-miR-667-3p	MIMAT0012852	Dsg1	0	0	0	1
rno-miR-667-3p	MIMAT0012852	Dsn1	0	0	1	0
rno-miR-667-3p	MIMAT0012852	Dsp	0	0	1	1
rno-miR-667-3p	MIMAT0012852	Dthd1	0	0	0	1
rno-miR-667-3p	MIMAT0012852	Duox2	0	0	1	0
rno-miR-667-3p	MIMAT0012852	Dtx4	0	0	0	1
rno-miR-667-3p	MIMAT0012852	Dupd1	0	0	1	0
rno-miR-667-3p	MIMAT0012852	Dusp13	0	0	1	1
rno-miR-667-3p	MIMAT0012852	Dusp15	0	0	1	0
rno-miR-667-3p	MIMAT0012852	Dusp2	0	0	0	1
rno-miR-667-3p	MIMAT0012852	Dusp18	0	0	1	0
rno-miR-667-3p	MIMAT0012852	Dusp3	1	0	1	1
rno-miR-667-3p	MIMAT0012852	Dusp5	0	0	1	0
rno-miR-667-3p	MIMAT0012852	Dvl3	0	0	0	1
rno-miR-667-3p	MIMAT0012852	Dusp6	0	0	1	1
rno-miR-667-3p	MIMAT0012852	Dync1i2	0	0	1	1
rno-miR-667-3p	MIMAT0012852	Dync1i1	0	0	1	0
rno-miR-667-3p	MIMAT0012852	Dync1li2	0	0	1	1
rno-miR-667-3p	MIMAT0012852	E2f1	0	0	1	0
rno-miR-667-3p	MIMAT0012852	Dynll2	1	0	1	1
rno-miR-667-3p	MIMAT0012852	Dyrk2	0	0	0	1
rno-miR-667-3p	MIMAT0012852	Dzip1	0	0	1	0
rno-miR-667-3p	MIMAT0012852	E2f2	0	0	0	1
rno-miR-667-3p	MIMAT0012852	E2f3	0	0	1	1
rno-miR-667-3p	MIMAT0012852	E2f6	0	0	1	1
rno-miR-667-3p	MIMAT0012852	Ebf2	0	0	1	1
rno-miR-667-3p	MIMAT0012852	E2f7	0	0	1	1
rno-miR-667-3p	MIMAT0012852	E4f1	0	0	0	1
rno-miR-667-3p	MIMAT0012852	Eaf1	0	0	1	0
rno-miR-667-3p	MIMAT0012852	Ebf3	0	0	1	1
rno-miR-667-3p	MIMAT0012852	Echs1	0	0	1	0
rno-miR-667-3p	MIMAT0012852	Ebf4	0	0	0	1
rno-miR-667-3p	MIMAT0012852	Ecel1	0	0	1	0
rno-miR-667-3p	MIMAT0012852	Ect2l	0	0	0	1
rno-miR-667-3p	MIMAT0012852	Eda	0	0	0	1
rno-miR-667-3p	MIMAT0012852	Edc4	0	0	1	0
rno-miR-667-3p	MIMAT0012852	Ednra	0	0	1	0
rno-miR-667-3p	MIMAT0012852	Eea1	0	0	0	1
rno-miR-667-3p	MIMAT0012852	Eef1e1	0	0	1	1
rno-miR-667-3p	MIMAT0012852	Efcab11	0	0	1	1
rno-miR-667-3p	MIMAT0012852	Efcab2	0	0	1	1
rno-miR-667-3p	MIMAT0012852	Efcab12	0	0	1	0
rno-miR-667-3p	MIMAT0012852	Efcab14	0	0	1	1
rno-miR-667-3p	MIMAT0012852	Efna2	0	0	0	1
rno-miR-667-3p	MIMAT0012852	Efcab6	0	0	0	1
rno-miR-667-3p	MIMAT0012852	Efhd1	0	0	1	0
rno-miR-667-3p	MIMAT0012852	Efna5	0	0	0	1
rno-miR-667-3p	MIMAT0012852	Efnb3	0	0	1	1
rno-miR-667-3p	MIMAT0012852	Efr3a	0	0	1	0
rno-miR-667-3p	MIMAT0012852	Egln1	0	0	1	1
rno-miR-667-3p	MIMAT0012852	Efr3b	0	0	0	1
rno-miR-667-3p	MIMAT0012852	Ehd1	0	0	1	0
rno-miR-667-3p	MIMAT0012852	Ehmt1	0	0	1	0
rno-miR-667-3p	MIMAT0012852	Ehd4	0	0	1	0
rno-miR-667-3p	MIMAT0012852	Eid2b	0	0	1	0
rno-miR-667-3p	MIMAT0012852	Eif1	0	0	1	0
rno-miR-667-3p	MIMAT0012852	Eif1ad	0	0	1	0
rno-miR-667-3p	MIMAT0012852	Eif2ak3	0	0	1	0
rno-miR-667-3p	MIMAT0012852	Eif2s3x	0	0	1	0
rno-miR-667-3p	MIMAT0012852	Eif3a	0	0	1	0
rno-miR-667-3p	MIMAT0012852	Eif4e3	0	0	1	1
rno-miR-667-3p	MIMAT0012852	Eif4enif1	0	0	1	0
rno-miR-667-3p	MIMAT0012852	Eif4h	0	0	1	0
rno-miR-667-3p	MIMAT0012852	Eif4g2	0	0	1	0
rno-miR-667-3p	MIMAT0012852	Eif5	0	0	1	1
rno-miR-667-3p	MIMAT0012852	Eif5a2	0	0	1	1
rno-miR-667-3p	MIMAT0012852	Elavl1	0	0	0	1
rno-miR-667-3p	MIMAT0012852	Elac1	0	0	1	0
rno-miR-667-3p	MIMAT0012852	Elac2	0	0	1	1
rno-miR-667-3p	MIMAT0012852	Elf4	0	0	0	1
rno-miR-667-3p	MIMAT0012852	Elavl3	0	0	1	0
rno-miR-667-3p	MIMAT0012852	Elfn2	0	0	0	1
rno-miR-667-3p	MIMAT0012852	Elk1	0	0	1	1
rno-miR-667-3p	MIMAT0012852	Elk3	0	0	1	0
rno-miR-667-3p	MIMAT0012852	Ell	0	0	1	0
rno-miR-667-3p	MIMAT0012852	Elk4	0	0	1	1
rno-miR-667-3p	MIMAT0012852	Elovl2	0	0	1	0
rno-miR-667-3p	MIMAT0012852	Elmod2	0	0	1	1
rno-miR-667-3p	MIMAT0012852	Elp4	0	0	0	1
rno-miR-667-3p	MIMAT0012852	Elovl6	0	0	0	1
rno-miR-667-3p	MIMAT0012852	Elp6	0	0	0	1
rno-miR-667-3p	MIMAT0012852	Emb	0	0	0	1
rno-miR-667-3p	MIMAT0012852	Emc1	0	0	1	0
rno-miR-667-3p	MIMAT0012852	Emc2	0	0	1	1
rno-miR-667-3p	MIMAT0012852	Emcn	0	0	1	1
rno-miR-667-3p	MIMAT0012852	Eml1	0	0	0	1
rno-miR-667-3p	MIMAT0012852	Emg1	0	0	1	0
rno-miR-667-3p	MIMAT0012852	Emilin2	0	0	0	1
rno-miR-667-3p	MIMAT0012852	Eml4	0	0	1	1
rno-miR-667-3p	MIMAT0012852	Emp2	0	0	1	1
rno-miR-667-3p	MIMAT0012852	Enah	0	0	0	1
rno-miR-667-3p	MIMAT0012852	Emx1	0	0	1	1
rno-miR-667-3p	MIMAT0012852	Emx2	0	0	1	0
rno-miR-667-3p	MIMAT0012852	En2	0	0	1	1
rno-miR-667-3p	MIMAT0012852	Endou	0	0	0	1
rno-miR-667-3p	MIMAT0012852	Endod1	0	0	1	0
rno-miR-667-3p	MIMAT0012852	Enoph1	0	0	1	1
rno-miR-667-3p	MIMAT0012852	Enpp4	0	0	1	0
rno-miR-667-3p	MIMAT0012852	Enthd1	0	0	1	0
rno-miR-667-3p	MIMAT0012852	Ensa	1	0	1	0
rno-miR-667-3p	MIMAT0012852	Entpd1	1	0	1	0
rno-miR-667-3p	MIMAT0012852	Entpd3	0	0	1	1
rno-miR-667-3p	MIMAT0012852	Entpd6	0	0	1	0
rno-miR-667-3p	MIMAT0012852	Ep400	0	0	1	1
rno-miR-667-3p	MIMAT0012852	Entpd7	0	0	0	1
rno-miR-667-3p	MIMAT0012852	Epb4.1	0	0	1	0
rno-miR-667-3p	MIMAT0012852	EPB41L5	0	0	0	1
rno-miR-667-3p	MIMAT0012852	Epb41l4b	0	0	1	1
rno-miR-667-3p	MIMAT0012852	Epgn	1	0	0	1
rno-miR-667-3p	MIMAT0012852	Epc1	0	0	1	1
rno-miR-667-3p	MIMAT0012852	Epha5	0	0	1	1
rno-miR-667-3p	MIMAT0012852	Epha10	0	0	1	1
rno-miR-667-3p	MIMAT0012852	Eppk1	0	0	1	0
rno-miR-667-3p	MIMAT0012852	Epm2aip1	0	0	0	1
rno-miR-667-3p	MIMAT0012852	Epn2	0	0	1	0
rno-miR-667-3p	MIMAT0012852	Eps15l1	0	0	1	1
rno-miR-667-3p	MIMAT0012852	Eps8	0	0	1	0
rno-miR-667-3p	MIMAT0012852	Erbb2	0	0	1	0
rno-miR-667-3p	MIMAT0012852	Eps8l1	0	0	1	0
rno-miR-667-3p	MIMAT0012852	Ercc6	0	0	1	1
rno-miR-667-3p	MIMAT0012852	Ercc8	0	0	1	1
rno-miR-667-3p	MIMAT0012852	Ergic1	0	0	1	1
rno-miR-667-3p	MIMAT0012852	Ereg	0	0	0	1
rno-miR-667-3p	MIMAT0012852	Erf	0	0	1	0
rno-miR-667-3p	MIMAT0012852	Ergic2	0	0	0	1
rno-miR-667-3p	MIMAT0012852	Erlin2	0	0	1	0
rno-miR-667-3p	MIMAT0012852	Eri1	0	0	1	0
rno-miR-667-3p	MIMAT0012852	Ern1	0	0	0	1
rno-miR-667-3p	MIMAT0012852	Ern2	0	0	1	1
rno-miR-667-3p	MIMAT0012852	Esr2	0	0	0	1
rno-miR-667-3p	MIMAT0012852	Esrrg	0	0	1	0
rno-miR-667-3p	MIMAT0012852	Esrra	0	0	1	0
rno-miR-667-3p	MIMAT0012852	Esyt2	0	0	1	0
rno-miR-667-3p	MIMAT0012852	Etf1	0	0	1	1
rno-miR-667-3p	MIMAT0012852	Ethe1	0	0	1	1
rno-miR-667-3p	MIMAT0012852	Etv5	0	0	1	1
rno-miR-667-3p	MIMAT0012852	Etnk1	0	0	1	1
rno-miR-667-3p	MIMAT0012852	Etnk2	0	0	1	1
rno-miR-667-3p	MIMAT0012852	Ets1	0	0	1	0
rno-miR-667-3p	MIMAT0012852	Etv1	0	0	1	1
rno-miR-667-3p	MIMAT0012852	Eva1c	0	0	1	1
rno-miR-667-3p	MIMAT0012852	Etv6	0	0	1	0
rno-miR-667-3p	MIMAT0012852	Eva1a	0	0	1	0
rno-miR-667-3p	MIMAT0012852	Evi5l	0	0	1	0
rno-miR-667-3p	MIMAT0012852	Exo1	0	0	1	0
rno-miR-667-3p	MIMAT0012852	Exd1	0	0	1	0
rno-miR-667-3p	MIMAT0012852	Exoc2	0	0	1	0
rno-miR-667-3p	MIMAT0012852	Exoc5	0	0	1	1
rno-miR-667-3p	MIMAT0012852	Exoc7	0	0	0	1
rno-miR-667-3p	MIMAT0012852	Exph5	0	0	0	1
rno-miR-667-3p	MIMAT0012852	Exog	0	0	0	1
rno-miR-667-3p	MIMAT0012852	Ext1	0	0	0	1
rno-miR-667-3p	MIMAT0012852	Extl1	0	0	1	0
rno-miR-667-3p	MIMAT0012852	Eya1	0	0	1	0
rno-miR-667-3p	MIMAT0012852	Eya3	0	0	1	0
rno-miR-667-3p	MIMAT0012852	Ezh1	0	0	1	0
rno-miR-667-3p	MIMAT0012852	Ezr	0	0	1	1
rno-miR-667-3p	MIMAT0012852	F10	0	0	0	1
rno-miR-667-3p	MIMAT0012852	F13a1	1	0	1	1
rno-miR-667-3p	MIMAT0012852	F11r	0	0	1	1
rno-miR-667-3p	MIMAT0012852	Fam101b	0	0	0	1
rno-miR-667-3p	MIMAT0012852	F2rl2	0	0	1	1
rno-miR-667-3p	MIMAT0012852	Faah	0	0	1	1
rno-miR-667-3p	MIMAT0012852	Fabp2	0	0	1	0
rno-miR-667-3p	MIMAT0012852	Faf2	0	0	0	1
rno-miR-667-3p	MIMAT0012852	Fam102a	0	0	1	0
rno-miR-667-3p	MIMAT0012852	Fam104a	0	0	1	0
rno-miR-667-3p	MIMAT0012852	FAM105B	0	0	0	1
rno-miR-667-3p	MIMAT0012852	Fam105b	0	0	1	0
rno-miR-667-3p	MIMAT0012852	Fam107a	0	0	1	1
rno-miR-667-3p	MIMAT0012852	Fam107b	0	0	1	0
rno-miR-667-3p	MIMAT0012852	Fam110b	0	0	0	1
rno-miR-667-3p	MIMAT0012852	Fam109b	0	0	1	0
rno-miR-667-3p	MIMAT0012852	Fam115c	0	0	0	1
rno-miR-667-3p	MIMAT0012852	Fam117b	0	0	1	1
rno-miR-667-3p	MIMAT0012852	FAM120AOS	0	0	0	1
rno-miR-667-3p	MIMAT0012852	Fam131b	0	0	1	1
rno-miR-667-3p	MIMAT0012852	Fam126a	0	0	0	1
rno-miR-667-3p	MIMAT0012852	Fam134a	0	0	0	1
rno-miR-667-3p	MIMAT0012852	Fam134c	0	0	1	0
rno-miR-667-3p	MIMAT0012852	Fam134b	0	0	1	1
rno-miR-667-3p	MIMAT0012852	Fam135b	0	0	0	1
rno-miR-667-3p	MIMAT0012852	Fam135a	0	0	1	1
rno-miR-667-3p	MIMAT0012852	Fam154a	0	0	0	1
rno-miR-667-3p	MIMAT0012852	Fam13c	0	0	1	1
rno-miR-667-3p	MIMAT0012852	Fam155b	0	0	0	1
rno-miR-667-3p	MIMAT0012852	Fam155a	0	0	1	0
rno-miR-667-3p	MIMAT0012852	Fam160a1	0	0	1	0
rno-miR-667-3p	MIMAT0012852	Fam160b2	0	0	1	0
rno-miR-667-3p	MIMAT0012852	Fam163a	0	0	1	1
rno-miR-667-3p	MIMAT0012852	Fam178a	0	0	1	0
rno-miR-667-3p	MIMAT0012852	Fam188b	0	0	1	1
rno-miR-667-3p	MIMAT0012852	Fam179a	0	0	0	1
rno-miR-667-3p	MIMAT0012852	Fam189a2	0	0	1	0
rno-miR-667-3p	MIMAT0012852	Fam20b	0	0	1	0
rno-miR-667-3p	MIMAT0012852	Fam193a	0	0	1	1
rno-miR-667-3p	MIMAT0012852	Fam210a	0	0	1	0
rno-miR-667-3p	MIMAT0012852	Fam20c	0	0	1	1
rno-miR-667-3p	MIMAT0012852	Fam211a	0	0	1	0
rno-miR-667-3p	MIMAT0012852	Fam210b	0	0	1	0
rno-miR-667-3p	MIMAT0012852	Fam212b	0	0	1	1
rno-miR-667-3p	MIMAT0012852	Fam213b	0	0	0	1
rno-miR-667-3p	MIMAT0012852	Fam217b	0	0	0	1
rno-miR-667-3p	MIMAT0012852	Fam214b	0	0	0	1
rno-miR-667-3p	MIMAT0012852	Fam227a	0	0	1	0
rno-miR-667-3p	MIMAT0012852	Fam26e	0	0	0	1
rno-miR-667-3p	MIMAT0012852	Fam3c	0	0	0	1
rno-miR-667-3p	MIMAT0012852	Fam43b	0	0	0	1
rno-miR-667-3p	MIMAT0012852	Fam53b	0	0	1	1
rno-miR-667-3p	MIMAT0012852	Fam53c	0	0	1	1
rno-miR-667-3p	MIMAT0012852	FAM73A	0	0	0	1
rno-miR-667-3p	MIMAT0012852	Fam69a	0	0	1	0
rno-miR-667-3p	MIMAT0012852	Fam71f2	0	0	1	1
rno-miR-667-3p	MIMAT0012852	Fam78a	0	0	1	1
rno-miR-667-3p	MIMAT0012852	Fam76b	0	0	1	1
rno-miR-667-3p	MIMAT0012852	Fam83h	0	0	1	1
rno-miR-667-3p	MIMAT0012852	Fam81a	0	0	1	0
rno-miR-667-3p	MIMAT0012852	Fam83g	0	0	1	1
rno-miR-667-3p	MIMAT0012852	Far1	0	0	0	1
rno-miR-667-3p	MIMAT0012852	Fam8a1	0	0	1	0
rno-miR-667-3p	MIMAT0012852	Fanci	0	0	1	0
rno-miR-667-3p	MIMAT0012852	Farp1	0	0	1	1
rno-miR-667-3p	MIMAT0012852	Farp2	0	0	1	1
rno-miR-667-3p	MIMAT0012852	Fbln7	0	0	0	1
rno-miR-667-3p	MIMAT0012852	Farsb	0	0	1	1
rno-miR-667-3p	MIMAT0012852	Fas	0	0	1	0
rno-miR-667-3p	MIMAT0012852	Fastk	0	0	0	1
rno-miR-667-3p	MIMAT0012852	Fbxl19	0	0	1	1
rno-miR-667-3p	MIMAT0012852	Fbxl22	0	0	1	0
rno-miR-667-3p	MIMAT0012852	Fbxo21	0	0	1	0
rno-miR-667-3p	MIMAT0012852	Fbxl7	0	0	1	1
rno-miR-667-3p	MIMAT0012852	Fbxo32	0	0	0	1
rno-miR-667-3p	MIMAT0012852	Fbxo28	0	0	1	1
rno-miR-667-3p	MIMAT0012852	Fbxo41	0	0	1	0
rno-miR-667-3p	MIMAT0012852	Fbxo36	0	0	0	1
rno-miR-667-3p	MIMAT0012852	Fbxo42	0	0	1	0
rno-miR-667-3p	MIMAT0012852	Fbxo45	0	0	0	1
rno-miR-667-3p	MIMAT0012852	Fbxo48	0	0	0	1
rno-miR-667-3p	MIMAT0012852	Fbxw8	0	0	1	0
rno-miR-667-3p	MIMAT0012852	Fcar	0	0	1	0
rno-miR-667-3p	MIMAT0012852	Fcgr3a	0	0	1	0
rno-miR-667-3p	MIMAT0012852	Fchsd1	0	0	1	1
rno-miR-667-3p	MIMAT0012852	Fdx1l	0	0	1	0
rno-miR-667-3p	MIMAT0012852	Fem1c	0	0	1	1
rno-miR-667-3p	MIMAT0012852	Fdxr	0	0	0	1
rno-miR-667-3p	MIMAT0012852	Fert2	0	0	1	0
rno-miR-667-3p	MIMAT0012852	Fgd2	0	0	1	0
rno-miR-667-3p	MIMAT0012852	Fgb	0	0	0	1
rno-miR-667-3p	MIMAT0012852	Fgf2	0	0	0	1
rno-miR-667-3p	MIMAT0012852	Fgf3	0	0	0	1
rno-miR-667-3p	MIMAT0012852	Fgf9	0	0	0	1
rno-miR-667-3p	MIMAT0012852	Fgfr2	0	0	1	1
rno-miR-667-3p	MIMAT0012852	Fgfr4	0	0	1	0
rno-miR-667-3p	MIMAT0012852	Fhdc1	0	0	0	1
rno-miR-667-3p	MIMAT0012852	Fgfrl1	0	0	1	0
rno-miR-667-3p	MIMAT0012852	Fhl5	0	0	0	1
rno-miR-667-3p	MIMAT0012852	Ficd	0	0	1	0
rno-miR-667-3p	MIMAT0012852	Fiz1	0	0	1	0
rno-miR-667-3p	MIMAT0012852	Fkbp15	0	0	1	1
rno-miR-667-3p	MIMAT0012852	Fkbp1b	0	0	0	1
rno-miR-667-3p	MIMAT0012852	Fkbp9	0	0	1	1
rno-miR-667-3p	MIMAT0012852	Fkbp4	1	0	1	1
rno-miR-667-3p	MIMAT0012852	Fmnl3	0	0	0	1
rno-miR-667-3p	MIMAT0012852	Flnb	0	0	1	1
rno-miR-667-3p	MIMAT0012852	Flnc	0	0	1	1
rno-miR-667-3p	MIMAT0012852	Flot2	0	0	1	1
rno-miR-667-3p	MIMAT0012852	Flrt2	0	0	0	1
rno-miR-667-3p	MIMAT0012852	Flvcr2	0	0	1	0
rno-miR-667-3p	MIMAT0012852	Fmo5	0	0	0	1
rno-miR-667-3p	MIMAT0012852	Fn1	0	0	0	1
rno-miR-667-3p	MIMAT0012852	Fnbp1l	0	0	0	1
rno-miR-667-3p	MIMAT0012852	Fnbp4	0	0	1	0
rno-miR-667-3p	MIMAT0012852	Fndc3b	0	0	0	1
rno-miR-667-3p	MIMAT0012852	Fnip2	0	0	0	1
rno-miR-667-3p	MIMAT0012852	Fntb	0	0	1	1
rno-miR-667-3p	MIMAT0012852	Focad	0	0	0	1
rno-miR-667-3p	MIMAT0012852	Foxa2	0	0	0	1
rno-miR-667-3p	MIMAT0012852	Fopnl	0	0	1	0
rno-miR-667-3p	MIMAT0012852	Foxb1	0	0	0	1
rno-miR-667-3p	MIMAT0012852	Foxd1	0	0	0	1
rno-miR-667-3p	MIMAT0012852	Foxd3	0	0	0	1
rno-miR-667-3p	MIMAT0012852	Foxe1	0	0	1	0
rno-miR-667-3p	MIMAT0012852	Foxj1	0	0	1	0
rno-miR-667-3p	MIMAT0012852	Foxj2	0	0	1	0
rno-miR-667-3p	MIMAT0012852	Foxk1	0	0	0	1
rno-miR-667-3p	MIMAT0012852	Foxk2	0	0	1	0
rno-miR-667-3p	MIMAT0012852	Foxm1	0	0	1	1
rno-miR-667-3p	MIMAT0012852	Foxn3	1	0	1	1
rno-miR-667-3p	MIMAT0012852	Foxp1	0	0	0	1
rno-miR-667-3p	MIMAT0012852	Foxn4	0	0	1	0
rno-miR-667-3p	MIMAT0012852	Foxo1	0	0	0	1
rno-miR-667-3p	MIMAT0012852	Frk	0	0	1	0
rno-miR-667-3p	MIMAT0012852	Frs2	0	0	1	1
rno-miR-667-3p	MIMAT0012852	Frzb	0	0	1	0
rno-miR-667-3p	MIMAT0012852	Fscn1	0	0	1	0
rno-miR-667-3p	MIMAT0012852	Fscb	0	0	1	0
rno-miR-667-3p	MIMAT0012852	Fsd2	0	0	1	1
rno-miR-667-3p	MIMAT0012852	Fst	0	0	0	1
rno-miR-667-3p	MIMAT0012852	Fundc2	0	0	1	0
rno-miR-667-3p	MIMAT0012852	Fstl1	0	0	1	0
rno-miR-667-3p	MIMAT0012852	Furin	0	0	1	0
rno-miR-667-3p	MIMAT0012852	Fut2	0	0	1	0
rno-miR-667-3p	MIMAT0012852	Fyco1	0	0	1	1
rno-miR-667-3p	MIMAT0012852	Fzd1	0	0	1	0
rno-miR-667-3p	MIMAT0012852	Fzd4	0	0	1	1
rno-miR-667-3p	MIMAT0012852	Fzd3	0	0	1	0
rno-miR-667-3p	MIMAT0012852	Fzd6	0	0	1	1
rno-miR-667-3p	MIMAT0012852	Gab1	0	0	1	1
rno-miR-667-3p	MIMAT0012852	G2e3	0	0	1	1
rno-miR-667-3p	MIMAT0012852	G3bp1	0	0	1	0
rno-miR-667-3p	MIMAT0012852	G6pc	0	0	1	0
rno-miR-667-3p	MIMAT0012852	Gabarapl1	0	0	1	1
rno-miR-667-3p	MIMAT0012852	Gabpb2	0	0	0	1
rno-miR-667-3p	MIMAT0012852	Gabbr1	0	0	1	0
rno-miR-667-3p	MIMAT0012852	Gabbr2	0	0	1	1
rno-miR-667-3p	MIMAT0012852	Gabra4	0	0	0	1
rno-miR-667-3p	MIMAT0012852	Gabra2	0	0	0	1
rno-miR-667-3p	MIMAT0012852	Gabrb1	0	0	0	1
rno-miR-667-3p	MIMAT0012852	Gabrb3	0	0	0	1
rno-miR-667-3p	MIMAT0012852	Gad1	0	0	1	0
rno-miR-667-3p	MIMAT0012852	Gad2	1	0	1	1
rno-miR-667-3p	MIMAT0012852	Gak	0	0	1	0
rno-miR-667-3p	MIMAT0012852	Galnt10	0	0	0	1
rno-miR-667-3p	MIMAT0012852	Galk1	0	0	1	0
rno-miR-667-3p	MIMAT0012852	Galnt16	0	0	1	0
rno-miR-667-3p	MIMAT0012852	Galnt2	0	0	1	1
rno-miR-667-3p	MIMAT0012852	Galnt6	0	0	1	0
rno-miR-667-3p	MIMAT0012852	Gan	0	0	1	1
rno-miR-667-3p	MIMAT0012852	GALNT8	0	0	0	1
rno-miR-667-3p	MIMAT0012852	Gapvd1	0	0	1	0
rno-miR-667-3p	MIMAT0012852	Gas2l1	0	0	1	0
rno-miR-667-3p	MIMAT0012852	GAREML	0	0	0	1
rno-miR-667-3p	MIMAT0012852	Gas7	1	0	1	1
rno-miR-667-3p	MIMAT0012852	Gata4	0	0	1	0
rno-miR-667-3p	MIMAT0012852	Gatc	0	0	1	0
rno-miR-667-3p	MIMAT0012852	Gatad2b	0	0	0	1
rno-miR-667-3p	MIMAT0012852	GATS	0	0	0	1
rno-miR-667-3p	MIMAT0012852	Gatsl2	0	0	1	0
rno-miR-667-3p	MIMAT0012852	Gba	0	0	1	0
rno-miR-667-3p	MIMAT0012852	Gcc2	0	0	1	0
rno-miR-667-3p	MIMAT0012852	Gclm	0	0	0	1
rno-miR-667-3p	MIMAT0012852	Gcnt2	0	0	1	0
rno-miR-667-3p	MIMAT0012852	Gcs1	1	0	1	0
rno-miR-667-3p	MIMAT0012852	Gdap1l1	0	0	0	1
rno-miR-667-3p	MIMAT0012852	Gdap2	0	0	0	1
rno-miR-667-3p	MIMAT0012852	Gde1	0	0	1	0
rno-miR-667-3p	MIMAT0012852	Gdf7	0	0	0	1
rno-miR-667-3p	MIMAT0012852	Gdnf	0	0	0	1
rno-miR-667-3p	MIMAT0012852	Gdpd5	0	0	1	1
rno-miR-667-3p	MIMAT0012852	Gen1	0	0	0	1
rno-miR-667-3p	MIMAT0012852	Gfra1	0	0	1	1
rno-miR-667-3p	MIMAT0012852	Gfpt2	0	0	1	1
rno-miR-667-3p	MIMAT0012852	Ggcx	0	0	0	1
rno-miR-667-3p	MIMAT0012852	Gfra2	0	0	1	0
rno-miR-667-3p	MIMAT0012852	Gfra4	0	0	1	0
rno-miR-667-3p	MIMAT0012852	GH2	0	0	0	1
rno-miR-667-3p	MIMAT0012852	Ghitm	0	0	1	0
rno-miR-667-3p	MIMAT0012852	Gid4	0	0	1	0
rno-miR-667-3p	MIMAT0012852	Gigyf1	0	0	0	1
rno-miR-667-3p	MIMAT0012852	Gimap9	0	0	1	0
rno-miR-667-3p	MIMAT0012852	Gins2	0	0	1	0
rno-miR-667-3p	MIMAT0012852	Gins3	0	0	1	0
rno-miR-667-3p	MIMAT0012852	Gipc2	0	0	0	1
rno-miR-667-3p	MIMAT0012852	Git1	0	0	1	0
rno-miR-667-3p	MIMAT0012852	Git2	0	0	1	0
rno-miR-667-3p	MIMAT0012852	Gja3	0	0	0	1
rno-miR-667-3p	MIMAT0012852	Gja4	0	0	1	0
rno-miR-667-3p	MIMAT0012852	Gjc1	0	0	0	1
rno-miR-667-3p	MIMAT0012852	Gjc2	0	0	1	1
rno-miR-667-3p	MIMAT0012852	Gk	0	0	1	0
rno-miR-667-3p	MIMAT0012852	Gla	0	0	1	0
rno-miR-667-3p	MIMAT0012852	Gkn2	0	0	0	1
rno-miR-667-3p	MIMAT0012852	Glcci1	0	0	1	0
rno-miR-667-3p	MIMAT0012852	Gle1	0	0	0	1
rno-miR-667-3p	MIMAT0012852	Glg1	0	0	1	1
rno-miR-667-3p	MIMAT0012852	Gli2	0	0	1	0
rno-miR-667-3p	MIMAT0012852	Glis3	0	0	0	1
rno-miR-667-3p	MIMAT0012852	Glipr1	0	0	0	1
rno-miR-667-3p	MIMAT0012852	Glp1r	0	0	1	0
rno-miR-667-3p	MIMAT0012852	Glrx5	0	0	1	0
rno-miR-667-3p	MIMAT0012852	Glt1d1	0	0	0	1
rno-miR-667-3p	MIMAT0012852	Gltp	0	0	1	0
rno-miR-667-3p	MIMAT0012852	GLTPD1	0	0	0	1
rno-miR-667-3p	MIMAT0012852	Gltpd1	0	0	1	0
rno-miR-667-3p	MIMAT0012852	Glyctk	0	0	0	1
rno-miR-667-3p	MIMAT0012852	Gm2a	0	0	0	1
rno-miR-667-3p	MIMAT0012852	Gmeb1	0	0	0	1
rno-miR-667-3p	MIMAT0012852	Gmfb	0	0	0	1
rno-miR-667-3p	MIMAT0012852	Gmpr2	1	0	1	0
rno-miR-667-3p	MIMAT0012852	Gna12	0	0	1	1
rno-miR-667-3p	MIMAT0012852	Gna13	0	0	0	1
rno-miR-667-3p	MIMAT0012852	Gnb3	1	0	1	1
rno-miR-667-3p	MIMAT0012852	Gnaz	0	0	1	1
rno-miR-667-3p	MIMAT0012852	Gnptab	0	0	1	1
rno-miR-667-3p	MIMAT0012852	Gng2	0	0	1	1
rno-miR-667-3p	MIMAT0012852	Gng7	0	0	1	0
rno-miR-667-3p	MIMAT0012852	Gnl1	0	0	1	1
rno-miR-667-3p	MIMAT0012852	Golga7b	0	0	1	1
rno-miR-667-3p	MIMAT0012852	Gnrhr	0	0	0	1
rno-miR-667-3p	MIMAT0012852	Golga3	0	0	1	1
rno-miR-667-3p	MIMAT0012852	Gopc	0	0	1	1
rno-miR-667-3p	MIMAT0012852	Golm1	0	0	1	1
rno-miR-667-3p	MIMAT0012852	Golph3	0	0	1	1
rno-miR-667-3p	MIMAT0012852	Golt1b	0	0	1	0
rno-miR-667-3p	MIMAT0012852	Gon4l	0	0	1	0
rno-miR-667-3p	MIMAT0012852	Gorab	0	0	1	0
rno-miR-667-3p	MIMAT0012852	Gosr2	0	0	1	1
rno-miR-667-3p	MIMAT0012852	Gosr1	0	0	1	0
rno-miR-667-3p	MIMAT0012852	Got2	0	0	1	1
rno-miR-667-3p	MIMAT0012852	Gpatch4	0	0	1	1
rno-miR-667-3p	MIMAT0012852	Gpatch11	0	0	1	0
rno-miR-667-3p	MIMAT0012852	Gpatch2l	0	0	1	0
rno-miR-667-3p	MIMAT0012852	Gpc1	0	0	1	1
rno-miR-667-3p	MIMAT0012852	Gpd2	0	0	0	1
rno-miR-667-3p	MIMAT0012852	Gpcpd1	0	0	1	1
rno-miR-667-3p	MIMAT0012852	Gpd1	0	0	1	0
rno-miR-667-3p	MIMAT0012852	Gpd1l	0	0	0	1
rno-miR-667-3p	MIMAT0012852	Gpihbp1	0	0	1	0
rno-miR-667-3p	MIMAT0012852	Gpm6b	0	0	0	1
rno-miR-667-3p	MIMAT0012852	Gpr107	0	0	1	1
rno-miR-667-3p	MIMAT0012852	Gpr114	0	0	1	0
rno-miR-667-3p	MIMAT0012852	Gpr12	0	0	0	1
rno-miR-667-3p	MIMAT0012852	GPR115	0	0	0	1
rno-miR-667-3p	MIMAT0012852	Gpr132	0	0	1	1
rno-miR-667-3p	MIMAT0012852	GPR133	0	0	0	1
rno-miR-667-3p	MIMAT0012852	Gpr160	0	0	0	1
rno-miR-667-3p	MIMAT0012852	Gpr157	0	0	1	1
rno-miR-667-3p	MIMAT0012852	Gpr26	0	0	0	1
rno-miR-667-3p	MIMAT0012852	Gpr176	0	0	1	0
rno-miR-667-3p	MIMAT0012852	Gpr56	0	0	1	0
rno-miR-667-3p	MIMAT0012852	Gpr6	0	0	1	0
rno-miR-667-3p	MIMAT0012852	Gpr61	0	0	0	1
rno-miR-667-3p	MIMAT0012852	GPR64	0	0	0	1
rno-miR-667-3p	MIMAT0012852	Gpr64	0	0	1	0
rno-miR-667-3p	MIMAT0012852	Gpr83	0	0	1	1
rno-miR-667-3p	MIMAT0012852	Gprc5a	0	0	1	0
rno-miR-667-3p	MIMAT0012852	Gprin3	0	0	0	1
rno-miR-667-3p	MIMAT0012852	Gprc5b	0	0	1	1
rno-miR-667-3p	MIMAT0012852	Grb2	0	0	1	0
rno-miR-667-3p	MIMAT0012852	Grb10	0	0	1	0
rno-miR-667-3p	MIMAT0012852	Grem2	0	0	1	0
rno-miR-667-3p	MIMAT0012852	Grhl1	0	0	1	1
rno-miR-667-3p	MIMAT0012852	Grhpr	0	0	1	0
rno-miR-667-3p	MIMAT0012852	Gria3	0	0	1	0
rno-miR-667-3p	MIMAT0012852	Gria2	0	0	1	0
rno-miR-667-3p	MIMAT0012852	Grid1	0	0	0	1
rno-miR-667-3p	MIMAT0012852	Grid2	0	0	0	1
rno-miR-667-3p	MIMAT0012852	GRIK1-AS2	0	0	0	1
rno-miR-667-3p	MIMAT0012852	Grik3	0	0	0	1
rno-miR-667-3p	MIMAT0012852	Grik4	0	0	0	1
rno-miR-667-3p	MIMAT0012852	Grik5	0	0	1	0
rno-miR-667-3p	MIMAT0012852	Grin1	0	0	1	1
rno-miR-667-3p	MIMAT0012852	Grin2b	0	0	0	1
rno-miR-667-3p	MIMAT0012852	Grk6	0	0	1	0
rno-miR-667-3p	MIMAT0012852	Grk1	0	0	1	1
rno-miR-667-3p	MIMAT0012852	Grm2	1	0	1	0
rno-miR-667-3p	MIMAT0012852	Grm1	0	0	1	0
rno-miR-667-3p	MIMAT0012852	Grm6	0	0	1	0
rno-miR-667-3p	MIMAT0012852	Grn	0	0	1	0
rno-miR-667-3p	MIMAT0012852	Grwd1	0	0	1	0
rno-miR-667-3p	MIMAT0012852	Gsc2	0	0	1	1
rno-miR-667-3p	MIMAT0012852	Gsdma	0	0	1	0
rno-miR-667-3p	MIMAT0012852	Gsk3b	0	0	0	1
rno-miR-667-3p	MIMAT0012852	Gsg1	0	0	1	1
rno-miR-667-3p	MIMAT0012852	Gstm6l	0	0	1	0
rno-miR-667-3p	MIMAT0012852	GSTM3	0	0	0	1
rno-miR-667-3p	MIMAT0012852	Gtf2e2	0	0	1	1
rno-miR-667-3p	MIMAT0012852	Gtf2i	0	0	1	0
rno-miR-667-3p	MIMAT0012852	Gtlf3b	0	0	1	0
rno-miR-667-3p	MIMAT0012852	Gtf3c3	0	0	1	0
rno-miR-667-3p	MIMAT0012852	Gtpbp2	0	0	1	1
rno-miR-667-3p	MIMAT0012852	Guca1b	0	0	1	0
rno-miR-667-3p	MIMAT0012852	Gucy2d	0	0	1	0
rno-miR-667-3p	MIMAT0012852	Gucd1	0	0	0	1
rno-miR-667-3p	MIMAT0012852	Gxylt1	0	0	1	1
rno-miR-667-3p	MIMAT0012852	Gxylt2	0	0	1	0
rno-miR-667-3p	MIMAT0012852	H2afy	0	0	0	1
rno-miR-667-3p	MIMAT0012852	Gypc	0	0	1	1
rno-miR-667-3p	MIMAT0012852	Hao1	0	0	1	0
rno-miR-667-3p	MIMAT0012852	H6pd	0	0	1	1
rno-miR-667-3p	MIMAT0012852	Hapln3	0	0	0	1
rno-miR-667-3p	MIMAT0012852	Hap1	0	0	1	0
rno-miR-667-3p	MIMAT0012852	Hapln4	0	0	1	0
rno-miR-667-3p	MIMAT0012852	Has3	0	0	1	0
rno-miR-667-3p	MIMAT0012852	Havcr2	0	0	1	0
rno-miR-667-3p	MIMAT0012852	Hbp1	0	0	1	1
rno-miR-667-3p	MIMAT0012852	HCAR2	0	0	0	1
rno-miR-667-3p	MIMAT0012852	Hcfc1	0	0	1	0
rno-miR-667-3p	MIMAT0012852	HCAR3	0	0	0	1
rno-miR-667-3p	MIMAT0012852	Hcfc1r1	0	0	1	1
rno-miR-667-3p	MIMAT0012852	Hcn4	0	0	0	1
rno-miR-667-3p	MIMAT0012852	Hdac7	0	0	1	0
rno-miR-667-3p	MIMAT0012852	Hdac5	0	0	0	1
rno-miR-667-3p	MIMAT0012852	Hdac8	0	0	1	0
rno-miR-667-3p	MIMAT0012852	Hdgfrp3	0	0	1	0
rno-miR-667-3p	MIMAT0012852	Hdhd3	0	0	1	1
rno-miR-667-3p	MIMAT0012852	Hectd2	0	0	1	1
rno-miR-667-3p	MIMAT0012852	Helz	0	0	0	1
rno-miR-667-3p	MIMAT0012852	Hectd4	0	0	0	1
rno-miR-667-3p	MIMAT0012852	Helb	0	0	1	0
rno-miR-667-3p	MIMAT0012852	Helz2	0	0	1	0
rno-miR-667-3p	MIMAT0012852	Hemk1	0	0	0	1
rno-miR-667-3p	MIMAT0012852	Hephl1	0	0	0	1
rno-miR-667-3p	MIMAT0012852	HEPN1	0	0	0	1
rno-miR-667-3p	MIMAT0012852	Herpud2	0	0	0	1
rno-miR-667-3p	MIMAT0012852	Hey2	0	0	1	1
rno-miR-667-3p	MIMAT0012852	Heyl	0	0	1	0
rno-miR-667-3p	MIMAT0012852	Hhat	0	0	1	0
rno-miR-667-3p	MIMAT0012852	Hgs	0	0	1	0
rno-miR-667-3p	MIMAT0012852	Hhex	0	0	1	0
rno-miR-667-3p	MIMAT0012852	Hhipl1	0	0	0	1
rno-miR-667-3p	MIMAT0012852	Hic1	0	0	1	1
rno-miR-667-3p	MIMAT0012852	Hid1	0	0	1	1
rno-miR-667-3p	MIMAT0012852	Higd1a	0	0	1	1
rno-miR-667-3p	MIMAT0012852	Hif1a	0	0	0	1
rno-miR-667-3p	MIMAT0012852	Hif1an	0	0	1	1
rno-miR-667-3p	MIMAT0012852	Hipk1	0	0	1	1
rno-miR-667-3p	MIMAT0012852	Hilpda	0	0	1	0
rno-miR-667-3p	MIMAT0012852	Hip1	0	0	1	0
rno-miR-667-3p	MIMAT0012852	Hipk2	0	0	1	1
rno-miR-667-3p	MIMAT0012852	Hmgb3	0	0	1	0
rno-miR-667-3p	MIMAT0012852	Hltf	0	0	0	1
rno-miR-667-3p	MIMAT0012852	Hm13	0	0	0	1
rno-miR-667-3p	MIMAT0012852	Hmgn3	0	0	0	1
rno-miR-667-3p	MIMAT0012852	Hn1	0	0	1	0
rno-miR-667-3p	MIMAT0012852	Hnf1a	0	0	1	1
rno-miR-667-3p	MIMAT0012852	Hnrnpa1	0	0	1	0
rno-miR-667-3p	MIMAT0012852	Hnrnpa3	0	0	1	1
rno-miR-667-3p	MIMAT0012852	Hnrnpa2b1	0	0	0	1
rno-miR-667-3p	MIMAT0012852	Hnrnpr	0	0	0	1
rno-miR-667-3p	MIMAT0012852	Homer1	0	0	1	1
rno-miR-667-3p	MIMAT0012852	Hnrnpu	0	0	1	0
rno-miR-667-3p	MIMAT0012852	Hook1	0	0	1	0
rno-miR-667-3p	MIMAT0012852	Hook3	0	0	0	1
rno-miR-667-3p	MIMAT0012852	Hook2	0	0	0	1
rno-miR-667-3p	MIMAT0012852	Hoxa10	0	0	0	1
rno-miR-667-3p	MIMAT0012852	HOXA1	0	0	0	1
rno-miR-667-3p	MIMAT0012852	Hoxd11	0	0	0	1
rno-miR-667-3p	MIMAT0012852	Hoxd12	0	0	0	1
rno-miR-667-3p	MIMAT0012852	Hoxd13	0	0	1	0
rno-miR-667-3p	MIMAT0012852	Hoxd9	0	0	0	1
rno-miR-667-3p	MIMAT0012852	Hpcal1	0	0	1	0
rno-miR-667-3p	MIMAT0012852	Hpse	0	0	1	1
rno-miR-667-3p	MIMAT0012852	Hr	0	0	1	0
rno-miR-667-3p	MIMAT0012852	Hrh1	0	0	0	1
rno-miR-667-3p	MIMAT0012852	Hrasls	0	0	1	0
rno-miR-667-3p	MIMAT0012852	Hrh3	0	0	1	0
rno-miR-667-3p	MIMAT0012852	Hrk	0	0	1	1
rno-miR-667-3p	MIMAT0012852	Hs1bp3	0	0	1	0
rno-miR-667-3p	MIMAT0012852	Hs3st1	0	0	0	1
rno-miR-667-3p	MIMAT0012852	Hs2st1	0	0	1	1
rno-miR-667-3p	MIMAT0012852	Hs3st3a1	0	0	0	1
rno-miR-667-3p	MIMAT0012852	Hs3st2	0	0	1	0
rno-miR-667-3p	MIMAT0012852	Hs3st5	1	0	1	1
rno-miR-667-3p	MIMAT0012852	Hs6st1	0	0	1	1
rno-miR-667-3p	MIMAT0012852	Hsd17b12	0	0	1	0
rno-miR-667-3p	MIMAT0012852	Hsbp1	0	0	1	0
rno-miR-667-3p	MIMAT0012852	Hsd17b11	0	0	1	1
rno-miR-667-3p	MIMAT0012852	Hspa12a	0	0	1	0
rno-miR-667-3p	MIMAT0012852	Hsf2bp	0	0	1	0
rno-miR-667-3p	MIMAT0012852	Hspa4	0	0	1	0
rno-miR-667-3p	MIMAT0012852	Hspa5	0	0	0	1
rno-miR-667-3p	MIMAT0012852	Hspb8	0	0	1	0
rno-miR-667-3p	MIMAT0012852	Hspe1	0	0	1	1
rno-miR-667-3p	MIMAT0012852	Hsph1	0	0	1	1
rno-miR-667-3p	MIMAT0012852	Htr2c	0	0	1	1
rno-miR-667-3p	MIMAT0012852	Htatip2	0	0	0	1
rno-miR-667-3p	MIMAT0012852	Htr2a	0	0	0	1
rno-miR-667-3p	MIMAT0012852	Htr4	0	0	0	1
rno-miR-667-3p	MIMAT0012852	Htra4	0	0	1	0
rno-miR-667-3p	MIMAT0012852	Htr5a	0	0	1	0
rno-miR-667-3p	MIMAT0012852	Htt	1	0	1	1
rno-miR-667-3p	MIMAT0012852	Hus1	0	0	1	0
rno-miR-667-3p	MIMAT0012852	Iars	0	0	1	0
rno-miR-667-3p	MIMAT0012852	Hyou1	0	0	1	0
rno-miR-667-3p	MIMAT0012852	Ica1l	0	0	0	1
rno-miR-667-3p	MIMAT0012852	Icmt	0	0	1	0
rno-miR-667-3p	MIMAT0012852	Icoslg	0	0	1	0
rno-miR-667-3p	MIMAT0012852	ICT1	0	0	0	1
rno-miR-667-3p	MIMAT0012852	Ict1	0	0	1	0
rno-miR-667-3p	MIMAT0012852	Id2	0	0	1	0
rno-miR-667-3p	MIMAT0012852	Id3	0	0	1	1
rno-miR-667-3p	MIMAT0012852	Idi1	0	0	1	0
rno-miR-667-3p	MIMAT0012852	Ier3	0	0	1	0
rno-miR-667-3p	MIMAT0012852	Idua	1	0	1	1
rno-miR-667-3p	MIMAT0012852	Iffo1	0	0	1	0
rno-miR-667-3p	MIMAT0012852	Ier5	0	0	0	1
rno-miR-667-3p	MIMAT0012852	Ifi27	0	0	1	0
rno-miR-667-3p	MIMAT0012852	Ifi44l	0	0	1	1
rno-miR-667-3p	MIMAT0012852	Ifit2	0	0	1	0
rno-miR-667-3p	MIMAT0012852	Ifngr2	0	0	1	0
rno-miR-667-3p	MIMAT0012852	Ifnar2	0	0	1	1
rno-miR-667-3p	MIMAT0012852	Ift140	0	0	1	0
rno-miR-667-3p	MIMAT0012852	Ifnlr1	0	0	0	1
rno-miR-667-3p	MIMAT0012852	Ift57	0	0	1	0
rno-miR-667-3p	MIMAT0012852	Ift80	0	0	1	0
rno-miR-667-3p	MIMAT0012852	Ift88	0	0	1	0
rno-miR-667-3p	MIMAT0012852	Igf1r	0	0	0	1
rno-miR-667-3p	MIMAT0012852	Igf2	0	0	1	0
rno-miR-667-3p	MIMAT0012852	Igf2r	0	0	1	0
rno-miR-667-3p	MIMAT0012852	Igfbp2	0	0	1	1
rno-miR-667-3p	MIMAT0012852	Igfbp4	0	0	1	0
rno-miR-667-3p	MIMAT0012852	Igsf11	0	0	1	0
rno-miR-667-3p	MIMAT0012852	Iglon5	0	0	1	1
rno-miR-667-3p	MIMAT0012852	Igsf8	1	0	1	1
rno-miR-667-3p	MIMAT0012852	Igsf3	0	0	1	1
rno-miR-667-3p	MIMAT0012852	Ikzf4	0	0	1	1
rno-miR-667-3p	MIMAT0012852	Ikbkb	0	0	1	1
rno-miR-667-3p	MIMAT0012852	Ikzf1	0	0	1	0
rno-miR-667-3p	MIMAT0012852	Ikzf3	0	0	1	1
rno-miR-667-3p	MIMAT0012852	Il17ra	0	0	0	1
rno-miR-667-3p	MIMAT0012852	Ikzf5	0	0	1	1
rno-miR-667-3p	MIMAT0012852	Il10ra	0	0	0	1
rno-miR-667-3p	MIMAT0012852	Il17f	0	0	1	0
rno-miR-667-3p	MIMAT0012852	Il17rb	0	0	1	1
rno-miR-667-3p	MIMAT0012852	Il17rd	0	0	0	1
rno-miR-667-3p	MIMAT0012852	Il1rn	0	0	1	1
rno-miR-667-3p	MIMAT0012852	Il1a	0	0	1	1
rno-miR-667-3p	MIMAT0012852	Il27ra	0	0	1	0
rno-miR-667-3p	MIMAT0012852	Il20	0	0	0	1
rno-miR-667-3p	MIMAT0012852	Il22ra1	0	0	1	1
rno-miR-667-3p	MIMAT0012852	Il6r	0	0	1	1
rno-miR-667-3p	MIMAT0012852	Il5ra	0	0	0	1
rno-miR-667-3p	MIMAT0012852	Il9r	0	0	1	0
rno-miR-667-3p	MIMAT0012852	Ildr2	0	0	0	1
rno-miR-667-3p	MIMAT0012852	Ildr1	0	0	1	0
rno-miR-667-3p	MIMAT0012852	Impact	0	0	1	0
rno-miR-667-3p	MIMAT0012852	Impad1	0	0	1	1
rno-miR-667-3p	MIMAT0012852	Incenp	0	0	1	0
rno-miR-667-3p	MIMAT0012852	Inhba	0	0	1	0
rno-miR-667-3p	MIMAT0012852	Ing5	0	0	1	0
rno-miR-667-3p	MIMAT0012852	Inhbb	0	0	1	0
rno-miR-667-3p	MIMAT0012852	Ino80	0	0	1	0
rno-miR-667-3p	MIMAT0012852	Ino80d	0	0	0	1
rno-miR-667-3p	MIMAT0012852	Inpp4a	0	0	1	1
rno-miR-667-3p	MIMAT0012852	Inpp4b	0	0	0	1
rno-miR-667-3p	MIMAT0012852	Inpp5f	0	0	1	0
rno-miR-667-3p	MIMAT0012852	Inpp5a	0	0	1	1
rno-miR-667-3p	MIMAT0012852	Insrr	1	0	1	1
rno-miR-667-3p	MIMAT0012852	Insr	0	0	1	1
rno-miR-667-3p	MIMAT0012852	Ip6k1	0	0	0	1
rno-miR-667-3p	MIMAT0012852	Ints5	0	0	1	1
rno-miR-667-3p	MIMAT0012852	Ints8	0	0	0	1
rno-miR-667-3p	MIMAT0012852	Invs	0	0	1	0
rno-miR-667-3p	MIMAT0012852	Ip6k2	0	0	1	1
rno-miR-667-3p	MIMAT0012852	Ip6k3	0	0	0	1
rno-miR-667-3p	MIMAT0012852	Iqce	0	0	0	1
rno-miR-667-3p	MIMAT0012852	Ipmk	0	0	1	0
rno-miR-667-3p	MIMAT0012852	Iqsec3	0	0	1	1
rno-miR-667-3p	MIMAT0012852	Irf4	0	0	1	1
rno-miR-667-3p	MIMAT0012852	Isca1	0	0	1	1
rno-miR-667-3p	MIMAT0012852	Irf6	0	0	1	0
rno-miR-667-3p	MIMAT0012852	Irx2	1	0	1	1
rno-miR-667-3p	MIMAT0012852	Itfg3	0	0	1	0
rno-miR-667-3p	MIMAT0012852	Isca2	0	0	1	0
rno-miR-667-3p	MIMAT0012852	Isl2	0	0	0	1
rno-miR-667-3p	MIMAT0012852	Itga10	0	0	1	0
rno-miR-667-3p	MIMAT0012852	Itga4	0	0	0	1
rno-miR-667-3p	MIMAT0012852	Itga6	0	0	1	0
rno-miR-667-3p	MIMAT0012852	Itga8	0	0	1	0
rno-miR-667-3p	MIMAT0012852	Itga9	0	0	1	0
rno-miR-667-3p	MIMAT0012852	Itgav	0	0	1	0
rno-miR-667-3p	MIMAT0012852	Itgax	0	0	0	1
rno-miR-667-3p	MIMAT0012852	Itgb1bp1	0	0	1	1
rno-miR-667-3p	MIMAT0012852	Itgb1bp2	0	0	1	1
rno-miR-667-3p	MIMAT0012852	Itgbl1	0	0	1	0
rno-miR-667-3p	MIMAT0012852	Itgb6	0	0	0	1
rno-miR-667-3p	MIMAT0012852	Itgb8	0	0	0	1
rno-miR-667-3p	MIMAT0012852	ITIH6	0	0	0	1
rno-miR-667-3p	MIMAT0012852	Itk	0	0	1	0
rno-miR-667-3p	MIMAT0012852	Itm2b	0	0	1	0
rno-miR-667-3p	MIMAT0012852	Itpk1	0	0	0	1
rno-miR-667-3p	MIMAT0012852	Itpkc	1	0	1	1
rno-miR-667-3p	MIMAT0012852	Itpr2	0	0	1	1
rno-miR-667-3p	MIMAT0012852	Iyd	0	0	1	1
rno-miR-667-3p	MIMAT0012852	Itpripl1	0	0	0	1
rno-miR-667-3p	MIMAT0012852	Itpripl2	0	0	1	0
rno-miR-667-3p	MIMAT0012852	Jag1	0	0	1	0
rno-miR-667-3p	MIMAT0012852	Jakmip3	0	0	1	0
rno-miR-667-3p	MIMAT0012852	Jak2	0	0	0	1
rno-miR-667-3p	MIMAT0012852	Jam3	0	0	0	1
rno-miR-667-3p	MIMAT0012852	Jazf1	0	0	1	0
rno-miR-667-3p	MIMAT0012852	Jmjd1c	0	0	0	1
rno-miR-667-3p	MIMAT0012852	Jph1	0	0	0	1
rno-miR-667-3p	MIMAT0012852	Jph2	0	0	0	1
rno-miR-667-3p	MIMAT0012852	Jph3	0	0	1	0
rno-miR-667-3p	MIMAT0012852	Jph4	0	0	0	1
rno-miR-667-3p	MIMAT0012852	Jun	0	0	1	1
rno-miR-667-3p	MIMAT0012852	Jup	0	0	1	0
rno-miR-667-3p	MIMAT0012852	Kat2a	0	0	1	1
rno-miR-667-3p	MIMAT0012852	Kansl2	0	0	1	0
rno-miR-667-3p	MIMAT0012852	Kat2b	0	0	0	1
rno-miR-667-3p	MIMAT0012852	Kbtbd11	0	0	1	1
rno-miR-667-3p	MIMAT0012852	Kat6a	0	0	1	0
rno-miR-667-3p	MIMAT0012852	KBTBD13	0	0	0	1
rno-miR-667-3p	MIMAT0012852	Kcmf1	0	0	0	1
rno-miR-667-3p	MIMAT0012852	Kbtbd8	0	0	1	0
rno-miR-667-3p	MIMAT0012852	Kcna6	0	0	1	1
rno-miR-667-3p	MIMAT0012852	Kcna7	0	0	1	0
rno-miR-667-3p	MIMAT0012852	Kcnb1	0	0	0	1
rno-miR-667-3p	MIMAT0012852	Kcnab1	0	0	1	0
rno-miR-667-3p	MIMAT0012852	Kcnc3	0	0	1	0
rno-miR-667-3p	MIMAT0012852	Kcnc4	0	0	1	0
rno-miR-667-3p	MIMAT0012852	Kcnh6	0	0	1	1
rno-miR-667-3p	MIMAT0012852	Kcnip2	0	0	1	0
rno-miR-667-3p	MIMAT0012852	Kcnj11	0	0	1	1
rno-miR-667-3p	MIMAT0012852	Kcnj10	0	0	0	1
rno-miR-667-3p	MIMAT0012852	Kcnj12	0	0	1	0
rno-miR-667-3p	MIMAT0012852	Kcnj15	0	0	0	1
rno-miR-667-3p	MIMAT0012852	Kcnj14	0	0	1	1
rno-miR-667-3p	MIMAT0012852	Kcnj6	0	0	1	1
rno-miR-667-3p	MIMAT0012852	Kcnj5	1	0	1	1
rno-miR-667-3p	MIMAT0012852	Kcnk18	0	0	1	0
rno-miR-667-3p	MIMAT0012852	Kcnk10	0	0	1	1
rno-miR-667-3p	MIMAT0012852	Kcnk16	0	0	1	0
rno-miR-667-3p	MIMAT0012852	KCNK17	0	0	0	1
rno-miR-667-3p	MIMAT0012852	Kcnk2	0	0	1	0
rno-miR-667-3p	MIMAT0012852	Kcnk3	0	0	1	1
rno-miR-667-3p	MIMAT0012852	Kcnk5	0	0	1	1
rno-miR-667-3p	MIMAT0012852	Kcnq4	0	0	0	1
rno-miR-667-3p	MIMAT0012852	Kcnk6	0	0	1	1
rno-miR-667-3p	MIMAT0012852	Kcnn3	0	0	0	1
rno-miR-667-3p	MIMAT0012852	Kcnq2	0	0	1	0
rno-miR-667-3p	MIMAT0012852	Kcns2	0	0	0	1
rno-miR-667-3p	MIMAT0012852	Kcnv2	0	0	1	0
rno-miR-667-3p	MIMAT0012852	Kctd10	0	0	1	1
rno-miR-667-3p	MIMAT0012852	Kctd17	0	0	1	0
rno-miR-667-3p	MIMAT0012852	Kctd7	0	0	0	1
rno-miR-667-3p	MIMAT0012852	Kctd2	0	0	1	1
rno-miR-667-3p	MIMAT0012852	Kdm1b	0	0	1	1
rno-miR-667-3p	MIMAT0012852	Kdm1a	0	0	1	0
rno-miR-667-3p	MIMAT0012852	Kdm2a	0	0	1	0
rno-miR-667-3p	MIMAT0012852	Kdm4b	0	0	1	0
rno-miR-667-3p	MIMAT0012852	Kdm2b	0	0	1	1
rno-miR-667-3p	MIMAT0012852	Kdm6a	0	0	1	1
rno-miR-667-3p	MIMAT0012852	Kdm5b	0	0	1	1
rno-miR-667-3p	MIMAT0012852	Khsrp	0	0	0	1
rno-miR-667-3p	MIMAT0012852	Kdm8	0	0	1	0
rno-miR-667-3p	MIMAT0012852	Khnyn	0	0	0	1
rno-miR-667-3p	MIMAT0012852	KIAA0141	0	0	0	1
rno-miR-667-3p	MIMAT0012852	KIAA0247	0	0	0	1
rno-miR-667-3p	MIMAT0012852	KIAA0368	0	0	0	1
rno-miR-667-3p	MIMAT0012852	KIAA0408	0	0	0	1
rno-miR-667-3p	MIMAT0012852	KIAA0513	0	0	0	1
rno-miR-667-3p	MIMAT0012852	KIAA0754	0	0	0	1
rno-miR-667-3p	MIMAT0012852	KIAA0930	0	0	0	1
rno-miR-667-3p	MIMAT0012852	KIAA1199	0	0	0	1
rno-miR-667-3p	MIMAT0012852	KIAA1244	0	0	0	1
rno-miR-667-3p	MIMAT0012852	KIAA1324L	0	0	0	1
rno-miR-667-3p	MIMAT0012852	KIAA1549L	0	0	0	1
rno-miR-667-3p	MIMAT0012852	KIAA1614	0	0	0	1
rno-miR-667-3p	MIMAT0012852	KIAA2018	0	0	0	1
rno-miR-667-3p	MIMAT0012852	Kidins220	0	0	1	1
rno-miR-667-3p	MIMAT0012852	Kif13b	0	0	0	1
rno-miR-667-3p	MIMAT0012852	Kif18b	0	0	1	0
rno-miR-667-3p	MIMAT0012852	Kif16b	0	0	1	0
rno-miR-667-3p	MIMAT0012852	Kif1a	0	0	1	0
rno-miR-667-3p	MIMAT0012852	Kif20b	1	0	1	1
rno-miR-667-3p	MIMAT0012852	Kif26a	0	0	0	1
rno-miR-667-3p	MIMAT0012852	Kif3c	0	0	1	1
rno-miR-667-3p	MIMAT0012852	Kif3b	0	0	1	1
rno-miR-667-3p	MIMAT0012852	Klf10	0	0	1	1
rno-miR-667-3p	MIMAT0012852	Kif5c	0	0	1	0
rno-miR-667-3p	MIMAT0012852	Kif6	0	0	0	1
rno-miR-667-3p	MIMAT0012852	Klf12	0	0	1	1
rno-miR-667-3p	MIMAT0012852	Klf7	0	0	1	1
rno-miR-667-3p	MIMAT0012852	Klf13	1	0	1	1
rno-miR-667-3p	MIMAT0012852	Klf16	0	0	1	1
rno-miR-667-3p	MIMAT0012852	Klf5	0	0	1	0
rno-miR-667-3p	MIMAT0012852	Klf6	0	0	1	0
rno-miR-667-3p	MIMAT0012852	Klhdc10	0	0	0	1
rno-miR-667-3p	MIMAT0012852	Klhl14	0	0	1	0
rno-miR-667-3p	MIMAT0012852	Klhl1	0	0	1	0
rno-miR-667-3p	MIMAT0012852	Klhl21	0	0	1	1
rno-miR-667-3p	MIMAT0012852	Klhl24	0	0	1	0
rno-miR-667-3p	MIMAT0012852	Klhl31	0	0	1	0
rno-miR-667-3p	MIMAT0012852	Klhl25	0	0	1	0
rno-miR-667-3p	MIMAT0012852	Klhl6	0	0	1	0
rno-miR-667-3p	MIMAT0012852	Klkb1	0	0	1	0
rno-miR-667-3p	MIMAT0012852	KLLN	0	0	0	1
rno-miR-667-3p	MIMAT0012852	Klrc1	0	0	1	0
rno-miR-667-3p	MIMAT0012852	Klrg1	0	0	0	1
rno-miR-667-3p	MIMAT0012852	Kmt2a	0	0	1	1
rno-miR-667-3p	MIMAT0012852	Kndc1	0	0	1	1
rno-miR-667-3p	MIMAT0012852	Krba1	0	0	1	0
rno-miR-667-3p	MIMAT0012852	Kpna4	0	0	0	1
rno-miR-667-3p	MIMAT0012852	Kpnb1	0	0	0	1
rno-miR-667-3p	MIMAT0012852	Kremen1	0	0	1	0
rno-miR-667-3p	MIMAT0012852	Krt15	0	0	0	1
rno-miR-667-3p	MIMAT0012852	Krt34	0	0	0	1
rno-miR-667-3p	MIMAT0012852	KRTAP6-2	0	0	0	1
rno-miR-667-3p	MIMAT0012852	Krtcap3	0	0	1	0
rno-miR-667-3p	MIMAT0012852	KSR1	0	0	0	1
rno-miR-667-3p	MIMAT0012852	Ksr1	0	0	1	0
rno-miR-667-3p	MIMAT0012852	Ky	0	0	1	0
rno-miR-667-3p	MIMAT0012852	Lage3	0	0	0	1
rno-miR-667-3p	MIMAT0012852	Lamc1	0	0	1	1
rno-miR-667-3p	MIMAT0012852	Lamc3	0	0	1	1
rno-miR-667-3p	MIMAT0012852	Lancl2	0	0	0	1
rno-miR-667-3p	MIMAT0012852	Lamp1	0	0	1	0
rno-miR-667-3p	MIMAT0012852	Lancl1	0	0	0	1
rno-miR-667-3p	MIMAT0012852	Laptm5	1	0	1	1
rno-miR-667-3p	MIMAT0012852	Larp1b	0	0	1	0
rno-miR-667-3p	MIMAT0012852	Larp4b	0	0	1	0
rno-miR-667-3p	MIMAT0012852	Larp4	0	0	0	1
rno-miR-667-3p	MIMAT0012852	Larp6	0	0	1	0
rno-miR-667-3p	MIMAT0012852	Lars	0	0	0	1
rno-miR-667-3p	MIMAT0012852	Lars2	0	0	0	1
rno-miR-667-3p	MIMAT0012852	Lasp1	0	0	1	1
rno-miR-667-3p	MIMAT0012852	Lat	0	0	1	0
rno-miR-667-3p	MIMAT0012852	Lbh	0	0	1	0
rno-miR-667-3p	MIMAT0012852	Lats2	0	0	1	1
rno-miR-667-3p	MIMAT0012852	Lck	0	0	1	1
rno-miR-667-3p	MIMAT0012852	Lcat	0	0	0	1
rno-miR-667-3p	MIMAT0012852	Lclat1	0	0	0	1
rno-miR-667-3p	MIMAT0012852	Lcp2	0	0	1	0
rno-miR-667-3p	MIMAT0012852	Lcorl	0	0	0	1
rno-miR-667-3p	MIMAT0012852	Ldlrad2	0	0	0	1
rno-miR-667-3p	MIMAT0012852	Ldlrad4	0	0	0	1
rno-miR-667-3p	MIMAT0012852	Ldlrap1	0	0	1	0
rno-miR-667-3p	MIMAT0012852	Ldoc1l	0	0	0	1
rno-miR-667-3p	MIMAT0012852	Lef1	0	0	0	1
rno-miR-667-3p	MIMAT0012852	Leng1	0	0	1	1
rno-miR-667-3p	MIMAT0012852	Lep	0	0	1	1
rno-miR-667-3p	MIMAT0012852	Letmd1	0	0	0	1
rno-miR-667-3p	MIMAT0012852	Leprot	0	0	1	0
rno-miR-667-3p	MIMAT0012852	Leprotl1	0	0	1	0
rno-miR-667-3p	MIMAT0012852	Lfng	0	0	1	0
rno-miR-667-3p	MIMAT0012852	Lgals8	0	0	0	1
rno-miR-667-3p	MIMAT0012852	Lgi3	0	0	1	0
rno-miR-667-3p	MIMAT0012852	Lgr4	0	0	1	1
rno-miR-667-3p	MIMAT0012852	Lgsn	0	0	0	1
rno-miR-667-3p	MIMAT0012852	Lhfp	0	0	1	0
rno-miR-667-3p	MIMAT0012852	Lhb	0	0	1	0
rno-miR-667-3p	MIMAT0012852	Lhfpl2	0	0	1	0
rno-miR-667-3p	MIMAT0012852	Lhpp	0	0	0	1
rno-miR-667-3p	MIMAT0012852	Lhx8	0	0	1	0
rno-miR-667-3p	MIMAT0012852	Lhx9	0	0	0	1
rno-miR-667-3p	MIMAT0012852	Lif	0	0	0	1
rno-miR-667-3p	MIMAT0012852	Limd1	0	0	1	1
rno-miR-667-3p	MIMAT0012852	Limk2	0	0	1	1
rno-miR-667-3p	MIMAT0012852	Lin28b	0	0	0	1
rno-miR-667-3p	MIMAT0012852	Lims2	0	0	1	0
rno-miR-667-3p	MIMAT0012852	Lin28a	0	0	1	0
rno-miR-667-3p	MIMAT0012852	LINC00908	0	0	0	1
rno-miR-667-3p	MIMAT0012852	Lipa	0	0	1	0
rno-miR-667-3p	MIMAT0012852	Lipg	0	0	0	1
rno-miR-667-3p	MIMAT0012852	Lipt1	0	0	1	0
rno-miR-667-3p	MIMAT0012852	Lipt2	0	0	1	1
rno-miR-667-3p	MIMAT0012852	Litaf	0	0	1	0
rno-miR-667-3p	MIMAT0012852	Lix1l	0	0	1	1
rno-miR-667-3p	MIMAT0012852	Lix1	0	0	0	1
rno-miR-667-3p	MIMAT0012852	Lmbr1	0	0	1	0
rno-miR-667-3p	MIMAT0012852	Lmln	0	0	0	1
rno-miR-667-3p	MIMAT0012852	Lmf2	0	0	1	1
rno-miR-667-3p	MIMAT0012852	Lmo4	0	0	0	1
rno-miR-667-3p	MIMAT0012852	Lmnb2	0	0	1	0
rno-miR-667-3p	MIMAT0012852	Lmtk2	0	0	1	0
rno-miR-667-3p	MIMAT0012852	Lmx1a	0	0	1	1
rno-miR-667-3p	MIMAT0012852	Lmx1b	0	0	0	1
rno-miR-667-3p	MIMAT0012852	LOC100125362	0	0	1	0
rno-miR-667-3p	MIMAT0012852	Lnpep	0	0	1	0
rno-miR-667-3p	MIMAT0012852	LOC100125367	0	0	1	0
rno-miR-667-3p	MIMAT0012852	LOC100233176	0	0	1	0
rno-miR-667-3p	MIMAT0012852	LOC100271845	0	0	1	0
rno-miR-667-3p	MIMAT0012852	LOC100359945	0	0	1	0
rno-miR-667-3p	MIMAT0012852	LOC100360205	0	0	1	0
rno-miR-667-3p	MIMAT0012852	LOC100360501	0	0	1	0
rno-miR-667-3p	MIMAT0012852	LOC100360908	0	0	1	0
rno-miR-667-3p	MIMAT0012852	LOC100361476	0	0	1	0
rno-miR-667-3p	MIMAT0012852	LOC100362547	0	0	1	0
rno-miR-667-3p	MIMAT0012852	LOC100362572	0	0	1	0
rno-miR-667-3p	MIMAT0012852	LOC100363116	0	0	1	0
rno-miR-667-3p	MIMAT0012852	LOC100363253	0	0	1	0
rno-miR-667-3p	MIMAT0012852	LOC100363708	0	0	1	0
rno-miR-667-3p	MIMAT0012852	LOC100363720	0	0	1	0
rno-miR-667-3p	MIMAT0012852	LOC100363915	0	0	1	0
rno-miR-667-3p	MIMAT0012852	LOC100365259	0	0	1	0
rno-miR-667-3p	MIMAT0012852	LOC100365289	0	0	1	0
rno-miR-667-3p	MIMAT0012852	LOC100365752	0	0	1	0
rno-miR-667-3p	MIMAT0012852	LOC100365921	0	0	1	0
rno-miR-667-3p	MIMAT0012852	LOC100365958	0	0	1	0
rno-miR-667-3p	MIMAT0012852	LOC100366121	0	0	1	0
rno-miR-667-3p	MIMAT0012852	LOC100909460	0	0	1	0
rno-miR-667-3p	MIMAT0012852	LOC100909505	0	0	1	0
rno-miR-667-3p	MIMAT0012852	LOC100909524	0	0	1	0
rno-miR-667-3p	MIMAT0012852	LOC100909580	0	0	1	0
rno-miR-667-3p	MIMAT0012852	LOC100909589	0	0	1	0
rno-miR-667-3p	MIMAT0012852	LOC100909655	0	0	1	0
rno-miR-667-3p	MIMAT0012852	LOC100909697	0	0	1	0
rno-miR-667-3p	MIMAT0012852	LOC100909705	0	0	1	0
rno-miR-667-3p	MIMAT0012852	LOC100909714	0	0	1	0
rno-miR-667-3p	MIMAT0012852	LOC100909742	0	0	1	0
rno-miR-667-3p	MIMAT0012852	LOC100909807	0	0	1	0
rno-miR-667-3p	MIMAT0012852	LOC100909840	0	0	1	0
rno-miR-667-3p	MIMAT0012852	LOC100909997	0	0	1	0
rno-miR-667-3p	MIMAT0012852	LOC100910032	0	0	1	0
rno-miR-667-3p	MIMAT0012852	LOC100910098	0	0	1	0
rno-miR-667-3p	MIMAT0012852	LOC100910121	0	0	1	0
rno-miR-667-3p	MIMAT0012852	LOC100910137	0	0	1	0
rno-miR-667-3p	MIMAT0012852	LOC100910143	0	0	1	0
rno-miR-667-3p	MIMAT0012852	LOC100910163	0	0	1	0
rno-miR-667-3p	MIMAT0012852	LOC100910275	0	0	1	0
rno-miR-667-3p	MIMAT0012852	LOC100910342	0	0	1	0
rno-miR-667-3p	MIMAT0012852	LOC100910438	0	0	1	0
rno-miR-667-3p	MIMAT0012852	LOC100910478	0	0	1	0
rno-miR-667-3p	MIMAT0012852	LOC100910695	0	0	1	0
rno-miR-667-3p	MIMAT0012852	LOC100910723	0	0	1	0
rno-miR-667-3p	MIMAT0012852	LOC100910732	0	0	1	0
rno-miR-667-3p	MIMAT0012852	LOC100910762	0	0	1	0
rno-miR-667-3p	MIMAT0012852	LOC100910771	0	0	1	0
rno-miR-667-3p	MIMAT0012852	LOC100910854	0	0	1	0
rno-miR-667-3p	MIMAT0012852	LOC100910868	0	0	1	0
rno-miR-667-3p	MIMAT0012852	LOC100910877	0	0	1	0
rno-miR-667-3p	MIMAT0012852	LOC100910881	0	0	1	0
rno-miR-667-3p	MIMAT0012852	LOC100910898	0	0	1	0
rno-miR-667-3p	MIMAT0012852	LOC100910929	0	0	1	0
rno-miR-667-3p	MIMAT0012852	LOC100910964	0	0	1	0
rno-miR-667-3p	MIMAT0012852	LOC100910990	0	0	1	0
rno-miR-667-3p	MIMAT0012852	LOC100911028	0	0	1	0
rno-miR-667-3p	MIMAT0012852	LOC100911029	0	0	1	0
rno-miR-667-3p	MIMAT0012852	LOC100911217	0	0	1	0
rno-miR-667-3p	MIMAT0012852	LOC100911248	0	0	1	0
rno-miR-667-3p	MIMAT0012852	LOC100911261	0	0	1	0
rno-miR-667-3p	MIMAT0012852	LOC100911275	0	0	1	0
rno-miR-667-3p	MIMAT0012852	LOC100911356	0	0	1	0
rno-miR-667-3p	MIMAT0012852	LOC100911393	0	0	1	0
rno-miR-667-3p	MIMAT0012852	LOC100911402	0	0	1	0
rno-miR-667-3p	MIMAT0012852	LOC100911550	0	0	1	0
rno-miR-667-3p	MIMAT0012852	LOC100911581	0	0	1	0
rno-miR-667-3p	MIMAT0012852	LOC100911615	0	0	1	0
rno-miR-667-3p	MIMAT0012852	LOC100911668	0	0	1	0
rno-miR-667-3p	MIMAT0012852	LOC100911734	0	0	1	0
rno-miR-667-3p	MIMAT0012852	LOC100911794	0	0	1	0
rno-miR-667-3p	MIMAT0012852	LOC100911841	0	0	1	0
rno-miR-667-3p	MIMAT0012852	LOC100911968	0	0	1	0
rno-miR-667-3p	MIMAT0012852	LOC100911993	0	0	1	0
rno-miR-667-3p	MIMAT0012852	LOC100912006	0	0	1	0
rno-miR-667-3p	MIMAT0012852	LOC100912032	0	0	1	0
rno-miR-667-3p	MIMAT0012852	LOC100912040	0	0	1	0
rno-miR-667-3p	MIMAT0012852	LOC100912042	0	0	1	0
rno-miR-667-3p	MIMAT0012852	LOC100912106	0	0	1	0
rno-miR-667-3p	MIMAT0012852	LOC100912146	0	0	1	0
rno-miR-667-3p	MIMAT0012852	LOC100912165	0	0	1	0
rno-miR-667-3p	MIMAT0012852	LOC100912246	0	0	1	0
rno-miR-667-3p	MIMAT0012852	LOC100912262	0	0	1	0
rno-miR-667-3p	MIMAT0012852	LOC100912282	0	0	1	0
rno-miR-667-3p	MIMAT0012852	LOC100912409	0	0	1	0
rno-miR-667-3p	MIMAT0012852	LOC100912429	0	0	1	0
rno-miR-667-3p	MIMAT0012852	LOC100912445	0	0	1	0
rno-miR-667-3p	MIMAT0012852	LOC100912447	0	0	1	0
rno-miR-667-3p	MIMAT0012852	LOC100912525	0	0	1	0
rno-miR-667-3p	MIMAT0012852	LOC100912594	0	0	1	0
rno-miR-667-3p	MIMAT0012852	LOC100912608	0	0	1	0
rno-miR-667-3p	MIMAT0012852	LOC100912698	0	0	1	0
rno-miR-667-3p	MIMAT0012852	LOC100912851	0	0	1	0
rno-miR-667-3p	MIMAT0012852	LOC100913071	0	0	1	0
rno-miR-667-3p	MIMAT0012852	LOC292543	1	0	1	0
rno-miR-667-3p	MIMAT0012852	LOC294154	0	0	1	0
rno-miR-667-3p	MIMAT0012852	LOC302022	0	0	1	0
rno-miR-667-3p	MIMAT0012852	LOC304396	0	0	1	0
rno-miR-667-3p	MIMAT0012852	LOC361646	0	0	1	0
rno-miR-667-3p	MIMAT0012852	LOC363337	1	0	1	0
rno-miR-667-3p	MIMAT0012852	LOC498063	0	0	1	0
rno-miR-667-3p	MIMAT0012852	LOC498122	0	0	1	0
rno-miR-667-3p	MIMAT0012852	LOC498350	0	0	1	0
rno-miR-667-3p	MIMAT0012852	LOC501406	0	0	1	0
rno-miR-667-3p	MIMAT0012852	LOC502894	0	0	1	0
rno-miR-667-3p	MIMAT0012852	LOC606294	0	0	1	0
rno-miR-667-3p	MIMAT0012852	LOC654482	0	0	1	0
rno-miR-667-3p	MIMAT0012852	LOC678766	0	0	1	0
rno-miR-667-3p	MIMAT0012852	LOC678774	0	0	1	0
rno-miR-667-3p	MIMAT0012852	LOC678893	0	0	1	0
rno-miR-667-3p	MIMAT0012852	LOC682635	0	0	1	0
rno-miR-667-3p	MIMAT0012852	LOC684122	0	0	1	0
rno-miR-667-3p	MIMAT0012852	LOC684871	0	0	1	0
rno-miR-667-3p	MIMAT0012852	LOC685157	0	0	1	0
rno-miR-667-3p	MIMAT0012852	LOC687022	0	0	1	0
rno-miR-667-3p	MIMAT0012852	LOC687056	0	0	1	0
rno-miR-667-3p	MIMAT0012852	LOC687797	0	0	1	0
rno-miR-667-3p	MIMAT0012852	LOC688459	0	0	1	0
rno-miR-667-3p	MIMAT0012852	LOC688778	0	0	1	0
rno-miR-667-3p	MIMAT0012852	LOC689199	0	0	1	0
rno-miR-667-3p	MIMAT0012852	LOC691853	0	0	1	0
rno-miR-667-3p	MIMAT0012852	LOC691952	0	0	1	0
rno-miR-667-3p	MIMAT0012852	LOH12CR1	0	0	0	1
rno-miR-667-3p	MIMAT0012852	Loh12cr1	0	0	1	0
rno-miR-667-3p	MIMAT0012852	Lonrf2	0	0	0	1
rno-miR-667-3p	MIMAT0012852	Lonrf3	0	0	0	1
rno-miR-667-3p	MIMAT0012852	Lox	0	0	0	1
rno-miR-667-3p	MIMAT0012852	Lpar2	0	0	1	0
rno-miR-667-3p	MIMAT0012852	Lpar3	0	0	1	0
rno-miR-667-3p	MIMAT0012852	Lpcat1	0	0	1	0
rno-miR-667-3p	MIMAT0012852	Lpcat2	0	0	0	1
rno-miR-667-3p	MIMAT0012852	Lpgat1	0	0	1	0
rno-miR-667-3p	MIMAT0012852	LPHN1	0	0	0	1
rno-miR-667-3p	MIMAT0012852	LPHN2	0	0	0	1
rno-miR-667-3p	MIMAT0012852	Lphn2	0	0	1	0
rno-miR-667-3p	MIMAT0012852	LPHN3	0	0	0	1
rno-miR-667-3p	MIMAT0012852	Lpin1	0	0	0	1
rno-miR-667-3p	MIMAT0012852	Lpin2	0	0	1	0
rno-miR-667-3p	MIMAT0012852	Lpp	0	0	0	1
rno-miR-667-3p	MIMAT0012852	Lrat	0	0	1	1
rno-miR-667-3p	MIMAT0012852	Lrba	0	0	1	1
rno-miR-667-3p	MIMAT0012852	Lrfn3	0	0	1	0
rno-miR-667-3p	MIMAT0012852	Lrch1	0	0	1	0
rno-miR-667-3p	MIMAT0012852	Lrch3	0	0	1	1
rno-miR-667-3p	MIMAT0012852	Lrig2	0	0	1	1
rno-miR-667-3p	MIMAT0012852	Lrig1	0	0	1	0
rno-miR-667-3p	MIMAT0012852	Lrit1	0	0	1	0
rno-miR-667-3p	MIMAT0012852	Lrp12	0	0	0	1
rno-miR-667-3p	MIMAT0012852	Lrp11	0	0	1	0
rno-miR-667-3p	MIMAT0012852	Lrp2	0	0	1	1
rno-miR-667-3p	MIMAT0012852	Lrp4	0	0	1	0
rno-miR-667-3p	MIMAT0012852	Lrp6	0	0	0	1
rno-miR-667-3p	MIMAT0012852	LRP5L	0	0	0	1
rno-miR-667-3p	MIMAT0012852	Lrrc14	0	0	1	1
rno-miR-667-3p	MIMAT0012852	Lrrc2	0	0	1	0
rno-miR-667-3p	MIMAT0012852	Lrrc28	0	0	0	1
rno-miR-667-3p	MIMAT0012852	Lrrc25	0	0	1	0
rno-miR-667-3p	MIMAT0012852	Lrrc34	0	0	1	0
rno-miR-667-3p	MIMAT0012852	Lrrc40	0	0	1	0
rno-miR-667-3p	MIMAT0012852	Lrrc47	0	0	1	1
rno-miR-667-3p	MIMAT0012852	LRRC48	0	0	0	1
rno-miR-667-3p	MIMAT0012852	Lrrc8d	0	0	0	1
rno-miR-667-3p	MIMAT0012852	Lrrc71	0	0	1	0
rno-miR-667-3p	MIMAT0012852	Lrrn1	0	0	0	1
rno-miR-667-3p	MIMAT0012852	Lrrtm4	0	0	1	1
rno-miR-667-3p	MIMAT0012852	Lrsam1	0	0	1	1
rno-miR-667-3p	MIMAT0012852	Lsm11	0	0	0	1
rno-miR-667-3p	MIMAT0012852	Lrtm2	0	0	1	0
rno-miR-667-3p	MIMAT0012852	Lsm10	0	0	1	0
rno-miR-667-3p	MIMAT0012852	Lsm14b	0	0	1	1
rno-miR-667-3p	MIMAT0012852	Lsm3	0	0	0	1
rno-miR-667-3p	MIMAT0012852	Lta	0	0	1	1
rno-miR-667-3p	MIMAT0012852	Lss	0	0	1	0
rno-miR-667-3p	MIMAT0012852	Ltn1	0	0	1	0
rno-miR-667-3p	MIMAT0012852	Luzp1	0	0	1	0
rno-miR-667-3p	MIMAT0012852	Lurap1l	0	0	0	1
rno-miR-667-3p	MIMAT0012852	Luzp2	0	0	0	1
rno-miR-667-3p	MIMAT0012852	Lyn	0	0	1	0
rno-miR-667-3p	MIMAT0012852	Lynx1	0	0	1	1
rno-miR-667-3p	MIMAT0012852	Lypd1	0	0	1	1
rno-miR-667-3p	MIMAT0012852	Lysmd4	0	0	1	0
rno-miR-667-3p	MIMAT0012852	Lypla2	0	0	1	1
rno-miR-667-3p	MIMAT0012852	Lyrm2	0	0	1	0
rno-miR-667-3p	MIMAT0012852	Lyrm9	0	0	1	0
rno-miR-667-3p	MIMAT0012852	Lyzl6	1	0	1	1
rno-miR-667-3p	MIMAT0012852	Lzic	0	0	1	1
rno-miR-667-3p	MIMAT0012852	Maf	0	0	0	1
rno-miR-667-3p	MIMAT0012852	Lzts1	0	0	1	0
rno-miR-667-3p	MIMAT0012852	Maea	0	0	1	0
rno-miR-667-3p	MIMAT0012852	Mafg	0	0	1	1
rno-miR-667-3p	MIMAT0012852	Mafk	1	0	1	1
rno-miR-667-3p	MIMAT0012852	Mal	1	0	1	1
rno-miR-667-3p	MIMAT0012852	Mageb4	0	0	0	1
rno-miR-667-3p	MIMAT0012852	Mak16	0	0	1	1
rno-miR-667-3p	MIMAT0012852	Maml2	0	0	0	1
rno-miR-667-3p	MIMAT0012852	Mamdc4	0	0	1	0
rno-miR-667-3p	MIMAT0012852	Maml1	0	0	1	0
rno-miR-667-3p	MIMAT0012852	Maml3	0	0	0	1
rno-miR-667-3p	MIMAT0012852	Man1a2	0	0	0	1
rno-miR-667-3p	MIMAT0012852	Man1c1	0	0	1	1
rno-miR-667-3p	MIMAT0012852	Man2a1	0	0	1	1
rno-miR-667-3p	MIMAT0012852	Map1lc3b	0	0	1	0
rno-miR-667-3p	MIMAT0012852	Man2a2	0	0	0	1
rno-miR-667-3p	MIMAT0012852	Map1b	0	0	1	0
rno-miR-667-3p	MIMAT0012852	Map2	0	0	1	1
rno-miR-667-3p	MIMAT0012852	Map2k3	0	0	1	0
rno-miR-667-3p	MIMAT0012852	Map3k1	0	0	0	1
rno-miR-667-3p	MIMAT0012852	Map2k7	0	0	0	1
rno-miR-667-3p	MIMAT0012852	Map3k11	1	0	1	1
rno-miR-667-3p	MIMAT0012852	Map3k4	0	0	1	1
rno-miR-667-3p	MIMAT0012852	Map4k2	0	0	1	0
rno-miR-667-3p	MIMAT0012852	Map3k7	0	0	1	0
rno-miR-667-3p	MIMAT0012852	Map4	0	0	1	1
rno-miR-667-3p	MIMAT0012852	Map7d1	0	0	1	0
rno-miR-667-3p	MIMAT0012852	Map7	0	0	1	0
rno-miR-667-3p	MIMAT0012852	Mapk1	0	0	1	1
rno-miR-667-3p	MIMAT0012852	Mapk13	0	0	0	1
rno-miR-667-3p	MIMAT0012852	Mapk4	0	0	0	1
rno-miR-667-3p	MIMAT0012852	Mapk14	0	0	1	1
rno-miR-667-3p	MIMAT0012852	Mapk9	0	0	1	0
rno-miR-667-3p	MIMAT0012852	Mapk6	1	0	1	1
rno-miR-667-3p	MIMAT0012852	Mapkapk5	0	0	0	1
rno-miR-667-3p	MIMAT0012852	Mapkapk2	0	0	1	0
rno-miR-667-3p	MIMAT0012852	Mapre2	1	0	1	1
rno-miR-667-3p	MIMAT0012852	Mapt	0	0	1	1
rno-miR-667-3p	MIMAT0012852	March8	0	0	1	1
rno-miR-667-3p	MIMAT0012852	Marc1	0	0	1	0
rno-miR-667-3p	MIMAT0012852	March2	0	0	1	1
rno-miR-667-3p	MIMAT0012852	Mat1a	0	0	1	1
rno-miR-667-3p	MIMAT0012852	Marco	0	0	1	1
rno-miR-667-3p	MIMAT0012852	Marveld1	0	0	0	1
rno-miR-667-3p	MIMAT0012852	Masp1	0	0	1	0
rno-miR-667-3p	MIMAT0012852	Mat2a	0	0	0	1
rno-miR-667-3p	MIMAT0012852	Mau2	0	0	1	0
rno-miR-667-3p	MIMAT0012852	Matn2	0	0	1	1
rno-miR-667-3p	MIMAT0012852	Mbl1	0	0	1	0
rno-miR-667-3p	MIMAT0012852	Max	0	0	0	1
rno-miR-667-3p	MIMAT0012852	Mblac2	0	0	0	1
[truncated: 2,039 more rows]
