# Supplementary material for: Characteristics of phosgene aspiration lung injury analyzed based on transcriptomics and proteomics
Source: Front Genet. 2024 May 17;15:1393665. doi: 10.3389/fgene.2024.1393665 (PMC11140124; doi:10.3389/fgene.2024.1393665)
Supplement: Supplementary file 1 [file Presentation1.zip › Data/microRN/miR_target/Control--Treatment/result/rno-miR-879-5p/rno-miR-879-5p.candidategene.xls]

miRNA	ID	Gene	miRDB	miRTarBase	miRWalk	TargetScan
rno-miR-879-5p	MIMAT0005287	Abhd17c	1	0	1	1
rno-miR-879-5p	MIMAT0005287	Acpp	1	0	1	1
rno-miR-879-5p	MIMAT0005287	Actr3	1	0	1	1
rno-miR-879-5p	MIMAT0005287	Adarb1	1	0	1	1
rno-miR-879-5p	MIMAT0005287	Adi1	1	0	1	1
rno-miR-879-5p	MIMAT0005287	Akap12	1	0	1	1
rno-miR-879-5p	MIMAT0005287	Ankrd40	1	0	1	1
rno-miR-879-5p	MIMAT0005287	Arhgef9	1	0	1	1
rno-miR-879-5p	MIMAT0005287	Armc1	1	0	1	1
rno-miR-879-5p	MIMAT0005287	Atg4c	1	0	1	1
rno-miR-879-5p	MIMAT0005287	Atg5	1	0	1	1
rno-miR-879-5p	MIMAT0005287	Atpaf2	1	0	1	1
rno-miR-879-5p	MIMAT0005287	Bend5	1	0	1	1
rno-miR-879-5p	MIMAT0005287	Cand2	1	0	1	1
rno-miR-879-5p	MIMAT0005287	Capza1	1	0	1	1
rno-miR-879-5p	MIMAT0005287	Casp3	1	0	1	1
rno-miR-879-5p	MIMAT0005287	Ccdc43	1	0	1	1
rno-miR-879-5p	MIMAT0005287	Cd36	1	0	1	1
rno-miR-879-5p	MIMAT0005287	Cd69	1	0	1	1
rno-miR-879-5p	MIMAT0005287	Cdc123	1	0	1	1
rno-miR-879-5p	MIMAT0005287	Cdc42ep4	1	0	1	1
rno-miR-879-5p	MIMAT0005287	Chmp1b	1	0	1	1
rno-miR-879-5p	MIMAT0005287	Clip1	1	0	1	1
rno-miR-879-5p	MIMAT0005287	Cln5	1	0	1	1
rno-miR-879-5p	MIMAT0005287	Clta	1	0	1	1
rno-miR-879-5p	MIMAT0005287	Coq10a	1	0	1	1
rno-miR-879-5p	MIMAT0005287	Crot	1	0	1	1
rno-miR-879-5p	MIMAT0005287	Ctcf	1	0	1	1
rno-miR-879-5p	MIMAT0005287	Ctnnd1	1	0	1	1
rno-miR-879-5p	MIMAT0005287	Dag1	1	0	1	1
rno-miR-879-5p	MIMAT0005287	Dgat2	1	0	1	1
rno-miR-879-5p	MIMAT0005287	Dpp8	1	0	1	1
rno-miR-879-5p	MIMAT0005287	Dpysl5	1	0	1	1
rno-miR-879-5p	MIMAT0005287	Dus2	1	0	1	1
rno-miR-879-5p	MIMAT0005287	Epha4	1	0	1	1
rno-miR-879-5p	MIMAT0005287	Esrp1	1	0	1	1
rno-miR-879-5p	MIMAT0005287	Etv4	1	0	1	1
rno-miR-879-5p	MIMAT0005287	Etv6	1	0	1	1
rno-miR-879-5p	MIMAT0005287	Fam102b	1	0	1	1
rno-miR-879-5p	MIMAT0005287	Fam193b	1	0	1	1
rno-miR-879-5p	MIMAT0005287	Fkbp10	1	0	1	1
rno-miR-879-5p	MIMAT0005287	Fkbp8	1	0	1	1
rno-miR-879-5p	MIMAT0005287	Glrx5	1	0	1	1
rno-miR-879-5p	MIMAT0005287	Gpihbp1	1	0	1	1
rno-miR-879-5p	MIMAT0005287	Gpr155	1	0	1	1
rno-miR-879-5p	MIMAT0005287	Grsf1	1	0	1	1
rno-miR-879-5p	MIMAT0005287	Hic2	1	0	1	1
rno-miR-879-5p	MIMAT0005287	Hoxc5	1	0	1	1
rno-miR-879-5p	MIMAT0005287	Hspa9	1	0	1	1
rno-miR-879-5p	MIMAT0005287	Il22ra2	1	0	1	1
rno-miR-879-5p	MIMAT0005287	Inpp5a	1	0	1	1
rno-miR-879-5p	MIMAT0005287	Kcnh6	1	0	1	1
rno-miR-879-5p	MIMAT0005287	Khdrbs3	1	0	1	1
rno-miR-879-5p	MIMAT0005287	Krt8	1	0	1	1
rno-miR-879-5p	MIMAT0005287	Ky	1	0	1	1
rno-miR-879-5p	MIMAT0005287	Larp4b	1	0	1	1
rno-miR-879-5p	MIMAT0005287	Lipa	1	0	1	1
rno-miR-879-5p	MIMAT0005287	Lipt2	1	0	1	1
rno-miR-879-5p	MIMAT0005287	Lrp2	1	0	1	1
rno-miR-879-5p	MIMAT0005287	Lrp4	1	0	1	1
rno-miR-879-5p	MIMAT0005287	Lyn	1	0	1	1
rno-miR-879-5p	MIMAT0005287	Map1a	1	0	1	1
rno-miR-879-5p	MIMAT0005287	Mcam	1	0	1	1
rno-miR-879-5p	MIMAT0005287	Mplkip	1	0	1	1
rno-miR-879-5p	MIMAT0005287	Mtf1	1	0	1	1
rno-miR-879-5p	MIMAT0005287	Ncoa4	1	0	1	1
rno-miR-879-5p	MIMAT0005287	Neurod4	1	0	1	1
rno-miR-879-5p	MIMAT0005287	Nfat5	1	0	1	1
rno-miR-879-5p	MIMAT0005287	Nfatc3	1	0	1	1
rno-miR-879-5p	MIMAT0005287	Nfrkb	1	0	1	1
rno-miR-879-5p	MIMAT0005287	Nras	1	0	1	1
rno-miR-879-5p	MIMAT0005287	Ntan1	1	0	1	1
rno-miR-879-5p	MIMAT0005287	Oc90	1	0	1	1
rno-miR-879-5p	MIMAT0005287	Odam	1	0	1	1
rno-miR-879-5p	MIMAT0005287	Ogt	1	0	1	1
rno-miR-879-5p	MIMAT0005287	Pak1	1	0	1	1
rno-miR-879-5p	MIMAT0005287	Pcdhga12	1	0	1	1
rno-miR-879-5p	MIMAT0005287	Pcgf3	1	0	1	1
rno-miR-879-5p	MIMAT0005287	Pdcd6ip	1	0	1	1
rno-miR-879-5p	MIMAT0005287	Pdpn	1	0	1	1
rno-miR-879-5p	MIMAT0005287	Pex5	1	0	1	1
rno-miR-879-5p	MIMAT0005287	Phtf2	1	0	1	1
rno-miR-879-5p	MIMAT0005287	Pigq	1	0	1	1
rno-miR-879-5p	MIMAT0005287	Pkig	1	0	1	1
rno-miR-879-5p	MIMAT0005287	Plagl1	1	0	1	1
rno-miR-879-5p	MIMAT0005287	Plcxd3	1	0	1	1
rno-miR-879-5p	MIMAT0005287	Plekhb2	1	0	1	1
rno-miR-879-5p	MIMAT0005287	Pou6f1	1	0	1	1
rno-miR-879-5p	MIMAT0005287	Ppp2ca	1	0	1	1
rno-miR-879-5p	MIMAT0005287	Ppp3r1	1	0	1	1
rno-miR-879-5p	MIMAT0005287	Ppt1	1	0	1	1
rno-miR-879-5p	MIMAT0005287	Prkrip1	1	0	1	1
rno-miR-879-5p	MIMAT0005287	Prpf38b	1	0	1	1
rno-miR-879-5p	MIMAT0005287	Prr13	1	0	1	1
rno-miR-879-5p	MIMAT0005287	Prss8	1	0	1	1
rno-miR-879-5p	MIMAT0005287	R3hdm4	1	0	1	1
rno-miR-879-5p	MIMAT0005287	Rarg	1	0	1	1
rno-miR-879-5p	MIMAT0005287	Rcan2	1	0	1	1
rno-miR-879-5p	MIMAT0005287	Rergl	1	0	1	1
rno-miR-879-5p	MIMAT0005287	Rfc1	1	0	1	1
rno-miR-879-5p	MIMAT0005287	Rnf19b	1	0	1	1
rno-miR-879-5p	MIMAT0005287	Rnf222	1	0	1	1
rno-miR-879-5p	MIMAT0005287	Rpgrip1l	1	0	1	1
rno-miR-879-5p	MIMAT0005287	Rrn3	1	0	1	1
rno-miR-879-5p	MIMAT0005287	Satb1	1	0	1	1
rno-miR-879-5p	MIMAT0005287	Sdc2	1	0	1	1
rno-miR-879-5p	MIMAT0005287	Secisbp2	1	0	1	1
rno-miR-879-5p	MIMAT0005287	Serpinb2	1	0	1	1
rno-miR-879-5p	MIMAT0005287	Sestd1	1	0	1	1
rno-miR-879-5p	MIMAT0005287	Sft2d2	1	0	1	1
rno-miR-879-5p	MIMAT0005287	Sfxn3	1	0	1	1
rno-miR-879-5p	MIMAT0005287	Sh3bgr	1	0	1	1
rno-miR-879-5p	MIMAT0005287	Slc43a2	1	0	1	1
rno-miR-879-5p	MIMAT0005287	Slc44a1	1	0	1	1
rno-miR-879-5p	MIMAT0005287	Srsf6	1	0	1	1
rno-miR-879-5p	MIMAT0005287	Ssmem1	1	0	1	1
rno-miR-879-5p	MIMAT0005287	Ssr3	1	0	1	1
rno-miR-879-5p	MIMAT0005287	St6galnac3	1	0	1	1
rno-miR-879-5p	MIMAT0005287	Stard5	1	0	1	1
rno-miR-879-5p	MIMAT0005287	Stk10	1	0	1	1
rno-miR-879-5p	MIMAT0005287	Stk4	1	0	1	1
rno-miR-879-5p	MIMAT0005287	Sv2a	1	0	1	1
rno-miR-879-5p	MIMAT0005287	Synpo2l	1	0	1	1
rno-miR-879-5p	MIMAT0005287	Syt4	1	0	1	1
rno-miR-879-5p	MIMAT0005287	Taf12	1	0	1	1
rno-miR-879-5p	MIMAT0005287	Tagln	1	0	1	1
rno-miR-879-5p	MIMAT0005287	Tbc1d24	1	0	1	1
rno-miR-879-5p	MIMAT0005287	Tbx19	1	0	1	1
rno-miR-879-5p	MIMAT0005287	Tdg	1	0	1	1
rno-miR-879-5p	MIMAT0005287	Tes	1	0	1	1
rno-miR-879-5p	MIMAT0005287	Tmem101	1	0	1	1
rno-miR-879-5p	MIMAT0005287	Tmem204	1	0	1	1
rno-miR-879-5p	MIMAT0005287	Tmod1	1	0	1	1
rno-miR-879-5p	MIMAT0005287	Tmprss6	1	0	1	1
rno-miR-879-5p	MIMAT0005287	Tnrc6a	1	0	1	1
rno-miR-879-5p	MIMAT0005287	Tns1	1	0	1	1
rno-miR-879-5p	MIMAT0005287	Tspan33	1	0	1	1
rno-miR-879-5p	MIMAT0005287	Ube2i	1	0	1	1
rno-miR-879-5p	MIMAT0005287	Ubxn4	1	0	1	1
rno-miR-879-5p	MIMAT0005287	Usp30	1	0	1	1
rno-miR-879-5p	MIMAT0005287	Vps33b	1	0	1	1
rno-miR-879-5p	MIMAT0005287	Wnk1	1	0	1	1
rno-miR-879-5p	MIMAT0005287	Wnt9b	1	0	1	1
rno-miR-879-5p	MIMAT0005287	Xirp2	1	0	1	1
rno-miR-879-5p	MIMAT0005287	Zbtb26	1	0	1	1
rno-miR-879-5p	MIMAT0005287	Zbtb39	1	0	1	1
rno-miR-879-5p	MIMAT0005287	Zdhhc18	1	0	1	1
rno-miR-879-5p	MIMAT0005287	Zfr	1	0	1	1
