# Supplementary material for: Characteristics of phosgene aspiration lung injury analyzed based on transcriptomics and proteomics
Source: Front Genet. 2024 May 17;15:1393665. doi: 10.3389/fgene.2024.1393665 (PMC11140124; doi:10.3389/fgene.2024.1393665)
Supplement: Supplementary file 1 [file Presentation1.zip › Data/microRN/miR_target/Control--Treatment/result/rno-miR-879-5p/rno-miR-879-5p.xls]

miRNA	ID	Gene	miRDB	miRTarBase	miRWalk	TargetScan
rno-miR-879-5p	MIMAT0005287	A1cf	0	0	0	1
rno-miR-879-5p	MIMAT0005287	Aacs	0	0	1	1
rno-miR-879-5p	MIMAT0005287	A3galt2	0	0	1	0
rno-miR-879-5p	MIMAT0005287	Aak1	0	0	1	1
rno-miR-879-5p	MIMAT0005287	Aanat	0	0	1	0
rno-miR-879-5p	MIMAT0005287	Aamdc	0	0	1	0
rno-miR-879-5p	MIMAT0005287	Aamp	0	0	1	0
rno-miR-879-5p	MIMAT0005287	Aar2	0	0	1	1
rno-miR-879-5p	MIMAT0005287	Aatk	0	0	1	1
rno-miR-879-5p	MIMAT0005287	Abca2	0	0	1	0
rno-miR-879-5p	MIMAT0005287	Abat	0	0	0	1
rno-miR-879-5p	MIMAT0005287	Abca13	0	0	0	1
rno-miR-879-5p	MIMAT0005287	Abca5	0	0	0	1
rno-miR-879-5p	MIMAT0005287	Abcb11	0	0	1	0
rno-miR-879-5p	MIMAT0005287	Abcb1a	0	0	1	0
rno-miR-879-5p	MIMAT0005287	Abcc1	0	0	1	0
rno-miR-879-5p	MIMAT0005287	Abcc2	0	0	1	0
rno-miR-879-5p	MIMAT0005287	Abcc4	0	0	1	0
rno-miR-879-5p	MIMAT0005287	Abcc9	0	0	1	0
rno-miR-879-5p	MIMAT0005287	Abcd1	0	0	1	0
rno-miR-879-5p	MIMAT0005287	Abcd2	0	0	1	0
rno-miR-879-5p	MIMAT0005287	Abcd3	0	0	0	1
rno-miR-879-5p	MIMAT0005287	Abcf2	0	0	1	1
rno-miR-879-5p	MIMAT0005287	Abcg1	0	0	1	0
rno-miR-879-5p	MIMAT0005287	Abcg5	0	0	1	1
rno-miR-879-5p	MIMAT0005287	Abcg4	0	0	1	1
rno-miR-879-5p	MIMAT0005287	Abhd17c	1	0	1	1
rno-miR-879-5p	MIMAT0005287	Abcg8	0	0	1	1
rno-miR-879-5p	MIMAT0005287	Abhd15	0	0	0	1
rno-miR-879-5p	MIMAT0005287	Abhd16b	0	0	0	1
rno-miR-879-5p	MIMAT0005287	Abhd2	0	0	0	1
rno-miR-879-5p	MIMAT0005287	Abhd4	0	0	1	1
rno-miR-879-5p	MIMAT0005287	Abhd3	0	0	1	0
rno-miR-879-5p	MIMAT0005287	Abhd5	0	0	0	1
rno-miR-879-5p	MIMAT0005287	Abl2	0	0	1	0
rno-miR-879-5p	MIMAT0005287	Abi2	0	0	1	1
rno-miR-879-5p	MIMAT0005287	Ablim3	0	0	1	0
rno-miR-879-5p	MIMAT0005287	Ablim2	0	0	0	1
rno-miR-879-5p	MIMAT0005287	Abr	0	0	1	1
rno-miR-879-5p	MIMAT0005287	Abt1	0	0	1	0
rno-miR-879-5p	MIMAT0005287	AC004381.6	0	0	0	1
rno-miR-879-5p	MIMAT0005287	Abtb1	0	0	1	0
rno-miR-879-5p	MIMAT0005287	AC007375.1	0	0	0	1
rno-miR-879-5p	MIMAT0005287	AC007390.5	0	0	0	1
rno-miR-879-5p	MIMAT0005287	AC007421.1	0	0	0	1
rno-miR-879-5p	MIMAT0005287	AC074091.13	0	0	0	1
rno-miR-879-5p	MIMAT0005287	AC079354.1	0	0	0	1
rno-miR-879-5p	MIMAT0005287	AC104472.1	0	0	0	1
rno-miR-879-5p	MIMAT0005287	AC132186.1	0	0	0	1
rno-miR-879-5p	MIMAT0005287	AC140061.12	0	0	0	1
rno-miR-879-5p	MIMAT0005287	Acaca	0	0	0	1
rno-miR-879-5p	MIMAT0005287	Acad11	0	0	1	0
rno-miR-879-5p	MIMAT0005287	Acad9	0	0	1	0
rno-miR-879-5p	MIMAT0005287	Acap2	0	0	0	1
rno-miR-879-5p	MIMAT0005287	Acap3	0	0	1	1
rno-miR-879-5p	MIMAT0005287	Acbd4	0	0	1	0
rno-miR-879-5p	MIMAT0005287	Ace3	0	0	1	0
rno-miR-879-5p	MIMAT0005287	Acbd7	0	0	1	1
rno-miR-879-5p	MIMAT0005287	Acin1	0	0	1	0
rno-miR-879-5p	MIMAT0005287	Acer2	0	0	1	1
rno-miR-879-5p	MIMAT0005287	Aco2	0	0	1	1
rno-miR-879-5p	MIMAT0005287	Acly	0	0	1	0
rno-miR-879-5p	MIMAT0005287	Acot2	0	0	1	0
rno-miR-879-5p	MIMAT0005287	Acox1	0	0	1	0
rno-miR-879-5p	MIMAT0005287	Acot3	0	0	1	0
rno-miR-879-5p	MIMAT0005287	Acp2	0	0	1	0
rno-miR-879-5p	MIMAT0005287	Acp5	0	0	0	1
rno-miR-879-5p	MIMAT0005287	Acpp	1	0	1	1
rno-miR-879-5p	MIMAT0005287	Acrbp	1	0	1	0
rno-miR-879-5p	MIMAT0005287	Acsl1	0	0	1	0
rno-miR-879-5p	MIMAT0005287	Acsbg2	0	0	1	1
rno-miR-879-5p	MIMAT0005287	Acsl6	0	0	0	1
rno-miR-879-5p	MIMAT0005287	Acsl4	0	0	1	0
rno-miR-879-5p	MIMAT0005287	Acsm2a	0	0	1	1
rno-miR-879-5p	MIMAT0005287	ACSM2B	0	0	0	1
rno-miR-879-5p	MIMAT0005287	ACTL8	0	0	0	1
rno-miR-879-5p	MIMAT0005287	Actg1	0	0	1	1
rno-miR-879-5p	MIMAT0005287	Actn4	0	0	1	1
rno-miR-879-5p	MIMAT0005287	Actn1	0	0	1	0
rno-miR-879-5p	MIMAT0005287	Actr1a	0	0	1	1
rno-miR-879-5p	MIMAT0005287	Actr5	0	0	1	0
rno-miR-879-5p	MIMAT0005287	Actr1b	0	0	1	0
rno-miR-879-5p	MIMAT0005287	Actr3	1	0	1	1
rno-miR-879-5p	MIMAT0005287	Acvr2b	0	0	0	1
rno-miR-879-5p	MIMAT0005287	Actrt2	0	0	1	0
rno-miR-879-5p	MIMAT0005287	Acvrl1	0	0	1	1
rno-miR-879-5p	MIMAT0005287	Ada	0	0	1	1
rno-miR-879-5p	MIMAT0005287	Adam33	0	0	1	0
rno-miR-879-5p	MIMAT0005287	Adam17	0	0	1	0
rno-miR-879-5p	MIMAT0005287	Adam23	0	0	0	1
rno-miR-879-5p	MIMAT0005287	Adamts1	0	0	1	1
rno-miR-879-5p	MIMAT0005287	Adamts12	0	0	1	0
rno-miR-879-5p	MIMAT0005287	Adamts15	0	0	1	1
rno-miR-879-5p	MIMAT0005287	Adamts14	0	0	1	0
rno-miR-879-5p	MIMAT0005287	Adamts2	0	0	0	1
rno-miR-879-5p	MIMAT0005287	Adamts5	0	0	0	1
rno-miR-879-5p	MIMAT0005287	Adamts3	0	0	1	0
rno-miR-879-5p	MIMAT0005287	Adamts8	0	0	1	0
rno-miR-879-5p	MIMAT0005287	Adamts9	0	0	1	0
rno-miR-879-5p	MIMAT0005287	Adamtsl3	0	0	1	1
rno-miR-879-5p	MIMAT0005287	Adap1	0	0	1	0
rno-miR-879-5p	MIMAT0005287	Adat1	0	0	1	1
rno-miR-879-5p	MIMAT0005287	Adarb1	1	0	1	1
rno-miR-879-5p	MIMAT0005287	Adck2	0	0	1	1
rno-miR-879-5p	MIMAT0005287	Adat2	0	0	0	1
rno-miR-879-5p	MIMAT0005287	Adck1	0	0	1	0
rno-miR-879-5p	MIMAT0005287	Adck3	0	0	1	0
rno-miR-879-5p	MIMAT0005287	Adcy3	0	0	1	0
rno-miR-879-5p	MIMAT0005287	Adcy2	0	0	0	1
rno-miR-879-5p	MIMAT0005287	Adcy6	0	0	1	1
rno-miR-879-5p	MIMAT0005287	Adcyap1r1	0	0	1	1
rno-miR-879-5p	MIMAT0005287	Adig	0	0	1	0
rno-miR-879-5p	MIMAT0005287	Add1	0	0	1	1
rno-miR-879-5p	MIMAT0005287	Add2	0	0	1	0
rno-miR-879-5p	MIMAT0005287	Adi1	1	0	1	1
rno-miR-879-5p	MIMAT0005287	Adipor2	0	0	0	1
rno-miR-879-5p	MIMAT0005287	Adipor1	0	0	1	0
rno-miR-879-5p	MIMAT0005287	Adnp	0	0	1	0
rno-miR-879-5p	MIMAT0005287	Adora1	0	0	0	1
rno-miR-879-5p	MIMAT0005287	Adora3	0	0	1	0
rno-miR-879-5p	MIMAT0005287	Adpgk	0	0	1	1
rno-miR-879-5p	MIMAT0005287	Adprhl1	0	0	1	0
rno-miR-879-5p	MIMAT0005287	Adra2b	0	0	1	1
rno-miR-879-5p	MIMAT0005287	Adra1d	0	0	1	0
rno-miR-879-5p	MIMAT0005287	Aebp2	0	0	1	0
rno-miR-879-5p	MIMAT0005287	Afap1l1	0	0	1	0
rno-miR-879-5p	MIMAT0005287	Aen	0	0	1	0
rno-miR-879-5p	MIMAT0005287	Aff4	0	0	1	0
rno-miR-879-5p	MIMAT0005287	Afg3l1	0	0	1	0
rno-miR-879-5p	MIMAT0005287	Afmid	0	0	1	0
rno-miR-879-5p	MIMAT0005287	Afp	0	0	0	1
rno-miR-879-5p	MIMAT0005287	Agap1	0	0	1	1
rno-miR-879-5p	MIMAT0005287	Agfg1	0	0	0	1
rno-miR-879-5p	MIMAT0005287	Agk	0	0	1	0
rno-miR-879-5p	MIMAT0005287	Agfg2	0	0	1	1
rno-miR-879-5p	MIMAT0005287	Ago1	0	0	1	1
rno-miR-879-5p	MIMAT0005287	Agmat	0	0	1	1
rno-miR-879-5p	MIMAT0005287	Agpat5	0	0	1	0
rno-miR-879-5p	MIMAT0005287	Agpat3	0	0	1	0
rno-miR-879-5p	MIMAT0005287	Agpat4	0	0	0	1
rno-miR-879-5p	MIMAT0005287	Agpat6	0	0	1	0
rno-miR-879-5p	MIMAT0005287	Agps	0	0	0	1
rno-miR-879-5p	MIMAT0005287	Agrn	0	0	1	1
rno-miR-879-5p	MIMAT0005287	Agt	0	0	1	0
rno-miR-879-5p	MIMAT0005287	Agtr1a	0	0	1	0
rno-miR-879-5p	MIMAT0005287	Agtpbp1	0	0	0	1
rno-miR-879-5p	MIMAT0005287	Agtrap	0	0	1	0
rno-miR-879-5p	MIMAT0005287	Agxt2	0	0	1	0
rno-miR-879-5p	MIMAT0005287	Ahctf1	0	0	0	1
rno-miR-879-5p	MIMAT0005287	Ahcyl1	0	0	1	1
rno-miR-879-5p	MIMAT0005287	Ahcyl2	0	0	1	1
rno-miR-879-5p	MIMAT0005287	Aifm1	0	0	1	1
rno-miR-879-5p	MIMAT0005287	Ahrr	0	0	1	0
rno-miR-879-5p	MIMAT0005287	Aif1l	0	0	1	1
rno-miR-879-5p	MIMAT0005287	Ajap1	0	0	1	1
rno-miR-879-5p	MIMAT0005287	Aifm2	0	0	1	0
rno-miR-879-5p	MIMAT0005287	Aip	0	0	1	0
rno-miR-879-5p	MIMAT0005287	Ak2	0	0	1	0
rno-miR-879-5p	MIMAT0005287	Akap12	1	0	1	1
rno-miR-879-5p	MIMAT0005287	Akap11	0	0	1	0
rno-miR-879-5p	MIMAT0005287	Akap13	0	0	1	1
rno-miR-879-5p	MIMAT0005287	Akap8	0	0	1	0
rno-miR-879-5p	MIMAT0005287	Akap2	0	0	1	0
rno-miR-879-5p	MIMAT0005287	Akap6	0	0	1	1
rno-miR-879-5p	MIMAT0005287	Akip1	0	0	1	0
rno-miR-879-5p	MIMAT0005287	Akap9	0	0	1	0
rno-miR-879-5p	MIMAT0005287	Akirin1	0	0	1	0
rno-miR-879-5p	MIMAT0005287	Akna	0	0	1	1
rno-miR-879-5p	MIMAT0005287	AKR1C4	0	0	0	1
rno-miR-879-5p	MIMAT0005287	Akr1e2	0	0	1	0
rno-miR-879-5p	MIMAT0005287	Akr1d1	0	0	1	0
rno-miR-879-5p	MIMAT0005287	Akr7a2	0	0	0	1
rno-miR-879-5p	MIMAT0005287	AL020996.1	0	0	0	1
rno-miR-879-5p	MIMAT0005287	AL021546.6	0	0	0	1
rno-miR-879-5p	MIMAT0005287	AL138847.1	0	0	0	1
rno-miR-879-5p	MIMAT0005287	AL163636.6	0	0	0	1
rno-miR-879-5p	MIMAT0005287	AL356356.1	0	0	0	1
rno-miR-879-5p	MIMAT0005287	AL590483.1	0	0	0	1
rno-miR-879-5p	MIMAT0005287	Aldh18a1	0	0	1	0
rno-miR-879-5p	MIMAT0005287	Aldh1a3	0	0	0	1
rno-miR-879-5p	MIMAT0005287	Aldh3a1	1	0	1	0
rno-miR-879-5p	MIMAT0005287	Aldh3a2	0	0	1	0
rno-miR-879-5p	MIMAT0005287	Aldh4a1	0	0	1	1
rno-miR-879-5p	MIMAT0005287	Aldh6a1	0	0	1	1
rno-miR-879-5p	MIMAT0005287	Alg2	0	0	1	0
rno-miR-879-5p	MIMAT0005287	Aldh9a1	0	0	1	0
rno-miR-879-5p	MIMAT0005287	Alg14	0	0	0	1
rno-miR-879-5p	MIMAT0005287	Alg9	0	0	1	1
rno-miR-879-5p	MIMAT0005287	Alkbh1	0	0	1	0
rno-miR-879-5p	MIMAT0005287	Alkbh5	0	0	1	0
rno-miR-879-5p	MIMAT0005287	Alkbh4	0	0	1	0
rno-miR-879-5p	MIMAT0005287	Alox12	0	0	1	0
rno-miR-879-5p	MIMAT0005287	Alox15	0	0	0	1
rno-miR-879-5p	MIMAT0005287	Alpi	0	0	0	1
rno-miR-879-5p	MIMAT0005287	Alpk2	0	0	1	1
rno-miR-879-5p	MIMAT0005287	Alppl2	0	0	0	1
rno-miR-879-5p	MIMAT0005287	Alx3	0	0	1	0
rno-miR-879-5p	MIMAT0005287	Alx1	0	0	1	0
rno-miR-879-5p	MIMAT0005287	Alyref	0	0	1	1
rno-miR-879-5p	MIMAT0005287	Amacr	0	0	1	0
rno-miR-879-5p	MIMAT0005287	Amer1	0	0	0	1
rno-miR-879-5p	MIMAT0005287	Ambra1	0	0	1	1
rno-miR-879-5p	MIMAT0005287	Amfr	0	0	1	0
rno-miR-879-5p	MIMAT0005287	Amer2	0	0	0	1
rno-miR-879-5p	MIMAT0005287	Amhr2	0	0	1	1
rno-miR-879-5p	MIMAT0005287	Amn1	0	0	1	0
rno-miR-879-5p	MIMAT0005287	Ampd3	0	0	1	1
rno-miR-879-5p	MIMAT0005287	Ampd2	0	0	1	0
rno-miR-879-5p	MIMAT0005287	Anapc1	0	0	1	0
rno-miR-879-5p	MIMAT0005287	Anapc16	0	0	0	1
rno-miR-879-5p	MIMAT0005287	Anapc15	0	0	1	1
rno-miR-879-5p	MIMAT0005287	Angptl2	0	0	0	1
rno-miR-879-5p	MIMAT0005287	Angpt4	0	0	0	1
rno-miR-879-5p	MIMAT0005287	Angptl3	0	0	0	1
rno-miR-879-5p	MIMAT0005287	Ank2	0	0	1	1
rno-miR-879-5p	MIMAT0005287	Ank3	0	0	1	1
rno-miR-879-5p	MIMAT0005287	Ankmy2	0	0	1	0
rno-miR-879-5p	MIMAT0005287	Ankdd1a	0	0	1	0
rno-miR-879-5p	MIMAT0005287	Ankh	0	0	1	1
rno-miR-879-5p	MIMAT0005287	Ankrd28	0	0	1	1
rno-miR-879-5p	MIMAT0005287	Ankrd12	0	0	1	0
rno-miR-879-5p	MIMAT0005287	Ankrd33b	0	0	0	1
rno-miR-879-5p	MIMAT0005287	Ankrd34c	0	0	0	1
rno-miR-879-5p	MIMAT0005287	Ankrd34a	0	0	1	0
rno-miR-879-5p	MIMAT0005287	Ankrd37	0	0	1	0
rno-miR-879-5p	MIMAT0005287	Ankrd40	1	0	1	1
rno-miR-879-5p	MIMAT0005287	Ankrd44	0	0	1	0
rno-miR-879-5p	MIMAT0005287	Ankrd46	0	0	1	0
rno-miR-879-5p	MIMAT0005287	Ankrd45	0	0	0	1
rno-miR-879-5p	MIMAT0005287	Ankrd49	0	0	0	1
rno-miR-879-5p	MIMAT0005287	Ankrd50	0	0	0	1
rno-miR-879-5p	MIMAT0005287	Ankrd54	0	0	1	0
rno-miR-879-5p	MIMAT0005287	Ankrd6	0	0	1	0
rno-miR-879-5p	MIMAT0005287	Ankrd63	0	0	1	1
rno-miR-879-5p	MIMAT0005287	Anks1a	0	0	1	1
rno-miR-879-5p	MIMAT0005287	Ano1	0	0	1	1
rno-miR-879-5p	MIMAT0005287	Anks6	0	0	0	1
rno-miR-879-5p	MIMAT0005287	Anln	0	0	1	0
rno-miR-879-5p	MIMAT0005287	Ano10	0	0	1	0
rno-miR-879-5p	MIMAT0005287	Ano6	0	0	1	1
rno-miR-879-5p	MIMAT0005287	Anxa13	0	0	1	0
rno-miR-879-5p	MIMAT0005287	Anp32b	0	0	0	1
rno-miR-879-5p	MIMAT0005287	Antxr2	0	0	0	1
rno-miR-879-5p	MIMAT0005287	Anxa7	0	0	1	0
rno-miR-879-5p	MIMAT0005287	Aoc1	0	0	1	1
rno-miR-879-5p	MIMAT0005287	Aoc3	0	0	1	0
rno-miR-879-5p	MIMAT0005287	Ap1m1	0	0	1	1
rno-miR-879-5p	MIMAT0005287	Ap1g1	0	0	1	0
rno-miR-879-5p	MIMAT0005287	Ap1s1	0	0	1	0
rno-miR-879-5p	MIMAT0005287	Ap2a2	0	0	0	1
rno-miR-879-5p	MIMAT0005287	Ap1s3	0	0	1	0
rno-miR-879-5p	MIMAT0005287	Ap2b1	0	0	1	1
rno-miR-879-5p	MIMAT0005287	Ap3m2	0	0	0	1
rno-miR-879-5p	MIMAT0005287	Ap5m1	0	0	1	0
rno-miR-879-5p	MIMAT0005287	Ap4s1	0	0	1	0
rno-miR-879-5p	MIMAT0005287	Ap5s1	0	0	0	1
rno-miR-879-5p	MIMAT0005287	Apaf1	0	0	1	0
rno-miR-879-5p	MIMAT0005287	Apba1	0	0	0	1
rno-miR-879-5p	MIMAT0005287	Apbb2	0	0	0	1
rno-miR-879-5p	MIMAT0005287	Apbb3	0	0	1	0
rno-miR-879-5p	MIMAT0005287	Apc2	0	0	1	0
rno-miR-879-5p	MIMAT0005287	Apcdd1	0	0	1	0
rno-miR-879-5p	MIMAT0005287	Apcdd1l	0	0	1	0
rno-miR-879-5p	MIMAT0005287	Apex1	0	0	1	0
rno-miR-879-5p	MIMAT0005287	Apex2	0	0	0	1
rno-miR-879-5p	MIMAT0005287	Aph1a	0	0	1	0
rno-miR-879-5p	MIMAT0005287	Aph1b	0	0	1	0
rno-miR-879-5p	MIMAT0005287	Apln	0	0	1	1
rno-miR-879-5p	MIMAT0005287	Aplnr	0	0	1	0
rno-miR-879-5p	MIMAT0005287	Apoc3	0	0	0	1
rno-miR-879-5p	MIMAT0005287	Aplp2	0	0	0	1
rno-miR-879-5p	MIMAT0005287	Apoe	0	0	0	1
rno-miR-879-5p	MIMAT0005287	APOL4	0	0	0	1
rno-miR-879-5p	MIMAT0005287	Apold1	0	0	1	0
rno-miR-879-5p	MIMAT0005287	Apoo	0	0	1	0
rno-miR-879-5p	MIMAT0005287	Apool	0	0	0	1
rno-miR-879-5p	MIMAT0005287	Appbp2	0	0	1	1
rno-miR-879-5p	MIMAT0005287	Aqp2	0	0	1	1
rno-miR-879-5p	MIMAT0005287	Aqp8	0	0	1	0
rno-miR-879-5p	MIMAT0005287	Aqp4	0	0	1	0
rno-miR-879-5p	MIMAT0005287	Aqp6	0	0	1	1
rno-miR-879-5p	MIMAT0005287	Ar	0	0	1	0
rno-miR-879-5p	MIMAT0005287	Aqp9	0	0	1	1
rno-miR-879-5p	MIMAT0005287	Areg	0	0	1	0
rno-miR-879-5p	MIMAT0005287	Arc	0	0	1	1
rno-miR-879-5p	MIMAT0005287	Arf2	0	0	1	0
rno-miR-879-5p	MIMAT0005287	Arel1	0	0	1	0
rno-miR-879-5p	MIMAT0005287	Arf3	0	0	1	0
rno-miR-879-5p	MIMAT0005287	Arfgef2	0	0	0	1
rno-miR-879-5p	MIMAT0005287	Arfip2	0	0	1	1
rno-miR-879-5p	MIMAT0005287	Arhgap17	0	0	1	1
rno-miR-879-5p	MIMAT0005287	Arhgap24	0	0	0	1
rno-miR-879-5p	MIMAT0005287	Arhgap20	0	0	0	1
rno-miR-879-5p	MIMAT0005287	Arhgap22	0	0	1	1
rno-miR-879-5p	MIMAT0005287	Arhgap29	0	0	0	1
rno-miR-879-5p	MIMAT0005287	Arhgap26	0	0	0	1
rno-miR-879-5p	MIMAT0005287	Arhgap31	0	0	0	1
rno-miR-879-5p	MIMAT0005287	Arhgap32	0	0	1	1
rno-miR-879-5p	MIMAT0005287	Arhgap35	0	0	1	0
rno-miR-879-5p	MIMAT0005287	Arhgap4	0	0	1	1
rno-miR-879-5p	MIMAT0005287	Arhgap36	0	0	1	0
rno-miR-879-5p	MIMAT0005287	Arhgap6	0	0	1	0
rno-miR-879-5p	MIMAT0005287	Arhgdia	0	0	1	1
rno-miR-879-5p	MIMAT0005287	Arhgap9	0	0	1	0
rno-miR-879-5p	MIMAT0005287	Arhgef11	0	0	0	1
rno-miR-879-5p	MIMAT0005287	Arhgef15	0	0	1	1
rno-miR-879-5p	MIMAT0005287	Arhgef12	0	0	0	1
rno-miR-879-5p	MIMAT0005287	Arhgef2	0	0	1	0
rno-miR-879-5p	MIMAT0005287	Arhgef39	0	0	1	1
rno-miR-879-5p	MIMAT0005287	Arhgef28	0	0	1	0
rno-miR-879-5p	MIMAT0005287	Arhgef4	0	0	1	0
rno-miR-879-5p	MIMAT0005287	Arhgef9	1	0	1	1
rno-miR-879-5p	MIMAT0005287	Arhgef7	0	0	1	1
rno-miR-879-5p	MIMAT0005287	Arid3b	0	0	1	0
rno-miR-879-5p	MIMAT0005287	Arid1a	0	0	1	1
rno-miR-879-5p	MIMAT0005287	Arid1b	0	0	1	0
rno-miR-879-5p	MIMAT0005287	Arid3a	0	0	0	1
rno-miR-879-5p	MIMAT0005287	Arid4a	0	0	0	1
rno-miR-879-5p	MIMAT0005287	Arid5a	0	0	1	0
rno-miR-879-5p	MIMAT0005287	Arih1	0	0	1	1
rno-miR-879-5p	MIMAT0005287	Arl10	0	0	0	1
rno-miR-879-5p	MIMAT0005287	Arl3	0	0	0	1
rno-miR-879-5p	MIMAT0005287	Arl2bp	0	0	1	1
rno-miR-879-5p	MIMAT0005287	Arl5b	0	0	1	1
rno-miR-879-5p	MIMAT0005287	Arl5a	0	0	0	1
rno-miR-879-5p	MIMAT0005287	Arl6ip1	0	0	1	0
rno-miR-879-5p	MIMAT0005287	Arl8a	0	0	1	0
rno-miR-879-5p	MIMAT0005287	Arl6ip6	0	0	1	0
rno-miR-879-5p	MIMAT0005287	Arl8b	0	0	1	0
rno-miR-879-5p	MIMAT0005287	Armc1	1	0	1	1
rno-miR-879-5p	MIMAT0005287	Armc7	0	0	1	0
rno-miR-879-5p	MIMAT0005287	Armcx6	0	0	1	1
rno-miR-879-5p	MIMAT0005287	Armc8	0	0	1	1
rno-miR-879-5p	MIMAT0005287	Arpc3	0	0	0	1
rno-miR-879-5p	MIMAT0005287	Arnt2	0	0	1	1
rno-miR-879-5p	MIMAT0005287	Arntl	0	0	1	0
rno-miR-879-5p	MIMAT0005287	Arpc1a	0	0	1	0
rno-miR-879-5p	MIMAT0005287	Arpc5	0	0	1	0
rno-miR-879-5p	MIMAT0005287	Arpp21	0	0	1	0
rno-miR-879-5p	MIMAT0005287	Arrb1	0	0	1	1
rno-miR-879-5p	MIMAT0005287	Arrb2	0	0	1	0
rno-miR-879-5p	MIMAT0005287	Arsi	0	0	0	1
rno-miR-879-5p	MIMAT0005287	Arrdc2	0	0	1	1
rno-miR-879-5p	MIMAT0005287	Art4	0	0	1	0
rno-miR-879-5p	MIMAT0005287	Arsk	0	0	0	1
rno-miR-879-5p	MIMAT0005287	Artn	0	0	1	1
rno-miR-879-5p	MIMAT0005287	Arv1	0	0	1	0
rno-miR-879-5p	MIMAT0005287	Asap2	0	0	1	1
rno-miR-879-5p	MIMAT0005287	Arvcf	0	0	0	1
rno-miR-879-5p	MIMAT0005287	Asb18	0	0	0	1
rno-miR-879-5p	MIMAT0005287	Ascl1	0	0	1	0
rno-miR-879-5p	MIMAT0005287	Asb3	0	0	1	0
rno-miR-879-5p	MIMAT0005287	Ascl5	0	0	0	1
rno-miR-879-5p	MIMAT0005287	Asf1a	0	0	1	0
rno-miR-879-5p	MIMAT0005287	Asic1	0	0	1	0
rno-miR-879-5p	MIMAT0005287	Asic5	0	0	1	0
rno-miR-879-5p	MIMAT0005287	Aspn	0	0	1	0
rno-miR-879-5p	MIMAT0005287	Astn1	0	0	1	0
rno-miR-879-5p	MIMAT0005287	Asxl2	0	0	0	1
rno-miR-879-5p	MIMAT0005287	Asxl3	0	0	0	1
rno-miR-879-5p	MIMAT0005287	Atad1	0	0	0	1
rno-miR-879-5p	MIMAT0005287	Atcay	0	0	1	1
rno-miR-879-5p	MIMAT0005287	Atf2	0	0	0	1
rno-miR-879-5p	MIMAT0005287	Atg10	0	0	1	1
rno-miR-879-5p	MIMAT0005287	Atf7ip	0	0	0	1
rno-miR-879-5p	MIMAT0005287	Atg12	0	0	1	0
rno-miR-879-5p	MIMAT0005287	Atg2a	0	0	0	1
rno-miR-879-5p	MIMAT0005287	Atg13	0	0	0	1
rno-miR-879-5p	MIMAT0005287	Atg4c	1	0	1	1
rno-miR-879-5p	MIMAT0005287	Atg4d	0	0	0	1
rno-miR-879-5p	MIMAT0005287	Atg9a	0	0	1	0
rno-miR-879-5p	MIMAT0005287	Atg5	1	0	1	1
rno-miR-879-5p	MIMAT0005287	Atl3	0	0	0	1
rno-miR-879-5p	MIMAT0005287	Atg9b	0	0	0	1
rno-miR-879-5p	MIMAT0005287	Atoh8	0	0	1	1
rno-miR-879-5p	MIMAT0005287	Atp11a	0	0	1	0
rno-miR-879-5p	MIMAT0005287	Atp11c	0	0	1	0
rno-miR-879-5p	MIMAT0005287	Atp11b	0	0	1	0
rno-miR-879-5p	MIMAT0005287	Atp1b2	0	0	1	1
rno-miR-879-5p	MIMAT0005287	Atp2a2	0	0	1	0
rno-miR-879-5p	MIMAT0005287	Atp2b2	0	0	1	1
rno-miR-879-5p	MIMAT0005287	Atp2a3	0	0	1	0
rno-miR-879-5p	MIMAT0005287	Atp2b3	0	0	1	0
rno-miR-879-5p	MIMAT0005287	Atp5e	0	0	0	1
rno-miR-879-5p	MIMAT0005287	Atp2c1	0	0	1	0
rno-miR-879-5p	MIMAT0005287	Atp5g3	0	0	0	1
rno-miR-879-5p	MIMAT0005287	ATP5J2-PTCD1	0	0	0	1
rno-miR-879-5p	MIMAT0005287	Atp5s	0	0	0	1
rno-miR-879-5p	MIMAT0005287	Atp6v0a1	0	0	1	0
rno-miR-879-5p	MIMAT0005287	Atp6v0c	0	0	1	0
rno-miR-879-5p	MIMAT0005287	Atp6v0d1	0	0	1	1
rno-miR-879-5p	MIMAT0005287	Atp6v0e2	0	0	1	0
rno-miR-879-5p	MIMAT0005287	Atp6v1b2	0	0	1	0
rno-miR-879-5p	MIMAT0005287	Atp6v1a	0	0	1	0
rno-miR-879-5p	MIMAT0005287	Atp6v1c2	0	0	1	1
rno-miR-879-5p	MIMAT0005287	Atp6v1g1	0	0	1	0
rno-miR-879-5p	MIMAT0005287	Atp7b	0	0	1	1
rno-miR-879-5p	MIMAT0005287	Atp6v1g2	0	0	1	1
rno-miR-879-5p	MIMAT0005287	Atp9a	0	0	0	1
rno-miR-879-5p	MIMAT0005287	Atp8a1	0	0	1	0
rno-miR-879-5p	MIMAT0005287	Atp8a2	0	0	0	1
rno-miR-879-5p	MIMAT0005287	Atp9b	0	0	1	0
rno-miR-879-5p	MIMAT0005287	Atpaf2	1	0	1	1
rno-miR-879-5p	MIMAT0005287	Atrn	0	0	1	1
rno-miR-879-5p	MIMAT0005287	Atxn1l	0	0	1	0
rno-miR-879-5p	MIMAT0005287	Atrnl1	0	0	1	1
rno-miR-879-5p	MIMAT0005287	Atrx	0	0	1	0
rno-miR-879-5p	MIMAT0005287	ATXN1L	0	0	0	1
rno-miR-879-5p	MIMAT0005287	Atxn3	0	0	1	0
rno-miR-879-5p	MIMAT0005287	Atxn7l1	0	0	0	1
rno-miR-879-5p	MIMAT0005287	Atxn7l3	0	0	1	1
rno-miR-879-5p	MIMAT0005287	Atxn7l3b	0	0	1	1
rno-miR-879-5p	MIMAT0005287	Avil	0	0	1	1
rno-miR-879-5p	MIMAT0005287	Aurka	0	0	1	0
rno-miR-879-5p	MIMAT0005287	Aurkb	0	0	1	0
rno-miR-879-5p	MIMAT0005287	Azgp1	0	0	1	0
rno-miR-879-5p	MIMAT0005287	B3galt2	0	0	1	0
rno-miR-879-5p	MIMAT0005287	B3galt1	0	0	0	1
rno-miR-879-5p	MIMAT0005287	B3galt5	0	0	1	0
rno-miR-879-5p	MIMAT0005287	B3GALTL	0	0	0	1
rno-miR-879-5p	MIMAT0005287	B3galtl	0	0	1	0
rno-miR-879-5p	MIMAT0005287	B3gat1	0	0	1	1
rno-miR-879-5p	MIMAT0005287	B3gnt1	0	0	1	0
rno-miR-879-5p	MIMAT0005287	B3gnt6	0	0	1	1
rno-miR-879-5p	MIMAT0005287	B3gnt3	1	0	1	0
rno-miR-879-5p	MIMAT0005287	B4galnt3	0	0	0	1
rno-miR-879-5p	MIMAT0005287	B4galt6	0	0	1	1
rno-miR-879-5p	MIMAT0005287	B4galt4	0	0	1	0
rno-miR-879-5p	MIMAT0005287	B4galt7	0	0	1	1
rno-miR-879-5p	MIMAT0005287	Bahd1	0	0	1	1
rno-miR-879-5p	MIMAT0005287	Bace2	0	0	0	1
rno-miR-879-5p	MIMAT0005287	Bahcc1	0	0	1	0
rno-miR-879-5p	MIMAT0005287	BAI2	0	0	0	1
rno-miR-879-5p	MIMAT0005287	Baiap2	0	0	0	1
rno-miR-879-5p	MIMAT0005287	Bai2	0	0	1	0
rno-miR-879-5p	MIMAT0005287	Bambi	0	0	0	1
rno-miR-879-5p	MIMAT0005287	Bap1	0	0	1	0
rno-miR-879-5p	MIMAT0005287	Baz2b	0	0	0	1
rno-miR-879-5p	MIMAT0005287	Bbs1	0	0	1	1
rno-miR-879-5p	MIMAT0005287	Bbx	0	0	0	1
rno-miR-879-5p	MIMAT0005287	Bcap29	0	0	1	0
rno-miR-879-5p	MIMAT0005287	Bcam	0	0	1	0
rno-miR-879-5p	MIMAT0005287	Bcar1	0	0	0	1
rno-miR-879-5p	MIMAT0005287	Bckdk	0	0	1	0
rno-miR-879-5p	MIMAT0005287	Bcl2	0	0	0	1
rno-miR-879-5p	MIMAT0005287	Bcl2l1	0	0	1	0
rno-miR-879-5p	MIMAT0005287	Bcl2l12	0	0	0	1
rno-miR-879-5p	MIMAT0005287	Bcl2l13	0	0	1	1
rno-miR-879-5p	MIMAT0005287	Bcl2l1-ps1	0	0	1	0
rno-miR-879-5p	MIMAT0005287	Bcl9	0	0	0	1
rno-miR-879-5p	MIMAT0005287	Bcl2l2	0	0	1	1
rno-miR-879-5p	MIMAT0005287	Bdkrb1	1	0	1	0
rno-miR-879-5p	MIMAT0005287	Bdh1	0	0	1	0
rno-miR-879-5p	MIMAT0005287	Bdp1	0	0	0	1
rno-miR-879-5p	MIMAT0005287	Begain	0	0	1	0
rno-miR-879-5p	MIMAT0005287	Bend4	0	0	0	1
rno-miR-879-5p	MIMAT0005287	Bend5	1	0	1	1
rno-miR-879-5p	MIMAT0005287	Bend6	0	0	0	1
rno-miR-879-5p	MIMAT0005287	Bhlha15	0	0	1	0
rno-miR-879-5p	MIMAT0005287	Best1	0	0	0	1
rno-miR-879-5p	MIMAT0005287	Bhlhe23	0	0	1	0
rno-miR-879-5p	MIMAT0005287	Bhmt2	0	0	1	1
rno-miR-879-5p	MIMAT0005287	Bicd1	0	0	1	1
rno-miR-879-5p	MIMAT0005287	Bin3	0	0	1	1
rno-miR-879-5p	MIMAT0005287	Bin1	0	0	1	0
rno-miR-879-5p	MIMAT0005287	Bin2	0	0	1	1
rno-miR-879-5p	MIMAT0005287	Blm	0	0	1	0
rno-miR-879-5p	MIMAT0005287	Birc6	0	0	1	0
rno-miR-879-5p	MIMAT0005287	Blcap	0	0	1	0
rno-miR-879-5p	MIMAT0005287	Bloc1s5	0	0	1	0
rno-miR-879-5p	MIMAT0005287	Bmf	0	0	0	1
rno-miR-879-5p	MIMAT0005287	Bmp10	0	0	0	1
rno-miR-879-5p	MIMAT0005287	Bmp5	0	0	1	0
rno-miR-879-5p	MIMAT0005287	Bmper	0	0	1	0
rno-miR-879-5p	MIMAT0005287	Bmx	0	0	1	0
rno-miR-879-5p	MIMAT0005287	Bnc2	0	0	1	1
rno-miR-879-5p	MIMAT0005287	Bnip2	0	0	0	1
rno-miR-879-5p	MIMAT0005287	Bpifb3	0	0	1	0
rno-miR-879-5p	MIMAT0005287	Bod1	0	0	0	1
rno-miR-879-5p	MIMAT0005287	Bpnt1	0	0	1	0
rno-miR-879-5p	MIMAT0005287	Brd2	0	0	1	0
rno-miR-879-5p	MIMAT0005287	Brd3	0	0	1	1
rno-miR-879-5p	MIMAT0005287	Brd4	0	0	1	0
rno-miR-879-5p	MIMAT0005287	Brip1	0	0	1	0
rno-miR-879-5p	MIMAT0005287	Brf2	0	0	0	1
rno-miR-879-5p	MIMAT0005287	Brix1	0	0	1	1
rno-miR-879-5p	MIMAT0005287	Brpf3	0	0	0	1
rno-miR-879-5p	MIMAT0005287	Brwd3	0	0	0	1
rno-miR-879-5p	MIMAT0005287	Brwd1	0	0	0	1
rno-miR-879-5p	MIMAT0005287	Bscl2	0	0	0	1
rno-miR-879-5p	MIMAT0005287	Bsn	0	0	1	1
rno-miR-879-5p	MIMAT0005287	Bsnd	0	0	0	1
rno-miR-879-5p	MIMAT0005287	Btaf1	0	0	1	0
rno-miR-879-5p	MIMAT0005287	Bspry	0	0	1	0
rno-miR-879-5p	MIMAT0005287	Btbd1	0	0	1	0
rno-miR-879-5p	MIMAT0005287	Btbd19	0	0	0	1
rno-miR-879-5p	MIMAT0005287	Btbd7	0	0	0	1
rno-miR-879-5p	MIMAT0005287	Btf3	0	0	1	0
rno-miR-879-5p	MIMAT0005287	Btg1	0	0	0	1
rno-miR-879-5p	MIMAT0005287	Btg2	0	0	1	0
rno-miR-879-5p	MIMAT0005287	Btrc	0	0	1	1
rno-miR-879-5p	MIMAT0005287	Bub1b	0	0	1	1
rno-miR-879-5p	MIMAT0005287	C10orf54	0	0	0	1
rno-miR-879-5p	MIMAT0005287	C10orf105	0	0	0	1
rno-miR-879-5p	MIMAT0005287	C10orf2	0	0	0	1
rno-miR-879-5p	MIMAT0005287	C10orf55	0	0	0	1
rno-miR-879-5p	MIMAT0005287	C10orf71	0	0	0	1
rno-miR-879-5p	MIMAT0005287	C10orf82	0	0	0	1
rno-miR-879-5p	MIMAT0005287	C11orf45	0	0	0	1
rno-miR-879-5p	MIMAT0005287	C11orf82	0	0	0	1
rno-miR-879-5p	MIMAT0005287	C11orf84	0	0	0	1
rno-miR-879-5p	MIMAT0005287	C12orf49	0	0	0	1
rno-miR-879-5p	MIMAT0005287	C12orf52	0	0	0	1
rno-miR-879-5p	MIMAT0005287	C14orf119	0	0	0	1
rno-miR-879-5p	MIMAT0005287	C14orf164	0	0	0	1
rno-miR-879-5p	MIMAT0005287	C14orf182	0	0	0	1
rno-miR-879-5p	MIMAT0005287	C14orf37	0	0	0	1
rno-miR-879-5p	MIMAT0005287	C14orf79	0	0	0	1
rno-miR-879-5p	MIMAT0005287	C15orf27	0	0	0	1
rno-miR-879-5p	MIMAT0005287	C15orf52	0	0	0	1
rno-miR-879-5p	MIMAT0005287	C15orf56	0	0	0	1
rno-miR-879-5p	MIMAT0005287	C16orf59	0	0	0	1
rno-miR-879-5p	MIMAT0005287	C16orf70	0	0	0	1
rno-miR-879-5p	MIMAT0005287	C17orf53	0	0	0	1
rno-miR-879-5p	MIMAT0005287	C17orf75	0	0	0	1
rno-miR-879-5p	MIMAT0005287	C17orf78	0	0	0	1
rno-miR-879-5p	MIMAT0005287	C17orf82	0	0	0	1
rno-miR-879-5p	MIMAT0005287	C17orf96	0	0	0	1
rno-miR-879-5p	MIMAT0005287	C18orf63	0	0	0	1
rno-miR-879-5p	MIMAT0005287	C1d	0	0	1	1
rno-miR-879-5p	MIMAT0005287	C1orf101	0	0	0	1
rno-miR-879-5p	MIMAT0005287	C1orf116	0	0	0	1
rno-miR-879-5p	MIMAT0005287	C1orf115	0	0	0	1
rno-miR-879-5p	MIMAT0005287	C1orf147	0	0	0	1
rno-miR-879-5p	MIMAT0005287	C1orf204	0	0	0	1
rno-miR-879-5p	MIMAT0005287	C1orf21	0	0	0	1
rno-miR-879-5p	MIMAT0005287	C1orf226	0	0	0	1
rno-miR-879-5p	MIMAT0005287	C1orf233	0	0	0	1
rno-miR-879-5p	MIMAT0005287	C1orf85	0	0	0	1
rno-miR-879-5p	MIMAT0005287	C1qtnf1	0	0	1	0
rno-miR-879-5p	MIMAT0005287	C1qtnf2	0	0	1	1
rno-miR-879-5p	MIMAT0005287	C1qtnf4	0	0	1	0
rno-miR-879-5p	MIMAT0005287	C1qtnf7	0	0	0	1
rno-miR-879-5p	MIMAT0005287	C1qtnf6	0	0	1	0
rno-miR-879-5p	MIMAT0005287	C20orf112	0	0	0	1
rno-miR-879-5p	MIMAT0005287	C20orf194	0	0	0	1
rno-miR-879-5p	MIMAT0005287	C21orf2	0	0	0	1
rno-miR-879-5p	MIMAT0005287	C21orf62	0	0	0	1
rno-miR-879-5p	MIMAT0005287	C21orf91	0	0	0	1
rno-miR-879-5p	MIMAT0005287	C22orf23	0	0	0	1
rno-miR-879-5p	MIMAT0005287	C22orf46	0	0	0	1
rno-miR-879-5p	MIMAT0005287	C2cd2l	0	0	1	1
rno-miR-879-5p	MIMAT0005287	C2cd4a	0	0	1	0
rno-miR-879-5p	MIMAT0005287	C2orf48	0	0	0	1
rno-miR-879-5p	MIMAT0005287	C2orf44	0	0	0	1
rno-miR-879-5p	MIMAT0005287	C2orf49	0	0	0	1
rno-miR-879-5p	MIMAT0005287	C2orf68	0	0	0	1
rno-miR-879-5p	MIMAT0005287	C2orf72	0	0	0	1
rno-miR-879-5p	MIMAT0005287	C2orf88	0	0	0	1
rno-miR-879-5p	MIMAT0005287	C3orf70	0	0	0	1
rno-miR-879-5p	MIMAT0005287	C4orf50	0	0	0	1
rno-miR-879-5p	MIMAT0005287	C5orf20	0	0	0	1
rno-miR-879-5p	MIMAT0005287	C5orf45	0	0	0	1
rno-miR-879-5p	MIMAT0005287	C6orf15	0	0	0	1
rno-miR-879-5p	MIMAT0005287	C6orf195	0	0	0	1
rno-miR-879-5p	MIMAT0005287	C6orf211	0	0	0	1
rno-miR-879-5p	MIMAT0005287	C6orf222	0	0	0	1
rno-miR-879-5p	MIMAT0005287	C6orf223	0	0	0	1
rno-miR-879-5p	MIMAT0005287	C6orf25	0	0	0	1
rno-miR-879-5p	MIMAT0005287	C6orf89	0	0	0	1
rno-miR-879-5p	MIMAT0005287	C8a	0	0	1	1
rno-miR-879-5p	MIMAT0005287	C8orf46	0	0	0	1
rno-miR-879-5p	MIMAT0005287	C9orf139	0	0	0	1
rno-miR-879-5p	MIMAT0005287	C9orf114	0	0	0	1
rno-miR-879-5p	MIMAT0005287	C9orf3	0	0	0	1
rno-miR-879-5p	MIMAT0005287	C9orf47	0	0	0	1
rno-miR-879-5p	MIMAT0005287	C9orf69	0	0	0	1
rno-miR-879-5p	MIMAT0005287	C9orf96	0	0	0	1
rno-miR-879-5p	MIMAT0005287	CA12	0	0	0	1
rno-miR-879-5p	MIMAT0005287	Cab39	0	0	1	0
rno-miR-879-5p	MIMAT0005287	Cabin1	0	0	1	0
rno-miR-879-5p	MIMAT0005287	Cables1	0	0	1	1
rno-miR-879-5p	MIMAT0005287	Cabp2	0	0	1	0
rno-miR-879-5p	MIMAT0005287	Cacna1b	0	0	1	1
rno-miR-879-5p	MIMAT0005287	Cabp7	0	0	1	0
rno-miR-879-5p	MIMAT0005287	Cacna1c	0	0	1	1
rno-miR-879-5p	MIMAT0005287	Cacna2d2	0	0	0	1
rno-miR-879-5p	MIMAT0005287	Cacna1e	0	0	0	1
rno-miR-879-5p	MIMAT0005287	Cacna1h	0	0	1	0
rno-miR-879-5p	MIMAT0005287	Cacnb1	0	0	1	1
rno-miR-879-5p	MIMAT0005287	Cacnb4	0	0	0	1
rno-miR-879-5p	MIMAT0005287	Cadm1	0	0	0	1
rno-miR-879-5p	MIMAT0005287	Cacul1	0	0	1	1
rno-miR-879-5p	MIMAT0005287	Calb2	0	0	1	0
rno-miR-879-5p	MIMAT0005287	Cadm2	0	0	0	1
rno-miR-879-5p	MIMAT0005287	Calcoco1	0	0	0	1
rno-miR-879-5p	MIMAT0005287	Calcoco2	0	0	0	1
rno-miR-879-5p	MIMAT0005287	Calcrl	0	0	1	1
rno-miR-879-5p	MIMAT0005287	Calm2	0	0	1	0
rno-miR-879-5p	MIMAT0005287	Camk1d	0	0	1	1
rno-miR-879-5p	MIMAT0005287	Calml4	0	0	1	1
rno-miR-879-5p	MIMAT0005287	Camk2b	0	0	1	1
rno-miR-879-5p	MIMAT0005287	Camk1g	0	0	1	0
rno-miR-879-5p	MIMAT0005287	Camk2a	0	0	0	1
rno-miR-879-5p	MIMAT0005287	Camk4	0	0	0	1
rno-miR-879-5p	MIMAT0005287	Camkv	0	0	1	1
rno-miR-879-5p	MIMAT0005287	Camkk1	0	0	1	1
rno-miR-879-5p	MIMAT0005287	Cand2	1	0	1	1
rno-miR-879-5p	MIMAT0005287	Camta1	0	0	1	0
rno-miR-879-5p	MIMAT0005287	Cand1	0	0	0	1
rno-miR-879-5p	MIMAT0005287	Cant1	0	0	1	0
rno-miR-879-5p	MIMAT0005287	Cap2	0	0	0	1
rno-miR-879-5p	MIMAT0005287	Canx	0	0	1	0
rno-miR-879-5p	MIMAT0005287	Capg	0	0	0	1
rno-miR-879-5p	MIMAT0005287	Capn12	0	0	1	0
rno-miR-879-5p	MIMAT0005287	Capn15	0	0	1	0
rno-miR-879-5p	MIMAT0005287	Capn5	0	0	0	1
rno-miR-879-5p	MIMAT0005287	Capn6	0	0	1	1
rno-miR-879-5p	MIMAT0005287	Capn7	0	0	1	0
rno-miR-879-5p	MIMAT0005287	Capza1	1	0	1	1
rno-miR-879-5p	MIMAT0005287	Caprin1	0	0	1	0
rno-miR-879-5p	MIMAT0005287	Capza2	0	0	1	0
rno-miR-879-5p	MIMAT0005287	Car7	0	0	1	0
rno-miR-879-5p	MIMAT0005287	Capzb	0	0	1	0
rno-miR-879-5p	MIMAT0005287	Car9	0	0	1	0
rno-miR-879-5p	MIMAT0005287	Carhsp1	0	0	1	1
rno-miR-879-5p	MIMAT0005287	Carns1	0	0	0	1
rno-miR-879-5p	MIMAT0005287	Casc4	0	0	1	0
rno-miR-879-5p	MIMAT0005287	CASC10	0	0	0	1
rno-miR-879-5p	MIMAT0005287	Cask	0	0	1	1
rno-miR-879-5p	MIMAT0005287	Caskin1	0	0	1	1
rno-miR-879-5p	MIMAT0005287	Casp16	0	0	0	1
rno-miR-879-5p	MIMAT0005287	Caskin2	0	0	1	0
rno-miR-879-5p	MIMAT0005287	CASP10	0	0	0	1
rno-miR-879-5p	MIMAT0005287	Casp3	1	0	1	1
rno-miR-879-5p	MIMAT0005287	Casp4	0	0	1	0
rno-miR-879-5p	MIMAT0005287	Casp8	0	0	0	1
rno-miR-879-5p	MIMAT0005287	Casp7	0	0	1	0
rno-miR-879-5p	MIMAT0005287	Casp9	0	0	0	1
rno-miR-879-5p	MIMAT0005287	Casq2	0	0	1	1
rno-miR-879-5p	MIMAT0005287	Cast	0	0	1	0
rno-miR-879-5p	MIMAT0005287	Cat	0	0	1	1
rno-miR-879-5p	MIMAT0005287	Casz1	0	0	1	1
rno-miR-879-5p	MIMAT0005287	CATSPERG	0	0	0	1
rno-miR-879-5p	MIMAT0005287	Catsper3	0	0	1	0
rno-miR-879-5p	MIMAT0005287	Catsper4	0	0	0	1
rno-miR-879-5p	MIMAT0005287	Catsperg1	0	0	1	0
rno-miR-879-5p	MIMAT0005287	Cbfb	0	0	1	0
rno-miR-879-5p	MIMAT0005287	Cbl	0	0	0	1
rno-miR-879-5p	MIMAT0005287	Cbln3	0	0	1	0
rno-miR-879-5p	MIMAT0005287	Cbr4	0	0	0	1
rno-miR-879-5p	MIMAT0005287	Cbx4	0	0	1	0
rno-miR-879-5p	MIMAT0005287	Cbx6	0	0	1	0
rno-miR-879-5p	MIMAT0005287	Cbx7	0	0	1	1
rno-miR-879-5p	MIMAT0005287	Cc2d1b	0	0	1	1
rno-miR-879-5p	MIMAT0005287	Ccdc101	0	0	1	0
rno-miR-879-5p	MIMAT0005287	Ccar1	0	0	1	0
rno-miR-879-5p	MIMAT0005287	Ccbe1	0	0	0	1
rno-miR-879-5p	MIMAT0005287	Ccdc103	0	0	0	1
rno-miR-879-5p	MIMAT0005287	Ccdc107	0	0	1	0
rno-miR-879-5p	MIMAT0005287	Ccdc117	0	0	1	0
rno-miR-879-5p	MIMAT0005287	Ccdc126	0	0	1	0
rno-miR-879-5p	MIMAT0005287	Ccdc13	0	0	1	0
rno-miR-879-5p	MIMAT0005287	Ccdc135	0	0	1	0
rno-miR-879-5p	MIMAT0005287	Ccdc137	0	0	1	0
rno-miR-879-5p	MIMAT0005287	CCDC140	0	0	0	1
rno-miR-879-5p	MIMAT0005287	Ccdc151	0	0	1	0
rno-miR-879-5p	MIMAT0005287	Ccdc155	0	0	0	1
rno-miR-879-5p	MIMAT0005287	Ccdc160	0	0	1	0
rno-miR-879-5p	MIMAT0005287	Ccdc176	0	0	1	0
rno-miR-879-5p	MIMAT0005287	Ccdc19	0	0	1	0
rno-miR-879-5p	MIMAT0005287	Ccdc24	0	0	1	1
rno-miR-879-5p	MIMAT0005287	Ccdc3	0	0	1	0
rno-miR-879-5p	MIMAT0005287	Ccdc36	0	0	0	1
rno-miR-879-5p	MIMAT0005287	Ccdc33	0	0	1	0
rno-miR-879-5p	MIMAT0005287	Ccdc37	0	0	1	0
rno-miR-879-5p	MIMAT0005287	Ccdc40	0	0	1	0
rno-miR-879-5p	MIMAT0005287	Ccdc43	1	0	1	1
rno-miR-879-5p	MIMAT0005287	Ccdc47	0	0	1	0
rno-miR-879-5p	MIMAT0005287	Ccdc59	0	0	1	1
rno-miR-879-5p	MIMAT0005287	Ccdc50	0	0	0	1
rno-miR-879-5p	MIMAT0005287	CCDC64	0	0	0	1
rno-miR-879-5p	MIMAT0005287	Ccdc69	0	0	1	0
rno-miR-879-5p	MIMAT0005287	Ccdc64	0	0	1	0
rno-miR-879-5p	MIMAT0005287	Ccdc71l	0	0	1	1
rno-miR-879-5p	MIMAT0005287	Ccdc8	0	0	1	0
rno-miR-879-5p	MIMAT0005287	Ccdc85c	0	0	0	1
rno-miR-879-5p	MIMAT0005287	Ccdc82	0	0	1	1
rno-miR-879-5p	MIMAT0005287	Ccdc91	0	0	1	0
rno-miR-879-5p	MIMAT0005287	Ccdc89	0	0	0	1
rno-miR-879-5p	MIMAT0005287	Ccdc93	0	0	0	1
rno-miR-879-5p	MIMAT0005287	Ccdc94	0	0	1	0
rno-miR-879-5p	MIMAT0005287	Ccdc97	0	0	1	0
rno-miR-879-5p	MIMAT0005287	Cck	0	0	1	0
rno-miR-879-5p	MIMAT0005287	Cckbr	0	0	1	0
rno-miR-879-5p	MIMAT0005287	Ccl11	0	0	1	0
rno-miR-879-5p	MIMAT0005287	Ccl19	0	0	1	0
rno-miR-879-5p	MIMAT0005287	Ccl21	0	0	1	1
rno-miR-879-5p	MIMAT0005287	Ccl22	0	0	1	1
rno-miR-879-5p	MIMAT0005287	Ccnf	0	0	1	1
rno-miR-879-5p	MIMAT0005287	Ccl9	0	0	1	0
rno-miR-879-5p	MIMAT0005287	Ccnc	0	0	1	0
rno-miR-879-5p	MIMAT0005287	Ccni	0	0	1	1
rno-miR-879-5p	MIMAT0005287	Ccnt1	0	0	0	1
rno-miR-879-5p	MIMAT0005287	Ccnjl	0	0	1	0
rno-miR-879-5p	MIMAT0005287	Ccnl1	0	0	1	0
rno-miR-879-5p	MIMAT0005287	Ccnt2	0	0	1	1
rno-miR-879-5p	MIMAT0005287	Ccp110	0	0	1	0
rno-miR-879-5p	MIMAT0005287	CCRN4L	0	0	0	1
rno-miR-879-5p	MIMAT0005287	Ccrl2	0	0	1	0
rno-miR-879-5p	MIMAT0005287	Ccrn4l	0	0	1	0
rno-miR-879-5p	MIMAT0005287	Ccs	0	0	1	1
rno-miR-879-5p	MIMAT0005287	Ccser2	0	0	0	1
rno-miR-879-5p	MIMAT0005287	Cct7	0	0	0	1
rno-miR-879-5p	MIMAT0005287	Cct6a	0	0	1	0
rno-miR-879-5p	MIMAT0005287	Cd151	0	0	1	0
rno-miR-879-5p	MIMAT0005287	Cd164l2	0	0	0	1
rno-miR-879-5p	MIMAT0005287	Cd177	0	0	0	1
rno-miR-879-5p	MIMAT0005287	Cd1d1	0	0	1	0
rno-miR-879-5p	MIMAT0005287	Cd209a	0	0	1	0
rno-miR-879-5p	MIMAT0005287	Cd22	0	0	1	0
rno-miR-879-5p	MIMAT0005287	Cd226	0	0	0	1
rno-miR-879-5p	MIMAT0005287	Cd24	0	0	1	0
rno-miR-879-5p	MIMAT0005287	Cd248	0	0	0	1
rno-miR-879-5p	MIMAT0005287	Cd276	0	0	1	1
rno-miR-879-5p	MIMAT0005287	Cd28	0	0	1	1
rno-miR-879-5p	MIMAT0005287	Cd38	0	0	1	0
rno-miR-879-5p	MIMAT0005287	Cd300e	0	0	0	1
rno-miR-879-5p	MIMAT0005287	Cd36	1	0	1	1
rno-miR-879-5p	MIMAT0005287	Cd3eap	0	0	1	0
rno-miR-879-5p	MIMAT0005287	Cd3e	0	0	1	0
rno-miR-879-5p	MIMAT0005287	Cd59	0	0	1	0
rno-miR-879-5p	MIMAT0005287	Cd6	0	0	1	1
rno-miR-879-5p	MIMAT0005287	Cd69	1	0	1	1
rno-miR-879-5p	MIMAT0005287	Cd99l2	0	0	1	0
rno-miR-879-5p	MIMAT0005287	Cd72	0	0	1	1
rno-miR-879-5p	MIMAT0005287	Cd79b	0	0	1	0
rno-miR-879-5p	MIMAT0005287	Cd93	0	0	1	1
rno-miR-879-5p	MIMAT0005287	Cdan1	0	0	1	1
rno-miR-879-5p	MIMAT0005287	Cdadc1	0	0	0	1
rno-miR-879-5p	MIMAT0005287	Cdc123	1	0	1	1
rno-miR-879-5p	MIMAT0005287	Cdc25b	0	0	1	1
rno-miR-879-5p	MIMAT0005287	Cdc14a	0	0	1	1
rno-miR-879-5p	MIMAT0005287	Cdc23	0	0	1	0
rno-miR-879-5p	MIMAT0005287	Cdc25a	0	0	1	1
rno-miR-879-5p	MIMAT0005287	Cdc42bpa	0	0	1	0
rno-miR-879-5p	MIMAT0005287	Cdc25c	0	0	1	0
rno-miR-879-5p	MIMAT0005287	Cdc40	0	0	1	0
rno-miR-879-5p	MIMAT0005287	Cdc42bpb	0	0	1	0
rno-miR-879-5p	MIMAT0005287	Cdc42ep3	0	0	0	1
rno-miR-879-5p	MIMAT0005287	Cdc42ep4	1	0	1	1
rno-miR-879-5p	MIMAT0005287	Cdc42se1	0	0	1	0
rno-miR-879-5p	MIMAT0005287	Cdc73	0	0	0	1
rno-miR-879-5p	MIMAT0005287	Cdc42se2	0	0	1	0
rno-miR-879-5p	MIMAT0005287	Cdca7l	0	0	1	0
rno-miR-879-5p	MIMAT0005287	Cdcp1	0	0	1	0
rno-miR-879-5p	MIMAT0005287	Cdh2	0	0	1	1
rno-miR-879-5p	MIMAT0005287	Cdh22	0	0	1	1
rno-miR-879-5p	MIMAT0005287	Cdhr1	0	0	1	0
rno-miR-879-5p	MIMAT0005287	Cdh4	0	0	0	1
rno-miR-879-5p	MIMAT0005287	Cdh6	0	0	1	1
rno-miR-879-5p	MIMAT0005287	Cdk11b	0	0	0	1
rno-miR-879-5p	MIMAT0005287	Cdk10	0	0	1	0
rno-miR-879-5p	MIMAT0005287	Cdk14	0	0	1	1
rno-miR-879-5p	MIMAT0005287	Cdk18	0	0	0	1
rno-miR-879-5p	MIMAT0005287	Cdk5	0	0	1	1
rno-miR-879-5p	MIMAT0005287	Cdk4	0	0	1	0
rno-miR-879-5p	MIMAT0005287	Cdk5rap2	0	0	1	0
rno-miR-879-5p	MIMAT0005287	Cdk9	0	0	0	1
rno-miR-879-5p	MIMAT0005287	Cdk6	0	0	0	1
rno-miR-879-5p	MIMAT0005287	Cdkl1	0	0	0	1
rno-miR-879-5p	MIMAT0005287	Cdkl2	0	0	0	1
rno-miR-879-5p	MIMAT0005287	Cdkl4	0	0	0	1
rno-miR-879-5p	MIMAT0005287	Cdkn1a	0	0	1	0
rno-miR-879-5p	MIMAT0005287	Cdkn1b	0	0	1	0
rno-miR-879-5p	MIMAT0005287	Cdkn2aipnl	0	0	1	1
rno-miR-879-5p	MIMAT0005287	Cdkn2d	0	0	1	0
rno-miR-879-5p	MIMAT0005287	Cdr2l	0	0	1	1
rno-miR-879-5p	MIMAT0005287	Cdr1	0	0	0	1
rno-miR-879-5p	MIMAT0005287	Cds2	0	0	0	1
rno-miR-879-5p	MIMAT0005287	Cdv3	0	0	0	1
rno-miR-879-5p	MIMAT0005287	Cdt1	0	0	1	0
rno-miR-879-5p	MIMAT0005287	Cdx1	0	0	0	1
rno-miR-879-5p	MIMAT0005287	Cdx2	0	0	0	1
rno-miR-879-5p	MIMAT0005287	Cdyl2	0	0	0	1
rno-miR-879-5p	MIMAT0005287	Ceacam1	0	0	1	0
rno-miR-879-5p	MIMAT0005287	Cecr2	0	0	0	1
rno-miR-879-5p	MIMAT0005287	Cel	0	0	1	0
rno-miR-879-5p	MIMAT0005287	Celf1	0	0	0	1
rno-miR-879-5p	MIMAT0005287	Celf3	0	0	1	0
rno-miR-879-5p	MIMAT0005287	Celf6	0	0	1	0
rno-miR-879-5p	MIMAT0005287	Celsr2	0	0	1	0
rno-miR-879-5p	MIMAT0005287	Cenpi	0	0	1	0
rno-miR-879-5p	MIMAT0005287	Cenpm	0	0	1	0
rno-miR-879-5p	MIMAT0005287	Cenpo	0	0	1	1
rno-miR-879-5p	MIMAT0005287	CENPP	0	0	0	1
rno-miR-879-5p	MIMAT0005287	Cep104	0	0	1	0
rno-miR-879-5p	MIMAT0005287	Cenpq	0	0	1	0
rno-miR-879-5p	MIMAT0005287	Cep120	0	0	1	1
rno-miR-879-5p	MIMAT0005287	Cep128	0	0	0	1
rno-miR-879-5p	MIMAT0005287	Cep164	0	0	1	1
rno-miR-879-5p	MIMAT0005287	Cep152	0	0	1	0
rno-miR-879-5p	MIMAT0005287	Cep19	0	0	1	0
rno-miR-879-5p	MIMAT0005287	Cep350	0	0	1	0
rno-miR-879-5p	MIMAT0005287	Cep250	0	0	1	0
rno-miR-879-5p	MIMAT0005287	Cep57l1	0	0	0	1
rno-miR-879-5p	MIMAT0005287	Cep85	0	0	1	0
rno-miR-879-5p	MIMAT0005287	Cer1	0	0	1	0
rno-miR-879-5p	MIMAT0005287	Cers5	0	0	1	0
rno-miR-879-5p	MIMAT0005287	Cers6	0	0	1	1
rno-miR-879-5p	MIMAT0005287	Ces1c	0	0	1	0
rno-miR-879-5p	MIMAT0005287	Ces2e	0	0	1	0
rno-miR-879-5p	MIMAT0005287	Ces1e	0	0	1	0
rno-miR-879-5p	MIMAT0005287	Ces4a	0	0	0	1
rno-miR-879-5p	MIMAT0005287	Cetn1	0	0	1	1
rno-miR-879-5p	MIMAT0005287	Cflar	0	0	1	0
rno-miR-879-5p	MIMAT0005287	Cggbp1	0	0	1	0
rno-miR-879-5p	MIMAT0005287	Cftr	0	0	1	0
rno-miR-879-5p	MIMAT0005287	Cgnl1	0	0	1	0
rno-miR-879-5p	MIMAT0005287	Chac1	0	0	1	0
rno-miR-879-5p	MIMAT0005287	Chad	0	0	1	0
rno-miR-879-5p	MIMAT0005287	Chadl	0	0	1	1
rno-miR-879-5p	MIMAT0005287	Chaf1a	0	0	1	0
rno-miR-879-5p	MIMAT0005287	Chchd3	0	0	1	0
rno-miR-879-5p	MIMAT0005287	Champ1	0	0	1	0
rno-miR-879-5p	MIMAT0005287	Chd3	0	0	1	0
rno-miR-879-5p	MIMAT0005287	Chd6	0	0	1	0
rno-miR-879-5p	MIMAT0005287	Chd7	0	0	1	0
rno-miR-879-5p	MIMAT0005287	Chd8	0	0	1	0
rno-miR-879-5p	MIMAT0005287	Chd9	0	0	0	1
rno-miR-879-5p	MIMAT0005287	Chdh	0	0	0	1
rno-miR-879-5p	MIMAT0005287	Cherp	0	0	1	0
rno-miR-879-5p	MIMAT0005287	Chfr	0	0	1	0
rno-miR-879-5p	MIMAT0005287	Chga	0	0	1	1
rno-miR-879-5p	MIMAT0005287	Chic1	0	0	0	1
rno-miR-879-5p	MIMAT0005287	Chmp1a	0	0	1	0
rno-miR-879-5p	MIMAT0005287	Chkb	0	0	1	0
rno-miR-879-5p	MIMAT0005287	Chmp1b	1	0	1	1
rno-miR-879-5p	MIMAT0005287	Chmp3	0	0	1	0
rno-miR-879-5p	MIMAT0005287	Chmp6	0	0	1	0
rno-miR-879-5p	MIMAT0005287	Chmp4c	0	0	1	0
rno-miR-879-5p	MIMAT0005287	Chn1	0	0	1	0
rno-miR-879-5p	MIMAT0005287	Chp1	0	0	1	0
rno-miR-879-5p	MIMAT0005287	Chpf	0	0	1	1
rno-miR-879-5p	MIMAT0005287	Chrac1	0	0	1	0
rno-miR-879-5p	MIMAT0005287	Chrm3	0	0	1	1
rno-miR-879-5p	MIMAT0005287	Chrdl1	0	0	1	1
rno-miR-879-5p	MIMAT0005287	Chrna9	0	0	0	1
rno-miR-879-5p	MIMAT0005287	Chrna1	0	0	1	1
rno-miR-879-5p	MIMAT0005287	Chrna4	0	0	1	1
rno-miR-879-5p	MIMAT0005287	Chrna5	0	0	1	0
rno-miR-879-5p	MIMAT0005287	Chrna7	0	0	0	1
rno-miR-879-5p	MIMAT0005287	Chrnb1	0	0	1	0
rno-miR-879-5p	MIMAT0005287	Chst12	0	0	1	0
rno-miR-879-5p	MIMAT0005287	Chst14	0	0	1	0
rno-miR-879-5p	MIMAT0005287	Chst4	0	0	1	1
rno-miR-879-5p	MIMAT0005287	Chst9	0	0	1	1
rno-miR-879-5p	MIMAT0005287	Churc1	0	0	1	1
rno-miR-879-5p	MIMAT0005287	Chsy1	0	0	1	0
rno-miR-879-5p	MIMAT0005287	Chtf8	0	0	1	0
rno-miR-879-5p	MIMAT0005287	Ciao1	0	0	0	1
rno-miR-879-5p	MIMAT0005287	Cisd3	0	0	1	0
rno-miR-879-5p	MIMAT0005287	Cilp	0	0	1	0
rno-miR-879-5p	MIMAT0005287	Cish	0	0	1	1
rno-miR-879-5p	MIMAT0005287	Cited4	0	0	0	1
rno-miR-879-5p	MIMAT0005287	Cks1b	0	0	1	0
rno-miR-879-5p	MIMAT0005287	Ckb	0	0	1	0
rno-miR-879-5p	MIMAT0005287	Clasp2	0	0	1	0
rno-miR-879-5p	MIMAT0005287	Clca2	0	0	1	0
rno-miR-879-5p	MIMAT0005287	Clcf1	0	0	1	0
rno-miR-879-5p	MIMAT0005287	Clcn2	0	0	0	1
rno-miR-879-5p	MIMAT0005287	Clcn3	0	0	1	0
rno-miR-879-5p	MIMAT0005287	Clcn5	0	0	0	1
rno-miR-879-5p	MIMAT0005287	Clcn6	0	0	1	1
rno-miR-879-5p	MIMAT0005287	Cldn1	0	0	1	0
rno-miR-879-5p	MIMAT0005287	Cldn12	0	0	1	1
rno-miR-879-5p	MIMAT0005287	Cldn11	0	0	1	0
rno-miR-879-5p	MIMAT0005287	Cldn16	0	0	0	1
rno-miR-879-5p	MIMAT0005287	Cldn2	0	0	1	1
rno-miR-879-5p	MIMAT0005287	Cldn19	0	0	1	1
rno-miR-879-5p	MIMAT0005287	Clec1a	0	0	1	0
rno-miR-879-5p	MIMAT0005287	Cldn4	0	0	1	0
rno-miR-879-5p	MIMAT0005287	Clec16a	0	0	1	1
rno-miR-879-5p	MIMAT0005287	Clec4f	0	0	1	0
rno-miR-879-5p	MIMAT0005287	Clec2l	0	0	1	0
rno-miR-879-5p	MIMAT0005287	Clec4m	0	0	1	0
rno-miR-879-5p	MIMAT0005287	Clec5a	0	0	1	0
rno-miR-879-5p	MIMAT0005287	Clec7a	0	0	1	0
rno-miR-879-5p	MIMAT0005287	Clec9a	0	0	1	0
rno-miR-879-5p	MIMAT0005287	Clic4	0	0	0	1
rno-miR-879-5p	MIMAT0005287	Clic5	0	0	1	0
rno-miR-879-5p	MIMAT0005287	Clint1	0	0	1	1
rno-miR-879-5p	MIMAT0005287	Clip1	1	0	1	1
rno-miR-879-5p	MIMAT0005287	Clmn	0	0	1	0
rno-miR-879-5p	MIMAT0005287	Clk1	0	0	1	0
rno-miR-879-5p	MIMAT0005287	Clk3	0	0	1	0
rno-miR-879-5p	MIMAT0005287	Clmp	0	0	1	1
rno-miR-879-5p	MIMAT0005287	Cln5	1	0	1	1
rno-miR-879-5p	MIMAT0005287	Clock	0	0	0	1
rno-miR-879-5p	MIMAT0005287	Clnk	0	0	0	1
rno-miR-879-5p	MIMAT0005287	Clns1a	0	0	1	0
rno-miR-879-5p	MIMAT0005287	Clp1	0	0	1	0
rno-miR-879-5p	MIMAT0005287	Clspn	1	0	1	0
rno-miR-879-5p	MIMAT0005287	Clstn1	0	0	1	0
rno-miR-879-5p	MIMAT0005287	Clstn2	0	0	0	1
rno-miR-879-5p	MIMAT0005287	Clta	1	0	1	1
rno-miR-879-5p	MIMAT0005287	Cltc	0	0	0	1
rno-miR-879-5p	MIMAT0005287	Cluh	0	0	1	1
rno-miR-879-5p	MIMAT0005287	Clu	0	0	1	0
rno-miR-879-5p	MIMAT0005287	Clvs2	0	0	0	1
rno-miR-879-5p	MIMAT0005287	Cmklr1	0	0	0	1
rno-miR-879-5p	MIMAT0005287	Clybl	0	0	0	1
rno-miR-879-5p	MIMAT0005287	Cmpk2	0	0	1	1
rno-miR-879-5p	MIMAT0005287	Cmtm1	0	0	1	0
rno-miR-879-5p	MIMAT0005287	Cmtm4	0	0	0	1
rno-miR-879-5p	MIMAT0005287	Cmtm2a	0	0	1	0
rno-miR-879-5p	MIMAT0005287	Cmtm7	0	0	1	0
rno-miR-879-5p	MIMAT0005287	Cmtr1	0	0	1	1
rno-miR-879-5p	MIMAT0005287	Cmtr2	0	0	1	0
rno-miR-879-5p	MIMAT0005287	Cngb3	1	0	0	0
rno-miR-879-5p	MIMAT0005287	Cnga3	0	0	0	1
rno-miR-879-5p	MIMAT0005287	Cnih1	0	0	1	0
rno-miR-879-5p	MIMAT0005287	Cnih2	0	0	1	0
rno-miR-879-5p	MIMAT0005287	Cnksr3	0	0	1	1
rno-miR-879-5p	MIMAT0005287	Cnnm1	0	0	0	1
rno-miR-879-5p	MIMAT0005287	Cnot6l	0	0	1	0
rno-miR-879-5p	MIMAT0005287	Cnnm3	0	0	1	0
rno-miR-879-5p	MIMAT0005287	Cnot8	0	0	1	1
rno-miR-879-5p	MIMAT0005287	Cnpy3	0	0	1	0
rno-miR-879-5p	MIMAT0005287	Cnr2	0	0	1	0
rno-miR-879-5p	MIMAT0005287	Cnr1	0	0	1	1
rno-miR-879-5p	MIMAT0005287	Cntd1	0	0	0	1
rno-miR-879-5p	MIMAT0005287	Cnst	0	0	1	0
rno-miR-879-5p	MIMAT0005287	Cntfr	0	0	0	1
rno-miR-879-5p	MIMAT0005287	Cntln	0	0	1	0
rno-miR-879-5p	MIMAT0005287	Cntn2	0	0	1	1
rno-miR-879-5p	MIMAT0005287	Cntn4	0	0	1	0
rno-miR-879-5p	MIMAT0005287	Cntnap2	0	0	0	1
rno-miR-879-5p	MIMAT0005287	Cntnap1	0	0	1	1
rno-miR-879-5p	MIMAT0005287	Coa5	0	0	1	1
rno-miR-879-5p	MIMAT0005287	Coa4	0	0	0	1
rno-miR-879-5p	MIMAT0005287	Cobl	0	0	1	0
rno-miR-879-5p	MIMAT0005287	Cog6	0	0	0	1
rno-miR-879-5p	MIMAT0005287	Cobll1	0	0	0	1
rno-miR-879-5p	MIMAT0005287	Col11a2	0	0	1	0
rno-miR-879-5p	MIMAT0005287	Col12a1	0	0	0	1
rno-miR-879-5p	MIMAT0005287	Col14a1	0	0	1	0
rno-miR-879-5p	MIMAT0005287	Col19a1	0	0	0	1
rno-miR-879-5p	MIMAT0005287	Col1a2	0	0	0	1
rno-miR-879-5p	MIMAT0005287	Col23a1	0	0	0	1
rno-miR-879-5p	MIMAT0005287	Col4a1	0	0	1	0
rno-miR-879-5p	MIMAT0005287	Col4a5	0	0	1	0
rno-miR-879-5p	MIMAT0005287	Col4a6	0	0	1	1
rno-miR-879-5p	MIMAT0005287	Col5a1	0	0	0	1
rno-miR-879-5p	MIMAT0005287	Col8a1	0	0	0	1
rno-miR-879-5p	MIMAT0005287	Col6a2	0	0	1	0
rno-miR-879-5p	MIMAT0005287	Col9a1	0	0	0	1
rno-miR-879-5p	MIMAT0005287	Colec10	0	0	1	1
rno-miR-879-5p	MIMAT0005287	Colgalt1	0	0	1	0
rno-miR-879-5p	MIMAT0005287	Commd2	0	0	1	0
rno-miR-879-5p	MIMAT0005287	Colgalt2	0	0	0	1
rno-miR-879-5p	MIMAT0005287	Commd4	0	0	1	0
rno-miR-879-5p	MIMAT0005287	Commd9	0	0	1	1
rno-miR-879-5p	MIMAT0005287	Comt	0	0	1	0
rno-miR-879-5p	MIMAT0005287	Cope	0	0	1	0
rno-miR-879-5p	MIMAT0005287	Comtd1	0	0	1	1
rno-miR-879-5p	MIMAT0005287	Cops7b	0	0	1	0
rno-miR-879-5p	MIMAT0005287	Cops2	0	0	0	1
rno-miR-879-5p	MIMAT0005287	Copz1	0	0	1	1
rno-miR-879-5p	MIMAT0005287	Coq10a	1	0	1	1
rno-miR-879-5p	MIMAT0005287	Coro6	0	0	1	0
rno-miR-879-5p	MIMAT0005287	Coq6	0	0	0	1
rno-miR-879-5p	MIMAT0005287	Coro1c	0	0	1	0
rno-miR-879-5p	MIMAT0005287	Coro7	0	0	1	1
rno-miR-879-5p	MIMAT0005287	Cox15	0	0	1	1
rno-miR-879-5p	MIMAT0005287	Cpeb2	0	0	1	1
rno-miR-879-5p	MIMAT0005287	Cpa4	0	0	1	0
rno-miR-879-5p	MIMAT0005287	Cpe	0	0	1	1
rno-miR-879-5p	MIMAT0005287	Cped1	0	0	1	1
rno-miR-879-5p	MIMAT0005287	Cpeb3	0	0	1	0
rno-miR-879-5p	MIMAT0005287	Cpeb4	0	0	1	0
rno-miR-879-5p	MIMAT0005287	Cpg1	0	0	1	0
rno-miR-879-5p	MIMAT0005287	Cplx3	0	0	1	1
rno-miR-879-5p	MIMAT0005287	Cplx1	0	0	1	0
rno-miR-879-5p	MIMAT0005287	Cpm	0	0	1	0
rno-miR-879-5p	MIMAT0005287	Cpne5	0	0	1	0
rno-miR-879-5p	MIMAT0005287	Cpne4	0	0	1	0
rno-miR-879-5p	MIMAT0005287	Cpne6	0	0	1	0
rno-miR-879-5p	MIMAT0005287	Cpne8	0	0	1	0
rno-miR-879-5p	MIMAT0005287	Cpsf2	0	0	1	1
rno-miR-879-5p	MIMAT0005287	Cpsf4	0	0	0	1
rno-miR-879-5p	MIMAT0005287	Cpt1b	0	0	1	0
rno-miR-879-5p	MIMAT0005287	Cpt1a	0	0	1	1
rno-miR-879-5p	MIMAT0005287	Cpvl	0	0	1	0
rno-miR-879-5p	MIMAT0005287	Cpt2	0	0	1	1
rno-miR-879-5p	MIMAT0005287	CRAMP1L	0	0	0	1
rno-miR-879-5p	MIMAT0005287	Cpz	0	0	1	0
rno-miR-879-5p	MIMAT0005287	Crat	0	0	1	0
rno-miR-879-5p	MIMAT0005287	Crb1	0	0	1	1
rno-miR-879-5p	MIMAT0005287	Crb3	0	0	1	0
rno-miR-879-5p	MIMAT0005287	Creb3l3	0	0	1	0
rno-miR-879-5p	MIMAT0005287	Creb1	0	0	0	1
rno-miR-879-5p	MIMAT0005287	Creb5	0	0	1	0
rno-miR-879-5p	MIMAT0005287	Crebbp	0	0	1	1
rno-miR-879-5p	MIMAT0005287	Crebl2	0	0	1	0
rno-miR-879-5p	MIMAT0005287	Creg2	0	0	0	1
rno-miR-879-5p	MIMAT0005287	Creg1	0	0	1	0
rno-miR-879-5p	MIMAT0005287	Creld1	0	0	0	1
rno-miR-879-5p	MIMAT0005287	Crem	0	0	1	0
rno-miR-879-5p	MIMAT0005287	Crhr1	0	0	0	1
rno-miR-879-5p	MIMAT0005287	Crhr2	0	0	1	1
rno-miR-879-5p	MIMAT0005287	Crip1	0	0	1	1
rno-miR-879-5p	MIMAT0005287	Crls1	0	0	1	0
rno-miR-879-5p	MIMAT0005287	Crispld1	0	0	1	0
rno-miR-879-5p	MIMAT0005287	Crkl	0	0	1	0
rno-miR-879-5p	MIMAT0005287	Crot	1	0	1	1
rno-miR-879-5p	MIMAT0005287	Crp	0	0	0	1
rno-miR-879-5p	MIMAT0005287	Cry2	1	0	0	1
rno-miR-879-5p	MIMAT0005287	Crtac1	0	0	0	1
rno-miR-879-5p	MIMAT0005287	Cryzl1	0	0	1	0
rno-miR-879-5p	MIMAT0005287	Cs	0	0	0	1
rno-miR-879-5p	MIMAT0005287	Csad	0	0	1	0
rno-miR-879-5p	MIMAT0005287	Csf1r	0	0	1	0
rno-miR-879-5p	MIMAT0005287	Csgalnact2	0	0	1	0
rno-miR-879-5p	MIMAT0005287	CSH2	0	0	0	1
rno-miR-879-5p	MIMAT0005287	Csk	0	0	1	0
rno-miR-879-5p	MIMAT0005287	Csnk1d	0	0	1	1
rno-miR-879-5p	MIMAT0005287	Cspg5	0	0	1	0
rno-miR-879-5p	MIMAT0005287	Csrnp3	0	0	0	1
rno-miR-879-5p	MIMAT0005287	Csrnp2	0	0	1	0
rno-miR-879-5p	MIMAT0005287	Csrp2	0	0	1	0
rno-miR-879-5p	MIMAT0005287	Csrp3	0	0	1	0
rno-miR-879-5p	MIMAT0005287	Cstf1	0	0	1	0
rno-miR-879-5p	MIMAT0005287	Cstf2	0	0	1	0
rno-miR-879-5p	MIMAT0005287	CTC-349C3.1	0	0	0	1
rno-miR-879-5p	MIMAT0005287	Ctcf	1	0	1	1
rno-miR-879-5p	MIMAT0005287	CTD-2207O23.12	0	0	0	1
rno-miR-879-5p	MIMAT0005287	CTD-2267D19.3	0	0	0	1
rno-miR-879-5p	MIMAT0005287	CTD-2228K2.5	0	0	0	1
rno-miR-879-5p	MIMAT0005287	CTD-3074O7.11	0	0	0	1
rno-miR-879-5p	MIMAT0005287	Ctdnep1	0	0	1	1
rno-miR-879-5p	MIMAT0005287	Ctdsp1	0	0	1	0
rno-miR-879-5p	MIMAT0005287	Ctdspl	0	0	1	0
rno-miR-879-5p	MIMAT0005287	Ctdsp2	0	0	1	1
rno-miR-879-5p	MIMAT0005287	Cth	0	0	1	0
rno-miR-879-5p	MIMAT0005287	Ctgf	0	0	1	1
rno-miR-879-5p	MIMAT0005287	Ctif	0	0	0	1
rno-miR-879-5p	MIMAT0005287	Cthrc1	0	0	1	1
rno-miR-879-5p	MIMAT0005287	Ctnna3	0	0	0	1
rno-miR-879-5p	MIMAT0005287	Ctnna1	0	0	1	0
rno-miR-879-5p	MIMAT0005287	Ctnnd1	1	0	1	1
rno-miR-879-5p	MIMAT0005287	Ctps2	0	0	1	0
rno-miR-879-5p	MIMAT0005287	Ctrl	0	0	0	1
rno-miR-879-5p	MIMAT0005287	Ctrb1	0	0	0	1
rno-miR-879-5p	MIMAT0005287	Cts7	0	0	1	0
rno-miR-879-5p	MIMAT0005287	Ctsa	0	0	1	1
rno-miR-879-5p	MIMAT0005287	Ctsb	0	0	1	0
rno-miR-879-5p	MIMAT0005287	Ctsh	0	0	1	0
rno-miR-879-5p	MIMAT0005287	Ctse	0	0	1	0
rno-miR-879-5p	MIMAT0005287	Ctsll3	0	0	1	0
rno-miR-879-5p	MIMAT0005287	Ctso	0	0	0	1
rno-miR-879-5p	MIMAT0005287	Ctsw	0	0	1	0
rno-miR-879-5p	MIMAT0005287	Cttn	0	0	1	1
rno-miR-879-5p	MIMAT0005287	Cttnbp2nl	0	0	1	1
rno-miR-879-5p	MIMAT0005287	Cul4b	0	0	1	0
rno-miR-879-5p	MIMAT0005287	Ctu1	0	0	1	0
rno-miR-879-5p	MIMAT0005287	Cul3	0	0	1	1
rno-miR-879-5p	MIMAT0005287	Cuzd1	0	0	1	0
rno-miR-879-5p	MIMAT0005287	Cux1	0	0	1	0
rno-miR-879-5p	MIMAT0005287	Cwc25	0	0	1	0
rno-miR-879-5p	MIMAT0005287	Cwf19l2	0	0	1	0
rno-miR-879-5p	MIMAT0005287	Cwh43	0	0	1	0
rno-miR-879-5p	MIMAT0005287	Cx3cl1	0	0	1	0
rno-miR-879-5p	MIMAT0005287	Cx3cr1	0	0	0	1
rno-miR-879-5p	MIMAT0005287	Cxadr	0	0	1	1
rno-miR-879-5p	MIMAT0005287	Cxcl12	0	0	1	1
rno-miR-879-5p	MIMAT0005287	Cxcl9	0	0	0	1
rno-miR-879-5p	MIMAT0005287	Cxcl14	0	0	1	0
rno-miR-879-5p	MIMAT0005287	Cxcl3	0	0	1	0
rno-miR-879-5p	MIMAT0005287	Cxcr5	0	0	0	1
rno-miR-879-5p	MIMAT0005287	CXorf23	0	0	0	1
rno-miR-879-5p	MIMAT0005287	Cxxc1	0	0	1	0
rno-miR-879-5p	MIMAT0005287	Cyb561	0	0	1	1
rno-miR-879-5p	MIMAT0005287	Cyb561d1	0	0	0	1
rno-miR-879-5p	MIMAT0005287	Cyct	0	0	1	0
rno-miR-879-5p	MIMAT0005287	Cyb5r3	0	0	1	0
rno-miR-879-5p	MIMAT0005287	Cyfip1	0	0	1	0
rno-miR-879-5p	MIMAT0005287	Cygb	0	0	1	1
rno-miR-879-5p	MIMAT0005287	Cyhr1	0	0	1	0
rno-miR-879-5p	MIMAT0005287	Cyp1b1	0	0	0	1
rno-miR-879-5p	MIMAT0005287	Cyp19a1	0	0	0	1
rno-miR-879-5p	MIMAT0005287	Cyp26b1	0	0	1	1
rno-miR-879-5p	MIMAT0005287	Cyp2b3	0	0	1	0
rno-miR-879-5p	MIMAT0005287	Cyp2j3	0	0	1	0
rno-miR-879-5p	MIMAT0005287	Cyp2d3	0	0	1	0
rno-miR-879-5p	MIMAT0005287	Cyp2u1	0	0	1	1
rno-miR-879-5p	MIMAT0005287	Cyp3a62	0	0	1	0
rno-miR-879-5p	MIMAT0005287	Cyp4f17	0	0	1	0
rno-miR-879-5p	MIMAT0005287	Cyp3a9	0	0	1	0
rno-miR-879-5p	MIMAT0005287	Cyp4f18	0	0	1	0
rno-miR-879-5p	MIMAT0005287	Cyp4f5	0	0	1	0
rno-miR-879-5p	MIMAT0005287	Cyp51	0	0	1	0
rno-miR-879-5p	MIMAT0005287	Cyp7a1	0	0	1	0
rno-miR-879-5p	MIMAT0005287	Cysltr1	0	0	0	1
rno-miR-879-5p	MIMAT0005287	Cyth3	0	0	1	1
rno-miR-879-5p	MIMAT0005287	Cytip	0	0	1	0
rno-miR-879-5p	MIMAT0005287	Cyyr1	0	0	1	1
rno-miR-879-5p	MIMAT0005287	Cytl1	0	0	1	1
rno-miR-879-5p	MIMAT0005287	Dab2ip	0	0	1	0
rno-miR-879-5p	MIMAT0005287	Daam1	0	0	1	0
rno-miR-879-5p	MIMAT0005287	Dab1	0	0	0	1
rno-miR-879-5p	MIMAT0005287	Dag1	1	0	1	1
rno-miR-879-5p	MIMAT0005287	Dagla	0	0	1	0
rno-miR-879-5p	MIMAT0005287	Dak	0	0	1	0
rno-miR-879-5p	MIMAT0005287	Daglb	0	0	1	0
rno-miR-879-5p	MIMAT0005287	Dand5	0	0	0	1
rno-miR-879-5p	MIMAT0005287	Dap	0	0	0	1
rno-miR-879-5p	MIMAT0005287	Dapk1	0	0	1	0
rno-miR-879-5p	MIMAT0005287	Dapk2	0	0	1	0
rno-miR-879-5p	MIMAT0005287	Dapp1	0	0	1	0
rno-miR-879-5p	MIMAT0005287	Dars2	0	0	0	1
rno-miR-879-5p	MIMAT0005287	Dazap2	0	0	1	0
rno-miR-879-5p	MIMAT0005287	Dazl	0	0	1	0
rno-miR-879-5p	MIMAT0005287	Dbh	0	0	1	1
rno-miR-879-5p	MIMAT0005287	Dbn1	0	0	1	1
rno-miR-879-5p	MIMAT0005287	Dcaf15	0	0	1	0
rno-miR-879-5p	MIMAT0005287	Dbndd2	0	0	1	0
rno-miR-879-5p	MIMAT0005287	Dbnl	0	0	1	0
rno-miR-879-5p	MIMAT0005287	Dcaf4	0	0	1	0
rno-miR-879-5p	MIMAT0005287	Dcaf5	0	0	1	0
rno-miR-879-5p	MIMAT0005287	Dcaf7	0	0	1	1
rno-miR-879-5p	MIMAT0005287	Dcc	0	0	0	1
rno-miR-879-5p	MIMAT0005287	Dclk1	0	0	1	1
rno-miR-879-5p	MIMAT0005287	Dchs1	0	0	1	0
rno-miR-879-5p	MIMAT0005287	Dclre1b	0	0	1	0
rno-miR-879-5p	MIMAT0005287	Dcp1a	0	0	0	1
rno-miR-879-5p	MIMAT0005287	Dcn	0	0	1	1
rno-miR-879-5p	MIMAT0005287	Dct	0	0	0	1
rno-miR-879-5p	MIMAT0005287	Dcps	0	0	0	1
rno-miR-879-5p	MIMAT0005287	Dctd	0	0	1	0
rno-miR-879-5p	MIMAT0005287	Dctn4	0	0	0	1
rno-miR-879-5p	MIMAT0005287	Dcun1d3	0	0	0	1
rno-miR-879-5p	MIMAT0005287	Dcun1d4	0	0	1	0
rno-miR-879-5p	MIMAT0005287	Dcun1d5	0	0	0	1
rno-miR-879-5p	MIMAT0005287	Dcx	0	0	1	0
rno-miR-879-5p	MIMAT0005287	Dda1	0	0	1	0
rno-miR-879-5p	MIMAT0005287	Ddah1	0	0	1	0
rno-miR-879-5p	MIMAT0005287	Ddb2	0	0	0	1
rno-miR-879-5p	MIMAT0005287	Ddn	0	0	1	1
rno-miR-879-5p	MIMAT0005287	Ddr1	0	0	0	1
rno-miR-879-5p	MIMAT0005287	Ddt	0	0	1	0
rno-miR-879-5p	MIMAT0005287	Ddrgk1	0	0	1	0
rno-miR-879-5p	MIMAT0005287	Ddx19b	0	0	1	0
rno-miR-879-5p	MIMAT0005287	Ddx21	0	0	1	0
rno-miR-879-5p	MIMAT0005287	Ddx31	0	0	0	1
rno-miR-879-5p	MIMAT0005287	Ddx3x	0	0	1	0
rno-miR-879-5p	MIMAT0005287	Ddx41	0	0	1	0
rno-miR-879-5p	MIMAT0005287	Ddx51	0	0	1	0
rno-miR-879-5p	MIMAT0005287	Ddx52	0	0	0	1
rno-miR-879-5p	MIMAT0005287	Ddx6	0	0	1	1
rno-miR-879-5p	MIMAT0005287	Dedd2	0	0	1	0
rno-miR-879-5p	MIMAT0005287	Def8	0	0	1	0
rno-miR-879-5p	MIMAT0005287	Def6	0	0	0	1
rno-miR-879-5p	MIMAT0005287	Dennd1a	0	0	1	1
rno-miR-879-5p	MIMAT0005287	Dennd2c	0	0	1	0
rno-miR-879-5p	MIMAT0005287	Dennd6a	0	0	1	0
rno-miR-879-5p	MIMAT0005287	Dennd3	0	0	1	0
rno-miR-879-5p	MIMAT0005287	Dennd6b	0	0	0	1
rno-miR-879-5p	MIMAT0005287	Depdc5	0	0	1	0
rno-miR-879-5p	MIMAT0005287	Deptor	0	0	0	1
rno-miR-879-5p	MIMAT0005287	Derl2	0	0	0	1
rno-miR-879-5p	MIMAT0005287	Des	0	0	1	1
rno-miR-879-5p	MIMAT0005287	Dexi	0	0	1	0
rno-miR-879-5p	MIMAT0005287	Dffb	0	0	1	1
rno-miR-879-5p	MIMAT0005287	Dffa	0	0	1	0
rno-miR-879-5p	MIMAT0005287	Dfna5	0	0	1	0
rno-miR-879-5p	MIMAT0005287	Dgat2l6	0	0	1	1
rno-miR-879-5p	MIMAT0005287	Dgat2	1	0	1	1
rno-miR-879-5p	MIMAT0005287	Dgke	0	0	1	1
rno-miR-879-5p	MIMAT0005287	Dgcr8	0	0	1	1
rno-miR-879-5p	MIMAT0005287	Dgkb	0	0	1	0
rno-miR-879-5p	MIMAT0005287	Dgkd	0	0	1	0
rno-miR-879-5p	MIMAT0005287	Dgkg	0	0	0	1
rno-miR-879-5p	MIMAT0005287	Dhcr24	0	0	0	1
rno-miR-879-5p	MIMAT0005287	Dgkq	0	0	1	0
rno-miR-879-5p	MIMAT0005287	Dhtkd1	0	0	1	0
rno-miR-879-5p	MIMAT0005287	Dhx15	0	0	1	0
rno-miR-879-5p	MIMAT0005287	Dhx33	0	0	1	1
rno-miR-879-5p	MIMAT0005287	Dhx36	0	0	1	0
rno-miR-879-5p	MIMAT0005287	Dhx58	0	0	1	0
rno-miR-879-5p	MIMAT0005287	Dhx37	0	0	1	0
rno-miR-879-5p	MIMAT0005287	Diablo	0	0	1	0
rno-miR-879-5p	MIMAT0005287	Diaph1	0	0	1	1
rno-miR-879-5p	MIMAT0005287	Dicer1	0	0	0	1
rno-miR-879-5p	MIMAT0005287	Dio2	0	0	0	1
rno-miR-879-5p	MIMAT0005287	Diexf	0	0	0	1
rno-miR-879-5p	MIMAT0005287	Dip2a	0	0	0	1
rno-miR-879-5p	MIMAT0005287	Dip2b	0	0	0	1
rno-miR-879-5p	MIMAT0005287	Diras1	0	0	0	1
rno-miR-879-5p	MIMAT0005287	Diras2	0	0	0	1
rno-miR-879-5p	MIMAT0005287	Dirc2	0	0	1	1
rno-miR-879-5p	MIMAT0005287	Dixdc1	0	0	1	1
rno-miR-879-5p	MIMAT0005287	Dkk2	0	0	1	0
rno-miR-879-5p	MIMAT0005287	DKFZP761J1410	0	0	0	1
rno-miR-879-5p	MIMAT0005287	DKFZP779L1853	0	0	0	1
rno-miR-879-5p	MIMAT0005287	Dkk3	0	0	1	0
rno-miR-879-5p	MIMAT0005287	Dkkl1	0	0	1	0
rno-miR-879-5p	MIMAT0005287	DLEU1	0	0	0	1
rno-miR-879-5p	MIMAT0005287	Dleu7	0	0	1	0
rno-miR-879-5p	MIMAT0005287	Dlg4	0	0	1	0
rno-miR-879-5p	MIMAT0005287	Dlgap1	1	0	1	0
rno-miR-879-5p	MIMAT0005287	Dlgap2	0	0	0	1
rno-miR-879-5p	MIMAT0005287	Dlgap3	0	0	0	1
rno-miR-879-5p	MIMAT0005287	Dlk2	0	0	1	1
rno-miR-879-5p	MIMAT0005287	Dlst	0	0	1	1
rno-miR-879-5p	MIMAT0005287	Dmrtb1	0	0	0	1
rno-miR-879-5p	MIMAT0005287	Dlx1	0	0	1	1
rno-miR-879-5p	MIMAT0005287	Dlx3	0	0	1	1
rno-miR-879-5p	MIMAT0005287	Dmbx1	0	0	1	1
rno-miR-879-5p	MIMAT0005287	Dmd	0	0	0	1
rno-miR-879-5p	MIMAT0005287	Dmpk	0	0	1	0
rno-miR-879-5p	MIMAT0005287	Dmrtc1a	0	0	1	0
rno-miR-879-5p	MIMAT0005287	Dmrtc1c1	0	0	1	0
rno-miR-879-5p	MIMAT0005287	Dmtf1	0	0	1	0
rno-miR-879-5p	MIMAT0005287	Dmtn	0	0	1	0
rno-miR-879-5p	MIMAT0005287	Dnaaf2	0	0	1	0
rno-miR-879-5p	MIMAT0005287	Dnai2	0	0	1	0
rno-miR-879-5p	MIMAT0005287	Dnaja4	0	0	0	1
rno-miR-879-5p	MIMAT0005287	Dnajb1	0	0	1	0
rno-miR-879-5p	MIMAT0005287	Dnajb12	0	0	1	1
rno-miR-879-5p	MIMAT0005287	Dnajb13	0	0	0	1
rno-miR-879-5p	MIMAT0005287	Dnajb2	0	0	0	1
rno-miR-879-5p	MIMAT0005287	Dnajb14	0	0	0	1
rno-miR-879-5p	MIMAT0005287	Dnajb4	0	0	0	1
rno-miR-879-5p	MIMAT0005287	Dnajb5	0	0	1	1
rno-miR-879-5p	MIMAT0005287	Dnajb6	0	0	1	0
rno-miR-879-5p	MIMAT0005287	Dnajc16	0	0	0	1
rno-miR-879-5p	MIMAT0005287	Dnajc13	0	0	1	0
rno-miR-879-5p	MIMAT0005287	Dnajc27	0	0	1	1
rno-miR-879-5p	MIMAT0005287	Dnajc3	0	0	0	1
rno-miR-879-5p	MIMAT0005287	Dnal1	0	0	0	1
rno-miR-879-5p	MIMAT0005287	Dnajc5g	0	0	1	1
rno-miR-879-5p	MIMAT0005287	Dner	0	0	1	0
rno-miR-879-5p	MIMAT0005287	Dnali1	0	0	1	1
rno-miR-879-5p	MIMAT0005287	Dnm1	0	0	1	1
rno-miR-879-5p	MIMAT0005287	Dnlz	0	0	1	1
rno-miR-879-5p	MIMAT0005287	Dnmbp	0	0	1	0
rno-miR-879-5p	MIMAT0005287	Dnm1l	0	0	1	0
rno-miR-879-5p	MIMAT0005287	Dnm2	0	0	1	0
rno-miR-879-5p	MIMAT0005287	Dnmt3a	0	0	0	1
rno-miR-879-5p	MIMAT0005287	Dnmt3b	0	0	1	0
rno-miR-879-5p	MIMAT0005287	Doc2b	0	0	1	0
rno-miR-879-5p	MIMAT0005287	Dock1	0	0	1	1
rno-miR-879-5p	MIMAT0005287	Dock2	0	0	1	1
rno-miR-879-5p	MIMAT0005287	Dok4	0	0	1	1
rno-miR-879-5p	MIMAT0005287	Dock3	0	0	1	1
rno-miR-879-5p	MIMAT0005287	Dock5	0	0	1	1
rno-miR-879-5p	MIMAT0005287	Dock6	0	0	1	0
rno-miR-879-5p	MIMAT0005287	Dock9	1	0	1	0
rno-miR-879-5p	MIMAT0005287	Dok6	0	0	0	1
rno-miR-879-5p	MIMAT0005287	Dolpp1	0	0	1	1
rno-miR-879-5p	MIMAT0005287	Dok7	0	0	1	1
rno-miR-879-5p	MIMAT0005287	Dos	0	0	1	0
rno-miR-879-5p	MIMAT0005287	Donson	0	0	1	0
rno-miR-879-5p	MIMAT0005287	Dopey1	0	0	1	1
rno-miR-879-5p	MIMAT0005287	Dpagt1	0	0	1	1
rno-miR-879-5p	MIMAT0005287	Dot1l	0	0	1	0
rno-miR-879-5p	MIMAT0005287	Dpcd	0	0	1	0
rno-miR-879-5p	MIMAT0005287	Dpf2	0	0	1	1
rno-miR-879-5p	MIMAT0005287	Dpf1	0	0	1	0
rno-miR-879-5p	MIMAT0005287	Dph6	0	0	1	0
rno-miR-879-5p	MIMAT0005287	Dpp8	1	0	1	1
rno-miR-879-5p	MIMAT0005287	Dpp10	0	0	0	1
rno-miR-879-5p	MIMAT0005287	Dpt	0	0	1	0
rno-miR-879-5p	MIMAT0005287	Dpy19l2	0	0	1	1
rno-miR-879-5p	MIMAT0005287	Dpy19l1	0	0	1	0
rno-miR-879-5p	MIMAT0005287	Dpy19l3	0	0	1	1
rno-miR-879-5p	MIMAT0005287	Dpysl5	1	0	1	1
rno-miR-879-5p	MIMAT0005287	Dpysl3	0	0	0	1
rno-miR-879-5p	MIMAT0005287	Dpysl4	0	0	1	0
rno-miR-879-5p	MIMAT0005287	Dram1	0	0	1	0
rno-miR-879-5p	MIMAT0005287	Draxin	0	0	0	1
rno-miR-879-5p	MIMAT0005287	Dram2	0	0	1	0
rno-miR-879-5p	MIMAT0005287	Drg1	0	0	1	1
rno-miR-879-5p	MIMAT0005287	Drg2	0	0	1	1
rno-miR-879-5p	MIMAT0005287	Dscr3	0	0	1	1
rno-miR-879-5p	MIMAT0005287	Drgx	0	0	1	1
rno-miR-879-5p	MIMAT0005287	Drp2	0	0	0	1
rno-miR-879-5p	MIMAT0005287	Dsc2	0	0	1	0
rno-miR-879-5p	MIMAT0005287	Dsg4	0	0	0	1
rno-miR-879-5p	MIMAT0005287	Dst	0	0	0	1
rno-miR-879-5p	MIMAT0005287	Dsp	0	0	1	0
rno-miR-879-5p	MIMAT0005287	Dstn	0	0	1	0
rno-miR-879-5p	MIMAT0005287	Dstnl1	0	0	1	0
rno-miR-879-5p	MIMAT0005287	Dstyk	0	0	1	0
rno-miR-879-5p	MIMAT0005287	Dtna	0	0	0	1
rno-miR-879-5p	MIMAT0005287	Dtnb	0	0	1	0
rno-miR-879-5p	MIMAT0005287	Dtx1	0	0	1	1
rno-miR-879-5p	MIMAT0005287	Dtx3	0	0	1	1
rno-miR-879-5p	MIMAT0005287	Duox2	0	0	1	0
rno-miR-879-5p	MIMAT0005287	Dtx3l	0	0	1	0
rno-miR-879-5p	MIMAT0005287	Dtx4	0	0	0	1
rno-miR-879-5p	MIMAT0005287	Dus2	1	0	1	1
rno-miR-879-5p	MIMAT0005287	Dusp14	0	0	1	0
rno-miR-879-5p	MIMAT0005287	Dusp15	0	0	1	0
rno-miR-879-5p	MIMAT0005287	Dusp14l1	0	0	1	0
rno-miR-879-5p	MIMAT0005287	Dusp16	0	0	0	1
rno-miR-879-5p	MIMAT0005287	Dusp18	0	0	1	0
rno-miR-879-5p	MIMAT0005287	Dusp2	0	0	1	0
rno-miR-879-5p	MIMAT0005287	Dusp27	0	0	0	1
rno-miR-879-5p	MIMAT0005287	Dusp3	0	0	1	1
rno-miR-879-5p	MIMAT0005287	Dusp8	0	0	0	1
rno-miR-879-5p	MIMAT0005287	Dut	0	0	1	0
rno-miR-879-5p	MIMAT0005287	Dusp9	0	0	1	0
rno-miR-879-5p	MIMAT0005287	Duxbl1	0	0	1	0
rno-miR-879-5p	MIMAT0005287	Dvl2	0	0	1	0
rno-miR-879-5p	MIMAT0005287	Dvl3	0	0	0	1
rno-miR-879-5p	MIMAT0005287	Dync2h1	0	0	1	0
rno-miR-879-5p	MIMAT0005287	Dynlt1	0	0	1	0
rno-miR-879-5p	MIMAT0005287	Dyrk4	0	0	0	1
rno-miR-879-5p	MIMAT0005287	E2f6	0	0	1	1
rno-miR-879-5p	MIMAT0005287	E2f7	0	0	1	1
rno-miR-879-5p	MIMAT0005287	Ears2	0	0	1	0
rno-miR-879-5p	MIMAT0005287	Eaf1	0	0	1	0
rno-miR-879-5p	MIMAT0005287	Eapp	0	0	1	0
rno-miR-879-5p	MIMAT0005287	Ebf3	0	0	1	1
rno-miR-879-5p	MIMAT0005287	Ece1	0	0	1	0
rno-miR-879-5p	MIMAT0005287	Echs1	0	0	1	0
rno-miR-879-5p	MIMAT0005287	Ecel1	0	0	1	0
rno-miR-879-5p	MIMAT0005287	Ecm1	0	0	1	0
rno-miR-879-5p	MIMAT0005287	Ect2	0	0	1	1
rno-miR-879-5p	MIMAT0005287	Edar	0	0	0	1
rno-miR-879-5p	MIMAT0005287	Edem1	0	0	1	1
rno-miR-879-5p	MIMAT0005287	Eddm3b	0	0	1	0
rno-miR-879-5p	MIMAT0005287	Edf1	0	0	1	1
rno-miR-879-5p	MIMAT0005287	Ednra	0	0	1	1
rno-miR-879-5p	MIMAT0005287	Edil3	0	0	1	0
rno-miR-879-5p	MIMAT0005287	Edn2	0	0	0	1
rno-miR-879-5p	MIMAT0005287	Ednrb	0	0	1	1
rno-miR-879-5p	MIMAT0005287	Efcab6	0	0	0	1
rno-miR-879-5p	MIMAT0005287	Eea1	0	0	1	1
rno-miR-879-5p	MIMAT0005287	Eef2k	0	0	0	1
rno-miR-879-5p	MIMAT0005287	Efcab14	0	0	1	1
rno-miR-879-5p	MIMAT0005287	Efna1	0	0	1	1
rno-miR-879-5p	MIMAT0005287	Efemp1	0	0	0	1
rno-miR-879-5p	MIMAT0005287	Efna5	0	0	0	1
rno-miR-879-5p	MIMAT0005287	Efr3b	0	0	0	1
rno-miR-879-5p	MIMAT0005287	Efnb3	0	0	1	0
rno-miR-879-5p	MIMAT0005287	Efs	0	0	1	0
rno-miR-879-5p	MIMAT0005287	Egfl8	0	0	1	0
rno-miR-879-5p	MIMAT0005287	Egflam	0	0	1	1
rno-miR-879-5p	MIMAT0005287	Egln1	0	0	1	1
rno-miR-879-5p	MIMAT0005287	Ehd1	0	0	1	0
rno-miR-879-5p	MIMAT0005287	Egln2	0	0	1	1
rno-miR-879-5p	MIMAT0005287	Egln3	0	0	1	0
rno-miR-879-5p	MIMAT0005287	Egr3	0	0	0	1
rno-miR-879-5p	MIMAT0005287	Ehd2	0	0	1	0
rno-miR-879-5p	MIMAT0005287	Ehd3	0	0	0	1
rno-miR-879-5p	MIMAT0005287	Ehd4	0	0	1	1
rno-miR-879-5p	MIMAT0005287	Ehf	0	0	1	1
rno-miR-879-5p	MIMAT0005287	Eif2ak2	0	0	1	0
rno-miR-879-5p	MIMAT0005287	Ehmt1	0	0	1	1
rno-miR-879-5p	MIMAT0005287	Eif1a	0	0	1	0
rno-miR-879-5p	MIMAT0005287	Eif2ak1	0	0	0	1
rno-miR-879-5p	MIMAT0005287	Eif2b2	0	0	0	1
rno-miR-879-5p	MIMAT0005287	Eif2b5	0	0	1	0
rno-miR-879-5p	MIMAT0005287	Eif3b	0	0	1	1
rno-miR-879-5p	MIMAT0005287	Eif3m	0	0	0	1
rno-miR-879-5p	MIMAT0005287	Eif4b	0	0	1	0
rno-miR-879-5p	MIMAT0005287	Eif4a2	0	0	1	1
rno-miR-879-5p	MIMAT0005287	Eif4e3	0	0	1	0
rno-miR-879-5p	MIMAT0005287	Eif4e	0	0	1	1
rno-miR-879-5p	MIMAT0005287	Eif4g2	0	0	1	0
rno-miR-879-5p	MIMAT0005287	Eif4ebp2	0	0	1	1
rno-miR-879-5p	MIMAT0005287	Eif5a2	0	0	1	0
rno-miR-879-5p	MIMAT0005287	Eif5	0	0	1	0
rno-miR-879-5p	MIMAT0005287	Elavl1	0	0	0	1
rno-miR-879-5p	MIMAT0005287	Elavl2	0	0	1	0
rno-miR-879-5p	MIMAT0005287	Elfn2	0	0	0	1
rno-miR-879-5p	MIMAT0005287	Elk1	0	0	0	1
rno-miR-879-5p	MIMAT0005287	Elk3	0	0	1	1
rno-miR-879-5p	MIMAT0005287	Elk4	0	0	1	1
rno-miR-879-5p	MIMAT0005287	Elmo2	0	0	1	1
rno-miR-879-5p	MIMAT0005287	Ell2	0	0	1	0
rno-miR-879-5p	MIMAT0005287	Elmo1	0	0	1	1
rno-miR-879-5p	MIMAT0005287	Elmsan1	0	0	0	1
rno-miR-879-5p	MIMAT0005287	Elmod1	0	0	1	0
rno-miR-879-5p	MIMAT0005287	Elmod2	0	0	1	0
rno-miR-879-5p	MIMAT0005287	Eln	0	0	1	1
rno-miR-879-5p	MIMAT0005287	Elof1	0	0	1	0
rno-miR-879-5p	MIMAT0005287	Elovl3	0	0	1	0
rno-miR-879-5p	MIMAT0005287	Elovl2	0	0	1	0
rno-miR-879-5p	MIMAT0005287	Elovl4	0	0	1	0
rno-miR-879-5p	MIMAT0005287	Elovl6	0	0	1	1
rno-miR-879-5p	MIMAT0005287	Elp3	0	0	0	1
rno-miR-879-5p	MIMAT0005287	Eltd1	0	0	1	0
rno-miR-879-5p	MIMAT0005287	Elp5	0	0	0	1
rno-miR-879-5p	MIMAT0005287	Emc10	0	0	1	0
rno-miR-879-5p	MIMAT0005287	Emc1	0	0	1	0
rno-miR-879-5p	MIMAT0005287	Emc3	0	0	1	0
rno-miR-879-5p	MIMAT0005287	Emc6	0	0	1	0
rno-miR-879-5p	MIMAT0005287	Emc7	0	0	0	1
rno-miR-879-5p	MIMAT0005287	Emd	0	0	1	0
rno-miR-879-5p	MIMAT0005287	Emid1	0	0	1	1
rno-miR-879-5p	MIMAT0005287	Emilin2	0	0	0	1
rno-miR-879-5p	MIMAT0005287	Eml1	0	0	0	1
rno-miR-879-5p	MIMAT0005287	Emilin3	0	0	0	1
rno-miR-879-5p	MIMAT0005287	Eml4	0	0	1	0
rno-miR-879-5p	MIMAT0005287	Eml5	0	0	1	0
rno-miR-879-5p	MIMAT0005287	Emp1	0	0	1	1
rno-miR-879-5p	MIMAT0005287	Emp2	0	0	1	1
rno-miR-879-5p	MIMAT0005287	Enah	0	0	0	1
rno-miR-879-5p	MIMAT0005287	Emr4	0	0	1	0
rno-miR-879-5p	MIMAT0005287	En2	0	0	1	0
rno-miR-879-5p	MIMAT0005287	Enc1	0	0	1	1
rno-miR-879-5p	MIMAT0005287	Endod1	0	0	1	0
rno-miR-879-5p	MIMAT0005287	Engase	0	0	1	1
rno-miR-879-5p	MIMAT0005287	Eng	0	0	0	1
rno-miR-879-5p	MIMAT0005287	Enkd1	0	0	1	0
rno-miR-879-5p	MIMAT0005287	Eno4	0	0	1	0
rno-miR-879-5p	MIMAT0005287	Eno2	0	0	1	0
rno-miR-879-5p	MIMAT0005287	Enox2	0	0	1	0
rno-miR-879-5p	MIMAT0005287	Enpp6	0	0	0	1
rno-miR-879-5p	MIMAT0005287	Enpp7	0	0	0	1
rno-miR-879-5p	MIMAT0005287	Enthd1	0	0	1	0
rno-miR-879-5p	MIMAT0005287	Entpd1	0	0	1	0
rno-miR-879-5p	MIMAT0005287	Entpd2	0	0	1	0
rno-miR-879-5p	MIMAT0005287	Entpd4	0	0	1	0
rno-miR-879-5p	MIMAT0005287	Entpd5	0	0	0	1
rno-miR-879-5p	MIMAT0005287	Entpd7	0	0	1	0
rno-miR-879-5p	MIMAT0005287	Eny2	0	0	1	1
rno-miR-879-5p	MIMAT0005287	Ep300	0	0	1	0
rno-miR-879-5p	MIMAT0005287	Epb4.1	0	0	1	0
rno-miR-879-5p	MIMAT0005287	Ep400	0	0	1	0
rno-miR-879-5p	MIMAT0005287	Epb41l1	0	0	1	1
rno-miR-879-5p	MIMAT0005287	Epb41l3	0	0	1	0
rno-miR-879-5p	MIMAT0005287	Epg5	0	0	1	0
rno-miR-879-5p	MIMAT0005287	Epb41l4b	0	0	1	1
rno-miR-879-5p	MIMAT0005287	Epha5	1	0	1	0
rno-miR-879-5p	MIMAT0005287	Epha4	1	0	1	1
rno-miR-879-5p	MIMAT0005287	Ephb4	0	0	1	1
rno-miR-879-5p	MIMAT0005287	Ephb3	0	0	1	0
rno-miR-879-5p	MIMAT0005287	Ephb6	0	0	1	0
rno-miR-879-5p	MIMAT0005287	Epn2	0	0	1	0
rno-miR-879-5p	MIMAT0005287	Ephx2	0	0	0	1
rno-miR-879-5p	MIMAT0005287	Epn3	0	0	1	0
rno-miR-879-5p	MIMAT0005287	Eps15	0	0	0	1
rno-miR-879-5p	MIMAT0005287	Eps8l1	0	0	1	0
rno-miR-879-5p	MIMAT0005287	Eps8l2	0	0	1	1
rno-miR-879-5p	MIMAT0005287	Erbb2	0	0	0	1
rno-miR-879-5p	MIMAT0005287	Erbb4	0	0	0	1
rno-miR-879-5p	MIMAT0005287	ERBB2IP	0	0	0	1
rno-miR-879-5p	MIMAT0005287	Erc1	0	0	0	1
rno-miR-879-5p	MIMAT0005287	Ercc6	0	0	1	1
rno-miR-879-5p	MIMAT0005287	Erg	0	0	0	1
rno-miR-879-5p	MIMAT0005287	Erlec1	0	0	1	1
rno-miR-879-5p	MIMAT0005287	Eri2	0	0	1	0
rno-miR-879-5p	MIMAT0005287	Erlin2	0	0	1	0
rno-miR-879-5p	MIMAT0005287	ERO1L	0	0	0	1
rno-miR-879-5p	MIMAT0005287	Ern1	0	0	0	1
rno-miR-879-5p	MIMAT0005287	Erp27	0	0	1	0
rno-miR-879-5p	MIMAT0005287	Erp29	0	0	0	1
rno-miR-879-5p	MIMAT0005287	ERVMER34-1	0	0	0	1
rno-miR-879-5p	MIMAT0005287	Esco1	0	0	0	1
rno-miR-879-5p	MIMAT0005287	Esf1	0	0	1	0
rno-miR-879-5p	MIMAT0005287	Espn	0	0	1	1
rno-miR-879-5p	MIMAT0005287	Espnl	0	0	0	1
rno-miR-879-5p	MIMAT0005287	Esr2	0	0	1	0
rno-miR-879-5p	MIMAT0005287	Esr1	0	0	0	1
rno-miR-879-5p	MIMAT0005287	Esrp1	1	0	1	1
rno-miR-879-5p	MIMAT0005287	Esrrb	0	0	0	1
rno-miR-879-5p	MIMAT0005287	Esyt2	0	0	1	0
rno-miR-879-5p	MIMAT0005287	Esrrg	0	0	1	0
rno-miR-879-5p	MIMAT0005287	Esyt3	0	0	1	0
rno-miR-879-5p	MIMAT0005287	Etfa	0	0	0	1
rno-miR-879-5p	MIMAT0005287	Etnk1	0	0	1	1
rno-miR-879-5p	MIMAT0005287	Etnk2	0	0	0	1
rno-miR-879-5p	MIMAT0005287	Etv1	0	0	1	0
rno-miR-879-5p	MIMAT0005287	Ets1	0	0	1	1
rno-miR-879-5p	MIMAT0005287	Etv5	0	0	1	1
rno-miR-879-5p	MIMAT0005287	Etv4	1	0	1	1
rno-miR-879-5p	MIMAT0005287	Evi5l	0	0	1	1
rno-miR-879-5p	MIMAT0005287	Etv6	1	0	1	1
rno-miR-879-5p	MIMAT0005287	Evc	0	0	1	0
rno-miR-879-5p	MIMAT0005287	Evc2	0	0	1	0
rno-miR-879-5p	MIMAT0005287	Evx1	0	0	1	0
rno-miR-879-5p	MIMAT0005287	Exd2	0	0	1	1
rno-miR-879-5p	MIMAT0005287	Evx2	0	0	0	1
rno-miR-879-5p	MIMAT0005287	Exnef	0	0	1	0
rno-miR-879-5p	MIMAT0005287	Exoc3l2	0	0	1	0
rno-miR-879-5p	MIMAT0005287	Exo1	0	0	1	0
rno-miR-879-5p	MIMAT0005287	Exoc3l4	0	0	1	0
rno-miR-879-5p	MIMAT0005287	Exoc5	0	0	0	1
rno-miR-879-5p	MIMAT0005287	Exoc6b	0	0	1	1
rno-miR-879-5p	MIMAT0005287	Exoc7	0	0	0	1
rno-miR-879-5p	MIMAT0005287	Exph5	0	0	0	1
rno-miR-879-5p	MIMAT0005287	Exosc5	0	0	1	0
rno-miR-879-5p	MIMAT0005287	Ext2	0	0	1	1
rno-miR-879-5p	MIMAT0005287	Eya3	0	0	1	1
rno-miR-879-5p	MIMAT0005287	F13a1	0	0	1	0
rno-miR-879-5p	MIMAT0005287	Ezh1	0	0	1	1
rno-miR-879-5p	MIMAT0005287	Ezr	0	0	1	0
rno-miR-879-5p	MIMAT0005287	F11r	0	0	1	0
rno-miR-879-5p	MIMAT0005287	F2	0	0	0	1
rno-miR-879-5p	MIMAT0005287	F2r	0	0	1	0
rno-miR-879-5p	MIMAT0005287	F2rl1	0	0	1	1
rno-miR-879-5p	MIMAT0005287	F3	0	0	0	1
rno-miR-879-5p	MIMAT0005287	Fads3	0	0	0	1
rno-miR-879-5p	MIMAT0005287	Faah	0	0	1	1
rno-miR-879-5p	MIMAT0005287	Faf1	0	0	0	1
rno-miR-879-5p	MIMAT0005287	Fads6	0	0	1	1
rno-miR-879-5p	MIMAT0005287	Fam101a	0	0	1	0
rno-miR-879-5p	MIMAT0005287	Faf2	0	0	0	1
rno-miR-879-5p	MIMAT0005287	Fam101b	0	0	1	0
rno-miR-879-5p	MIMAT0005287	Fam102a	0	0	1	1
rno-miR-879-5p	MIMAT0005287	Fam102b	1	0	1	1
rno-miR-879-5p	MIMAT0005287	Fam109b	0	0	1	0
rno-miR-879-5p	MIMAT0005287	Fam104a	0	0	1	0
rno-miR-879-5p	MIMAT0005287	Fam105b	0	0	1	0
rno-miR-879-5p	MIMAT0005287	Fam114a2	0	0	0	1
rno-miR-879-5p	MIMAT0005287	Fam117b	0	0	1	1
rno-miR-879-5p	MIMAT0005287	Fam118a	0	0	0	1
rno-miR-879-5p	MIMAT0005287	FAM120C	0	0	1	0
rno-miR-879-5p	MIMAT0005287	Fam120b	0	0	1	0
rno-miR-879-5p	MIMAT0005287	Fam122a	0	0	0	1
rno-miR-879-5p	MIMAT0005287	Fam124a	0	0	1	1
rno-miR-879-5p	MIMAT0005287	Fam126a	0	0	0	1
rno-miR-879-5p	MIMAT0005287	Fam129b	0	0	1	1
rno-miR-879-5p	MIMAT0005287	Fam129a	0	0	1	1
rno-miR-879-5p	MIMAT0005287	Fam134b	0	0	1	0
rno-miR-879-5p	MIMAT0005287	Fam131a	0	0	1	0
rno-miR-879-5p	MIMAT0005287	FAM132B	0	0	0	1
rno-miR-879-5p	MIMAT0005287	Fam134c	0	0	1	0
rno-miR-879-5p	MIMAT0005287	Fam135a	0	0	0	1
rno-miR-879-5p	MIMAT0005287	Fam136a	0	0	1	0
rno-miR-879-5p	MIMAT0005287	Fam13c	0	0	1	1
rno-miR-879-5p	MIMAT0005287	Fam155a	0	0	1	1
rno-miR-879-5p	MIMAT0005287	Fam160b1	0	0	1	1
rno-miR-879-5p	MIMAT0005287	Fam155b	0	0	0	1
rno-miR-879-5p	MIMAT0005287	Fam160a1	0	0	1	0
rno-miR-879-5p	MIMAT0005287	Fam162a	0	0	0	1
rno-miR-879-5p	MIMAT0005287	Fam163b	0	0	0	1
rno-miR-879-5p	MIMAT0005287	Fam163a	0	0	1	0
rno-miR-879-5p	MIMAT0005287	Fam167a	0	0	1	0
rno-miR-879-5p	MIMAT0005287	Fam168a	0	0	1	0
rno-miR-879-5p	MIMAT0005287	Fam168b	0	0	0	1
rno-miR-879-5p	MIMAT0005287	Fam169a	0	0	1	1
rno-miR-879-5p	MIMAT0005287	Fam169b	0	0	0	1
rno-miR-879-5p	MIMAT0005287	Fam171a2	0	0	1	1
rno-miR-879-5p	MIMAT0005287	Fam171a1	0	0	1	0
rno-miR-879-5p	MIMAT0005287	Fam172a	0	0	1	1
rno-miR-879-5p	MIMAT0005287	Fam184b	0	0	0	1
rno-miR-879-5p	MIMAT0005287	Fam179b	0	0	0	1
rno-miR-879-5p	MIMAT0005287	Fam181b	0	0	0	1
rno-miR-879-5p	MIMAT0005287	Fam185a	0	0	1	0
rno-miR-879-5p	MIMAT0005287	Fam186b	0	0	0	1
rno-miR-879-5p	MIMAT0005287	Fam188a	0	0	1	0
rno-miR-879-5p	MIMAT0005287	Fam189a1	0	0	0	1
rno-miR-879-5p	MIMAT0005287	Fam189a2	0	0	1	0
rno-miR-879-5p	MIMAT0005287	Fam189b	0	0	1	0
rno-miR-879-5p	MIMAT0005287	Fam193b	1	0	1	1
rno-miR-879-5p	MIMAT0005287	Fam196a	0	0	1	1
rno-miR-879-5p	MIMAT0005287	Fam203a	0	0	1	0
rno-miR-879-5p	MIMAT0005287	Fam198b	0	0	1	1
rno-miR-879-5p	MIMAT0005287	Fam199x	0	0	0	1
rno-miR-879-5p	MIMAT0005287	FAM203A	0	0	0	1
rno-miR-879-5p	MIMAT0005287	FAM203B	0	0	0	1
rno-miR-879-5p	MIMAT0005287	Fam206a	0	0	1	0
rno-miR-879-5p	MIMAT0005287	Fam20b	0	0	1	1
rno-miR-879-5p	MIMAT0005287	Fam210a	0	0	1	0
rno-miR-879-5p	MIMAT0005287	Fam213a	0	0	1	0
rno-miR-879-5p	MIMAT0005287	Fam212b	0	0	0	1
rno-miR-879-5p	MIMAT0005287	Fam213b	0	0	0	1
rno-miR-879-5p	MIMAT0005287	Fam214a	0	0	1	0
rno-miR-879-5p	MIMAT0005287	Fam214b	0	0	0	1
rno-miR-879-5p	MIMAT0005287	Fam216b	0	0	0	1
rno-miR-879-5p	MIMAT0005287	Fam217b	0	0	0	1
rno-miR-879-5p	MIMAT0005287	Fam219a	0	0	0	1
rno-miR-879-5p	MIMAT0005287	Fam219b	0	0	0	1
rno-miR-879-5p	MIMAT0005287	Fam220a	0	0	0	1
rno-miR-879-5p	MIMAT0005287	Fam222b	0	0	1	1
rno-miR-879-5p	MIMAT0005287	Fam227a	0	0	1	0
rno-miR-879-5p	MIMAT0005287	Fam32a	0	0	1	0
rno-miR-879-5p	MIMAT0005287	Fam26e	0	0	0	1
rno-miR-879-5p	MIMAT0005287	Fam3c	0	0	0	1
rno-miR-879-5p	MIMAT0005287	Fam43b	0	0	0	1
rno-miR-879-5p	MIMAT0005287	Fam46b	0	0	0	1
rno-miR-879-5p	MIMAT0005287	Fam46c	0	0	1	0
rno-miR-879-5p	MIMAT0005287	FAM47E-STBD1	0	0	0	1
rno-miR-879-5p	MIMAT0005287	Fam53b	0	0	1	1
rno-miR-879-5p	MIMAT0005287	Fam57a	0	0	1	0
rno-miR-879-5p	MIMAT0005287	Fam64a	0	0	1	1
rno-miR-879-5p	MIMAT0005287	Fam57b	0	0	1	0
rno-miR-879-5p	MIMAT0005287	Fam69a	0	0	1	1
rno-miR-879-5p	MIMAT0005287	Fam81a	0	0	0	1
rno-miR-879-5p	MIMAT0005287	Fam69c	0	0	0	1
rno-miR-879-5p	MIMAT0005287	Fam76b	0	0	1	0
rno-miR-879-5p	MIMAT0005287	Fam83d	0	0	1	1
rno-miR-879-5p	MIMAT0005287	Fam83f	0	0	1	1
rno-miR-879-5p	MIMAT0005287	Fam91a1	0	0	1	1
rno-miR-879-5p	MIMAT0005287	Fam83h	0	0	1	1
rno-miR-879-5p	MIMAT0005287	Fam89a	0	0	1	0
rno-miR-879-5p	MIMAT0005287	Fam89b	0	0	1	0
rno-miR-879-5p	MIMAT0005287	Fanca	0	0	0	1
rno-miR-879-5p	MIMAT0005287	Fancf	0	0	1	0
rno-miR-879-5p	MIMAT0005287	Fancd2os	0	0	1	0
rno-miR-879-5p	MIMAT0005287	Far2	0	0	0	1
rno-miR-879-5p	MIMAT0005287	Farp1	0	0	1	0
rno-miR-879-5p	MIMAT0005287	Farp2	0	0	1	1
rno-miR-879-5p	MIMAT0005287	Farsb	0	0	1	0
rno-miR-879-5p	MIMAT0005287	Fat2	0	0	1	1
rno-miR-879-5p	MIMAT0005287	Fasn	0	0	1	0
rno-miR-879-5p	MIMAT0005287	Fat3	0	0	0	1
rno-miR-879-5p	MIMAT0005287	Fblim1	0	0	0	1
rno-miR-879-5p	MIMAT0005287	Faxc	0	0	0	1
rno-miR-879-5p	MIMAT0005287	Fbn1	0	0	0	1
rno-miR-879-5p	MIMAT0005287	Fbrs	0	0	1	1
rno-miR-879-5p	MIMAT0005287	Fbrsl1	0	0	0	1
rno-miR-879-5p	MIMAT0005287	Fbxl17	0	0	0	1
rno-miR-879-5p	MIMAT0005287	Fbxl13	0	0	0	1
rno-miR-879-5p	MIMAT0005287	Fbxl18	0	0	0	1
rno-miR-879-5p	MIMAT0005287	Fbxl20	0	0	0	1
rno-miR-879-5p	MIMAT0005287	Fbxl2	0	0	0	1
rno-miR-879-5p	MIMAT0005287	Fbxl22	0	0	1	0
rno-miR-879-5p	MIMAT0005287	Fbxl3	0	0	1	0
rno-miR-879-5p	MIMAT0005287	Fbxl4	0	0	1	0
rno-miR-879-5p	MIMAT0005287	Fbxl7	0	0	1	1
rno-miR-879-5p	MIMAT0005287	Fbxl8	0	0	1	0
rno-miR-879-5p	MIMAT0005287	Fbxo17	0	0	1	0
rno-miR-879-5p	MIMAT0005287	Fbxo10	0	0	1	0
rno-miR-879-5p	MIMAT0005287	Fbxo18	0	0	1	0
rno-miR-879-5p	MIMAT0005287	Fbxo21	0	0	1	1
rno-miR-879-5p	MIMAT0005287	Fbxo25	0	0	1	0
rno-miR-879-5p	MIMAT0005287	Fbxo3	0	0	1	0
rno-miR-879-5p	MIMAT0005287	Fbxo28	0	0	0	1
rno-miR-879-5p	MIMAT0005287	Fbxo32	0	0	0	1
rno-miR-879-5p	MIMAT0005287	Fbxo33	0	0	1	0
rno-miR-879-5p	MIMAT0005287	Fbxo36	0	0	1	1
rno-miR-879-5p	MIMAT0005287	Fbxo40	0	0	0	1
rno-miR-879-5p	MIMAT0005287	Fbxo41	0	0	1	1
rno-miR-879-5p	MIMAT0005287	Fbxo4	0	0	1	0
rno-miR-879-5p	MIMAT0005287	Fbxo42	0	0	1	1
rno-miR-879-5p	MIMAT0005287	Fbxo5	0	0	1	0
rno-miR-879-5p	MIMAT0005287	Fbxo44	0	0	0	1
rno-miR-879-5p	MIMAT0005287	Fbxo47	0	0	0	1
rno-miR-879-5p	MIMAT0005287	Fbxo8	0	0	1	0
rno-miR-879-5p	MIMAT0005287	Fbxw11	0	0	1	1
rno-miR-879-5p	MIMAT0005287	Fbxw5	0	0	1	0
rno-miR-879-5p	MIMAT0005287	Fbxw8	0	0	1	0
rno-miR-879-5p	MIMAT0005287	Fbxw7	0	0	1	0
rno-miR-879-5p	MIMAT0005287	Fcer2	0	0	1	0
rno-miR-879-5p	MIMAT0005287	Fcgrt	0	0	1	0
rno-miR-879-5p	MIMAT0005287	Fchsd1	0	0	1	0
rno-miR-879-5p	MIMAT0005287	Fchsd2	0	0	1	0
rno-miR-879-5p	MIMAT0005287	Fech	0	0	1	1
rno-miR-879-5p	MIMAT0005287	Fem1a	0	0	1	1
rno-miR-879-5p	MIMAT0005287	Fer	0	0	0	1
rno-miR-879-5p	MIMAT0005287	Fem1b	0	0	0	1
rno-miR-879-5p	MIMAT0005287	Fem1c	0	0	1	0
rno-miR-879-5p	MIMAT0005287	Fermt1	0	0	1	1
rno-miR-879-5p	MIMAT0005287	Fert2	0	0	1	0
rno-miR-879-5p	MIMAT0005287	Fez1	0	0	1	1
rno-miR-879-5p	MIMAT0005287	Fev	0	0	1	1
rno-miR-879-5p	MIMAT0005287	Fgf1	0	0	0	1
rno-miR-879-5p	MIMAT0005287	Fgd5	0	0	1	0
rno-miR-879-5p	MIMAT0005287	Fgd6	0	0	0	1
rno-miR-879-5p	MIMAT0005287	Fgf12	0	0	0	1
rno-miR-879-5p	MIMAT0005287	Fgf23	0	0	0	1
rno-miR-879-5p	MIMAT0005287	Fgf7	0	0	0	1
rno-miR-879-5p	MIMAT0005287	Fgfr1op2	0	0	1	0
rno-miR-879-5p	MIMAT0005287	Fgfr3	0	0	1	1
rno-miR-879-5p	MIMAT0005287	Fgfr4	0	0	1	1
rno-miR-879-5p	MIMAT0005287	Fhl5	0	0	0	1
rno-miR-879-5p	MIMAT0005287	Fgfrl1	0	0	1	1
rno-miR-879-5p	MIMAT0005287	Fgl2	0	0	1	0
rno-miR-879-5p	MIMAT0005287	Fhl1	0	0	1	0
rno-miR-879-5p	MIMAT0005287	Fibcd1	0	0	1	1
rno-miR-879-5p	MIMAT0005287	Ficd	0	0	1	0
rno-miR-879-5p	MIMAT0005287	Fignl2	0	0	1	0
rno-miR-879-5p	MIMAT0005287	Fig4	0	0	0	1
rno-miR-879-5p	MIMAT0005287	Fis1	0	0	1	1
rno-miR-879-5p	MIMAT0005287	Fitm2	0	0	1	1
rno-miR-879-5p	MIMAT0005287	Fkbp15	0	0	1	1
rno-miR-879-5p	MIMAT0005287	Fiz1	0	0	1	1
rno-miR-879-5p	MIMAT0005287	Fjx1	0	0	1	0
rno-miR-879-5p	MIMAT0005287	Fkbp10	1	0	1	1
rno-miR-879-5p	MIMAT0005287	Fkbp9	0	0	1	0
rno-miR-879-5p	MIMAT0005287	Fkbp4	0	0	1	1
rno-miR-879-5p	MIMAT0005287	Fkbp6	0	0	1	0
rno-miR-879-5p	MIMAT0005287	Fkbp8	1	0	1	1
rno-miR-879-5p	MIMAT0005287	Fktn	0	0	1	0
rno-miR-879-5p	MIMAT0005287	Fkrp	0	0	1	1
rno-miR-879-5p	MIMAT0005287	Flcn	0	0	1	0
rno-miR-879-5p	MIMAT0005287	Flad1	0	0	1	0
rno-miR-879-5p	MIMAT0005287	FLJ20373	0	0	0	1
rno-miR-879-5p	MIMAT0005287	Flnb	0	0	1	0
rno-miR-879-5p	MIMAT0005287	Flot2	0	0	1	0
rno-miR-879-5p	MIMAT0005287	Flrt1	0	0	1	0
rno-miR-879-5p	MIMAT0005287	Flt1	0	0	1	1
rno-miR-879-5p	MIMAT0005287	Flt3	0	0	1	0
rno-miR-879-5p	MIMAT0005287	Flvcr2	0	0	1	0
rno-miR-879-5p	MIMAT0005287	Flt4	0	0	1	0
rno-miR-879-5p	MIMAT0005287	Fmn1	0	0	0	1
rno-miR-879-5p	MIMAT0005287	FMNL2	0	0	0	1
rno-miR-879-5p	MIMAT0005287	Fmnl3	0	0	1	1
rno-miR-879-5p	MIMAT0005287	Fmo2	0	0	0	1
rno-miR-879-5p	MIMAT0005287	Fmo9	0	0	1	0
rno-miR-879-5p	MIMAT0005287	Fmo4	0	0	1	0
rno-miR-879-5p	MIMAT0005287	Fmod	0	0	1	0
rno-miR-879-5p	MIMAT0005287	Fmr1	0	0	1	0
rno-miR-879-5p	MIMAT0005287	Fn1	0	0	1	0
rno-miR-879-5p	MIMAT0005287	Fnbp1l	0	0	0	1
rno-miR-879-5p	MIMAT0005287	Fnbp4	0	0	1	0
rno-miR-879-5p	MIMAT0005287	Fndc3a	0	0	1	1
rno-miR-879-5p	MIMAT0005287	Fndc5	0	0	1	1
rno-miR-879-5p	MIMAT0005287	Fnip2	0	0	0	1
rno-miR-879-5p	MIMAT0005287	Fndc7	0	0	1	0
rno-miR-879-5p	MIMAT0005287	Fndc8	0	0	1	0
rno-miR-879-5p	MIMAT0005287	Fntb	0	0	1	0
rno-miR-879-5p	MIMAT0005287	Focad	0	0	0	1
rno-miR-879-5p	MIMAT0005287	Folr1	0	0	1	0
rno-miR-879-5p	MIMAT0005287	Fosb	0	0	1	0
rno-miR-879-5p	MIMAT0005287	Fosl1	0	0	1	1
rno-miR-879-5p	MIMAT0005287	Fosl2	0	0	0	1
rno-miR-879-5p	MIMAT0005287	Foxi1	0	0	1	0
rno-miR-879-5p	MIMAT0005287	Foxf1	0	0	1	0
rno-miR-879-5p	MIMAT0005287	Foxj1	0	0	1	0
rno-miR-879-5p	MIMAT0005287	Foxj2	0	0	1	0
rno-miR-879-5p	MIMAT0005287	Foxk2	0	0	1	0
rno-miR-879-5p	MIMAT0005287	Foxl2	0	0	1	0
rno-miR-879-5p	MIMAT0005287	Foxm1	0	0	1	0
rno-miR-879-5p	MIMAT0005287	Foxn3	0	0	1	0
rno-miR-879-5p	MIMAT0005287	Foxo1	0	0	0	1
rno-miR-879-5p	MIMAT0005287	Foxo3	0	0	0	1
rno-miR-879-5p	MIMAT0005287	Foxo6	0	0	1	0
rno-miR-879-5p	MIMAT0005287	Foxp3	0	0	1	0
rno-miR-879-5p	MIMAT0005287	Foxr2	0	0	0	1
rno-miR-879-5p	MIMAT0005287	Foxred2	0	0	0	1
rno-miR-879-5p	MIMAT0005287	Fra10ac1	0	0	0	1
rno-miR-879-5p	MIMAT0005287	Frat2	0	0	0	1
rno-miR-879-5p	MIMAT0005287	Frk	0	0	1	1
rno-miR-879-5p	MIMAT0005287	Frmd3	0	0	1	0
rno-miR-879-5p	MIMAT0005287	Frmd5	0	0	0	1
rno-miR-879-5p	MIMAT0005287	Frmd4a	0	0	0	1
rno-miR-879-5p	MIMAT0005287	Frmpd1	0	0	1	0
rno-miR-879-5p	MIMAT0005287	Frmpd3	0	0	0	1
rno-miR-879-5p	MIMAT0005287	Frmpd4	0	0	0	1
rno-miR-879-5p	MIMAT0005287	Frs2	0	0	1	0
rno-miR-879-5p	MIMAT0005287	Fsd1	0	0	0	1
rno-miR-879-5p	MIMAT0005287	Fstl4	0	0	0	1
rno-miR-879-5p	MIMAT0005287	Ftl	0	0	1	0
rno-miR-879-5p	MIMAT0005287	Fto	0	0	1	1
rno-miR-879-5p	MIMAT0005287	Ftsj2	0	0	1	0
rno-miR-879-5p	MIMAT0005287	Fuca2	0	0	1	0
rno-miR-879-5p	MIMAT0005287	Ftsj3	0	0	1	0
rno-miR-879-5p	MIMAT0005287	Fuk	0	0	1	0
rno-miR-879-5p	MIMAT0005287	Fundc1	0	0	1	0
rno-miR-879-5p	MIMAT0005287	Fundc2	0	0	1	0
rno-miR-879-5p	MIMAT0005287	Fuom	0	0	1	0
rno-miR-879-5p	MIMAT0005287	Furin	0	0	1	1
rno-miR-879-5p	MIMAT0005287	Fut10	0	0	0	1
rno-miR-879-5p	MIMAT0005287	Fut4	0	0	0	1
rno-miR-879-5p	MIMAT0005287	Fut1	0	0	1	0
rno-miR-879-5p	MIMAT0005287	Fut7	0	0	1	1
rno-miR-879-5p	MIMAT0005287	Fxr2	0	0	1	0
rno-miR-879-5p	MIMAT0005287	Fxyd6	0	0	1	0
rno-miR-879-5p	MIMAT0005287	Fxyd3	0	0	1	1
rno-miR-879-5p	MIMAT0005287	Fyco1	0	0	1	1
rno-miR-879-5p	MIMAT0005287	Fyb	0	0	0	1
rno-miR-879-5p	MIMAT0005287	Fyttd1	0	0	1	0
rno-miR-879-5p	MIMAT0005287	Fzd1	0	0	1	0
rno-miR-879-5p	MIMAT0005287	Fzd10	0	0	0	1
rno-miR-879-5p	MIMAT0005287	Fzd2	0	0	0	1
rno-miR-879-5p	MIMAT0005287	Fzd5	0	0	0	1
rno-miR-879-5p	MIMAT0005287	Fzd6	0	0	1	1
rno-miR-879-5p	MIMAT0005287	Fzd8	0	0	1	1
rno-miR-879-5p	MIMAT0005287	Gab2	0	0	0	1
rno-miR-879-5p	MIMAT0005287	G3bp1	0	0	1	1
rno-miR-879-5p	MIMAT0005287	G6pc	0	0	1	1
rno-miR-879-5p	MIMAT0005287	G6pc2	0	0	0	1
rno-miR-879-5p	MIMAT0005287	G6pd	0	0	1	0
rno-miR-879-5p	MIMAT0005287	Gabarapl1	0	0	1	1
rno-miR-879-5p	MIMAT0005287	Gabarapl2	0	0	1	1
rno-miR-879-5p	MIMAT0005287	Gabrb1	0	0	0	1
rno-miR-879-5p	MIMAT0005287	Gabbr1	0	0	1	1
rno-miR-879-5p	MIMAT0005287	Gabbr2	0	0	1	0
rno-miR-879-5p	MIMAT0005287	Gabra4	0	0	0	1
rno-miR-879-5p	MIMAT0005287	Gabrb2	0	0	0	1
rno-miR-879-5p	MIMAT0005287	Gabrb3	0	0	0	1
rno-miR-879-5p	MIMAT0005287	Gabrr1	0	0	1	1
rno-miR-879-5p	MIMAT0005287	Gad1	0	0	1	1
rno-miR-879-5p	MIMAT0005287	Gadd45g	0	0	0	1
rno-miR-879-5p	MIMAT0005287	Gad2	0	0	0	1
rno-miR-879-5p	MIMAT0005287	Gadd45b	0	0	1	0
rno-miR-879-5p	MIMAT0005287	Gadl1	0	0	1	0
rno-miR-879-5p	MIMAT0005287	Gal3st1	0	0	1	0
rno-miR-879-5p	MIMAT0005287	Gal3st4	1	0	1	0
rno-miR-879-5p	MIMAT0005287	Gale	0	0	1	1
rno-miR-879-5p	MIMAT0005287	Galk2	0	0	0	1
rno-miR-879-5p	MIMAT0005287	Galnt13	0	0	1	1
rno-miR-879-5p	MIMAT0005287	Galm	0	0	1	1
rno-miR-879-5p	MIMAT0005287	Galnt4	0	0	1	0
rno-miR-879-5p	MIMAT0005287	Galnt15	0	0	0	1
rno-miR-879-5p	MIMAT0005287	Galnt2	0	0	1	1
rno-miR-879-5p	MIMAT0005287	Galr1	0	0	1	0
rno-miR-879-5p	MIMAT0005287	Galnt6	0	0	1	1
rno-miR-879-5p	MIMAT0005287	Gamt	0	0	1	0
rno-miR-879-5p	MIMAT0005287	Galt	0	0	0	1
rno-miR-879-5p	MIMAT0005287	Gan	0	0	1	0
rno-miR-879-5p	MIMAT0005287	Ganc	0	0	1	0
rno-miR-879-5p	MIMAT0005287	Gapvd1	0	0	1	1
rno-miR-879-5p	MIMAT0005287	Gas2l2	0	0	1	0
rno-miR-879-5p	MIMAT0005287	Gata5	0	0	1	0
rno-miR-879-5p	MIMAT0005287	Gas7	0	0	1	0
rno-miR-879-5p	MIMAT0005287	Gata6	0	0	0	1
rno-miR-879-5p	MIMAT0005287	Gatad1	0	0	1	0
rno-miR-879-5p	MIMAT0005287	Gatad2a	0	0	1	0
rno-miR-879-5p	MIMAT0005287	Gatad2b	0	0	0	1
rno-miR-879-5p	MIMAT0005287	Gatc	0	0	1	1
rno-miR-879-5p	MIMAT0005287	Gatm	0	0	1	1
rno-miR-879-5p	MIMAT0005287	Gba2	0	0	1	0
rno-miR-879-5p	MIMAT0005287	GATS	0	0	0	1
rno-miR-879-5p	MIMAT0005287	Gatsl2	0	0	1	0
rno-miR-879-5p	MIMAT0005287	Gbe1	0	0	1	0
rno-miR-879-5p	MIMAT0005287	Gbf1	0	0	1	0
rno-miR-879-5p	MIMAT0005287	Gbp5	0	0	1	0
rno-miR-879-5p	MIMAT0005287	Gbx2	0	0	0	1
rno-miR-879-5p	MIMAT0005287	Gcc2	0	0	1	0
rno-miR-879-5p	MIMAT0005287	Gchfr	0	0	1	1
rno-miR-879-5p	MIMAT0005287	Gck	0	0	1	0
rno-miR-879-5p	MIMAT0005287	Gcm2	0	0	1	0
rno-miR-879-5p	MIMAT0005287	Gclm	0	0	0	1
rno-miR-879-5p	MIMAT0005287	Gcnt1	0	0	1	1
rno-miR-879-5p	MIMAT0005287	GCNT4	0	0	0	1
rno-miR-879-5p	MIMAT0005287	Gdap1l1	0	0	0	1
rno-miR-879-5p	MIMAT0005287	Gda	0	0	0	1
rno-miR-879-5p	MIMAT0005287	Gdf11	0	0	0	1
rno-miR-879-5p	MIMAT0005287	Gdi2	0	0	1	1
rno-miR-879-5p	MIMAT0005287	Gdpd1	0	0	1	1
rno-miR-879-5p	MIMAT0005287	Gfi1b	0	0	1	0
rno-miR-879-5p	MIMAT0005287	Gdpd5	0	0	1	1
rno-miR-879-5p	MIMAT0005287	Gem	0	0	1	1
rno-miR-879-5p	MIMAT0005287	Gemin8	0	0	0	1
rno-miR-879-5p	MIMAT0005287	Gen1	0	0	1	0
rno-miR-879-5p	MIMAT0005287	Gfra1	0	0	0	1
rno-miR-879-5p	MIMAT0005287	Gfra2	0	0	1	1
rno-miR-879-5p	MIMAT0005287	Gga2	0	0	1	0
rno-miR-879-5p	MIMAT0005287	Ggcx	0	0	1	0
rno-miR-879-5p	MIMAT0005287	Gga3	0	0	1	0
rno-miR-879-5p	MIMAT0005287	Ghdc	0	0	1	1
rno-miR-879-5p	MIMAT0005287	Ghitm	0	0	0	1
rno-miR-879-5p	MIMAT0005287	Gigyf2	0	0	0	1
rno-miR-879-5p	MIMAT0005287	Ghr	0	0	0	1
rno-miR-879-5p	MIMAT0005287	Gimap6	0	0	0	1
rno-miR-879-5p	MIMAT0005287	Gins1	0	0	1	0
rno-miR-879-5p	MIMAT0005287	Gins2	0	0	1	0
rno-miR-879-5p	MIMAT0005287	Gins4	0	0	0	1
rno-miR-879-5p	MIMAT0005287	Giot1	0	0	1	0
rno-miR-879-5p	MIMAT0005287	Gipr	0	0	1	1
rno-miR-879-5p	MIMAT0005287	Git1	0	0	1	1
rno-miR-879-5p	MIMAT0005287	Gjb4	0	0	0	1
rno-miR-879-5p	MIMAT0005287	Gja4	0	0	1	0
rno-miR-879-5p	MIMAT0005287	Gjb2	0	0	1	1
rno-miR-879-5p	MIMAT0005287	Gkn3	0	0	1	0
rno-miR-879-5p	MIMAT0005287	Gk5	0	0	0	1
rno-miR-879-5p	MIMAT0005287	Glb1l2	0	0	1	1
rno-miR-879-5p	MIMAT0005287	Glcci1	0	0	0	1
rno-miR-879-5p	MIMAT0005287	Gle1	0	0	0	1
rno-miR-879-5p	MIMAT0005287	Glce	0	0	1	1
rno-miR-879-5p	MIMAT0005287	Glis2	0	0	1	0
rno-miR-879-5p	MIMAT0005287	Glg1	0	0	1	1
rno-miR-879-5p	MIMAT0005287	Glrb	0	0	0	1
rno-miR-879-5p	MIMAT0005287	Glra2	0	0	1	1
rno-miR-879-5p	MIMAT0005287	Glrx5	1	0	1	1
rno-miR-879-5p	MIMAT0005287	Glrx2	0	0	1	0
rno-miR-879-5p	MIMAT0005287	Gls	0	0	1	0
rno-miR-879-5p	MIMAT0005287	Gltscr1	0	0	1	0
rno-miR-879-5p	MIMAT0005287	Gls2	0	0	1	0
rno-miR-879-5p	MIMAT0005287	Gltscr1l	0	0	1	1
rno-miR-879-5p	MIMAT0005287	Glud1	0	0	1	0
rno-miR-879-5p	MIMAT0005287	Gm2a	0	0	1	1
rno-miR-879-5p	MIMAT0005287	Glyctk	0	0	0	1
rno-miR-879-5p	MIMAT0005287	Gmds	0	0	1	1
rno-miR-879-5p	MIMAT0005287	Gmpr	0	0	1	1
rno-miR-879-5p	MIMAT0005287	Gmip	0	0	1	0
rno-miR-879-5p	MIMAT0005287	Gmppb	0	0	0	1
rno-miR-879-5p	MIMAT0005287	Gna12	0	0	1	1
rno-miR-879-5p	MIMAT0005287	Gnal	0	0	1	1
rno-miR-879-5p	MIMAT0005287	Gnai2	0	0	1	0
rno-miR-879-5p	MIMAT0005287	Gnai3	0	0	0	1
rno-miR-879-5p	MIMAT0005287	Gnaq	0	0	0	1
rno-miR-879-5p	MIMAT0005287	Gnat2	0	0	1	0
rno-miR-879-5p	MIMAT0005287	Gnat1	0	0	1	1
rno-miR-879-5p	MIMAT0005287	Gnb2	0	0	1	1
rno-miR-879-5p	MIMAT0005287	Gnaz	0	0	1	1
rno-miR-879-5p	MIMAT0005287	Gng2	0	0	1	0
rno-miR-879-5p	MIMAT0005287	Gng11	0	0	1	0
rno-miR-879-5p	MIMAT0005287	Gng12	0	0	0	1
rno-miR-879-5p	MIMAT0005287	Gng3	0	0	1	1
rno-miR-879-5p	MIMAT0005287	Gng7	0	0	1	0
rno-miR-879-5p	MIMAT0005287	Gnl3l	0	0	0	1
rno-miR-879-5p	MIMAT0005287	Gnl1	0	0	0	1
rno-miR-879-5p	MIMAT0005287	Gnpda1	0	0	1	0
rno-miR-879-5p	MIMAT0005287	Gnptg	0	0	0	1
rno-miR-879-5p	MIMAT0005287	Gnrhr	0	0	1	1
rno-miR-879-5p	MIMAT0005287	Golga2	0	0	1	0
rno-miR-879-5p	MIMAT0005287	Golga7b	0	0	1	1
rno-miR-879-5p	MIMAT0005287	Golga7	0	0	1	0
rno-miR-879-5p	MIMAT0005287	Golgb1	0	0	0	1
rno-miR-879-5p	MIMAT0005287	Gorasp1	0	0	1	1
rno-miR-879-5p	MIMAT0005287	Gon4l	0	0	1	0
rno-miR-879-5p	MIMAT0005287	Gosr2	0	0	1	1
rno-miR-879-5p	MIMAT0005287	Gpalpp1	0	0	0	1
rno-miR-879-5p	MIMAT0005287	Got2	0	0	1	1
rno-miR-879-5p	MIMAT0005287	Gpa33	0	0	0	1
rno-miR-879-5p	MIMAT0005287	Gpaa1	0	0	1	1
rno-miR-879-5p	MIMAT0005287	Gpcpd1	0	0	1	1
rno-miR-879-5p	MIMAT0005287	Gpc1	0	0	1	1
rno-miR-879-5p	MIMAT0005287	Gpihbp1	1	0	1	1
rno-miR-879-5p	MIMAT0005287	Gpd1	0	0	1	1
rno-miR-879-5p	MIMAT0005287	Gphn	0	0	1	0
rno-miR-879-5p	MIMAT0005287	Gpi	0	0	1	0
rno-miR-879-5p	MIMAT0005287	Gpn1	0	0	0	1
rno-miR-879-5p	MIMAT0005287	Gpr107	0	0	1	1
rno-miR-879-5p	MIMAT0005287	Gpr1	0	0	0	1
rno-miR-879-5p	MIMAT0005287	Gpr108	0	0	1	0
rno-miR-879-5p	MIMAT0005287	Gpr135	0	0	0	1
rno-miR-879-5p	MIMAT0005287	GPR125	0	0	0	1
rno-miR-879-5p	MIMAT0005287	Gpr137c	0	0	0	1
rno-miR-879-5p	MIMAT0005287	Gpr149	0	0	1	0
rno-miR-879-5p	MIMAT0005287	Gpr15	0	0	1	1
rno-miR-879-5p	MIMAT0005287	Gpr155	1	0	1	1
rno-miR-879-5p	MIMAT0005287	Gpr158	0	0	1	0
rno-miR-879-5p	MIMAT0005287	Gpr156	0	0	0	1
rno-miR-879-5p	MIMAT0005287	Gpr157	0	0	1	1
rno-miR-879-5p	MIMAT0005287	Gpr180	0	0	1	1
rno-miR-879-5p	MIMAT0005287	Gpr161	0	0	0	1
rno-miR-879-5p	MIMAT0005287	Gpr25	0	0	0	1
rno-miR-879-5p	MIMAT0005287	Gpr45	0	0	1	0
rno-miR-879-5p	MIMAT0005287	Gpr37l1	0	0	0	1
rno-miR-879-5p	MIMAT0005287	Gpr50	0	0	0	1
rno-miR-879-5p	MIMAT0005287	Gpr55	0	0	0	1
rno-miR-879-5p	MIMAT0005287	Gpr56	0	0	1	0
rno-miR-879-5p	MIMAT0005287	Gpr64	0	0	1	0
rno-miR-879-5p	MIMAT0005287	Gpr75	0	0	1	0
rno-miR-879-5p	MIMAT0005287	Gpr85	0	0	0	1
rno-miR-879-5p	MIMAT0005287	Gpr88	0	0	1	0
rno-miR-879-5p	MIMAT0005287	GPR89A	0	0	0	1
rno-miR-879-5p	MIMAT0005287	Gpr89b	0	0	1	1
rno-miR-879-5p	MIMAT0005287	GPR89C	0	0	0	1
rno-miR-879-5p	MIMAT0005287	Gprc5a	0	0	1	1
rno-miR-879-5p	MIMAT0005287	GPR98	0	0	0	1
rno-miR-879-5p	MIMAT0005287	Gprc5c	0	0	1	1
rno-miR-879-5p	MIMAT0005287	Gprin3	0	0	0	1
rno-miR-879-5p	MIMAT0005287	Gprc5d	0	0	1	0
rno-miR-879-5p	MIMAT0005287	Gprin1	0	0	0	1
rno-miR-879-5p	MIMAT0005287	Gpsm1	0	0	1	1
rno-miR-879-5p	MIMAT0005287	Gpx6	0	0	1	0
rno-miR-879-5p	MIMAT0005287	Grap2	0	0	1	1
rno-miR-879-5p	MIMAT0005287	Gramd3	0	0	1	0
rno-miR-879-5p	MIMAT0005287	Grb10	0	0	1	0
rno-miR-879-5p	MIMAT0005287	Grem1	0	0	1	0
rno-miR-879-5p	MIMAT0005287	Grb2	0	0	1	0
rno-miR-879-5p	MIMAT0005287	Grem2	0	0	1	1
rno-miR-879-5p	MIMAT0005287	Grhl2	0	0	1	0
rno-miR-879-5p	MIMAT0005287	Grin1	0	0	1	0
rno-miR-879-5p	MIMAT0005287	Grhl3	0	0	1	0
rno-miR-879-5p	MIMAT0005287	Grin2a	0	0	0	1
rno-miR-879-5p	MIMAT0005287	Grin2b	0	0	0	1
rno-miR-879-5p	MIMAT0005287	Grina	0	0	0	1
rno-miR-879-5p	MIMAT0005287	Grip2	0	0	1	0
rno-miR-879-5p	MIMAT0005287	Grk5	0	0	0	1
rno-miR-879-5p	MIMAT0005287	Grk6	0	0	0	1
rno-miR-879-5p	MIMAT0005287	Grm1	0	0	1	0
rno-miR-879-5p	MIMAT0005287	Grm2	0	0	1	0
rno-miR-879-5p	MIMAT0005287	Grm4	0	0	0	1
rno-miR-879-5p	MIMAT0005287	Grm7	0	0	0	1
rno-miR-879-5p	MIMAT0005287	Grm8	0	0	0	1
rno-miR-879-5p	MIMAT0005287	Grpel2	0	0	1	0
rno-miR-879-5p	MIMAT0005287	Grpr	0	0	0	1
rno-miR-879-5p	MIMAT0005287	Grsf1	1	0	1	1
rno-miR-879-5p	MIMAT0005287	Grwd1	0	0	1	1
rno-miR-879-5p	MIMAT0005287	Gsdma	0	0	1	1
rno-miR-879-5p	MIMAT0005287	Grxcr1	0	0	1	1
rno-miR-879-5p	MIMAT0005287	Grxcr2	0	0	1	0
rno-miR-879-5p	MIMAT0005287	Gsc2	0	0	1	0
rno-miR-879-5p	MIMAT0005287	Gsdmd	0	0	1	0
rno-miR-879-5p	MIMAT0005287	Gsk3a	0	0	1	0
rno-miR-879-5p	MIMAT0005287	Gsg2	0	0	1	1
rno-miR-879-5p	MIMAT0005287	Gsr	0	0	1	0
rno-miR-879-5p	MIMAT0005287	Gspt1	0	0	0	1
rno-miR-879-5p	MIMAT0005287	Gsta5	0	0	1	0
rno-miR-879-5p	MIMAT0005287	Gstcd	0	0	1	0
rno-miR-879-5p	MIMAT0005287	Gstm1	0	0	0	1
rno-miR-879-5p	MIMAT0005287	GSTM5	0	0	0	1
rno-miR-879-5p	MIMAT0005287	Gstm6	0	0	1	0
rno-miR-879-5p	MIMAT0005287	Gsto2	0	0	0	1
rno-miR-879-5p	MIMAT0005287	Gstt3	0	0	1	0
rno-miR-879-5p	MIMAT0005287	Gsx1	0	0	0	1
[truncated: 4,014 more rows]
