# Supplementary material for: Characteristics of phosgene aspiration lung injury analyzed based on transcriptomics and proteomics
Source: Front Genet. 2024 May 17;15:1393665. doi: 10.3389/fgene.2024.1393665 (PMC11140124; doi:10.3389/fgene.2024.1393665)
Supplement: Supplementary file 1 [file Presentation1.zip › Data/microRN/miR_target/Control--Treatment/result/rno-miR-9a-5p/rno-miR-9a-5p.candidategene.xls]

miRNA	ID	Gene	miRDB	miRTarBase	miRWalk	TargetScan
rno-miR-9a-5p	MIMAT0000781	Aatk	1	0	1	1
rno-miR-9a-5p	MIMAT0000781	Acot7	1	0	1	1
rno-miR-9a-5p	MIMAT0000781	Actr1a	1	0	1	1
rno-miR-9a-5p	MIMAT0000781	Adal	1	0	1	1
rno-miR-9a-5p	MIMAT0000781	Adamts3	1	0	1	1
rno-miR-9a-5p	MIMAT0000781	Adamts9	1	0	1	1
rno-miR-9a-5p	MIMAT0000781	Adcy5	1	0	1	1
rno-miR-9a-5p	MIMAT0000781	Agfg1	1	0	1	1
rno-miR-9a-5p	MIMAT0000781	Agfg2	1	0	1	1
rno-miR-9a-5p	MIMAT0000781	Akr1b1	1	0	1	1
rno-miR-9a-5p	MIMAT0000781	Alg9	1	0	1	1
rno-miR-9a-5p	MIMAT0000781	Ambra1	1	0	1	1
rno-miR-9a-5p	MIMAT0000781	Amotl2	1	0	1	1
rno-miR-9a-5p	MIMAT0000781	Angpt2	1	0	1	1
rno-miR-9a-5p	MIMAT0000781	Ankrd12	1	0	1	1
rno-miR-9a-5p	MIMAT0000781	Ankrd13a	1	0	1	1
rno-miR-9a-5p	MIMAT0000781	Ankrd29	1	0	1	1
rno-miR-9a-5p	MIMAT0000781	Ankrd40	1	0	1	1
rno-miR-9a-5p	MIMAT0000781	Ano1	1	0	1	1
rno-miR-9a-5p	MIMAT0000781	Ano6	1	0	1	1
rno-miR-9a-5p	MIMAT0000781	Ap1s2	1	0	1	1
rno-miR-9a-5p	MIMAT0000781	Ap3b1	1	0	1	1
rno-miR-9a-5p	MIMAT0000781	Arcn1	1	0	1	1
rno-miR-9a-5p	MIMAT0000781	Arfip2	1	0	1	1
rno-miR-9a-5p	MIMAT0000781	Arhgap24	1	0	1	1
rno-miR-9a-5p	MIMAT0000781	Arhgdia	1	0	1	1
rno-miR-9a-5p	MIMAT0000781	Arid1a	1	0	1	1
rno-miR-9a-5p	MIMAT0000781	Arid3b	1	0	1	1
rno-miR-9a-5p	MIMAT0000781	Armcx2	1	0	1	1
rno-miR-9a-5p	MIMAT0000781	Arpc1a	1	0	1	1
rno-miR-9a-5p	MIMAT0000781	Ash2l	1	0	1	1
rno-miR-9a-5p	MIMAT0000781	Asic1	1	0	1	1
rno-miR-9a-5p	MIMAT0000781	Atg14	1	0	1	1
rno-miR-9a-5p	MIMAT0000781	Atg4c	1	0	1	1
rno-miR-9a-5p	MIMAT0000781	Atl2	1	0	1	1
rno-miR-9a-5p	MIMAT0000781	Atp11a	1	0	1	1
rno-miR-9a-5p	MIMAT0000781	Auh	1	0	1	1
rno-miR-9a-5p	MIMAT0000781	B3galnt2	1	0	1	1
rno-miR-9a-5p	MIMAT0000781	B4galt6	1	0	1	1
rno-miR-9a-5p	MIMAT0000781	Bag4	1	0	1	1
rno-miR-9a-5p	MIMAT0000781	Bcat2	1	0	1	1
rno-miR-9a-5p	MIMAT0000781	Bcl6	1	0	1	1
rno-miR-9a-5p	MIMAT0000781	Bicc1	1	0	1	1
rno-miR-9a-5p	MIMAT0000781	Blmh	1	0	1	1
rno-miR-9a-5p	MIMAT0000781	Bmper	1	0	1	1
rno-miR-9a-5p	MIMAT0000781	Btbd10	1	0	1	1
rno-miR-9a-5p	MIMAT0000781	Btbd7	1	0	1	1
rno-miR-9a-5p	MIMAT0000781	Cacnb2	1	0	1	1
rno-miR-9a-5p	MIMAT0000781	Calb2	1	0	1	1
rno-miR-9a-5p	MIMAT0000781	Capza1	1	0	1	1
rno-miR-9a-5p	MIMAT0000781	Cbln4	1	0	1	1
rno-miR-9a-5p	MIMAT0000781	Cbx6	1	0	1	1
rno-miR-9a-5p	MIMAT0000781	Cbx7	1	0	1	1
rno-miR-9a-5p	MIMAT0000781	Cc2d1a	1	0	1	1
rno-miR-9a-5p	MIMAT0000781	Cc2d1b	1	0	1	1
rno-miR-9a-5p	MIMAT0000781	Ccdc43	1	0	1	1
rno-miR-9a-5p	MIMAT0000781	Ccne1	1	0	1	1
rno-miR-9a-5p	MIMAT0000781	Ccne2	1	0	1	1
rno-miR-9a-5p	MIMAT0000781	Ccng1	1	0	1	1
rno-miR-9a-5p	MIMAT0000781	Ccni	1	0	1	1
rno-miR-9a-5p	MIMAT0000781	Ccnt2	1	0	1	1
rno-miR-9a-5p	MIMAT0000781	Cdc25a	1	0	1	1
rno-miR-9a-5p	MIMAT0000781	Chmp1b	1	0	1	1
rno-miR-9a-5p	MIMAT0000781	Chst14	1	0	1	1
rno-miR-9a-5p	MIMAT0000781	Chst9	1	0	1	1
rno-miR-9a-5p	MIMAT0000781	Clvs1	1	0	1	1
rno-miR-9a-5p	MIMAT0000781	Cnnm2	1	0	1	1
rno-miR-9a-5p	MIMAT0000781	Cnot7	1	0	1	1
rno-miR-9a-5p	MIMAT0000781	Cntn3	1	0	1	1
rno-miR-9a-5p	MIMAT0000781	Cog3	1	0	1	1
rno-miR-9a-5p	MIMAT0000781	Col9a1	1	0	1	1
rno-miR-9a-5p	MIMAT0000781	Colec12	1	0	1	1
rno-miR-9a-5p	MIMAT0000781	Cpsf6	1	0	1	1
rno-miR-9a-5p	MIMAT0000781	Cpvl	1	0	1	1
rno-miR-9a-5p	MIMAT0000781	Creb3l2	1	0	1	1
rno-miR-9a-5p	MIMAT0000781	Crim1	1	0	1	1
rno-miR-9a-5p	MIMAT0000781	Cthrc1	1	0	1	1
rno-miR-9a-5p	MIMAT0000781	Cyp2u1	1	0	1	1
rno-miR-9a-5p	MIMAT0000781	Dbnl	1	0	1	1
rno-miR-9a-5p	MIMAT0000781	Dbt	1	0	1	1
rno-miR-9a-5p	MIMAT0000781	Dcun1d4	1	0	1	1
rno-miR-9a-5p	MIMAT0000781	Dennd1a	1	0	1	1
rno-miR-9a-5p	MIMAT0000781	Dgkb	1	0	1	1
rno-miR-9a-5p	MIMAT0000781	Diaph1	1	0	1	1
rno-miR-9a-5p	MIMAT0000781	Dixdc1	1	0	1	1
rno-miR-9a-5p	MIMAT0000781	Dkk2	1	0	1	1
rno-miR-9a-5p	MIMAT0000781	Dlx3	1	0	1	1
rno-miR-9a-5p	MIMAT0000781	Dnajb1	1	0	1	1
rno-miR-9a-5p	MIMAT0000781	Dnajc14	1	0	1	1
rno-miR-9a-5p	MIMAT0000781	Dnajc8	1	0	1	1
rno-miR-9a-5p	MIMAT0000781	Dolpp1	1	0	1	1
rno-miR-9a-5p	MIMAT0000781	Drd2	1	0	1	1
rno-miR-9a-5p	MIMAT0000781	Dse	1	0	1	1
rno-miR-9a-5p	MIMAT0000781	Dtd1	1	0	1	1
rno-miR-9a-5p	MIMAT0000781	Dyrk1b	1	0	1	1
rno-miR-9a-5p	MIMAT0000781	Efemp1	1	0	1	1
rno-miR-9a-5p	MIMAT0000781	Efna1	1	0	1	1
rno-miR-9a-5p	MIMAT0000781	Egln3	1	0	1	1
rno-miR-9a-5p	MIMAT0000781	Ehd4	1	0	1	1
rno-miR-9a-5p	MIMAT0000781	Elavl1	1	0	1	1
rno-miR-9a-5p	MIMAT0000781	Elmod2	1	0	1	1
rno-miR-9a-5p	MIMAT0000781	Elovl4	1	0	1	1
rno-miR-9a-5p	MIMAT0000781	Emb	1	0	1	1
rno-miR-9a-5p	MIMAT0000781	Enpep	1	0	1	1
rno-miR-9a-5p	MIMAT0000781	Erg	1	0	1	1
rno-miR-9a-5p	MIMAT0000781	Esyt1	1	0	1	1
rno-miR-9a-5p	MIMAT0000781	Ets1	1	0	1	1
rno-miR-9a-5p	MIMAT0000781	Exoc6b	1	0	1	1
rno-miR-9a-5p	MIMAT0000781	Ezh1	1	0	1	1
rno-miR-9a-5p	MIMAT0000781	Fam107b	1	0	1	1
rno-miR-9a-5p	MIMAT0000781	Fam117b	1	0	1	1
rno-miR-9a-5p	MIMAT0000781	Fam118a	1	0	1	1
rno-miR-9a-5p	MIMAT0000781	Fam149b1	1	0	1	1
rno-miR-9a-5p	MIMAT0000781	Fam167a	1	0	1	1
rno-miR-9a-5p	MIMAT0000781	Fam19a4	1	0	1	1
rno-miR-9a-5p	MIMAT0000781	Fam19a5	1	0	1	1
rno-miR-9a-5p	MIMAT0000781	Fam83b	1	0	1	1
rno-miR-9a-5p	MIMAT0000781	Fam8a1	1	0	1	1
rno-miR-9a-5p	MIMAT0000781	Fbxl3	1	0	1	1
rno-miR-9a-5p	MIMAT0000781	Fbxo5	1	0	1	1
rno-miR-9a-5p	MIMAT0000781	Fbxw2	1	0	1	1
rno-miR-9a-5p	MIMAT0000781	Fcer1g	1	0	1	1
rno-miR-9a-5p	MIMAT0000781	Fgf16	0	1	0	0
rno-miR-9a-5p	MIMAT0000781	Fmr1	1	0	1	1
rno-miR-9a-5p	MIMAT0000781	Foxg1	1	0	1	1
rno-miR-9a-5p	MIMAT0000781	Foxp4	1	0	1	1
rno-miR-9a-5p	MIMAT0000781	Frmd6	1	0	1	1
rno-miR-9a-5p	MIMAT0000781	Fstl1	1	0	1	1
rno-miR-9a-5p	MIMAT0000781	Fundc1	1	0	1	1
rno-miR-9a-5p	MIMAT0000781	Furin	1	0	1	1
rno-miR-9a-5p	MIMAT0000781	Fyttd1	1	0	1	1
rno-miR-9a-5p	MIMAT0000781	Fyco1	1	0	1	1
rno-miR-9a-5p	MIMAT0000781	Fzd8	1	0	1	1
rno-miR-9a-5p	MIMAT0000781	Gad1	1	0	1	1
rno-miR-9a-5p	MIMAT0000781	Galnt3	1	0	1	1
rno-miR-9a-5p	MIMAT0000781	Gls	1	0	1	1
rno-miR-9a-5p	MIMAT0000781	Gmeb2	1	0	1	1
rno-miR-9a-5p	MIMAT0000781	Gnpnat1	1	0	1	1
rno-miR-9a-5p	MIMAT0000781	Got1	1	0	1	1
rno-miR-9a-5p	MIMAT0000781	Gpr174	1	0	1	1
rno-miR-9a-5p	MIMAT0000781	Grpr	1	0	1	1
rno-miR-9a-5p	MIMAT0000781	Grwd1	1	0	1	1
rno-miR-9a-5p	MIMAT0000781	Gtpbp4	1	0	1	1
rno-miR-9a-5p	MIMAT0000781	Gzf1	1	0	1	1
rno-miR-9a-5p	MIMAT0000781	H6pd	1	0	1	1
rno-miR-9a-5p	MIMAT0000781	Hapln4	1	0	1	1
rno-miR-9a-5p	MIMAT0000781	Hes1	1	0	1	1
rno-miR-9a-5p	MIMAT0000781	Hipk1	1	0	1	1
rno-miR-9a-5p	MIMAT0000781	Hk3	1	0	1	1
rno-miR-9a-5p	MIMAT0000781	Hmg20a	1	0	1	1
rno-miR-9a-5p	MIMAT0000781	Hoxd1	1	0	1	1
rno-miR-9a-5p	MIMAT0000781	Idh3a	1	0	1	1
rno-miR-9a-5p	MIMAT0000781	Ift80	1	0	1	1
rno-miR-9a-5p	MIMAT0000781	Igf2	1	0	1	1
rno-miR-9a-5p	MIMAT0000781	Ikzf5	1	0	1	1
rno-miR-9a-5p	MIMAT0000781	Il10rb	1	0	1	1
rno-miR-9a-5p	MIMAT0000781	Il1f10	1	0	1	1
rno-miR-9a-5p	MIMAT0000781	Inhbb	1	0	1	1
rno-miR-9a-5p	MIMAT0000781	Ipo4	1	0	1	1
rno-miR-9a-5p	MIMAT0000781	Ist1	1	0	1	1
rno-miR-9a-5p	MIMAT0000781	Itm2b	1	0	1	1
rno-miR-9a-5p	MIMAT0000781	Itm2c	1	0	1	1
rno-miR-9a-5p	MIMAT0000781	Itpkc	1	0	1	1
rno-miR-9a-5p	MIMAT0000781	Kansl3	1	0	1	1
rno-miR-9a-5p	MIMAT0000781	Kcna2	1	0	1	1
rno-miR-9a-5p	MIMAT0000781	Kcne3	1	0	1	1
rno-miR-9a-5p	MIMAT0000781	Kcnj14	1	0	1	1
rno-miR-9a-5p	MIMAT0000781	Kif13a	1	0	1	1
rno-miR-9a-5p	MIMAT0000781	Kif1c	1	0	1	1
rno-miR-9a-5p	MIMAT0000781	Kitlg	1	0	1	1
rno-miR-9a-5p	MIMAT0000781	Klf5	1	0	1	1
rno-miR-9a-5p	MIMAT0000781	Klf7	1	0	1	1
rno-miR-9a-5p	MIMAT0000781	Lamp1	1	0	1	1
rno-miR-9a-5p	MIMAT0000781	Ldlrap1	1	0	1	1
rno-miR-9a-5p	MIMAT0000781	Lmbrd2	1	0	1	1
rno-miR-9a-5p	MIMAT0000781	Lmx1a	1	0	1	1
rno-miR-9a-5p	MIMAT0000781	Lrch4	1	0	1	1
rno-miR-9a-5p	MIMAT0000781	Lrig2	1	0	1	1
rno-miR-9a-5p	MIMAT0000781	Lsm14a	1	0	1	1
rno-miR-9a-5p	MIMAT0000781	Lum	1	0	1	1
rno-miR-9a-5p	MIMAT0000781	Lurap1l	1	0	1	1
rno-miR-9a-5p	MIMAT0000781	Lyve1	1	0	1	1
rno-miR-9a-5p	MIMAT0000781	M6pr	1	0	1	1
rno-miR-9a-5p	MIMAT0000781	Maea	1	0	1	1
rno-miR-9a-5p	MIMAT0000781	Mall	1	0	1	1
rno-miR-9a-5p	MIMAT0000781	Map1b	1	0	1	1
rno-miR-9a-5p	MIMAT0000781	Map2k3	1	0	1	1
rno-miR-9a-5p	MIMAT0000781	Map3k3	1	0	1	1
rno-miR-9a-5p	MIMAT0000781	Map3k6	1	0	1	1
rno-miR-9a-5p	MIMAT0000781	Map7	1	0	1	1
rno-miR-9a-5p	MIMAT0000781	Mapkapk2	1	0	1	1
rno-miR-9a-5p	MIMAT0000781	March6	1	0	1	1
rno-miR-9a-5p	MIMAT0000781	Mbtps1	1	0	1	1
rno-miR-9a-5p	MIMAT0000781	Mcoln2	1	0	1	1
rno-miR-9a-5p	MIMAT0000781	Mdga1	1	0	1	1
rno-miR-9a-5p	MIMAT0000781	Mdga2	1	0	1	1
rno-miR-9a-5p	MIMAT0000781	Melk	1	0	1	1
rno-miR-9a-5p	MIMAT0000781	Mier3	1	0	1	1
rno-miR-9a-5p	MIMAT0000781	Mme	1	0	1	1
rno-miR-9a-5p	MIMAT0000781	Mmp16	1	0	1	1
rno-miR-9a-5p	MIMAT0000781	Mthfd1l	1	0	1	1
rno-miR-9a-5p	MIMAT0000781	Mthfd2	1	0	1	1
rno-miR-9a-5p	MIMAT0000781	Mtmr10	1	0	1	1
rno-miR-9a-5p	MIMAT0000781	Myh1	1	0	1	1
rno-miR-9a-5p	MIMAT0000781	Myo19	1	0	1	1
rno-miR-9a-5p	MIMAT0000781	Myocd	1	1	1	1
rno-miR-9a-5p	MIMAT0000781	Myo1c	1	0	1	1
rno-miR-9a-5p	MIMAT0000781	Myo1d	1	0	1	1
rno-miR-9a-5p	MIMAT0000781	Mypn	1	0	1	1
rno-miR-9a-5p	MIMAT0000781	Myrf	1	0	1	1
rno-miR-9a-5p	MIMAT0000781	Nap1l1	1	0	1	1
rno-miR-9a-5p	MIMAT0000781	Ncor2	1	0	1	1
rno-miR-9a-5p	MIMAT0000781	Nedd1	1	0	1	1
rno-miR-9a-5p	MIMAT0000781	Nedd4	1	0	1	1
rno-miR-9a-5p	MIMAT0000781	Nefh	1	0	1	1
rno-miR-9a-5p	MIMAT0000781	Nek1	1	0	1	1
rno-miR-9a-5p	MIMAT0000781	Nek9	1	0	1	1
rno-miR-9a-5p	MIMAT0000781	Nell1	1	0	1	1
rno-miR-9a-5p	MIMAT0000781	Nfasc	1	0	1	1
rno-miR-9a-5p	MIMAT0000781	Nfatc2	1	0	1	1
rno-miR-9a-5p	MIMAT0000781	Nfatc3	1	0	1	1
rno-miR-9a-5p	MIMAT0000781	Nhlh2	1	0	1	1
rno-miR-9a-5p	MIMAT0000781	Nid2	1	0	1	1
rno-miR-9a-5p	MIMAT0000781	Nop16	1	0	1	1
rno-miR-9a-5p	MIMAT0000781	Ntng1	1	0	1	1
rno-miR-9a-5p	MIMAT0000781	Nutf2	1	0	1	1
rno-miR-9a-5p	MIMAT0000781	Nxpe3	1	0	1	1
rno-miR-9a-5p	MIMAT0000781	Olfml2a	1	0	1	1
rno-miR-9a-5p	MIMAT0000781	Olr1	1	0	1	1
rno-miR-9a-5p	MIMAT0000781	Onecut1	1	0	1	1
rno-miR-9a-5p	MIMAT0000781	Onecut2	0	1	0	1
rno-miR-9a-5p	MIMAT0000781	Otud7b	1	0	1	1
rno-miR-9a-5p	MIMAT0000781	Oxsr1	1	0	1	1
rno-miR-9a-5p	MIMAT0000781	P4ha2	1	0	1	1
rno-miR-9a-5p	MIMAT0000781	Pak4	1	0	1	1
rno-miR-9a-5p	MIMAT0000781	Palmd	1	0	1	1
rno-miR-9a-5p	MIMAT0000781	Pamr1	1	0	1	1
rno-miR-9a-5p	MIMAT0000781	Pank3	1	0	1	1
rno-miR-9a-5p	MIMAT0000781	Parg	1	0	1	1
rno-miR-9a-5p	MIMAT0000781	Pars2	1	0	1	1
rno-miR-9a-5p	MIMAT0000781	Pcgf6	1	0	1	1
rno-miR-9a-5p	MIMAT0000781	Pcsk6	1	0	1	1
rno-miR-9a-5p	MIMAT0000781	Pde11a	1	0	1	1
rno-miR-9a-5p	MIMAT0000781	Pdcd6ip	1	0	1	1
rno-miR-9a-5p	MIMAT0000781	Pdgfrb	1	0	1	1
rno-miR-9a-5p	MIMAT0000781	Phf13	1	0	1	1
rno-miR-9a-5p	MIMAT0000781	Phf19	1	0	1	1
rno-miR-9a-5p	MIMAT0000781	Phf20l1	1	0	1	1
rno-miR-9a-5p	MIMAT0000781	Phf8	1	0	1	1
rno-miR-9a-5p	MIMAT0000781	Phldb1	1	0	1	1
rno-miR-9a-5p	MIMAT0000781	Phospho1	1	0	1	1
rno-miR-9a-5p	MIMAT0000781	Pias3	1	0	1	1
rno-miR-9a-5p	MIMAT0000781	Pim3	1	0	1	1
rno-miR-9a-5p	MIMAT0000781	Pitpnm2	1	0	1	1
rno-miR-9a-5p	MIMAT0000781	Pja2	1	0	1	1
rno-miR-9a-5p	MIMAT0000781	Plbd2	1	0	1	1
rno-miR-9a-5p	MIMAT0000781	Plekha1	1	0	1	1
rno-miR-9a-5p	MIMAT0000781	Plg	1	0	1	1
rno-miR-9a-5p	MIMAT0000781	Pmp22	1	1	1	1
rno-miR-9a-5p	MIMAT0000781	Pnp	1	0	1	1
rno-miR-9a-5p	MIMAT0000781	Polr3g	1	0	1	1
rno-miR-9a-5p	MIMAT0000781	Ppip5k1	1	0	1	1
rno-miR-9a-5p	MIMAT0000781	Ppm1g	1	0	1	1
rno-miR-9a-5p	MIMAT0000781	Ppm1l	1	0	1	1
rno-miR-9a-5p	MIMAT0000781	Ppp1r13b	1	0	1	1
rno-miR-9a-5p	MIMAT0000781	Pptc7	1	0	1	1
rno-miR-9a-5p	MIMAT0000781	Prdm1	1	0	1	1
rno-miR-9a-5p	MIMAT0000781	Psd4	1	0	1	1
rno-miR-9a-5p	MIMAT0000781	Pskh1	1	0	1	1
rno-miR-9a-5p	MIMAT0000781	Ptbp1	1	0	1	1
rno-miR-9a-5p	MIMAT0000781	Pygo2	1	0	1	1
rno-miR-9a-5p	MIMAT0000781	Rab34	1	0	1	1
rno-miR-9a-5p	MIMAT0000781	Rab38	1	0	1	1
rno-miR-9a-5p	MIMAT0000781	Rab40b	1	0	1	1
rno-miR-9a-5p	MIMAT0000781	Rab9b	1	0	1	1
rno-miR-9a-5p	MIMAT0000781	Ralb	1	0	1	1
rno-miR-9a-5p	MIMAT0000781	Ralgds	1	0	1	1
rno-miR-9a-5p	MIMAT0000781	Ranbp17	1	0	1	1
rno-miR-9a-5p	MIMAT0000781	Rars	1	0	1	1
rno-miR-9a-5p	MIMAT0000781	Rassf3	1	0	1	1
rno-miR-9a-5p	MIMAT0000781	Reep4	1	0	1	1
rno-miR-9a-5p	MIMAT0000781	Rere	1	0	1	1
rno-miR-9a-5p	MIMAT0000781	Rfesd	1	0	1	1
rno-miR-9a-5p	MIMAT0000781	Rhag	1	0	1	1
rno-miR-9a-5p	MIMAT0000781	Rhobtb1	1	0	1	1
rno-miR-9a-5p	MIMAT0000781	Rhoq	1	0	1	1
rno-miR-9a-5p	MIMAT0000781	Rims2	1	0	1	1
rno-miR-9a-5p	MIMAT0000781	Rnf111	1	0	1	1
rno-miR-9a-5p	MIMAT0000781	Rnf19a	1	0	1	1
rno-miR-9a-5p	MIMAT0000781	Rps6ka4	1	0	1	1
rno-miR-9a-5p	MIMAT0000781	Rtn4rl1	1	0	1	1
rno-miR-9a-5p	MIMAT0000781	S100g	1	0	1	1
rno-miR-9a-5p	MIMAT0000781	Sbno1	1	0	1	1
rno-miR-9a-5p	MIMAT0000781	Scrib	1	0	1	1
rno-miR-9a-5p	MIMAT0000781	Sdc2	1	0	1	1
rno-miR-9a-5p	MIMAT0000781	Sec31a	1	0	1	1
rno-miR-9a-5p	MIMAT0000781	Serinc5	1	0	1	1
rno-miR-9a-5p	MIMAT0000781	Sez6	1	0	1	1
rno-miR-9a-5p	MIMAT0000781	Sgms2	1	0	1	1
rno-miR-9a-5p	MIMAT0000781	Sgsm1	1	0	1	1
rno-miR-9a-5p	MIMAT0000781	Shank2	1	0	1	1
rno-miR-9a-5p	MIMAT0000781	Shc1	1	0	1	1
rno-miR-9a-5p	MIMAT0000781	Shc2	1	0	1	1
rno-miR-9a-5p	MIMAT0000781	Shroom2	1	0	1	1
rno-miR-9a-5p	MIMAT0000781	Shroom3	1	0	1	1
rno-miR-9a-5p	MIMAT0000781	Shroom4	1	0	1	1
rno-miR-9a-5p	MIMAT0000781	Six4	1	0	1	1
rno-miR-9a-5p	MIMAT0000781	Slain2	1	0	1	1
rno-miR-9a-5p	MIMAT0000781	Slc10a3	1	0	1	1
rno-miR-9a-5p	MIMAT0000781	Slc12a5	1	0	1	1
rno-miR-9a-5p	MIMAT0000781	Slc12a6	1	0	1	1
rno-miR-9a-5p	MIMAT0000781	Slc19a2	1	0	1	1
rno-miR-9a-5p	MIMAT0000781	Slc20a2	1	0	1	1
rno-miR-9a-5p	MIMAT0000781	Slc25a20	1	0	1	1
rno-miR-9a-5p	MIMAT0000781	Slc25a24	1	0	1	1
rno-miR-9a-5p	MIMAT0000781	Slc27a4	1	0	1	1
rno-miR-9a-5p	MIMAT0000781	Slc2a2	1	0	1	1
rno-miR-9a-5p	MIMAT0000781	Slc30a1	1	0	1	1
rno-miR-9a-5p	MIMAT0000781	Slc2a9	1	0	1	1
rno-miR-9a-5p	MIMAT0000781	Slc30a3	1	0	1	1
rno-miR-9a-5p	MIMAT0000781	Slc31a2	1	0	1	1
rno-miR-9a-5p	MIMAT0000781	Slc34a2	1	0	1	1
rno-miR-9a-5p	MIMAT0000781	Slc35f2	1	0	1	1
rno-miR-9a-5p	MIMAT0000781	Slc39a14	1	0	1	1
rno-miR-9a-5p	MIMAT0000781	Slc50a1	1	0	1	1
rno-miR-9a-5p	MIMAT0000781	Slc4a1	1	0	1	1
rno-miR-9a-5p	MIMAT0000781	Slc7a8	1	0	1	1
rno-miR-9a-5p	MIMAT0000781	Slc8a1	1	0	1	1
rno-miR-9a-5p	MIMAT0000781	Slc9a1	1	0	1	1
rno-miR-9a-5p	MIMAT0000781	Smarce1	1	0	1	1
rno-miR-9a-5p	MIMAT0000781	Smarcd2	1	0	1	1
rno-miR-9a-5p	MIMAT0000781	Smoc2	1	0	1	1
rno-miR-9a-5p	MIMAT0000781	Smim8	1	0	1	1
rno-miR-9a-5p	MIMAT0000781	Snap23	1	0	1	1
rno-miR-9a-5p	MIMAT0000781	Snrk	1	0	1	1
rno-miR-9a-5p	MIMAT0000781	Snx16	1	0	1	1
rno-miR-9a-5p	MIMAT0000781	Snx7	1	0	1	1
rno-miR-9a-5p	MIMAT0000781	Socs5	1	0	1	1
rno-miR-9a-5p	MIMAT0000781	Sos1	1	0	1	1
rno-miR-9a-5p	MIMAT0000781	Sp4	1	0	1	1
rno-miR-9a-5p	MIMAT0000781	Spag9	1	0	1	1
rno-miR-9a-5p	MIMAT0000781	Specc1l	1	0	1	1
rno-miR-9a-5p	MIMAT0000781	Sptlc2	1	0	1	1
rno-miR-9a-5p	MIMAT0000781	Src	1	0	1	1
rno-miR-9a-5p	MIMAT0000781	Srf	1	0	1	1
rno-miR-9a-5p	MIMAT0000781	Srsf6	1	0	1	1
rno-miR-9a-5p	MIMAT0000781	Ssx2ip	1	0	1	1
rno-miR-9a-5p	MIMAT0000781	Stam	1	0	1	1
rno-miR-9a-5p	MIMAT0000781	Stard13	1	0	1	1
rno-miR-9a-5p	MIMAT0000781	Stk3	1	0	1	1
rno-miR-9a-5p	MIMAT0000781	Stmn1	1	0	1	1
rno-miR-9a-5p	MIMAT0000781	Stx1a	1	0	1	1
rno-miR-9a-5p	MIMAT0000781	Syce2	1	0	1	1
rno-miR-9a-5p	MIMAT0000781	Synj1	1	0	1	1
rno-miR-9a-5p	MIMAT0000781	Synj2bp	1	0	1	1
rno-miR-9a-5p	MIMAT0000781	Syt17	0	1	1	1
rno-miR-9a-5p	MIMAT0000781	Syt4	1	0	1	1
rno-miR-9a-5p	MIMAT0000781	Tbc1d8	1	0	1	1
rno-miR-9a-5p	MIMAT0000781	Tbpl1	1	0	1	1
rno-miR-9a-5p	MIMAT0000781	Tbx18	1	0	1	1
rno-miR-9a-5p	MIMAT0000781	Tcf15	1	0	1	1
rno-miR-9a-5p	MIMAT0000781	Tesk2	1	0	1	1
rno-miR-9a-5p	MIMAT0000781	Tenm4	1	0	1	1
rno-miR-9a-5p	MIMAT0000781	Tes	1	0	1	1
rno-miR-9a-5p	MIMAT0000781	Tgfbi	1	0	1	1
rno-miR-9a-5p	MIMAT0000781	Tgfbr1	1	0	1	1
rno-miR-9a-5p	MIMAT0000781	Tgfbr2	1	0	1	1
rno-miR-9a-5p	MIMAT0000781	Thbs2	1	0	1	1
rno-miR-9a-5p	MIMAT0000781	Thoc5	1	0	1	1
rno-miR-9a-5p	MIMAT0000781	Tinagl1	1	0	1	1
rno-miR-9a-5p	MIMAT0000781	Tln1	1	1	1	1
rno-miR-9a-5p	MIMAT0000781	Tmem109	1	0	1	1
rno-miR-9a-5p	MIMAT0000781	Tmem159	1	0	1	1
rno-miR-9a-5p	MIMAT0000781	Tmem199	1	0	1	1
rno-miR-9a-5p	MIMAT0000781	Tmem200a	1	0	1	1
rno-miR-9a-5p	MIMAT0000781	Tmem200c	1	0	1	1
rno-miR-9a-5p	MIMAT0000781	Tnfrsf21	1	0	1	1
rno-miR-9a-5p	MIMAT0000781	Tnrc6a	1	0	1	1
rno-miR-9a-5p	MIMAT0000781	Tra2b	1	0	1	1
rno-miR-9a-5p	MIMAT0000781	Traf3	1	0	1	1
rno-miR-9a-5p	MIMAT0000781	Tram1	1	0	1	1
rno-miR-9a-5p	MIMAT0000781	Trim2	1	0	1	1
rno-miR-9a-5p	MIMAT0000781	Tsc22d2	1	0	1	1
rno-miR-9a-5p	MIMAT0000781	Tsnax	1	0	1	1
rno-miR-9a-5p	MIMAT0000781	Tspan9	1	0	1	1
rno-miR-9a-5p	MIMAT0000781	Twistnb	1	0	1	1
rno-miR-9a-5p	MIMAT0000781	Ube2h	1	0	1	1
rno-miR-9a-5p	MIMAT0000781	Ube2z	1	0	1	1
rno-miR-9a-5p	MIMAT0000781	Ulk2	1	0	1	1
rno-miR-9a-5p	MIMAT0000781	Urm1	1	0	1	1
rno-miR-9a-5p	MIMAT0000781	Usp31	1	0	1	1
rno-miR-9a-5p	MIMAT0000781	Utrn	1	0	1	1
rno-miR-9a-5p	MIMAT0000781	Vangl1	1	0	1	1
rno-miR-9a-5p	MIMAT0000781	Vav3	1	0	1	1
rno-miR-9a-5p	MIMAT0000781	Vcl	1	0	1	1
rno-miR-9a-5p	MIMAT0000781	Vcan	1	0	1	1
rno-miR-9a-5p	MIMAT0000781	Vdac3	1	0	1	1
rno-miR-9a-5p	MIMAT0000781	Vwa1	1	0	1	1
rno-miR-9a-5p	MIMAT0000781	Wdr6	1	0	1	1
rno-miR-9a-5p	MIMAT0000781	Wipf1	1	0	1	1
rno-miR-9a-5p	MIMAT0000781	Ybx3	1	0	1	1
rno-miR-9a-5p	MIMAT0000781	Yeats2	1	0	1	1
rno-miR-9a-5p	MIMAT0000781	Zbtb39	1	0	1	1
rno-miR-9a-5p	MIMAT0000781	Zbtb44	1	0	1	1
rno-miR-9a-5p	MIMAT0000781	Zbtb8b	1	0	1	1
rno-miR-9a-5p	MIMAT0000781	Zc3h10	1	0	1	1
rno-miR-9a-5p	MIMAT0000781	Zeb2	0	1	0	1
rno-miR-9a-5p	MIMAT0000781	Zkscan1	1	0	1	1
