# Supplementary material for: Characteristics of phosgene aspiration lung injury analyzed based on transcriptomics and proteomics
Source: Front Genet. 2024 May 17;15:1393665. doi: 10.3389/fgene.2024.1393665 (PMC11140124; doi:10.3389/fgene.2024.1393665)
Supplement: Supplementary file 1 [file Presentation1.zip › Data/microRN/miR_target/Control--Treatment/result/rno-miR-9a-5p/rno-miR-9a-5p.xls]

miRNA	ID	Gene	miRDB	miRTarBase	miRWalk	TargetScan
rno-miR-9a-5p	MIMAT0000781	A2m	0	0	0	1
rno-miR-9a-5p	MIMAT0000781	A4galt	0	0	1	0
rno-miR-9a-5p	MIMAT0000781	A4gnt	0	0	0	1
rno-miR-9a-5p	MIMAT0000781	Aaed1	0	0	1	0
rno-miR-9a-5p	MIMAT0000781	Aak1	0	0	0	1
rno-miR-9a-5p	MIMAT0000781	Aanat	0	0	1	0
rno-miR-9a-5p	MIMAT0000781	Aar2	0	0	1	0
rno-miR-9a-5p	MIMAT0000781	Aard	0	0	1	0
rno-miR-9a-5p	MIMAT0000781	Aars2	0	0	1	0
rno-miR-9a-5p	MIMAT0000781	Aatk	1	0	1	1
rno-miR-9a-5p	MIMAT0000781	Abat	0	0	0	1
rno-miR-9a-5p	MIMAT0000781	Abca1	0	0	0	1
rno-miR-9a-5p	MIMAT0000781	ABCA10	0	0	0	1
rno-miR-9a-5p	MIMAT0000781	Abca2	0	0	1	1
rno-miR-9a-5p	MIMAT0000781	Abca4	0	0	1	0
rno-miR-9a-5p	MIMAT0000781	Abcb10	0	0	1	0
rno-miR-9a-5p	MIMAT0000781	ABCB1	0	0	0	1
rno-miR-9a-5p	MIMAT0000781	Abcb1a	0	0	1	0
rno-miR-9a-5p	MIMAT0000781	Abcb6	0	0	1	1
rno-miR-9a-5p	MIMAT0000781	Abcc1	0	0	1	1
rno-miR-9a-5p	MIMAT0000781	Abcc6	0	0	0	1
rno-miR-9a-5p	MIMAT0000781	Abcc12	0	0	0	1
rno-miR-9a-5p	MIMAT0000781	Abcc4	0	0	1	0
rno-miR-9a-5p	MIMAT0000781	Abcd1	0	0	1	0
rno-miR-9a-5p	MIMAT0000781	Abcd2	0	0	1	0
rno-miR-9a-5p	MIMAT0000781	Abcd3	0	0	1	0
rno-miR-9a-5p	MIMAT0000781	Abcf1	0	0	0	1
rno-miR-9a-5p	MIMAT0000781	Abcg1	0	0	1	1
rno-miR-9a-5p	MIMAT0000781	Abcg3	0	0	1	0
rno-miR-9a-5p	MIMAT0000781	Abcg3l4	0	0	1	0
rno-miR-9a-5p	MIMAT0000781	Abcg3l2	0	0	1	0
rno-miR-9a-5p	MIMAT0000781	Abcg5	0	0	1	1
rno-miR-9a-5p	MIMAT0000781	Abcg8	0	0	1	1
rno-miR-9a-5p	MIMAT0000781	Abhd17a	0	0	1	0
rno-miR-9a-5p	MIMAT0000781	Abhd14b	0	0	0	1
rno-miR-9a-5p	MIMAT0000781	Abhd15	0	0	1	0
rno-miR-9a-5p	MIMAT0000781	Abhd17c	0	0	1	0
rno-miR-9a-5p	MIMAT0000781	Abhd2	0	0	0	1
rno-miR-9a-5p	MIMAT0000781	Abhd3	0	0	1	0
rno-miR-9a-5p	MIMAT0000781	Abhd4	0	0	0	1
rno-miR-9a-5p	MIMAT0000781	Abi1	0	0	1	1
rno-miR-9a-5p	MIMAT0000781	Abl2	0	0	0	1
rno-miR-9a-5p	MIMAT0000781	Ablim2	0	0	0	1
rno-miR-9a-5p	MIMAT0000781	Ablim1	0	0	1	1
rno-miR-9a-5p	MIMAT0000781	Abr	0	0	1	0
rno-miR-9a-5p	MIMAT0000781	Ablim3	0	0	0	1
rno-miR-9a-5p	MIMAT0000781	Abtb2	0	0	1	0
rno-miR-9a-5p	MIMAT0000781	AC002451.1	0	0	0	1
rno-miR-9a-5p	MIMAT0000781	AC003102.1	0	0	0	1
rno-miR-9a-5p	MIMAT0000781	AC004899.1	0	0	0	1
rno-miR-9a-5p	MIMAT0000781	AC005609.1	0	0	0	1
rno-miR-9a-5p	MIMAT0000781	AC010441.1	0	0	0	1
rno-miR-9a-5p	MIMAT0000781	AC012215.1	0	0	0	1
rno-miR-9a-5p	MIMAT0000781	AC016559.1	0	0	0	1
rno-miR-9a-5p	MIMAT0000781	AC027763.2	0	0	0	1
rno-miR-9a-5p	MIMAT0000781	AC104472.1	0	0	0	1
rno-miR-9a-5p	MIMAT0000781	AC104841.2	0	0	0	1
rno-miR-9a-5p	MIMAT0000781	Acaa1b	0	0	1	0
rno-miR-9a-5p	MIMAT0000781	Acad11	0	0	1	0
rno-miR-9a-5p	MIMAT0000781	Acadsb	0	0	0	1
rno-miR-9a-5p	MIMAT0000781	Acap2	0	0	1	1
rno-miR-9a-5p	MIMAT0000781	Acap3	0	0	1	0
rno-miR-9a-5p	MIMAT0000781	Acbd3	0	0	1	0
rno-miR-9a-5p	MIMAT0000781	Acat1	1	0	1	0
rno-miR-9a-5p	MIMAT0000781	Acbd4	0	0	1	0
rno-miR-9a-5p	MIMAT0000781	Ace2	0	0	0	1
rno-miR-9a-5p	MIMAT0000781	Acer2	0	0	1	0
rno-miR-9a-5p	MIMAT0000781	Acer3	0	0	1	1
rno-miR-9a-5p	MIMAT0000781	Acin1	0	0	1	0
rno-miR-9a-5p	MIMAT0000781	Acly	0	0	1	1
rno-miR-9a-5p	MIMAT0000781	Ackr4	0	0	0	1
rno-miR-9a-5p	MIMAT0000781	Aco1	0	0	1	1
rno-miR-9a-5p	MIMAT0000781	Acot7	1	0	1	1
rno-miR-9a-5p	MIMAT0000781	Aco2	0	0	0	1
rno-miR-9a-5p	MIMAT0000781	Acot12	0	0	0	1
rno-miR-9a-5p	MIMAT0000781	Acot9	0	0	0	1
rno-miR-9a-5p	MIMAT0000781	Acoxl	0	0	1	1
rno-miR-9a-5p	MIMAT0000781	Acox1	0	0	0	1
rno-miR-9a-5p	MIMAT0000781	Acp6	0	0	0	1
rno-miR-9a-5p	MIMAT0000781	Acpp	0	0	0	1
rno-miR-9a-5p	MIMAT0000781	Acpl2	0	0	1	0
rno-miR-9a-5p	MIMAT0000781	Acrv1	0	0	0	1
rno-miR-9a-5p	MIMAT0000781	Acsl1	0	0	1	0
rno-miR-9a-5p	MIMAT0000781	Acsl4	0	0	1	0
rno-miR-9a-5p	MIMAT0000781	Acsm2a	0	0	1	0
rno-miR-9a-5p	MIMAT0000781	Acsm3	0	0	1	0
rno-miR-9a-5p	MIMAT0000781	Acsm4	0	0	0	1
rno-miR-9a-5p	MIMAT0000781	Acsm5	0	0	1	1
rno-miR-9a-5p	MIMAT0000781	Actbl2	0	0	1	0
rno-miR-9a-5p	MIMAT0000781	Actl6b	0	0	1	0
rno-miR-9a-5p	MIMAT0000781	Actg1	0	0	1	0
rno-miR-9a-5p	MIMAT0000781	Actn4	0	0	1	0
rno-miR-9a-5p	MIMAT0000781	Actr10	0	0	1	0
rno-miR-9a-5p	MIMAT0000781	Actr1a	1	0	1	1
rno-miR-9a-5p	MIMAT0000781	Actr1b	1	0	1	0
rno-miR-9a-5p	MIMAT0000781	Acvr1b	0	0	0	1
rno-miR-9a-5p	MIMAT0000781	Actr3	0	0	1	0
rno-miR-9a-5p	MIMAT0000781	Acvr1c	0	0	1	0
rno-miR-9a-5p	MIMAT0000781	Acvr2b	0	0	0	1
rno-miR-9a-5p	MIMAT0000781	Acvrl1	0	0	1	0
rno-miR-9a-5p	MIMAT0000781	Acyp1	0	0	1	0
rno-miR-9a-5p	MIMAT0000781	Acyp2	0	0	1	0
rno-miR-9a-5p	MIMAT0000781	Adal	1	0	1	1
rno-miR-9a-5p	MIMAT0000781	Adam10	1	0	0	1
rno-miR-9a-5p	MIMAT0000781	Adam12	0	0	0	1
rno-miR-9a-5p	MIMAT0000781	Adam11	0	0	0	1
rno-miR-9a-5p	MIMAT0000781	Adam17	0	0	1	0
rno-miR-9a-5p	MIMAT0000781	Adam18	0	0	1	0
rno-miR-9a-5p	MIMAT0000781	Adam19	0	0	0	1
rno-miR-9a-5p	MIMAT0000781	Adam22	0	0	0	1
rno-miR-9a-5p	MIMAT0000781	Adam23	0	0	0	1
rno-miR-9a-5p	MIMAT0000781	Adam30	0	0	1	0
rno-miR-9a-5p	MIMAT0000781	Adam33	0	0	1	0
rno-miR-9a-5p	MIMAT0000781	Adam7	0	0	0	1
rno-miR-9a-5p	MIMAT0000781	Adamdec1	0	0	1	0
rno-miR-9a-5p	MIMAT0000781	Adamts1	0	0	1	0
rno-miR-9a-5p	MIMAT0000781	Adamts12	0	0	1	0
rno-miR-9a-5p	MIMAT0000781	Adamts15	0	0	1	0
rno-miR-9a-5p	MIMAT0000781	Adamts17	0	0	0	1
rno-miR-9a-5p	MIMAT0000781	Adamts19	0	0	1	0
rno-miR-9a-5p	MIMAT0000781	Adamts2	0	0	0	1
rno-miR-9a-5p	MIMAT0000781	Adamts3	1	0	1	1
rno-miR-9a-5p	MIMAT0000781	Adamts5	0	0	0	1
rno-miR-9a-5p	MIMAT0000781	Adamts9	1	0	1	1
rno-miR-9a-5p	MIMAT0000781	Adamts8	0	0	1	0
rno-miR-9a-5p	MIMAT0000781	Adamtsl3	0	0	1	0
rno-miR-9a-5p	MIMAT0000781	Adap2	0	0	1	0
rno-miR-9a-5p	MIMAT0000781	Adap1	0	0	1	0
rno-miR-9a-5p	MIMAT0000781	Adarb1	0	0	1	1
rno-miR-9a-5p	MIMAT0000781	Adarb2	0	0	0	1
rno-miR-9a-5p	MIMAT0000781	Adat3	0	0	1	0
rno-miR-9a-5p	MIMAT0000781	Adat1	0	0	1	0
rno-miR-9a-5p	MIMAT0000781	Adck1	0	0	1	0
rno-miR-9a-5p	MIMAT0000781	Adck4	0	0	1	0
rno-miR-9a-5p	MIMAT0000781	Adcy3	0	0	1	0
rno-miR-9a-5p	MIMAT0000781	Adcy5	1	0	1	1
rno-miR-9a-5p	MIMAT0000781	Adcy6	0	0	1	1
rno-miR-9a-5p	MIMAT0000781	Adh7	0	0	1	1
rno-miR-9a-5p	MIMAT0000781	Adcy9	0	0	0	1
rno-miR-9a-5p	MIMAT0000781	Adcyap1r1	0	0	1	0
rno-miR-9a-5p	MIMAT0000781	Adipoq	1	0	1	0
rno-miR-9a-5p	MIMAT0000781	Ado	0	0	0	1
rno-miR-9a-5p	MIMAT0000781	Adm	0	0	1	0
rno-miR-9a-5p	MIMAT0000781	Adora2b	0	0	1	0
rno-miR-9a-5p	MIMAT0000781	Adora3	1	0	1	0
rno-miR-9a-5p	MIMAT0000781	Adpgk	0	0	1	1
rno-miR-9a-5p	MIMAT0000781	Adprhl1	0	0	1	0
rno-miR-9a-5p	MIMAT0000781	Adra2b	0	0	1	0
rno-miR-9a-5p	MIMAT0000781	Adra1d	0	0	1	0
rno-miR-9a-5p	MIMAT0000781	Adss	0	0	1	0
rno-miR-9a-5p	MIMAT0000781	Aebp2	0	0	1	1
rno-miR-9a-5p	MIMAT0000781	Afap1	0	0	0	1
rno-miR-9a-5p	MIMAT0000781	Aff1	0	0	1	1
rno-miR-9a-5p	MIMAT0000781	Afap1l2	0	0	1	0
rno-miR-9a-5p	MIMAT0000781	Aff2	0	0	0	1
rno-miR-9a-5p	MIMAT0000781	Aff4	0	0	1	1
rno-miR-9a-5p	MIMAT0000781	Aff3	0	0	0	1
rno-miR-9a-5p	MIMAT0000781	Afg3l2	0	0	1	0
rno-miR-9a-5p	MIMAT0000781	Agap1	0	0	1	1
rno-miR-9a-5p	MIMAT0000781	Afmid	0	0	1	0
rno-miR-9a-5p	MIMAT0000781	AGAP2-AS1	0	0	0	1
rno-miR-9a-5p	MIMAT0000781	Agbl5	0	0	1	0
rno-miR-9a-5p	MIMAT0000781	Agbl2	0	0	1	0
rno-miR-9a-5p	MIMAT0000781	Agfg1	1	0	1	1
rno-miR-9a-5p	MIMAT0000781	Agfg2	1	0	1	1
rno-miR-9a-5p	MIMAT0000781	Agmat	0	0	1	0
rno-miR-9a-5p	MIMAT0000781	Agk	0	0	1	0
rno-miR-9a-5p	MIMAT0000781	Agl	0	0	1	0
rno-miR-9a-5p	MIMAT0000781	Ago4	0	0	1	0
rno-miR-9a-5p	MIMAT0000781	Agpat1	0	0	1	0
rno-miR-9a-5p	MIMAT0000781	Agpat3	0	0	1	1
rno-miR-9a-5p	MIMAT0000781	Agpat4	0	0	1	0
rno-miR-9a-5p	MIMAT0000781	Agps	0	0	0	1
rno-miR-9a-5p	MIMAT0000781	Agpat6	0	0	1	0
rno-miR-9a-5p	MIMAT0000781	Agtpbp1	0	0	0	1
rno-miR-9a-5p	MIMAT0000781	Agtr1a	0	0	1	0
rno-miR-9a-5p	MIMAT0000781	Agtr1b	0	0	1	0
rno-miR-9a-5p	MIMAT0000781	Agtrap	0	0	1	0
rno-miR-9a-5p	MIMAT0000781	Ahcy	0	0	1	0
rno-miR-9a-5p	MIMAT0000781	Ahcyl2	0	0	1	0
rno-miR-9a-5p	MIMAT0000781	Ahdc1	0	0	1	1
rno-miR-9a-5p	MIMAT0000781	Ahnak2	0	0	0	1
rno-miR-9a-5p	MIMAT0000781	Aida	0	0	0	1
rno-miR-9a-5p	MIMAT0000781	Ahsa2	0	0	0	1
rno-miR-9a-5p	MIMAT0000781	Aif1	0	0	1	0
rno-miR-9a-5p	MIMAT0000781	Aif1l	0	0	1	0
rno-miR-9a-5p	MIMAT0000781	Aip	0	0	1	0
rno-miR-9a-5p	MIMAT0000781	Ajap1	0	0	0	1
rno-miR-9a-5p	MIMAT0000781	Ajuba	0	0	1	1
rno-miR-9a-5p	MIMAT0000781	Ak2	0	0	1	1
rno-miR-9a-5p	MIMAT0000781	Akap11	0	0	1	0
rno-miR-9a-5p	MIMAT0000781	Ak4	0	0	0	1
rno-miR-9a-5p	MIMAT0000781	Ak8	0	0	1	1
rno-miR-9a-5p	MIMAT0000781	Akap13	0	0	1	0
rno-miR-9a-5p	MIMAT0000781	Akap12	0	0	1	0
rno-miR-9a-5p	MIMAT0000781	Akap2	0	0	1	1
rno-miR-9a-5p	MIMAT0000781	Akap5	0	0	0	1
rno-miR-9a-5p	MIMAT0000781	Akirin1	0	0	1	0
rno-miR-9a-5p	MIMAT0000781	Akap7	0	0	0	1
rno-miR-9a-5p	MIMAT0000781	Akna	0	0	1	0
rno-miR-9a-5p	MIMAT0000781	Akr1b1	1	0	1	1
rno-miR-9a-5p	MIMAT0000781	Akr1d1	0	0	1	1
rno-miR-9a-5p	MIMAT0000781	AL021546.6	0	0	0	1
rno-miR-9a-5p	MIMAT0000781	Akt3	0	0	0	1
rno-miR-9a-5p	MIMAT0000781	AL009178.1	0	0	0	1
rno-miR-9a-5p	MIMAT0000781	AL117190.3	0	0	0	1
rno-miR-9a-5p	MIMAT0000781	AL391421.1	0	0	0	1
rno-miR-9a-5p	MIMAT0000781	AL590483.1	0	0	0	1
rno-miR-9a-5p	MIMAT0000781	Alcam	0	0	1	1
rno-miR-9a-5p	MIMAT0000781	Aldh18a1	0	0	1	0
rno-miR-9a-5p	MIMAT0000781	Aldh1l2	0	0	1	0
rno-miR-9a-5p	MIMAT0000781	Aldh1a2	0	0	1	0
rno-miR-9a-5p	MIMAT0000781	Aldh2	0	0	1	1
rno-miR-9a-5p	MIMAT0000781	Aldh9a1	0	0	1	0
rno-miR-9a-5p	MIMAT0000781	Alg13	0	0	1	0
rno-miR-9a-5p	MIMAT0000781	Aldob	0	0	1	0
rno-miR-9a-5p	MIMAT0000781	Alg14	0	0	1	1
rno-miR-9a-5p	MIMAT0000781	Alg2	0	0	1	0
rno-miR-9a-5p	MIMAT0000781	Alg6	0	0	1	1
rno-miR-9a-5p	MIMAT0000781	Alg5	0	0	1	0
rno-miR-9a-5p	MIMAT0000781	Alg9	1	0	1	1
rno-miR-9a-5p	MIMAT0000781	Alms1	0	0	1	1
rno-miR-9a-5p	MIMAT0000781	Alkbh1	0	0	1	0
rno-miR-9a-5p	MIMAT0000781	Alkbh7	0	0	1	0
rno-miR-9a-5p	MIMAT0000781	Alpk1	0	0	0	1
rno-miR-9a-5p	MIMAT0000781	Alx3	0	0	1	1
rno-miR-9a-5p	MIMAT0000781	Alpl	0	0	1	0
rno-miR-9a-5p	MIMAT0000781	Alx4	0	0	1	0
rno-miR-9a-5p	MIMAT0000781	Ambra1	1	0	1	1
rno-miR-9a-5p	MIMAT0000781	Ambn	0	0	1	0
rno-miR-9a-5p	MIMAT0000781	Amd1	0	0	1	0
rno-miR-9a-5p	MIMAT0000781	Amer1	0	0	0	1
rno-miR-9a-5p	MIMAT0000781	Amelx	0	0	1	0
rno-miR-9a-5p	MIMAT0000781	Amer2	0	0	1	1
rno-miR-9a-5p	MIMAT0000781	Amigo1	0	0	0	1
rno-miR-9a-5p	MIMAT0000781	Ammecr1	0	0	1	1
rno-miR-9a-5p	MIMAT0000781	Amigo2	0	0	1	0
rno-miR-9a-5p	MIMAT0000781	Ammecr1l	0	0	1	1
rno-miR-9a-5p	MIMAT0000781	Ampd3	0	0	1	1
rno-miR-9a-5p	MIMAT0000781	Amotl1	0	0	0	1
rno-miR-9a-5p	MIMAT0000781	Amotl2	1	0	1	1
rno-miR-9a-5p	MIMAT0000781	Angel2	0	0	1	0
rno-miR-9a-5p	MIMAT0000781	Anapc10	0	0	1	1
rno-miR-9a-5p	MIMAT0000781	Anapc1	0	0	1	0
rno-miR-9a-5p	MIMAT0000781	Anapc11	0	0	1	0
rno-miR-9a-5p	MIMAT0000781	Angpt2	1	0	1	1
rno-miR-9a-5p	MIMAT0000781	Angptl1	0	0	1	0
rno-miR-9a-5p	MIMAT0000781	Ank2	0	0	1	1
rno-miR-9a-5p	MIMAT0000781	Ank1	0	0	0	1
rno-miR-9a-5p	MIMAT0000781	Ank3	0	0	0	1
rno-miR-9a-5p	MIMAT0000781	Ankh	0	0	1	1
rno-miR-9a-5p	MIMAT0000781	Ankfy1	0	0	1	0
rno-miR-9a-5p	MIMAT0000781	Ankib1	0	0	1	0
rno-miR-9a-5p	MIMAT0000781	Ankmy1	0	0	0	1
rno-miR-9a-5p	MIMAT0000781	Ankle2	0	0	0	1
rno-miR-9a-5p	MIMAT0000781	Ankrd12	1	0	1	1
rno-miR-9a-5p	MIMAT0000781	Ankrd13a	1	0	1	1
rno-miR-9a-5p	MIMAT0000781	Ankrd29	1	0	1	1
rno-miR-9a-5p	MIMAT0000781	Ankrd22	0	0	0	1
rno-miR-9a-5p	MIMAT0000781	Ankrd24	0	0	1	0
rno-miR-9a-5p	MIMAT0000781	Ankrd34b	0	0	1	0
rno-miR-9a-5p	MIMAT0000781	Ankrd39	0	0	1	0
rno-miR-9a-5p	MIMAT0000781	Ankrd34c	0	0	1	0
rno-miR-9a-5p	MIMAT0000781	Ankrd40	1	0	1	1
rno-miR-9a-5p	MIMAT0000781	Ankrd49	0	0	1	1
rno-miR-9a-5p	MIMAT0000781	Ankrd54	0	0	1	1
rno-miR-9a-5p	MIMAT0000781	Ankrd50	0	0	0	1
rno-miR-9a-5p	MIMAT0000781	Ankrd52	0	0	0	1
rno-miR-9a-5p	MIMAT0000781	Ankrd6	0	0	1	1
rno-miR-9a-5p	MIMAT0000781	Anks6	0	0	1	0
rno-miR-9a-5p	MIMAT0000781	Ankrd61	0	0	1	1
rno-miR-9a-5p	MIMAT0000781	Anks1a	0	0	1	0
rno-miR-9a-5p	MIMAT0000781	Anks4b	0	0	1	0
rno-miR-9a-5p	MIMAT0000781	Ankzf1	0	0	1	0
rno-miR-9a-5p	MIMAT0000781	Ano1	1	0	1	1
rno-miR-9a-5p	MIMAT0000781	Ano3	0	0	1	0
rno-miR-9a-5p	MIMAT0000781	Ano6	1	0	1	1
rno-miR-9a-5p	MIMAT0000781	Ano5	0	0	0	1
rno-miR-9a-5p	MIMAT0000781	Anp32b	0	0	1	1
rno-miR-9a-5p	MIMAT0000781	Anxa2	0	0	1	1
rno-miR-9a-5p	MIMAT0000781	Anpep	0	0	1	1
rno-miR-9a-5p	MIMAT0000781	Antxr2	0	0	1	1
rno-miR-9a-5p	MIMAT0000781	Anxa11	0	0	1	0
rno-miR-9a-5p	MIMAT0000781	Anxa13	0	0	1	0
rno-miR-9a-5p	MIMAT0000781	Anxa3	0	0	1	0
rno-miR-9a-5p	MIMAT0000781	Anxa5	0	0	1	1
rno-miR-9a-5p	MIMAT0000781	Anxa4	0	0	1	0
rno-miR-9a-5p	MIMAT0000781	Anxa6	0	0	1	0
rno-miR-9a-5p	MIMAT0000781	AP005482.1	0	0	0	1
rno-miR-9a-5p	MIMAT0000781	AP000322.53	0	0	0	1
rno-miR-9a-5p	MIMAT0000781	Ap1m1	0	0	1	0
rno-miR-9a-5p	MIMAT0000781	Ap1s2	1	0	1	1
rno-miR-9a-5p	MIMAT0000781	Ap2b1	0	0	1	1
rno-miR-9a-5p	MIMAT0000781	Ap5m1	0	0	1	0
rno-miR-9a-5p	MIMAT0000781	Ap2m1	0	0	1	1
rno-miR-9a-5p	MIMAT0000781	Ap3b1	1	0	1	1
rno-miR-9a-5p	MIMAT0000781	Ap3m1	0	0	1	0
rno-miR-9a-5p	MIMAT0000781	Ap4e1	0	0	0	1
rno-miR-9a-5p	MIMAT0000781	Apaf1	0	0	1	0
rno-miR-9a-5p	MIMAT0000781	Apba1	0	0	1	1
rno-miR-9a-5p	MIMAT0000781	Apba3	0	0	1	1
rno-miR-9a-5p	MIMAT0000781	Aph1b	0	0	1	0
rno-miR-9a-5p	MIMAT0000781	Apcdd1l	0	0	0	1
rno-miR-9a-5p	MIMAT0000781	Apex2	0	0	0	1
rno-miR-9a-5p	MIMAT0000781	Api5	0	0	1	0
rno-miR-9a-5p	MIMAT0000781	Apln	0	0	1	0
rno-miR-9a-5p	MIMAT0000781	Aplnr	0	0	1	0
rno-miR-9a-5p	MIMAT0000781	Apoa5	0	0	1	1
rno-miR-9a-5p	MIMAT0000781	Apobr	0	0	1	0
rno-miR-9a-5p	MIMAT0000781	Apold1	0	0	1	0
rno-miR-9a-5p	MIMAT0000781	Apol3	0	0	1	0
rno-miR-9a-5p	MIMAT0000781	Apool	0	0	0	1
rno-miR-9a-5p	MIMAT0000781	Apopt1	0	0	0	1
rno-miR-9a-5p	MIMAT0000781	Appbp2	0	0	1	1
rno-miR-9a-5p	MIMAT0000781	Appl1	0	0	1	0
rno-miR-9a-5p	MIMAT0000781	Aqp11	0	0	1	0
rno-miR-9a-5p	MIMAT0000781	Aqp1	0	0	1	1
rno-miR-9a-5p	MIMAT0000781	Aqp4	0	0	1	0
rno-miR-9a-5p	MIMAT0000781	Aqp2	0	0	0	1
rno-miR-9a-5p	MIMAT0000781	Aqp5	0	0	1	0
rno-miR-9a-5p	MIMAT0000781	Aqp6	0	0	0	1
rno-miR-9a-5p	MIMAT0000781	Aqp7	0	0	0	1
rno-miR-9a-5p	MIMAT0000781	Aqp8	0	0	1	1
rno-miR-9a-5p	MIMAT0000781	Aqr	0	0	0	1
rno-miR-9a-5p	MIMAT0000781	Araf	0	0	1	0
rno-miR-9a-5p	MIMAT0000781	Ar	0	0	0	1
rno-miR-9a-5p	MIMAT0000781	Arcn1	1	0	1	1
rno-miR-9a-5p	MIMAT0000781	Arel1	0	0	1	0
rno-miR-9a-5p	MIMAT0000781	Arf4	0	0	1	0
rno-miR-9a-5p	MIMAT0000781	Arf2	0	0	1	0
rno-miR-9a-5p	MIMAT0000781	Arf6	0	0	0	1
rno-miR-9a-5p	MIMAT0000781	Arfgap2	0	0	1	0
rno-miR-9a-5p	MIMAT0000781	Arfgap3	0	0	1	0
rno-miR-9a-5p	MIMAT0000781	Arfgef1	1	0	0	1
rno-miR-9a-5p	MIMAT0000781	Arfgef2	0	0	1	1
rno-miR-9a-5p	MIMAT0000781	Arfip2	1	0	1	1
rno-miR-9a-5p	MIMAT0000781	Arhgap17	0	0	0	1
rno-miR-9a-5p	MIMAT0000781	Arhgap1	0	0	1	0
rno-miR-9a-5p	MIMAT0000781	Arhgap12	0	0	1	0
rno-miR-9a-5p	MIMAT0000781	ARHGAP19-SLIT1	0	0	0	1
rno-miR-9a-5p	MIMAT0000781	Arhgap20	0	0	1	1
rno-miR-9a-5p	MIMAT0000781	Arhgap24	1	0	1	1
rno-miR-9a-5p	MIMAT0000781	Arhgap28	0	0	1	0
rno-miR-9a-5p	MIMAT0000781	Arhgap25	0	0	1	0
rno-miR-9a-5p	MIMAT0000781	Arhgap26	0	0	0	1
rno-miR-9a-5p	MIMAT0000781	Arhgap31	0	0	0	1
rno-miR-9a-5p	MIMAT0000781	Arhgap32	0	0	1	1
rno-miR-9a-5p	MIMAT0000781	Arhgap35	0	0	1	0
rno-miR-9a-5p	MIMAT0000781	Arhgap6	0	0	1	1
rno-miR-9a-5p	MIMAT0000781	Arhgap39	0	0	1	1
rno-miR-9a-5p	MIMAT0000781	Arhgdia	1	0	1	1
rno-miR-9a-5p	MIMAT0000781	Arhgap8	0	0	0	1
rno-miR-9a-5p	MIMAT0000781	Arhgap9	0	0	1	0
rno-miR-9a-5p	MIMAT0000781	Arhgdib	0	0	1	1
rno-miR-9a-5p	MIMAT0000781	Arhgef15	0	0	1	0
rno-miR-9a-5p	MIMAT0000781	Arhgef10	0	0	0	1
rno-miR-9a-5p	MIMAT0000781	Arhgef12	0	0	0	1
rno-miR-9a-5p	MIMAT0000781	ARHGEF17	0	0	0	1
rno-miR-9a-5p	MIMAT0000781	Arhgef17	0	0	1	0
rno-miR-9a-5p	MIMAT0000781	Arhgef18	0	0	1	0
rno-miR-9a-5p	MIMAT0000781	Arhgef2	0	0	1	1
rno-miR-9a-5p	MIMAT0000781	Arhgef28	0	0	1	1
rno-miR-9a-5p	MIMAT0000781	Arhgef9	0	0	1	0
rno-miR-9a-5p	MIMAT0000781	Arhgef39	0	0	0	1
rno-miR-9a-5p	MIMAT0000781	Arhgef7	0	0	1	1
rno-miR-9a-5p	MIMAT0000781	Arid1b	0	0	1	1
rno-miR-9a-5p	MIMAT0000781	Arid1a	1	0	1	1
rno-miR-9a-5p	MIMAT0000781	Arid4a	0	0	1	0
rno-miR-9a-5p	MIMAT0000781	Arid2	0	0	1	0
rno-miR-9a-5p	MIMAT0000781	Arid3b	1	0	1	1
rno-miR-9a-5p	MIMAT0000781	Arid5a	0	0	1	0
rno-miR-9a-5p	MIMAT0000781	Arid4b	0	0	1	0
rno-miR-9a-5p	MIMAT0000781	Arid5b	0	0	1	0
rno-miR-9a-5p	MIMAT0000781	Arih1	0	0	1	0
rno-miR-9a-5p	MIMAT0000781	Arl1	0	0	1	1
rno-miR-9a-5p	MIMAT0000781	Arl13b	0	0	1	1
rno-miR-9a-5p	MIMAT0000781	Arl3	0	0	1	1
rno-miR-9a-5p	MIMAT0000781	Arl15	0	0	1	0
rno-miR-9a-5p	MIMAT0000781	Arl2	0	0	1	0
rno-miR-9a-5p	MIMAT0000781	Arl4a	0	0	0	1
rno-miR-9a-5p	MIMAT0000781	Arl5a	0	0	0	1
rno-miR-9a-5p	MIMAT0000781	Arl4c	0	0	1	1
rno-miR-9a-5p	MIMAT0000781	Arl6	0	0	0	1
rno-miR-9a-5p	MIMAT0000781	Arl5b	0	0	0	1
rno-miR-9a-5p	MIMAT0000781	Arl8b	0	0	1	0
rno-miR-9a-5p	MIMAT0000781	Armc10	0	0	0	1
rno-miR-9a-5p	MIMAT0000781	Armc1	0	0	1	0
rno-miR-9a-5p	MIMAT0000781	Armc7	0	0	1	0
rno-miR-9a-5p	MIMAT0000781	Armc9	0	0	1	0
rno-miR-9a-5p	MIMAT0000781	Armcx2	1	0	1	1
rno-miR-9a-5p	MIMAT0000781	Arnt	0	0	0	1
rno-miR-9a-5p	MIMAT0000781	Arntl2	0	0	1	1
rno-miR-9a-5p	MIMAT0000781	Arnt2	0	0	1	0
rno-miR-9a-5p	MIMAT0000781	Arpc1a	1	0	1	1
rno-miR-9a-5p	MIMAT0000781	Arpp21	0	0	1	1
rno-miR-9a-5p	MIMAT0000781	Arpc1b	0	0	1	1
rno-miR-9a-5p	MIMAT0000781	Arpc5	0	0	1	0
rno-miR-9a-5p	MIMAT0000781	Arpp19	0	0	0	1
rno-miR-9a-5p	MIMAT0000781	Arrb1	0	0	0	1
rno-miR-9a-5p	MIMAT0000781	Art3	0	0	1	0
rno-miR-9a-5p	MIMAT0000781	Arrdc2	0	0	1	0
rno-miR-9a-5p	MIMAT0000781	Arv1	0	0	1	0
rno-miR-9a-5p	MIMAT0000781	Arvcf	0	0	1	0
rno-miR-9a-5p	MIMAT0000781	Arx	0	0	1	1
rno-miR-9a-5p	MIMAT0000781	Asah1	0	0	1	0
rno-miR-9a-5p	MIMAT0000781	Asb15	0	0	0	1
rno-miR-9a-5p	MIMAT0000781	Asb11	0	0	1	0
rno-miR-9a-5p	MIMAT0000781	Asb16	0	0	0	1
rno-miR-9a-5p	MIMAT0000781	Asb6	0	0	1	1
rno-miR-9a-5p	MIMAT0000781	Asb7	0	0	0	1
rno-miR-9a-5p	MIMAT0000781	Ascc2	0	0	1	1
rno-miR-9a-5p	MIMAT0000781	Asb8	0	0	1	0
rno-miR-9a-5p	MIMAT0000781	Ascl2	0	0	1	0
rno-miR-9a-5p	MIMAT0000781	Ash2l	1	0	1	1
rno-miR-9a-5p	MIMAT0000781	Asf1b	0	0	1	0
rno-miR-9a-5p	MIMAT0000781	Asic1	1	0	1	1
rno-miR-9a-5p	MIMAT0000781	Asph	0	0	1	0
rno-miR-9a-5p	MIMAT0000781	Asmt	0	0	1	0
rno-miR-9a-5p	MIMAT0000781	Aspa	0	0	0	1
rno-miR-9a-5p	MIMAT0000781	Asphd2	0	0	1	0
rno-miR-9a-5p	MIMAT0000781	Aspn	0	0	1	1
rno-miR-9a-5p	MIMAT0000781	Astl	0	0	1	0
rno-miR-9a-5p	MIMAT0000781	Astn2	0	0	0	1
rno-miR-9a-5p	MIMAT0000781	Astn1	0	0	1	1
rno-miR-9a-5p	MIMAT0000781	Asxl2	0	0	0	1
rno-miR-9a-5p	MIMAT0000781	Asxl1	0	0	1	1
rno-miR-9a-5p	MIMAT0000781	Atad2b	0	0	1	1
rno-miR-9a-5p	MIMAT0000781	Asxl3	0	0	0	1
rno-miR-9a-5p	MIMAT0000781	Atat1	0	0	1	0
rno-miR-9a-5p	MIMAT0000781	Atf1	0	0	1	1
rno-miR-9a-5p	MIMAT0000781	Ate1	0	0	1	1
rno-miR-9a-5p	MIMAT0000781	Atf7	0	0	1	0
rno-miR-9a-5p	MIMAT0000781	Atf2	0	0	0	1
rno-miR-9a-5p	MIMAT0000781	Atf6	0	0	1	1
rno-miR-9a-5p	MIMAT0000781	Atf7ip2	0	0	1	0
rno-miR-9a-5p	MIMAT0000781	Atf7ip	0	0	1	1
rno-miR-9a-5p	MIMAT0000781	Atg14	1	0	1	1
rno-miR-9a-5p	MIMAT0000781	Atg13	0	0	0	1
rno-miR-9a-5p	MIMAT0000781	Atg16l1	0	0	1	0
rno-miR-9a-5p	MIMAT0000781	Atg4b	0	0	1	1
rno-miR-9a-5p	MIMAT0000781	Atg2a	0	0	0	1
rno-miR-9a-5p	MIMAT0000781	Atg4c	1	0	1	1
rno-miR-9a-5p	MIMAT0000781	Atg9b	0	0	0	1
rno-miR-9a-5p	MIMAT0000781	Atg5	0	0	0	1
rno-miR-9a-5p	MIMAT0000781	Atg9a	0	0	1	0
rno-miR-9a-5p	MIMAT0000781	Atic	0	0	1	0
rno-miR-9a-5p	MIMAT0000781	Atl2	1	0	1	1
rno-miR-9a-5p	MIMAT0000781	Atoh1	0	0	1	0
rno-miR-9a-5p	MIMAT0000781	Atp10a	0	0	1	1
rno-miR-9a-5p	MIMAT0000781	Atoh8	0	0	1	1
rno-miR-9a-5p	MIMAT0000781	Atp13a3	0	0	0	1
rno-miR-9a-5p	MIMAT0000781	Atp10b	0	0	1	1
rno-miR-9a-5p	MIMAT0000781	Atp11a	1	0	1	1
rno-miR-9a-5p	MIMAT0000781	Atp11b	0	0	0	1
rno-miR-9a-5p	MIMAT0000781	Atp11c	0	0	1	1
rno-miR-9a-5p	MIMAT0000781	Atp1a2	0	0	1	0
rno-miR-9a-5p	MIMAT0000781	Atp1a1	0	0	1	1
rno-miR-9a-5p	MIMAT0000781	Atp1b2	0	0	1	0
rno-miR-9a-5p	MIMAT0000781	Atp1b1	0	0	1	1
rno-miR-9a-5p	MIMAT0000781	Atp2a1	0	0	1	0
rno-miR-9a-5p	MIMAT0000781	Atp1b4	0	0	1	0
rno-miR-9a-5p	MIMAT0000781	Atp2b2	0	0	1	0
rno-miR-9a-5p	MIMAT0000781	Atp2b3	0	0	1	1
rno-miR-9a-5p	MIMAT0000781	Atp2c1	0	0	1	0
rno-miR-9a-5p	MIMAT0000781	Atp5g3	0	0	0	1
rno-miR-9a-5p	MIMAT0000781	Atp5e	0	0	0	1
rno-miR-9a-5p	MIMAT0000781	Atp5sl	0	0	1	0
rno-miR-9a-5p	MIMAT0000781	Atp6v0a1	0	0	1	0
rno-miR-9a-5p	MIMAT0000781	Atp6v0a4	0	0	1	0
rno-miR-9a-5p	MIMAT0000781	Atp6v0e1	0	0	0	1
rno-miR-9a-5p	MIMAT0000781	Atp6v1d	0	0	1	0
rno-miR-9a-5p	MIMAT0000781	Atp6v1g2	0	0	1	0
rno-miR-9a-5p	MIMAT0000781	Atp7a	0	0	0	1
rno-miR-9a-5p	MIMAT0000781	Atp8a1	0	0	1	1
rno-miR-9a-5p	MIMAT0000781	Atp8b1	0	0	0	1
rno-miR-9a-5p	MIMAT0000781	Atp8b4	0	0	1	0
rno-miR-9a-5p	MIMAT0000781	Atp8b2	0	0	1	1
rno-miR-9a-5p	MIMAT0000781	Atpaf1	0	0	0	1
rno-miR-9a-5p	MIMAT0000781	Atp9a	0	0	0	1
rno-miR-9a-5p	MIMAT0000781	Atrn	0	0	1	1
rno-miR-9a-5p	MIMAT0000781	Atrx	0	0	1	0
rno-miR-9a-5p	MIMAT0000781	Atxn3	0	0	1	1
rno-miR-9a-5p	MIMAT0000781	Atxn1	0	0	1	1
rno-miR-9a-5p	MIMAT0000781	Aup1	0	0	1	0
rno-miR-9a-5p	MIMAT0000781	Atxn7	0	0	1	1
rno-miR-9a-5p	MIMAT0000781	Atxn7l1	0	0	0	1
rno-miR-9a-5p	MIMAT0000781	Auh	1	0	1	1
rno-miR-9a-5p	MIMAT0000781	Axl	0	0	0	1
rno-miR-9a-5p	MIMAT0000781	Avpi1	0	0	1	0
rno-miR-9a-5p	MIMAT0000781	B2m	0	0	1	0
rno-miR-9a-5p	MIMAT0000781	B3galnt2	1	0	1	1
rno-miR-9a-5p	MIMAT0000781	B3galt4	0	0	1	1
rno-miR-9a-5p	MIMAT0000781	B4galnt1	0	0	1	1
rno-miR-9a-5p	MIMAT0000781	B3galt5	0	0	1	0
rno-miR-9a-5p	MIMAT0000781	B3gat2	0	0	0	1
rno-miR-9a-5p	MIMAT0000781	B4galt1	0	0	1	1
rno-miR-9a-5p	MIMAT0000781	B4galt6	1	0	1	1
rno-miR-9a-5p	MIMAT0000781	B4galt4	0	0	0	1
rno-miR-9a-5p	MIMAT0000781	B4galt5	0	0	1	0
rno-miR-9a-5p	MIMAT0000781	B9d1	0	0	1	0
rno-miR-9a-5p	MIMAT0000781	Bace1	0	0	0	1
rno-miR-9a-5p	MIMAT0000781	Baat	0	0	1	0
rno-miR-9a-5p	MIMAT0000781	Bach1	0	0	1	0
rno-miR-9a-5p	MIMAT0000781	Bag2	0	0	1	1
rno-miR-9a-5p	MIMAT0000781	Bag3	0	0	1	0
rno-miR-9a-5p	MIMAT0000781	Bag5	0	0	0	1
rno-miR-9a-5p	MIMAT0000781	Bag4	1	0	1	1
rno-miR-9a-5p	MIMAT0000781	Bahd1	0	0	1	1
rno-miR-9a-5p	MIMAT0000781	Bahcc1	0	0	1	0
rno-miR-9a-5p	MIMAT0000781	Baiap2l2	0	0	0	1
rno-miR-9a-5p	MIMAT0000781	Bank1	0	0	1	0
rno-miR-9a-5p	MIMAT0000781	Bak1	0	0	1	1
rno-miR-9a-5p	MIMAT0000781	Bap1	0	0	1	0
rno-miR-9a-5p	MIMAT0000781	Banp	0	0	1	0
rno-miR-9a-5p	MIMAT0000781	Baz2b	0	0	0	1
rno-miR-9a-5p	MIMAT0000781	Bbs1	1	0	1	0
rno-miR-9a-5p	MIMAT0000781	Bbs4	0	0	1	1
rno-miR-9a-5p	MIMAT0000781	Bbx	0	0	0	1
rno-miR-9a-5p	MIMAT0000781	Bcar1	0	0	1	0
rno-miR-9a-5p	MIMAT0000781	Bcan	0	0	1	0
rno-miR-9a-5p	MIMAT0000781	Bcas1	0	0	0	1
rno-miR-9a-5p	MIMAT0000781	Bcas2	0	0	1	0
rno-miR-9a-5p	MIMAT0000781	Bcat2	1	0	1	1
rno-miR-9a-5p	MIMAT0000781	Bckdk	0	0	1	1
rno-miR-9a-5p	MIMAT0000781	Bcl2l1	0	0	1	0
rno-miR-9a-5p	MIMAT0000781	Bcl2	0	0	1	0
rno-miR-9a-5p	MIMAT0000781	Bcl2l10	0	0	1	1
rno-miR-9a-5p	MIMAT0000781	Bcl2l13	0	0	0	1
rno-miR-9a-5p	MIMAT0000781	Bcl2l11	0	0	0	1
rno-miR-9a-5p	MIMAT0000781	Bcl2l14	0	0	1	1
rno-miR-9a-5p	MIMAT0000781	Bcl2l2	0	0	1	0
rno-miR-9a-5p	MIMAT0000781	Bcl6	1	0	1	1
rno-miR-9a-5p	MIMAT0000781	Bcl3	0	0	1	1
rno-miR-9a-5p	MIMAT0000781	Bdh2	0	0	0	1
rno-miR-9a-5p	MIMAT0000781	Bcl9l	0	0	0	1
rno-miR-9a-5p	MIMAT0000781	Bclaf1	0	0	0	1
rno-miR-9a-5p	MIMAT0000781	Bdkrb2	0	0	1	0
rno-miR-9a-5p	MIMAT0000781	Bdnf	0	0	1	0
rno-miR-9a-5p	MIMAT0000781	Begain	0	0	1	1
rno-miR-9a-5p	MIMAT0000781	Bend2	0	0	0	1
rno-miR-9a-5p	MIMAT0000781	Bend4	0	0	0	1
rno-miR-9a-5p	MIMAT0000781	Bend3	0	0	0	1
rno-miR-9a-5p	MIMAT0000781	Bend6	0	0	1	0
rno-miR-9a-5p	MIMAT0000781	Best3	0	0	1	0
rno-miR-9a-5p	MIMAT0000781	Best4	0	0	0	1
rno-miR-9a-5p	MIMAT0000781	Bet1	0	0	1	0
rno-miR-9a-5p	MIMAT0000781	Bex4	0	0	1	0
rno-miR-9a-5p	MIMAT0000781	Bfar	0	0	1	0
rno-miR-9a-5p	MIMAT0000781	Bhlha15	0	0	1	0
rno-miR-9a-5p	MIMAT0000781	Bhlhb9	0	0	1	1
rno-miR-9a-5p	MIMAT0000781	Bhlhe22	0	0	1	0
rno-miR-9a-5p	MIMAT0000781	Bhlhe40	0	0	1	1
rno-miR-9a-5p	MIMAT0000781	Bhlhe23	0	0	1	0
rno-miR-9a-5p	MIMAT0000781	Bhmt2	0	0	1	0
rno-miR-9a-5p	MIMAT0000781	Bicd1	0	0	1	1
rno-miR-9a-5p	MIMAT0000781	Bicc1	1	0	1	1
rno-miR-9a-5p	MIMAT0000781	Blm	0	0	1	0
rno-miR-9a-5p	MIMAT0000781	Bicd2	0	0	1	1
rno-miR-9a-5p	MIMAT0000781	Bicral	1	0	0	0
rno-miR-9a-5p	MIMAT0000781	Bin1	0	0	1	1
rno-miR-9a-5p	MIMAT0000781	Bloc1s2	0	0	1	0
rno-miR-9a-5p	MIMAT0000781	Blmh	1	0	1	1
rno-miR-9a-5p	MIMAT0000781	Bmp2	0	0	0	1
rno-miR-9a-5p	MIMAT0000781	Bmp10	0	0	0	1
rno-miR-9a-5p	MIMAT0000781	Bmp3	0	0	1	1
rno-miR-9a-5p	MIMAT0000781	Bmp5	0	0	1	0
rno-miR-9a-5p	MIMAT0000781	Bmp7	0	0	1	0
rno-miR-9a-5p	MIMAT0000781	Bmp6	0	0	0	1
rno-miR-9a-5p	MIMAT0000781	Bmp8b	0	0	1	0
rno-miR-9a-5p	MIMAT0000781	Bmper	1	0	1	1
rno-miR-9a-5p	MIMAT0000781	Bmx	0	0	1	0
rno-miR-9a-5p	MIMAT0000781	Bnc2	0	0	1	1
rno-miR-9a-5p	MIMAT0000781	Bnc1	0	0	1	1
rno-miR-9a-5p	MIMAT0000781	Bnipl	0	0	1	0
rno-miR-9a-5p	MIMAT0000781	Bnip3	0	0	1	0
rno-miR-9a-5p	MIMAT0000781	Bnip3l	0	0	1	0
rno-miR-9a-5p	MIMAT0000781	Boll	0	0	0	1
rno-miR-9a-5p	MIMAT0000781	Bora	0	0	1	0
rno-miR-9a-5p	MIMAT0000781	Bpifa5	0	0	1	0
rno-miR-9a-5p	MIMAT0000781	Braf	0	0	0	1
rno-miR-9a-5p	MIMAT0000781	Brat1	0	0	1	0
rno-miR-9a-5p	MIMAT0000781	Brd4	0	0	1	1
rno-miR-9a-5p	MIMAT0000781	Brd7	0	0	1	1
rno-miR-9a-5p	MIMAT0000781	Brk1	0	0	1	0
rno-miR-9a-5p	MIMAT0000781	Brf2	0	0	1	0
rno-miR-9a-5p	MIMAT0000781	Brip1	0	0	0	1
rno-miR-9a-5p	MIMAT0000781	Brms1	0	0	1	1
rno-miR-9a-5p	MIMAT0000781	Brox	0	0	1	0
rno-miR-9a-5p	MIMAT0000781	Brsk2	0	0	0	1
rno-miR-9a-5p	MIMAT0000781	Brpf3	0	0	0	1
rno-miR-9a-5p	MIMAT0000781	Bsn	0	0	1	1
rno-miR-9a-5p	MIMAT0000781	Btbd10	1	0	1	1
rno-miR-9a-5p	MIMAT0000781	Btbd11	0	0	1	1
rno-miR-9a-5p	MIMAT0000781	Btbd1	0	0	1	1
rno-miR-9a-5p	MIMAT0000781	Btbd7	1	0	1	1
rno-miR-9a-5p	MIMAT0000781	Btd	0	0	0	1
rno-miR-9a-5p	MIMAT0000781	Btbd9	0	0	0	1
rno-miR-9a-5p	MIMAT0000781	Btc	0	0	0	1
rno-miR-9a-5p	MIMAT0000781	Btf3l4	0	0	1	0
rno-miR-9a-5p	MIMAT0000781	Btg1	0	0	1	0
rno-miR-9a-5p	MIMAT0000781	Btg2	0	0	1	1
rno-miR-9a-5p	MIMAT0000781	Btrc	0	0	0	1
rno-miR-9a-5p	MIMAT0000781	Bub1b	0	0	1	0
rno-miR-9a-5p	MIMAT0000781	Bub1	0	0	1	0
rno-miR-9a-5p	MIMAT0000781	Bzw1	0	0	1	1
rno-miR-9a-5p	MIMAT0000781	C10orf105	0	0	0	1
rno-miR-9a-5p	MIMAT0000781	C10orf2	0	0	0	1
rno-miR-9a-5p	MIMAT0000781	C10orf11	0	0	0	1
rno-miR-9a-5p	MIMAT0000781	C10orf53	0	0	0	1
rno-miR-9a-5p	MIMAT0000781	C10orf76	0	0	0	1
rno-miR-9a-5p	MIMAT0000781	C11orf16	0	0	0	1
rno-miR-9a-5p	MIMAT0000781	C11orf54	0	0	0	1
rno-miR-9a-5p	MIMAT0000781	C11orf58	0	0	0	1
rno-miR-9a-5p	MIMAT0000781	C11orf70	0	0	0	1
rno-miR-9a-5p	MIMAT0000781	C11orf82	0	0	0	1
rno-miR-9a-5p	MIMAT0000781	C11orf83	0	0	0	1
rno-miR-9a-5p	MIMAT0000781	C11orf86	0	0	0	1
rno-miR-9a-5p	MIMAT0000781	C11orf87	0	0	0	1
rno-miR-9a-5p	MIMAT0000781	C12orf66	0	0	0	1
rno-miR-9a-5p	MIMAT0000781	C12orf73	0	0	0	1
rno-miR-9a-5p	MIMAT0000781	C13orf45	0	0	0	1
rno-miR-9a-5p	MIMAT0000781	C14orf1	0	0	0	1
rno-miR-9a-5p	MIMAT0000781	C14orf105	0	0	0	1
rno-miR-9a-5p	MIMAT0000781	C14orf119	0	0	0	1
rno-miR-9a-5p	MIMAT0000781	C14orf166	0	0	0	1
rno-miR-9a-5p	MIMAT0000781	C15orf40	0	0	0	1
rno-miR-9a-5p	MIMAT0000781	C15orf48	0	0	0	1
rno-miR-9a-5p	MIMAT0000781	C15orf61	0	0	0	1
rno-miR-9a-5p	MIMAT0000781	C16orf70	0	0	0	1
rno-miR-9a-5p	MIMAT0000781	C16orf91	0	0	0	1
rno-miR-9a-5p	MIMAT0000781	C16orf92	0	0	0	1
rno-miR-9a-5p	MIMAT0000781	C17orf70	0	0	0	1
rno-miR-9a-5p	MIMAT0000781	C17orf72	0	0	0	1
rno-miR-9a-5p	MIMAT0000781	C17orf74	0	0	0	1
rno-miR-9a-5p	MIMAT0000781	C17orf85	0	0	0	1
rno-miR-9a-5p	MIMAT0000781	C18orf25	0	0	0	1
rno-miR-9a-5p	MIMAT0000781	C18orf54	0	0	0	1
rno-miR-9a-5p	MIMAT0000781	C18orf56	0	0	0	1
rno-miR-9a-5p	MIMAT0000781	C18orf63	0	0	0	1
rno-miR-9a-5p	MIMAT0000781	C19orf48	0	0	0	1
rno-miR-9a-5p	MIMAT0000781	C1d	0	0	1	0
rno-miR-9a-5p	MIMAT0000781	C1orf116	0	0	0	1
rno-miR-9a-5p	MIMAT0000781	C1orf21	0	0	0	1
rno-miR-9a-5p	MIMAT0000781	C1orf220	0	0	0	1
rno-miR-9a-5p	MIMAT0000781	C1ORF220	0	0	0	1
rno-miR-9a-5p	MIMAT0000781	C1orf35	0	0	0	1
rno-miR-9a-5p	MIMAT0000781	C1orf95	0	0	0	1
rno-miR-9a-5p	MIMAT0000781	C1qb	0	0	1	0
rno-miR-9a-5p	MIMAT0000781	C1ql1	0	0	1	1
rno-miR-9a-5p	MIMAT0000781	C1ql3	0	0	0	1
rno-miR-9a-5p	MIMAT0000781	C1qtnf3	0	0	1	1
rno-miR-9a-5p	MIMAT0000781	C1qtnf1	0	0	1	0
rno-miR-9a-5p	MIMAT0000781	C1qtnf6	0	0	1	0
rno-miR-9a-5p	MIMAT0000781	C1r	0	0	1	0
rno-miR-9a-5p	MIMAT0000781	C1qtnf7	0	0	0	1
rno-miR-9a-5p	MIMAT0000781	C1rl	0	0	0	1
rno-miR-9a-5p	MIMAT0000781	C21orf62	0	0	0	1
rno-miR-9a-5p	MIMAT0000781	C21orf91	0	0	0	1
rno-miR-9a-5p	MIMAT0000781	C22orf23	0	0	0	1
rno-miR-9a-5p	MIMAT0000781	C2cd2	0	0	1	1
rno-miR-9a-5p	MIMAT0000781	C2ORF15	0	0	0	1
rno-miR-9a-5p	MIMAT0000781	C2orf54	0	0	0	1
rno-miR-9a-5p	MIMAT0000781	C2orf48	0	0	0	1
rno-miR-9a-5p	MIMAT0000781	C2orf88	0	0	0	1
rno-miR-9a-5p	MIMAT0000781	C3orf27	0	0	0	1
rno-miR-9a-5p	MIMAT0000781	C3orf58	0	0	0	1
rno-miR-9a-5p	MIMAT0000781	C4orf32	0	0	0	1
rno-miR-9a-5p	MIMAT0000781	C4orf46	0	0	0	1
rno-miR-9a-5p	MIMAT0000781	C5orf20	0	0	0	1
rno-miR-9a-5p	MIMAT0000781	C5orf24	0	0	0	1
rno-miR-9a-5p	MIMAT0000781	C5orf27	0	0	0	1
rno-miR-9a-5p	MIMAT0000781	C5orf28	0	0	0	1
rno-miR-9a-5p	MIMAT0000781	C5orf30	0	0	0	1
rno-miR-9a-5p	MIMAT0000781	C5orf49	0	0	0	1
rno-miR-9a-5p	MIMAT0000781	C5orf51	0	0	0	1
rno-miR-9a-5p	MIMAT0000781	C5orf55	0	0	0	1
rno-miR-9a-5p	MIMAT0000781	C6	0	0	0	1
rno-miR-9a-5p	MIMAT0000781	C6orf106	0	0	0	1
rno-miR-9a-5p	MIMAT0000781	C6orf223	0	0	0	1
rno-miR-9a-5p	MIMAT0000781	C7orf25	0	0	0	1
rno-miR-9a-5p	MIMAT0000781	C7orf34	0	0	0	1
rno-miR-9a-5p	MIMAT0000781	C7orf41	0	0	0	1
rno-miR-9a-5p	MIMAT0000781	C7orf55-LUC7L2	0	0	0	1
rno-miR-9a-5p	MIMAT0000781	C7orf57	0	0	0	1
rno-miR-9a-5p	MIMAT0000781	C7orf60	0	0	0	1
rno-miR-9a-5p	MIMAT0000781	C7orf63	0	0	0	1
rno-miR-9a-5p	MIMAT0000781	C7orf71	0	0	0	1
rno-miR-9a-5p	MIMAT0000781	C8orf17	0	0	0	1
rno-miR-9a-5p	MIMAT0000781	C8orf44-SGK3	0	0	0	1
rno-miR-9a-5p	MIMAT0000781	C8orf59	0	0	0	1
rno-miR-9a-5p	MIMAT0000781	C9	0	0	0	1
rno-miR-9a-5p	MIMAT0000781	C9orf169	0	0	0	1
rno-miR-9a-5p	MIMAT0000781	C9orf171	0	0	0	1
rno-miR-9a-5p	MIMAT0000781	C9orf47	0	0	0	1
rno-miR-9a-5p	MIMAT0000781	C9orf89	0	0	0	1
rno-miR-9a-5p	MIMAT0000781	C9orf91	0	0	0	1
rno-miR-9a-5p	MIMAT0000781	CA12	0	0	0	1
rno-miR-9a-5p	MIMAT0000781	CA13	0	0	0	1
rno-miR-9a-5p	MIMAT0000781	Ca5b	0	0	0	1
rno-miR-9a-5p	MIMAT0000781	CA7	0	0	0	1
rno-miR-9a-5p	MIMAT0000781	Cab39l	0	0	0	1
rno-miR-9a-5p	MIMAT0000781	Cables2	0	0	1	0
rno-miR-9a-5p	MIMAT0000781	Cabp7	0	0	1	0
rno-miR-9a-5p	MIMAT0000781	Cacna1b	0	0	1	0
rno-miR-9a-5p	MIMAT0000781	Cacna1c	0	0	1	1
rno-miR-9a-5p	MIMAT0000781	Cacna1d	0	0	1	0
rno-miR-9a-5p	MIMAT0000781	Cacna1h	0	0	1	0
rno-miR-9a-5p	MIMAT0000781	Cacna1e	0	0	0	1
rno-miR-9a-5p	MIMAT0000781	Cacna2d1	0	0	0	1
rno-miR-9a-5p	MIMAT0000781	Cacnb1	0	0	1	0
rno-miR-9a-5p	MIMAT0000781	Cacnb2	1	0	1	1
rno-miR-9a-5p	MIMAT0000781	Cacnb3	0	0	1	0
rno-miR-9a-5p	MIMAT0000781	Cacul1	0	0	1	1
rno-miR-9a-5p	MIMAT0000781	Cacnb4	0	0	1	0
rno-miR-9a-5p	MIMAT0000781	Cadm1	0	0	0	1
rno-miR-9a-5p	MIMAT0000781	Calcb	0	0	1	0
rno-miR-9a-5p	MIMAT0000781	Calb2	1	0	1	1
rno-miR-9a-5p	MIMAT0000781	Calcoco2	0	0	0	1
rno-miR-9a-5p	MIMAT0000781	Calcoco1	0	0	0	1
rno-miR-9a-5p	MIMAT0000781	Cald1	0	0	1	0
rno-miR-9a-5p	MIMAT0000781	Calml4	0	0	0	1
rno-miR-9a-5p	MIMAT0000781	Caly	0	0	1	0
rno-miR-9a-5p	MIMAT0000781	Camk1d	0	0	1	1
rno-miR-9a-5p	MIMAT0000781	Camk2d	0	0	1	0
rno-miR-9a-5p	MIMAT0000781	Camk4	0	0	0	1
rno-miR-9a-5p	MIMAT0000781	Camk2n1	0	0	1	1
rno-miR-9a-5p	MIMAT0000781	Camkk2	0	0	0	1
rno-miR-9a-5p	MIMAT0000781	Camkk1	0	0	1	1
rno-miR-9a-5p	MIMAT0000781	Camsap2	0	0	1	0
rno-miR-9a-5p	MIMAT0000781	Camkv	0	0	1	0
rno-miR-9a-5p	MIMAT0000781	Camta1	0	0	1	0
rno-miR-9a-5p	MIMAT0000781	Camta2	0	0	1	1
rno-miR-9a-5p	MIMAT0000781	Canx	0	0	1	1
rno-miR-9a-5p	MIMAT0000781	Capn5	0	0	0	1
rno-miR-9a-5p	MIMAT0000781	Capn1	0	0	1	1
rno-miR-9a-5p	MIMAT0000781	Capn2	0	0	1	0
rno-miR-9a-5p	MIMAT0000781	Capn3	0	0	1	0
rno-miR-9a-5p	MIMAT0000781	Capn6	0	0	1	0
rno-miR-9a-5p	MIMAT0000781	Capza1	1	0	1	1
rno-miR-9a-5p	MIMAT0000781	Capza3	0	0	1	0
rno-miR-9a-5p	MIMAT0000781	Car13	0	0	1	0
rno-miR-9a-5p	MIMAT0000781	Capzb	0	0	1	0
rno-miR-9a-5p	MIMAT0000781	Car7	0	0	1	0
rno-miR-9a-5p	MIMAT0000781	Card19	1	0	0	0
rno-miR-9a-5p	MIMAT0000781	Card6	1	0	1	0
rno-miR-9a-5p	MIMAT0000781	Carf	0	0	1	0
rno-miR-9a-5p	MIMAT0000781	Carhsp1	0	0	1	0
rno-miR-9a-5p	MIMAT0000781	Carm1	0	0	1	1
rno-miR-9a-5p	MIMAT0000781	Cartpt	0	0	1	0
rno-miR-9a-5p	MIMAT0000781	Casc5	0	0	1	0
rno-miR-9a-5p	MIMAT0000781	Casc4	0	0	1	0
rno-miR-9a-5p	MIMAT0000781	Caskin2	0	0	1	1
rno-miR-9a-5p	MIMAT0000781	Casp14	0	0	0	1
rno-miR-9a-5p	MIMAT0000781	Casp6	0	0	1	0
rno-miR-9a-5p	MIMAT0000781	Casp16	0	0	0	1
rno-miR-9a-5p	MIMAT0000781	Casp7	0	0	1	1
rno-miR-9a-5p	MIMAT0000781	Casp8ap2	0	0	1	0
rno-miR-9a-5p	MIMAT0000781	Catsperd	0	0	1	0
rno-miR-9a-5p	MIMAT0000781	Cast	0	0	1	0
rno-miR-9a-5p	MIMAT0000781	CATSPERG	0	0	0	1
rno-miR-9a-5p	MIMAT0000781	Catsperg1	0	0	1	0
rno-miR-9a-5p	MIMAT0000781	Cav1	0	0	1	0
rno-miR-9a-5p	MIMAT0000781	Cbfa2t2	0	0	1	1
rno-miR-9a-5p	MIMAT0000781	Cbfb	0	0	1	1
rno-miR-9a-5p	MIMAT0000781	Cbll1	0	0	1	0
rno-miR-9a-5p	MIMAT0000781	Cbl	0	0	0	1
rno-miR-9a-5p	MIMAT0000781	Cblb	0	0	1	1
rno-miR-9a-5p	MIMAT0000781	Cbln4	1	0	1	1
rno-miR-9a-5p	MIMAT0000781	Cbln2	0	0	1	1
rno-miR-9a-5p	MIMAT0000781	Cbx5	0	0	0	1
rno-miR-9a-5p	MIMAT0000781	Cbx1	0	0	0	1
rno-miR-9a-5p	MIMAT0000781	Cbx2	0	0	1	0
rno-miR-9a-5p	MIMAT0000781	Cbx6	1	0	1	1
rno-miR-9a-5p	MIMAT0000781	Cbx7	1	0	1	1
rno-miR-9a-5p	MIMAT0000781	Ccdc111	0	0	1	0
rno-miR-9a-5p	MIMAT0000781	Cc2d1a	1	0	1	1
rno-miR-9a-5p	MIMAT0000781	Cc2d1b	1	0	1	1
rno-miR-9a-5p	MIMAT0000781	Ccar2	1	0	0	1
rno-miR-9a-5p	MIMAT0000781	Ccdc102a	0	0	1	0
rno-miR-9a-5p	MIMAT0000781	Ccdc104	0	0	1	0
rno-miR-9a-5p	MIMAT0000781	Ccdc113	0	0	0	1
rno-miR-9a-5p	MIMAT0000781	Ccdc116	0	0	0	1
rno-miR-9a-5p	MIMAT0000781	Ccdc117	0	0	1	0
rno-miR-9a-5p	MIMAT0000781	Ccdc124	0	0	1	0
rno-miR-9a-5p	MIMAT0000781	Ccdc126	0	0	1	1
rno-miR-9a-5p	MIMAT0000781	Ccdc134	0	0	1	0
rno-miR-9a-5p	MIMAT0000781	Ccdc138	0	0	1	1
rno-miR-9a-5p	MIMAT0000781	Ccdc137	0	0	1	0
rno-miR-9a-5p	MIMAT0000781	Ccdc152	0	0	0	1
rno-miR-9a-5p	MIMAT0000781	CCDC169-SOHLH2	0	0	0	1
rno-miR-9a-5p	MIMAT0000781	Ccdc155	0	0	0	1
rno-miR-9a-5p	MIMAT0000781	Ccdc174	0	0	0	1
rno-miR-9a-5p	MIMAT0000781	Ccdc176	0	0	1	0
rno-miR-9a-5p	MIMAT0000781	Ccdc180	0	0	0	1
rno-miR-9a-5p	MIMAT0000781	Ccdc18	0	0	0	1
rno-miR-9a-5p	MIMAT0000781	Ccdc25	0	0	1	0
rno-miR-9a-5p	MIMAT0000781	Ccdc33	0	0	1	0
rno-miR-9a-5p	MIMAT0000781	Ccdc39	0	0	1	1
rno-miR-9a-5p	MIMAT0000781	Ccdc40	0	0	1	1
rno-miR-9a-5p	MIMAT0000781	Ccdc47	0	0	1	0
rno-miR-9a-5p	MIMAT0000781	CCDC41	0	0	0	1
rno-miR-9a-5p	MIMAT0000781	Ccdc43	1	0	1	1
rno-miR-9a-5p	MIMAT0000781	Ccdc6	0	0	0	1
rno-miR-9a-5p	MIMAT0000781	Ccdc50	0	0	0	1
rno-miR-9a-5p	MIMAT0000781	Ccdc62	0	0	0	1
rno-miR-9a-5p	MIMAT0000781	Ccdc65	0	0	1	0
rno-miR-9a-5p	MIMAT0000781	CCDC67	0	0	0	1
rno-miR-9a-5p	MIMAT0000781	Ccdc67	0	0	1	0
rno-miR-9a-5p	MIMAT0000781	Ccdc68	0	0	1	0
rno-miR-9a-5p	MIMAT0000781	Ccdc69	0	0	1	1
rno-miR-9a-5p	MIMAT0000781	Ccdc74a	0	0	0	1
rno-miR-9a-5p	MIMAT0000781	Ccdc85c	0	0	0	1
rno-miR-9a-5p	MIMAT0000781	Ccdc82	0	0	1	0
rno-miR-9a-5p	MIMAT0000781	Ccdc88a	0	0	1	0
rno-miR-9a-5p	MIMAT0000781	Ccdc9	0	0	0	1
rno-miR-9a-5p	MIMAT0000781	Ccdc91	0	0	1	0
rno-miR-9a-5p	MIMAT0000781	Ccdc93	0	0	0	1
rno-miR-9a-5p	MIMAT0000781	Ccdc94	0	0	1	0
rno-miR-9a-5p	MIMAT0000781	Cckbr	0	0	1	0
rno-miR-9a-5p	MIMAT0000781	Ccl24	0	0	1	0
rno-miR-9a-5p	MIMAT0000781	Ccl25	0	0	1	0
rno-miR-9a-5p	MIMAT0000781	Ccl28	0	0	1	0
rno-miR-9a-5p	MIMAT0000781	Ccna2	0	0	1	0
rno-miR-9a-5p	MIMAT0000781	Ccnc	0	0	1	0
rno-miR-9a-5p	MIMAT0000781	Ccnd1	0	0	1	0
rno-miR-9a-5p	MIMAT0000781	Ccne1	1	0	1	1
rno-miR-9a-5p	MIMAT0000781	Ccne2	1	0	1	1
rno-miR-9a-5p	MIMAT0000781	Ccnj	0	0	1	0
rno-miR-9a-5p	MIMAT0000781	Ccng1	1	0	1	1
rno-miR-9a-5p	MIMAT0000781	Ccng2	0	0	1	0
rno-miR-9a-5p	MIMAT0000781	Ccni	1	0	1	1
rno-miR-9a-5p	MIMAT0000781	Ccnl2	0	0	1	0
rno-miR-9a-5p	MIMAT0000781	Ccnjl	0	0	1	0
rno-miR-9a-5p	MIMAT0000781	Ccno	0	0	1	0
rno-miR-9a-5p	MIMAT0000781	Ccnt1	0	0	0	1
rno-miR-9a-5p	MIMAT0000781	Ccnt2	1	0	1	1
rno-miR-9a-5p	MIMAT0000781	Ccnyl1	0	0	1	0
rno-miR-9a-5p	MIMAT0000781	Ccr5	0	0	1	1
rno-miR-9a-5p	MIMAT0000781	Ccr1	0	0	0	1
rno-miR-9a-5p	MIMAT0000781	Ccr7	0	0	0	1
rno-miR-9a-5p	MIMAT0000781	Ccrn4l	0	0	1	0
rno-miR-9a-5p	MIMAT0000781	Ccrl2	0	0	1	0
rno-miR-9a-5p	MIMAT0000781	Ccser1	0	0	0	1
rno-miR-9a-5p	MIMAT0000781	Ccser2	0	0	0	1
rno-miR-9a-5p	MIMAT0000781	Cct4	0	0	1	0
rno-miR-9a-5p	MIMAT0000781	Cct8	0	0	1	0
rno-miR-9a-5p	MIMAT0000781	Cd14	0	0	1	0
rno-miR-9a-5p	MIMAT0000781	Cd151	0	0	1	1
rno-miR-9a-5p	MIMAT0000781	Cd164	0	0	1	0
rno-miR-9a-5p	MIMAT0000781	Cd180	0	0	0	1
rno-miR-9a-5p	MIMAT0000781	Cd177	0	0	1	1
rno-miR-9a-5p	MIMAT0000781	Cd24	0	0	1	0
rno-miR-9a-5p	MIMAT0000781	Cd1d1	0	0	1	0
rno-miR-9a-5p	MIMAT0000781	Cd244	0	0	0	1
rno-miR-9a-5p	MIMAT0000781	Cd247	0	0	1	0
rno-miR-9a-5p	MIMAT0000781	Cd248	0	0	1	0
rno-miR-9a-5p	MIMAT0000781	Cd276	0	0	1	0
rno-miR-9a-5p	MIMAT0000781	Cd28	0	0	1	1
rno-miR-9a-5p	MIMAT0000781	Cd2bp2	0	0	1	0
rno-miR-9a-5p	MIMAT0000781	Cd4	0	0	0	1
rno-miR-9a-5p	MIMAT0000781	Cd300ld	0	0	1	0
rno-miR-9a-5p	MIMAT0000781	Cd44	0	0	1	0
rno-miR-9a-5p	MIMAT0000781	Cd47	0	0	1	1
rno-miR-9a-5p	MIMAT0000781	Cd53	0	0	1	0
rno-miR-9a-5p	MIMAT0000781	Cd80	0	0	0	1
rno-miR-9a-5p	MIMAT0000781	Cd69	0	0	1	1
rno-miR-9a-5p	MIMAT0000781	Cd84	0	0	0	1
rno-miR-9a-5p	MIMAT0000781	Cd83	0	0	1	1
rno-miR-9a-5p	MIMAT0000781	Cd99l2	0	0	1	0
rno-miR-9a-5p	MIMAT0000781	Cd93	0	0	1	0
rno-miR-9a-5p	MIMAT0000781	Cda	0	0	1	0
rno-miR-9a-5p	MIMAT0000781	Cdan1	0	0	1	0
rno-miR-9a-5p	MIMAT0000781	Cdc14a	0	0	1	1
rno-miR-9a-5p	MIMAT0000781	Cdc14b	1	0	1	0
rno-miR-9a-5p	MIMAT0000781	Cdc26	0	0	1	0
rno-miR-9a-5p	MIMAT0000781	Cdc25a	1	0	1	1
rno-miR-9a-5p	MIMAT0000781	Cdc37	0	0	1	0
rno-miR-9a-5p	MIMAT0000781	Cdc34	0	0	1	0
rno-miR-9a-5p	MIMAT0000781	Cdc42bpa	0	0	1	0
rno-miR-9a-5p	MIMAT0000781	Cdc42bpb	0	0	1	0
rno-miR-9a-5p	MIMAT0000781	Cdc42bpg	0	0	1	0
rno-miR-9a-5p	MIMAT0000781	Cdc42ep1	1	0	1	0
rno-miR-9a-5p	MIMAT0000781	Cdc42se1	0	0	1	1
rno-miR-9a-5p	MIMAT0000781	Cdc42se2	0	0	1	0
rno-miR-9a-5p	MIMAT0000781	Cdc7	0	0	1	0
rno-miR-9a-5p	MIMAT0000781	Cdc6	0	0	1	0
rno-miR-9a-5p	MIMAT0000781	Cdc73	0	0	0	1
rno-miR-9a-5p	MIMAT0000781	Cdca4	0	0	1	0
rno-miR-9a-5p	MIMAT0000781	Cdca7	0	0	1	0
rno-miR-9a-5p	MIMAT0000781	Cdcp1	0	0	1	0
rno-miR-9a-5p	MIMAT0000781	Cdh1	0	0	1	1
rno-miR-9a-5p	MIMAT0000781	Cdh11	0	0	1	1
rno-miR-9a-5p	MIMAT0000781	Cdh18	0	0	0	1
rno-miR-9a-5p	MIMAT0000781	Cdh13	0	0	1	0
rno-miR-9a-5p	MIMAT0000781	Cdh16	0	0	1	0
rno-miR-9a-5p	MIMAT0000781	Cdh5	0	0	1	1
rno-miR-9a-5p	MIMAT0000781	Cdh6	0	0	1	0
rno-miR-9a-5p	MIMAT0000781	Cdh8	0	0	1	0
rno-miR-9a-5p	MIMAT0000781	Cdh7	0	0	0	1
rno-miR-9a-5p	MIMAT0000781	Cdk12	0	0	1	0
rno-miR-9a-5p	MIMAT0000781	Cdk13	0	0	0	1
rno-miR-9a-5p	MIMAT0000781	Cdk14	0	0	1	0
rno-miR-9a-5p	MIMAT0000781	Cdk17	0	0	1	0
rno-miR-9a-5p	MIMAT0000781	Cdk19	0	0	1	0
rno-miR-9a-5p	MIMAT0000781	Cdk20	0	0	1	0
rno-miR-9a-5p	MIMAT0000781	Cdk5r1	0	0	1	0
rno-miR-9a-5p	MIMAT0000781	Cdk6	0	0	0	1
rno-miR-9a-5p	MIMAT0000781	Cdk8	1	0	0	1
rno-miR-9a-5p	MIMAT0000781	Cdkal1	0	0	1	0
rno-miR-9a-5p	MIMAT0000781	Cdkl1	0	0	1	0
rno-miR-9a-5p	MIMAT0000781	Cdkl2	0	0	0	1
rno-miR-9a-5p	MIMAT0000781	Cdkn1c	0	0	1	1
rno-miR-9a-5p	MIMAT0000781	Cdkn2aip	0	0	0	1
rno-miR-9a-5p	MIMAT0000781	Cdkn2b	0	0	1	1
rno-miR-9a-5p	MIMAT0000781	Cdkn2aipnl	0	0	1	0
rno-miR-9a-5p	MIMAT0000781	Cdkn2c	0	0	0	1
rno-miR-9a-5p	MIMAT0000781	Cdr1	0	0	0	1
rno-miR-9a-5p	MIMAT0000781	Cdon	0	0	1	1
rno-miR-9a-5p	MIMAT0000781	Cds2	0	0	1	1
rno-miR-9a-5p	MIMAT0000781	Cdrt4	0	0	0	1
rno-miR-9a-5p	MIMAT0000781	Cdsn	0	0	0	1
rno-miR-9a-5p	MIMAT0000781	Ceacam1	0	0	1	1
rno-miR-9a-5p	MIMAT0000781	Cdyl2	0	0	0	1
rno-miR-9a-5p	MIMAT0000781	Cebpa	0	0	1	0
rno-miR-9a-5p	MIMAT0000781	Celf1	0	0	1	1
rno-miR-9a-5p	MIMAT0000781	Cecr2	0	0	0	1
rno-miR-9a-5p	MIMAT0000781	Celf3	0	0	1	0
rno-miR-9a-5p	MIMAT0000781	Celf5	0	0	1	1
rno-miR-9a-5p	MIMAT0000781	Celf4	0	0	1	0
rno-miR-9a-5p	MIMAT0000781	Celf6	0	0	1	1
rno-miR-9a-5p	MIMAT0000781	Cenpf	0	0	0	1
rno-miR-9a-5p	MIMAT0000781	Celsr2	0	0	0	1
rno-miR-9a-5p	MIMAT0000781	Cenpa	0	0	1	1
rno-miR-9a-5p	MIMAT0000781	Cep104	1	0	1	0
rno-miR-9a-5p	MIMAT0000781	CENPP	0	0	0	1
rno-miR-9a-5p	MIMAT0000781	Cep120	0	0	0	1
rno-miR-9a-5p	MIMAT0000781	Cep135	0	0	0	1
rno-miR-9a-5p	MIMAT0000781	Cep170b	0	0	0	1
rno-miR-9a-5p	MIMAT0000781	Cep350	0	0	1	1
rno-miR-9a-5p	MIMAT0000781	Cep55	0	0	1	0
rno-miR-9a-5p	MIMAT0000781	Cep63	0	0	0	1
rno-miR-9a-5p	MIMAT0000781	Cep57l1	0	0	0	1
rno-miR-9a-5p	MIMAT0000781	Cercam	0	0	1	0
rno-miR-9a-5p	MIMAT0000781	Cerk	0	0	1	0
rno-miR-9a-5p	MIMAT0000781	Cers2	0	0	1	0
rno-miR-9a-5p	MIMAT0000781	Cers6	0	0	0	1
rno-miR-9a-5p	MIMAT0000781	Ces1a	0	0	1	0
rno-miR-9a-5p	MIMAT0000781	Ces1c	0	0	1	0
rno-miR-9a-5p	MIMAT0000781	Ces2g	0	0	1	0
rno-miR-9a-5p	MIMAT0000781	CES3	0	0	0	1
rno-miR-9a-5p	MIMAT0000781	Ces4a	0	0	1	0
rno-miR-9a-5p	MIMAT0000781	Cfh	0	0	1	0
rno-miR-9a-5p	MIMAT0000781	Cfl2	0	0	1	1
rno-miR-9a-5p	MIMAT0000781	Cflar	0	0	1	0
rno-miR-9a-5p	MIMAT0000781	Cgm4	0	0	1	0
rno-miR-9a-5p	MIMAT0000781	Cggbp1	0	0	1	0
rno-miR-9a-5p	MIMAT0000781	Cgn	0	0	1	1
rno-miR-9a-5p	MIMAT0000781	Cgnl1	0	0	1	0
rno-miR-9a-5p	MIMAT0000781	Chadl	0	0	1	0
rno-miR-9a-5p	MIMAT0000781	Chac2	0	0	1	0
rno-miR-9a-5p	MIMAT0000781	Chaf1b	0	0	1	0
rno-miR-9a-5p	MIMAT0000781	Chchd1	0	0	0	1
rno-miR-9a-5p	MIMAT0000781	Chchd4	0	0	1	0
rno-miR-9a-5p	MIMAT0000781	Chchd7	0	0	0	1
rno-miR-9a-5p	MIMAT0000781	Chd1	0	0	0	1
rno-miR-9a-5p	MIMAT0000781	Chd3	0	0	1	1
rno-miR-9a-5p	MIMAT0000781	Chd4	0	0	1	0
rno-miR-9a-5p	MIMAT0000781	Chdh	0	0	1	1
rno-miR-9a-5p	MIMAT0000781	Chd6	0	0	1	1
rno-miR-9a-5p	MIMAT0000781	Chia	0	0	1	0
rno-miR-9a-5p	MIMAT0000781	Chgb	0	0	1	0
rno-miR-9a-5p	MIMAT0000781	Chi3l1	0	0	1	1
rno-miR-9a-5p	MIMAT0000781	Chmp1a	0	0	1	0
rno-miR-9a-5p	MIMAT0000781	Chml	0	0	0	1
rno-miR-9a-5p	MIMAT0000781	Chmp1b	1	0	1	1
rno-miR-9a-5p	MIMAT0000781	Chmp2b	0	0	1	1
rno-miR-9a-5p	MIMAT0000781	Chrdl1	0	0	1	0
rno-miR-9a-5p	MIMAT0000781	Chordc1	0	0	1	0
rno-miR-9a-5p	MIMAT0000781	Chp2	0	0	1	0
rno-miR-9a-5p	MIMAT0000781	Chrm2	0	0	0	1
rno-miR-9a-5p	MIMAT0000781	Chrm3	0	0	0	1
rno-miR-9a-5p	MIMAT0000781	Chrna10	0	0	1	0
rno-miR-9a-5p	MIMAT0000781	Chrna2	0	0	0	1
rno-miR-9a-5p	MIMAT0000781	Chrna4	0	0	1	0
rno-miR-9a-5p	MIMAT0000781	Chrna5	0	0	1	1
rno-miR-9a-5p	MIMAT0000781	Chrna7	0	0	0	1
rno-miR-9a-5p	MIMAT0000781	Chst14	1	0	1	1
rno-miR-9a-5p	MIMAT0000781	Chrnb3	0	0	1	0
rno-miR-9a-5p	MIMAT0000781	Chst15	0	0	0	1
rno-miR-9a-5p	MIMAT0000781	Chst3	0	0	0	1
rno-miR-9a-5p	MIMAT0000781	Chst2	0	0	1	0
rno-miR-9a-5p	MIMAT0000781	Chst9	1	0	1	1
rno-miR-9a-5p	MIMAT0000781	Chsy1	0	0	1	1
rno-miR-9a-5p	MIMAT0000781	Ciapin1	0	0	1	1
rno-miR-9a-5p	MIMAT0000781	Chtop	0	0	1	0
rno-miR-9a-5p	MIMAT0000781	Churc1	0	0	0	1
rno-miR-9a-5p	MIMAT0000781	Cib1	0	0	1	0
rno-miR-9a-5p	MIMAT0000781	Cidea	0	0	1	0
rno-miR-9a-5p	MIMAT0000781	Cib2	0	0	1	1
rno-miR-9a-5p	MIMAT0000781	Cilp	0	0	1	0
rno-miR-9a-5p	MIMAT0000781	Ciita	0	0	1	1
rno-miR-9a-5p	MIMAT0000781	Cirbp	0	0	1	0
rno-miR-9a-5p	MIMAT0000781	Cinp	0	0	1	0
rno-miR-9a-5p	MIMAT0000781	Cisd3	0	0	0	1
rno-miR-9a-5p	MIMAT0000781	Cish	0	0	1	1
rno-miR-9a-5p	MIMAT0000781	Cited2	0	0	0	1
rno-miR-9a-5p	MIMAT0000781	Cks1b	0	0	1	1
rno-miR-9a-5p	MIMAT0000781	Ckap2	0	0	1	0
rno-miR-9a-5p	MIMAT0000781	Clasp1	0	0	1	0
rno-miR-9a-5p	MIMAT0000781	Clcc1	0	0	1	0
rno-miR-9a-5p	MIMAT0000781	Clasp2	0	0	1	0
rno-miR-9a-5p	MIMAT0000781	Clcn3	0	0	1	0
rno-miR-9a-5p	MIMAT0000781	Clcn4	0	0	1	0
rno-miR-9a-5p	MIMAT0000781	Clcn5	0	0	0	1
rno-miR-9a-5p	MIMAT0000781	Clcn6	0	0	0	1
rno-miR-9a-5p	MIMAT0000781	Clcn7	0	0	1	0
rno-miR-9a-5p	MIMAT0000781	Clcnkb	0	0	1	0
rno-miR-9a-5p	MIMAT0000781	Cldn1	0	0	1	0
rno-miR-9a-5p	MIMAT0000781	Cldn11	0	0	1	0
rno-miR-9a-5p	MIMAT0000781	Cldn12	0	0	1	1
rno-miR-9a-5p	MIMAT0000781	Cldn14	0	0	1	0
rno-miR-9a-5p	MIMAT0000781	Cldn5	0	0	1	1
rno-miR-9a-5p	MIMAT0000781	Cldn2	0	0	1	1
rno-miR-9a-5p	MIMAT0000781	Clec2h	0	0	1	0
rno-miR-9a-5p	MIMAT0000781	Cldn8	0	0	1	1
rno-miR-9a-5p	MIMAT0000781	Clec14a	0	0	1	0
rno-miR-9a-5p	MIMAT0000781	Clec1a	0	0	1	1
rno-miR-9a-5p	MIMAT0000781	Clec9a	0	0	1	0
rno-miR-9a-5p	MIMAT0000781	Clec7a	0	0	1	0
rno-miR-9a-5p	MIMAT0000781	Clgn	0	0	1	1
rno-miR-9a-5p	MIMAT0000781	Clic5	0	0	1	0
rno-miR-9a-5p	MIMAT0000781	Clip2	0	0	1	0
rno-miR-9a-5p	MIMAT0000781	Clip1	0	0	1	0
rno-miR-9a-5p	MIMAT0000781	Clk1	0	0	1	0
rno-miR-9a-5p	MIMAT0000781	CLLU1	0	0	0	1
rno-miR-9a-5p	MIMAT0000781	Clmn	0	0	0	1
rno-miR-9a-5p	MIMAT0000781	Cln8	0	0	1	0
rno-miR-9a-5p	MIMAT0000781	Clock	1	0	0	1
rno-miR-9a-5p	MIMAT0000781	Clp1	0	0	1	1
rno-miR-9a-5p	MIMAT0000781	Clstn2	0	0	0	1
rno-miR-9a-5p	MIMAT0000781	Clspn	0	0	1	0
rno-miR-9a-5p	MIMAT0000781	Clstn1	0	0	1	0
rno-miR-9a-5p	MIMAT0000781	Cltc	0	0	1	0
rno-miR-9a-5p	MIMAT0000781	Clvs1	1	0	1	1
rno-miR-9a-5p	MIMAT0000781	Clybl	0	0	0	1
rno-miR-9a-5p	MIMAT0000781	Cmklr1	0	0	1	0
rno-miR-9a-5p	MIMAT0000781	Cmc1	0	0	0	1
rno-miR-9a-5p	MIMAT0000781	Cmpk2	0	0	1	0
rno-miR-9a-5p	MIMAT0000781	Cmtm3	0	0	1	1
rno-miR-9a-5p	MIMAT0000781	Cmtm6	0	0	0	1
rno-miR-9a-5p	MIMAT0000781	Cnbp	0	0	1	0
rno-miR-9a-5p	MIMAT0000781	Cmtr2	0	0	1	1
rno-miR-9a-5p	MIMAT0000781	Cnga2	0	0	1	0
rno-miR-9a-5p	MIMAT0000781	Cndp2	0	0	1	0
rno-miR-9a-5p	MIMAT0000781	Cngb3	0	0	0	1
rno-miR-9a-5p	MIMAT0000781	Cnih4	0	0	1	1
rno-miR-9a-5p	MIMAT0000781	Cnksr3	0	0	1	1
rno-miR-9a-5p	MIMAT0000781	Cnn2	0	0	0	1
rno-miR-9a-5p	MIMAT0000781	Cnmd	1	0	0	0
rno-miR-9a-5p	MIMAT0000781	Cnn1	0	0	1	0
rno-miR-9a-5p	MIMAT0000781	Cnnm1	0	0	1	1
rno-miR-9a-5p	MIMAT0000781	Cnnm2	1	0	1	1
rno-miR-9a-5p	MIMAT0000781	Cnpy3	0	0	1	0
rno-miR-9a-5p	MIMAT0000781	Cnnm4	1	0	0	1
rno-miR-9a-5p	MIMAT0000781	Cnot1	0	0	1	1
rno-miR-9a-5p	MIMAT0000781	Cnot6l	0	0	1	1
rno-miR-9a-5p	MIMAT0000781	Cnot7	1	0	1	1
rno-miR-9a-5p	MIMAT0000781	Cnot8	0	0	1	0
rno-miR-9a-5p	MIMAT0000781	Cnp	0	0	1	1
rno-miR-9a-5p	MIMAT0000781	Cnrip1	0	0	1	1
rno-miR-9a-5p	MIMAT0000781	Cnr1	0	0	1	0
rno-miR-9a-5p	MIMAT0000781	Cntfr	0	0	0	1
rno-miR-9a-5p	MIMAT0000781	Cntn2	0	0	1	0
rno-miR-9a-5p	MIMAT0000781	Cntln	0	0	1	0
rno-miR-9a-5p	MIMAT0000781	Cntn3	1	0	1	1
rno-miR-9a-5p	MIMAT0000781	Cntn4	0	0	1	1
rno-miR-9a-5p	MIMAT0000781	Cobll1	0	0	0	1
rno-miR-9a-5p	MIMAT0000781	Cntnap1	0	0	1	1
rno-miR-9a-5p	MIMAT0000781	Coa4	0	0	0	1
rno-miR-9a-5p	MIMAT0000781	Cobl	0	0	1	0
rno-miR-9a-5p	MIMAT0000781	Cog2	0	0	1	1
rno-miR-9a-5p	MIMAT0000781	Cog3	1	0	1	1
rno-miR-9a-5p	MIMAT0000781	Col13a1	0	0	1	0
rno-miR-9a-5p	MIMAT0000781	Cog6	0	0	1	0
rno-miR-9a-5p	MIMAT0000781	Col12a1	0	0	1	1
rno-miR-9a-5p	MIMAT0000781	Col15a1	1	0	0	1
rno-miR-9a-5p	MIMAT0000781	Col14a1	0	0	1	1
rno-miR-9a-5p	MIMAT0000781	Col1a1	0	0	1	1
rno-miR-9a-5p	MIMAT0000781	Col16a1	0	0	1	0
rno-miR-9a-5p	MIMAT0000781	Col18a1	0	0	1	1
rno-miR-9a-5p	MIMAT0000781	Col27a1	0	0	0	1
rno-miR-9a-5p	MIMAT0000781	Col20a1	0	0	1	0
rno-miR-9a-5p	MIMAT0000781	Col25a1	0	0	1	1
rno-miR-9a-5p	MIMAT0000781	Col4a1	0	0	1	1
rno-miR-9a-5p	MIMAT0000781	Col2a1	0	0	1	0
rno-miR-9a-5p	MIMAT0000781	Col4a2	0	0	1	1
rno-miR-9a-5p	MIMAT0000781	Col4a4	0	0	0	1
rno-miR-9a-5p	MIMAT0000781	Col4a3	0	0	0	1
rno-miR-9a-5p	MIMAT0000781	Col4a3bp	0	0	1	0
rno-miR-9a-5p	MIMAT0000781	Col4a6	0	0	1	0
rno-miR-9a-5p	MIMAT0000781	Col5a1	0	0	0	1
rno-miR-9a-5p	MIMAT0000781	Col5a3	0	0	1	0
rno-miR-9a-5p	MIMAT0000781	Col6a2	0	0	1	0
rno-miR-9a-5p	MIMAT0000781	Col6a5	0	0	1	1
rno-miR-9a-5p	MIMAT0000781	Col8a1	0	0	0	1
rno-miR-9a-5p	MIMAT0000781	Colec10	0	0	1	0
rno-miR-9a-5p	MIMAT0000781	Col9a1	1	0	1	1
rno-miR-9a-5p	MIMAT0000781	Colgalt1	0	0	1	1
rno-miR-9a-5p	MIMAT0000781	Colec12	1	0	1	1
rno-miR-9a-5p	MIMAT0000781	Comt	0	0	1	0
rno-miR-9a-5p	MIMAT0000781	Commd10	0	0	0	1
rno-miR-9a-5p	MIMAT0000781	Commd2	0	0	1	0
rno-miR-9a-5p	MIMAT0000781	Comtd1	0	0	1	1
rno-miR-9a-5p	MIMAT0000781	Copg1	0	0	0	1
rno-miR-9a-5p	MIMAT0000781	Cops7a	0	0	1	0
rno-miR-9a-5p	MIMAT0000781	Cops2	0	0	1	0
rno-miR-9a-5p	MIMAT0000781	Copz1	0	0	0	1
rno-miR-9a-5p	MIMAT0000781	Copz2	0	0	0	1
rno-miR-9a-5p	MIMAT0000781	Coq2	0	0	1	0
rno-miR-9a-5p	MIMAT0000781	Coq3	0	0	1	0
rno-miR-9a-5p	MIMAT0000781	Coq6	0	0	1	0
rno-miR-9a-5p	MIMAT0000781	Coq9	0	0	1	0
rno-miR-9a-5p	MIMAT0000781	Coro2a	0	0	1	0
rno-miR-9a-5p	MIMAT0000781	Cotl1	0	0	1	1
rno-miR-9a-5p	MIMAT0000781	Cox11	0	0	1	0
rno-miR-9a-5p	MIMAT0000781	Cox15	0	0	1	1
rno-miR-9a-5p	MIMAT0000781	Cox14	0	0	1	0
rno-miR-9a-5p	MIMAT0000781	Cox19	0	0	1	0
rno-miR-9a-5p	MIMAT0000781	Cpa4	0	0	1	0
rno-miR-9a-5p	MIMAT0000781	Cox7a2l	0	0	1	1
rno-miR-9a-5p	MIMAT0000781	Cpe	0	0	0	1
rno-miR-9a-5p	MIMAT0000781	Cpd	0	0	0	1
rno-miR-9a-5p	MIMAT0000781	Cpeb1	0	0	1	1
rno-miR-9a-5p	MIMAT0000781	Cpeb2	0	0	1	1
rno-miR-9a-5p	MIMAT0000781	Cplx2	0	0	1	0
rno-miR-9a-5p	MIMAT0000781	Cpeb3	0	0	1	1
rno-miR-9a-5p	MIMAT0000781	Cpeb4	0	0	1	1
rno-miR-9a-5p	MIMAT0000781	Cpg1	0	0	1	0
rno-miR-9a-5p	MIMAT0000781	Cplx1	0	0	1	1
rno-miR-9a-5p	MIMAT0000781	Cpne4	0	0	1	0
rno-miR-9a-5p	MIMAT0000781	Cpm	0	0	1	0
rno-miR-9a-5p	MIMAT0000781	Cpne6	0	0	1	0
rno-miR-9a-5p	MIMAT0000781	Cpne8	0	0	1	0
rno-miR-9a-5p	MIMAT0000781	Cpped1	0	0	1	0
rno-miR-9a-5p	MIMAT0000781	Cps1	0	0	0	1
rno-miR-9a-5p	MIMAT0000781	Cpsf2	0	0	1	0
rno-miR-9a-5p	MIMAT0000781	Cpsf6	1	0	1	1
rno-miR-9a-5p	MIMAT0000781	Cpsf7	0	0	1	0
rno-miR-9a-5p	MIMAT0000781	Cpt1b	0	0	1	0
rno-miR-9a-5p	MIMAT0000781	Cpt1a	0	0	1	0
rno-miR-9a-5p	MIMAT0000781	Cpt2	0	0	1	0
rno-miR-9a-5p	MIMAT0000781	Cpvl	1	0	1	1
rno-miR-9a-5p	MIMAT0000781	Crabp2	0	0	1	1
rno-miR-9a-5p	MIMAT0000781	Crbn	0	0	1	0
rno-miR-9a-5p	MIMAT0000781	Crat	0	0	1	0
rno-miR-9a-5p	MIMAT0000781	Crb1	0	0	0	1
rno-miR-9a-5p	MIMAT0000781	Crcp	0	0	1	0
rno-miR-9a-5p	MIMAT0000781	Creb3l2	1	0	1	1
rno-miR-9a-5p	MIMAT0000781	Creb5	0	0	1	1
rno-miR-9a-5p	MIMAT0000781	Creg2	0	0	0	1
rno-miR-9a-5p	MIMAT0000781	Crebrf	1	0	0	1
rno-miR-9a-5p	MIMAT0000781	Crebzf	1	0	0	1
rno-miR-9a-5p	MIMAT0000781	Creg1	0	0	1	1
rno-miR-9a-5p	MIMAT0000781	Crhbp	0	0	1	1
rno-miR-9a-5p	MIMAT0000781	Creld1	0	0	0	1
rno-miR-9a-5p	MIMAT0000781	Crim1	1	0	1	1
rno-miR-9a-5p	MIMAT0000781	Crispld2	0	0	1	0
rno-miR-9a-5p	MIMAT0000781	Crip3	0	0	0	1
rno-miR-9a-5p	MIMAT0000781	Crispld1	0	0	1	0
rno-miR-9a-5p	MIMAT0000781	Crlf3	0	0	0	1
rno-miR-9a-5p	MIMAT0000781	Crnkl1	0	0	0	1
rno-miR-9a-5p	MIMAT0000781	Crtac1	0	0	0	1
rno-miR-9a-5p	MIMAT0000781	Crtam	0	0	1	1
rno-miR-9a-5p	MIMAT0000781	Crtap	0	0	0	1
rno-miR-9a-5p	MIMAT0000781	Cryaa	0	0	1	0
rno-miR-9a-5p	MIMAT0000781	Cry2	0	0	1	0
rno-miR-9a-5p	MIMAT0000781	Crybg3	0	0	1	1
rno-miR-9a-5p	MIMAT0000781	Csad	0	0	1	0
rno-miR-9a-5p	MIMAT0000781	Csf3	0	0	1	0
rno-miR-9a-5p	MIMAT0000781	Csdc2	0	0	1	0
rno-miR-9a-5p	MIMAT0000781	Csgalnact1	0	0	1	1
rno-miR-9a-5p	MIMAT0000781	Csmd2	0	0	0	1
rno-miR-9a-5p	MIMAT0000781	Csn3	0	0	1	0
rno-miR-9a-5p	MIMAT0000781	Csmd3	0	0	1	0
rno-miR-9a-5p	MIMAT0000781	Csnk1a1	0	0	0	1
rno-miR-9a-5p	MIMAT0000781	Csnk1d	0	0	1	0
rno-miR-9a-5p	MIMAT0000781	Csnk1g2	0	0	1	1
rno-miR-9a-5p	MIMAT0000781	Csnk2a2	0	0	1	0
rno-miR-9a-5p	MIMAT0000781	Cspp1	0	0	0	1
rno-miR-9a-5p	MIMAT0000781	Cspg4	0	0	1	1
rno-miR-9a-5p	MIMAT0000781	Csrnp2	0	0	1	0
rno-miR-9a-5p	MIMAT0000781	Csrnp1	0	0	1	1
rno-miR-9a-5p	MIMAT0000781	Cstf1	0	0	1	0
rno-miR-9a-5p	MIMAT0000781	Csrnp3	0	0	0	1
rno-miR-9a-5p	MIMAT0000781	Cstf2t	0	0	1	0
rno-miR-9a-5p	MIMAT0000781	CTB-54O9.9	0	0	0	1
rno-miR-9a-5p	MIMAT0000781	Ctbp2	0	0	0	1
rno-miR-9a-5p	MIMAT0000781	Ctc1	0	0	1	0
rno-miR-9a-5p	MIMAT0000781	CTC-432M15.3	0	0	0	1
rno-miR-9a-5p	MIMAT0000781	CTD-2228K2.5	0	0	0	1
rno-miR-9a-5p	MIMAT0000781	CTD-2616J11.4	0	0	0	1
rno-miR-9a-5p	MIMAT0000781	Ctdnep1	0	0	1	1
rno-miR-9a-5p	MIMAT0000781	Ctdp1	0	0	1	1
rno-miR-9a-5p	MIMAT0000781	Ctdspl	0	0	1	0
rno-miR-9a-5p	MIMAT0000781	Ctdsp1	0	0	1	0
rno-miR-9a-5p	MIMAT0000781	Ctdsp2	0	0	1	1
rno-miR-9a-5p	MIMAT0000781	Ctif	0	0	0	1
rno-miR-9a-5p	MIMAT0000781	Cthrc1	1	0	1	1
rno-miR-9a-5p	MIMAT0000781	Ctnna1	0	0	1	0
rno-miR-9a-5p	MIMAT0000781	Ctla4	0	0	0	1
rno-miR-9a-5p	MIMAT0000781	Ctnna2	0	0	0	1
rno-miR-9a-5p	MIMAT0000781	Ctnna3	0	0	1	1
rno-miR-9a-5p	MIMAT0000781	Ctnnal1	1	0	1	0
rno-miR-9a-5p	MIMAT0000781	Ctps2	0	0	1	1
rno-miR-9a-5p	MIMAT0000781	Ctnnd1	0	0	1	1
rno-miR-9a-5p	MIMAT0000781	Cttn	0	0	0	1
rno-miR-9a-5p	MIMAT0000781	Ctsb	0	0	1	1
rno-miR-9a-5p	MIMAT0000781	Ctsd	0	0	1	0
rno-miR-9a-5p	MIMAT0000781	Ctsk	0	0	1	0
rno-miR-9a-5p	MIMAT0000781	Cttnbp2nl	0	0	1	1
rno-miR-9a-5p	MIMAT0000781	Ctu1	0	0	1	0
rno-miR-9a-5p	MIMAT0000781	Cul3	0	0	1	0
rno-miR-9a-5p	MIMAT0000781	Cul2	0	0	1	0
rno-miR-9a-5p	MIMAT0000781	Cul4a	0	0	1	1
rno-miR-9a-5p	MIMAT0000781	Cutc	0	0	1	0
rno-miR-9a-5p	MIMAT0000781	Cwf19l2	0	0	1	0
rno-miR-9a-5p	MIMAT0000781	Cux1	0	0	1	0
rno-miR-9a-5p	MIMAT0000781	Cxadrl1	0	0	1	0
rno-miR-9a-5p	MIMAT0000781	Cxcl1	0	0	1	0
rno-miR-9a-5p	MIMAT0000781	Cxcl11	0	0	1	1
rno-miR-9a-5p	MIMAT0000781	Cxcl12	0	0	1	0
rno-miR-9a-5p	MIMAT0000781	Cxcr5	0	0	0	1
rno-miR-9a-5p	MIMAT0000781	Cxcr4	0	0	1	1
rno-miR-9a-5p	MIMAT0000781	CXorf38	0	0	0	1
rno-miR-9a-5p	MIMAT0000781	CXorf36	0	0	0	1
rno-miR-9a-5p	MIMAT0000781	Cxxc5	0	0	1	0
rno-miR-9a-5p	MIMAT0000781	Cyb561	0	0	1	1
rno-miR-9a-5p	MIMAT0000781	Cyb561a3	0	0	1	1
rno-miR-9a-5p	MIMAT0000781	Cybb	0	0	0	1
rno-miR-9a-5p	MIMAT0000781	Cyb561d1	0	0	0	1
rno-miR-9a-5p	MIMAT0000781	Cyb5b	0	0	1	0
rno-miR-9a-5p	MIMAT0000781	Cybrd1	0	0	1	0
rno-miR-9a-5p	MIMAT0000781	Cyct	0	0	1	0
rno-miR-9a-5p	MIMAT0000781	Cyfip2	0	0	1	0
rno-miR-9a-5p	MIMAT0000781	Cyhr1	0	0	1	0
rno-miR-9a-5p	MIMAT0000781	Cyld	0	0	1	1
rno-miR-9a-5p	MIMAT0000781	Cyp11b2	0	0	1	0
rno-miR-9a-5p	MIMAT0000781	Cyp26b1	0	0	1	0
rno-miR-9a-5p	MIMAT0000781	Cyp19a1	0	0	0	1
rno-miR-9a-5p	MIMAT0000781	Cyp27b1	0	0	0	1
rno-miR-9a-5p	MIMAT0000781	Cyp2a2	1	0	1	0
rno-miR-9a-5p	MIMAT0000781	CYP2A7	0	0	0	1
rno-miR-9a-5p	MIMAT0000781	Cyp2b1	0	0	1	0
rno-miR-9a-5p	MIMAT0000781	Cyp2b12	0	0	1	0
rno-miR-9a-5p	MIMAT0000781	Cyp2c12	0	0	1	0
rno-miR-9a-5p	MIMAT0000781	Cyp2c6v1	0	0	1	0
rno-miR-9a-5p	MIMAT0000781	Cyp2j3	0	0	1	0
rno-miR-9a-5p	MIMAT0000781	Cyp2r1	0	0	1	1
rno-miR-9a-5p	MIMAT0000781	Cyp2u1	1	0	1	1
rno-miR-9a-5p	MIMAT0000781	Cyp4b1	0	0	0	1
rno-miR-9a-5p	MIMAT0000781	Cyp3a62	0	0	1	0
rno-miR-9a-5p	MIMAT0000781	Cyp4a2	0	0	1	0
rno-miR-9a-5p	MIMAT0000781	Cyp4f1	0	0	1	0
rno-miR-9a-5p	MIMAT0000781	Cyp4x1	0	0	0	1
rno-miR-9a-5p	MIMAT0000781	Cyp51	0	0	1	0
rno-miR-9a-5p	MIMAT0000781	Cyp8b1	0	0	1	0
rno-miR-9a-5p	MIMAT0000781	Cyr61	0	0	0	1
rno-miR-9a-5p	MIMAT0000781	Cysltr1	0	0	0	1
rno-miR-9a-5p	MIMAT0000781	Cyth3	0	0	1	1
rno-miR-9a-5p	MIMAT0000781	Cytl1	0	0	1	0
rno-miR-9a-5p	MIMAT0000781	Daam2	0	0	0	1
rno-miR-9a-5p	MIMAT0000781	Cyyr1	0	0	1	0
rno-miR-9a-5p	MIMAT0000781	Dach2	0	0	1	0
rno-miR-9a-5p	MIMAT0000781	Dact3	0	0	1	1
rno-miR-9a-5p	MIMAT0000781	Dagla	0	0	1	0
rno-miR-9a-5p	MIMAT0000781	Dap	0	0	1	0
rno-miR-9a-5p	MIMAT0000781	Dao	0	0	1	0
rno-miR-9a-5p	MIMAT0000781	Dapp1	0	0	1	0
rno-miR-9a-5p	MIMAT0000781	Daw1	0	0	1	1
rno-miR-9a-5p	MIMAT0000781	Dazl	0	0	1	0
rno-miR-9a-5p	MIMAT0000781	Dbndd2	0	0	1	1
rno-miR-9a-5p	MIMAT0000781	Dbn1	0	0	1	0
rno-miR-9a-5p	MIMAT0000781	Dbnl	1	0	1	1
rno-miR-9a-5p	MIMAT0000781	Dcbld1	0	0	0	1
rno-miR-9a-5p	MIMAT0000781	Dbt	1	0	1	1
rno-miR-9a-5p	MIMAT0000781	Dcaf10	0	0	1	1
rno-miR-9a-5p	MIMAT0000781	Dcaf5	0	0	1	0
rno-miR-9a-5p	MIMAT0000781	Dcakd	0	0	1	0
rno-miR-9a-5p	MIMAT0000781	Dcbld2	0	0	0	1
rno-miR-9a-5p	MIMAT0000781	Dcc	0	0	0	1
rno-miR-9a-5p	MIMAT0000781	Dcdc2	0	0	1	0
rno-miR-9a-5p	MIMAT0000781	Dchs1	0	0	1	0
rno-miR-9a-5p	MIMAT0000781	Dclk1	0	0	1	0
rno-miR-9a-5p	MIMAT0000781	Dcp1a	0	0	0	1
rno-miR-9a-5p	MIMAT0000781	Dcps	0	0	0	1
rno-miR-9a-5p	MIMAT0000781	Dcst2	0	0	1	0
rno-miR-9a-5p	MIMAT0000781	Dctn2	0	0	0	1
rno-miR-9a-5p	MIMAT0000781	Dctn4	0	0	1	0
rno-miR-9a-5p	MIMAT0000781	Dctn6	0	0	1	1
rno-miR-9a-5p	MIMAT0000781	Dcun1d4	1	0	1	1
rno-miR-9a-5p	MIMAT0000781	Ddc	0	0	1	0
rno-miR-9a-5p	MIMAT0000781	Dcx	0	0	1	1
rno-miR-9a-5p	MIMAT0000781	Dda1	0	0	1	0
rno-miR-9a-5p	MIMAT0000781	Ddah1	0	0	0	1
rno-miR-9a-5p	MIMAT0000781	Ddhd1	0	0	1	0
rno-miR-9a-5p	MIMAT0000781	Ddhd2	0	0	1	1
rno-miR-9a-5p	MIMAT0000781	Ddi2	0	0	1	1
rno-miR-9a-5p	MIMAT0000781	Ddx10	0	0	1	1
rno-miR-9a-5p	MIMAT0000781	Ddit3	0	0	1	1
rno-miR-9a-5p	MIMAT0000781	Ddit4	0	0	1	0
rno-miR-9a-5p	MIMAT0000781	Ddr2	0	0	0	1
rno-miR-9a-5p	MIMAT0000781	Ddx17	0	0	0	1
rno-miR-9a-5p	MIMAT0000781	Ddx21	0	0	1	0
rno-miR-9a-5p	MIMAT0000781	Ddx19b	0	0	1	1
rno-miR-9a-5p	MIMAT0000781	Ddx26b	0	0	1	0
rno-miR-9a-5p	MIMAT0000781	DDX26B	0	0	0	1
rno-miR-9a-5p	MIMAT0000781	Ddx39a	0	0	1	0
rno-miR-9a-5p	MIMAT0000781	Ddx3x	0	0	1	1
rno-miR-9a-5p	MIMAT0000781	Ddx3y	0	0	0	1
rno-miR-9a-5p	MIMAT0000781	Ddx58	1	0	1	0
rno-miR-9a-5p	MIMAT0000781	Ddx4	0	0	1	0
rno-miR-9a-5p	MIMAT0000781	Ddx6	0	0	1	0
rno-miR-9a-5p	MIMAT0000781	Deaf1	0	0	1	0
rno-miR-9a-5p	MIMAT0000781	Dedd	0	0	0	1
rno-miR-9a-5p	MIMAT0000781	Def8	0	0	1	0
rno-miR-9a-5p	MIMAT0000781	Defb4	0	0	1	0
rno-miR-9a-5p	MIMAT0000781	Defb51	0	0	1	0
rno-miR-9a-5p	MIMAT0000781	Dek	0	0	1	0
rno-miR-9a-5p	MIMAT0000781	Dennd1a	1	0	1	1
rno-miR-9a-5p	MIMAT0000781	Dennd1b	0	0	1	0
rno-miR-9a-5p	MIMAT0000781	Dennd2d	0	0	1	0
rno-miR-9a-5p	MIMAT0000781	Dennd2c	0	0	1	0
rno-miR-9a-5p	MIMAT0000781	Dennd6a	0	0	1	0
rno-miR-9a-5p	MIMAT0000781	Dera	0	0	1	0
rno-miR-9a-5p	MIMAT0000781	Derl1	0	0	1	1
rno-miR-9a-5p	MIMAT0000781	Derl3	0	0	0	1
rno-miR-9a-5p	MIMAT0000781	Deup1	1	0	0	0
rno-miR-9a-5p	MIMAT0000781	Desi1	0	0	1	1
rno-miR-9a-5p	MIMAT0000781	Dffb	0	0	1	0
rno-miR-9a-5p	MIMAT0000781	Dffa	0	0	1	0
rno-miR-9a-5p	MIMAT0000781	Dfna5	0	0	1	0
rno-miR-9a-5p	MIMAT0000781	Dgcr14	0	0	0	1
rno-miR-9a-5p	MIMAT0000781	Dgkb	1	0	1	1
rno-miR-9a-5p	MIMAT0000781	Dgke	0	0	1	0
rno-miR-9a-5p	MIMAT0000781	Dgkh	0	0	0	1
rno-miR-9a-5p	MIMAT0000781	Dgkg	0	0	1	0
rno-miR-9a-5p	MIMAT0000781	Dgki	0	0	0	1
rno-miR-9a-5p	MIMAT0000781	Dhdds	0	0	1	0
rno-miR-9a-5p	MIMAT0000781	Dhfr	0	0	0	1
rno-miR-9a-5p	MIMAT0000781	Dhh	0	0	1	0
rno-miR-9a-5p	MIMAT0000781	Dhx32	0	0	1	0
rno-miR-9a-5p	MIMAT0000781	Dhx35	0	0	1	1
rno-miR-9a-5p	MIMAT0000781	Dhx36	0	0	1	0
rno-miR-9a-5p	MIMAT0000781	Dhx40	0	0	1	1
rno-miR-9a-5p	MIMAT0000781	Dhx37	0	0	1	0
rno-miR-9a-5p	MIMAT0000781	Diablo	0	0	1	0
rno-miR-9a-5p	MIMAT0000781	Diaph2	0	0	0	1
rno-miR-9a-5p	MIMAT0000781	Diaph1	1	0	1	1
rno-miR-9a-5p	MIMAT0000781	Diexf	0	0	1	0
rno-miR-9a-5p	MIMAT0000781	Dido1	0	0	1	0
rno-miR-9a-5p	MIMAT0000781	Dio1	0	0	1	1
rno-miR-9a-5p	MIMAT0000781	Dio2	1	0	0	1
rno-miR-9a-5p	MIMAT0000781	Dis3	0	0	1	0
rno-miR-9a-5p	MIMAT0000781	Dio3	0	0	1	1
rno-miR-9a-5p	MIMAT0000781	Disc1	0	0	0	1
rno-miR-9a-5p	MIMAT0000781	Dis3l2	0	0	1	1
rno-miR-9a-5p	MIMAT0000781	DKFZP779J2370	0	0	0	1
rno-miR-9a-5p	MIMAT0000781	Dixdc1	1	0	1	1
rno-miR-9a-5p	MIMAT0000781	Dkk3	0	0	0	1
rno-miR-9a-5p	MIMAT0000781	Dkk2	1	0	1	1
rno-miR-9a-5p	MIMAT0000781	Dlg2	0	0	0	1
rno-miR-9a-5p	MIMAT0000781	Dlc1	0	0	1	0
rno-miR-9a-5p	MIMAT0000781	Dlg3	0	0	1	1
rno-miR-9a-5p	MIMAT0000781	Dlg4	0	0	1	0
rno-miR-9a-5p	MIMAT0000781	Dlgap2	0	0	0	1
rno-miR-9a-5p	MIMAT0000781	Dlg5	0	0	1	1
rno-miR-9a-5p	MIMAT0000781	Dll4	0	0	1	0
rno-miR-9a-5p	MIMAT0000781	Dlk1	0	0	0	1
rno-miR-9a-5p	MIMAT0000781	Dlst	0	0	1	1
rno-miR-9a-5p	MIMAT0000781	Dlx3	1	0	1	1
rno-miR-9a-5p	MIMAT0000781	Dmkn	0	0	1	0
rno-miR-9a-5p	MIMAT0000781	Dmbx1	0	0	1	1
rno-miR-9a-5p	MIMAT0000781	Dmc1	0	0	1	0
rno-miR-9a-5p	MIMAT0000781	Dmgdh	0	0	0	1
rno-miR-9a-5p	MIMAT0000781	Dmrt2	0	0	0	1
rno-miR-9a-5p	MIMAT0000781	Dmrta1	0	0	1	1
rno-miR-9a-5p	MIMAT0000781	Dmtf1	0	0	1	1
rno-miR-9a-5p	MIMAT0000781	Dmxl1	0	0	1	0
rno-miR-9a-5p	MIMAT0000781	Dmtn	0	0	1	0
rno-miR-9a-5p	MIMAT0000781	Dmwd	0	0	0	1
rno-miR-9a-5p	MIMAT0000781	DNAH17-AS1	0	0	0	1
rno-miR-9a-5p	MIMAT0000781	Dnaja3	0	0	0	1
rno-miR-9a-5p	MIMAT0000781	Dnaja4	0	0	0	1
rno-miR-9a-5p	MIMAT0000781	Dnajb1	1	0	1	1
rno-miR-9a-5p	MIMAT0000781	Dnajb12	0	0	1	0
rno-miR-9a-5p	MIMAT0000781	Dnajc10	0	0	1	1
rno-miR-9a-5p	MIMAT0000781	Dnajb13	0	0	1	0
rno-miR-9a-5p	MIMAT0000781	Dnajc11	0	0	0	1
rno-miR-9a-5p	MIMAT0000781	Dnajc13	0	0	1	0
rno-miR-9a-5p	MIMAT0000781	Dnajc12	0	0	1	0
rno-miR-9a-5p	MIMAT0000781	Dnajc14	1	0	1	1
rno-miR-9a-5p	MIMAT0000781	Dnajc15	0	0	0	1
rno-miR-9a-5p	MIMAT0000781	Dnajc21	0	0	1	0
rno-miR-9a-5p	MIMAT0000781	Dnajc16	0	0	0	1
rno-miR-9a-5p	MIMAT0000781	Dnajc27	0	0	1	0
rno-miR-9a-5p	MIMAT0000781	Dnajc3	0	0	0	1
rno-miR-9a-5p	MIMAT0000781	Dnajc6	0	0	1	0
rno-miR-9a-5p	MIMAT0000781	Dnajc8	1	0	1	1
rno-miR-9a-5p	MIMAT0000781	Dnajc9	0	0	1	1
rno-miR-9a-5p	MIMAT0000781	Dnd1	0	0	1	1
rno-miR-9a-5p	MIMAT0000781	Dnal4	0	0	1	0
rno-miR-9a-5p	MIMAT0000781	Dnali1	0	0	1	0
rno-miR-9a-5p	MIMAT0000781	Dnm1	0	0	1	0
rno-miR-9a-5p	MIMAT0000781	Dnttip1	0	0	1	0
rno-miR-9a-5p	MIMAT0000781	Dnmt3a	0	0	1	1
rno-miR-9a-5p	MIMAT0000781	Dock5	0	0	1	1
rno-miR-9a-5p	MIMAT0000781	Dock2	0	0	1	0
rno-miR-9a-5p	MIMAT0000781	Dock9	0	0	1	1
rno-miR-9a-5p	MIMAT0000781	Dolpp1	1	0	1	1
rno-miR-9a-5p	MIMAT0000781	Dok1	0	0	0	1
rno-miR-9a-5p	MIMAT0000781	Dok6	0	0	0	1
rno-miR-9a-5p	MIMAT0000781	Donson	0	0	0	1
rno-miR-9a-5p	MIMAT0000781	Dpcd	0	0	1	0
rno-miR-9a-5p	MIMAT0000781	Dot1l	0	0	1	0
rno-miR-9a-5p	MIMAT0000781	Dpf2	0	0	1	0
rno-miR-9a-5p	MIMAT0000781	Dpf3	0	0	0	1
rno-miR-9a-5p	MIMAT0000781	Dph3	0	0	1	0
rno-miR-9a-5p	MIMAT0000781	Dph6	0	0	1	0
rno-miR-9a-5p	MIMAT0000781	Dpm1	0	0	1	1
rno-miR-9a-5p	MIMAT0000781	Dpp10	0	0	0	1
rno-miR-9a-5p	MIMAT0000781	Dpp8	0	0	1	1
rno-miR-9a-5p	MIMAT0000781	Dpp4	0	0	1	1
rno-miR-9a-5p	MIMAT0000781	Dpysl5	0	0	1	1
rno-miR-9a-5p	MIMAT0000781	Dpp9	0	0	1	0
rno-miR-9a-5p	MIMAT0000781	Dpysl2	0	0	1	0
rno-miR-9a-5p	MIMAT0000781	Dqx1	0	0	1	0
rno-miR-9a-5p	MIMAT0000781	Dram2	0	0	1	1
rno-miR-9a-5p	MIMAT0000781	Dr1	0	0	1	1
rno-miR-9a-5p	MIMAT0000781	Drgx	0	0	1	0
rno-miR-9a-5p	MIMAT0000781	Drc1	0	0	1	0
rno-miR-9a-5p	MIMAT0000781	Drd2	1	0	1	1
rno-miR-9a-5p	MIMAT0000781	Dsc3	0	0	0	1
rno-miR-9a-5p	MIMAT0000781	Drp2	0	0	0	1
rno-miR-9a-5p	MIMAT0000781	Dscam	0	0	0	1
rno-miR-9a-5p	MIMAT0000781	Dse	1	0	1	1
rno-miR-9a-5p	MIMAT0000781	Dsg2	0	0	1	1
rno-miR-9a-5p	MIMAT0000781	Dsp	0	0	1	0
rno-miR-9a-5p	MIMAT0000781	Dsg3	0	0	0	1
rno-miR-9a-5p	MIMAT0000781	Dsn1	0	0	1	1
rno-miR-9a-5p	MIMAT0000781	Dst	0	0	0	1
rno-miR-9a-5p	MIMAT0000781	Dspp	0	0	1	0
rno-miR-9a-5p	MIMAT0000781	Dstyk	0	0	1	1
rno-miR-9a-5p	MIMAT0000781	Dtd1	1	0	1	1
rno-miR-9a-5p	MIMAT0000781	Dtwd1	0	0	1	0
rno-miR-9a-5p	MIMAT0000781	Dtl	0	0	1	0
rno-miR-9a-5p	MIMAT0000781	Dtna	0	0	0	1
rno-miR-9a-5p	MIMAT0000781	Dtx2	0	0	1	0
rno-miR-9a-5p	MIMAT0000781	Dtx3l	0	0	1	1
rno-miR-9a-5p	MIMAT0000781	Dtymk	0	0	1	0
rno-miR-9a-5p	MIMAT0000781	Dusp10	0	0	1	0
rno-miR-9a-5p	MIMAT0000781	Duox1	0	0	1	0
rno-miR-9a-5p	MIMAT0000781	Dusp13	0	0	1	1
rno-miR-9a-5p	MIMAT0000781	Dusp15	0	0	1	0
rno-miR-9a-5p	MIMAT0000781	Dusp22	0	0	1	1
rno-miR-9a-5p	MIMAT0000781	Dusp18	0	0	1	0
rno-miR-9a-5p	MIMAT0000781	Dusp3	0	0	1	1
rno-miR-9a-5p	MIMAT0000781	Dync1li2	0	0	1	1
rno-miR-9a-5p	MIMAT0000781	Dusp6	0	0	1	1
rno-miR-9a-5p	MIMAT0000781	Dvl1	0	0	1	0
rno-miR-9a-5p	MIMAT0000781	Dync1i1	0	0	1	1
rno-miR-9a-5p	MIMAT0000781	Dynll2	0	0	1	1
rno-miR-9a-5p	MIMAT0000781	Dync2h1	0	0	1	0
rno-miR-9a-5p	MIMAT0000781	Dync2li1	1	0	1	0
rno-miR-9a-5p	MIMAT0000781	Dynlt1	0	0	1	0
rno-miR-9a-5p	MIMAT0000781	Dyrk1b	1	0	1	1
rno-miR-9a-5p	MIMAT0000781	Dyrk1a	0	0	0	1
rno-miR-9a-5p	MIMAT0000781	Dyrk2	0	0	1	1
rno-miR-9a-5p	MIMAT0000781	E2f1	0	0	1	1
rno-miR-9a-5p	MIMAT0000781	Dzip1l	0	0	1	0
rno-miR-9a-5p	MIMAT0000781	Dzip3	0	0	1	1
rno-miR-9a-5p	MIMAT0000781	E2f7	0	0	1	0
rno-miR-9a-5p	MIMAT0000781	E2f2	0	0	0	1
rno-miR-9a-5p	MIMAT0000781	E2f3	0	0	1	0
rno-miR-9a-5p	MIMAT0000781	Eaf1	0	0	1	1
rno-miR-9a-5p	MIMAT0000781	Ebf1	0	0	0	1
rno-miR-9a-5p	MIMAT0000781	Ebf3	0	0	1	0
rno-miR-9a-5p	MIMAT0000781	Ebf2	0	0	1	0
rno-miR-9a-5p	MIMAT0000781	Ebf4	0	0	0	1
rno-miR-9a-5p	MIMAT0000781	Ebpl	0	0	0	1
rno-miR-9a-5p	MIMAT0000781	Ece1	0	0	1	1
rno-miR-9a-5p	MIMAT0000781	Ecel1	0	0	1	0
rno-miR-9a-5p	MIMAT0000781	Eci3	0	0	1	0
rno-miR-9a-5p	MIMAT0000781	Echdc2	0	0	1	0
rno-miR-9a-5p	MIMAT0000781	Ecm2	0	0	0	1
rno-miR-9a-5p	MIMAT0000781	Ect2	0	0	1	0
rno-miR-9a-5p	MIMAT0000781	Edaradd	0	0	0	1
rno-miR-9a-5p	MIMAT0000781	Edem1	0	0	1	1
rno-miR-9a-5p	MIMAT0000781	Edem3	0	0	0	1
rno-miR-9a-5p	MIMAT0000781	Edn3	0	0	0	1
rno-miR-9a-5p	MIMAT0000781	Edn1	0	0	1	0
rno-miR-9a-5p	MIMAT0000781	Ednra	0	0	1	1
rno-miR-9a-5p	MIMAT0000781	Eea1	0	0	1	0
rno-miR-9a-5p	MIMAT0000781	Efcab12	0	0	1	0
rno-miR-9a-5p	MIMAT0000781	Eef1a2	0	0	1	0
rno-miR-9a-5p	MIMAT0000781	Efcab14	0	0	1	0
rno-miR-9a-5p	MIMAT0000781	Efcab2	0	0	1	1
rno-miR-9a-5p	MIMAT0000781	Efemp1	1	0	1	1
rno-miR-9a-5p	MIMAT0000781	Efna4	0	0	1	1
rno-miR-9a-5p	MIMAT0000781	Efhd1	0	0	1	1
rno-miR-9a-5p	MIMAT0000781	Efhd2	0	0	1	0
rno-miR-9a-5p	MIMAT0000781	Efna1	1	0	1	1
rno-miR-9a-5p	MIMAT0000781	Efr3b	0	0	0	1
rno-miR-9a-5p	MIMAT0000781	Efna5	0	0	0	1
rno-miR-9a-5p	MIMAT0000781	Efr3a	0	0	1	0
rno-miR-9a-5p	MIMAT0000781	Egln1	0	0	1	0
rno-miR-9a-5p	MIMAT0000781	Egln3	1	0	1	1
rno-miR-9a-5p	MIMAT0000781	Egr3	0	0	0	1
rno-miR-9a-5p	MIMAT0000781	Ehd3	0	0	0	1
rno-miR-9a-5p	MIMAT0000781	Ehd2	0	0	0	1
rno-miR-9a-5p	MIMAT0000781	Ehd4	1	0	1	1
rno-miR-9a-5p	MIMAT0000781	Ehf	0	0	1	0
rno-miR-9a-5p	MIMAT0000781	Eif1a	1	0	1	0
rno-miR-9a-5p	MIMAT0000781	Eid1	0	0	1	1
rno-miR-9a-5p	MIMAT0000781	Eif1ax	0	0	1	1
rno-miR-9a-5p	MIMAT0000781	Eif1ad	0	0	1	0
rno-miR-9a-5p	MIMAT0000781	Eif2ak2	0	0	1	0
rno-miR-9a-5p	MIMAT0000781	Eif2s1	0	0	1	1
rno-miR-9a-5p	MIMAT0000781	Eif2b5	0	0	1	1
rno-miR-9a-5p	MIMAT0000781	Eif4a2	0	0	1	0
rno-miR-9a-5p	MIMAT0000781	Eif3a	0	0	0	1
rno-miR-9a-5p	MIMAT0000781	Eif3h	0	0	1	0
rno-miR-9a-5p	MIMAT0000781	Eif4e	0	0	1	1
rno-miR-9a-5p	MIMAT0000781	Eif4g3	0	0	1	0
rno-miR-9a-5p	MIMAT0000781	Eif5a2	0	0	1	1
rno-miR-9a-5p	MIMAT0000781	Eif5	0	0	1	1
rno-miR-9a-5p	MIMAT0000781	Elf1	0	0	1	0
rno-miR-9a-5p	MIMAT0000781	Elavl1	1	0	1	1
rno-miR-9a-5p	MIMAT0000781	Elavl2	0	0	1	1
rno-miR-9a-5p	MIMAT0000781	Elavl3	0	0	0	1
rno-miR-9a-5p	MIMAT0000781	Elavl4	0	0	0	1
rno-miR-9a-5p	MIMAT0000781	Elf2	0	0	0	1
rno-miR-9a-5p	MIMAT0000781	Elf4	0	0	1	1
rno-miR-9a-5p	MIMAT0000781	Elfn1	0	0	1	0
rno-miR-9a-5p	MIMAT0000781	Elk4	0	0	1	1
rno-miR-9a-5p	MIMAT0000781	Elk3	0	0	1	1
rno-miR-9a-5p	MIMAT0000781	Elmo1	0	0	1	1
rno-miR-9a-5p	MIMAT0000781	Ell	0	0	1	1
rno-miR-9a-5p	MIMAT0000781	Ell2	0	0	1	0
rno-miR-9a-5p	MIMAT0000781	Ell3	0	0	1	0
rno-miR-9a-5p	MIMAT0000781	Elmo3	0	0	1	0
rno-miR-9a-5p	MIMAT0000781	Elmod3	0	0	0	1
rno-miR-9a-5p	MIMAT0000781	Elmod2	1	0	1	1
rno-miR-9a-5p	MIMAT0000781	Elovl2	0	0	1	1
rno-miR-9a-5p	MIMAT0000781	Elmsan1	0	0	1	0
rno-miR-9a-5p	MIMAT0000781	Elovl3	0	0	1	0
rno-miR-9a-5p	MIMAT0000781	Elp2	0	0	0	1
rno-miR-9a-5p	MIMAT0000781	Elovl4	1	0	1	1
rno-miR-9a-5p	MIMAT0000781	ELTD1	0	0	0	1
rno-miR-9a-5p	MIMAT0000781	Elp5	0	0	0	1
rno-miR-9a-5p	MIMAT0000781	Eltd1	0	0	1	0
rno-miR-9a-5p	MIMAT0000781	Emb	1	0	1	1
rno-miR-9a-5p	MIMAT0000781	Emc1	0	0	1	0
rno-miR-9a-5p	MIMAT0000781	Eme1	0	0	0	1
rno-miR-9a-5p	MIMAT0000781	Emc4	0	0	1	0
rno-miR-9a-5p	MIMAT0000781	Emg1	0	0	1	0
rno-miR-9a-5p	MIMAT0000781	Emilin3	0	0	0	1
rno-miR-9a-5p	MIMAT0000781	Eml4	0	0	1	1
rno-miR-9a-5p	MIMAT0000781	Eml5	0	0	1	1
rno-miR-9a-5p	MIMAT0000781	En1	0	0	0	1
rno-miR-9a-5p	MIMAT0000781	Emp1	0	0	1	1
rno-miR-9a-5p	MIMAT0000781	Emp2	0	0	1	0
rno-miR-9a-5p	MIMAT0000781	Emr1	0	0	1	0
rno-miR-9a-5p	MIMAT0000781	En2	0	0	1	1
rno-miR-9a-5p	MIMAT0000781	Enah	0	0	0	1
rno-miR-9a-5p	MIMAT0000781	Endod1	0	0	1	0
rno-miR-9a-5p	MIMAT0000781	Enc1	0	0	1	0
rno-miR-9a-5p	MIMAT0000781	Engase	0	0	1	0
rno-miR-9a-5p	MIMAT0000781	Enkd1	0	0	1	0
rno-miR-9a-5p	MIMAT0000781	Enkur	0	0	1	0
rno-miR-9a-5p	MIMAT0000781	Eno4	0	0	1	0
rno-miR-9a-5p	MIMAT0000781	Enox1	0	0	1	1
rno-miR-9a-5p	MIMAT0000781	Enox2	0	0	1	0
rno-miR-9a-5p	MIMAT0000781	Enpp1	0	0	0	1
rno-miR-9a-5p	MIMAT0000781	Enpep	1	0	1	1
rno-miR-9a-5p	MIMAT0000781	Enpp5	0	0	0	1
rno-miR-9a-5p	MIMAT0000781	Enpp4	0	0	1	1
rno-miR-9a-5p	MIMAT0000781	Enpp7	0	0	0	1
rno-miR-9a-5p	MIMAT0000781	Enpp6	0	0	1	1
rno-miR-9a-5p	MIMAT0000781	Entpd1	0	0	1	0
rno-miR-9a-5p	MIMAT0000781	Ensa	0	0	1	0
rno-miR-9a-5p	MIMAT0000781	Entpd2	0	0	1	0
rno-miR-9a-5p	MIMAT0000781	Entpd3	0	0	1	0
rno-miR-9a-5p	MIMAT0000781	Entpd5	0	0	1	1
rno-miR-9a-5p	MIMAT0000781	Entpd7	0	0	1	0
rno-miR-9a-5p	MIMAT0000781	Epas1	0	0	0	1
rno-miR-9a-5p	MIMAT0000781	Eogt	0	0	0	1
rno-miR-9a-5p	MIMAT0000781	Epb41l1	0	0	1	0
rno-miR-9a-5p	MIMAT0000781	Epb41l2	0	0	1	0
rno-miR-9a-5p	MIMAT0000781	Epb41l3	0	0	1	0
rno-miR-9a-5p	MIMAT0000781	Epb41l4a	0	0	1	0
rno-miR-9a-5p	MIMAT0000781	Epb41l4b	0	0	1	1
rno-miR-9a-5p	MIMAT0000781	Epb42	0	0	1	0
rno-miR-9a-5p	MIMAT0000781	Epha10	0	0	0	1
rno-miR-9a-5p	MIMAT0000781	Epcam	0	0	1	0
rno-miR-9a-5p	MIMAT0000781	Epha5	0	0	1	0
rno-miR-9a-5p	MIMAT0000781	Epha7	0	0	0	1
rno-miR-9a-5p	MIMAT0000781	Epha8	0	0	1	1
rno-miR-9a-5p	MIMAT0000781	Ephb1	0	0	1	0
rno-miR-9a-5p	MIMAT0000781	Ephb4	0	0	1	1
rno-miR-9a-5p	MIMAT0000781	Ephb2	0	0	0	1
rno-miR-9a-5p	MIMAT0000781	Ephx2	0	0	1	1
rno-miR-9a-5p	MIMAT0000781	Epn3	0	0	1	0
rno-miR-9a-5p	MIMAT0000781	Epm2a	0	0	0	1
rno-miR-9a-5p	MIMAT0000781	Epm2aip1	1	0	0	1
rno-miR-9a-5p	MIMAT0000781	Eppin	0	0	0	1
rno-miR-9a-5p	MIMAT0000781	EPPIN-WFDC6	0	0	0	1
rno-miR-9a-5p	MIMAT0000781	Eppk1	0	0	1	0
rno-miR-9a-5p	MIMAT0000781	Eps15	0	0	1	0
rno-miR-9a-5p	MIMAT0000781	Eps8l2	0	0	1	1
rno-miR-9a-5p	MIMAT0000781	Eps8l3	0	0	1	0
rno-miR-9a-5p	MIMAT0000781	Erap1	0	0	1	0
rno-miR-9a-5p	MIMAT0000781	Eral1	0	0	1	0
rno-miR-9a-5p	MIMAT0000781	ERBB2IP	0	0	0	1
rno-miR-9a-5p	MIMAT0000781	Erbb4	0	0	0	1
rno-miR-9a-5p	MIMAT0000781	Ercc4	0	0	0	1
rno-miR-9a-5p	MIMAT0000781	Ercc6	0	0	1	0
rno-miR-9a-5p	MIMAT0000781	Ercc6l	0	0	0	1
rno-miR-9a-5p	MIMAT0000781	Ereg	0	0	0	1
rno-miR-9a-5p	MIMAT0000781	Erf	0	0	1	0
rno-miR-9a-5p	MIMAT0000781	Erg	1	0	1	1
rno-miR-9a-5p	MIMAT0000781	Erlin1	0	0	1	1
rno-miR-9a-5p	MIMAT0000781	Ero1l	0	0	1	0
rno-miR-9a-5p	MIMAT0000781	Ermn	0	0	1	1
rno-miR-9a-5p	MIMAT0000781	Ermp1	0	0	0	1
rno-miR-9a-5p	MIMAT0000781	Ern1	0	0	0	1
rno-miR-9a-5p	MIMAT0000781	Errfi1	0	0	1	0
rno-miR-9a-5p	MIMAT0000781	Esco1	0	0	0	1
rno-miR-9a-5p	MIMAT0000781	Esr1	0	0	0	1
rno-miR-9a-5p	MIMAT0000781	Esr2	0	0	0	1
rno-miR-9a-5p	MIMAT0000781	Esrp1	0	0	0	1
rno-miR-9a-5p	MIMAT0000781	Esrp2	0	0	1	0
rno-miR-9a-5p	MIMAT0000781	Esrrb	0	0	0	1
rno-miR-9a-5p	MIMAT0000781	Esrrg	0	0	1	0
rno-miR-9a-5p	MIMAT0000781	Esyt1	1	0	1	1
rno-miR-9a-5p	MIMAT0000781	Esyt2	0	0	1	1
rno-miR-9a-5p	MIMAT0000781	Ets1	1	0	1	1
rno-miR-9a-5p	MIMAT0000781	Etfa	0	0	1	1
rno-miR-9a-5p	MIMAT0000781	Etl4	0	0	1	0
rno-miR-9a-5p	MIMAT0000781	Etnk1	0	0	1	0
rno-miR-9a-5p	MIMAT0000781	Ets2	0	0	1	1
rno-miR-9a-5p	MIMAT0000781	Eva1a	0	0	1	0
rno-miR-9a-5p	MIMAT0000781	Etv1	0	0	1	1
rno-miR-9a-5p	MIMAT0000781	Etv3l	0	0	1	0
rno-miR-9a-5p	MIMAT0000781	Etv5	0	0	1	0
rno-miR-9a-5p	MIMAT0000781	Evc	0	0	1	0
rno-miR-9a-5p	MIMAT0000781	Evc2	0	0	1	0
rno-miR-9a-5p	MIMAT0000781	Evi5	0	0	0	1
rno-miR-9a-5p	MIMAT0000781	Evi5l	0	0	1	1
rno-miR-9a-5p	MIMAT0000781	EVX1	0	0	0	1
rno-miR-9a-5p	MIMAT0000781	Exd2	0	0	1	1
rno-miR-9a-5p	MIMAT0000781	Exd1	0	0	1	0
rno-miR-9a-5p	MIMAT0000781	Exoc2	0	0	1	0
rno-miR-9a-5p	MIMAT0000781	Exoc6b	1	0	1	1
rno-miR-9a-5p	MIMAT0000781	Exoc5	0	0	0	1
rno-miR-9a-5p	MIMAT0000781	Exog	0	0	1	0
rno-miR-9a-5p	MIMAT0000781	Exosc1	0	0	1	0
rno-miR-9a-5p	MIMAT0000781	Exosc10	0	0	0	1
rno-miR-9a-5p	MIMAT0000781	Ext1	0	0	1	1
rno-miR-9a-5p	MIMAT0000781	Ext2	0	0	1	0
rno-miR-9a-5p	MIMAT0000781	Extl3	0	0	0	1
rno-miR-9a-5p	MIMAT0000781	Extl1	0	0	1	0
rno-miR-9a-5p	MIMAT0000781	Eya3	0	0	1	1
rno-miR-9a-5p	MIMAT0000781	Eya4	1	0	0	1
rno-miR-9a-5p	MIMAT0000781	F13a1	0	0	1	0
rno-miR-9a-5p	MIMAT0000781	Ezh1	1	0	1	1
rno-miR-9a-5p	MIMAT0000781	Fa2h	0	0	1	1
rno-miR-9a-5p	MIMAT0000781	F8	0	0	1	0
rno-miR-9a-5p	MIMAT0000781	Faah	0	0	1	0
rno-miR-9a-5p	MIMAT0000781	Fabp3	0	0	1	0
rno-miR-9a-5p	MIMAT0000781	Fabp2	0	0	1	1
rno-miR-9a-5p	MIMAT0000781	Fads2	0	0	0	1
rno-miR-9a-5p	MIMAT0000781	Fads1	0	0	1	0
rno-miR-9a-5p	MIMAT0000781	Fads3	0	0	0	1
rno-miR-9a-5p	MIMAT0000781	Faf1	0	0	0	1
rno-miR-9a-5p	MIMAT0000781	Faf2	0	0	1	1
rno-miR-9a-5p	MIMAT0000781	Fahd2a	0	0	0	1
rno-miR-9a-5p	MIMAT0000781	Fam101b	0	0	1	1
rno-miR-9a-5p	MIMAT0000781	FAIM3	0	0	0	1
rno-miR-9a-5p	MIMAT0000781	Fam102a	0	0	1	1
rno-miR-9a-5p	MIMAT0000781	Fam114a1	0	0	1	0
rno-miR-9a-5p	MIMAT0000781	Fam107b	1	0	1	1
rno-miR-9a-5p	MIMAT0000781	Fam109b	0	0	1	0
rno-miR-9a-5p	MIMAT0000781	Fam110c	0	0	1	0
rno-miR-9a-5p	MIMAT0000781	FAM115A	0	0	0	1
rno-miR-9a-5p	MIMAT0000781	Fam115a	0	0	1	0
rno-miR-9a-5p	MIMAT0000781	Fam115e	0	0	1	0
rno-miR-9a-5p	MIMAT0000781	Fam117a	0	0	1	1
rno-miR-9a-5p	MIMAT0000781	Fam117b	1	0	1	1
rno-miR-9a-5p	MIMAT0000781	Fam122a	0	0	0	1
rno-miR-9a-5p	MIMAT0000781	Fam118a	1	0	1	1
rno-miR-9a-5p	MIMAT0000781	Fam120b	0	0	1	0
rno-miR-9a-5p	MIMAT0000781	FAM120C	0	0	1	0
rno-miR-9a-5p	MIMAT0000781	Fam126b	0	0	1	1
rno-miR-9a-5p	MIMAT0000781	Fam129b	0	0	1	1
rno-miR-9a-5p	MIMAT0000781	Fam136a	0	0	0	1
rno-miR-9a-5p	MIMAT0000781	Fam133b	0	0	1	0
rno-miR-9a-5p	MIMAT0000781	Fam135b	0	0	0	1
rno-miR-9a-5p	MIMAT0000781	Fam13a	0	0	0	1
rno-miR-9a-5p	MIMAT0000781	Fam13b	0	0	1	0
rno-miR-9a-5p	MIMAT0000781	Fam13c	0	0	1	1
rno-miR-9a-5p	MIMAT0000781	Fam149a	0	0	1	0
rno-miR-9a-5p	MIMAT0000781	Fam150b	0	0	1	0
rno-miR-9a-5p	MIMAT0000781	Fam149b1	1	0	1	1
rno-miR-9a-5p	MIMAT0000781	Fam154b	0	0	1	0
rno-miR-9a-5p	MIMAT0000781	Fam154a	0	0	0	1
rno-miR-9a-5p	MIMAT0000781	Fam155a	0	0	1	1
rno-miR-9a-5p	MIMAT0000781	Fam155b	0	0	0	1
rno-miR-9a-5p	MIMAT0000781	Fam160b2	0	0	1	1
rno-miR-9a-5p	MIMAT0000781	Fam160a1	0	0	1	0
rno-miR-9a-5p	MIMAT0000781	Fam162a	0	0	0	1
rno-miR-9a-5p	MIMAT0000781	Fam167a	1	0	1	1
rno-miR-9a-5p	MIMAT0000781	Fam163a	0	0	1	0
rno-miR-9a-5p	MIMAT0000781	Fam168a	0	0	1	0
rno-miR-9a-5p	MIMAT0000781	Fam169a	0	0	0	1
rno-miR-9a-5p	MIMAT0000781	Fam168b	0	0	0	1
rno-miR-9a-5p	MIMAT0000781	Fam170b	0	0	0	1
rno-miR-9a-5p	MIMAT0000781	Fam171b	0	0	1	1
rno-miR-9a-5p	MIMAT0000781	Fam172a	0	0	1	1
rno-miR-9a-5p	MIMAT0000781	Fam179b	0	0	1	1
rno-miR-9a-5p	MIMAT0000781	Fam175b	0	0	1	0
rno-miR-9a-5p	MIMAT0000781	Fam178a	0	0	1	0
rno-miR-9a-5p	MIMAT0000781	Fam180a	0	0	1	0
rno-miR-9a-5p	MIMAT0000781	Fam185a	0	0	1	0
rno-miR-9a-5p	MIMAT0000781	Fam183b	0	0	1	0
rno-miR-9a-5p	MIMAT0000781	Fam188b	0	0	1	1
rno-miR-9a-5p	MIMAT0000781	Fam192a	0	0	0	1
rno-miR-9a-5p	MIMAT0000781	Fam193b	0	0	1	0
rno-miR-9a-5p	MIMAT0000781	Fam193a	0	0	1	0
rno-miR-9a-5p	MIMAT0000781	Fam196a	0	0	1	0
rno-miR-9a-5p	MIMAT0000781	Fam196b	0	0	0	1
rno-miR-9a-5p	MIMAT0000781	Fam199x	0	0	0	1
rno-miR-9a-5p	MIMAT0000781	Fam19a4	1	0	1	1
rno-miR-9a-5p	MIMAT0000781	Fam19a5	1	0	1	1
rno-miR-9a-5p	MIMAT0000781	Fam208a	0	0	1	1
rno-miR-9a-5p	MIMAT0000781	Fam206a	0	0	1	0
rno-miR-9a-5p	MIMAT0000781	Fam207a	0	0	1	0
rno-miR-9a-5p	MIMAT0000781	Fam20a	0	0	0	1
rno-miR-9a-5p	MIMAT0000781	Fam210a	0	0	1	1
rno-miR-9a-5p	MIMAT0000781	Fam20b	0	0	1	1
rno-miR-9a-5p	MIMAT0000781	Fam219a	0	0	1	0
rno-miR-9a-5p	MIMAT0000781	FAM211A	0	0	0	1
rno-miR-9a-5p	MIMAT0000781	Fam214b	0	0	1	1
rno-miR-9a-5p	MIMAT0000781	FAM21B	0	0	0	1
rno-miR-9a-5p	MIMAT0000781	FAM21A	0	0	0	1
rno-miR-9a-5p	MIMAT0000781	Fam21c	0	0	0	1
rno-miR-9a-5p	MIMAT0000781	Fam221b	0	0	0	1
rno-miR-9a-5p	MIMAT0000781	Fam222b	0	0	1	1
rno-miR-9a-5p	MIMAT0000781	Fam227a	0	0	1	0
rno-miR-9a-5p	MIMAT0000781	Fam26e	0	0	0	1
rno-miR-9a-5p	MIMAT0000781	Fam227b	0	0	0	1
rno-miR-9a-5p	MIMAT0000781	Fam3c	0	0	1	1
rno-miR-9a-5p	MIMAT0000781	Fam3d	0	0	1	1
rno-miR-9a-5p	MIMAT0000781	Fam46a	0	0	1	1
rno-miR-9a-5p	MIMAT0000781	Fam43a	0	0	1	0
rno-miR-9a-5p	MIMAT0000781	Fam43b	0	0	0	1
rno-miR-9a-5p	MIMAT0000781	Fam46c	0	0	1	1
rno-miR-9a-5p	MIMAT0000781	Fam53b	0	0	1	0
rno-miR-9a-5p	MIMAT0000781	Fam46d	0	0	0	1
rno-miR-9a-5p	MIMAT0000781	Fam49a	0	0	1	0
rno-miR-9a-5p	MIMAT0000781	Fam53c	0	0	1	0
rno-miR-9a-5p	MIMAT0000781	Fam57a	0	0	0	1
rno-miR-9a-5p	MIMAT0000781	FAM58A	0	0	0	1
rno-miR-9a-5p	MIMAT0000781	Fam58b	0	0	1	0
rno-miR-9a-5p	MIMAT0000781	Fam60a	0	0	1	0
rno-miR-9a-5p	MIMAT0000781	Fam63a	0	0	1	0
rno-miR-9a-5p	MIMAT0000781	Fam63b	0	0	0	1
rno-miR-9a-5p	MIMAT0000781	Fam64a	0	0	1	0
rno-miR-9a-5p	MIMAT0000781	Fam69c	0	0	0	1
rno-miR-9a-5p	MIMAT0000781	Fam71e1	0	0	1	1
rno-miR-9a-5p	MIMAT0000781	FAM73A	0	0	0	1
rno-miR-9a-5p	MIMAT0000781	Fam73b	0	0	1	0
rno-miR-9a-5p	MIMAT0000781	FAM73B	0	0	0	1
rno-miR-9a-5p	MIMAT0000781	Fam76b	0	0	1	0
rno-miR-9a-5p	MIMAT0000781	Fam83b	1	0	1	1
rno-miR-9a-5p	MIMAT0000781	Fam83d	0	0	0	1
rno-miR-9a-5p	MIMAT0000781	Fam83g	0	0	1	0
rno-miR-9a-5p	MIMAT0000781	Fam83f	0	0	1	1
rno-miR-9a-5p	MIMAT0000781	Fam89b	0	0	1	0
rno-miR-9a-5p	MIMAT0000781	Fam84a	0	0	1	0
rno-miR-9a-5p	MIMAT0000781	Fam8a1	1	0	1	1
rno-miR-9a-5p	MIMAT0000781	Fam91a1	0	0	0	1
rno-miR-9a-5p	MIMAT0000781	Fam98a	0	0	1	0
rno-miR-9a-5p	MIMAT0000781	Fam92a1	0	0	0	1
rno-miR-9a-5p	MIMAT0000781	Fancc	0	0	1	0
rno-miR-9a-5p	MIMAT0000781	Fancd2os	0	0	1	0
rno-miR-9a-5p	MIMAT0000781	Fars2	0	0	1	0
rno-miR-9a-5p	MIMAT0000781	Fat4	0	0	1	0
rno-miR-9a-5p	MIMAT0000781	Faxc	0	0	0	1
rno-miR-9a-5p	MIMAT0000781	Faxdc2	0	0	1	0
rno-miR-9a-5p	MIMAT0000781	Fbln7	0	0	0	1
rno-miR-9a-5p	MIMAT0000781	Fbn1	0	0	0	1
rno-miR-9a-5p	MIMAT0000781	Fbn2	0	0	0	1
rno-miR-9a-5p	MIMAT0000781	Fbp2	0	0	1	0
rno-miR-9a-5p	MIMAT0000781	Fbrs	0	0	1	1
rno-miR-9a-5p	MIMAT0000781	Fbxl12	0	0	0	1
rno-miR-9a-5p	MIMAT0000781	Fbxl19	0	0	1	1
rno-miR-9a-5p	MIMAT0000781	Fbxl16	0	0	0	1
rno-miR-9a-5p	MIMAT0000781	Fbxl2	0	0	1	1
rno-miR-9a-5p	MIMAT0000781	Fbxl7	0	0	1	0
rno-miR-9a-5p	MIMAT0000781	Fbxl22	0	0	1	0
rno-miR-9a-5p	MIMAT0000781	Fbxl3	1	0	1	1
rno-miR-9a-5p	MIMAT0000781	Fbxo11	0	0	1	0
rno-miR-9a-5p	MIMAT0000781	Fbxo10	0	0	1	0
rno-miR-9a-5p	MIMAT0000781	Fbxo17	0	0	1	0
rno-miR-9a-5p	MIMAT0000781	Fbxo2	0	0	1	1
rno-miR-9a-5p	MIMAT0000781	Fbxo28	0	0	0	1
rno-miR-9a-5p	MIMAT0000781	Fbxo33	0	0	1	1
rno-miR-9a-5p	MIMAT0000781	Fbxo3	0	0	1	0
rno-miR-9a-5p	MIMAT0000781	Fbxo4	0	0	1	1
rno-miR-9a-5p	MIMAT0000781	Fbxo47	0	0	0	1
rno-miR-9a-5p	MIMAT0000781	Fbxo41	0	0	1	1
rno-miR-9a-5p	MIMAT0000781	Fbxo42	0	0	1	0
rno-miR-9a-5p	MIMAT0000781	Fbxo45	0	0	0	1
rno-miR-9a-5p	MIMAT0000781	Fbxo5	1	0	1	1
rno-miR-9a-5p	MIMAT0000781	Fbxo7	0	0	1	1
rno-miR-9a-5p	MIMAT0000781	Fbxw17	1	0	1	0
rno-miR-9a-5p	MIMAT0000781	Fbxw10	0	0	1	0
rno-miR-9a-5p	MIMAT0000781	Fbxw11	0	0	1	1
rno-miR-9a-5p	MIMAT0000781	Fbxw5	0	0	1	0
rno-miR-9a-5p	MIMAT0000781	Fbxw2	1	0	1	1
rno-miR-9a-5p	MIMAT0000781	Fcar	0	0	1	0
rno-miR-9a-5p	MIMAT0000781	Fbxw8	0	0	1	0
rno-miR-9a-5p	MIMAT0000781	Fcer1a	0	0	1	0
rno-miR-9a-5p	MIMAT0000781	Fcer1g	1	0	1	1
rno-miR-9a-5p	MIMAT0000781	Fcgr1a	0	0	0	1
rno-miR-9a-5p	MIMAT0000781	Fcho2	0	0	1	0
rno-miR-9a-5p	MIMAT0000781	Fcgr2a	0	0	1	0
rno-miR-9a-5p	MIMAT0000781	Fchsd2	0	0	1	0
rno-miR-9a-5p	MIMAT0000781	Fcrla	0	0	0	1
rno-miR-9a-5p	MIMAT0000781	Fdft1	0	0	1	0
rno-miR-9a-5p	MIMAT0000781	Fdx1l	0	0	1	1
rno-miR-9a-5p	MIMAT0000781	Fech	0	0	1	0
rno-miR-9a-5p	MIMAT0000781	Fer	0	0	0	1
rno-miR-9a-5p	MIMAT0000781	Fem1c	0	0	1	0
rno-miR-9a-5p	MIMAT0000781	Fer1l4	0	0	1	0
rno-miR-9a-5p	MIMAT0000781	Fermt1	0	0	1	0
rno-miR-9a-5p	MIMAT0000781	Fermt2	0	0	1	0
rno-miR-9a-5p	MIMAT0000781	Fert2	0	0	1	0
rno-miR-9a-5p	MIMAT0000781	Fgd4	0	0	1	1
rno-miR-9a-5p	MIMAT0000781	Fgd5	0	0	1	0
rno-miR-9a-5p	MIMAT0000781	Fgf12	0	0	0	1
rno-miR-9a-5p	MIMAT0000781	Fgf10	0	0	0	1
rno-miR-9a-5p	MIMAT0000781	Fgf14	0	0	0	1
rno-miR-9a-5p	MIMAT0000781	Fgf16	0	1	0	0
rno-miR-9a-5p	MIMAT0000781	Fgf17	0	0	0	1
rno-miR-9a-5p	MIMAT0000781	Fgf18	0	0	0	1
rno-miR-9a-5p	MIMAT0000781	Fgf23	0	0	0	1
rno-miR-9a-5p	MIMAT0000781	Fgf5	0	0	0	1
rno-miR-9a-5p	MIMAT0000781	Fgf9	0	0	1	1
rno-miR-9a-5p	MIMAT0000781	Fgfr2	0	0	1	0
rno-miR-9a-5p	MIMAT0000781	Fggy	0	0	1	0
rno-miR-9a-5p	MIMAT0000781	Fgfr3	0	0	1	0
rno-miR-9a-5p	MIMAT0000781	Fgl2	0	0	1	0
rno-miR-9a-5p	MIMAT0000781	Fhl1	0	0	1	0
rno-miR-9a-5p	MIMAT0000781	Fibcd1	0	0	1	1
rno-miR-9a-5p	MIMAT0000781	Fig4	0	0	1	0
rno-miR-9a-5p	MIMAT0000781	Filip1	0	0	1	0
rno-miR-9a-5p	MIMAT0000781	Fignl2	0	0	1	0
rno-miR-9a-5p	MIMAT0000781	Fiz1	0	0	1	0
rno-miR-9a-5p	MIMAT0000781	Fkbp10	0	0	1	1
rno-miR-9a-5p	MIMAT0000781	Fkbp15	0	0	0	1
rno-miR-9a-5p	MIMAT0000781	Fkbp5	0	0	1	0
rno-miR-9a-5p	MIMAT0000781	Fkbp3	0	0	1	1
rno-miR-9a-5p	MIMAT0000781	Fkrp	0	0	1	1
rno-miR-9a-5p	MIMAT0000781	Fkbp7	0	0	0	1
rno-miR-9a-5p	MIMAT0000781	Fktn	0	0	1	1
rno-miR-9a-5p	MIMAT0000781	Flii	0	0	1	0
rno-miR-9a-5p	MIMAT0000781	Flad1	0	0	1	0
rno-miR-9a-5p	MIMAT0000781	Fli1	0	0	0	1
rno-miR-9a-5p	MIMAT0000781	Flnb	1	0	1	0
rno-miR-9a-5p	MIMAT0000781	Flnc	0	0	1	0
rno-miR-9a-5p	MIMAT0000781	Flot1	0	0	1	0
rno-miR-9a-5p	MIMAT0000781	Flrt1	0	0	1	0
rno-miR-9a-5p	MIMAT0000781	Flrt3	0	0	0	1
rno-miR-9a-5p	MIMAT0000781	Flt1	0	0	0	1
rno-miR-9a-5p	MIMAT0000781	Flvcr2	0	0	1	1
rno-miR-9a-5p	MIMAT0000781	Flywch1	0	0	1	0
rno-miR-9a-5p	MIMAT0000781	Fmnl3	0	0	1	1
rno-miR-9a-5p	MIMAT0000781	Fmn1	0	0	1	0
rno-miR-9a-5p	MIMAT0000781	Fmod	0	0	1	0
rno-miR-9a-5p	MIMAT0000781	Fnd3c2	0	0	1	0
rno-miR-9a-5p	MIMAT0000781	Fmr1	1	0	1	1
rno-miR-9a-5p	MIMAT0000781	Fndc5	0	0	1	0
rno-miR-9a-5p	MIMAT0000781	Fndc3b	0	0	0	1
rno-miR-9a-5p	MIMAT0000781	Fndc7	0	0	1	0
rno-miR-9a-5p	MIMAT0000781	Fndc8	0	0	1	1
rno-miR-9a-5p	MIMAT0000781	Fnip1	0	0	0	1
rno-miR-9a-5p	MIMAT0000781	Fnta	0	0	1	0
rno-miR-9a-5p	MIMAT0000781	Fnip2	1	0	0	1
rno-miR-9a-5p	MIMAT0000781	Folh1	0	0	1	0
rno-miR-9a-5p	MIMAT0000781	Fntb	0	0	1	0
rno-miR-9a-5p	MIMAT0000781	Fosl1	0	0	1	0
rno-miR-9a-5p	MIMAT0000781	Fosl2	0	0	0	1
rno-miR-9a-5p	MIMAT0000781	Foxa2	0	0	1	0
rno-miR-9a-5p	MIMAT0000781	Foxe1	0	0	1	1
rno-miR-9a-5p	MIMAT0000781	Foxf2	0	0	0	1
rno-miR-9a-5p	MIMAT0000781	Foxi2	0	0	0	1
rno-miR-9a-5p	MIMAT0000781	Foxg1	1	0	1	1
rno-miR-9a-5p	MIMAT0000781	Foxj2	0	0	1	0
rno-miR-9a-5p	MIMAT0000781	Foxj1	0	0	1	1
rno-miR-9a-5p	MIMAT0000781	Foxk1	0	0	0	1
rno-miR-9a-5p	MIMAT0000781	Foxj3	0	0	1	1
rno-miR-9a-5p	MIMAT0000781	Foxm1	0	0	1	0
rno-miR-9a-5p	MIMAT0000781	Foxk2	0	0	1	0
rno-miR-9a-5p	MIMAT0000781	Foxn2	0	0	1	1
rno-miR-9a-5p	MIMAT0000781	Foxn3	0	0	1	1
rno-miR-9a-5p	MIMAT0000781	Foxp1	0	0	0	1
rno-miR-9a-5p	MIMAT0000781	Foxo1	0	0	1	1
rno-miR-9a-5p	MIMAT0000781	Foxo3	0	0	0	1
rno-miR-9a-5p	MIMAT0000781	Foxo4	0	0	1	0
rno-miR-9a-5p	MIMAT0000781	Foxp2	0	0	1	1
rno-miR-9a-5p	MIMAT0000781	Foxp4	1	0	1	1
rno-miR-9a-5p	MIMAT0000781	Frem1	0	0	0	1
rno-miR-9a-5p	MIMAT0000781	Fpgs	0	0	1	1
rno-miR-9a-5p	MIMAT0000781	Fpgt	0	0	0	1
rno-miR-9a-5p	MIMAT0000781	Fras1	0	0	0	1
rno-miR-9a-5p	MIMAT0000781	Frem2	0	0	0	1
rno-miR-9a-5p	MIMAT0000781	Frk	0	0	1	0
rno-miR-9a-5p	MIMAT0000781	Frmd4a	0	0	0	1
rno-miR-9a-5p	MIMAT0000781	Frmd6	1	0	1	1
rno-miR-9a-5p	MIMAT0000781	Frmpd4	0	0	0	1
rno-miR-9a-5p	MIMAT0000781	Frs3	0	0	1	1
rno-miR-9a-5p	MIMAT0000781	Frrs1	0	0	1	0
rno-miR-9a-5p	MIMAT0000781	Fry	0	0	1	1
rno-miR-9a-5p	MIMAT0000781	Fsd1l	0	0	0	1
rno-miR-9a-5p	MIMAT0000781	Fryl	0	0	0	1
rno-miR-9a-5p	MIMAT0000781	Frzb	0	0	1	0
rno-miR-9a-5p	MIMAT0000781	Fsd2	0	0	0	1
rno-miR-9a-5p	MIMAT0000781	Fst	1	0	0	1
rno-miR-9a-5p	MIMAT0000781	Fstl1	1	0	1	1
rno-miR-9a-5p	MIMAT0000781	Fstl4	0	0	0	1
rno-miR-9a-5p	MIMAT0000781	Fto	0	0	0	1
rno-miR-9a-5p	MIMAT0000781	Fstl5	0	0	1	0
rno-miR-9a-5p	MIMAT0000781	Ftsj2	0	0	1	0
rno-miR-9a-5p	MIMAT0000781	Fubp1	0	0	0	1
rno-miR-9a-5p	MIMAT0000781	Fuk	0	0	1	0
rno-miR-9a-5p	MIMAT0000781	Fundc1	1	0	1	1
rno-miR-9a-5p	MIMAT0000781	Fundc2	0	0	1	0
rno-miR-9a-5p	MIMAT0000781	Fut2	0	0	1	0
rno-miR-9a-5p	MIMAT0000781	Furin	1	0	1	1
rno-miR-9a-5p	MIMAT0000781	Fv1	0	0	1	0
rno-miR-9a-5p	MIMAT0000781	Fut7	0	0	1	0
rno-miR-9a-5p	MIMAT0000781	Fxr1	0	0	1	1
rno-miR-9a-5p	MIMAT0000781	Fxyd4	0	0	1	0
rno-miR-9a-5p	MIMAT0000781	Fyb	0	0	0	1
rno-miR-9a-5p	MIMAT0000781	Fxyd7	0	0	1	1
rno-miR-9a-5p	MIMAT0000781	Fyttd1	1	0	1	1
rno-miR-9a-5p	MIMAT0000781	Fyco1	1	0	1	1
rno-miR-9a-5p	MIMAT0000781	Fzd4	0	0	1	1
rno-miR-9a-5p	MIMAT0000781	Fzd10	0	0	0	1
rno-miR-9a-5p	MIMAT0000781	Fzd1	0	0	1	1
rno-miR-9a-5p	MIMAT0000781	G2e3	0	0	1	0
rno-miR-9a-5p	MIMAT0000781	Fzd7	0	0	0	1
rno-miR-9a-5p	MIMAT0000781	Fzd8	1	0	1	1
rno-miR-9a-5p	MIMAT0000781	G6pc	0	0	1	0
rno-miR-9a-5p	MIMAT0000781	G3bp1	0	0	1	1
rno-miR-9a-5p	MIMAT0000781	G6pc3	0	0	1	1
rno-miR-9a-5p	MIMAT0000781	G6pc2	0	0	0	1
rno-miR-9a-5p	MIMAT0000781	G6pd	0	0	1	1
rno-miR-9a-5p	MIMAT0000781	Gabarapl1	0	0	1	0
rno-miR-9a-5p	MIMAT0000781	Gab2	0	0	0	1
rno-miR-9a-5p	MIMAT0000781	GAB4	0	0	0	1
rno-miR-9a-5p	MIMAT0000781	Gabbr1	0	0	0	1
rno-miR-9a-5p	MIMAT0000781	Gabbr2	0	0	1	1
rno-miR-9a-5p	MIMAT0000781	Gabpa	0	0	1	0
rno-miR-9a-5p	MIMAT0000781	Gabra1	0	0	1	1
rno-miR-9a-5p	MIMAT0000781	Gabpb2	0	0	0	1
rno-miR-9a-5p	MIMAT0000781	Gabrb1	0	0	0	1
rno-miR-9a-5p	MIMAT0000781	Gabrb3	0	0	1	0
rno-miR-9a-5p	MIMAT0000781	Gabrb2	0	0	0	1
rno-miR-9a-5p	MIMAT0000781	Gabrd	0	0	1	0
rno-miR-9a-5p	MIMAT0000781	Gabrg3	0	0	1	0
rno-miR-9a-5p	MIMAT0000781	Gabrr1	0	0	1	0
rno-miR-9a-5p	MIMAT0000781	Gabrr2	0	0	0	1
rno-miR-9a-5p	MIMAT0000781	Gad1	1	0	1	1
rno-miR-9a-5p	MIMAT0000781	Gadd45a	0	0	1	0
rno-miR-9a-5p	MIMAT0000781	Gal3st4	0	0	1	0
rno-miR-9a-5p	MIMAT0000781	Gal3st3	0	0	0	1
rno-miR-9a-5p	MIMAT0000781	Galc	0	0	0	1
rno-miR-9a-5p	MIMAT0000781	Gale	0	0	1	1
rno-miR-9a-5p	MIMAT0000781	Galk2	0	0	1	1
rno-miR-9a-5p	MIMAT0000781	Galnt13	0	0	0	1
rno-miR-9a-5p	MIMAT0000781	Galm	0	0	1	0
rno-miR-9a-5p	MIMAT0000781	Galnt1	0	0	0	1
rno-miR-9a-5p	MIMAT0000781	Galnt16	0	0	1	1
rno-miR-9a-5p	MIMAT0000781	Galnt2	0	0	1	0
rno-miR-9a-5p	MIMAT0000781	Galnt5	0	0	0	1
rno-miR-9a-5p	MIMAT0000781	Galnt3	1	0	1	1
rno-miR-9a-5p	MIMAT0000781	Galntl6	0	0	0	1
[truncated: 4,487 more rows]
