# Supplementary material for: Characteristics of phosgene aspiration lung injury analyzed based on transcriptomics and proteomics
Source: Front Genet. 2024 May 17;15:1393665. doi: 10.3389/fgene.2024.1393665 (PMC11140124; doi:10.3389/fgene.2024.1393665)
Supplement: Supplementary file 1 [file Presentation1.zip › Data/miRNA/GO/Control--Treatment/GO-Biological_Process.xls]

GOBPID	Term	GeneRatio	BgRatio	Pvalue	Qvalue	geneIDs	geneNames
GO:0050808	synapse organization	57/900	470/17943	5.81210909741731e-10	3.09843535983317e-06	361601/81732/66013/29138/116600/363058/59322/290905/56725/114489/29167/310461/24316/316539/79208/24338/303828/25022/24948/24922/317322/64845/306439/24410/117282/29546/24511/315962/83469/500280/29456/314180/25492/56064/266777/60391/25054/29431/29433/81531/24924/25537/296789/171093/306147/302473/290467/25012/65178/29219/260323/114901/56782/24949/192117/25479/114850	Abhd17c/Actr3/Arhgef9/Bsn/Cacnb2/Cadm1/Cnksr2/Col4a1/Cript/Dag1/Dctn1/Dhx36/Drd1/Epha4/Epha5/Ephb1/Etv5/Fgfr2/Fmr1/Gabrb3/Gpc4/Gphn/Gpm6a/Grin2b/Hnrnpk/Homer1/Itgb1/Ky/Lrp4/Lrrn1/Map1b/Mdga2/Nfia/Nptn/Nptx1/Nrxn1/Ntrk2/Pak1/Pak3/Pfn2/Ptn/Rock2/Sema3e/Shank2/Slitrk1/Slitrk4/Slitrk6/Snap25/Snap91/Snca/Snx27/Sorbs2/Srgn/Syn1/Syngap1/Vps35/Wnt7a
GO:0007409	axonogenesis	52/900	465/17943	5.17417922515208e-08	8.98476719014055e-05	81732/25367/306400/114514/114489/84394/65208/315615/316539/79208/24338/362733/360635/84488/25022/25183/24511/286994/29216/83469/25152/29456/299061/56064/266777/81737/25054/25503/29431/29433/289392/117103/363239/307251/304271/84409/303311/296787/246262/296789/306147/302473/290467/25012/65178/25558/192117/171086/303206/363445/24882/114850	Actr3/Adarb1/Arhgap35/Clasp2/Dag1/Dcx/Dpysl5/Dscaml1/Epha4/Epha5/Ephb1/Etv1/Etv4/Fgf13/Fgfr2/Gdi1/Itgb1/Lgr4/Lrp2/Lrp4/Map1a/Map1b/Nkx2-8/Nptn/Nptx1/Ntf3/Ntrk2/Ocm2/Pak1/Pak3/Plxna2/Rab8a/Raph1/Rnf165/Rnf6/Robo2/Rtn4rl1/Sema3c/Sema3d/Sema3e/Slitrk1/Slitrk4/Slitrk6/Snap25/Snap91/Stxbp1/Syngap1/Trak2/Ulk2/Usp9x/Wnt3/Wnt7a
GO:0050803	regulation of synapse structure or activity	37/900	280/17943	7.05902184866176e-08	8.98476719014055e-05	361601/81732/66013/56725/114489/29167/310461/316539/24338/303828/24948/317322/306439/24410/117282/29546/83469/500280/314180/266777/60391/25054/29433/24924/171093/306147/302473/290467/25012/65178/29219/260323/114901/56782/192117/25479/114850	Abhd17c/Actr3/Arhgef9/Cript/Dag1/Dctn1/Dhx36/Epha4/Ephb1/Etv5/Fmr1/Gpc4/Gpm6a/Grin2b/Hnrnpk/Homer1/Lrp4/Lrrn1/Mdga2/Nptx1/Nrxn1/Ntrk2/Pak3/Ptn/Shank2/Slitrk1/Slitrk4/Slitrk6/Snap25/Snap91/Snca/Snx27/Sorbs2/Srgn/Syngap1/Vps35/Wnt7a
GO:0051668	localization within membrane	29/900	189/17943	7.36465816557706e-08	8.98476719014055e-05	66013/309532/65201/114489/303828/317322/64845/24410/29430/24511/83469/307206/56064/266777/60391/29431/25046/29748/24924/117103/295347/287275/25012/260323/114901/60466/192117/289584/25479	Arhgef9/Atad1/Clip1/Dag1/Etv5/Gpc4/Gphn/Grin2b/Hap1/Itgb1/Lrp4/Neto1/Nptn/Nptx1/Nrxn1/Pak1/Pigr/Ppp3r1/Ptn/Rab8a/Rap1a/Sec24a/Snap25/Snx27/Sorbs2/Stx7/Syngap1/Usp46/Vps35
GO:0050807	regulation of synapse organization	36/900	270/17943	8.42690601213707e-08	8.98476719014055e-05	361601/81732/66013/56725/114489/29167/310461/316539/24338/303828/24948/317322/306439/24410/117282/29546/83469/500280/314180/266777/60391/25054/29433/24924/171093/306147/302473/290467/25012/65178/29219/260323/114901/56782/25479/114850	Abhd17c/Actr3/Arhgef9/Cript/Dag1/Dctn1/Dhx36/Epha4/Ephb1/Etv5/Fmr1/Gpc4/Gpm6a/Grin2b/Hnrnpk/Homer1/Lrp4/Lrrn1/Mdga2/Nptx1/Nrxn1/Ntrk2/Pak3/Ptn/Shank2/Slitrk1/Slitrk4/Slitrk6/Snap25/Snap91/Snca/Snx27/Sorbs2/Srgn/Vps35/Wnt7a
GO:0007612	learning	27/900	179/17943	2.93939503842763e-07	0.000261165249164295	309532/29619/24316/84488/29707/25051/24410/29424/360904/24511/25152/311311/307206/56064/60391/25054/29431/29411/24679/24924/171093/84550/25012/363071/192117/25007/305268	Atad1/Btg2/Drd1/Fgf13/Gabra5/Glp1r/Grin2b/Htt/Idua/Itgb1/Map1a/Meis2/Neto1/Nptn/Nrxn1/Ntrk2/Pak1/Ppt1/Prkar2b/Ptn/Shank2/Slc24a2/Snap25/Stra6/Syngap1/Tacr2/Uba6
GO:0099003	vesicle-mediated transport in synapse	34/900	262/17943	3.67440958649164e-07	0.000279832535794099	171126/302290/309532/117028/116600/24242/29144/25102/54241/313409/24316/25022/24948/29430/65153/81531/29748/117103/295347/84556/81762/25012/65178/29219/65033/60562/60466/25558/117559/64440/289584/25624/25479/114850	Ap3m1/Ap3s1/Atad1/Bin1/Cacnb2/Calm1/Canx/Chrna5/Cltc/Dnajc6/Drd1/Fgfr2/Fmr1/Hap1/Ncs1/Pfn2/Ppp3r1/Rab8a/Rap1a/Rims1/Rock1/Snap25/Snap91/Snca/Stx12/Stx6/Stx7/Stxbp1/Sv2a/Syt4/Usp46/Vamp1/Vps35/Wnt7a
GO:0007611	learning or memory	38/900	314/17943	4.66357848341697e-07	0.000310769211188698	309532/29619/83839/25402/24316/84488/29707/25051/24399/24410/29424/360904/24483/364786/24511/25679/25152/311311/307206/56064/60391/81737/25054/361309/29431/192256/29411/24679/24924/140666/171093/84550/25012/363071/192117/64440/25007/305268	Atad1/Btg2/Calb1/Casp3/Drd1/Fgf13/Gabra5/Glp1r/Glud1/Grin2b/Htt/Idua/Igf2/Itga8/Itgb1/Itpr3/Map1a/Meis2/Neto1/Nptn/Nrxn1/Ntf3/Ntrk2/Paip2/Pak1/Pja2/Ppt1/Prkar2b/Ptn/Rcan2/Shank2/Slc24a2/Snap25/Stra6/Syngap1/Syt4/Tacr2/Uba6
GO:0050890	cognition	40/900	351/17943	1.11964514367208e-06	0.000657871438936445	309532/29619/83839/25402/24316/84488/29707/25051/24399/311730/24410/29424/360904/24483/364786/24511/25679/25152/311311/307206/56064/60391/81737/25054/361309/29431/192256/29411/24679/24924/140666/171093/84550/25012/363040/363071/192117/64440/25007/305268	Atad1/Btg2/Calb1/Casp3/Drd1/Fgf13/Gabra5/Glp1r/Glud1/Gpr155/Grin2b/Htt/Idua/Igf2/Itga8/Itgb1/Itpr3/Map1a/Meis2/Neto1/Nptn/Nrxn1/Ntf3/Ntrk2/Paip2/Pak1/Pja2/Ppt1/Prkar2b/Ptn/Rcan2/Shank2/Slc24a2/Snap25/St3gal4/Stra6/Syngap1/Syt4/Tacr2/Uba6
GO:0016358	dendrite development	36/900	301/17943	1.23404884437525e-06	0.000657871438936445	113976/81732/307124/289400/65201/54245/84394/310461/316539/79208/24338/24948/117282/24511/116478/83469/266711/25152/29456/58840/309957/24413/25054/29431/29433/312912/24924/116665/25537/25615/171093/192117/287110/171086/305268/114850	Acsl4/Actr3/Camk1d/Camsap2/Clip1/Crk/Dcx/Dhx36/Epha4/Epha5/Ephb1/Fmr1/Hnrnpk/Itgb1/Kidins220/Lrp4/Lzts1/Map1a/Map1b/Mapk6/Mef2a/Nr3c1/Ntrk2/Pak1/Pak3/Prex2/Ptn/Rere/Rock2/Sdc2/Shank2/Syngap1/Tbc1d24/Trak2/Uba6/Wnt7a
GO:0099173	postsynapse organization	28/900	205/17943	1.40090049626026e-06	0.000678927322323951	361601/81732/66013/363058/59322/56725/310461/316539/79208/24338/303828/64845/24410/117282/29546/83469/266777/60391/29433/24924/25537/171093/260323/114901/56782/192117/25479/114850	Abhd17c/Actr3/Arhgef9/Cadm1/Cnksr2/Cript/Dhx36/Epha4/Epha5/Ephb1/Etv5/Gphn/Grin2b/Hnrnpk/Homer1/Lrp4/Nptx1/Nrxn1/Pak3/Ptn/Rock2/Shank2/Snx27/Sorbs2/Srgn/Syngap1/Vps35/Wnt7a
GO:0007416	synapse assembly	26/900	184/17943	1.73496443776302e-06	0.000701445602100371	81732/66013/29138/363058/24316/24338/24922/317322/64845/306439/83469/500280/29456/314180/56064/266777/60391/25054/171093/306147/302473/290467/25012/29219/25479/114850	Actr3/Arhgef9/Bsn/Cadm1/Drd1/Ephb1/Gabrb3/Gpc4/Gphn/Gpm6a/Lrp4/Lrrn1/Map1b/Mdga2/Nptn/Nptx1/Nrxn1/Ntrk2/Shank2/Slitrk1/Slitrk4/Slitrk6/Snap25/Snca/Vps35/Wnt7a
GO:0016236	macroautophagy	27/900	196/17943	1.82107748975201e-06	0.000701445602100371	171415/313391/365601/94269/25643/29424/116641/266711/303554/680451/360550/361632/78975/367242/365793/29448/364981/315427/65033/360956/501088/299827/114590/317396/312965/303206/304579	Atg3/Atg4c/Atg5/Fez2/Gnai3/Htt/Lgals8/Lzts1/Nbr1/Nrbp2/Phf23/Pik3c2a/Prkaa2/Rab23/Rab33b/Rab7a/Scoc/Sesn3/Stx12/Tbc1d14/Tbc1d5/Tbk1/Ubqln1/Ubqln2/Ubxn2b/Ulk2/Usp30
GO:0007033	vacuole organization	24/900	162/17943	1.84210062453671e-06	0.000701445602100371	171415/313391/365601/306128/94269/306548/360904/89842/360550/361632/29411/367242/365793/29448/65033/360956/364137/309139/114590/317396/312965/303206/25479/306991	Atg3/Atg4c/Atg5/Cln5/Fez2/Hook3/Idua/Mbtps1/Phf23/Pik3c2a/Ppt1/Rab23/Rab33b/Rab7a/Stx12/Tbc1d14/Tmem165/Tpcn2/Ubqln1/Ubqln2/Ubxn2b/Ulk2/Vps35/Vps41
GO:0051648	vesicle localization	34/900	288/17943	3.24491211889752e-06	0.00106117424649026	171126/302290/362162/116600/24242/25102/114514/301555/29167/24316/689997/25022/24948/29430/29424/65153/60391/81531/295347/84556/89868/25012/65178/29219/60466/25558/117559/24949/64440/360709/171086/25624/64060/114850	Ap3m1/Ap3s1/Arfgap2/Cacnb2/Calm1/Chrna5/Clasp2/Cul3/Dctn1/Drd1/Fam91a1/Fgfr2/Fmr1/Hap1/Htt/Ncs1/Nrxn1/Pfn2/Rap1a/Rims1/Sec16b/Snap25/Snap91/Snca/Stx7/Stxbp1/Sv2a/Syn1/Syt4/Tfg/Trak2/Vamp1/Vps33b/Wnt7a
GO:0007613	memory	23/900	156/17943	3.26708524872532e-06	0.00106117424649026	309532/83839/24316/84488/25051/24399/24410/360904/24483/364786/25679/25152/307206/81737/25054/361309/192256/24924/140666/171093/84550/25012/64440	Atad1/Calb1/Drd1/Fgf13/Glp1r/Glud1/Grin2b/Idua/Igf2/Itga8/Itpr3/Map1a/Neto1/Ntf3/Ntrk2/Paip2/Pja2/Ptn/Rcan2/Shank2/Slc24a2/Snap25/Syt4
GO:0016331	morphogenesis of embryonic epithelium	25/900	179/17943	3.38397339904978e-06	0.00106117424649026	25401/306400/83477/282836/25022/298555/305256/292155/29424/171458/306657/304495/309523/362051/29216/79428/367242/685072/25537/316013/140586/311622/315870/246334/303586	Alx1/Arhgap35/Bcl10/Cthrc1/Fgfr2/Grhl3/Grsf1/Hs2st1/Htt/Ipmk/Irx2/Kdm2b/Kif20b/Lmo4/Lrp2/Luzp1/Rab23/Rarg/Rock2/Setd2/Sox9/Stk4/Tbx18/Tp63/Wnt9b
GO:0048745	smooth muscle tissue development	9/900	27/17943	3.99230608212173e-06	0.00118238798465505	84032/364786/24629/498328/305066/140586/363071/246334/293960	Col3a1/Itga8/Pdgfrb/Pkd2/Prox1/Sox9/Stra6/Tp63/Zfand5
GO:0007528	neuromuscular junction development	13/900	58/17943	4.49928701232801e-06	0.00121543083227797	116600/290905/29167/303828/25022/64845/315962/83469/25054/29431/24924/171093/114901	Cacnb2/Col4a1/Dctn1/Etv5/Fgfr2/Gphn/Ky/Lrp4/Ntrk2/Pak1/Ptn/Shank2/Sorbs2
GO:0016050	vesicle organization	32/900	267/17943	4.55986056003739e-06	0.00121543083227797	286758/362162/296380/362461/301555/25643/310669/306548/171050/501083/252916/29448/117103/84556/89868/287275/25012/65178/29219/315478/56782/65033/362283/60562/60466/25558/64440/360709/25624/58857/64060/306991	Aqp11/Arfgap2/Arfgef2/C2cd5/Cul3/Gnai3/Golph3l/Hook3/Mob4/Pdcd6ip/Rab38/Rab7a/Rab8a/Rims1/Sec16b/Sec24a/Snap25/Snap91/Snca/Snx19/Srgn/Stx12/Stx16/Stx6/Stx7/Stxbp1/Syt4/Tfg/Vamp1/Vapa/Vps33b/Vps41
GO:0070997	neuron death	44/900	429/17943	5.57147670527733e-06	0.00141435915789683	25367/29619/25402/24770/64152/365395/288753/314436/24334/24338/24948/29707/24922/27100/25051/24410/297893/117271/29424/304495/309168/84019/24413/680451/81737/25054/117520/29433/170911/60660/29411/84014/81762/24782/29219/25558/192117/287110/156767/291908/246334/361970/25232/25479	Adarb1/Btg2/Casp3/Ccl2/Chp1/Clcf1/Diablo/Elk1/Eno2/Ephb1/Fmr1/Gabra5/Gabrb3/Gfer/Glp1r/Grin2b/Hdac1/Hrk/Htt/Kdm2b/Map3k11/Nae1/Nr3c1/Nrbp2/Ntf3/Ntrk2/Oxr1/Pak3/Pik3ca/Ppp2r2b/Ppt1/Ralbp1/Rock1/Slc9a1/Snca/Stxbp1/Syngap1/Tbc1d24/Tnfrsf1b/Tox3/Tp63/Trim2/Tyro3/Vps35
GO:0006836	neurotransmitter transport	36/900	322/17943	5.9099962773527e-06	0.00143209955248033	293551/116600/24242/25102/24316/24948/29424/81515/65153/60391/25054/29431/29190/81531/29411/299156/295347/29480/84556/25549/85254/85426/613226/25012/65178/29219/360725/60466/25558/117559/24949/64440/25007/171086/25624/114850	Arl6ip1/Cacnb2/Calm1/Chrna5/Drd1/Fmr1/Htt/Lyn/Ncs1/Nrxn1/Ntrk2/Pak1/Pdyn/Pfn2/Ppt1/Rab15/Rap1a/Rgs4/Rims1/Slc18a2/Slc44a1/Slc5a7/Slc6a17/Snap25/Snap91/Snca/Snx4/Stx7/Stxbp1/Sv2a/Syn1/Syt4/Tacr2/Trak2/Vamp1/Wnt7a
GO:0046777	protein autophosphorylation	30/900	246/17943	6.34487043629642e-06	0.0014706306215607	367786/362844/83506/64152/311163/685781/316539/24338/25022/79209/59075/291671/60663/304286/81515/309168/315994/170577/85482/25054/29431/24629/24672/302495/306886/29398/311622/25232/303206/116477	Bmx/Brd4/Camkk2/Chp1/Ctnnd1/Ddr2/Epha4/Ephb1/Fgfr2/Frk/Grk5/Hspa9/Insrr/Lmtk2/Lyn/Map3k11/Mapkapk3/Mark3/Nbn/Ntrk2/Pak1/Pdgfrb/Ppp2ca/Rap2c/Ripk1/Stk10/Stk4/Tyro3/Ulk2/Wnk1
GO:1903311	regulation of mRNA metabolic process	30/900	247/17943	6.88419301601688e-06	0.00149783861396531	25367/362013/305035/299347/29619/287765/310461/363854/24948/117282/117280/170843/64015/679712/81738/361531/117017/300996/81762/25537/79049/304092/689890/494445/362264/308971/192178/500116/117259/361920	Adarb1/Ahcyl1/Angel2/Brf1/Btg2/Ddx5/Dhx36/Elavl1/Fmr1/Hnrnpk/Hnrnpu/Khdrbs2/Khdrbs3/Myef2/Nup98/Paf1/Polr2g/Rbm5/Rock1/Rock2/Secisbp2/Son/Srsf1/Srsf2/Srsf6/Tnrc6a/Tnrc6b/Tra2a/Tra2b/Ythdf3
GO:0060562	epithelial tube morphogenesis	40/900	378/17943	7.0241915867816e-06	0.00149783861396531	287454/25401/306400/83477/290905/282836/503000/114489/316539/500409/360635/303828/25022/25236/298555/497985/292155/171458/306657/304495/309523/305012/286994/362051/29216/79428/81707/361400/24413/29431/498328/29748/367242/685072/25537/296789/316013/140586/311622/303586	Alox12/Alx1/Arhgap35/Bcl10/Col4a1/Cthrc1/Ctnnbip1/Dag1/Epha4/Esrp1/Etv4/Etv5/Fgfr2/Gpc3/Grhl3/Hoxb7/Hs2st1/Ipmk/Irx2/Kdm2b/Kif20b/Kif26b/Lgr4/Lmo4/Lrp2/Luzp1/Mmp14/Nfatc3/Nr3c1/Pak1/Pkd2/Ppp3r1/Rab23/Rarg/Rock2/Sema3e/Setd2/Sox9/Stk4/Wnt9b
GO:0016197	endosomal transport	26/900	201/17943	9.02808323283797e-06	0.00185110429670228	306128/54241/29167/362683/29424/304286/29216/497878/363123/29448/117103/25549/25012/260323/360725/360600/65033/362283/60562/360956/501088/360698/309678/288666/25479/499508	Cln5/Cltc/Dctn1/Heatr5b/Htt/Lmtk2/Lrp2/Nsg2/Rab6b/Rab7a/Rab8a/Slc18a2/Snap25/Snx27/Snx4/Spag9/Stx12/Stx16/Stx6/Tbc1d14/Tbc1d5/Tmem50b/Trappc10/Vps29/Vps35/Zfyve16
GO:0006397	mRNA processing	41/900	398/17943	1.04024597805192e-05	0.00205390789222029	25367/362013/65160/292016/299256/683927/309338/287765/310461/500409/24948/362152/64200/117282/117280/317612/170843/64015/360602/81738/361531/309651/499691/291078/310820/300996/311591/84486/252855/287768/171365/304092/313620/689890/494445/362264/313308/500116/117259/316211/58821	Adarb1/Ahcyl1/Clns1a/Cmtr2/Cpsf2/Cstf2/Cstf2t/Ddx5/Dhx36/Esrp1/Fmr1/Hnrnpa3/Hnrnpf/Hnrnpk/Hnrnpu/Htatsf1/Khdrbs2/Khdrbs3/Luc7l3/Nup98/Paf1/Ppil1/Prpf38b/Prpf4b/Ptbp2/Rbm5/Rprd1b/Sf3b1/Sfpq/Smndc1/Snrpb/Son/Srrm1/Srsf1/Srsf2/Srsf6/Thoc2/Tra2a/Tra2b/Usp49/Zranb2
GO:1901214	regulation of neuron death	40/900	385/17943	1.08802324838016e-05	0.00207151854896951	29619/25402/24770/64152/365395/314436/24334/24338/24948/29707/24922/27100/25051/24410/297893/117271/29424/304495/309168/84019/24413/680451/81737/25054/117520/29433/170911/60660/29411/84014/81762/29219/25558/192117/287110/156767/291908/361970/25232/25479	Btg2/Casp3/Ccl2/Chp1/Clcf1/Elk1/Eno2/Ephb1/Fmr1/Gabra5/Gabrb3/Gfer/Glp1r/Grin2b/Hdac1/Hrk/Htt/Kdm2b/Map3k11/Nae1/Nr3c1/Nrbp2/Ntf3/Ntrk2/Oxr1/Pak3/Pik3ca/Ppp2r2b/Ppt1/Ralbp1/Rock1/Snca/Stxbp1/Syngap1/Tbc1d24/Tnfrsf1b/Tox3/Trim2/Tyro3/Vps35
GO:0007269	neurotransmitter secretion	26/900	204/17943	1.18021204051131e-05	0.00216955530619511	116600/24242/25102/24316/24948/65153/60391/25054/29431/29190/81531/29411/299156/295347/84556/25012/65178/29219/60466/25558/117559/24949/64440/25007/25624/114850	Cacnb2/Calm1/Chrna5/Drd1/Fmr1/Ncs1/Nrxn1/Ntrk2/Pak1/Pdyn/Pfn2/Ppt1/Rab15/Rap1a/Rims1/Snap25/Snap91/Snca/Stx7/Stxbp1/Sv2a/Syn1/Syt4/Tacr2/Vamp1/Wnt7a
GO:0099643	signal release from synapse	26/900	205/17943	1.28863118286584e-05	0.00217804186792964	116600/24242/25102/24316/24948/65153/60391/25054/29431/29190/81531/29411/299156/295347/84556/25012/65178/29219/60466/25558/117559/24949/64440/25007/25624/114850	Cacnb2/Calm1/Chrna5/Drd1/Fmr1/Ncs1/Nrxn1/Ntrk2/Pak1/Pdyn/Pfn2/Ppt1/Rab15/Rap1a/Rims1/Snap25/Snap91/Snca/Stx7/Stxbp1/Sv2a/Syn1/Syt4/Tacr2/Vamp1/Wnt7a
GO:0051402	neuron apoptotic process	34/900	307/17943	1.30335642163875e-05	0.00217804186792964	25367/29619/25402/24770/365395/288753/24948/29707/24922/25051/297893/117271/29424/304495/309168/84019/24413/680451/81737/25054/117520/29433/170911/60660/29411/84014/81762/29219/25558/192117/291908/246334/361970/25232	Adarb1/Btg2/Casp3/Ccl2/Clcf1/Diablo/Fmr1/Gabra5/Gabrb3/Glp1r/Hdac1/Hrk/Htt/Kdm2b/Map3k11/Nae1/Nr3c1/Nrbp2/Ntf3/Ntrk2/Oxr1/Pak3/Pik3ca/Ppp2r2b/Ppt1/Ralbp1/Rock1/Snca/Stxbp1/Syngap1/Tox3/Tp63/Trim2/Tyro3
GO:0099504	synaptic vesicle cycle	29/900	243/17943	1.36872344579916e-05	0.00217804186792964	117028/29138/116600/24242/29144/25102/54241/313409/24316/24948/65153/60391/81531/295347/84556/81762/25549/25012/65178/29219/65033/60562/60466/25558/117559/24949/64440/25624/114850	Bin1/Bsn/Cacnb2/Calm1/Canx/Chrna5/Cltc/Dnajc6/Drd1/Fmr1/Ncs1/Nrxn1/Pfn2/Rap1a/Rims1/Rock1/Slc18a2/Snap25/Snap91/Snca/Stx12/Stx6/Stx7/Stxbp1/Sv2a/Syn1/Syt4/Vamp1/Wnt7a
GO:0051650	establishment of vesicle localization	31/900	269/17943	1.41707456542399e-05	0.00217804186792964	171126/302290/362162/116600/24242/25102/114514/301555/29167/24316/689997/25022/24948/29430/29424/65153/81531/295347/84556/89868/25012/65178/29219/60466/25558/117559/64440/360709/171086/25624/114850	Ap3m1/Ap3s1/Arfgap2/Cacnb2/Calm1/Chrna5/Clasp2/Cul3/Dctn1/Drd1/Fam91a1/Fgfr2/Fmr1/Hap1/Htt/Ncs1/Pfn2/Rap1a/Rims1/Sec16b/Snap25/Snap91/Snca/Stx7/Stxbp1/Sv2a/Syt4/Tfg/Trak2/Vamp1/Wnt7a
GO:0035329	hippo signaling	9/900	31/17943	1.43249414912017e-05	0.00217804186792964	85265/65157/305922/316101/170577/287473/192256/299116/311622	Ajuba/Amotl2/Lats2/Limd1/Mark3/Nek8/Pja2/Sav1/Stk4
GO:0060537	muscle tissue development	46/900	474/17943	1.45751491775047e-05	0.00217804186792964	25389/365601/29619/289144/366624/84032/89843/312495/287765/24338/25022/25639/314850/117280/29546/364786/24511/84410/361807/29216/309957/299766/361400/24413/24605/29431/24629/498328/25157/65248/305066/29480/306886/299116/296787/24782/114901/140586/293854/363071/361256/315870/246334/311098/293960/314930	Atf3/Atg5/Btg2/Cacybp/Cfl2/Col3a1/Cxadr/Cyp26b1/Ddx5/Ephb1/Fgfr2/Fkbp1a/Frs2/Hnrnpu/Homer1/Itga8/Itgb1/Klf5/Lemd2/Lrp2/Mef2a/Myf5/Nfatc3/Nr3c1/Nras/Pak1/Pdgfrb/Pkd2/Plagl1/Prkaa1/Prox1/Rgs4/Ripk1/Sav1/Sema3c/Slc9a1/Sorbs2/Sox9/Srpk3/Stra6/Svil/Tbx18/Tp63/Xirp2/Zfand5/Zfpm2
GO:0099175	regulation of postsynapse organization	19/900	125/17943	1.4708217453661e-05	0.00217804186792964	361601/81732/66013/56725/310461/316539/24410/117282/29546/83469/266777/60391/29433/24924/260323/114901/56782/25479/114850	Abhd17c/Actr3/Arhgef9/Cript/Dhx36/Epha4/Grin2b/Hnrnpk/Homer1/Lrp4/Nptx1/Nrxn1/Pak3/Ptn/Snx27/Sorbs2/Srgn/Vps35/Wnt7a
GO:0050770	regulation of axonogenesis	26/900	207/17943	1.53304870515745e-05	0.00220883314789037	81732/306400/114514/84394/316539/84488/25183/83469/29456/25054/25503/29431/29433/289392/304271/84409/296787/246262/296789/306147/65178/192117/171086/303206/24882/114850	Actr3/Arhgap35/Clasp2/Dcx/Epha4/Fgf13/Gdi1/Lrp4/Map1b/Ntrk2/Ocm2/Pak1/Pak3/Plxna2/Rnf6/Robo2/Sema3c/Sema3d/Sema3e/Slitrk1/Snap91/Syngap1/Trak2/Ulk2/Wnt3/Wnt7a
GO:0043523	regulation of neuron apoptotic process	31/900	273/17943	1.90017690279433e-05	0.0026657481759991	29619/25402/24770/365395/24948/29707/24922/25051/297893/117271/29424/304495/309168/84019/24413/680451/81737/25054/117520/29433/170911/60660/29411/84014/81762/29219/25558/192117/291908/361970/25232	Btg2/Casp3/Ccl2/Clcf1/Fmr1/Gabra5/Gabrb3/Glp1r/Hdac1/Hrk/Htt/Kdm2b/Map3k11/Nae1/Nr3c1/Nrbp2/Ntf3/Ntrk2/Oxr1/Pak3/Pik3ca/Ppp2r2b/Ppt1/Ralbp1/Rock1/Snca/Stxbp1/Syngap1/Tox3/Trim2/Tyro3
GO:0010976	positive regulation of neuron projection development	38/900	371/17943	2.46920895235342e-05	0.00323856665527529	81732/306400/307124/65201/84394/310461/294674/316539/24948/25183/293546/29430/117282/24511/116478/81515/29456/58840/300955/56064/24413/25054/25503/29431/29433/289392/24924/295347/84556/84409/304714/171093/306147/65178/64440/287110/306451/24882	Actr3/Arhgap35/Camk1d/Clip1/Dcx/Dhx36/Enc1/Epha4/Fmr1/Gdi1/Gprc5b/Hap1/Hnrnpk/Itgb1/Kidins220/Lyn/Map1b/Mapk6/Nck1/Nptn/Nr3c1/Ntrk2/Ocm2/Pak1/Pak3/Plxna2/Ptn/Rap1a/Rims1/Robo2/Rrn3/Shank2/Slitrk1/Snap91/Syt4/Tbc1d24/Tenm3/Wnt3
GO:0006914	autophagy	39/900	385/17943	2.49073781403652e-05	0.00323856665527529	171415/313391/365601/54241/94269/25643/29430/29424/116641/266711/58923/170910/303554/680451/360550/361632/65248/78975/367242/365793/29448/117103/81762/117043/364981/315427/64634/29219/65033/360956/501088/299827/309139/114590/317396/312965/303206/310306/304579	Atg3/Atg4c/Atg5/Cltc/Fez2/Gnai3/Hap1/Htt/Lgals8/Lzts1/Mefv/Mtdh/Nbr1/Nrbp2/Phf23/Pik3c2a/Prkaa1/Prkaa2/Rab23/Rab33b/Rab7a/Rab8a/Rock1/RragB/Scoc/Sesn3/Sh3bp4/Snca/Stx12/Tbc1d14/Tbc1d5/Tbk1/Tpcn2/Ubqln1/Ubqln2/Ubxn2b/Ulk2/Usp13/Usp30
GO:0061919	process utilizing autophagic mechanism	39/900	385/17943	2.49073781403652e-05	0.00323856665527529	171415/313391/365601/54241/94269/25643/29430/29424/116641/266711/58923/170910/303554/680451/360550/361632/65248/78975/367242/365793/29448/117103/81762/117043/364981/315427/64634/29219/65033/360956/501088/299827/309139/114590/317396/312965/303206/310306/304579	Atg3/Atg4c/Atg5/Cltc/Fez2/Gnai3/Hap1/Htt/Lgals8/Lzts1/Mefv/Mtdh/Nbr1/Nrbp2/Phf23/Pik3c2a/Prkaa1/Prkaa2/Rab23/Rab33b/Rab7a/Rab8a/Rock1/RragB/Scoc/Sesn3/Sh3bp4/Snca/Stx12/Tbc1d14/Tbc1d5/Tbk1/Tpcn2/Ubqln1/Ubqln2/Ubxn2b/Ulk2/Usp13/Usp30
GO:0070507	regulation of microtubule cytoskeleton organization	25/900	202/17943	2.85900692471315e-05	0.00362889664658234	306809/296580/289400/689364/361916/315447/114514/65201/54241/29167/84488/260321/117280/25152/29456/679221/314859/29431/501083/65248/78975/25537/29219/313304/312965	Bicd2/Camsap1/Camsap2/Chmp1b/Chmp4c/Chordc1/Clasp2/Clip1/Cltc/Dctn1/Fgf13/Fkbp4/Hnrnpu/Map1a/Map1b/Mapre2/Mdm1/Pak1/Pdcd6ip/Prkaa1/Prkaa2/Rock2/Snca/Stag2/Ubxn2b
GO:0042147	retrograde transport, endosome to Golgi	14/900	79/17943	3.41370283584204e-05	0.00417395948336757	306128/54241/29167/362683/363123/29448/360600/362283/60562/360956/501088/309678/288666/25479	Cln5/Cltc/Dctn1/Heatr5b/Rab6b/Rab7a/Spag9/Stx16/Stx6/Tbc1d14/Tbc1d5/Trappc10/Vps29/Vps35
GO:0009896	positive regulation of catabolic process	42/900	433/17943	3.44502377167835e-05	0.00417395948336757	368062/29619/79128/310461/498089/297504/24948/25643/25236/29424/360904/24484/361749/29216/58923/170910/25502/117017/65248/78975/29448/315655/313806/81762/25537/364981/315427/64634/303614/29219/140586/690244/299827/156767/308971/192178/114590/317396/310306/25479/361920/288105	Ankib1/Btg2/Dab2/Dhx36/Dtx3l/Edem1/Fmr1/Gnai3/Gpc3/Htt/Idua/Igfbp3/Il33/Lrp2/Mefv/Mtdh/Oaz1/Polr2g/Prkaa1/Prkaa2/Rab7a/Rdx/Rnf19b/Rock1/Rock2/Scoc/Sesn3/Sh3bp4/Smurf2/Snca/Sox9/Sumo2/Tbk1/Tnfrsf1b/Tnrc6a/Tnrc6b/Ubqln1/Ubqln2/Usp13/Vps35/Ythdf3/Zbtb20
GO:0010769	regulation of cell morphogenesis involved in differentiation	36/900	350/17943	3.66785071827937e-05	0.00430101043817014	81732/306400/114514/54245/79128/84394/310461/84050/316539/84488/24948/25183/83469/266711/29456/25054/25503/29431/29433/54320/289392/304271/84409/306873/25615/296787/246262/296789/306147/65178/192117/287110/171086/303206/24882/114850	Actr3/Arhgap35/Clasp2/Crk/Dab2/Dcx/Dhx36/Enpp2/Epha4/Fgf13/Fmr1/Gdi1/Lrp4/Lzts1/Map1b/Ntrk2/Ocm2/Pak1/Pak3/Pdpn/Plxna2/Rnf6/Robo2/Rreb1/Sdc2/Sema3c/Sema3d/Sema3e/Slitrk1/Snap91/Syngap1/Tbc1d24/Trak2/Ulk2/Wnt3/Wnt7a
GO:0042692	muscle cell differentiation	40/900	406/17943	3.7112451726848e-05	0.00430101043817014	365601/117028/300811/289144/25402/24251/366624/309361/89843/312495/25022/302415/314850/117280/29546/24483/364786/24511/84410/25626/309957/81707/679712/299766/361400/24413/81737/29431/24629/305066/29480/24782/114901/140586/360600/305675/315870/287129/25566/59299	Atg5/Bin1/Bnip2/Cacybp/Casp3/Cd53/Cfl2/Chuk/Cxadr/Cyp26b1/Fgfr2/Foxo4/Frs2/Hnrnpu/Homer1/Igf2/Itga8/Itgb1/Klf5/Krt8/Mef2a/Mmp14/Myef2/Myf5/Nfatc3/Nr3c1/Ntf3/Pak1/Pdgfrb/Prox1/Rgs4/Slc9a1/Sorbs2/Sox9/Spag9/Synpo2l/Tbx18/Tmem204/Tmod1/Trdn
GO:0031346	positive regulation of cell projection organization	45/900	478/17943	3.80338241821049e-05	0.0043140067386128	81732/306400/307124/303653/65201/261738/84394/310461/305604/294674/84050/316539/24948/25183/306439/293546/29430/117282/29424/24511/116478/81515/29456/58840/300955/56064/24413/25054/25503/29431/29433/289392/24924/295347/84556/84409/306873/304714/171093/306147/65178/64440/287110/306451/24882	Actr3/Arhgap35/Camk1d/Cdc42ep4/Clip1/Clrn1/Dcx/Dhx36/Efemp1/Enc1/Enpp2/Epha4/Fmr1/Gdi1/Gpm6a/Gprc5b/Hap1/Hnrnpk/Htt/Itgb1/Kidins220/Lyn/Map1b/Mapk6/Nck1/Nptn/Nr3c1/Ntrk2/Ocm2/Pak1/Pak3/Plxna2/Ptn/Rap1a/Rims1/Robo2/Rreb1/Rrn3/Shank2/Slitrk1/Snap91/Syt4/Tbc1d24/Tenm3/Wnt3
GO:0006906	vesicle fusion	15/900	91/17943	4.38401140876435e-05	0.00481692600420895	362461/25643/29448/117103/84556/25012/29219/65033/362283/60562/60466/25558/64440/25624/306991	C2cd5/Gnai3/Rab7a/Rab8a/Rims1/Snap25/Snca/Stx12/Stx16/Stx6/Stx7/Stxbp1/Syt4/Vamp1/Vps41
GO:0061025	membrane fusion	19/900	135/17943	4.42748779227609e-05	0.00481692600420895	362461/64152/25643/287751/29448/117103/84556/25012/29219/65033/362283/60562/60466/25558/64440/312965/25624/64060/306991	C2cd5/Chp1/Gnai3/Lyzl6/Rab7a/Rab8a/Rims1/Snap25/Snca/Stx12/Stx16/Stx6/Stx7/Stxbp1/Syt4/Ubxn2b/Vamp1/Vps33b/Vps41
GO:0016482	cytosolic transport	20/900	147/17943	4.61512556576525e-05	0.00491337223180123	306128/54241/79128/29167/29430/362683/306548/304286/363123/29448/315655/64088/360600/362283/60562/360956/501088/309678/288666/25479	Cln5/Cltc/Dab2/Dctn1/Hap1/Heatr5b/Hook3/Lmtk2/Rab6b/Rab7a/Rdx/Snx16/Spag9/Stx16/Stx6/Tbc1d14/Tbc1d5/Trappc10/Vps29/Vps35
GO:0072175	epithelial tube formation	21/900	159/17943	4.70046865169504e-05	0.00491337223180123	25401/306400/83477/282836/25022/298555/292155/171458/306657/304495/309523/362051/29216/79428/367242/685072/25537/316013/140586/311622/303586	Alx1/Arhgap35/Bcl10/Cthrc1/Fgfr2/Grhl3/Hs2st1/Ipmk/Irx2/Kdm2b/Kif20b/Lmo4/Lrp2/Luzp1/Rab23/Rarg/Rock2/Setd2/Sox9/Stk4/Wnt9b
GO:0014015	positive regulation of gliogenesis	15/900	93/17943	5.68840831127795e-05	0.00583171244373515	81732/79251/117028/365395/114489/84050/303828/297893/25205/29216/81515/81737/297804/24924/156767	Actr3/Aspa/Bin1/Clcf1/Dag1/Enpp2/Etv5/Hdac1/Il6st/Lrp2/Lyn/Ntf3/Plag1/Ptn/Tnfrsf1b
GO:0032886	regulation of microtubule-based process	27/900	237/17943	6.07607981073097e-05	0.00611161914547298	306809/296580/289400/689364/361916/315447/114514/65201/54241/29167/84488/260321/29430/117280/25152/29456/679221/314859/29431/501083/65248/78975/25537/29219/313304/306562/312965	Bicd2/Camsap1/Camsap2/Chmp1b/Chmp4c/Chordc1/Clasp2/Clip1/Cltc/Dctn1/Fgf13/Fkbp4/Hap1/Hnrnpu/Map1a/Map1b/Mapre2/Mdm1/Pak1/Pdcd6ip/Prkaa1/Prkaa2/Rock2/Snca/Stag2/Tacc1/Ubxn2b
GO:0198738	cell-cell signaling by wnt	40/900	416/17943	6.38168066611924e-05	0.00630013696871883	65157/362316/282836/503000/311163/301555/79128/310074/25022/25236/293546/298555/59075/27080/297893/305922/286994/316101/83469/25094/361531/498328/65248/78975/94196/361726/89803/140586/311622/302711/315870/25565/290794/25232/81816/25479/116477/24882/114850/303586	Amotl2/Cdk14/Cthrc1/Ctnnbip1/Ctnnd1/Cul3/Dab2/Depdc1b/Fgfr2/Gpc3/Gprc5b/Grhl3/Grk5/Hbp1/Hdac1/Lats2/Lgr4/Limd1/Lrp4/Mitf/Paf1/Pkd2/Prkaa1/Prkaa2/Rnf138/Sdhaf2/Sfrp4/Sox9/Stk4/Tbl1x/Tbx18/Tle4/Tnks/Tyro3/Ube2b/Vps35/Wnk1/Wnt3/Wnt7a/Wnt9b
GO:0001838	embryonic epithelial tube formation	20/900	152/17943	7.4527386062301e-05	0.00722373627451139	25401/306400/83477/282836/298555/292155/171458/306657/304495/309523/362051/29216/79428/367242/685072/25537/316013/140586/311622/303586	Alx1/Arhgap35/Bcl10/Cthrc1/Grhl3/Hs2st1/Ipmk/Irx2/Kdm2b/Kif20b/Lmo4/Lrp2/Luzp1/Rab23/Rarg/Rock2/Setd2/Sox9/Stk4/Wnt9b
GO:0043010	camera-type eye development	37/900	377/17943	7.78527334220199e-05	0.00741130217629978	306400/83839/290905/84394/305604/24338/25022/290652/314850/306439/298555/297893/365895/117282/304495/314859/25480/25094/299766/288821/25054/307401/24629/304218/305066/24924/685072/362182/307724/290467/140586/24790/363071/85425/306451/25566/689704	Arhgap35/Calb1/Col4a1/Dcx/Efemp1/Ephb1/Fgfr2/Fkbp8/Frs2/Gpm6a/Grhl3/Hdac1/Hipk1/Hnrnpk/Kdm2b/Mdm1/Mip/Mitf/Myf5/Neurod4/Ntrk2/Pde6a/Pdgfrb/Pds5b/Prox1/Ptn/Rarg/Rcn1/Rpgrip1l/Slitrk6/Sox9/Sp1/Stra6/Tdrd7/Tenm3/Tmod1/Vsx1
GO:0007638	mechanosensory behavior	6/900	16/17943	8.12627381293532e-05	0.00760020450820319	362733/29424/60391/290467/363071/84476	Etv1/Htt/Nrxn1/Slitrk6/Stra6/Strbp
GO:0090174	organelle membrane fusion	15/900	96/17943	8.28132335949991e-05	0.00761167841887828	362461/25643/29448/117103/84556/25012/29219/65033/362283/60562/60466/25558/64440/25624/306991	C2cd5/Gnai3/Rab7a/Rab8a/Rims1/Snap25/Snca/Stx12/Stx16/Stx6/Stx7/Stxbp1/Syt4/Vamp1/Vps41
GO:1902991	regulation of amyloid precursor protein catabolic process	8/900	30/17943	8.4694956736568e-05	0.00765269176885838	117028/25402/316539/25639/29430/81515/81762/25537	Bin1/Casp3/Epha4/Fkbp1a/Hap1/Lyn/Rock1/Rock2
GO:0045687	positive regulation of glial cell differentiation	11/900	56/17943	8.89004010070194e-05	0.00789880062947367	81732/79251/117028/365395/114489/84050/297893/25205/81737/24924/156767	Actr3/Aspa/Bin1/Clcf1/Dag1/Enpp2/Hdac1/Il6st/Ntf3/Ptn/Tnfrsf1b
GO:1905037	autophagosome organization	15/900	97/17943	9.34969286873533e-05	0.00807346573854087	171415/313391/365601/94269/360550/361632/367242/365793/29448/65033/360956/114590/317396/312965/303206	Atg3/Atg4c/Atg5/Fez2/Phf23/Pik3c2a/Rab23/Rab33b/Rab7a/Stx12/Tbc1d14/Ubqln1/Ubqln2/Ubxn2b/Ulk2
GO:0043524	negative regulation of neuron apoptotic process	22/900	179/17943	9.38951183248047e-05	0.00807346573854087	29619/24770/365395/24948/29707/24922/25051/297893/29424/304495/680451/81737/25054/117520/170911/29411/81762/29219/25558/192117/291908/25232	Btg2/Ccl2/Clcf1/Fmr1/Gabra5/Gabrb3/Glp1r/Hdac1/Htt/Kdm2b/Nrbp2/Ntf3/Ntrk2/Oxr1/Pik3ca/Ppt1/Rock1/Snca/Stxbp1/Syngap1/Tox3/Tyro3
GO:0031331	positive regulation of cellular catabolic process	36/900	367/17943	9.78373199718096e-05	0.00824033048723938	368062/29619/79128/310461/498089/297504/24948/25643/29424/24484/361749/29216/58923/170910/117017/65248/78975/315655/313806/81762/25537/364981/315427/64634/29219/690244/299827/156767/308971/192178/114590/317396/310306/25479/361920/288105	Ankib1/Btg2/Dab2/Dhx36/Dtx3l/Edem1/Fmr1/Gnai3/Htt/Igfbp3/Il33/Lrp2/Mefv/Mtdh/Polr2g/Prkaa1/Prkaa2/Rdx/Rnf19b/Rock1/Rock2/Scoc/Sesn3/Sh3bp4/Snca/Sumo2/Tbk1/Tnfrsf1b/Tnrc6a/Tnrc6b/Ubqln1/Ubqln2/Usp13/Vps35/Ythdf3/Zbtb20
GO:0034765	regulation of ion transmembrane transport	44/900	483/17943	9.93986026794816e-05	0.00824033048723938	362013/293551/365601/117028/116600/24242/24770/64152/94272/24316/25639/24948/64045/29430/29546/29424/64358/116745/29713/25743/294065/81515/307206/60391/361632/498328/24672/192107/29480/306886/83521/78956/295678/171093/298091/24782/29219/260323/59299/89821/366602/114590/116477/25577	Ahcyl1/Arl6ip1/Atg5/Bin1/Cacnb2/Calm1/Ccl2/Chp1/Clic5/Drd1/Fkbp1a/Fmr1/Glrx/Hap1/Homer1/Htt/Kcna6/Kcnh6/Kcnj5/Kcnj6/Kcnv2/Lyn/Neto1/Nrxn1/Pik3c2a/Pkd2/Ppp2ca/Prss8/Rgs4/Ripk1/Rrad/Scn9a/Sestd1/Shank2/Slc31a2/Slc9a1/Snca/Snx27/Trdn/Trpc1/Tspan13/Ubqln1/Wnk1/Ywhaq
GO:1903828	negative regulation of cellular protein localization	17/900	120/17943	0.000101145345366072	0.00824033048723938	361601/29184/64152/54241/79128/310363/25183/24414/25152/26295/266709/24672/367242/25537/294331/312965/25479	Abhd17c/Cd36/Chp1/Cltc/Dab2/Fbxo4/Gdi1/Grm1/Map1a/Ogt/Pkig/Ppp2ca/Rab23/Rock2/Ube2g2/Ubxn2b/Vps35
GO:0048813	dendrite morphogenesis	22/900	180/17943	0.000102018722970887	0.00824033048723938	81732/84394/310461/316539/79208/24338/24948/24511/116478/83469/266711/309957/29433/312912/24924/116665/25537/25615/171093/287110/171086/114850	Actr3/Dcx/Dhx36/Epha4/Epha5/Ephb1/Fmr1/Itgb1/Kidins220/Lrp4/Lzts1/Mef2a/Pak3/Prex2/Ptn/Rere/Rock2/Sdc2/Shank2/Tbc1d24/Trak2/Wnt7a
GO:0099172	presynapse organization	11/900	57/17943	0.000105228366350271	0.00837272270169093	29138/363058/317322/83469/314180/60391/306147/65178/29219/25479/114850	Bsn/Cadm1/Gpc4/Lrp4/Mdga2/Nrxn1/Slitrk1/Snap91/Snca/Vps35/Wnt7a
GO:0060174	limb bud formation	5/900	11/17943	0.000112581832604893	0.00865765591889756	25022/289392/296787/140586/24882	Fgfr2/Plxna2/Sema3c/Sox9/Wnt3
GO:0045666	positive regulation of neuron differentiation	43/900	471/17943	0.00011319435470557	0.00865765591889756	81732/24183/306400/300811/307124/65201/84394/310461/294674/316539/303828/24948/25183/293546/29430/117282/24511/116478/81515/29456/58840/300955/56064/24413/25054/25503/29431/29433/289392/305066/24924/295347/84556/84409/304714/171093/306147/65178/360600/64440/287110/306451/24882	Actr3/Ak1/Arhgap35/Bnip2/Camk1d/Clip1/Dcx/Dhx36/Enc1/Epha4/Etv5/Fmr1/Gdi1/Gprc5b/Hap1/Hnrnpk/Itgb1/Kidins220/Lyn/Map1b/Mapk6/Nck1/Nptn/Nr3c1/Ntrk2/Ocm2/Pak1/Pak3/Plxna2/Prox1/Ptn/Rap1a/Rims1/Robo2/Rrn3/Shank2/Slitrk1/Snap91/Spag9/Syt4/Tbc1d24/Tenm3/Wnt3
GO:0030100	regulation of endocytosis	31/900	300/17943	0.000114562274049881	0.00865765591889756	287537/307178/309532/171415/365601/117028/24242/307124/24770/29184/79128/84394/313409/24948/25236/29430/117282/24511/29216/81737/29748/29411/295347/81762/89803/65178/29219/64440/501088/317396/289584	Abr/Arhgap21/Atad1/Atg3/Atg5/Bin1/Calm1/Camk1d/Ccl2/Cd36/Dab2/Dcx/Dnajc6/Fmr1/Gpc3/Hap1/Hnrnpk/Itgb1/Lrp2/Ntf3/Ppp3r1/Ppt1/Rap1a/Rock1/Sfrp4/Snap91/Snca/Syt4/Tbc1d5/Ubqln2/Usp46
GO:0016055	Wnt signaling pathway	39/900	413/17943	0.000115305490572449	0.00865765591889756	65157/362316/282836/503000/311163/301555/79128/310074/25022/25236/293546/298555/59075/27080/297893/305922/286994/316101/83469/25094/361531/65248/78975/94196/361726/89803/140586/311622/302711/315870/25565/290794/25232/81816/25479/116477/24882/114850/303586	Amotl2/Cdk14/Cthrc1/Ctnnbip1/Ctnnd1/Cul3/Dab2/Depdc1b/Fgfr2/Gpc3/Gprc5b/Grhl3/Grk5/Hbp1/Hdac1/Lats2/Lgr4/Limd1/Lrp4/Mitf/Paf1/Prkaa1/Prkaa2/Rnf138/Sdhaf2/Sfrp4/Sox9/Stk4/Tbl1x/Tbx18/Tle4/Tnks/Tyro3/Ube2b/Vps35/Wnk1/Wnt3/Wnt7a/Wnt9b
GO:0007163	establishment or maintenance of cell polarity	25/900	220/17943	0.000116984073641244	0.00866169578585378	81732/65157/306400/360854/114514/54245/312495/116693/29167/24338/84488/29424/309523/305012/362317/29456/170577/29431/501083/312563/81762/307724/65178/312965/114850	Actr3/Amotl2/Arhgap35/Arpc5/Clasp2/Crk/Cyp26b1/Cyth3/Dctn1/Ephb1/Fgf13/Htt/Kif20b/Kif26b/Krit1/Map1b/Mark3/Pak1/Pdcd6ip/Prickle2/Rock1/Rpgrip1l/Snap91/Ubxn2b/Wnt7a
GO:0035372	protein localization to microtubule	6/900	17/17943	0.000120271855546575	0.00878314057422999	361601/56725/117280/309523/25152/679221	Abhd17c/Cript/Hnrnpu/Kif20b/Map1a/Mapre2
GO:0042987	amyloid precursor protein catabolic process	9/900	40/17943	0.000129386228067549	0.00932105380848787	365872/117028/25402/316539/25639/29430/81515/81762/25537	Aph1a/Bin1/Casp3/Epha4/Fkbp1a/Hap1/Lyn/Rock1/Rock2
GO:0051656	establishment of organelle localization	44/900	489/17943	0.000131550648192506	0.00935062007352331	81732/171126/302290/362162/307178/306809/116600/24242/689364/361916/25102/114514/301555/29167/24316/689997/25022/24948/29430/117280/306548/29424/81515/29456/65153/81531/295347/84556/89868/25012/65178/29219/360725/60466/25558/117559/64440/306562/360709/171086/81816/312965/25624/114850	Actr3/Ap3m1/Ap3s1/Arfgap2/Arhgap21/Bicd2/Cacnb2/Calm1/Chmp1b/Chmp4c/Chrna5/Clasp2/Cul3/Dctn1/Drd1/Fam91a1/Fgfr2/Fmr1/Hap1/Hnrnpu/Hook3/Htt/Lyn/Map1b/Ncs1/Pfn2/Rap1a/Rims1/Sec16b/Snap25/Snap91/Snca/Snx4/Stx7/Stxbp1/Sv2a/Syt4/Tacc1/Tfg/Trak2/Ube2b/Ubxn2b/Vamp1/Wnt7a
GO:0043666	regulation of phosphoprotein phosphatase activity	15/900	101/17943	0.000149181985377598	0.0104643311058944	24242/25639/29424/24484/304286/24629/309513/24672/60660/140943/24924/140666/81762/25537/363229	Calm1/Fkbp1a/Htt/Igfbp3/Lmtk2/Pdgfrb/Ppp1r3c/Ppp2ca/Ppp2r2b/Ppp4r1/Ptn/Rcan2/Rock1/Rock2/Slc39a10
GO:0001655	urogenital system development	38/900	405/17943	0.000160155606675014	0.0109699525648491	365872/286758/83839/294074/290905/503000/311163/312495/316539/25022/260321/314850/25236/117282/497985/79242/292155/300062/306657/364786/305012/286994/83469/25492/24629/498328/297804/50692/24684/305066/685072/84409/307724/140586/363071/315870/246334/303586	Aph1a/Aqp11/Calb1/Cep55/Col4a1/Ctnnbip1/Ctnnd1/Cyp26b1/Epha4/Fgfr2/Fkbp4/Frs2/Gpc3/Hnrnpk/Hoxb7/Hpgd/Hs2st1/Ift27/Irx2/Itga8/Kif26b/Lgr4/Lrp4/Nfia/Pdgfrb/Pkd2/Plag1/Plaur/Prlr/Prox1/Rarg/Robo2/Rpgrip1l/Sox9/Stra6/Tbx18/Tp63/Wnt9b
GO:1901215	negative regulation of neuron death	27/900	251/17943	0.000160505777538591	0.0109699525648491	29619/24770/365395/24334/24948/29707/24922/27100/25051/297893/29424/304495/680451/81737/25054/117520/170911/29411/81762/29219/25558/192117/287110/156767/291908/25232/25479	Btg2/Ccl2/Clcf1/Eno2/Fmr1/Gabra5/Gabrb3/Gfer/Glp1r/Hdac1/Htt/Kdm2b/Nrbp2/Ntf3/Ntrk2/Oxr1/Pik3ca/Ppt1/Rock1/Snca/Stxbp1/Syngap1/Tbc1d24/Tnfrsf1b/Tox3/Tyro3/Vps35
GO:1905475	regulation of protein localization to membrane	23/900	199/17943	0.000167848446825369	0.0112134228931092	81732/362461/24770/64152/54241/56725/79128/114489/25183/25236/317322/24414/24511/83469/81707/60391/26295/29431/24924/295347/260323/114901/60466	Actr3/C2cd5/Ccl2/Chp1/Cltc/Cript/Dab2/Dag1/Gdi1/Gpc3/Gpc4/Grm1/Itgb1/Lrp4/Mmp14/Nrxn1/Ogt/Pak1/Ptn/Rap1a/Snx27/Sorbs2/Stx7
GO:0043113	receptor clustering	12/900	70/17943	0.000170339575765482	0.0112134228931092	66013/303828/64845/24410/83469/60391/29431/25046/24924/260323/114901/192117	Arhgef9/Etv5/Gphn/Grin2b/Lrp4/Nrxn1/Pak1/Pigr/Ptn/Snx27/Sorbs2/Syngap1
GO:0090102	cochlea development	11/900	60/17943	0.000170378400739419	0.0112134228931092	83839/282836/29707/24922/298555/300062/25503/307724/290467/140586/315870	Calb1/Cthrc1/Gabra5/Gabrb3/Grhl3/Ift27/Ocm2/Rpgrip1l/Slitrk6/Sox9/Tbx18
GO:0035148	tube formation	21/900	174/17943	0.000173800908379695	0.0112991785679531	25401/306400/83477/282836/25022/298555/292155/171458/306657/304495/309523/362051/29216/79428/367242/685072/25537/316013/140586/311622/303586	Alx1/Arhgap35/Bcl10/Cthrc1/Fgfr2/Grhl3/Hs2st1/Ipmk/Irx2/Kdm2b/Kif20b/Lmo4/Lrp2/Luzp1/Rab23/Rarg/Rock2/Setd2/Sox9/Stk4/Wnt9b
GO:0001763	morphogenesis of a branching structure	26/900	240/17943	0.000188132259373388	0.0119961226119399	290905/503000/114489/500409/360635/303828/25022/314850/25236/117282/497985/286994/81707/361400/29431/498328/29748/305066/116665/296787/296789/316013/140586/311622/246334/303586	Col4a1/Ctnnbip1/Dag1/Esrp1/Etv4/Etv5/Fgfr2/Frs2/Gpc3/Hnrnpk/Hoxb7/Lgr4/Mmp14/Nfatc3/Pak1/Pkd2/Ppp3r1/Prox1/Rere/Sema3c/Sema3e/Setd2/Sox9/Stk4/Tp63/Wnt9b
GO:1903170	negative regulation of calcium ion transmembrane transport	9/900	42/17943	0.000192813141263477	0.0119961226119399	117028/24242/24948/498328/24672/83521/295678/59299/114590	Bin1/Calm1/Fmr1/Pkd2/Ppp2ca/Rrad/Sestd1/Trdn/Ubqln1
GO:0097479	synaptic vesicle localization	23/900	201/17943	0.000194794648475444	0.0119961226119399	171126/302290/116600/24242/25102/24316/25022/24948/65153/60391/81531/295347/84556/25012/65178/29219/60466/25558/117559/24949/64440/25624/114850	Ap3m1/Ap3s1/Cacnb2/Calm1/Chrna5/Drd1/Fgfr2/Fmr1/Ncs1/Nrxn1/Pfn2/Rap1a/Rims1/Snap25/Snap91/Snca/Stx7/Stxbp1/Sv2a/Syn1/Syt4/Vamp1/Wnt7a
GO:0050771	negative regulation of axonogenesis	12/900	71/17943	0.000195772400532503	0.0119961226119399	81732/84488/25183/83469/304271/296787/246262/296789/192117/171086/303206/24882	Actr3/Fgf13/Gdi1/Lrp4/Rnf6/Sema3c/Sema3d/Sema3e/Syngap1/Trak2/Ulk2/Wnt3
GO:0097120	receptor localization to synapse	12/900	71/17943	0.000195772400532503	0.0119961226119399	114489/317322/64845/307206/56064/266777/60391/117103/295347/25012/60466/25479	Dag1/Gpc4/Gphn/Neto1/Nptn/Nptx1/Nrxn1/Rab8a/Rap1a/Snap25/Stx7/Vps35
GO:0022406	membrane docking	13/900	82/17943	0.000209028353223762	0.012501106616325	64152/60391/299156/29448/117103/84556/81762/65033/362283/60562/60466/25558/64060	Chp1/Nrxn1/Rab15/Rab7a/Rab8a/Rims1/Rock1/Stx12/Stx16/Stx6/Stx7/Stxbp1/Vps33b
GO:0000045	autophagosome assembly	14/900	93/17943	0.000212284734745435	0.012501106616325	171415/313391/365601/94269/360550/367242/365793/29448/65033/360956/114590/317396/312965/303206	Atg3/Atg4c/Atg5/Fez2/Phf23/Rab23/Rab33b/Rab7a/Stx12/Tbc1d14/Ubqln1/Ubqln2/Ubxn2b/Ulk2
GO:1903169	regulation of calcium ion transmembrane transport	20/900	164/17943	0.000213627312091494	0.012501106616325	365601/117028/116600/24242/24316/25639/24948/29430/29424/81515/498328/24672/83521/295678/24782/29219/59299/89821/366602/114590	Atg5/Bin1/Cacnb2/Calm1/Drd1/Fkbp1a/Fmr1/Hap1/Htt/Lyn/Pkd2/Ppp2ca/Rrad/Sestd1/Slc9a1/Snca/Trdn/Trpc1/Tspan13/Ubqln1
GO:0072698	protein localization to microtubule cytoskeleton	10/900	52/17943	0.000222133945604974	0.012501106616325	361601/56725/117280/306548/29424/309523/25152/679221/299730/312965	Abhd17c/Cript/Hnrnpu/Hook3/Htt/Kif20b/Map1a/Mapre2/Nedd1/Ubxn2b
GO:0032387	negative regulation of intracellular transport	12/900	72/17943	0.000224372564480632	0.012501106616325	29184/64152/24948/25183/29456/26295/266709/24672/367242/295347/64440/294331	Cd36/Chp1/Fmr1/Gdi1/Map1b/Ogt/Pkig/Ppp2ca/Rab23/Rap1a/Syt4/Ube2g2
GO:0021915	neural tube development	22/900	190/17943	0.000224628808200677	0.012501106616325	25401/306400/83477/282836/290652/298555/171458/304495/309523/362051/29216/79428/498328/289392/367242/685072/25537/307724/305854/296787/316013/311622	Alx1/Arhgap35/Bcl10/Cthrc1/Fkbp8/Grhl3/Ipmk/Kdm2b/Kif20b/Lmo4/Lrp2/Luzp1/Pkd2/Plxna2/Rab23/Rarg/Rock2/Rpgrip1l/Sall2/Sema3c/Setd2/Stk4
GO:0051588	regulation of neurotransmitter transport	22/900	190/17943	0.000224628808200677	0.012501106616325	293551/116600/24242/25102/24316/24948/65153/25054/29190/81531/295347/29480/84556/25549/29219/360725/25558/117559/64440/25007/25624/114850	Arl6ip1/Cacnb2/Calm1/Chrna5/Drd1/Fmr1/Ncs1/Ntrk2/Pdyn/Pfn2/Rap1a/Rgs4/Rims1/Slc18a2/Snca/Snx4/Stxbp1/Sv2a/Syt4/Tacr2/Vamp1/Wnt7a
GO:0030010	establishment of cell polarity	18/900	140/17943	0.000225118408397525	0.012501106616325	65157/54245/312495/116693/29167/24338/84488/29424/309523/305012/362317/29456/170577/29431/312563/81762/312965/114850	Amotl2/Crk/Cyp26b1/Cyth3/Dctn1/Ephb1/Fgf13/Htt/Kif20b/Kif26b/Krit1/Map1b/Mark3/Pak1/Prickle2/Rock1/Ubxn2b/Wnt7a
GO:0050684	regulation of mRNA processing	18/900	140/17943	0.000225118408397525	0.012501106616325	25367/362013/287765/310461/24948/117282/117280/170843/64015/81738/361531/300996/304092/689890/494445/362264/500116/117259	Adarb1/Ahcyl1/Ddx5/Dhx36/Fmr1/Hnrnpk/Hnrnpu/Khdrbs2/Khdrbs3/Nup98/Paf1/Rbm5/Son/Srsf1/Srsf2/Srsf6/Tra2a/Tra2b
GO:0001654	eye development	39/900	427/17943	0.00023007841922859	0.0126448252877073	306400/83839/290905/84394/305604/24338/25022/290652/314850/306439/298555/297893/365895/117282/304495/314859/311311/25480/25094/299766/288821/25054/307401/24629/304218/305066/24924/685072/362182/307724/305854/290467/140586/24790/363071/85425/306451/25566/689704	Arhgap35/Calb1/Col4a1/Dcx/Efemp1/Ephb1/Fgfr2/Fkbp8/Frs2/Gpm6a/Grhl3/Hdac1/Hipk1/Hnrnpk/Kdm2b/Mdm1/Meis2/Mip/Mitf/Myf5/Neurod4/Ntrk2/Pde6a/Pdgfrb/Pds5b/Prox1/Ptn/Rarg/Rcn1/Rpgrip1l/Sall2/Slitrk6/Sox9/Sp1/Stra6/Tdrd7/Tenm3/Tmod1/Vsx1
GO:0043254	regulation of protein complex assembly	41/900	457/17943	0.000234551503770684	0.0127438477718495	81732/25230/85265/360854/117028/296580/289400/691149/493810/29184/303653/114514/65201/503000/29167/310461/260321/363519/117271/25700/362051/29456/58923/25094/300955/29431/29433/312703/81531/65248/78975/315655/84556/304714/25651/65178/29219/25558/25566/25479/306991	Actr3/Add3/Ajuba/Arpc5/Bin1/Camsap1/Camsap2/Capza1/Capza2/Cd36/Cdc42ep4/Clasp2/Clip1/Ctnnbip1/Dctn1/Dhx36/Fkbp4/Hcfc1/Hrk/Ide/Lmo4/Map1b/Mefv/Mitf/Nck1/Pak1/Pak3/Pex5/Pfn2/Prkaa1/Prkaa2/Rdx/Rims1/Rrn3/Selp/Snap91/Snca/Stxbp1/Tmod1/Vps35/Vps41
GO:1903313	positive regulation of mRNA metabolic process	13/900	83/17943	0.000236661213545882	0.0127438477718495	25367/29619/310461/81738/361531/117017/81762/25537/308971/192178/500116/117259/361920	Adarb1/Btg2/Dhx36/Nup98/Paf1/Polr2g/Rock1/Rock2/Tnrc6a/Tnrc6b/Tra2a/Tra2b/Ythdf3
GO:1900271	regulation of long-term synaptic potentiation	10/900	53/17943	0.000261649703590609	0.0139485456984154	83839/24316/316539/24410/117282/303926/56064/361309/29431/24924	Calb1/Drd1/Epha4/Grin2b/Hnrnpk/Igsf11/Nptn/Paip2/Pak1/Ptn
GO:0150063	visual system development	39/900	430/17943	0.000265181369105072	0.0139968502841499	306400/83839/290905/84394/305604/24338/25022/290652/314850/306439/298555/297893/365895/117282/304495/314859/311311/25480/25094/299766/288821/25054/307401/24629/304218/305066/24924/685072/362182/307724/305854/290467/140586/24790/363071/85425/306451/25566/689704	Arhgap35/Calb1/Col4a1/Dcx/Efemp1/Ephb1/Fgfr2/Fkbp8/Frs2/Gpm6a/Grhl3/Hdac1/Hipk1/Hnrnpk/Kdm2b/Mdm1/Meis2/Mip/Mitf/Myf5/Neurod4/Ntrk2/Pde6a/Pdgfrb/Pds5b/Prox1/Ptn/Rarg/Rcn1/Rpgrip1l/Sall2/Slitrk6/Sox9/Sp1/Stra6/Tdrd7/Tenm3/Tmod1/Vsx1
GO:0051146	striated muscle cell differentiation	32/900	329/17943	0.000272352041219866	0.0141059592070642	365601/300811/289144/25402/24251/366624/309361/89843/312495/314850/117280/29546/24483/24511/84410/25626/309957/81707/679712/299766/361400/24413/29431/24629/305066/29480/24782/114901/360600/305675/25566/59299	Atg5/Bnip2/Cacybp/Casp3/Cd53/Cfl2/Chuk/Cxadr/Cyp26b1/Frs2/Hnrnpu/Homer1/Igf2/Itgb1/Klf5/Krt8/Mef2a/Mmp14/Myef2/Myf5/Nfatc3/Nr3c1/Pak1/Pdgfrb/Prox1/Rgs4/Slc9a1/Sorbs2/Spag9/Synpo2l/Tmod1/Trdn
GO:0048048	embryonic eye morphogenesis	8/900	35/17943	0.000272540573687416	0.0141059592070642	305604/314850/365895/304495/305066/685072/24790/363071	Efemp1/Frs2/Hipk1/Kdm2b/Prox1/Rarg/Sp1/Stra6
GO:0034764	positive regulation of transmembrane transport	26/900	246/17943	0.000278477900724681	0.0142746700842622	24183/293551/58961/362461/116600/24242/24770/64152/362453/24316/64045/25236/29430/29424/309957/314824/498328/65248/192107/117103/295347/24782/29219/59299/89821/116477	Ak1/Arl6ip1/Azin1/C2cd5/Cacnb2/Calm1/Ccl2/Chp1/Crebl2/Drd1/Glrx/Gpc3/Hap1/Htt/Mef2a/Osbpl8/Pkd2/Prkaa1/Prss8/Rab8a/Rap1a/Slc9a1/Snca/Trdn/Trpc1/Wnk1
GO:0006605	protein targeting	27/900	260/17943	0.000285151916635606	0.0144775701674706	81732/83425/293551/362461/24770/64152/25183/64845/29430/619385/26295/29431/289233/312703/60660/65248/29448/64088/81784/171086/293448/56011/25577/362613/302808/293067/499508	Actr3/Akap12/Arl6ip1/C2cd5/Ccl2/Chp1/Gdi1/Gphn/Hap1/Ncoa4/Ogt/Pak1/Pex19/Pex5/Ppp2r2b/Prkaa1/Rab7a/Snx16/Ssr3/Trak2/Uqcrc2/Ywhab/Ywhaq/Zdhhc18/Zdhhc9/Zfand6/Zfyve16
GO:0048880	sensory system development	39/900	434/17943	0.000319429792257877	0.0160277756116959	306400/83839/290905/84394/305604/24338/25022/290652/314850/306439/298555/297893/365895/117282/304495/314859/311311/25480/25094/299766/288821/25054/307401/24629/304218/305066/24924/685072/362182/307724/305854/290467/140586/24790/363071/85425/306451/25566/689704	Arhgap35/Calb1/Col4a1/Dcx/Efemp1/Ephb1/Fgfr2/Fkbp8/Frs2/Gpm6a/Grhl3/Hdac1/Hipk1/Hnrnpk/Kdm2b/Mdm1/Meis2/Mip/Mitf/Myf5/Neurod4/Ntrk2/Pde6a/Pdgfrb/Pds5b/Prox1/Ptn/Rarg/Rcn1/Rpgrip1l/Sall2/Slitrk6/Sox9/Sp1/Stra6/Tdrd7/Tenm3/Tmod1/Vsx1
GO:0032386	regulation of intracellular transport	41/900	464/17943	0.000321697991080746	0.0160277756116959	81732/362461/116600/24242/24770/29184/64152/25102/79128/29167/24316/297504/24948/25183/29430/309523/81515/29456/65153/25502/26295/29431/81531/266709/24672/65248/367242/295347/315655/84556/89868/316013/360725/25558/64440/313308/294331/25624/117538/114850/290280	Actr3/C2cd5/Cacnb2/Calm1/Ccl2/Cd36/Chp1/Chrna5/Dab2/Dctn1/Drd1/Edem1/Fmr1/Gdi1/Hap1/Kif20b/Lyn/Map1b/Ncs1/Oaz1/Ogt/Pak1/Pfn2/Pkig/Ppp2ca/Prkaa1/Rab23/Rap1a/Rdx/Rims1/Sec16b/Setd2/Snx4/Stxbp1/Syt4/Thoc2/Ube2g2/Vamp1/Wipf1/Wnt7a/Xpo4
GO:0048311	mitochondrion distribution	6/900	20/17943	0.000330924563513823	0.0163348041490018	362826/303300/29430/309957/26295/171086	Atcay/Cluh/Hap1/Mef2a/Ogt/Trak2
GO:0014047	glutamate secretion	8/900	36/17943	0.000335164550372374	0.0163923139269278	24410/24414/24413/25054/29431/29219/25558/64440	Grin2b/Grm1/Nr3c1/Ntrk2/Pak1/Snca/Stxbp1/Syt4
GO:0006887	exocytosis	36/900	391/17943	0.000338975475116634	0.0164279841622434	287537/296380/116600/24242/64152/25102/114514/24316/94269/24948/64045/29430/81515/65153/60391/29431/501083/81531/299156/305853/365793/29448/117103/295347/84556/25012/29219/360725/60466/25558/117559/64440/25624/64060/306991/114850	Abr/Arfgef2/Cacnb2/Calm1/Chp1/Chrna5/Clasp2/Drd1/Fez2/Fmr1/Glrx/Hap1/Lyn/Ncs1/Nrxn1/Pak1/Pdcd6ip/Pfn2/Rab15/Rab2b/Rab33b/Rab7a/Rab8a/Rap1a/Rims1/Snap25/Snca/Snx4/Stx7/Stxbp1/Sv2a/Syt4/Vamp1/Vps33b/Vps41/Wnt7a
GO:0017157	regulation of exocytosis	27/900	263/17943	0.000342596112841494	0.0164538727707928	287537/116600/24242/25102/114514/24316/94269/24948/64045/29430/81515/65153/501083/81531/299156/305853/365793/29448/117103/295347/84556/29219/360725/25558/64440/25624/114850	Abr/Cacnb2/Calm1/Chrna5/Clasp2/Drd1/Fez2/Fmr1/Glrx/Hap1/Lyn/Ncs1/Pdcd6ip/Pfn2/Rab15/Rab2b/Rab33b/Rab7a/Rab8a/Rap1a/Rims1/Snca/Snx4/Stxbp1/Syt4/Vamp1/Wnt7a
GO:0008306	associative learning	15/900	109/17943	0.00035085112641661	0.0166998870975621	29619/24316/29707/25051/24410/29424/360904/24511/25152/311311/307206/56064/29411/25012/192117	Btg2/Drd1/Gabra5/Glp1r/Grin2b/Htt/Idua/Itgb1/Map1a/Meis2/Neto1/Nptn/Ppt1/Snap25/Syngap1
GO:0048284	organelle fusion	16/900	121/17943	0.000358291243837656	0.0169031028398101	362461/25643/29448/117103/84556/25012/29219/65033/362283/60562/60466/25558/64440/304579/25624/306991	C2cd5/Gnai3/Rab7a/Rab8a/Rims1/Snap25/Snca/Stx12/Stx16/Stx6/Stx7/Stxbp1/Syt4/Usp30/Vamp1/Vps41
GO:2000463	positive regulation of excitatory postsynaptic potential	8/900	37/17943	0.00040903219735035	0.0191276372287256	303926/307206/60391/29480/84556/171093/287110/114850	Igsf11/Neto1/Nrxn1/Rgs4/Rims1/Shank2/Tbc1d24/Wnt7a
GO:0042308	negative regulation of protein import into nucleus	5/900	14/17943	0.00042997689050191	0.0197604034764283	29184/64152/266709/24672/367242	Cd36/Chp1/Pkig/Ppp2ca/Rab23
GO:1904590	negative regulation of protein import	5/900	14/17943	0.00042997689050191	0.0197604034764283	29184/64152/266709/24672/367242	Cd36/Chp1/Pkig/Ppp2ca/Rab23
GO:0007389	pattern specification process	41/900	471/17943	0.000436785288260083	0.0199017296727735	29263/25401/29619/503000/312495/25022/290652/314850/311952/25236/298555/305256/365895/497985/24459/315341/29424/306657/304495/29216/83469/314180/299766/287473/406164/498328/289392/367242/685072/300813/84409/307724/362581/296787/84486/192117/315870/246334/117259/24882/114850	Acvr2a/Alx1/Btg2/Ctnnbip1/Cyp26b1/Fgfr2/Fkbp8/Frs2/Galnt11/Gpc3/Grhl3/Grsf1/Hipk1/Hoxb7/Hoxc4/Hoxc5/Htt/Irx2/Kdm2b/Lrp2/Lrp4/Mdga2/Myf5/Nek8/Pbx2/Pkd2/Plxna2/Rab23/Rarg/Rnf111/Robo2/Rpgrip1l/Scmh1/Sema3c/Sf3b1/Syngap1/Tbx18/Tp63/Tra2b/Wnt3/Wnt7a
GO:1905330	regulation of morphogenesis of an epithelium	15/900	112/17943	0.000471777804112371	0.0213139616417207	287454/114514/282836/79128/360635/303828/25022/25236/298555/497985/286994/306873/140586/114850/303586	Alox12/Clasp2/Cthrc1/Dab2/Etv4/Etv5/Fgfr2/Gpc3/Grhl3/Hoxb7/Lgr4/Rreb1/Sox9/Wnt7a/Wnt9b
GO:1903829	positive regulation of cellular protein localization	30/900	311/17943	0.000479420403076468	0.0214772283092492	361601/81732/362461/24770/299809/64152/29167/498089/297504/117282/24511/303470/309523/83469/25152/56064/60391/25502/26295/29431/65248/78975/24924/315655/81762/25537/89868/260323/117538/290280	Abhd17c/Actr3/C2cd5/Ccl2/Cct2/Chp1/Dctn1/Dtx3l/Edem1/Hnrnpk/Itgb1/Kat7/Kif20b/Lrp4/Map1a/Nptn/Nrxn1/Oaz1/Ogt/Pak1/Prkaa1/Prkaa2/Ptn/Rdx/Rock1/Rock2/Sec16b/Snx27/Wipf1/Xpo4
GO:0048169	regulation of long-term neuronal synaptic plasticity	8/900	38/17943	0.000495597247036268	0.0217536245629949	24316/24410/307206/56064/117103/84556/29219/192117	Drd1/Grin2b/Neto1/Nptn/Rab8a/Rims1/Snca/Syngap1
GO:0099174	regulation of presynapse organization	8/900	38/17943	0.000495597247036268	0.0217536245629949	317322/314180/60391/306147/65178/29219/25479/114850	Gpc4/Mdga2/Nrxn1/Slitrk1/Snap91/Snca/Vps35/Wnt7a
GO:1904062	regulation of cation transmembrane transport	33/900	355/17943	0.00049783196336248	0.0217536245629949	365601/117028/116600/24242/24770/64152/24316/25639/24948/64045/29430/29546/29424/81515/307206/60391/361632/498328/24672/192107/29480/83521/295678/171093/298091/24782/29219/260323/59299/89821/366602/114590/116477	Atg5/Bin1/Cacnb2/Calm1/Ccl2/Chp1/Drd1/Fkbp1a/Fmr1/Glrx/Hap1/Homer1/Htt/Lyn/Neto1/Nrxn1/Pik3c2a/Pkd2/Ppp2ca/Prss8/Rgs4/Rrad/Sestd1/Shank2/Slc31a2/Slc9a1/Snca/Snx27/Trdn/Trpc1/Tspan13/Ubqln1/Wnk1
GO:0045807	positive regulation of endocytosis	20/900	175/17943	0.000504401525448727	0.0218615002615216	287537/309532/117028/307124/24770/29184/79128/84394/24948/25236/117282/24511/29216/81737/29411/295347/89803/65178/29219/501088	Abr/Atad1/Bin1/Camk1d/Ccl2/Cd36/Dab2/Dcx/Fmr1/Gpc3/Hnrnpk/Itgb1/Lrp2/Ntf3/Ppt1/Rap1a/Sfrp4/Snap91/Snca/Tbc1d5
GO:1990778	protein localization to cell periphery	33/900	356/17943	0.000523092950153449	0.0224887783650648	81732/362461/116600/114514/65201/54241/79128/114489/316415/84488/310669/317322/64845/291352/24414/24511/25263/81707/266777/60391/299156/117103/295347/315655/81762/25537/25012/260323/60466/25558/500065/362768/25479	Actr3/C2cd5/Cacnb2/Clasp2/Clip1/Cltc/Dab2/Dag1/Fam126b/Fgf13/Golph3l/Gpc4/Gphn/Gpr158/Grm1/Itgb1/Mal/Mmp14/Nptx1/Nrxn1/Rab15/Rab8a/Rap1a/Rdx/Rock1/Rock2/Snap25/Snx27/Stx7/Stxbp1/Tspan33/Ttc7b/Vps35
GO:0034205	amyloid-beta formation	7/900	30/17943	0.000575678191788034	0.0242746397462239	365872/117028/25402/316539/29430/81762/25537	Aph1a/Bin1/Casp3/Epha4/Hap1/Rock1/Rock2
GO:0048489	synaptic vesicle transport	21/900	190/17943	0.000578292862084118	0.0242746397462239	171126/302290/116600/24242/25102/24316/25022/24948/65153/81531/295347/84556/25012/65178/29219/60466/25558/117559/64440/25624/114850	Ap3m1/Ap3s1/Cacnb2/Calm1/Chrna5/Drd1/Fgfr2/Fmr1/Ncs1/Pfn2/Rap1a/Rims1/Snap25/Snap91/Snca/Stx7/Stxbp1/Sv2a/Syt4/Vamp1/Wnt7a
GO:0097480	establishment of synaptic vesicle localization	21/900	190/17943	0.000578292862084118	0.0242746397462239	171126/302290/116600/24242/25102/24316/25022/24948/65153/81531/295347/84556/25012/65178/29219/60466/25558/117559/64440/25624/114850	Ap3m1/Ap3s1/Cacnb2/Calm1/Chrna5/Drd1/Fgfr2/Fmr1/Ncs1/Pfn2/Rap1a/Rims1/Snap25/Snap91/Snca/Stx7/Stxbp1/Sv2a/Syt4/Vamp1/Wnt7a
GO:0010959	regulation of metal ion transport	38/900	433/17943	0.00059791262201943	0.024849354025053	362013/365601/24211/117028/116600/24242/24770/64152/24316/25639/24948/25051/64045/50664/29430/27080/29546/29424/81515/307206/361400/24629/361632/498328/24672/192107/29480/83521/295678/298091/24782/29219/260323/59299/89821/366602/114590/116477	Ahcyl1/Atg5/Atp1a1/Bin1/Cacnb2/Calm1/Ccl2/Chp1/Drd1/Fkbp1a/Fmr1/Glp1r/Glrx/Gnao1/Hap1/Hbp1/Homer1/Htt/Lyn/Neto1/Nfatc3/Pdgfrb/Pik3c2a/Pkd2/Ppp2ca/Prss8/Rgs4/Rrad/Sestd1/Slc31a2/Slc9a1/Snca/Snx27/Trdn/Trpc1/Tspan13/Ubqln1/Wnk1
GO:0032482	Rab protein signal transduction	11/900	69/17943	0.000601306822215689	0.024849354025053	25183/300062/299156/367242/305853/365793/252916/303754/363123/29448/117103	Gdi1/Ift27/Rab15/Rab23/Rab2b/Rab33b/Rab38/Rab40b/Rab6b/Rab7a/Rab8a
GO:0003002	regionalization	34/900	374/17943	0.00061444438675741	0.0251674734461891	29263/25401/29619/503000/312495/25022/290652/314850/25236/305256/365895/497985/24459/315341/29424/306657/304495/29216/83469/299766/406164/289392/367242/685072/84409/307724/362581/296787/84486/315870/246334/117259/24882/114850	Acvr2a/Alx1/Btg2/Ctnnbip1/Cyp26b1/Fgfr2/Fkbp8/Frs2/Gpc3/Grsf1/Hipk1/Hoxb7/Hoxc4/Hoxc5/Htt/Irx2/Kdm2b/Lrp2/Lrp4/Myf5/Pbx2/Plxna2/Rab23/Rarg/Robo2/Rpgrip1l/Scmh1/Sema3c/Sf3b1/Tbx18/Tp63/Tra2b/Wnt3/Wnt7a
GO:0035304	regulation of protein dephosphorylation	16/900	127/17943	0.000618446636925675	0.0251674734461891	24242/25639/29424/24484/304286/24629/309513/24672/60660/140943/24924/140666/81762/25537/363229/56011	Calm1/Fkbp1a/Htt/Igfbp3/Lmtk2/Pdgfrb/Ppp1r3c/Ppp2ca/Ppp2r2b/Ppp4r1/Ptn/Rcan2/Rock1/Rock2/Slc39a10/Ywhab
GO:0060828	regulation of canonical Wnt signaling pathway	23/900	218/17943	0.00062664098020029	0.0253077504958163	362316/282836/311163/79128/25022/25236/293546/297893/305922/286994/316101/83469/361726/89803/140586/311622/302711/315870/25565/290794/81816/25479/116477	Cdk14/Cthrc1/Ctnnd1/Dab2/Fgfr2/Gpc3/Gprc5b/Hdac1/Lats2/Lgr4/Limd1/Lrp4/Sdhaf2/Sfrp4/Sox9/Stk4/Tbl1x/Tbx18/Tle4/Tnks/Ube2b/Vps35/Wnk1
GO:0044380	protein localization to cytoskeleton	10/900	59/17943	0.000642474809064796	0.0257521293768754	361601/56725/117280/306548/29424/309523/25152/679221/299730/312965	Abhd17c/Cript/Hnrnpu/Hook3/Htt/Kif20b/Map1a/Mapre2/Nedd1/Ubxn2b
GO:0099054	presynapse assembly	9/900	49/17943	0.000648687261692904	0.0258071029260065	29138/363058/317322/83469/314180/60391/306147/29219/114850	Bsn/Cadm1/Gpc4/Lrp4/Mdga2/Nrxn1/Slitrk1/Snca/Wnt7a
GO:0014706	striated muscle tissue development	39/900	451/17943	0.00067743909205619	0.0267513170351967	25389/365601/29619/289144/366624/89843/312495/287765/24338/25022/25639/314850/117280/29546/24511/84410/361807/29216/309957/299766/361400/24413/24605/29431/24629/25157/65248/305066/29480/306886/299116/296787/24782/114901/293854/361256/315870/311098/314930	Atf3/Atg5/Btg2/Cacybp/Cfl2/Cxadr/Cyp26b1/Ddx5/Ephb1/Fgfr2/Fkbp1a/Frs2/Hnrnpu/Homer1/Itgb1/Klf5/Lemd2/Lrp2/Mef2a/Myf5/Nfatc3/Nr3c1/Nras/Pak1/Pdgfrb/Plagl1/Prkaa1/Prox1/Rgs4/Ripk1/Sav1/Sema3c/Slc9a1/Sorbs2/Srpk3/Svil/Tbx18/Xirp2/Zfpm2
GO:0048024	regulation of mRNA splicing, via spliceosome	14/900	104/17943	0.000683820684863231	0.0268047652279844	287765/24948/117282/117280/170843/64015/81738/300996/304092/689890/494445/362264/500116/117259	Ddx5/Fmr1/Hnrnpk/Hnrnpu/Khdrbs2/Khdrbs3/Nup98/Rbm5/Son/Srsf1/Srsf2/Srsf6/Tra2a/Tra2b
GO:0003338	metanephros morphogenesis	7/900	31/17943	0.000711742648290832	0.0276956208615944	83839/305012/286994/24629/498328/140586/303586	Calb1/Kif26b/Lgr4/Pdgfrb/Pkd2/Sox9/Wnt9b
GO:0061138	morphogenesis of a branching epithelium	23/900	221/17943	0.000757363474329187	0.0290300262469758	290905/503000/114489/500409/360635/303828/25022/314850/25236/497985/286994/81707/361400/29431/498328/29748/305066/296787/296789/140586/311622/246334/303586	Col4a1/Ctnnbip1/Dag1/Esrp1/Etv4/Etv5/Fgfr2/Frs2/Gpc3/Hoxb7/Lgr4/Mmp14/Nfatc3/Pak1/Pkd2/Ppp3r1/Prox1/Sema3c/Sema3e/Sox9/Stk4/Tp63/Wnt9b
GO:0043242	negative regulation of protein complex disassembly	12/900	82/17943	0.000764828486346921	0.0290300262469758	25230/296580/289400/691149/493810/114514/84488/25152/29456/360550/315655/25566	Add3/Camsap1/Camsap2/Capza1/Capza2/Clasp2/Fgf13/Map1a/Map1b/Phf23/Rdx/Tmod1
GO:0043484	regulation of RNA splicing	17/900	142/17943	0.000765632374512632	0.0290300262469758	287765/500409/24948/64200/117282/117280/170843/64015/81738/310820/300996/304092/689890/494445/362264/500116/117259	Ddx5/Esrp1/Fmr1/Hnrnpf/Hnrnpk/Hnrnpu/Khdrbs2/Khdrbs3/Nup98/Ptbp2/Rbm5/Son/Srsf1/Srsf2/Srsf6/Tra2a/Tra2b
GO:0060070	canonical Wnt signaling pathway	27/900	277/17943	0.000767817238946461	0.0290300262469758	362316/282836/311163/79128/25022/25236/293546/297893/305922/286994/316101/83469/25094/361726/89803/140586/311622/302711/315870/25565/290794/81816/25479/116477/24882/114850/303586	Cdk14/Cthrc1/Ctnnd1/Dab2/Fgfr2/Gpc3/Gprc5b/Hdac1/Lats2/Lgr4/Limd1/Lrp4/Mitf/Sdhaf2/Sfrp4/Sox9/Stk4/Tbl1x/Tbx18/Tle4/Tnks/Ube2b/Vps35/Wnk1/Wnt3/Wnt7a/Wnt9b
GO:0048705	skeletal system morphogenesis	26/900	263/17943	0.000773467559070267	0.029037715192983	25586/25401/312495/313689/315615/25022/314374/497985/24459/360904/312952/81707/65205/299766/114593/24629/361659/367242/365793/685072/316013/89803/140586/114850/303586/293960	Alpl/Alx1/Cyp26b1/Dhrs3/Dscaml1/Fgfr2/Foxn3/Hoxb7/Hoxc4/Idua/Impad1/Mmp14/Mmp16/Myf5/Nppc/Pdgfrb/Plekha1/Rab23/Rab33b/Rarg/Setd2/Sfrp4/Sox9/Wnt7a/Wnt9b/Zfand5
GO:0014013	regulation of gliogenesis	18/900	155/17943	0.000780994302339362	0.0291152491312667	81732/79251/117028/365395/114489/305604/84050/316539/303828/252939/297893/25205/29216/81515/81737/297804/24924/156767	Actr3/Aspa/Bin1/Clcf1/Dag1/Efemp1/Enpp2/Epha4/Etv5/Gpr37l1/Hdac1/Il6st/Lrp2/Lyn/Ntf3/Plag1/Ptn/Tnfrsf1b
GO:0001841	neural tube formation	16/900	130/17943	0.000800186769748706	0.0296235810384052	25401/306400/83477/282836/298555/171458/304495/309523/362051/29216/79428/367242/685072/25537/316013/311622	Alx1/Arhgap35/Bcl10/Cthrc1/Grhl3/Ipmk/Kdm2b/Kif20b/Lmo4/Lrp2/Luzp1/Rab23/Rarg/Rock2/Setd2/Stk4
GO:0045685	regulation of glial cell differentiation	13/900	94/17943	0.000811721625011323	0.0296795794341282	81732/79251/117028/365395/114489/84050/316539/252939/297893/25205/81737/24924/156767	Actr3/Aspa/Bin1/Clcf1/Dag1/Enpp2/Epha4/Gpr37l1/Hdac1/Il6st/Ntf3/Ptn/Tnfrsf1b
GO:0000209	protein polyubiquitination	21/900	195/17943	0.000812834101928852	0.0296795794341282	368062/361391/301555/64624/498089/310363/312656/300813/307251/313806/304271/294790/303614/305458/290794/361970/293294/316575/81816/294331/296956	Ankib1/Cbfb/Cul3/Cul5/Dtx3l/Fbxo4/March8/Rnf111/Rnf165/Rnf19b/Rnf6/Skp2/Smurf2/Tmem129/Tnks/Trim2/Trim6/Trip12/Ube2b/Ube2g2/Ube2h
GO:0031503	protein-containing complex localization	25/900	250/17943	0.000820362735789008	0.0297507057448381	690585/309532/114489/260321/317322/64845/29430/117280/300062/307206/56064/266777/60391/315170/29748/117103/295347/316013/252855/25012/60466/313308/289584/25479/314879	Alyref/Atad1/Dag1/Fkbp4/Gpc4/Gphn/Hap1/Hnrnpu/Ift27/Neto1/Nptn/Nptx1/Nrxn1/Poldip3/Ppp3r1/Rab8a/Rap1a/Setd2/Sfpq/Snap25/Stx7/Thoc2/Usp46/Vps35/Xpot
GO:0070050	neuron cellular homeostasis	8/900	41/17943	0.000847656927001996	0.0305328316070786	116600/83839/29167/25152/65153/81734/65248/25232	Cacnb2/Calb1/Dctn1/Map1a/Ncs1/Nell2/Prkaa1/Tyro3
GO:0051955	regulation of amino acid transport	9/900	51/17943	0.000878267639881125	0.0314231193839348	293551/24410/24414/24413/29480/29219/25558/117559/64440	Arl6ip1/Grin2b/Grm1/Nr3c1/Rgs4/Snca/Stxbp1/Sv2a/Syt4
GO:1902115	regulation of organelle assembly	22/900	210/17943	0.000894571244672185	0.0317930620356495	306400/66013/171415/365601/689364/361916/94269/29430/117280/29424/314859/266777/60391/501083/360550/65248/78975/305066/315655/313304/360956/317396	Arhgap35/Arhgef9/Atg3/Atg5/Chmp1b/Chmp4c/Fez2/Hap1/Hnrnpu/Htt/Mdm1/Nptx1/Nrxn1/Pdcd6ip/Phf23/Prkaa1/Prkaa2/Prox1/Rdx/Stag2/Tbc1d14/Ubqln2
GO:0098693	regulation of synaptic vesicle cycle	18/900	157/17943	0.000908112771258426	0.0319355332101277	29138/116600/24242/25102/24316/24948/65153/60391/81531/295347/84556/81762/65178/25558/24949/64440/25624/114850	Bsn/Cacnb2/Calm1/Chrna5/Drd1/Fmr1/Ncs1/Nrxn1/Pfn2/Rap1a/Rims1/Rock1/Snap91/Stxbp1/Syn1/Syt4/Vamp1/Wnt7a
GO:0016241	regulation of macroautophagy	14/900	107/17943	0.000910561066955434	0.0319355332101277	94269/25643/29424/266711/680451/360550/78975/364981/315427/360956/299827/114590/317396/304579	Fez2/Gnai3/Htt/Lzts1/Nrbp2/Phf23/Prkaa2/Scoc/Sesn3/Tbc1d14/Tbk1/Ubqln1/Ubqln2/Usp30
GO:0030323	respiratory tube development	25/900	252/17943	0.00092001993371364	0.0320563808276302	84431/114489/117045/500409/25022/25236/117282/25055/295319/81707/299061/24413/24629/54320/29748/305066/24924/299116/140586/24790/362264/360230/363071/303285/314930	Asah1/Dag1/Eif4e/Esrp1/Fgfr2/Gpc3/Hnrnpk/Lipa/Man1a2/Mmp14/Nkx2-8/Nr3c1/Pdgfrb/Pdpn/Ppp3r1/Prox1/Ptn/Sav1/Sox9/Sp1/Srsf6/Stk40/Stra6/Traf4/Zfpm2
GO:0042060	wound healing	38/900	444/17943	0.000955860419863	0.0330889084304523	85265/287454/306400/365299/25402/24770/29184/114514/84032/54245/114489/60327/25584/25022/298555/24483/84410/81515/78967/641555/29431/24629/54320/50692/64204/24924/117255/171162/306873/25615/25651/60325/362264/25558/315388/25232/64060/114850	Ajuba/Alox12/Arhgap35/Bnc1/Casp3/Ccl2/Cd36/Clasp2/Col3a1/Crk/Dag1/F13a1/F3/Fgfr2/Grhl3/Igf2/Klf5/Lyn/Mcam/Odam/Pak1/Pdgfrb/Pdpn/Plaur/Plec/Ptn/Ptpn12/Reg3a/Rreb1/Sdc2/Selp/Serpinb2/Srsf6/Stxbp1/Tmprss6/Tyro3/Vps33b/Wnt7a
GO:1902003	regulation of amyloid-beta formation	6/900	24/17943	0.000967523614752488	0.0332765702596485	117028/25402/316539/29430/81762/25537	Bin1/Casp3/Epha4/Hap1/Rock1/Rock2
GO:0051963	regulation of synapse assembly	15/900	120/17943	0.000980874941770596	0.0335195148370452	81732/66013/24338/317322/500280/314180/266777/60391/25054/306147/302473/290467/25012/29219/114850	Actr3/Arhgef9/Ephb1/Gpc4/Lrrn1/Mdga2/Nptx1/Nrxn1/Ntrk2/Slitrk1/Slitrk4/Slitrk6/Snap25/Snca/Wnt7a
GO:0072001	renal system development	32/900	355/17943	0.00100968707359239	0.0342843426071403	365872/286758/83839/294074/290905/503000/311163/312495/316539/25022/25236/117282/497985/79242/292155/300062/306657/364786/305012/286994/83469/25492/24629/498328/305066/84409/307724/140586/363071/315870/246334/303586	Aph1a/Aqp11/Calb1/Cep55/Col4a1/Ctnnbip1/Ctnnd1/Cyp26b1/Epha4/Fgfr2/Gpc3/Hnrnpk/Hoxb7/Hpgd/Hs2st1/Ift27/Irx2/Itga8/Kif26b/Lgr4/Lrp4/Nfia/Pdgfrb/Pkd2/Prox1/Robo2/Rpgrip1l/Sox9/Stra6/Tbx18/Tp63/Wnt9b
GO:1905245	regulation of aspartic-type peptidase activity	4/900	10/17943	0.00103528762182066	0.0349311285564934	117028/316539/81515/25537	Bin1/Epha4/Lyn/Rock2
GO:1901019	regulation of calcium ion transmembrane transporter activity	12/900	85/17943	0.00105881522307562	0.0350956055260206	116600/24242/25639/24948/29430/29424/498328/24672/83521/24782/59299/114590	Cacnb2/Calm1/Fkbp1a/Fmr1/Hap1/Htt/Pkd2/Ppp2ca/Rrad/Slc9a1/Trdn/Ubqln1
GO:0051924	regulation of calcium ion transport	27/900	283/17943	0.0010599123034495	0.0350956055260206	365601/117028/116600/24242/24770/24316/25639/24948/25051/50664/29430/29546/29424/81515/361400/24629/498328/24672/29480/83521/295678/24782/29219/59299/89821/366602/114590	Atg5/Bin1/Cacnb2/Calm1/Ccl2/Drd1/Fkbp1a/Fmr1/Glp1r/Gnao1/Hap1/Homer1/Htt/Lyn/Nfatc3/Pdgfrb/Pkd2/Ppp2ca/Rgs4/Rrad/Sestd1/Slc9a1/Snca/Trdn/Trpc1/Tspan13/Ubqln1
GO:0060541	respiratory system development	27/900	283/17943	0.0010599123034495	0.0350956055260206	309135/84431/114489/117045/500409/25022/25236/117282/25055/295319/81707/299061/24413/24629/54320/29748/305066/24924/685072/307724/299116/140586/24790/362264/360230/363071/314930	Ano1/Asah1/Dag1/Eif4e/Esrp1/Fgfr2/Gpc3/Hnrnpk/Lipa/Man1a2/Mmp14/Nkx2-8/Nr3c1/Pdgfrb/Pdpn/Ppp3r1/Prox1/Ptn/Rarg/Rpgrip1l/Sav1/Sox9/Sp1/Srsf6/Stk40/Stra6/Zfpm2
GO:0061013	regulation of mRNA catabolic process	15/900	121/17943	0.00106897640845922	0.0351772421820747	305035/299347/29619/310461/363854/24948/117280/679712/117017/81762/25537/79049/308971/192178/361920	Angel2/Brf1/Btg2/Dhx36/Elavl1/Fmr1/Hnrnpu/Myef2/Polr2g/Rock1/Rock2/Secisbp2/Tnrc6a/Tnrc6b/Ythdf3
GO:0010506	regulation of autophagy	25/900	255/17943	0.00108916088946159	0.0353531229020119	94269/25643/29424/266711/58923/170910/680451/360550/65248/78975/117103/81762/117043/364981/315427/64634/29219/360956/299827/309139/114590/317396/303206/310306/304579	Fez2/Gnai3/Htt/Lzts1/Mefv/Mtdh/Nrbp2/Phf23/Prkaa1/Prkaa2/Rab8a/Rock1/RragB/Scoc/Sesn3/Sh3bp4/Snca/Tbc1d14/Tbk1/Tpcn2/Ubqln1/Ubqln2/Ulk2/Usp13/Usp30
GO:0048278	vesicle docking	10/900	63/17943	0.00109089504803306	0.0353531229020119	60391/299156/117103/84556/65033/362283/60562/60466/25558/64060	Nrxn1/Rab15/Rab8a/Rims1/Stx12/Stx16/Stx6/Stx7/Stxbp1/Vps33b
GO:0099072	regulation of postsynaptic membrane neurotransmitter receptor levels	13/900	97/17943	0.00109421595926317	0.0353531229020119	309532/311163/114489/317322/64845/29430/266777/29748/117103/295347/25012/289584/25479	Atad1/Ctnnd1/Dag1/Gpc4/Gphn/Hap1/Nptx1/Ppp3r1/Rab8a/Rap1a/Snap25/Usp46/Vps35
GO:0001505	regulation of neurotransmitter levels	35/900	402/17943	0.00110994529734885	0.0356452914467874	81708/293551/116600/24242/29184/25102/24316/24948/24380/65153/60391/25054/29431/29190/81531/498328/29411/299156/295347/29480/84556/25537/25549/85426/25012/65178/29219/60466/25558/117559/24949/64440/25007/25624/114850	Aldh6a1/Arl6ip1/Cacnb2/Calm1/Cd36/Chrna5/Drd1/Fmr1/Gad2/Ncs1/Nrxn1/Ntrk2/Pak1/Pdyn/Pfn2/Pkd2/Ppt1/Rab15/Rap1a/Rgs4/Rims1/Rock2/Slc18a2/Slc5a7/Snap25/Snap91/Snca/Stx7/Stxbp1/Sv2a/Syn1/Syt4/Tacr2/Vamp1/Wnt7a
GO:0006470	protein dephosphorylation	28/900	299/17943	0.00114921901405679	0.03628227867001	24242/310760/498003/25639/29424/24484/304286/300955/24629/310506/309513/689995/24672/60660/29748/140943/171121/24924/117255/246116/246781/140666/81762/25537/311591/361726/363229/56011	Calm1/Cttnbp2nl/Dusp3/Fkbp1a/Htt/Igfbp3/Lmtk2/Nck1/Pdgfrb/Ppm1l/Ppp1r3c/Ppp1r3d/Ppp2ca/Ppp2r2b/Ppp3r1/Ppp4r1/Ppp6c/Ptn/Ptpn12/Ptpn4/Ptpn7/Rcan2/Rock1/Rock2/Rprd1b/Sdhaf2/Slc39a10/Ywhab
GO:0030900	forebrain development	41/900	495/17943	0.0011592730599561	0.03628227867001	24183/306400/360854/29619/25402/84032/54245/64624/84394/24316/79208/84488/25022/314850/50664/24410/29430/297893/117282/306548/29424/304495/29216/25054/26295/29431/312703/305066/24924/84409/307724/303311/79049/316013/306562/304935/117259/25232/305268/363445/114850	Ak1/Arhgap35/Arpc5/Btg2/Casp3/Col3a1/Crk/Cul5/Dcx/Drd1/Epha5/Fgf13/Fgfr2/Frs2/Gnao1/Grin2b/Hap1/Hdac1/Hnrnpk/Hook3/Htt/Kdm2b/Lrp2/Ntrk2/Ogt/Pak1/Pex5/Prox1/Ptn/Robo2/Rpgrip1l/Rtn4rl1/Secisbp2/Setd2/Tacc1/Tbx19/Tra2b/Tyro3/Uba6/Usp9x/Wnt7a
GO:0060996	dendritic spine development	15/900	122/17943	0.00116365783207927	0.03628227867001	113976/81732/310461/316539/79208/24338/24948/117282/58840/24413/29431/29433/171093/305268/114850	Acsl4/Actr3/Dhx36/Epha4/Epha5/Ephb1/Fmr1/Hnrnpk/Mapk6/Nr3c1/Pak1/Pak3/Shank2/Uba6/Wnt7a
GO:0070588	calcium ion transmembrane transport	29/900	314/17943	0.001174557007218	0.03628227867001	365601/170699/117028/116600/24242/290614/24316/25639/24948/25051/306439/24410/29430/29424/25679/81515/65153/498328/24672/83521/295678/84550/24782/29219/309139/59299/89821/366602/114590	Atg5/Atp2c1/Bin1/Cacnb2/Calm1/Cherp/Drd1/Fkbp1a/Fmr1/Glp1r/Gpm6a/Grin2b/Hap1/Htt/Itpr3/Lyn/Ncs1/Pkd2/Ppp2ca/Rrad/Sestd1/Slc24a2/Slc9a1/Snca/Tpcn2/Trdn/Trpc1/Tspan13/Ubqln1
GO:0003281	ventricular septum development	12/900	86/17943	0.00117553232642558	0.03628227867001	25022/314850/362051/29216/79428/29150/305066/84409/299116/363071/311098/314930	Fgfr2/Frs2/Lmo4/Lrp2/Luzp1/Matr3/Prox1/Robo2/Sav1/Stra6/Xirp2/Zfpm2
GO:0035418	protein localization to synapse	12/900	86/17943	0.00117553232642558	0.03628227867001	29138/114489/317322/64845/29546/25152/266777/60391/117103/295347/25012/25479	Bsn/Dag1/Gpc4/Gphn/Homer1/Map1a/Nptx1/Nrxn1/Rab8a/Rap1a/Snap25/Vps35
GO:0050435	amyloid-beta metabolic process	8/900	43/17943	0.00117742153628057	0.03628227867001	365872/117028/25402/316539/29430/25700/81762/25537	Aph1a/Bin1/Casp3/Epha4/Hap1/Ide/Rock1/Rock2
GO:0035107	appendage morphogenesis	19/900	174/17943	0.00119671682510333	0.0363284124011611	25401/312495/25022/25236/297893/360904/312952/83469/406164/289392/367242/685072/307251/307724/296787/140586/246334/24882/114850	Alx1/Cyp26b1/Fgfr2/Gpc3/Hdac1/Idua/Impad1/Lrp4/Pbx2/Plxna2/Rab23/Rarg/Rnf165/Rpgrip1l/Sema3c/Sox9/Tp63/Wnt3/Wnt7a
GO:0035108	limb morphogenesis	19/900	174/17943	0.00119671682510333	0.0363284124011611	25401/312495/25022/25236/297893/360904/312952/83469/406164/289392/367242/685072/307251/307724/296787/140586/246334/24882/114850	Alx1/Cyp26b1/Fgfr2/Gpc3/Hdac1/Idua/Impad1/Lrp4/Pbx2/Plxna2/Rab23/Rarg/Rnf165/Rpgrip1l/Sema3c/Sox9/Tp63/Wnt3/Wnt7a
GO:0031345	negative regulation of cell projection organization	22/900	215/17943	0.00121896101595876	0.0363284124011611	81732/79128/305604/316539/84488/260321/25183/24410/24511/83469/60391/81531/304271/303311/296787/246262/296789/192117/313308/171086/303206/24882	Actr3/Dab2/Efemp1/Epha4/Fgf13/Fkbp4/Gdi1/Grin2b/Itgb1/Lrp4/Nrxn1/Pfn2/Rnf6/Rtn4rl1/Sema3c/Sema3d/Sema3e/Syngap1/Thoc2/Trak2/Ulk2/Wnt3
GO:0016082	synaptic vesicle priming	6/900	25/17943	0.0012196020716443	0.0363284124011611	84556/25012/29219/25558/117559/25624	Rims1/Snap25/Snca/Stxbp1/Sv2a/Vamp1
GO:0072273	metanephric nephron morphogenesis	6/900	25/17943	0.0012196020716443	0.0363284124011611	305012/286994/24629/498328/140586/303586	Kif26b/Lgr4/Pdgfrb/Pkd2/Sox9/Wnt9b
GO:0046928	regulation of neurotransmitter secretion	17/900	148/17943	0.00121980600634174	0.0363284124011611	116600/24242/25102/24316/24948/65153/25054/29190/81531/295347/84556/29219/25558/64440/25007/25624/114850	Cacnb2/Calm1/Chrna5/Drd1/Fmr1/Ncs1/Ntrk2/Pdyn/Pfn2/Rap1a/Rims1/Snca/Stxbp1/Syt4/Tacr2/Vamp1/Wnt7a
GO:1901880	negative regulation of protein depolymerization	11/900	75/17943	0.00122923105576959	0.0364057264350426	25230/296580/289400/691149/493810/114514/84488/25152/29456/315655/25566	Add3/Camsap1/Camsap2/Capza1/Capza2/Clasp2/Fgf13/Map1a/Map1b/Rdx/Tmod1
GO:0007265	Ras protein signal transduction	36/900	420/17943	0.00125164324674258	0.0368646969524017	287537/296380/306400/66013/303653/499672/691031/309361/84032/54245/301555/116693/25183/300062/24511/679221/24605/26295/24629/54320/312912/299156/367242/305853/365793/252916/303754/363123/29448/117103/295347/302495/81762/25537/192117/305675	Abr/Arfgef2/Arhgap35/Arhgef9/Cdc42ep4/Cdc42se1/Cdc42se2/Chuk/Col3a1/Crk/Cul3/Cyth3/Gdi1/Ift27/Itgb1/Mapre2/Nras/Ogt/Pdgfrb/Pdpn/Prex2/Rab15/Rab23/Rab2b/Rab33b/Rab38/Rab40b/Rab6b/Rab7a/Rab8a/Rap1a/Rap2c/Rock1/Rock2/Syngap1/Synpo2l
GO:0045920	negative regulation of exocytosis	7/900	34/17943	0.00127721710177183	0.0373180859586784	287537/24948/365793/29448/295347/29219/64440	Abr/Fmr1/Rab33b/Rab7a/Rap1a/Snca/Syt4
GO:0050821	protein stabilization	19/900	175/17943	0.00128103727826639	0.0373180859586784	299809/64152/362453/316539/300027/363519/311359/310399/289233/81531/299116/311622/65033/25558/302711/81816/310306/363445/314598	Cct2/Chp1/Crebl2/Epha4/Gpihbp1/Hcfc1/Hypk/Naa15/Pex19/Pfn2/Sav1/Stk4/Stx12/Stxbp1/Tbl1x/Ube2b/Usp13/Usp9x/Wiz
GO:0048259	regulation of receptor-mediated endocytosis	14/900	111/17943	0.00130860199713512	0.0379138980800399	309532/79128/313409/24948/29430/117282/81737/29748/29411/89803/65178/501088/317396/289584	Atad1/Dab2/Dnajc6/Fmr1/Hap1/Hnrnpk/Ntf3/Ppp3r1/Ppt1/Sfrp4/Snap91/Tbc1d5/Ubqln2/Usp46
GO:0007264	small GTPase mediated signal transduction	41/900	499/17943	0.00135003341670849	0.0389028548349889	287537/296380/306400/66013/300811/303653/499672/691031/315795/309361/84032/54245/301555/116693/25183/300062/24511/679221/24605/26295/29431/24629/54320/312912/299156/367242/305853/365793/252916/303754/363123/29448/117103/84014/295347/302495/81762/25537/192117/305675/25577	Abr/Arfgef2/Arhgap35/Arhgef9/Bnip2/Cdc42ep4/Cdc42se1/Cdc42se2/Cgnl1/Chuk/Col3a1/Crk/Cul3/Cyth3/Gdi1/Ift27/Itgb1/Mapre2/Nras/Ogt/Pak1/Pdgfrb/Pdpn/Prex2/Rab15/Rab23/Rab2b/Rab33b/Rab38/Rab40b/Rab6b/Rab7a/Rab8a/Ralbp1/Rap1a/Rap2c/Rock1/Rock2/Syngap1/Synpo2l/Ywhaq
GO:0010770	positive regulation of cell morphogenesis involved in differentiation	20/900	190/17943	0.00141600858501068	0.0405846331542577	81732/54245/79128/84394/310461/84050/316539/25183/29456/25054/25503/29431/29433/289392/84409/306873/306147/65178/287110/24882	Actr3/Crk/Dab2/Dcx/Dhx36/Enpp2/Epha4/Gdi1/Map1b/Ntrk2/Ocm2/Pak1/Pak3/Plxna2/Robo2/Rreb1/Slitrk1/Snap91/Tbc1d24/Wnt3
GO:0043112	receptor metabolic process	21/900	204/17943	0.00144464599100155	0.0411839988129908	296380/309532/29184/54241/79128/498089/24948/29430/297893/117282/24511/304286/81737/29748/287275/89803/25012/29219/501088/317396/289584	Arfgef2/Atad1/Cd36/Cltc/Dab2/Dtx3l/Fmr1/Hap1/Hdac1/Hnrnpk/Itgb1/Lmtk2/Ntf3/Ppp3r1/Sec24a/Sfrp4/Snap25/Snca/Tbc1d5/Ubqln2/Usp46
GO:0045056	transcytosis	6/900	26/17943	0.00151897865176807	0.0428409336207125	64152/54241/300027/29216/25046/25479	Chp1/Cltc/Gpihbp1/Lrp2/Pigr/Vps35
GO:0048194	Golgi vesicle budding	7/900	35/17943	0.00152838623379293	0.0428409336207125	362162/301555/310669/89868/287275/360709/58857	Arfgap2/Cul3/Golph3l/Sec16b/Sec24a/Tfg/Vapa
GO:0008333	endosome to lysosome transport	9/900	55/17943	0.00153491245949279	0.0428409336207125	117028/498089/306548/29448/64088/260323/60466/171086/306991	Bin1/Dtx3l/Hook3/Rab7a/Snx16/Snx27/Stx7/Trak2/Vps41
GO:0042982	amyloid precursor protein metabolic process	9/900	55/17943	0.00153491245949279	0.0428409336207125	365872/117028/25402/316539/25639/29430/81515/81762/25537	Aph1a/Bin1/Casp3/Epha4/Fkbp1a/Hap1/Lyn/Rock1/Rock2
GO:1900153	positive regulation of nuclear-transcribed mRNA catabolic process, deadenylation-dependent decay	5/900	18/17943	0.001556225068868	0.0432095616777879	29619/310461/117017/308971/192178	Btg2/Dhx36/Polr2g/Tnrc6a/Tnrc6b
GO:0051592	response to calcium ion	19/900	178/17943	0.00156499036553217	0.0432277908738445	362013/289144/24242/25183/24410/29546/29424/25679/309957/361400/24413/60391/498328/24672/65248/78975/64440/89821/116477	Ahcyl1/Cacybp/Calm1/Gdi1/Grin2b/Homer1/Htt/Itpr3/Mef2a/Nfatc3/Nr3c1/Nrxn1/Pkd2/Ppp2ca/Prkaa1/Prkaa2/Syt4/Trpc1/Wnk1
GO:0106027	neuron projection organization	13/900	101/17943	0.00159442962194493	0.0437990002198818	81732/29167/310461/316539/79208/24338/24410/29546/25152/29433/171093/25479/114850	Actr3/Dctn1/Dhx36/Epha4/Epha5/Ephb1/Grin2b/Homer1/Map1a/Pak3/Shank2/Vps35/Wnt7a
GO:0090317	negative regulation of intracellular protein transport	8/900	45/17943	0.00160210186510541	0.0437990002198818	29184/64152/25183/26295/266709/24672/367242/294331	Cd36/Chp1/Gdi1/Ogt/Pkig/Ppp2ca/Rab23/Ube2g2
GO:0048839	inner ear development	23/900	234/17943	0.00163419847469808	0.0444485309623238	287537/365601/83839/94272/261738/282836/306748/498392/500409/25022/29707/24922/298555/300062/364786/690625/25503/24629/305066/307724/290467/140586/315870	Abr/Atg5/Calb1/Clic5/Clrn1/Cthrc1/Cxcl14/Cytl1/Esrp1/Fgfr2/Gabra5/Gabrb3/Grhl3/Ift27/Itga8/Oc90/Ocm2/Pdgfrb/Prox1/Rpgrip1l/Slitrk6/Sox9/Tbx18
GO:0043271	negative regulation of ion transport	19/900	179/17943	0.00167078198125313	0.0452128870155353	113976/117028/24242/24948/50664/361632/498328/24672/29480/83521/295678/89803/29219/64088/260323/59299/114590/116477/25577	Acsl4/Bin1/Calm1/Fmr1/Gnao1/Pik3c2a/Pkd2/Ppp2ca/Rgs4/Rrad/Sestd1/Sfrp4/Snca/Snx16/Snx27/Trdn/Ubqln1/Wnk1/Ywhaq
GO:0008088	axo-dendritic transport	11/900	78/17943	0.00170358984765591	0.0457426381681701	171126/302290/500282/29138/24948/29430/117280/29424/25152/252855/171086	Ap3m1/Ap3s1/Arl8b/Bsn/Fmr1/Hap1/Hnrnpu/Htt/Map1a/Sfpq/Trak2
GO:0030324	lung development	24/900	249/17943	0.00170751922631136	0.0457426381681701	84431/114489/117045/500409/25022/25236/117282/25055/295319/81707/299061/24413/24629/54320/29748/305066/24924/299116/140586/24790/362264/360230/363071/314930	Asah1/Dag1/Eif4e/Esrp1/Fgfr2/Gpc3/Hnrnpk/Lipa/Man1a2/Mmp14/Nkx2-8/Nr3c1/Pdgfrb/Pdpn/Ppp3r1/Prox1/Ptn/Sav1/Sox9/Sp1/Srsf6/Stk40/Stra6/Zfpm2
GO:0010828	positive regulation of glucose transmembrane transport	9/900	56/17943	0.00174897011532876	0.0458898307052909	24183/362461/362453/25236/309957/314824/65248/117103/295347	Ak1/C2cd5/Crebl2/Gpc3/Mef2a/Osbpl8/Prkaa1/Rab8a/Rap1a
GO:0031113	regulation of microtubule polymerization	9/900	56/17943	0.00174897011532876	0.0458898307052909	296580/289400/114514/65201/29167/260321/29456/29431/29219	Camsap1/Camsap2/Clasp2/Clip1/Dctn1/Fkbp4/Map1b/Pak1/Snca
GO:1901879	regulation of protein depolymerization	12/900	90/17943	0.0017542182232894	0.0458898307052909	25230/296580/289400/691149/493810/366624/114514/84488/25152/29456/315655/25566	Add3/Camsap1/Camsap2/Capza1/Capza2/Cfl2/Clasp2/Fgf13/Map1a/Map1b/Rdx/Tmod1
GO:1904063	negative regulation of cation transmembrane transport	12/900	90/17943	0.0017542182232894	0.0458898307052909	117028/24242/24948/361632/498328/24672/29480/83521/295678/260323/59299/114590	Bin1/Calm1/Fmr1/Pik3c2a/Pkd2/Ppp2ca/Rgs4/Rrad/Sestd1/Snx27/Trdn/Ubqln1
GO:0016079	synaptic vesicle exocytosis	17/900	153/17943	0.00175605429823285	0.0458898307052909	116600/24242/25102/24316/24948/65153/81531/295347/84556/25012/29219/60466/25558/117559/64440/25624/114850	Cacnb2/Calm1/Chrna5/Drd1/Fmr1/Ncs1/Pfn2/Rap1a/Rims1/Snap25/Snca/Stx7/Stxbp1/Sv2a/Syt4/Vamp1/Wnt7a
GO:0048675	axon extension	16/900	140/17943	0.00176755000200109	0.0459649222471601	81732/114514/84394/25183/24511/29456/25503/29431/363239/304271/296787/246262/296789/303206/363445/24882	Actr3/Clasp2/Dcx/Gdi1/Itgb1/Map1b/Ocm2/Pak1/Raph1/Rnf6/Sema3c/Sema3d/Sema3e/Ulk2/Usp9x/Wnt3
GO:0050806	positive regulation of synaptic transmission	28/900	308/17943	0.00178865759185814	0.0462880272922125	116600/83839/24770/24316/316539/24948/24410/29430/117282/303926/25679/307206/56064/60391/25054/361309/29431/24924/29480/84556/171093/84550/25012/29219/25558/25007/287110/114850	Cacnb2/Calb1/Ccl2/Drd1/Epha4/Fmr1/Grin2b/Hap1/Hnrnpk/Igsf11/Itpr3/Neto1/Nptn/Nrxn1/Ntrk2/Paip2/Pak1/Ptn/Rgs4/Rims1/Shank2/Slc24a2/Snap25/Snca/Stxbp1/Tacr2/Tbc1d24/Wnt7a
GO:0033157	regulation of intracellular protein transport	22/900	222/17943	0.00183950873503197	0.0463955890046678	81732/362461/24770/29184/64152/29167/297504/25183/309523/25502/26295/29431/266709/24672/65248/367242/89868/316013/313308/294331/117538/290280	Actr3/C2cd5/Ccl2/Cd36/Chp1/Dctn1/Edem1/Gdi1/Kif20b/Oaz1/Ogt/Pak1/Pkig/Ppp2ca/Prkaa1/Rab23/Sec16b/Setd2/Thoc2/Ube2g2/Wipf1/Xpo4
GO:0014020	primary neural tube formation	14/900	115/17943	0.00184272654625649	0.0463955890046678	25401/306400/83477/282836/298555/304495/309523/362051/29216/79428/367242/685072/25537/316013	Alx1/Arhgap35/Bcl10/Cthrc1/Grhl3/Kdm2b/Kif20b/Lmo4/Lrp2/Luzp1/Rab23/Rarg/Rock2/Setd2
GO:0008544	epidermis development	27/900	294/17943	0.00185055575574732	0.0463955890046678	84431/170699/25402/94272/261738/312495/500409/307855/25022/298555/297893/305922/286994/83469/81737/192107/171162/81762/25537/316164/299116/89803/290467/140586/362264/311622/246334	Asah1/Atp2c1/Casp3/Clic5/Clrn1/Cyp26b1/Esrp1/Fa2h/Fgfr2/Grhl3/Hdac1/Lats2/Lgr4/Lrp4/Ntf3/Prss8/Reg3a/Rock1/Rock2/Satb1/Sav1/Sfrp4/Slitrk6/Sox9/Srsf6/Stk4/Tp63
GO:0031111	negative regulation of microtubule polymerization or depolymerization	8/900	46/17943	0.00185559965095547	0.0463955890046678	296580/289400/114514/84488/260321/25152/29456/29219	Camsap1/Camsap2/Clasp2/Fgf13/Fkbp4/Map1a/Map1b/Snca
GO:0046326	positive regulation of glucose import	8/900	46/17943	0.00185559965095547	0.0463955890046678	362461/362453/25236/309957/314824/65248/117103/295347	C2cd5/Crebl2/Gpc3/Mef2a/Osbpl8/Prkaa1/Rab8a/Rap1a
GO:0051281	positive regulation of release of sequestered calcium ion into cytosol	8/900	46/17943	0.00185559965095547	0.0463955890046678	24242/24316/29430/29424/498328/29219/59299/89821	Calm1/Drd1/Hap1/Htt/Pkd2/Snca/Trdn/Trpc1
GO:0045665	negative regulation of neuron differentiation	25/900	265/17943	0.00186140390203772	0.0463955890046678	81732/79128/305604/117045/316539/84488/260321/24948/25183/252939/315689/24511/83469/85482/304271/303311/296787/246262/296789/140586/192117/313308/171086/303206/24882	Actr3/Dab2/Efemp1/Eif4e/Epha4/Fgf13/Fkbp4/Fmr1/Gdi1/Gpr37l1/Hmg20a/Itgb1/Lrp4/Nbn/Rnf6/Rtn4rl1/Sema3c/Sema3d/Sema3e/Sox9/Syngap1/Thoc2/Trak2/Ulk2/Wnt3
GO:0014048	regulation of glutamate secretion	6/900	27/17943	0.00187114080585323	0.0463955890046678	24410/24414/24413/29219/25558/64440	Grin2b/Grm1/Nr3c1/Snca/Stxbp1/Syt4
GO:0048596	embryonic camera-type eye morphogenesis	6/900	27/17943	0.00187114080585323	0.0463955890046678	314850/365895/304495/305066/24790/363071	Frs2/Hipk1/Kdm2b/Prox1/Sp1/Stra6
GO:0051602	response to electrical stimulus	11/900	79/17943	0.00189143120181487	0.0466815728559032	289276/83425/29619/84394/24948/24410/24414/25743/24413/24782/25007	Adss/Akap12/Btg2/Dcx/Fmr1/Grin2b/Grm1/Kcnj6/Nr3c1/Slc9a1/Tacr2
GO:0016311	dephosphorylation	38/900	462/17943	0.00195245334333201	0.0479655703838845	56780/25586/24211/24242/64152/310760/498003/25639/29424/24484/312952/316376/365382/304286/300955/294456/24629/310506/309513/689995/24672/60660/29748/140943/171121/24924/117255/246116/246781/140666/81762/25537/311591/361726/363229/499587/116477/56011	Acpp/Alpl/Atp1a1/Calm1/Chp1/Cttnbp2nl/Dusp3/Fkbp1a/Htt/Igfbp3/Impad1/Inpp1/Inpp5a/Lmtk2/Nck1/Nt5dc1/Pdgfrb/Ppm1l/Ppp1r3c/Ppp1r3d/Ppp2ca/Ppp2r2b/Ppp3r1/Ppp4r1/Ppp6c/Ptn/Ptpn12/Ptpn4/Ptpn7/Rcan2/Rock1/Rock2/Rprd1b/Sdhaf2/Slc39a10/Slc7a14/Wnk1/Ywhab
GO:0015800	acidic amino acid transport	10/900	68/17943	0.0019811178333468	0.0484465099521641	293551/24410/24414/29424/24413/25054/29431/29219/25558/64440	Arl6ip1/Grin2b/Grm1/Htt/Nr3c1/Ntrk2/Pak1/Snca/Stxbp1/Syt4
GO:0021761	limbic system development	17/900	155/17943	0.00202009889773216	0.0487475616137278	360854/29619/25402/54245/84394/24316/79208/84488/25022/24410/29430/297893/117282/29431/305066/305268/363445	Arpc5/Btg2/Casp3/Crk/Dcx/Drd1/Epha5/Fgf13/Fgfr2/Grin2b/Hap1/Hdac1/Hnrnpk/Pak1/Prox1/Uba6/Usp9x
GO:0010763	positive regulation of fibroblast migration	5/900	19/17943	0.00202564310790446	0.0487475616137278	81732/83425/685781/29431/29433	Actr3/Akap12/Ddr2/Pak1/Pak3
GO:0048268	clathrin coat assembly	5/900	19/17943	0.00202564310790446	0.0487475616137278	83800/54241/79128/497878/65178	Clta/Cltc/Dab2/Nsg2/Snap91
GO:0031623	receptor internalization	15/900	129/17943	0.00204461943689982	0.0487475616137278	309532/29184/54241/79128/24948/29430/24511/81737/29748/89803/25012/29219/501088/317396/289584	Atad1/Cd36/Cltc/Dab2/Fmr1/Hap1/Itgb1/Ntf3/Ppp3r1/Sfrp4/Snap25/Snca/Tbc1d5/Ubqln2/Usp46
GO:0007517	muscle organ development	35/900	417/17943	0.00206816751191051	0.0487475616137278	25367/24183/25389/29619/366624/84032/89843/312495/287765/24338/362733/25022/25639/314850/29546/84410/315962/361807/29216/299766/361400/24413/24605/29431/25157/65248/305066/29480/306886/299116/293854/363071/361256/311098/314930	Adarb1/Ak1/Atf3/Btg2/Cfl2/Col3a1/Cxadr/Cyp26b1/Ddx5/Ephb1/Etv1/Fgfr2/Fkbp1a/Frs2/Homer1/Klf5/Ky/Lemd2/Lrp2/Myf5/Nfatc3/Nr3c1/Nras/Pak1/Plagl1/Prkaa1/Prox1/Rgs4/Ripk1/Sav1/Srpk3/Stra6/Svil/Xirp2/Zfpm2
GO:0042063	gliogenesis	31/900	356/17943	0.00207055809714868	0.0487475616137278	81732/79251/117028/24770/365395/114489/84394/24316/305604/84050/316539/303828/307855/252939/59075/297893/361749/25205/29216/81515/81707/293736/288821/81737/25054/297804/29748/24924/140586/689890/156767	Actr3/Aspa/Bin1/Ccl2/Clcf1/Dag1/Dcx/Drd1/Efemp1/Enpp2/Epha4/Etv5/Fa2h/Gpr37l1/Grk5/Hdac1/Il33/Il6st/Lrp2/Lyn/Mmp14/Myrf/Neurod4/Ntf3/Ntrk2/Plag1/Ppp3r1/Ptn/Sox9/Srsf1/Tnfrsf1b
GO:0009612	response to mechanical stimulus	29/900	326/17943	0.00207283339147103	0.0487475616137278	24211/83477/29619/25402/24770/29184/309361/84032/114489/362733/25584/24948/24410/29424/24483/24511/29456/171492/311311/81707/60391/25054/498328/24924/24782/290467/140586/363071/84476	Atp1a1/Bcl10/Btg2/Casp3/Ccl2/Cd36/Chuk/Col3a1/Dag1/Etv1/F3/Fmr1/Grin2b/Htt/Igf2/Itgb1/Map1b/Map3k2/Meis2/Mmp14/Nrxn1/Ntrk2/Pkd2/Ptn/Slc9a1/Slitrk6/Sox9/Stra6/Strbp
GO:0008380	RNA splicing	30/900	341/17943	0.00207572622140615	0.0487475616137278	65160/287765/500409/24948/362152/64200/117282/117280/317612/170843/64015/360602/81738/309651/499691/291078/310820/300996/84486/252855/287768/171365/304092/689890/494445/362264/500116/117259/316211/58821	Clns1a/Ddx5/Esrp1/Fmr1/Hnrnpa3/Hnrnpf/Hnrnpk/Hnrnpu/Htatsf1/Khdrbs2/Khdrbs3/Luc7l3/Nup98/Ppil1/Prpf38b/Prpf4b/Ptbp2/Rbm5/Sf3b1/Sfpq/Smndc1/Snrpb/Son/Srsf1/Srsf2/Srsf6/Tra2a/Tra2b/Usp49/Zranb2
GO:0050768	negative regulation of neurogenesis	30/900	341/17943	0.00207572622140615	0.0487475616137278	81732/84032/79128/305604/117045/316539/84488/260321/24948/25183/252939/315689/306548/24511/83469/85482/24924/304271/303311/296787/246262/296789/140586/192117/64440/313308/171086/303206/24882/114850	Actr3/Col3a1/Dab2/Efemp1/Eif4e/Epha4/Fgf13/Fkbp4/Fmr1/Gdi1/Gpr37l1/Hmg20a/Hook3/Itgb1/Lrp4/Nbn/Ptn/Rnf6/Rtn4rl1/Sema3c/Sema3d/Sema3e/Sox9/Syngap1/Syt4/Thoc2/Trak2/Ulk2/Wnt3/Wnt7a
GO:0010921	regulation of phosphatase activity	18/900	169/17943	0.00210317453392454	0.0491755414050515	24242/64152/25639/29424/24484/304286/24629/309513/24672/60660/140943/24924/140666/81762/25537/363229/499587/116477	Calm1/Chp1/Fkbp1a/Htt/Igfbp3/Lmtk2/Pdgfrb/Ppp1r3c/Ppp2ca/Ppp2r2b/Ppp4r1/Ptn/Rcan2/Rock1/Rock2/Slc39a10/Slc7a14/Wnk1
GO:0140029	exocytic process	12/900	92/17943	0.00212121405582641	0.0493807516664219	81515/60391/299156/117103/84556/25012/29219/360725/25558/117559/25624/64060	Lyn/Nrxn1/Rab15/Rab8a/Rims1/Snap25/Snca/Snx4/Stxbp1/Sv2a/Vamp1/Vps33b
GO:0001941	postsynaptic membrane organization	8/900	47/17943	0.00213969478368146	0.0494973497797287	56725/303828/64845/83469/60391/24924/260323/114901	Cript/Etv5/Gphn/Lrp4/Nrxn1/Ptn/Snx27/Sorbs2
GO:0072583	clathrin-dependent endocytosis	7/900	37/17943	0.00214479230896967	0.0494973497797287	29144/83800/54241/79128/313409/65178/317396	Canx/Clta/Cltc/Dab2/Dnajc6/Snap91/Ubqln2
GO:0048167	regulation of synaptic plasticity	29/900	327/17943	0.00216907497817156	0.0496362249922664	83839/24316/316539/24948/24410/117282/29424/303926/25679/266711/25152/29456/307206/56064/24413/25054/361309/29431/29411/24924/117103/84556/171093/84550/25012/29219/25558/192117/64440	Calb1/Drd1/Epha4/Fmr1/Grin2b/Hnrnpk/Htt/Igsf11/Itpr3/Lzts1/Map1a/Map1b/Neto1/Nptn/Nr3c1/Ntrk2/Paip2/Pak1/Ppt1/Ptn/Rab8a/Rims1/Shank2/Slc24a2/Snap25/Snca/Stxbp1/Syngap1/Syt4
GO:0048588	developmental cell growth	25/900	268/17943	0.00216943170572089	0.0496362249922664	81732/114514/84394/84488/25183/117282/24511/29456/24413/25503/29431/363239/685072/29480/84556/304271/296787/246262/296789/114901/140586/64440/303206/363445/24882	Actr3/Clasp2/Dcx/Fgf13/Gdi1/Hnrnpk/Itgb1/Map1b/Nr3c1/Ocm2/Pak1/Raph1/Rarg/Rgs4/Rims1/Rnf6/Sema3c/Sema3d/Sema3e/Sorbs2/Sox9/Syt4/Ulk2/Usp9x/Wnt3
GO:0051926	negative regulation of calcium ion transport	10/900	69/17943	0.00221498410641986	0.0500581620741217	117028/24242/24948/50664/498328/24672/83521/295678/59299/114590	Bin1/Calm1/Fmr1/Gnao1/Pkd2/Ppp2ca/Rrad/Sestd1/Trdn/Ubqln1
GO:0035330	regulation of hippo signaling	4/900	12/17943	0.00225130629463867	0.0500581620741217	85265/316101/170577/287473	Ajuba/Limd1/Mark3/Nek8
GO:0043653	mitochondrial fragmentation involved in apoptotic process	4/900	12/17943	0.00225130629463867	0.0500581620741217	171415/266777/60660/25479	Atg3/Nptx1/Ppp2r2b/Vps35
GO:0060213	positive regulation of nuclear-transcribed mRNA poly(A) tail shortening	4/900	12/17943	0.00225130629463867	0.0500581620741217	29619/117017/308971/192178	Btg2/Polr2g/Tnrc6a/Tnrc6b
GO:1905668	positive regulation of protein localization to endosome	4/900	12/17943	0.00225130629463867	0.0500581620741217	361601/498089/315655/25537	Abhd17c/Dtx3l/Rdx/Rock2
GO:0043087	regulation of GTPase activity	34/900	404/17943	0.00227593730150541	0.0500581620741217	287537/316611/85265/362162/307178/306400/117028/24770/287561/54245/316539/79208/25183/50664/298555/24511/679221/81737/25054/641555/289392/312912/84014/295347/310909/315655/29480/367714/64634/500287/192117/360956/501088/116477	Abr/Agap1/Ajuba/Arfgap2/Arhgap21/Arhgap35/Bin1/Ccl2/Ccl7/Crk/Epha4/Epha5/Gdi1/Gnao1/Grhl3/Itgb1/Mapre2/Ntf3/Ntrk2/Odam/Plxna2/Prex2/Ralbp1/Rap1a/Rap1gds1/Rdx/Rgs4/Rp2/Sh3bp4/Srgap3/Syngap1/Tbc1d14/Tbc1d5/Wnk1
GO:0033522	histone H2A ubiquitination	6/900	28/17943	0.0022817732853145	0.0500581620741217	498089/304495/305624/309457/316575/81816	Dtx3l/Kdm2b/Pcgf3/Pcgf6/Trip12/Ube2b
GO:0048714	positive regulation of oligodendrocyte differentiation	6/900	28/17943	0.0022817732853145	0.0500581620741217	79251/114489/84050/297893/24924/156767	Aspa/Dag1/Enpp2/Hdac1/Ptn/Tnfrsf1b
GO:0051589	negative regulation of neurotransmitter transport	6/900	28/17943	0.0022817732853145	0.0500581620741217	24948/295347/29480/25549/29219/64440	Fmr1/Rap1a/Rgs4/Slc18a2/Snca/Syt4
GO:0060384	innervation	6/900	28/17943	0.0022817732853145	0.0500581620741217	25367/29707/24922/266777/307251/290467	Adarb1/Gabra5/Gabrb3/Nptx1/Rnf165/Slitrk6
GO:0048754	branching morphogenesis of an epithelial tube	19/900	184/17943	0.00229509165619584	0.0501439902425411	290905/503000/114489/500409/360635/303828/25022/25236/497985/286994/81707/361400/29431/498328/29748/296789/140586/311622/303586	Col4a1/Ctnnbip1/Dag1/Esrp1/Etv4/Etv5/Fgfr2/Gpc3/Hoxb7/Lgr4/Mmp14/Nfatc3/Pak1/Pkd2/Ppp3r1/Sema3e/Sox9/Stk4/Wnt9b
GO:0031646	positive regulation of neurological system process	11/900	81/17943	0.00231772634244712	0.0502228763644011	114489/303926/293736/307206/60391/29480/84556/171093/287110/156767/114850	Dag1/Igsf11/Myrf/Neto1/Nrxn1/Rgs4/Rims1/Shank2/Tbc1d24/Tnfrsf1b/Wnt7a
GO:0016051	carbohydrate biosynthetic process	20/900	198/17943	0.00231860599497307	0.0502228763644011	25389/116740/316583/691394/54241/252900/24334/292155/24483/312952/298982/94273/24413/26295/309513/689995/65248/29219/24788/363040	Atf3/B3gnt5/B3gnt7/Chst14/Cltc/Dgat2/Eno2/Hs2st1/Igf2/Impad1/Maea/Mgat2/Nr3c1/Ogt/Ppp1r3c/Ppp1r3d/Prkaa1/Snca/Sord/St3gal4
GO:0031110	regulation of microtubule polymerization or depolymerization	12/900	93/17943	0.00232696500881768	0.0502228763644011	296580/289400/114514/65201/29167/84488/260321/25152/29456/679221/29431/29219	Camsap1/Camsap2/Clasp2/Clip1/Dctn1/Fgf13/Fkbp4/Map1a/Map1b/Mapre2/Pak1/Snca
GO:0051291	protein heterooligomerization	18/900	171/17943	0.00239488074494902	0.0513423292163649	298024/83477/24334/29244/24410/25700/25679/116745/83469/60391/26295/498328/24672/65248/78975/306886/314598/56011	Akap2/Bcl10/Eno2/Gch1/Grin2b/Ide/Itpr3/Kcnh6/Lrp4/Nrxn1/Ogt/Pkd2/Ppp2ca/Prkaa1/Prkaa2/Ripk1/Wiz/Ywhab
GO:0060560	developmental growth involved in morphogenesis	25/900	270/17943	0.00239809416148468	0.0513423292163649	81732/363058/114514/84394/84488/25022/25183/117282/24511/305012/29456/25503/29431/363239/685072/84556/304271/296787/246262/296789/140586/64440/303206/363445/24882	Actr3/Cadm1/Clasp2/Dcx/Fgf13/Fgfr2/Gdi1/Hnrnpk/Itgb1/Kif26b/Map1b/Ocm2/Pak1/Raph1/Rarg/Rims1/Rnf6/Sema3c/Sema3d/Sema3e/Sox9/Syt4/Ulk2/Usp9x/Wnt3
GO:0019722	calcium-mediated signaling	22/900	227/17943	0.00243218991715585	0.0518640177934314	24242/83506/290614/64152/24316/25639/24410/24414/29430/29424/307820/361400/25054/498328/29748/65248/140666/25651/24782/291908/309139/59299	Calm1/Camkk2/Cherp/Chp1/Drd1/Fkbp1a/Grin2b/Grm1/Hap1/Htt/Nfat5/Nfatc3/Ntrk2/Pkd2/Ppp3r1/Prkaa1/Rcan2/Selp/Slc9a1/Tox3/Tpcn2/Trdn
GO:0006890	retrograde vesicle-mediated transport, Golgi to ER	8/900	48/17943	0.00245686820362589	0.0519744618790858	140940/362162/306809/310669/29424/304290/365793/363123	Arf3/Arfgap2/Bicd2/Golph3l/Htt/Kdelr2/Rab33b/Rab6b
GO:0061014	positive regulation of mRNA catabolic process	8/900	48/17943	0.00245686820362589	0.0519744618790858	29619/310461/117017/81762/25537/308971/192178/361920	Btg2/Dhx36/Polr2g/Rock1/Rock2/Tnrc6a/Tnrc6b/Ythdf3
GO:0045921	positive regulation of exocytosis	13/900	106/17943	0.00247228624679037	0.0520093144074985	116600/114514/64045/65153/501083/299156/305853/29448/84556/29219/360725/25558/64440	Cacnb2/Clasp2/Glrx/Ncs1/Pdcd6ip/Rab15/Rab2b/Rab7a/Rims1/Snca/Snx4/Stxbp1/Syt4
GO:0022612	gland morphogenesis	17/900	158/17943	0.00247802773579153	0.0520093144074985	311163/301555/114489/500409/360635/303828/25022/314850/24413/297804/305066/24924/685072/296787/89803/140586/246334	Ctnnd1/Cul3/Dag1/Esrp1/Etv4/Etv5/Fgfr2/Frs2/Nr3c1/Plag1/Prox1/Ptn/Rarg/Sema3c/Sfrp4/Sox9/Tp63
GO:0090090	negative regulation of canonical Wnt signaling pathway	14/900	119/17943	0.0025463813255543	0.0528635492020918	282836/311163/79128/25236/297893/305922/316101/83469/361726/89803/140586/311622/315870/25565	Cthrc1/Ctnnd1/Dab2/Gpc3/Hdac1/Lats2/Limd1/Lrp4/Sdhaf2/Sfrp4/Sox9/Stk4/Tbx18/Tle4
GO:0030111	regulation of Wnt signaling pathway	26/900	286/17943	0.00255835487918461	0.0528635492020918	362316/282836/503000/311163/79128/310074/25022/25236/293546/297893/305922/286994/316101/83469/361726/89803/140586/311622/302711/315870/25565/290794/81816/25479/116477/24882	Cdk14/Cthrc1/Ctnnbip1/Ctnnd1/Dab2/Depdc1b/Fgfr2/Gpc3/Gprc5b/Hdac1/Lats2/Lgr4/Limd1/Lrp4/Sdhaf2/Sfrp4/Sox9/Stk4/Tbl1x/Tbx18/Tle4/Tnks/Ube2b/Vps35/Wnk1/Wnt3
GO:0034763	negative regulation of transmembrane transport	15/900	132/17943	0.00256374441788055	0.0528635492020918	117028/24242/310760/24948/25502/361632/498328/24672/29480/83521/295678/260323/59299/114590/25577	Bin1/Calm1/Cttnbp2nl/Fmr1/Oaz1/Pik3c2a/Pkd2/Ppp2ca/Rgs4/Rrad/Sestd1/Snx27/Trdn/Ubqln1/Ywhaq
GO:0051209	release of sequestered calcium ion into cytosol	15/900	132/17943	0.00256374441788055	0.0528635492020918	365601/24242/290614/24316/25639/25051/29430/29424/25679/81515/498328/29219/309139/59299/89821	Atg5/Calm1/Cherp/Drd1/Fkbp1a/Glp1r/Hap1/Htt/Itpr3/Lyn/Pkd2/Snca/Tpcn2/Trdn/Trpc1
GO:0006898	receptor-mediated endocytosis	22/900	228/17943	0.00256830974363943	0.0528635492020918	309532/29144/29184/83800/54241/79128/313409/24948/29430/117282/24511/29216/81737/29748/29411/89803/25012/65178/29219/501088/317396/289584	Atad1/Canx/Cd36/Clta/Cltc/Dab2/Dnajc6/Fmr1/Hap1/Hnrnpk/Itgb1/Lrp2/Ntf3/Ppp3r1/Ppt1/Sfrp4/Snap25/Snap91/Snca/Tbc1d5/Ubqln2/Usp46
GO:0097094	craniofacial suture morphogenesis	5/900	20/17943	0.00259054928936801	0.0529127136460569	25022/314374/81707/65205/367242	Fgfr2/Foxn3/Mmp14/Mmp16/Rab23
GO:1900151	regulation of nuclear-transcribed mRNA catabolic process, deadenylation-dependent decay	5/900	20/17943	0.00259054928936801	0.0529127136460569	29619/310461/117017/308971/192178	Btg2/Dhx36/Polr2g/Tnrc6a/Tnrc6b
GO:0034766	negative regulation of ion transmembrane transport	13/900	107/17943	0.002688269516342	0.0546991022580886	117028/24242/24948/361632/498328/24672/29480/83521/295678/260323/59299/114590/25577	Bin1/Calm1/Fmr1/Pik3c2a/Pkd2/Ppp2ca/Rgs4/Rrad/Sestd1/Snx27/Trdn/Ubqln1/Ywhaq
GO:0002090	regulation of receptor internalization	10/900	71/17943	0.00274919495438626	0.0555725125437361	309532/79128/24948/29430/81737/29748/89803/501088/317396/289584	Atad1/Dab2/Fmr1/Hap1/Ntf3/Ppp3r1/Sfrp4/Tbc1d5/Ubqln2/Usp46
GO:0002092	positive regulation of receptor internalization	6/900	29/17943	0.00275672750662888	0.0555725125437361	309532/79128/24948/81737/89803/501088	Atad1/Dab2/Fmr1/Ntf3/Sfrp4/Tbc1d5
GO:0051301	cell division	36/900	440/17943	0.00276246779667794	0.0555725125437361	81732/500282/313876/24242/116656/309804/294074/689364/361916/114514/83800/301555/29167/303828/84488/25022/25643/117280/24459/24483/309523/298982/679221/501083/304218/24924/84014/81762/25537/316013/304092/313308/246334/25573/114850/303586	Actr3/Arl8b/Birc6/Calm1/Cdc123/Cdk19/Cep55/Chmp1b/Chmp4c/Clasp2/Clta/Cul3/Dctn1/Etv5/Fgf13/Fgfr2/Gnai3/Hnrnpu/Hoxc4/Igf2/Kif20b/Maea/Mapre2/Pdcd6ip/Pds5b/Ptn/Ralbp1/Rock1/Rock2/Setd2/Son/Thoc2/Tp63/Ube2i/Wnt7a/Wnt9b
GO:0072659	protein localization to plasma membrane	26/900	288/17943	0.00281332466266307	0.0563828337468302	81732/362461/116600/114514/54241/79128/316415/84488/310669/291352/24414/24511/81707/60391/299156/117103/295347/315655/81762/25537/260323/60466/25558/500065/362768/25479	Actr3/C2cd5/Cacnb2/Clasp2/Cltc/Dab2/Fam126b/Fgf13/Golph3l/Gpr158/Grm1/Itgb1/Mmp14/Nrxn1/Rab15/Rab8a/Rap1a/Rdx/Rock1/Rock2/Snx27/Stx7/Stxbp1/Tspan33/Ttc7b/Vps35
GO:0006900	vesicle budding from membrane	9/900	60/17943	0.00285542165834674	0.0564302976459289	362162/301555/310669/171050/89868/287275/65178/360709/58857	Arfgap2/Cul3/Golph3l/Mob4/Sec16b/Sec24a/Snap91/Tfg/Vapa
GO:0090150	establishment of protein localization to membrane	22/900	230/17943	0.0028599169684589	0.0564302976459289	81732/293551/362461/24242/24770/64152/65201/25183/310669/25263/295922/26295/29431/289233/312703/117103/25012/260323/81784/25479/362613/302808	Actr3/Arl6ip1/C2cd5/Calm1/Ccl2/Chp1/Clip1/Gdi1/Golph3l/Mal/Mtch2/Ogt/Pak1/Pex19/Pex5/Rab8a/Snap25/Snx27/Ssr3/Vps35/Zdhhc18/Zdhhc9
GO:0000375	RNA splicing, via transesterification reactions	24/900	259/17943	0.00286861952017384	0.0564302976459289	65160/287765/500409/24948/117282/117280/317612/170843/64015/360602/81738/309651/310820/300996/84486/252855/171365/304092/689890/494445/362264/500116/117259/316211	Clns1a/Ddx5/Esrp1/Fmr1/Hnrnpk/Hnrnpu/Htatsf1/Khdrbs2/Khdrbs3/Luc7l3/Nup98/Ppil1/Ptbp2/Rbm5/Sf3b1/Sfpq/Snrpb/Son/Srsf1/Srsf2/Srsf6/Tra2a/Tra2b/Usp49
GO:0000377	RNA splicing, via transesterification reactions with bulged adenosine as nucleophile	24/900	259/17943	0.00286861952017384	0.0564302976459289	65160/287765/500409/24948/117282/117280/317612/170843/64015/360602/81738/309651/310820/300996/84486/252855/171365/304092/689890/494445/362264/500116/117259/316211	Clns1a/Ddx5/Esrp1/Fmr1/Hnrnpk/Hnrnpu/Htatsf1/Khdrbs2/Khdrbs3/Luc7l3/Nup98/Ppil1/Ptbp2/Rbm5/Sf3b1/Sfpq/Snrpb/Son/Srsf1/Srsf2/Srsf6/Tra2a/Tra2b/Usp49
GO:0000398	mRNA splicing, via spliceosome	24/900	259/17943	0.00286861952017384	0.0564302976459289	65160/287765/500409/24948/117282/117280/317612/170843/64015/360602/81738/309651/310820/300996/84486/252855/171365/304092/689890/494445/362264/500116/117259/316211	Clns1a/Ddx5/Esrp1/Fmr1/Hnrnpk/Hnrnpu/Htatsf1/Khdrbs2/Khdrbs3/Luc7l3/Nup98/Ppil1/Ptbp2/Rbm5/Sf3b1/Sfpq/Snrpb/Son/Srsf1/Srsf2/Srsf6/Tra2a/Tra2b/Usp49
GO:0032535	regulation of cellular component size	34/900	410/17943	0.00288392964542728	0.0565229005138708	81732/25230/25293/306400/360854/117028/691149/493810/303653/366624/114514/65160/84394/84488/25183/60449/29456/300955/25503/26295/29431/29433/85249/81531/315655/304271/296787/246262/296789/363013/25566/303206/24882/114850	Actr3/Add3/Aqp4/Arhgap35/Arpc5/Bin1/Capza1/Capza2/Cdc42ep4/Cfl2/Clasp2/Clns1a/Dcx/Fgf13/Gdi1/Gnb3/Map1b/Nck1/Ocm2/Ogt/Pak1/Pak3/Pex11a/Pfn2/Rdx/Rnf6/Sema3c/Sema3d/Sema3e/Tmem123/Tmod1/Ulk2/Wnt3/Wnt7a
GO:0001843	neural tube closure	13/900	108/17943	0.00291943708200607	0.0567357326103729	25401/306400/83477/282836/298555/304495/309523/362051/29216/367242/685072/25537/316013	Alx1/Arhgap35/Bcl10/Cthrc1/Grhl3/Kdm2b/Kif20b/Lmo4/Lrp2/Rab23/Rarg/Rock2/Setd2
GO:0000413	protein peptidyl-prolyl isomerization	7/900	39/17943	0.00293735925726185	0.0567357326103729	360627/25639/260321/290652/83624/309651/361449	Fkbp10/Fkbp1a/Fkbp4/Fkbp8/Ppig/Ppil1/Ppil4
GO:0031076	embryonic camera-type eye development	7/900	39/17943	0.00293735925726185	0.0567357326103729	314850/365895/304495/305066/685072/24790/363071	Frs2/Hipk1/Kdm2b/Prox1/Rarg/Sp1/Stra6
GO:0045022	early endosome to late endosome transport	7/900	39/17943	0.00293735925726185	0.0567357326103729	79128/29430/306548/304286/29448/315655/64088	Dab2/Hap1/Hook3/Lmtk2/Rab7a/Rdx/Snx16
GO:0048562	embryonic organ morphogenesis	28/900	319/17943	0.00296644425880189	0.0568952638156594	287537/25401/94272/261738/282836/315615/305604/25022/314850/298555/365895/497985/24459/364786/304495/81707/65205/299766/498328/305066/685072/316013/290467/140586/24790/363071/315870/303586	Abr/Alx1/Clic5/Clrn1/Cthrc1/Dscaml1/Efemp1/Fgfr2/Frs2/Grhl3/Hipk1/Hoxb7/Hoxc4/Itga8/Kdm2b/Mmp14/Mmp16/Myf5/Pkd2/Prox1/Rarg/Setd2/Slitrk6/Sox9/Sp1/Stra6/Tbx18/Wnt9b
GO:0051283	negative regulation of sequestering of calcium ion	15/900	134/17943	0.00296696367299818	0.0568952638156594	365601/24242/290614/24316/25639/25051/29430/29424/25679/81515/498328/29219/309139/59299/89821	Atg5/Calm1/Cherp/Drd1/Fkbp1a/Glp1r/Hap1/Htt/Itpr3/Lyn/Pkd2/Snca/Tpcn2/Trdn/Trpc1
GO:0051961	negative regulation of nervous system development	31/900	365/17943	0.00302821030860711	0.0578616098752133	81732/84032/79128/305604/117045/316539/84488/260321/24948/25183/252939/315689/117282/306548/24511/83469/85482/24924/304271/303311/296787/246262/296789/140586/192117/64440/313308/171086/303206/24882/114850	Actr3/Col3a1/Dab2/Efemp1/Eif4e/Epha4/Fgf13/Fkbp4/Fmr1/Gdi1/Gpr37l1/Hmg20a/Hnrnpk/Hook3/Itgb1/Lrp4/Nbn/Ptn/Rnf6/Rtn4rl1/Sema3c/Sema3d/Sema3e/Sox9/Syngap1/Syt4/Thoc2/Trak2/Ulk2/Wnt3/Wnt7a
GO:0140056	organelle localization by membrane tethering	10/900	72/17943	0.00305241028944492	0.057979131110555	60391/299156/117103/84556/65033/362283/60562/60466/25558/64060	Nrxn1/Rab15/Rab8a/Rims1/Stx12/Stx16/Stx6/Stx7/Stxbp1/Vps33b
GO:0010721	negative regulation of cell development	33/900	396/17943	0.0030561125196147	0.057979131110555	81732/84032/79128/305604/117045/316539/84488/260321/24948/25183/252939/315689/306548/24511/83469/85482/114593/29431/24924/29480/304271/303311/296787/246262/296789/140586/192117/64440/313308/171086/303206/24882/114850	Actr3/Col3a1/Dab2/Efemp1/Eif4e/Epha4/Fgf13/Fkbp4/Fmr1/Gdi1/Gpr37l1/Hmg20a/Hook3/Itgb1/Lrp4/Nbn/Nppc/Pak1/Ptn/Rgs4/Rnf6/Rtn4rl1/Sema3c/Sema3d/Sema3e/Sox9/Syngap1/Syt4/Thoc2/Trak2/Ulk2/Wnt3/Wnt7a
GO:0032271	regulation of protein polymerization	21/900	217/17943	0.00306731097285047	0.0579852297739924	81732/25230/360854/117028/296580/289400/691149/493810/303653/114514/65201/29167/260321/29456/300955/29431/29433/81531/315655/29219/25566	Actr3/Add3/Arpc5/Bin1/Camsap1/Camsap2/Capza1/Capza2/Cdc42ep4/Clasp2/Clip1/Dctn1/Fkbp4/Map1b/Nck1/Pak1/Pak3/Pfn2/Rdx/Snca/Tmod1
GO:0090596	sensory organ morphogenesis	27/900	305/17943	0.00310202207527192	0.0584307817255067	287537/83839/94272/261738/282836/312495/305604/24338/25022/314850/298555/297893/365895/364786/304495/25054/305066/24924/685072/290467/140586/24790/363071/315870/85425/306451/689704	Abr/Calb1/Clic5/Clrn1/Cthrc1/Cyp26b1/Efemp1/Ephb1/Fgfr2/Frs2/Grhl3/Hdac1/Hipk1/Itga8/Kdm2b/Ntrk2/Prox1/Ptn/Rarg/Slitrk6/Sox9/Sp1/Stra6/Tbx18/Tdrd7/Tenm3/Vsx1
GO:0031223	auditory behavior	4/900	13/17943	0.00312376154413232	0.0584307817255067	29424/60391/290467/363071	Htt/Nrxn1/Slitrk6/Stra6
GO:1905666	regulation of protein localization to endosome	4/900	13/17943	0.00312376154413232	0.0584307817255067	361601/498089/315655/25537	Abhd17c/Dtx3l/Rdx/Rock2
GO:0060606	tube closure	13/900	109/17943	0.00316656668058939	0.0588315455942236	25401/306400/83477/282836/298555/304495/309523/362051/29216/367242/685072/25537/316013	Alx1/Arhgap35/Bcl10/Cthrc1/Grhl3/Kdm2b/Kif20b/Lmo4/Lrp2/Rab23/Rarg/Rock2/Setd2
GO:0043583	ear development	24/900	261/17943	0.00316725822276162	0.0588315455942236	287537/365601/83839/94272/261738/282836/306748/498392/500409/25022/29707/24922/298555/300062/364786/690625/25503/24629/305066/307724/290467/140586/363071/315870	Abr/Atg5/Calb1/Clic5/Clrn1/Cthrc1/Cxcl14/Cytl1/Esrp1/Fgfr2/Gabra5/Gabrb3/Grhl3/Ift27/Itga8/Oc90/Ocm2/Pdgfrb/Prox1/Rpgrip1l/Slitrk6/Sox9/Stra6/Tbx18
GO:0007040	lysosome organization	9/900	61/17943	0.00320382106631531	0.0588950693259549	306128/306548/360904/89842/29411/29448/364137/309139/25479	Cln5/Hook3/Idua/Mbtps1/Ppt1/Rab7a/Tmem165/Tpcn2/Vps35
GO:0048016	inositol phosphate-mediated signaling	9/900	61/17943	0.00320382106631531	0.0588950693259549	290614/64152/365382/25679/307820/361400/29748/140666/24782	Cherp/Chp1/Inpp5a/Itpr3/Nfat5/Nfatc3/Ppp3r1/Rcan2/Slc9a1
GO:0080171	lytic vacuole organization	9/900	61/17943	0.00320382106631531	0.0588950693259549	306128/306548/360904/89842/29411/29448/364137/309139/25479	Cln5/Hook3/Idua/Mbtps1/Ppt1/Rab7a/Tmem165/Tpcn2/Vps35
GO:0008356	asymmetric cell division	5/900	21/17943	0.00326142068770823	0.0597478820830673	81732/303828/84488/24459/303586	Actr3/Etv5/Fgf13/Hoxc4/Wnt9b
GO:0001656	metanephros development	12/900	97/17943	0.00331903932937179	0.0603883913477168	365872/83839/25236/306657/364786/305012/286994/24629/498328/84409/140586/303586	Aph1a/Calb1/Gpc3/Irx2/Itga8/Kif26b/Lgr4/Pdgfrb/Pkd2/Robo2/Sox9/Wnt9b
GO:1902882	regulation of response to oxidative stress	12/900	97/17943	0.00331903932937179	0.0603883913477168	29184/29244/27100/64045/252939/117520/84014/306886/315427/252855/287110/114590	Cd36/Gch1/Gfer/Glrx/Gpr37l1/Oxr1/Ralbp1/Ripk1/Sesn3/Sfpq/Tbc1d24/Ubqln1
GO:0051282	regulation of sequestering of calcium ion	15/900	136/17943	0.00342101720399281	0.0619924295145969	365601/24242/290614/24316/25639/25051/29430/29424/25679/81515/498328/29219/309139/59299/89821	Atg5/Calm1/Cherp/Drd1/Fkbp1a/Glp1r/Hap1/Htt/Itpr3/Lyn/Pkd2/Snca/Tpcn2/Trdn/Trpc1
GO:0061326	renal tubule development	13/900	110/17943	0.00343045708249973	0.0619924295145969	286758/83839/290905/503000/25236/497985/292155/306657/305012/286994/498328/140586/303586	Aqp11/Calb1/Col4a1/Ctnnbip1/Gpc3/Hoxb7/Hs2st1/Irx2/Kif26b/Lgr4/Pkd2/Sox9/Wnt9b
GO:0006816	calcium ion transport	36/900	446/17943	0.00344807921035332	0.0621003725351134	365601/170699/117028/116600/24242/24770/290614/24316/25639/24948/25051/50664/306439/24410/29430/29546/29424/25679/81515/65153/361400/24629/498328/24672/29480/83521/295678/84550/24782/29219/364137/309139/59299/89821/366602/114590	Atg5/Atp2c1/Bin1/Cacnb2/Calm1/Ccl2/Cherp/Drd1/Fkbp1a/Fmr1/Glp1r/Gnao1/Gpm6a/Grin2b/Hap1/Homer1/Htt/Itpr3/Lyn/Ncs1/Nfatc3/Pdgfrb/Pkd2/Ppp2ca/Rgs4/Rrad/Sestd1/Slc24a2/Slc9a1/Snca/Tmem165/Tpcn2/Trdn/Trpc1/Tspan13/Ubqln1
GO:1902903	regulation of supramolecular fiber organization	30/900	353/17943	0.0034691107457693	0.0622606969626117	81732/25230/306400/360854/117028/296580/289400/691149/493810/303653/366624/114514/65201/29167/84488/260321/25152/29456/300955/29431/29433/81531/305066/315655/29480/81762/25537/29219/305675/25566	Actr3/Add3/Arhgap35/Arpc5/Bin1/Camsap1/Camsap2/Capza1/Capza2/Cdc42ep4/Cfl2/Clasp2/Clip1/Dctn1/Fgf13/Fkbp4/Map1a/Map1b/Nck1/Pak1/Pak3/Pfn2/Prox1/Rdx/Rgs4/Rock1/Rock2/Snca/Synpo2l/Tmod1
GO:0031644	regulation of neurological system process	18/900	177/17943	0.0034803390911383	0.0622606969626117	56780/114489/24948/24414/29546/303926/293736/307206/266777/60391/29480/84556/25537/171093/24782/287110/156767/114850	Acpp/Dag1/Fmr1/Grm1/Homer1/Igsf11/Myrf/Neto1/Nptx1/Nrxn1/Rgs4/Rims1/Rock2/Shank2/Slc9a1/Tbc1d24/Tnfrsf1b/Wnt7a
GO:0070838	divalent metal ion transport	39/900	494/17943	0.00351036493853264	0.062587810994373	365601/170699/117028/116600/24242/24770/290614/24316/25639/24948/25051/50664/306439/24410/29430/29546/29424/25679/81515/65153/361400/24629/361632/498328/24672/29480/83521/295678/84550/363229/306009/24782/29219/364137/309139/59299/89821/366602/114590	Atg5/Atp2c1/Bin1/Cacnb2/Calm1/Ccl2/Cherp/Drd1/Fkbp1a/Fmr1/Glp1r/Gnao1/Gpm6a/Grin2b/Hap1/Homer1/Htt/Itpr3/Lyn/Ncs1/Nfatc3/Pdgfrb/Pik3c2a/Pkd2/Ppp2ca/Rgs4/Rrad/Sestd1/Slc24a2/Slc39a10/Slc39a14/Slc9a1/Snca/Tmem165/Tpcn2/Trdn/Trpc1/Tspan13/Ubqln1
GO:0032409	regulation of transporter activity	25/900	278/17943	0.00352888298566401	0.0627082506552495	362013/116600/24242/24770/64152/310760/25639/24948/64045/29430/29546/29424/307206/60391/498328/24672/306886/83521/171093/24782/29219/260323/59299/114590/116477	Ahcyl1/Cacnb2/Calm1/Ccl2/Chp1/Cttnbp2nl/Fkbp1a/Fmr1/Glrx/Hap1/Homer1/Htt/Neto1/Nrxn1/Pkd2/Ppp2ca/Ripk1/Rrad/Shank2/Slc9a1/Snca/Snx27/Trdn/Ubqln1/Wnk1
GO:0030850	prostate gland development	9/900	62/17943	0.0035848291790253	0.0634907785826708	25022/260321/314850/297804/50692/24684/685072/140586/246334	Fgfr2/Fkbp4/Frs2/Plag1/Plaur/Prlr/Rarg/Sox9/Tp63
GO:0051208	sequestering of calcium ion	15/900	137/17943	0.00366855216941969	0.0647584490568753	365601/24242/290614/24316/25639/25051/29430/29424/25679/81515/498328/29219/309139/59299/89821	Atg5/Calm1/Cherp/Drd1/Fkbp1a/Glp1r/Hap1/Htt/Itpr3/Lyn/Pkd2/Snca/Tpcn2/Trdn/Trpc1
GO:0042391	regulation of membrane potential	37/900	464/17943	0.00373265654236781	0.0656725809483921	287454/309135/24211/117028/116600/29184/25102/89843/24316/84488/24948/29707/24922/29694/64045/24410/24414/29424/303926/116745/29713/295922/307206/60391/25054/24924/29480/84556/78956/171093/24782/65178/29219/64088/287110/59299/114850	Alox12/Ano1/Atp1a1/Bin1/Cacnb2/Cd36/Chrna5/Cxadr/Drd1/Fgf13/Fmr1/Gabra5/Gabrb3/Gabrr1/Glrx/Grin2b/Grm1/Htt/Igsf11/Kcnh6/Kcnj5/Mtch2/Neto1/Nrxn1/Ntrk2/Ptn/Rgs4/Rims1/Scn9a/Shank2/Slc9a1/Snap91/Snca/Snx16/Tbc1d24/Trdn/Wnt7a
GO:0001667	ameboidal-type cell migration	34/900	417/17943	0.00376442135539631	0.0660135863342688	81732/83425/287454/25401/65157/306260/114514/685781/84050/25236/24483/24511/362317/116641/303200/679221/29431/29433/305471/81531/361632/305066/24924/25537/306873/296787/246262/296789/303614/140586/24790/301509/114850/293960	Actr3/Akap12/Alox12/Alx1/Amotl2/Capn7/Clasp2/Ddr2/Enpp2/Gpc3/Igf2/Itgb1/Krit1/Lgals8/Map2k3/Mapre2/Pak1/Pak3/Patz1/Pfn2/Pik3c2a/Prox1/Ptn/Rock2/Rreb1/Sema3c/Sema3d/Sema3e/Smurf2/Sox9/Sp1/Tns1/Wnt7a/Zfand5
GO:0097553	calcium ion transmembrane import into cytosol	16/900	151/17943	0.00380940268546106	0.0665833630039112	365601/24242/290614/24316/25639/25051/24410/29430/29424/25679/81515/498328/29219/309139/59299/89821	Atg5/Calm1/Cherp/Drd1/Fkbp1a/Glp1r/Grin2b/Hap1/Htt/Itpr3/Lyn/Pkd2/Snca/Tpcn2/Trdn/Trpc1
GO:0072511	divalent inorganic cation transport	39/900	497/17943	0.00388866941649048	0.0676954721664937	365601/170699/117028/116600/24242/24770/290614/24316/25639/24948/25051/50664/306439/24410/29430/29546/29424/25679/81515/65153/361400/24629/361632/498328/24672/29480/83521/295678/84550/363229/306009/24782/29219/364137/309139/59299/89821/366602/114590	Atg5/Atp2c1/Bin1/Cacnb2/Calm1/Ccl2/Cherp/Drd1/Fkbp1a/Fmr1/Glp1r/Gnao1/Gpm6a/Grin2b/Hap1/Homer1/Htt/Itpr3/Lyn/Ncs1/Nfatc3/Pdgfrb/Pik3c2a/Pkd2/Ppp2ca/Rgs4/Rrad/Sestd1/Slc24a2/Slc39a10/Slc39a14/Slc9a1/Snca/Tmem165/Tpcn2/Trdn/Trpc1/Tspan13/Ubqln1
GO:1900181	negative regulation of protein localization to nucleus	6/900	31/17943	0.00392364916023068	0.0676954721664937	29184/64152/310363/266709/24672/367242	Cd36/Chp1/Fbxo4/Pkig/Ppp2ca/Rab23
GO:0010996	response to auditory stimulus	7/900	41/17943	0.00393652154785463	0.0676954721664937	25402/29424/60391/25054/24924/290467/363071	Casp3/Htt/Nrxn1/Ntrk2/Ptn/Slitrk6/Stra6
GO:0090313	regulation of protein targeting to membrane	7/900	41/17943	0.00393652154785463	0.0676954721664937	81732/362461/24770/64152/25183/26295/29431	Actr3/C2cd5/Ccl2/Chp1/Gdi1/Ogt/Pak1
GO:1901021	positive regulation of calcium ion transmembrane transporter activity	7/900	41/17943	0.00393652154785463	0.0676954721664937	116600/24242/29430/29424/498328/24782/59299	Cacnb2/Calm1/Hap1/Htt/Pkd2/Slc9a1/Trdn
GO:0006612	protein targeting to membrane	13/900	112/17943	0.00401181787201893	0.0682082469156622	81732/293551/362461/24770/64152/25183/26295/29431/289233/312703/81784/362613/302808	Actr3/Arl6ip1/C2cd5/Ccl2/Chp1/Gdi1/Ogt/Pak1/Pex19/Pex5/Ssr3/Zdhhc18/Zdhhc9
GO:0035493	SNARE complex assembly	5/900	22/17943	0.00404875886979896	0.0682082469156622	25012/29219/25558/25624/306991	Snap25/Snca/Stxbp1/Vamp1/Vps41
GO:1901626	regulation of postsynaptic membrane organization	5/900	22/17943	0.00404875886979896	0.0682082469156622	56725/83469/24924/260323/114901	Cript/Lrp4/Ptn/Snx27/Sorbs2
GO:1902307	positive regulation of sodium ion transmembrane transport	5/900	22/17943	0.00404875886979896	0.0682082469156622	64152/64045/192107/24782/116477	Chp1/Glrx/Prss8/Slc9a1/Wnk1
GO:1903055	positive regulation of extracellular matrix organization	5/900	22/17943	0.00404875886979896	0.0682082469156622	114514/114489/685781/54320/140586	Clasp2/Dag1/Ddr2/Pdpn/Sox9
GO:0018105	peptidyl-serine phosphorylation	26/900	296/17943	0.00405978167036569	0.0682082469156622	309361/362453/24316/305922/304286/315994/170577/300955/60391/81737/25054/26295/29431/81531/170911/65248/78975/306886/81762/25537/29219/311622/299827/290794/293294/116477	Chuk/Crebl2/Drd1/Lats2/Lmtk2/Mapkapk3/Mark3/Nck1/Nrxn1/Ntf3/Ntrk2/Ogt/Pak1/Pfn2/Pik3ca/Prkaa1/Prkaa2/Ripk1/Rock1/Rock2/Snca/Stk4/Tbk1/Tnks/Trim6/Wnk1
GO:0034249	negative regulation of cellular amide metabolic process	16/900	152/17943	0.00406517718761353	0.0682082469156622	365948/117028/29619/310461/117045/294674/24948/29430/361309/65248/81762/25537/29219/308971/192178/361920	Bank1/Bin1/Btg2/Dhx36/Eif4e/Enc1/Fmr1/Hap1/Paip2/Prkaa1/Rock1/Rock2/Snca/Tnrc6a/Tnrc6b/Ythdf3
GO:0051279	regulation of release of sequestered calcium ion into cytosol	11/900	87/17943	0.0040814914211398	0.0682082469156622	365601/24242/24316/25639/29430/29424/81515/498328/29219/59299/89821	Atg5/Calm1/Drd1/Fkbp1a/Hap1/Htt/Lyn/Pkd2/Snca/Trdn/Trpc1
GO:0072028	nephron morphogenesis	11/900	87/17943	0.0040814914211398	0.0682082469156622	503000/25236/497985/292155/306657/305012/286994/24629/498328/140586/303586	Ctnnbip1/Gpc3/Hoxb7/Hs2st1/Irx2/Kif26b/Lgr4/Pdgfrb/Pkd2/Sox9/Wnt9b
GO:0001736	establishment of planar polarity	8/900	52/17943	0.00410874899680858	0.0684491903187079	282836/79128/25236/298555/307724/246334/114850/303586	Cthrc1/Dab2/Gpc3/Grhl3/Rpgrip1l/Tp63/Wnt7a/Wnt9b
GO:0010977	negative regulation of neuron projection development	18/900	180/17943	0.00415995591965788	0.0687024514943892	81732/79128/305604/316539/84488/260321/25183/83469/304271/303311/296787/246262/296789/192117/313308/171086/303206/24882	Actr3/Dab2/Efemp1/Epha4/Fgf13/Fkbp4/Gdi1/Lrp4/Rnf6/Rtn4rl1/Sema3c/Sema3d/Sema3e/Syngap1/Thoc2/Trak2/Ulk2/Wnt3
GO:0060211	regulation of nuclear-transcribed mRNA poly(A) tail shortening	4/900	14/17943	0.00420127540558449	0.0687024514943892	29619/117017/308971/192178	Btg2/Polr2g/Tnrc6a/Tnrc6b
GO:0060736	prostate gland growth	4/900	14/17943	0.00420127540558449	0.0687024514943892	25022/297804/24684/140586	Fgfr2/Plag1/Prlr/Sox9
GO:0070307	lens fiber cell development	4/900	14/17943	0.00420127540558449	0.0687024514943892	25022/314850/305066/25566	Fgfr2/Frs2/Prox1/Tmod1
GO:1904294	positive regulation of ERAD pathway	4/900	14/17943	0.00420127540558449	0.0687024514943892	297504/114590/317396/310306	Edem1/Ubqln1/Ubqln2/Usp13
GO:1904396	regulation of neuromuscular junction development	4/900	14/17943	0.00420127540558449	0.0687024514943892	29167/83469/24924/114901	Dctn1/Lrp4/Ptn/Sorbs2
GO:0031647	regulation of protein stability	25/900	282/17943	0.00424496739057394	0.069204651862843	25402/299809/64152/362453/301555/316539/310363/300027/363519/29424/311359/310399/289233/81531/299116/29219/311622/65033/25558/302711/81816/310306/363445/25479/314598	Casp3/Cct2/Chp1/Crebl2/Cul3/Epha4/Fbxo4/Gpihbp1/Hcfc1/Htt/Hypk/Naa15/Pex19/Pfn2/Sav1/Snca/Stk4/Stx12/Stxbp1/Tbl1x/Ube2b/Usp13/Usp9x/Vps35/Wiz
GO:0007041	lysosomal transport	12/900	100/17943	0.00426733604248342	0.0693572208612168	117028/498089/306548/619385/29448/64088/260323/60466/171086/25479/306991/499508	Bin1/Dtx3l/Hook3/Ncoa4/Rab7a/Snx16/Snx27/Stx7/Trak2/Vps35/Vps41/Zfyve16
GO:0007411	axon guidance	22/900	238/17943	0.00432043734654597	0.0700068434481354	306400/114489/65208/315615/316539/79208/24338/362733/360635/286994/29216/56064/81737/25503/289392/307251/84409/303311/296787/246262/296789/24882	Arhgap35/Dag1/Dpysl5/Dscaml1/Epha4/Epha5/Ephb1/Etv1/Etv4/Lgr4/Lrp2/Nptn/Ntf3/Ocm2/Plxna2/Rnf165/Robo2/Rtn4rl1/Sema3c/Sema3d/Sema3e/Wnt3
GO:1990138	neuron projection extension	19/900	195/17943	0.00437817073672938	0.0707273581742556	81732/114514/84394/25183/117282/24511/29456/25503/29431/363239/84556/304271/296787/246262/296789/64440/303206/363445/24882	Actr3/Clasp2/Dcx/Gdi1/Hnrnpk/Itgb1/Map1b/Ocm2/Pak1/Raph1/Rims1/Rnf6/Sema3c/Sema3d/Sema3e/Syt4/Ulk2/Usp9x/Wnt3
GO:0010256	endomembrane system organization	32/900	390/17943	0.00441623567862349	0.0710864399218517	286758/296380/307178/293551/117028/289400/114514/54241/29167/307855/310669/306548/29424/361807/293736/312703/365793/252916/89868/315478/289257/56782/362283/60562/619346/64440/362401/311854/290746/59299/312965/64060	Aqp11/Arfgef2/Arhgap21/Arl6ip1/Bin1/Camsap2/Clasp2/Cltc/Dctn1/Fa2h/Golph3l/Hook3/Htt/Lemd2/Myrf/Pex5/Rab33b/Rab38/Sec16b/Snx19/Spta1/Srgn/Stx16/Stx6/Surf4/Syt4/Tmem43/Tor1b/Trappc11/Trdn/Ubxn2b/Vps33b
GO:0022898	regulation of transmembrane transporter activity	24/900	268/17943	0.00442706772726595	0.0710864399218517	362013/116600/24242/24770/64152/25639/24948/64045/29430/29546/29424/307206/60391/498328/24672/306886/83521/171093/24782/29219/260323/59299/114590/116477	Ahcyl1/Cacnb2/Calm1/Ccl2/Chp1/Fkbp1a/Fmr1/Glrx/Hap1/Homer1/Htt/Neto1/Nrxn1/Pkd2/Ppp2ca/Ripk1/Rrad/Shank2/Slc9a1/Snca/Snx27/Trdn/Ubqln1/Wnk1
GO:1900407	regulation of cellular response to oxidative stress	11/900	88/17943	0.0044586958968185	0.0713793027805989	29184/29244/27100/64045/252939/117520/84014/306886/252855/287110/114590	Cd36/Gch1/Gfer/Glrx/Gpr37l1/Oxr1/Ralbp1/Ripk1/Sfpq/Tbc1d24/Ubqln1
GO:0072210	metanephric nephron development	7/900	42/17943	0.00452347829387276	0.0719840680138379	306657/305012/286994/24629/498328/140586/303586	Irx2/Kif26b/Lgr4/Pdgfrb/Pkd2/Sox9/Wnt9b
GO:0098927	vesicle-mediated transport between endosomal compartments	7/900	42/17943	0.00452347829387276	0.0719840680138379	79128/29430/306548/304286/29448/315655/64088	Dab2/Hap1/Hook3/Lmtk2/Rab7a/Rdx/Snx16
GO:0097485	neuron projection guidance	22/900	239/17943	0.00454038651807058	0.0720380968090305	306400/114489/65208/315615/316539/79208/24338/362733/360635/286994/29216/56064/81737/25503/289392/307251/84409/303311/296787/246262/296789/24882	Arhgap35/Dag1/Dpysl5/Dscaml1/Epha4/Epha5/Ephb1/Etv1/Etv4/Lgr4/Lrp2/Nptn/Ntf3/Ocm2/Plxna2/Rnf165/Robo2/Rtn4rl1/Sema3c/Sema3d/Sema3e/Wnt3
GO:0007274	neuromuscular synaptic transmission	6/900	32/17943	0.00462786410449055	0.0726149028287582	25367/25102/303828/81737/85426/25558	Adarb1/Chrna5/Etv5/Ntf3/Slc5a7/Stxbp1
GO:1901020	negative regulation of calcium ion transmembrane transporter activity	6/900	32/17943	0.00462786410449055	0.0726149028287582	24242/24948/498328/24672/83521/114590	Calm1/Fmr1/Pkd2/Ppp2ca/Rrad/Ubqln1
GO:0007164	establishment of tissue polarity	8/900	53/17943	0.00463122621680319	0.0726149028287582	282836/79128/25236/298555/307724/246334/114850/303586	Cthrc1/Dab2/Gpc3/Grhl3/Rpgrip1l/Tp63/Wnt7a/Wnt9b
GO:0098815	modulation of excitatory postsynaptic potential	8/900	53/17943	0.00463122621680319	0.0726149028287582	303926/307206/60391/29480/84556/171093/287110/114850	Igsf11/Neto1/Nrxn1/Rgs4/Rims1/Shank2/Tbc1d24/Wnt7a
GO:2000300	regulation of synaptic vesicle exocytosis	13/900	114/17943	0.00467031235069682	0.0730130062802485	116600/24242/25102/24316/24948/65153/81531/295347/84556/25558/64440/25624/114850	Cacnb2/Calm1/Chrna5/Drd1/Fmr1/Ncs1/Pfn2/Rap1a/Rims1/Stxbp1/Syt4/Vamp1/Wnt7a
GO:0061333	renal tubule morphogenesis	11/900	89/17943	0.00486307109863951	0.0758041872130036	290905/503000/25236/497985/292155/306657/305012/286994/498328/140586/303586	Col4a1/Ctnnbip1/Gpc3/Hoxb7/Hs2st1/Irx2/Kif26b/Lgr4/Pkd2/Sox9/Wnt9b
GO:0006403	RNA localization	16/900	155/17943	0.00491814305726666	0.0762169204601412	690585/299809/310461/24948/362152/117280/29424/81738/315352/286917/315170/316013/252855/288109/313308/314879	Alyref/Cct2/Dhx36/Fmr1/Hnrnpa3/Hnrnpu/Htt/Nup98/Nxt2/Phax/Poldip3/Setd2/Sfpq/Sidt1/Thoc2/Xpot
GO:0006865	amino acid transport	16/900	155/17943	0.00491814305726666	0.0762169204601412	293551/24410/24414/29424/24413/25054/29431/54320/29480/287532/613226/29485/29219/25558/117559/64440	Arl6ip1/Grin2b/Grm1/Htt/Nr3c1/Ntrk2/Pak1/Pdpn/Rgs4/Slc43a2/Slc6a17/Slc7a3/Snca/Stxbp1/Sv2a/Syt4
GO:0030705	cytoskeleton-dependent intracellular transport	17/900	169/17943	0.00495914098980362	0.07624716310382	171126/302290/307178/500282/306809/29138/29167/24948/29430/117280/306548/29424/300062/25152/29456/252855/171086	Ap3m1/Ap3s1/Arhgap21/Arl8b/Bicd2/Bsn/Dctn1/Fmr1/Hap1/Hnrnpu/Hook3/Htt/Ift27/Map1a/Map1b/Sfpq/Trak2
GO:0046823	negative regulation of nucleocytoplasmic transport	5/900	23/17943	0.00496300236297609	0.07624716310382	29184/64152/266709/24672/367242	Cd36/Chp1/Pkig/Ppp2ca/Rab23
GO:1902410	mitotic cytokinetic process	5/900	23/17943	0.00496300236297609	0.07624716310382	294074/689364/361916/309523/501083	Cep55/Chmp1b/Chmp4c/Kif20b/Pdcd6ip
GO:0010970	transport along microtubule	16/900	156/17943	0.00523288839744958	0.0801624369161026	171126/302290/307178/500282/306809/29138/29167/24948/29430/117280/29424/300062/25152/29456/252855/171086	Ap3m1/Ap3s1/Arhgap21/Arl8b/Bicd2/Bsn/Dctn1/Fmr1/Hap1/Hnrnpu/Htt/Ift27/Map1a/Map1b/Sfpq/Trak2
GO:0003279	cardiac septum development	14/900	129/17943	0.00530818654838717	0.0810829297692035	313689/25022/314850/362051/29216/79428/29150/305066/84409/299116/296787/363071/311098/314930	Dhrs3/Fgfr2/Frs2/Lmo4/Lrp2/Luzp1/Matr3/Prox1/Robo2/Sav1/Sema3c/Stra6/Xirp2/Zfpm2
GO:0007026	negative regulation of microtubule depolymerization	6/900	33/17943	0.00542083019527905	0.0818652854703473	296580/289400/114514/84488/25152/29456	Camsap1/Camsap2/Clasp2/Fgf13/Map1a/Map1b
GO:0007031	peroxisome organization	6/900	33/17943	0.00542083019527905	0.0818652854703473	85249/289233/312703/89868/293098/293067	Pex11a/Pex19/Pex5/Sec16b/Tmem135/Zfand6
GO:1905314	semi-lunar valve development	6/900	33/17943	0.00542083019527905	0.0818652854703473	84409/81762/25537/140586/363071/156767	Robo2/Rock1/Rock2/Sox9/Stra6/Tnfrsf1b
GO:2000036	regulation of stem cell population maintenance	6/900	33/17943	0.00542083019527905	0.0818652854703473	363854/304495/24924/299116/246334/303586	Elavl1/Kdm2b/Ptn/Sav1/Tp63/Wnt9b
GO:0043161	proteasome-mediated ubiquitin-dependent protein catabolic process	31/900	380/17943	0.00545979622178452	0.0821918055916947	368062/301555/64624/79128/295690/297504/363083/361907/310363/361749/303470/298982/25152/26295/363005/497900/313806/294790/303614/690244/302711/305458/361970/81816/294331/296956/25573/114590/317396/312965/304766	Ankib1/Cul3/Cul5/Dab2/Dnajc10/Edem1/Fbxl22/Fbxl7/Fbxo4/Il33/Kat7/Maea/Map1a/Ogt/Pcbp2/Rmnd5b/Rnf19b/Skp2/Smurf2/Sumo2/Tbl1x/Tmem129/Trim2/Ube2b/Ube2g2/Ube2h/Ube2i/Ubqln1/Ubqln2/Ubxn2b/Ubxn4
GO:0006901	vesicle coating	4/900	15/17943	0.00550412204018665	0.0821918055916947	362162/301555/89868/360709	Arfgap2/Cul3/Sec16b/Tfg
GO:0099550	trans-synaptic signaling, modulating synaptic transmission	4/900	15/17943	0.00550412204018665	0.0821918055916947	56064/25054/29431/64440	Nptn/Ntrk2/Pak1/Syt4
GO:2000369	regulation of clathrin-dependent endocytosis	4/900	15/17943	0.00550412204018665	0.0821918055916947	79128/313409/65178/317396	Dab2/Dnajc6/Snap91/Ubqln2
GO:0009913	epidermal cell differentiation	18/900	185/17943	0.00553376202289303	0.0823907616855879	84431/25402/94272/261738/312495/500409/307855/297893/305922/171162/81762/25537/299116/89803/290467/362264/311622/246334	Asah1/Casp3/Clic5/Clrn1/Cyp26b1/Esrp1/Fa2h/Hdac1/Lats2/Reg3a/Rock1/Rock2/Sav1/Sfrp4/Slitrk6/Srsf6/Stk4/Tp63
GO:0034504	protein localization to nucleus	24/900	273/17943	0.00556312005915455	0.0823907616855879	29184/64152/287765/24316/498089/310363/117280/29424/308939/303470/89842/81738/315352/26295/314824/361531/266709/24672/29748/367242/309326/81762/25537/140586	Cd36/Chp1/Ddx5/Drd1/Dtx3l/Fbxo4/Hnrnpu/Htt/Ipo7/Kat7/Mbtps1/Nup98/Nxt2/Ogt/Osbpl8/Paf1/Pkig/Ppp2ca/Ppp3r1/Rab23/Ranbp6/Rock1/Rock2/Sox9
GO:0099111	microtubule-based transport	16/900	157/17943	0.00556381058090633	0.0823907616855879	171126/302290/307178/500282/306809/29138/29167/24948/29430/117280/29424/300062/25152/29456/252855/171086	Ap3m1/Ap3s1/Arhgap21/Arl8b/Bicd2/Bsn/Dctn1/Fmr1/Hap1/Hnrnpu/Htt/Ift27/Map1a/Map1b/Sfpq/Trak2
GO:0042326	negative regulation of phosphorylation	36/900	460/17943	0.00563250370123027	0.0831769452389435	25367/85265/25389/25402/315447/64152/79128/114489/295690/24316/291978/498003/316131/25639/290652/117280/24484/305922/361807/81515/295922/300955/65153/81737/26295/305472/266709/24672/24679/498171/89803/29219/81816/116477/305454/291259	Adarb1/Ajuba/Atf3/Casp3/Chordc1/Chp1/Dab2/Dag1/Dnajc10/Drd1/Dus2/Dusp3/Fem1a/Fkbp1a/Fkbp8/Hnrnpu/Igfbp3/Lats2/Lemd2/Lyn/Mtch2/Nck1/Ncs1/Ntf3/Ogt/Pik3ip1/Pkig/Ppp2ca/Prkar2b/Prkrip1/Sfrp4/Snca/Ube2b/Wnk1/Zfyve28/Zmynd11
GO:0050657	nucleic acid transport	14/900	130/17943	0.00568247531820674	0.0832232854982422	690585/24948/362152/117280/29424/81738/315352/286917/315170/316013/252855/288109/313308/314879	Alyref/Fmr1/Hnrnpa3/Hnrnpu/Htt/Nup98/Nxt2/Phax/Poldip3/Setd2/Sfpq/Sidt1/Thoc2/Xpot
GO:0050658	RNA transport	14/900	130/17943	0.00568247531820674	0.0832232854982422	690585/24948/362152/117280/29424/81738/315352/286917/315170/316013/252855/288109/313308/314879	Alyref/Fmr1/Hnrnpa3/Hnrnpu/Htt/Nup98/Nxt2/Phax/Poldip3/Setd2/Sfpq/Sidt1/Thoc2/Xpot
GO:0061387	regulation of extent of cell growth	14/900	130/17943	0.00568247531820674	0.0832232854982422	81732/114514/84394/84488/25183/29456/25503/29431/304271/296787/246262/296789/303206/24882	Actr3/Clasp2/Dcx/Fgf13/Gdi1/Map1b/Ocm2/Pak1/Rnf6/Sema3c/Sema3d/Sema3e/Ulk2/Wnt3
GO:0048736	appendage development	19/900	200/17943	0.00574390500273262	0.0836632720479989	25401/312495/25022/25236/297893/360904/312952/83469/406164/289392/367242/685072/307251/307724/296787/140586/246334/24882/114850	Alx1/Cyp26b1/Fgfr2/Gpc3/Hdac1/Idua/Impad1/Lrp4/Pbx2/Plxna2/Rab23/Rarg/Rnf165/Rpgrip1l/Sema3c/Sox9/Tp63/Wnt3/Wnt7a
GO:0060173	limb development	19/900	200/17943	0.00574390500273262	0.0836632720479989	25401/312495/25022/25236/297893/360904/312952/83469/406164/289392/367242/685072/307251/307724/296787/140586/246334/24882/114850	Alx1/Cyp26b1/Fgfr2/Gpc3/Hdac1/Idua/Impad1/Lrp4/Pbx2/Plxna2/Rab23/Rarg/Rnf165/Rpgrip1l/Sema3c/Sox9/Tp63/Wnt3/Wnt7a
GO:0043588	skin development	23/900	259/17943	0.00581658554906424	0.0839320072061664	287454/84431/25402/362962/84032/312495/307855/25022/298555/297893/305922/286994/83469/192107/171162/81762/25537/299116/140586/362264/311622/246334/114850	Alox12/Asah1/Casp3/Cbx7/Col3a1/Cyp26b1/Fa2h/Fgfr2/Grhl3/Hdac1/Lats2/Lgr4/Lrp4/Prss8/Reg3a/Rock1/Rock2/Sav1/Sox9/Srsf6/Stk4/Tp63/Wnt7a
GO:0043244	regulation of protein complex disassembly	13/900	117/17943	0.00581827971080436	0.0839320072061664	25230/296580/289400/691149/493810/366624/114514/84488/25152/29456/360550/315655/25566	Add3/Camsap1/Camsap2/Capza1/Capza2/Cfl2/Clasp2/Fgf13/Map1a/Map1b/Phf23/Rdx/Tmod1
GO:0008360	regulation of cell shape	15/900	144/17943	0.0058419532496616	0.0839320072061664	306400/24770/287561/303653/499672/691031/54245/85246/316101/54320/289392/24924/315655/296789/289257	Arhgap35/Ccl2/Ccl7/Cdc42ep4/Cdc42se1/Cdc42se2/Crk/Gas7/Limd1/Pdpn/Plxna2/Ptn/Rdx/Sema3e/Spta1
GO:0010771	negative regulation of cell morphogenesis involved in differentiation	12/900	104/17943	0.00585681986131944	0.0839320072061664	81732/84488/25183/83469/304271/296787/246262/296789/192117/171086/303206/24882	Actr3/Fgf13/Gdi1/Lrp4/Rnf6/Sema3c/Sema3d/Sema3e/Syngap1/Trak2/Ulk2/Wnt3
GO:0060993	kidney morphogenesis	12/900	104/17943	0.00585681986131944	0.0839320072061664	83839/503000/25236/497985/292155/306657/305012/286994/24629/498328/140586/303586	Calb1/Ctnnbip1/Gpc3/Hoxb7/Hs2st1/Irx2/Kif26b/Lgr4/Pdgfrb/Pkd2/Sox9/Wnt9b
GO:0072080	nephron tubule development	12/900	104/17943	0.00585681986131944	0.0839320072061664	286758/83839/503000/25236/497985/292155/306657/305012/286994/498328/140586/303586	Aqp11/Calb1/Ctnnbip1/Gpc3/Hoxb7/Hs2st1/Irx2/Kif26b/Lgr4/Pkd2/Sox9/Wnt9b
GO:0007212	dopamine receptor signaling pathway	7/900	44/17943	0.00589250694420161	0.0839918570041144	24316/25643/50664/29424/497878/29480/25479	Drd1/Gnai3/Gnao1/Htt/Nsg2/Rgs4/Vps35
GO:0046854	phosphatidylinositol phosphorylation	7/900	44/17943	0.00589250694420161	0.0839918570041144	316415/312952/316376/50560/361632/170911/362768	Fam126b/Impad1/Inpp1/Ip6k1/Pik3c2a/Pik3ca/Ttc7b
GO:0033145	positive regulation of intracellular steroid hormone receptor signaling pathway	5/900	24/17943	0.00601444413882441	0.0848227558308807	24413/25054/29431/294790/25573	Nr3c1/Ntrk2/Pak1/Skp2/Ube2i
GO:0072170	metanephric tubule development	5/900	24/17943	0.00601444413882441	0.0848227558308807	83839/286994/498328/140586/303586	Calb1/Lgr4/Pkd2/Sox9/Wnt9b
GO:1902683	regulation of receptor localization to synapse	5/900	24/17943	0.00601444413882441	0.0848227558308807	114489/317322/56064/295347/60466	Dag1/Gpc4/Nptn/Rap1a/Stx7
GO:2000637	positive regulation of gene silencing by miRNA	5/900	24/17943	0.00601444413882441	0.0848227558308807	85265/287765/24948/316101/306886	Ajuba/Ddx5/Fmr1/Limd1/Ripk1
GO:0051453	regulation of intracellular pH	9/900	67/17943	0.00605191103067439	0.0851259570040242	286758/64152/306128/29411/252916/29448/24782/192215/364137	Aqp11/Chp1/Cln5/Ppt1/Rab38/Rab7a/Slc9a1/Slc9a5/Tmem165
GO:0032412	regulation of ion transmembrane transporter activity	23/900	260/17943	0.00608848708347803	0.0851908783255155	362013/116600/24242/24770/64152/25639/24948/64045/29430/29546/29424/307206/60391/498328/24672/306886/83521/171093/24782/260323/59299/114590/116477	Ahcyl1/Cacnb2/Calm1/Ccl2/Chp1/Fkbp1a/Fmr1/Glrx/Hap1/Homer1/Htt/Neto1/Nrxn1/Pkd2/Ppp2ca/Ripk1/Rrad/Shank2/Slc9a1/Snx27/Trdn/Ubqln1/Wnk1
GO:0034330	cell junction organization	23/900	260/17943	0.00608848708347803	0.0851908783255155	85265/691149/114514/366474/311163/89843/498003/84050/365895/24511/679221/81707/24564/170910/501083/64204/295347/315655/81762/25537/170908/301509/311098	Ajuba/Capza1/Clasp2/Col16a1/Ctnnd1/Cxadr/Dusp3/Enpp2/Hipk1/Itgb1/Mapre2/Mmp14/Mpz/Mtdh/Pdcd6ip/Plec/Rap1a/Rdx/Rock1/Rock2/Tesk2/Tns1/Xirp2
GO:0010498	proteasomal protein catabolic process	35/900	447/17943	0.00623234053009217	0.08668023656092	368062/301555/64624/79128/295690/297504/294674/363083/361907/310363/24948/361749/303470/298982/25152/26295/363005/497900/313806/294790/303614/690244/302711/305458/361970/81816/294331/296956/25573/114590/317396/312965/304766/171129/310306	Ankib1/Cul3/Cul5/Dab2/Dnajc10/Edem1/Enc1/Fbxl22/Fbxl7/Fbxo4/Fmr1/Il33/Kat7/Maea/Map1a/Ogt/Pcbp2/Rmnd5b/Rnf19b/Skp2/Smurf2/Sumo2/Tbl1x/Tmem129/Trim2/Ube2b/Ube2g2/Ube2h/Ube2i/Ubqln1/Ubqln2/Ubxn2b/Ubxn4/Uggt1/Usp13
GO:1902803	regulation of synaptic vesicle transport	13/900	118/17943	0.00624736756927878	0.08668023656092	116600/24242/25102/24316/24948/65153/81531/295347/84556/25558/64440/25624/114850	Cacnb2/Calm1/Chrna5/Drd1/Fmr1/Ncs1/Pfn2/Rap1a/Rims1/Stxbp1/Syt4/Vamp1/Wnt7a
GO:0035116	embryonic hindlimb morphogenesis	6/900	34/17943	0.00630874728674488	0.08668023656092	25236/685072/307724/246334/24882/114850	Gpc3/Rarg/Rpgrip1l/Tp63/Wnt3/Wnt7a
GO:0043114	regulation of vascular permeability	6/900	34/17943	0.00630874728674488	0.08668023656092	287537/83425/306400/503000/24413/25007	Abr/Akap12/Arhgap35/Ctnnbip1/Nr3c1/Tacr2
GO:0044319	wound healing, spreading of cells	6/900	34/17943	0.00630874728674488	0.08668023656092	85265/306400/114514/54320/306873/114850	Ajuba/Arhgap35/Clasp2/Pdpn/Rreb1/Wnt7a
GO:0090505	epiboly involved in wound healing	6/900	34/17943	0.00630874728674488	0.08668023656092	85265/306400/114514/54320/306873/114850	Ajuba/Arhgap35/Clasp2/Pdpn/Rreb1/Wnt7a
GO:1905606	regulation of presynapse assembly	6/900	34/17943	0.00630874728674488	0.08668023656092	317322/314180/60391/306147/29219/114850	Gpc4/Mdga2/Nrxn1/Slitrk1/Snca/Wnt7a
GO:0007034	vacuolar transport	14/900	132/17943	0.00649457247747676	0.088496686391839	117028/361916/498089/306548/619385/29448/64088/260323/60466/360698/171086/25479/306991/499508	Bin1/Chmp4c/Dtx3l/Hook3/Ncoa4/Rab7a/Snx16/Snx27/Stx7/Tmem50b/Trak2/Vps35/Vps41/Zfyve16
GO:0048640	negative regulation of developmental growth	14/900	132/17943	0.00649457247747676	0.088496686391839	81732/89843/84488/29431/29480/306886/304271/299116/296787/246262/296789/311622/303206/24882	Actr3/Cxadr/Fgf13/Pak1/Rgs4/Ripk1/Rnf6/Sav1/Sema3c/Sema3d/Sema3e/Stk4/Ulk2/Wnt3
GO:0048260	positive regulation of receptor-mediated endocytosis	8/900	56/17943	0.00650735341692007	0.088496686391839	309532/79128/24948/117282/81737/29411/89803/501088	Atad1/Dab2/Fmr1/Hnrnpk/Ntf3/Ppt1/Sfrp4/Tbc1d5
GO:1903539	protein localization to postsynaptic membrane	8/900	56/17943	0.00650735341692007	0.088496686391839	114489/317322/64845/266777/117103/295347/25012/25479	Dag1/Gpc4/Gphn/Nptx1/Rab8a/Rap1a/Snap25/Vps35
GO:0000380	alternative mRNA splicing, via spliceosome	10/900	80/17943	0.00655016463572331	0.0888435042708431	287765/500409/24948/117280/300996/252855/689890/494445/362264/117259	Ddx5/Esrp1/Fmr1/Hnrnpu/Rbm5/Sfpq/Srsf1/Srsf2/Srsf6/Tra2b
GO:0009952	anterior/posterior pattern specification	21/900	232/17943	0.00661210713174178	0.0888435042708431	29263/25401/29619/503000/314850/25236/305256/365895/497985/24459/315341/29424/304495/299766/289392/685072/362581/296787/84486/315870/24882	Acvr2a/Alx1/Btg2/Ctnnbip1/Frs2/Gpc3/Grsf1/Hipk1/Hoxb7/Hoxc4/Hoxc5/Htt/Kdm2b/Myf5/Plxna2/Rarg/Scmh1/Sema3c/Sf3b1/Tbx18/Wnt3
GO:0003231	cardiac ventricle development	15/900	146/17943	0.00662432674107657	0.0888435042708431	25022/25639/314850/362051/29216/79428/29150/24672/305066/84409/299116/296787/363071/311098/314930	Fgfr2/Fkbp1a/Frs2/Lmo4/Lrp2/Luzp1/Matr3/Ppp2ca/Prox1/Robo2/Sav1/Sema3c/Stra6/Xirp2/Zfpm2
GO:0045860	positive regulation of protein kinase activity	37/900	481/17943	0.00662865994359732	0.0888435042708431	85265/83506/54245/79128/114489/685781/316539/314850/293546/24414/24483/303200/309168/171492/313022/116596/60391/81737/314824/29431/29433/315760/24629/498328/24672/65248/24684/305066/295347/306886/29219/360600/29398/311622/308267/303285/116477	Ajuba/Camkk2/Crk/Dab2/Dag1/Ddr2/Epha4/Frs2/Gprc5b/Grm1/Igf2/Map2k3/Map3k11/Map3k2/Map3k6/Map3k8/Nrxn1/Ntf3/Osbpl8/Pak1/Pak3/Parp16/Pdgfrb/Pkd2/Ppp2ca/Prkaa1/Prlr/Prox1/Rap1a/Ripk1/Snca/Spag9/Stk10/Stk4/Tab2/Traf4/Wnk1
GO:0051258	protein polymerization	24/900	277/17943	0.00663731484971712	0.0888435042708431	81732/25230/360854/117028/296580/289400/691149/493810/303653/114514/65201/29167/84488/260321/85246/29456/300955/29431/29433/81531/315655/29219/25566/293294	Actr3/Add3/Arpc5/Bin1/Camsap1/Camsap2/Capza1/Capza2/Cdc42ep4/Clasp2/Clip1/Dctn1/Fgf13/Fkbp4/Gas7/Map1b/Nck1/Pak1/Pak3/Pfn2/Rdx/Snca/Tmod1/Trim6
GO:0010001	glial cell differentiation	23/900	262/17943	0.00666378975367345	0.0888435042708431	81732/79251/117028/365395/114489/24316/84050/316539/307855/252939/59075/297893/25205/81515/293736/288821/81737/25054/29748/24924/140586/689890/156767	Actr3/Aspa/Bin1/Clcf1/Dag1/Drd1/Enpp2/Epha4/Fa2h/Gpr37l1/Grk5/Hdac1/Il6st/Lyn/Myrf/Neurod4/Ntf3/Ntrk2/Ppp3r1/Ptn/Sox9/Srsf1/Tnfrsf1b
GO:0018209	peptidyl-serine modification	27/900	323/17943	0.00666950579304962	0.0888435042708431	309361/362453/24316/305922/304286/315994/170577/289482/300955/60391/81737/25054/26295/29431/81531/170911/65248/78975/306886/81762/25537/29219/311622/299827/290794/293294/116477	Chuk/Crebl2/Drd1/Lats2/Lmtk2/Mapkapk3/Mark3/Naa11/Nck1/Nrxn1/Ntf3/Ntrk2/Ogt/Pak1/Pfn2/Pik3ca/Prkaa1/Prkaa2/Ripk1/Rock1/Rock2/Snca/Stk4/Tbk1/Tnks/Trim6/Wnk1
GO:0043954	cellular component maintenance	9/900	68/17943	0.00667287948450403	0.0888435042708431	29138/363058/24410/29546/24564/171093/192117/25479/305827	Bsn/Cadm1/Grin2b/Homer1/Mpz/Shank2/Syngap1/Vps35/Wdhd1
GO:0051646	mitochondrion localization	7/900	45/17943	0.00668284472192986	0.0888435042708431	362826/303300/29430/29456/309957/26295/171086	Atcay/Cluh/Hap1/Map1b/Mef2a/Ogt/Trak2
GO:0019751	polyol metabolic process	13/900	119/17943	0.00670126210860346	0.0888667370670772	84431/114104/252900/25315/29244/312952/316376/365382/50560/171458/308451/29219/24788	Asah1/Asah2/Dgat2/Ephx1/Gch1/Impad1/Inpp1/Inpp5a/Ip6k1/Ipmk/Itpkc/Snca/Sord
GO:0097061	dendritic spine organization	11/900	93/17943	0.00677928376668926	0.0896783170228795	81732/310461/316539/79208/24338/24410/29546/29433/171093/25479/114850	Actr3/Dhx36/Epha4/Epha5/Ephb1/Grin2b/Homer1/Pak3/Shank2/Vps35/Wnt7a
GO:0016570	histone modification	36/900	466/17943	0.00687549361675445	0.0907258823537573	365601/362844/83726/24316/498089/304786/24948/363519/297893/24483/291100/303470/306819/304495/288108/26295/361531/305624/309457/306814/317425/65248/78975/304794/316164/316013/297514/252855/312398/29219/682902/294018/302711/316575/81816/316211	Atg5/Brd4/Ctcf/Drd1/Dtx3l/Elk4/Fmr1/Hcfc1/Hdac1/Igf2/Irf4/Kat7/Kdm1b/Kdm2b/Naa50/Ogt/Paf1/Pcgf3/Pcgf6/Phf2/Phf8/Prkaa1/Prkaa2/Rbbp5/Satb1/Setd2/Setd5/Sfpq/Smarcad1/Snca/Taf12/Taf5/Tbl1x/Trip12/Ube2b/Usp49
GO:0051236	establishment of RNA localization	14/900	133/17943	0.00693401845705096	0.0912388843426943	690585/24948/362152/117280/29424/81738/315352/286917/315170/316013/252855/288109/313308/314879	Alyref/Fmr1/Hnrnpa3/Hnrnpu/Htt/Nup98/Nxt2/Phax/Poldip3/Setd2/Sfpq/Sidt1/Thoc2/Xpot
GO:0048193	Golgi vesicle transport	23/900	263/17943	0.00696778171325651	0.0912388843426943	140940/362162/296380/306809/301555/116693/310669/29424/304290/680451/365793/363123/117103/367714/89868/287275/60562/360956/360709/309678/290746/58857/306991	Arf3/Arfgap2/Arfgef2/Bicd2/Cul3/Cyth3/Golph3l/Htt/Kdelr2/Nrbp2/Rab33b/Rab6b/Rab8a/Rp2/Sec16b/Sec24a/Stx6/Tbc1d14/Tfg/Trappc10/Trappc11/Vapa/Vps41
GO:0014049	positive regulation of glutamate secretion	4/900	16/17943	0.00705128875430314	0.0912388843426943	24410/24413/25558/64440	Grin2b/Nr3c1/Stxbp1/Syt4
GO:0061952	midbody abscission	4/900	16/17943	0.00705128875430314	0.0912388843426943	294074/689364/361916/501083	Cep55/Chmp1b/Chmp4c/Pdcd6ip
GO:0071340	skeletal muscle acetylcholine-gated channel clustering	4/900	16/17943	0.00705128875430314	0.0912388843426943	303828/83469/24924/114901	Etv5/Lrp4/Ptn/Sorbs2
GO:0072176	nephric duct development	4/900	16/17943	0.00705128875430314	0.0912388843426943	316539/25236/498328/303586	Epha4/Gpc3/Pkd2/Wnt9b
GO:1902993	positive regulation of amyloid precursor protein catabolic process	4/900	16/17943	0.00705128875430314	0.0912388843426943	25402/316539/81515/25537	Casp3/Epha4/Lyn/Rock2
GO:2000651	positive regulation of sodium ion transmembrane transporter activity	4/900	16/17943	0.00705128875430314	0.0912388843426943	64152/64045/24782/116477	Chp1/Glrx/Slc9a1/Wnk1
GO:0035303	regulation of dephosphorylation	19/900	204/17943	0.00707191976997176	0.0912842718976258	24242/64152/25639/29424/24484/304286/24629/309513/24672/60660/140943/24924/140666/81762/25537/363229/499587/116477/56011	Calm1/Chp1/Fkbp1a/Htt/Igfbp3/Lmtk2/Pdgfrb/Ppp1r3c/Ppp2ca/Ppp2r2b/Ppp4r1/Ptn/Rcan2/Rock1/Rock2/Slc39a10/Slc7a14/Wnk1/Ywhab
GO:0046323	glucose import	10/900	81/17943	0.00714628270519882	0.0917559084599216	362461/362453/24316/25236/309957/314824/65248/117103/295347/308410	C2cd5/Crebl2/Drd1/Gpc3/Mef2a/Osbpl8/Prkaa1/Rab8a/Rap1a/Rtn2
GO:0046785	microtubule polymerization	10/900	81/17943	0.00714628270519882	0.0917559084599216	296580/289400/114514/65201/29167/84488/260321/29456/29431/29219	Camsap1/Camsap2/Clasp2/Clip1/Dctn1/Fgf13/Fkbp4/Map1b/Pak1/Snca
GO:0051261	protein depolymerization	13/900	120/17943	0.00718093972782347	0.0917559084599216	25230/296580/289400/691149/493810/366624/114514/313409/84488/25152/29456/315655/25566	Add3/Camsap1/Camsap2/Capza1/Capza2/Cfl2/Clasp2/Dnajc6/Fgf13/Map1a/Map1b/Rdx/Tmod1
GO:0003176	aortic valve development	5/900	25/17943	0.00721315465561944	0.0917559084599216	84409/81762/25537/140586/156767	Robo2/Rock1/Rock2/Sox9/Tnfrsf1b
GO:0036010	protein localization to endosome	5/900	25/17943	0.00721315465561944	0.0917559084599216	361601/498089/315655/25537/25479	Abhd17c/Dtx3l/Rdx/Rock2/Vps35
GO:0060148	positive regulation of posttranscriptional gene silencing	5/900	25/17943	0.00721315465561944	0.0917559084599216	85265/287765/24948/316101/306886	Ajuba/Ddx5/Fmr1/Limd1/Ripk1
GO:0017156	calcium ion regulated exocytosis	18/900	190/17943	0.00725774713486369	0.0917559084599216	116600/24242/64152/25102/24316/24948/65153/81531/295347/84556/25012/29219/60466/25558/117559/64440/25624/114850	Cacnb2/Calm1/Chp1/Chrna5/Drd1/Fmr1/Ncs1/Pfn2/Rap1a/Rims1/Snap25/Snca/Stx7/Stxbp1/Sv2a/Syt4/Vamp1/Wnt7a
GO:0031338	regulation of vesicle fusion	6/900	35/17943	0.00729778750459702	0.0917559084599216	362461/84556/25558/64440/25624/306991	C2cd5/Rims1/Stxbp1/Syt4/Vamp1/Vps41
GO:0034243	regulation of transcription elongation from RNA polymerase II promoter	6/900	35/17943	0.00729778750459702	0.0917559084599216	362844/362962/79128/117280/361531/291259	Brd4/Cbx7/Dab2/Hnrnpu/Paf1/Zmynd11
GO:0060071	Wnt signaling pathway, planar cell polarity pathway	6/900	35/17943	0.00729778750459702	0.0917559084599216	282836/79128/25236/298555/114850/303586	Cthrc1/Dab2/Gpc3/Grhl3/Wnt7a/Wnt9b
GO:0090504	epiboly	6/900	35/17943	0.00729778750459702	0.0917559084599216	85265/306400/114514/54320/306873/114850	Ajuba/Arhgap35/Clasp2/Pdpn/Rreb1/Wnt7a
GO:0006835	dicarboxylic acid transport	11/900	94/17943	0.00733996249030632	0.0918729496971266	293551/24410/24414/29424/29216/24413/25054/29431/29219/25558/64440	Arl6ip1/Grin2b/Grm1/Htt/Lrp2/Nr3c1/Ntrk2/Pak1/Snca/Stxbp1/Syt4
GO:1904888	cranial skeletal system development	9/900	69/17943	0.00734156379121665	0.0918729496971266	294074/25022/314374/81707/65205/367242/316013/246334/303586	Cep55/Fgfr2/Foxn3/Mmp14/Mmp16/Rab23/Setd2/Tp63/Wnt9b
GO:0018108	peptidyl-tyrosine phosphorylation	30/900	373/17943	0.00753131566779617	0.0940268005269822	365948/367786/29184/365395/311163/685781/305604/84050/316539/79208/24338/25022/79209/293546/297893/24483/444986/25205/60663/24511/304286/83469/81515/81737/25054/24629/302495/170908/25232/305454	Bank1/Bmx/Cd36/Clcf1/Ctnnd1/Ddr2/Efemp1/Enpp2/Epha4/Epha5/Ephb1/Fgfr2/Frk/Gprc5b/Hdac1/Igf2/Il22ra2/Il6st/Insrr/Itgb1/Lmtk2/Lrp4/Lyn/Ntf3/Ntrk2/Pdgfrb/Rap2c/Tesk2/Tyro3/Zfyve28
GO:0032890	regulation of organic acid transport	10/900	82/17943	0.00778350028215161	0.096722237771912	113976/293551/24410/24414/24413/29480/29219/25558/117559/64440	Acsl4/Arl6ip1/Grin2b/Grm1/Nr3c1/Rgs4/Snca/Stxbp1/Sv2a/Syt4
GO:0033143	regulation of intracellular steroid hormone receptor signaling pathway	10/900	82/17943	0.00778350028215161	0.096722237771912	79128/287765/297893/24413/25054/29431/304271/294790/246334/25573	Dab2/Ddx5/Hdac1/Nr3c1/Ntrk2/Pak1/Rnf6/Skp2/Tp63/Ube2i
GO:0032956	regulation of actin cytoskeleton organization	28/900	343/17943	0.00793245734692779	0.0979193949191381	81732/25230/306400/360854/117028/691149/493810/303653/366624/114514/54245/79208/298555/300955/81737/641555/29431/29433/24629/81531/305066/315655/29480/81762/25537/296789/305675/25566	Actr3/Add3/Arhgap35/Arpc5/Bin1/Capza1/Capza2/Cdc42ep4/Cfl2/Clasp2/Crk/Epha5/Grhl3/Nck1/Ntf3/Odam/Pak1/Pak3/Pdgfrb/Pfn2/Prox1/Rdx/Rgs4/Rock1/Rock2/Sema3e/Synpo2l/Tmod1
GO:0021954	central nervous system neuron development	11/900	95/17943	0.00793613864552592	0.0979193949191381	25367/306400/29619/54245/84394/24316/316539/24338/25022/25054/84409	Adarb1/Arhgap35/Btg2/Crk/Dcx/Drd1/Epha4/Ephb1/Fgfr2/Ntrk2/Robo2
GO:0030004	cellular monovalent inorganic cation homeostasis	11/900	95/17943	0.00793613864552592	0.0979193949191381	286758/24211/117517/64152/306128/29411/252916/29448/24782/192215/364137	Aqp11/Atp1a1/C7/Chp1/Cln5/Ppt1/Rab38/Rab7a/Slc9a1/Slc9a5/Tmem165
GO:0030178	negative regulation of Wnt signaling pathway	15/900	149/17943	0.00795331044831867	0.0979193949191381	282836/503000/311163/79128/25236/297893/305922/316101/83469/361726/89803/140586/311622/315870/25565	Cthrc1/Ctnnbip1/Ctnnd1/Dab2/Gpc3/Hdac1/Lats2/Limd1/Lrp4/Sdhaf2/Sfrp4/Sox9/Stk4/Tbx18/Tle4
GO:0031122	cytoplasmic microtubule organization	8/900	58/17943	0.00804500105283364	0.0985530675478925	296580/289400/64152/56725/29167/295649/306548/59299	Camsap1/Camsap2/Chp1/Cript/Dctn1/Fign/Hook3/Trdn
GO:0046834	lipid phosphorylation	8/900	58/17943	0.00804500105283364	0.0985530675478925	300129/316415/312952/316376/50560/361632/170911/362768	Cerk/Fam126b/Impad1/Inpp1/Ip6k1/Pik3c2a/Pik3ca/Ttc7b
GO:0051145	smooth muscle cell differentiation	9/900	70/17943	0.00806023962687697	0.0985530675478925	25022/302415/364786/84410/361400/81737/140586/315870/287129	Fgfr2/Foxo4/Itga8/Klf5/Nfatc3/Ntf3/Sox9/Tbx18/Tmem204
GO:0007030	Golgi organization	13/900	122/17943	0.00822161570920974	0.100067199419628	307178/289400/114514/54241/310669/29424/365793/89868/362283/60562/619346/290746/312965	Arhgap21/Camsap2/Clasp2/Cltc/Golph3l/Htt/Rab33b/Sec16b/Stx16/Stx6/Surf4/Trappc11/Ubxn2b
GO:0060349	bone morphogenesis	13/900	122/17943	0.00822161570920974	0.100067199419628	25586/312495/313689/25022/314374/312952/81707/65205/114593/367242/685072/89803/140586	Alpl/Cyp26b1/Dhrs3/Fgfr2/Foxn3/Impad1/Mmp14/Mmp16/Nppc/Rab23/Rarg/Sfrp4/Sox9
GO:0018212	peptidyl-tyrosine modification	30/900	376/17943	0.0083916297299727	0.101701715762082	365948/367786/29184/365395/311163/685781/305604/84050/316539/79208/24338/25022/79209/293546/297893/24483/444986/25205/60663/24511/304286/83469/81515/81737/25054/24629/302495/170908/25232/305454	Bank1/Bmx/Cd36/Clcf1/Ctnnd1/Ddr2/Efemp1/Enpp2/Epha4/Epha5/Ephb1/Fgfr2/Frk/Gprc5b/Hdac1/Igf2/Il22ra2/Il6st/Insrr/Itgb1/Lmtk2/Lrp4/Lyn/Ntf3/Ntrk2/Pdgfrb/Rap2c/Tesk2/Tyro3/Zfyve28
GO:0050685	positive regulation of mRNA processing	6/900	36/17943	0.00839406395335133	0.101701715762082	25367/310461/81738/361531/500116/117259	Adarb1/Dhx36/Nup98/Paf1/Tra2a/Tra2b
GO:0008089	anterograde axonal transport	7/900	47/17943	0.00849594956904038	0.102702737307379	171126/302290/500282/24948/29430/25152/171086	Ap3m1/Ap3s1/Arl8b/Fmr1/Hap1/Map1a/Trak2
GO:0061436	establishment of skin barrier	5/900	26/17943	0.00856891084701263	0.102884828210415	287454/312495/307855/298555/246334	Alox12/Cyp26b1/Fa2h/Grhl3/Tp63
GO:0071711	basement membrane organization	5/900	26/17943	0.00856891084701263	0.102884828210415	114514/290905/114489/499156/24511	Clasp2/Col4a1/Dag1/Gas2/Itgb1
GO:0090114	COPII-coated vesicle budding	5/900	26/17943	0.00856891084701263	0.102884828210415	301555/89868/287275/360709/58857	Cul3/Sec16b/Sec24a/Tfg/Vapa
GO:0008361	regulation of cell size	20/900	223/17943	0.00872423393567465	0.104300359371115	81732/25293/114514/65160/84394/84488/25183/60449/29456/25503/26295/29431/315655/304271/296787/246262/296789/363013/303206/24882	Actr3/Aqp4/Clasp2/Clns1a/Dcx/Fgf13/Gdi1/Gnb3/Map1b/Ocm2/Ogt/Pak1/Rdx/Rnf6/Sema3c/Sema3d/Sema3e/Tmem123/Ulk2/Wnt3
GO:0032970	regulation of actin filament-based process	31/900	393/17943	0.00872978557224284	0.104300359371115	81732/25230/306400/360854/24211/117028/691149/493810/303653/366624/114514/54245/79208/84488/298555/300955/81737/641555/29431/29433/24629/54320/81531/305066/315655/29480/81762/25537/296789/305675/25566	Actr3/Add3/Arhgap35/Arpc5/Atp1a1/Bin1/Capza1/Capza2/Cdc42ep4/Cfl2/Clasp2/Crk/Epha5/Fgf13/Grhl3/Nck1/Ntf3/Odam/Pak1/Pak3/Pdgfrb/Pdpn/Pfn2/Prox1/Rdx/Rgs4/Rock1/Rock2/Sema3e/Synpo2l/Tmod1
GO:1901617	organic hydroxy compound biosynthetic process	21/900	238/17943	0.00875069910063448	0.104300359371115	192242/287454/84431/114104/365345/79128/25315/29580/29244/29637/29424/312952/50560/171458/308451/65248/78975/305066/29219/89821/25479	Akr1d1/Alox12/Asah1/Asah2/Cyb5r2/Dab2/Ephx1/Fdft1/Gch1/Hmgcs1/Htt/Impad1/Ip6k1/Ipmk/Itpkc/Prkaa1/Prkaa2/Prox1/Snca/Trpc1/Vps35
GO:0021766	hippocampus development	13/900	123/17943	0.0087846297800845	0.104300359371115	29619/25402/54245/84394/24316/79208/84488/24410/297893/117282/305066/305268/363445	Btg2/Casp3/Crk/Dcx/Drd1/Epha5/Fgf13/Grin2b/Hdac1/Hnrnpk/Prox1/Uba6/Usp9x
GO:0048709	oligodendrocyte differentiation	13/900	123/17943	0.0087846297800845	0.104300359371115	79251/114489/84050/307855/59075/297893/81515/293736/25054/24924/140586/689890/156767	Aspa/Dag1/Enpp2/Fa2h/Grk5/Hdac1/Lyn/Myrf/Ntrk2/Ptn/Sox9/Srsf1/Tnfrsf1b
GO:0046324	regulation of glucose import	9/900	71/17943	0.00883119772449658	0.104620255709536	362461/362453/25236/309957/314824/65248/117103/295347/308410	C2cd5/Crebl2/Gpc3/Mef2a/Osbpl8/Prkaa1/Rab8a/Rap1a/Rtn2
GO:0098930	axonal transport	8/900	59/17943	0.00890890043003042	0.105306758741668	171126/302290/500282/29138/24948/29430/25152/171086	Ap3m1/Ap3s1/Arl8b/Bsn/Fmr1/Hap1/Map1a/Trak2
GO:0051098	regulation of binding	32/900	410/17943	0.00904257323352522	0.106650349353812	81732/362844/24242/29184/306128/54245/282836/503000/79128/680594/498089/497778/316539/25639/24948/117282/291100/362317/170577/64709/289233/50692/24672/81762/362489/360600/289257/311622/114521/290794/303285/293294	Actr3/Brd4/Calm1/Cd36/Cln5/Crk/Cthrc1/Ctnnbip1/Dab2/Dph3/Dtx3l/Dut/Epha4/Fkbp1a/Fmr1/Hnrnpk/Irf4/Krit1/Mark3/Nucks1/Pex19/Plaur/Ppp2ca/Rock1/Runx1t1/Spag9/Spta1/Stk4/Tdg/Tnks/Traf4/Trim6
GO:0030902	hindbrain development	19/900	209/17943	0.00907181399550643	0.106655314271846	24183/54245/64624/24399/252939/29430/117282/24511/304495/60391/29431/289392/305066/310820/24924/116665/307724/363445/114850	Ak1/Crk/Cul5/Glud1/Gpr37l1/Hap1/Hnrnpk/Itgb1/Kdm2b/Nrxn1/Pak1/Plxna2/Prox1/Ptbp2/Ptn/Rere/Rpgrip1l/Usp9x/Wnt7a
GO:0001657	ureteric bud development	12/900	110/17943	0.0090830074431473	0.106655314271846	83839/503000/25022/25236/497985/292155/305012/286994/498328/84409/140586/303586	Calb1/Ctnnbip1/Fgfr2/Gpc3/Hoxb7/Hs2st1/Kif26b/Lgr4/Pkd2/Robo2/Sox9/Wnt9b
GO:0015931	nucleobase-containing compound transport	17/900	180/17943	0.00917901640318011	0.106950885273856	690585/24948/362152/117280/29424/81738/315352/286917/315170/306886/316013/252855/288109/300083/501103/313308/314879	Alyref/Fmr1/Hnrnpa3/Hnrnpu/Htt/Nup98/Nxt2/Phax/Poldip3/Ripk1/Setd2/Sfpq/Sidt1/Slc25a17/Slc35b2/Thoc2/Xpot
GO:1903034	regulation of response to wounding	17/900	180/17943	0.00917901640318011	0.106950885273856	287454/24770/29184/114514/54245/316539/81515/25503/54320/24924/171162/306873/303311/25651/362264/315388/64060	Alox12/Ccl2/Cd36/Clasp2/Crk/Epha4/Lyn/Ocm2/Pdpn/Ptn/Reg3a/Rreb1/Rtn4rl1/Selp/Srsf6/Tmprss6/Vps33b
GO:0072078	nephron tubule morphogenesis	10/900	84/17943	0.00918842720979668	0.106950885273856	503000/25236/497985/292155/306657/305012/286994/498328/140586/303586	Ctnnbip1/Gpc3/Hoxb7/Hs2st1/Irx2/Kif26b/Lgr4/Pkd2/Sox9/Wnt9b
GO:1904427	positive regulation of calcium ion transmembrane transport	10/900	84/17943	0.00918842720979668	0.106950885273856	116600/24242/24316/29430/29424/498328/24782/29219/59299/89821	Cacnb2/Calm1/Drd1/Hap1/Htt/Pkd2/Slc9a1/Snca/Trdn/Trpc1
GO:0048738	cardiac muscle tissue development	22/900	255/17943	0.00952407239825103	0.110616187265961	365601/289144/89843/25022/25639/314850/117280/24511/29216/309957/24413/29431/24629/305066/29480/306886/299116/24782/114901/315870/311098/314930	Atg5/Cacybp/Cxadr/Fgfr2/Fkbp1a/Frs2/Hnrnpu/Itgb1/Lrp2/Mef2a/Nr3c1/Pak1/Pdgfrb/Prox1/Rgs4/Ripk1/Sav1/Slc9a1/Sorbs2/Tbx18/Xirp2/Zfpm2
GO:0031114	regulation of microtubule depolymerization	6/900	37/17943	0.00960360040065101	0.110815570856863	296580/289400/114514/84488/25152/29456	Camsap1/Camsap2/Clasp2/Fgf13/Map1a/Map1b
GO:0061462	protein localization to lysosome	6/900	37/17943	0.00960360040065101	0.110815570856863	619385/29448/25537/64634/64088/499508	Ncoa4/Rab7a/Rock2/Sh3bp4/Snx16/Zfyve16
GO:0090175	regulation of establishment of planar polarity	6/900	37/17943	0.00960360040065101	0.110815570856863	282836/79128/25236/298555/114850/303586	Cthrc1/Dab2/Gpc3/Grhl3/Wnt7a/Wnt9b
GO:0001701	in utero embryonic development	37/900	493/17943	0.0096530479134672	0.111145568956142	313876/300811/362844/301555/79128/498003/25022/24410/363519/24483/24511/116478/25626/305922/29150/312849/85482/291660/24629/498328/312563/362182/307724/304714/316013/84486/24790/689890/311622/303599/313308/295061/81816/363445/303586/293960/314930	Birc6/Bnip2/Brd4/Cul3/Dab2/Dusp3/Fgfr2/Grin2b/Hcfc1/Igf2/Itgb1/Kidins220/Krt8/Lats2/Matr3/Med21/Nbn/Ndufa2/Pdgfrb/Pkd2/Prickle2/Rcn1/Rpgrip1l/Rrn3/Setd2/Sf3b1/Sp1/Srsf1/Stk4/Tanc2/Thoc2/Tm4sf1/Ube2b/Usp9x/Wnt9b/Zfand5/Zfpm2
GO:0072163	mesonephric epithelium development	12/900	111/17943	0.00973404741746232	0.111596143618262	83839/503000/25022/25236/497985/292155/305012/286994/498328/84409/140586/303586	Calb1/Ctnnbip1/Fgfr2/Gpc3/Hoxb7/Hs2st1/Kif26b/Lgr4/Pkd2/Robo2/Sox9/Wnt9b
GO:0072164	mesonephric tubule development	12/900	111/17943	0.00973404741746232	0.111596143618262	83839/503000/25022/25236/497985/292155/305012/286994/498328/84409/140586/303586	Calb1/Ctnnbip1/Fgfr2/Gpc3/Hoxb7/Hs2st1/Kif26b/Lgr4/Pkd2/Robo2/Sox9/Wnt9b
GO:0002011	morphogenesis of an epithelial sheet	8/900	60/17943	0.00984020485644328	0.11209002583269	85265/306400/309361/114514/114489/54320/306873/114850	Ajuba/Arhgap35/Chuk/Clasp2/Dag1/Pdpn/Rreb1/Wnt7a
GO:0034121	regulation of toll-like receptor signaling pathway	8/900	60/17943	0.00984020485644328	0.11209002583269	29184/291100/286994/81515/192256/65190/25232/114590	Cd36/Irf4/Lgr4/Lyn/Pja2/Rsad2/Tyro3/Ubqln1
GO:0035272	exocrine system development	8/900	60/17943	0.00984020485644328	0.11209002583269	311163/114489/500409/25022/24483/296787/140586/304741	Ctnnd1/Dag1/Esrp1/Fgfr2/Igf2/Sema3c/Sox9/Tfcp2l1
GO:0072088	nephron epithelium morphogenesis	10/900	85/17943	0.00995976444632779	0.112957657311599	503000/25236/497985/292155/306657/305012/286994/498328/140586/303586	Ctnnbip1/Gpc3/Hoxb7/Hs2st1/Irx2/Kif26b/Lgr4/Pkd2/Sox9/Wnt9b
GO:0051099	positive regulation of binding	19/900	211/17943	0.00998927387799076	0.112957657311599	81732/362844/24242/306128/282836/680594/498089/316539/25639/24948/291100/362317/170577/50692/24672/289257/311622/303285/293294	Actr3/Brd4/Calm1/Cln5/Cthrc1/Dph3/Dtx3l/Epha4/Fkbp1a/Fmr1/Irf4/Krit1/Mark3/Plaur/Ppp2ca/Spta1/Stk4/Traf4/Trim6
GO:0055001	muscle cell development	19/900	211/17943	0.00998927387799076	0.112957657311599	365601/117028/366624/89843/117280/29546/24511/25626/309957/299766/361400/24413/29431/24629/305066/29480/114901/305675/25566	Atg5/Bin1/Cfl2/Cxadr/Hnrnpu/Homer1/Itgb1/Krt8/Mef2a/Myf5/Nfatc3/Nr3c1/Pak1/Pdgfrb/Prox1/Rgs4/Sorbs2/Synpo2l/Tmod1
GO:0044070	regulation of anion transport	13/900	125/17943	0.010001128165649	0.112957657311599	113976/362013/293551/24410/24414/24413/29480/306886/89803/29219/25558/117559/64440	Acsl4/Ahcyl1/Arl6ip1/Grin2b/Grm1/Nr3c1/Rgs4/Ripk1/Sfrp4/Snca/Stxbp1/Sv2a/Syt4
GO:1904292	regulation of ERAD pathway	5/900	27/17943	0.0100911313109125	0.113260292979859	297504/294331/114590/317396/310306	Edem1/Ube2g2/Ubqln1/Ubqln2/Usp13
GO:1904861	excitatory synapse assembly	5/900	27/17943	0.0100911313109125	0.113260292979859	56064/266777/60391/171093/114850	Nptn/Nptx1/Nrxn1/Shank2/Wnt7a
GO:0048706	embryonic skeletal system development	14/900	139/17943	0.0100916599447445	0.113260292979859	29263/25401/315615/25022/497985/24459/315341/288151/81707/65205/299766/316013/24790/303586	Acvr2a/Alx1/Dscaml1/Fgfr2/Hoxb7/Hoxc4/Hoxc5/Hoxd1/Mmp14/Mmp16/Myf5/Setd2/Sp1/Wnt9b
GO:0001822	kidney development	27/900	334/17943	0.0101850355496526	0.113871153185777	365872/286758/83839/503000/311163/312495/316539/25022/25236/117282/497985/79242/292155/300062/306657/364786/305012/286994/83469/24629/498328/305066/84409/307724/140586/363071/303586	Aph1a/Aqp11/Calb1/Ctnnbip1/Ctnnd1/Cyp26b1/Epha4/Fgfr2/Gpc3/Hnrnpk/Hoxb7/Hpgd/Hs2st1/Ift27/Irx2/Itga8/Kif26b/Lgr4/Lrp4/Pdgfrb/Pkd2/Prox1/Robo2/Rpgrip1l/Sox9/Stra6/Wnt9b
GO:0035051	cardiocyte differentiation	17/900	182/17943	0.0101888088669322	0.113871153185777	365601/289144/89843/310461/314850/117280/24511/84410/309957/24413/29431/24629/305066/29480/296787/24782/114901	Atg5/Cacybp/Cxadr/Dhx36/Frs2/Hnrnpu/Itgb1/Klf5/Mef2a/Nr3c1/Pak1/Pdgfrb/Prox1/Rgs4/Sema3c/Slc9a1/Sorbs2
GO:0045165	cell fate commitment	23/900	272/17943	0.0102494408351159	0.114309140359838	25389/25402/312495/500409/84488/25022/290652/291100/24511/305922/362051/25094/288821/81737/361531/54320/312563/305066/140586/304935/24882/114850/303586	Atf3/Casp3/Cyp26b1/Esrp1/Fgf13/Fgfr2/Fkbp8/Irf4/Itgb1/Lats2/Lmo4/Mitf/Neurod4/Ntf3/Paf1/Pdpn/Prickle2/Prox1/Sox9/Tbx19/Wnt3/Wnt7a/Wnt9b
GO:0001738	morphogenesis of a polarized epithelium	9/900	73/17943	0.0105391683171557	0.117295002711393	282836/311163/79128/25236/298555/307724/246334/114850/303586	Cthrc1/Ctnnd1/Dab2/Gpc3/Grhl3/Rpgrip1l/Tp63/Wnt7a/Wnt9b
GO:0016574	histone ubiquitination	7/900	49/17943	0.0106465669485194	0.117752797515678	498089/304495/361531/305624/309457/316575/81816	Dtx3l/Kdm2b/Paf1/Pcgf3/Pcgf6/Trip12/Ube2b
GO:0033173	calcineurin-NFAT signaling cascade	7/900	49/17943	0.0106465669485194	0.117752797515678	290614/64152/307820/361400/29748/140666/24782	Cherp/Chp1/Nfat5/Nfatc3/Ppp3r1/Rcan2/Slc9a1
GO:0099084	postsynaptic specialization organization	7/900	49/17943	0.0106465669485194	0.117752797515678	66013/363058/56725/266777/60391/171093/192117	Arhgef9/Cadm1/Cript/Nptx1/Nrxn1/Shank2/Syngap1
GO:1903533	regulation of protein targeting	8/900	61/17943	0.0108419231643871	0.119344686762702	81732/362461/24770/64152/25183/26295/29431/65248	Actr3/C2cd5/Ccl2/Chp1/Gdi1/Ogt/Pak1/Prkaa1
GO:0050773	regulation of dendrite development	18/900	198/17943	0.0108972484885178	0.119344686762702	81732/307124/289400/65201/54245/310461/316539/24948/117282/266711/58840/24413/25054/29433/24924/25615/171093/287110	Actr3/Camk1d/Camsap2/Clip1/Crk/Dhx36/Epha4/Fmr1/Hnrnpk/Lzts1/Mapk6/Nr3c1/Ntrk2/Pak3/Ptn/Sdc2/Shank2/Tbc1d24
GO:0055002	striated muscle cell development	18/900	198/17943	0.0108972484885178	0.119344686762702	365601/366624/89843/117280/29546/24511/25626/309957/299766/361400/24413/29431/24629/305066/29480/114901/305675/25566	Atg5/Cfl2/Cxadr/Hnrnpu/Homer1/Itgb1/Krt8/Mef2a/Myf5/Nfatc3/Nr3c1/Pak1/Pdgfrb/Prox1/Rgs4/Sorbs2/Synpo2l/Tmod1
GO:0006903	vesicle targeting	6/900	38/17943	0.0109323021269126	0.119344686762702	362162/114514/301555/689997/89868/360709	Arfgap2/Clasp2/Cul3/Fam91a1/Sec16b/Tfg
GO:0006349	regulation of gene expression by genetic imprinting	4/900	18/17943	0.0109472053699045	0.119344686762702	83726/306819/305624/309457	Ctcf/Kdm1b/Pcgf3/Pcgf6
GO:0034312	diol biosynthetic process	4/900	18/17943	0.0109472053699045	0.119344686762702	84431/114104/25315/29244	Asah1/Asah2/Ephx1/Gch1
GO:0048711	positive regulation of astrocyte differentiation	4/900	18/17943	0.0109472053699045	0.119344686762702	81732/117028/365395/25205	Actr3/Bin1/Clcf1/Il6st
GO:0051494	negative regulation of cytoskeleton organization	15/900	155/17943	0.0112443465727174	0.122084748633719	25230/296580/289400/691149/493810/114514/84488/260321/25152/29456/314859/81531/315655/29219/25566	Add3/Camsap1/Camsap2/Capza1/Capza2/Clasp2/Fgf13/Fkbp4/Map1a/Map1b/Mdm1/Pfn2/Rdx/Snca/Tmod1
GO:0060078	regulation of postsynaptic membrane potential	15/900	155/17943	0.0112443465727174	0.122084748633719	25102/29707/24922/29694/24410/24414/303926/307206/60391/29480/84556/171093/29219/287110/114850	Chrna5/Gabra5/Gabrb3/Gabrr1/Grin2b/Grm1/Igsf11/Neto1/Nrxn1/Rgs4/Rims1/Shank2/Snca/Tbc1d24/Wnt7a
GO:0060675	ureteric bud morphogenesis	9/900	74/17943	0.0114807913922634	0.123181022959385	503000/25236/497985/292155/305012/286994/498328/140586/303586	Ctnnbip1/Gpc3/Hoxb7/Hs2st1/Kif26b/Lgr4/Pkd2/Sox9/Wnt9b
GO:0007028	cytoplasm organization	3/900	10/17943	0.0115763820113772	0.123181022959385	312777/304714/304741	Etv6/Rrn3/Tfcp2l1
GO:0016559	peroxisome fission	3/900	10/17943	0.0115763820113772	0.123181022959385	85249/289233/89868	Pex11a/Pex19/Sec16b
GO:0048207	vesicle targeting, rough ER to cis-Golgi	3/900	10/17943	0.0115763820113772	0.123181022959385	301555/89868/360709	Cul3/Sec16b/Tfg
GO:0048208	COPII vesicle coating	3/900	10/17943	0.0115763820113772	0.123181022959385	301555/89868/360709	Cul3/Sec16b/Tfg
GO:0061476	response to anticoagulant	3/900	10/17943	0.0115763820113772	0.123181022959385	81732/300027/140586	Actr3/Gpihbp1/Sox9
GO:0072177	mesonephric duct development	3/900	10/17943	0.0115763820113772	0.123181022959385	25236/498328/303586	Gpc3/Pkd2/Wnt9b
GO:0098598	learned vocalization behavior or vocal learning	3/900	10/17943	0.0115763820113772	0.123181022959385	29424/60391/363071	Htt/Nrxn1/Stra6
GO:0099004	calmodulin dependent kinase signaling pathway	3/900	10/17943	0.0115763820113772	0.123181022959385	83506/29424/65248	Camkk2/Htt/Prkaa1
GO:2000392	regulation of lamellipodium morphogenesis	3/900	10/17943	0.0115763820113772	0.123181022959385	84050/54320/306873	Enpp2/Pdpn/Rreb1
GO:0016569	covalent chromatin modification	36/900	483/17943	0.0116984795563071	0.124232259989389	365601/362844/83726/24316/498089/304786/24948/363519/297893/24483/291100/303470/306819/304495/288108/26295/361531/305624/309457/306814/317425/65248/78975/304794/316164/316013/297514/252855/312398/29219/682902/294018/302711/316575/81816/316211	Atg5/Brd4/Ctcf/Drd1/Dtx3l/Elk4/Fmr1/Hcfc1/Hdac1/Igf2/Irf4/Kat7/Kdm1b/Kdm2b/Naa50/Ogt/Paf1/Pcgf3/Pcgf6/Phf2/Phf8/Prkaa1/Prkaa2/Rbbp5/Satb1/Setd2/Setd5/Sfpq/Smarcad1/Snca/Taf12/Taf5/Tbl1x/Trip12/Ube2b/Usp49
GO:0003148	outflow tract septum morphogenesis	5/900	28/17943	0.0117888178382164	0.124287753460494	25022/29216/84409/296787/314930	Fgfr2/Lrp2/Robo2/Sema3c/Zfpm2
GO:0034453	microtubule anchoring	5/900	28/17943	0.0117888178382164	0.124287753460494	306809/114514/114489/29167/306548	Bicd2/Clasp2/Dag1/Dctn1/Hook3
GO:0070076	histone lysine demethylation	5/900	28/17943	0.0117888178382164	0.124287753460494	306819/304495/306814/317425/81816	Kdm1b/Kdm2b/Phf2/Phf8/Ube2b
GO:0000186	activation of MAPKK activity	7/900	50/17943	0.0118586712128964	0.124287753460494	24414/309168/171492/313022/116596/29431/306886	Grm1/Map3k11/Map3k2/Map3k6/Map3k8/Pak1/Ripk1
GO:0006368	transcription elongation from RNA polymerase II promoter	7/900	50/17943	0.0118586712128964	0.124287753460494	362844/362962/79128/117280/361531/316013/291259	Brd4/Cbx7/Dab2/Hnrnpu/Paf1/Setd2/Zmynd11
GO:0032784	regulation of DNA-templated transcription, elongation	7/900	50/17943	0.0118586712128964	0.124287753460494	690585/362844/362962/79128/117280/361531/291259	Alyref/Brd4/Cbx7/Dab2/Hnrnpu/Paf1/Zmynd11
GO:0061351	neural precursor cell proliferation	17/900	185/17943	0.0118669042414916	0.124287753460494	29619/24338/84488/25022/314850/252939/306548/304495/29216/81515/288821/305066/310820/24924/116665/306562/114850	Btg2/Ephb1/Fgf13/Fgfr2/Frs2/Gpr37l1/Hook3/Kdm2b/Lrp2/Lyn/Neurod4/Prox1/Ptbp2/Ptn/Rere/Tacc1/Wnt7a
GO:1900006	positive regulation of dendrite development	12/900	114/17943	0.0119058863989631	0.124451530182103	81732/65201/310461/316539/24948/117282/58840/24413/29433/24924/171093/287110	Actr3/Clip1/Dhx36/Epha4/Fmr1/Hnrnpk/Mapk6/Nr3c1/Pak3/Ptn/Shank2/Tbc1d24
GO:0045732	positive regulation of protein catabolic process	19/900	215/17943	0.0120466421524434	0.125404870450479	368062/79128/297504/24948/25236/361749/29216/25502/29448/315655/313806/303614/140586/690244/156767/114590/317396/310306/25479	Ankib1/Dab2/Edem1/Fmr1/Gpc3/Il33/Lrp2/Oaz1/Rab7a/Rdx/Rnf19b/Smurf2/Sox9/Sumo2/Tnfrsf1b/Ubqln1/Ubqln2/Usp13/Vps35
GO:0045055	regulated exocytosis	23/900	276/17943	0.0120624611906179	0.125404870450479	287537/116600/24242/64152/25102/24316/24948/81515/65153/81531/299156/295347/84556/25012/29219/360725/60466/25558/117559/64440/25624/306991/114850	Abr/Cacnb2/Calm1/Chp1/Chrna5/Drd1/Fmr1/Lyn/Ncs1/Pfn2/Rab15/Rap1a/Rims1/Snap25/Snca/Snx4/Stx7/Stxbp1/Sv2a/Syt4/Vamp1/Vps41/Wnt7a
GO:0030177	positive regulation of Wnt signaling pathway	13/900	128/17943	0.0120676605779583	0.125404870450479	79128/310074/25022/25236/293546/286994/89803/302711/290794/81816/25479/116477/24882	Dab2/Depdc1b/Fgfr2/Gpc3/Gprc5b/Lgr4/Sfrp4/Tbl1x/Tnks/Ube2b/Vps35/Wnk1/Wnt3
GO:0001933	negative regulation of protein phosphorylation	32/900	419/17943	0.0121561779836081	0.126078958814426	25367/25389/25402/315447/64152/79128/114489/295690/24316/291978/498003/316131/25639/290652/24484/305922/361807/81515/300955/65153/81737/26295/266709/24672/24679/498171/89803/29219/81816/116477/305454/291259	Adarb1/Atf3/Casp3/Chordc1/Chp1/Dab2/Dag1/Dnajc10/Drd1/Dus2/Dusp3/Fem1a/Fkbp1a/Fkbp8/Igfbp3/Lats2/Lemd2/Lyn/Nck1/Ncs1/Ntf3/Ogt/Pkig/Ppp2ca/Prkar2b/Prkrip1/Sfrp4/Snca/Ube2b/Wnk1/Zfyve28/Zmynd11
GO:0048638	regulation of developmental growth	31/900	403/17943	0.0122236950324579	0.126533045083559	81732/114514/89843/84394/84488/25022/25183/117282/24483/305922/29456/114593/24413/25503/29431/312703/170911/305066/29480/84556/306886/304271/299116/296787/246262/296789/311622/64440/303206/24882/314930	Actr3/Clasp2/Cxadr/Dcx/Fgf13/Fgfr2/Gdi1/Hnrnpk/Igf2/Lats2/Map1b/Nppc/Nr3c1/Ocm2/Pak1/Pex5/Pik3ca/Prox1/Rgs4/Rims1/Ripk1/Rnf6/Sav1/Sema3c/Sema3d/Sema3e/Stk4/Syt4/Ulk2/Wnt3/Zfpm2
GO:0002224	toll-like receptor signaling pathway	11/900	101/17943	0.0123407446925967	0.127469850807388	83477/29184/291100/286994/81515/315994/192256/65190/362788/25232/114590	Bcl10/Cd36/Irf4/Lgr4/Lyn/Mapkapk3/Pja2/Rsad2/Traf3/Tyro3/Ubqln1
GO:0051968	positive regulation of synaptic transmission, glutamatergic	6/900	39/17943	0.0123859281032128	0.127469850807388	24770/24316/60391/25054/171093/25558	Ccl2/Drd1/Nrxn1/Ntrk2/Shank2/Stxbp1
GO:0060236	regulation of mitotic spindle organization	6/900	39/17943	0.0123859281032128	0.127469850807388	689364/361916/54241/29167/117280/313304	Chmp1b/Chmp4c/Cltc/Dctn1/Hnrnpu/Stag2
GO:0030641	regulation of cellular pH	9/900	75/17943	0.0124839073914622	0.127738407493062	286758/64152/306128/29411/252916/29448/24782/192215/364137	Aqp11/Chp1/Cln5/Ppt1/Rab38/Rab7a/Slc9a1/Slc9a5/Tmem165
GO:0046173	polyol biosynthetic process	9/900	75/17943	0.0124839073914622	0.127738407493062	84431/114104/25315/29244/312952/50560/171458/308451/29219	Asah1/Asah2/Ephx1/Gch1/Impad1/Ip6k1/Ipmk/Itpkc/Snca
GO:0072171	mesonephric tubule morphogenesis	9/900	75/17943	0.0124839073914622	0.127738407493062	503000/25236/497985/292155/305012/286994/498328/140586/303586	Ctnnbip1/Gpc3/Hoxb7/Hs2st1/Kif26b/Lgr4/Pkd2/Sox9/Wnt9b
GO:0072073	kidney epithelium development	15/900	157/17943	0.0125514746131446	0.128139599914698	286758/83839/503000/316539/25022/25236/497985/292155/306657/305012/286994/498328/84409/140586/303586	Aqp11/Calb1/Ctnnbip1/Epha4/Fgfr2/Gpc3/Hoxb7/Hs2st1/Irx2/Kif26b/Lgr4/Pkd2/Robo2/Sox9/Wnt9b
GO:0071277	cellular response to calcium ion	10/900	88/17943	0.0125711894120028	0.128139599914698	289144/309957/361400/60391/498328/24672/65248/78975/64440/116477	Cacybp/Mef2a/Nfatc3/Nrxn1/Pkd2/Ppp2ca/Prkaa1/Prkaa2/Syt4/Wnk1
GO:0032388	positive regulation of intracellular transport	19/900	216/17943	0.012610190017728	0.128291837756694	81732/362461/116600/24770/64152/79128/29167/297504/309523/25502/29431/65248/315655/84556/89868/360725/25558/117538/290280	Actr3/C2cd5/Cacnb2/Ccl2/Chp1/Dab2/Dctn1/Edem1/Kif20b/Oaz1/Pak1/Prkaa1/Rdx/Rims1/Sec16b/Snx4/Stxbp1/Wipf1/Xpo4
GO:0001823	mesonephros development	12/900	115/17943	0.0127068800454114	0.129029290518263	83839/503000/25022/25236/497985/292155/305012/286994/498328/84409/140586/303586	Calb1/Ctnnbip1/Fgfr2/Gpc3/Hoxb7/Hs2st1/Kif26b/Lgr4/Pkd2/Robo2/Sox9/Wnt9b
GO:0032147	activation of protein kinase activity	23/900	278/17943	0.0130608591563166	0.131560082849297	83506/54245/79128/314850/293546/24414/303200/309168/171492/313022/116596/81737/314824/29431/29433/65248/24684/306886/360600/29398/311622/303285/116477	Camkk2/Crk/Dab2/Frs2/Gprc5b/Grm1/Map2k3/Map3k11/Map3k2/Map3k6/Map3k8/Ntf3/Osbpl8/Pak1/Pak3/Prkaa1/Prlr/Ripk1/Spag9/Stk10/Stk4/Traf4/Wnk1
GO:0060999	positive regulation of dendritic spine development	8/900	63/17943	0.0130685483202347	0.131560082849297	81732/310461/24948/117282/58840/24413/29433/171093	Actr3/Dhx36/Fmr1/Hnrnpk/Mapk6/Nr3c1/Pak3/Shank2
GO:0010761	fibroblast migration	7/900	51/17943	0.0131673198778396	0.131560082849297	81732/83425/685781/29431/29433/301509/293960	Actr3/Akap12/Ddr2/Pak1/Pak3/Tns1/Zfand5
GO:0017145	stem cell division	7/900	51/17943	0.0131673198778396	0.131560082849297	301555/303828/84488/25022/24459/313308/114850	Cul3/Etv5/Fgf13/Fgfr2/Hoxc4/Thoc2/Wnt7a
GO:0061912	selective autophagy	7/900	51/17943	0.0131673198778396	0.131560082849297	365601/29424/116641/29448/299827/114590/304579	Atg5/Htt/Lgals8/Rab7a/Tbk1/Ubqln1/Usp30
GO:0050772	positive regulation of axonogenesis	11/900	102/17943	0.0132266322371816	0.131560082849297	84394/25183/29456/25054/25503/29431/289392/84409/306147/65178/24882	Dcx/Gdi1/Map1b/Ntrk2/Ocm2/Pak1/Plxna2/Robo2/Slitrk1/Snap91/Wnt3
GO:0006474	N-terminal protein amino acid acetylation	4/900	19/17943	0.0133262886397712	0.131560082849297	289482/310399/64472/288108	Naa11/Naa15/Naa35/Naa50
GO:0006622	protein targeting to lysosome	4/900	19/17943	0.0133262886397712	0.131560082849297	619385/29448/64088/499508	Ncoa4/Rab7a/Snx16/Zfyve16
GO:0018279	protein N-linked glycosylation via asparagine	4/900	19/17943	0.0133262886397712	0.131560082849297	94273/25596/294331/171129	Mgat2/Rpn1/Ube2g2/Uggt1
GO:0021535	cell migration in hindbrain	4/900	19/17943	0.0133262886397712	0.131560082849297	64624/24511/289392/116665	Cul5/Itgb1/Plxna2/Rere
GO:0035313	wound healing, spreading of epidermal cells	4/900	19/17943	0.0133262886397712	0.131560082849297	85265/114514/306873/114850	Ajuba/Clasp2/Rreb1/Wnt7a
GO:0048199	vesicle targeting, to, from or within Golgi	4/900	19/17943	0.0133262886397712	0.131560082849297	362162/301555/89868/360709	Arfgap2/Cul3/Sec16b/Tfg
GO:0070932	histone H3 deacetylation	4/900	19/17943	0.0133262886397712	0.131560082849297	304786/297893/252855/312398	Elk4/Hdac1/Sfpq/Smarcad1
GO:0090030	regulation of steroid hormone biosynthetic process	4/900	19/17943	0.0133262886397712	0.131560082849297	24211/79128/24483/24413	Atp1a1/Dab2/Igf2/Nr3c1
GO:1903909	regulation of receptor clustering	4/900	19/17943	0.0133262886397712	0.131560082849297	83469/24924/260323/114901	Lrp4/Ptn/Snx27/Sorbs2
GO:0010634	positive regulation of epithelial cell migration	14/900	144/17943	0.0135020512452079	0.132504460400093	287454/306260/114514/84050/24483/303200/679221/361632/305066/25537/306873/140586/24790/114850	Alox12/Capn7/Clasp2/Enpp2/Igf2/Map2k3/Mapre2/Pik3c2a/Prox1/Rock2/Rreb1/Sox9/Sp1/Wnt7a
GO:0019932	second-messenger-mediated signaling	34/900	455/17943	0.0135126146609001	0.132504460400093	24242/83506/29184/290614/64152/24316/79208/25639/25051/24410/59075/24414/29430/29424/365382/25679/308899/307820/361400/114593/25054/81744/498328/29748/65248/24679/140666/25651/24782/140586/291908/309139/59299/81816	Calm1/Camkk2/Cd36/Cherp/Chp1/Drd1/Epha5/Fkbp1a/Glp1r/Grin2b/Grk5/Grm1/Hap1/Htt/Inpp5a/Itpr3/Mrvi1/Nfat5/Nfatc3/Nppc/Ntrk2/Pde7a/Pkd2/Ppp3r1/Prkaa1/Prkar2b/Rcan2/Selp/Slc9a1/Sox9/Tox3/Tpcn2/Trdn/Ube2b
GO:0007044	cell-substrate junction assembly	10/900	89/17943	0.0135469005909096	0.132504460400093	85265/114514/366474/498003/84050/81707/64204/81762/170908/301509	Ajuba/Clasp2/Col16a1/Dusp3/Enpp2/Mmp14/Plec/Rock1/Tesk2/Tns1
GO:0042490	mechanoreceptor differentiation	10/900	89/17943	0.0135469005909096	0.132504460400093	94272/261738/282836/500409/29707/24922/300062/81737/25054/290467	Clic5/Clrn1/Cthrc1/Esrp1/Gabra5/Gabrb3/Ift27/Ntf3/Ntrk2/Slitrk6
GO:0051965	positive regulation of synapse assembly	9/900	76/17943	0.0135508047080024	0.132504460400093	81732/24338/500280/60391/25054/306147/302473/290467/114850	Actr3/Ephb1/Lrrn1/Nrxn1/Ntrk2/Slitrk1/Slitrk4/Slitrk6/Wnt7a
GO:0016577	histone demethylation	5/900	29/17943	0.0136705033239638	0.132504460400093	306819/304495/306814/317425/81816	Kdm1b/Kdm2b/Phf2/Phf8/Ube2b
GO:0051957	positive regulation of amino acid transport	5/900	29/17943	0.0136705033239638	0.132504460400093	293551/24410/24413/25558/64440	Arl6ip1/Grin2b/Nr3c1/Stxbp1/Syt4
GO:0072207	metanephric epithelium development	5/900	29/17943	0.0136705033239638	0.132504460400093	83839/286994/498328/140586/303586	Calb1/Lgr4/Pkd2/Sox9/Wnt9b
GO:0097242	amyloid-beta clearance	5/900	29/17943	0.0136705033239638	0.132504460400093	29184/54241/25700/83469/81762	Cd36/Cltc/Ide/Lrp4/Rock1
GO:1900273	positive regulation of long-term synaptic potentiation	5/900	29/17943	0.0136705033239638	0.132504460400093	24316/24410/117282/303926/56064	Drd1/Grin2b/Hnrnpk/Igsf11/Nptn
GO:1903320	regulation of protein modification by small protein conjugation or removal	20/900	233/17943	0.0136973313043033	0.132523544797171	498999/365601/83477/29138/64152/301555/360928/498089/310363/316131/25639/315689/26295/360550/300813/294790/690244/316575/25573/114590	Ahrr/Atg5/Bcl10/Bsn/Chp1/Cul3/Dcun1d4/Dtx3l/Fbxo4/Fem1a/Fkbp1a/Hmg20a/Ogt/Phf23/Rnf111/Skp2/Sumo2/Trip12/Ube2i/Ubqln1
GO:0035265	organ growth	19/900	218/17943	0.013799823646003	0.133273296842105	89843/685781/25022/305922/114593/24413/29431/24629/297804/24684/305066/685072/29480/306886/299116/114901/140586/311622/314930	Cxadr/Ddr2/Fgfr2/Lats2/Nppc/Nr3c1/Pak1/Pdgfrb/Plag1/Prlr/Prox1/Rarg/Rgs4/Ripk1/Sav1/Sorbs2/Sox9/Stk4/Zfpm2
GO:0048710	regulation of astrocyte differentiation	6/900	40/17943	0.0139700646359917	0.134430351217458	81732/117028/365395/316539/252939/25205	Actr3/Bin1/Clcf1/Epha4/Gpr37l1/Il6st
GO:1903053	regulation of extracellular matrix organization	6/900	40/17943	0.0139700646359917	0.134430351217458	114514/114489/685781/54320/140586/156767	Clasp2/Dag1/Ddr2/Pdpn/Sox9/Tnfrsf1b
GO:0031333	negative regulation of protein complex assembly	14/900	145/17943	0.0142799375247705	0.137104105597285	25230/691149/493810/503000/260321/362051/58923/312703/81531/315655/29219/25558/25566/25479	Add3/Capza1/Capza2/Ctnnbip1/Fkbp4/Lmo4/Mefv/Pex5/Pfn2/Rdx/Snca/Stxbp1/Tmod1/Vps35
GO:0045843	negative regulation of striated muscle tissue development	8/900	64/17943	0.0142993589780699	0.137104105597285	89843/24338/314850/24605/29431/29480/306886/299116	Cxadr/Ephb1/Frs2/Nras/Pak1/Rgs4/Ripk1/Sav1
GO:0043123	positive regulation of I-kappaB kinase/NF-kappaB signaling	13/900	131/17943	0.0144496278968451	0.138296169332282	85265/170699/83477/362844/29184/309361/310461/293546/170910/306886/308267/299827/25573	Ajuba/Atp2c1/Bcl10/Brd4/Cd36/Chuk/Dhx36/Gprc5b/Mtdh/Ripk1/Tab2/Tbk1/Ube2i
GO:0097720	calcineurin-mediated signaling	7/900	52/17943	0.0145764309037778	0.139259772666737	290614/64152/307820/361400/29748/140666/24782	Cherp/Chp1/Nfat5/Nfatc3/Ppp3r1/Rcan2/Slc9a1
GO:1903201	regulation of oxidative stress-induced cell death	9/900	77/17943	0.0146837554586999	0.139937645095429	27100/64045/252939/117520/84014/306886/252855/287110/114590	Gfer/Glrx/Gpr37l1/Oxr1/Ralbp1/Ripk1/Sfpq/Tbc1d24/Ubqln1
GO:0007626	locomotory behavior	21/900	250/17943	0.0146998839342412	0.139937645095429	83839/24316/316539/303828/295649/50664/293546/24414/29424/360904/117520/29411/312912/140666/25549/290467/25012/29219/25566/305268/25479	Calb1/Drd1/Epha4/Etv5/Fign/Gnao1/Gprc5b/Grm1/Htt/Idua/Oxr1/Ppt1/Prex2/Rcan2/Slc18a2/Slitrk6/Snap25/Snca/Tmod1/Uba6/Vps35
GO:0060402	calcium ion transport into cytosol	16/900	175/17943	0.0150074099014166	0.142356765452761	365601/24242/290614/24316/25639/25051/24410/29430/29424/25679/81515/498328/29219/309139/59299/89821	Atg5/Calm1/Cherp/Drd1/Fkbp1a/Glp1r/Grin2b/Hap1/Htt/Itpr3/Lyn/Pkd2/Snca/Tpcn2/Trdn/Trpc1
GO:2001257	regulation of cation channel activity	16/900	175/17943	0.0150074099014166	0.142356765452761	116600/24242/24770/25639/24948/29430/29546/29424/307206/60391/498328/83521/171093/260323/59299/114590	Cacnb2/Calm1/Ccl2/Fkbp1a/Fmr1/Hap1/Homer1/Htt/Neto1/Nrxn1/Pkd2/Rrad/Shank2/Snx27/Trdn/Ubqln1
GO:0007249	I-kappaB kinase/NF-kappaB signaling	18/900	205/17943	0.0151561143943458	0.143511981947172	85265/170699/83477/362844/29184/309361/310461/293546/297893/170910/306886/81762/25537/308267/299827/25573/293067/291259	Ajuba/Atp2c1/Bcl10/Brd4/Cd36/Chuk/Dhx36/Gprc5b/Hdac1/Mtdh/Ripk1/Rock1/Rock2/Tab2/Tbk1/Ube2i/Zfand6/Zmynd11
GO:0048593	camera-type eye morphogenesis	13/900	132/17943	0.0153186675645071	0.14364222953991	83839/24338/314850/365895/304495/305066/24924/140586/24790/363071/85425/306451/689704	Calb1/Ephb1/Frs2/Hipk1/Kdm2b/Prox1/Ptn/Sox9/Sp1/Stra6/Tdrd7/Tenm3/Vsx1
GO:0060900	embryonic camera-type eye formation	3/900	11/17943	0.0153315697383432	0.14364222953991	314850/305066/363071	Frs2/Prox1/Stra6
GO:0072173	metanephric tubule morphogenesis	3/900	11/17943	0.0153315697383432	0.14364222953991	286994/140586/303586	Lgr4/Sox9/Wnt9b
GO:0098722	asymmetric stem cell division	3/900	11/17943	0.0153315697383432	0.14364222953991	303828/84488/24459	Etv5/Fgf13/Hoxc4
GO:0098935	dendritic transport	3/900	11/17943	0.0153315697383432	0.14364222953991	117280/252855/171086	Hnrnpu/Sfpq/Trak2
GO:0099545	trans-synaptic signaling by trans-synaptic complex	3/900	11/17943	0.0153315697383432	0.14364222953991	363058/114489/56064	Cadm1/Dag1/Nptn
GO:0001952	regulation of cell-matrix adhesion	12/900	118/17943	0.0153584826182233	0.14364222953991	114492/29184/114514/366474/114489/685781/498003/84050/81707/299766/81762/296789	Ccl28/Cd36/Clasp2/Col16a1/Dag1/Ddr2/Dusp3/Enpp2/Mmp14/Myf5/Rock1/Sema3e
GO:0008015	blood circulation	36/900	493/17943	0.0156448111080559	0.14571590677365	287537/25230/83425/287454/306400/365601/24211/117028/116600/24242/29184/503000/89843/24316/29244/25051/50664/252939/29713/303200/309957/308899/114593/24413/310909/29480/81762/25537/114861/24782/25162/689890/25007/59299/378939/116477	Abr/Add3/Akap12/Alox12/Arhgap35/Atg5/Atp1a1/Bin1/Cacnb2/Calm1/Cd36/Ctnnbip1/Cxadr/Drd1/Gch1/Glp1r/Gnao1/Gpr37l1/Kcnj5/Map2k3/Mef2a/Mrvi1/Nppc/Nr3c1/Rap1gds1/Rgs4/Rock1/Rock2/Scpep1/Slc9a1/Sp4/Srsf1/Tacr2/Trdn/Uts2b/Wnk1
GO:0010827	regulation of glucose transmembrane transport	10/900	91/17943	0.0156671067751232	0.14571590677365	24183/362461/362453/25236/309957/314824/65248/117103/295347/308410	Ak1/C2cd5/Crebl2/Gpc3/Mef2a/Osbpl8/Prkaa1/Rab8a/Rap1a/Rtn2
GO:0060964	regulation of gene silencing by miRNA	6/900	41/17943	0.0156901005939581	0.14571590677365	85265/287765/363854/24948/316101/306886	Ajuba/Ddx5/Elavl1/Fmr1/Limd1/Ripk1
GO:0034110	regulation of homotypic cell-cell adhesion	5/900	30/17943	0.0157442060216887	0.14571590677365	287454/81515/54320/315655/64060	Alox12/Lyn/Pdpn/Rdx/Vps33b
GO:0099633	protein localization to postsynaptic specialization membrane	5/900	30/17943	0.0157442060216887	0.14571590677365	114489/317322/64845/266777/295347	Dag1/Gpc4/Gphn/Nptx1/Rap1a
GO:0099645	neurotransmitter receptor localization to postsynaptic specialization membrane	5/900	30/17943	0.0157442060216887	0.14571590677365	114489/317322/64845/266777/295347	Dag1/Gpc4/Gphn/Nptx1/Rap1a
GO:0048168	regulation of neuronal synaptic plasticity	9/900	78/17943	0.0158850102122582	0.146124177768819	24316/24410/307206/56064/117103/84556/29219/192117/64440	Drd1/Grin2b/Neto1/Nptn/Rab8a/Rims1/Snca/Syngap1/Syt4
GO:0051966	regulation of synaptic transmission, glutamatergic	9/900	78/17943	0.0158850102122582	0.146124177768819	309532/24770/24316/24414/29546/60391/25054/171093/25558	Atad1/Ccl2/Drd1/Grm1/Homer1/Nrxn1/Ntrk2/Shank2/Stxbp1
GO:1902904	negative regulation of supramolecular fiber organization	14/900	147/17943	0.0159388460132457	0.146124177768819	25230/296580/289400/691149/493810/114514/84488/260321/25152/29456/81531/315655/29219/25566	Add3/Camsap1/Camsap2/Capza1/Capza2/Clasp2/Fgf13/Fkbp4/Map1a/Map1b/Pfn2/Rdx/Snca/Tmod1
GO:0018196	peptidyl-asparagine modification	4/900	20/17943	0.016010223477372	0.146124177768819	94273/25596/294331/171129	Mgat2/Rpn1/Ube2g2/Uggt1
GO:0030540	female genitalia development	4/900	20/17943	0.016010223477372	0.146124177768819	29216/363071/246334/25232	Lrp2/Stra6/Tp63/Tyro3
GO:0032516	positive regulation of phosphoprotein phosphatase activity	4/900	20/17943	0.016010223477372	0.146124177768819	24242/24629/24672/363229	Calm1/Pdgfrb/Ppp2ca/Slc39a10
GO:0072079	nephron tubule formation	4/900	20/17943	0.016010223477372	0.146124177768819	292155/306657/140586/303586	Hs2st1/Irx2/Sox9/Wnt9b
GO:0072234	metanephric nephron tubule development	4/900	20/17943	0.016010223477372	0.146124177768819	83839/286994/498328/140586	Calb1/Lgr4/Pkd2/Sox9
GO:0050850	positive regulation of calcium-mediated signaling	7/900	53/17943	0.0160898316170131	0.146124177768819	24242/290614/29430/29424/498328/24782/59299	Calm1/Cherp/Hap1/Htt/Pkd2/Slc9a1/Trdn
GO:0051590	positive regulation of neurotransmitter transport	7/900	53/17943	0.0160898316170131	0.146124177768819	293551/116600/84556/29219/360725/25558/25007	Arl6ip1/Cacnb2/Rims1/Snca/Snx4/Stxbp1/Tacr2
GO:0061077	chaperone-mediated protein folding	7/900	53/17943	0.0160898316170131	0.146124177768819	299809/315447/25639/260321/291671/289233/311854	Cct2/Chordc1/Fkbp1a/Fkbp4/Hspa9/Pex19/Tor1b
GO:0048592	eye morphogenesis	16/900	177/17943	0.0165585244048788	0.150124989119743	83839/305604/24338/314850/365895/304495/25054/305066/24924/685072/140586/24790/363071/85425/306451/689704	Calb1/Efemp1/Ephb1/Frs2/Hipk1/Kdm2b/Ntrk2/Prox1/Ptn/Rarg/Sox9/Sp1/Stra6/Tdrd7/Tenm3/Vsx1
GO:0032355	response to estradiol	21/900	253/17943	0.0165991768307052	0.150238050398115	81732/24183/25293/25402/24770/29184/24316/24334/84050/25584/64045/79242/24483/24484/29456/304157/24629/24924/89803/25558/114850	Actr3/Ak1/Aqp4/Casp3/Ccl2/Cd36/Drd1/Eno2/Enpp2/F3/Glrx/Hpgd/Igf2/Igfbp3/Map1b/Nrip1/Pdgfrb/Ptn/Sfrp4/Stxbp1/Wnt7a
GO:0021549	cerebellum development	14/900	148/17943	0.0168217051192954	0.151480591200952	24183/54245/24399/29430/117282/60391/29431/305066/310820/24924/116665/307724/363445/114850	Ak1/Crk/Glud1/Hap1/Hnrnpk/Nrxn1/Pak1/Prox1/Ptbp2/Ptn/Rere/Rpgrip1l/Usp9x/Wnt7a
GO:0046165	alcohol biosynthetic process	14/900	148/17943	0.0168217051192954	0.151480591200952	84431/114104/79128/25315/29580/29244/29637/312952/50560/171458/308451/65248/78975/29219	Asah1/Asah2/Dab2/Ephx1/Fdft1/Gch1/Hmgcs1/Impad1/Ip6k1/Ipmk/Itpkc/Prkaa1/Prkaa2/Snca
GO:0055007	cardiac muscle cell differentiation	14/900	148/17943	0.0168217051192954	0.151480591200952	365601/289144/89843/314850/117280/24511/309957/24413/29431/24629/305066/29480/24782/114901	Atg5/Cacybp/Cxadr/Frs2/Hnrnpu/Itgb1/Mef2a/Nr3c1/Pak1/Pdgfrb/Prox1/Rgs4/Slc9a1/Sorbs2
GO:0006354	DNA-templated transcription, elongation	8/900	66/17943	0.0170104394551248	0.151897240762597	690585/362844/362962/79128/117280/361531/316013/291259	Alyref/Brd4/Cbx7/Dab2/Hnrnpu/Paf1/Setd2/Zmynd11
GO:0010524	positive regulation of calcium ion transport into cytosol	8/900	66/17943	0.0170104394551248	0.151897240762597	24242/24316/29430/29424/498328/29219/59299/89821	Calm1/Drd1/Hap1/Htt/Pkd2/Snca/Trdn/Trpc1
GO:0048635	negative regulation of muscle organ development	8/900	66/17943	0.0170104394551248	0.151897240762597	89843/24338/314850/24605/29431/29480/306886/299116	Cxadr/Ephb1/Frs2/Nras/Pak1/Rgs4/Ripk1/Sav1
GO:0070988	demethylation	8/900	66/17943	0.0170104394551248	0.151897240762597	306819/304495/313520/306814/317425/114521/81816/363445	Kdm1b/Kdm2b/Mmachc/Phf2/Phf8/Tdg/Ube2b/Usp9x
GO:1903391	regulation of adherens junction organization	8/900	66/17943	0.0170104394551248	0.151897240762597	114514/366474/498003/84050/679221/81707/315655/81762	Clasp2/Col16a1/Dusp3/Enpp2/Mapre2/Mmp14/Rdx/Rock1
GO:0017148	negative regulation of translation	13/900	134/17943	0.0171756997533586	0.153004273011109	365948/29619/310461/117045/294674/24948/361309/65248/81762/25537/308971/192178/361920	Bank1/Btg2/Dhx36/Eif4e/Enc1/Fmr1/Paip2/Prkaa1/Rock1/Rock2/Tnrc6a/Tnrc6b/Ythdf3
GO:0006457	protein folding	15/900	163/17943	0.0171918138311113	0.153004273011109	29144/299809/315447/295690/25639/260321/294993/291671/114593/289233/83624/309651/687147/311854/171129	Canx/Cct2/Chordc1/Dnajc10/Fkbp1a/Fkbp4/Hspa4l/Hspa9/Nppc/Pex19/Ppig/Ppil1/Ric3/Tor1b/Uggt1
GO:0043487	regulation of RNA stability	11/900	106/17943	0.0172585777530881	0.153342463336188	305035/299347/310461/363854/24948/117280/679712/81762/25537/156767/361920	Angel2/Brf1/Dhx36/Elavl1/Fmr1/Hnrnpu/Myef2/Rock1/Rock2/Tnfrsf1b/Ythdf3
GO:0043270	positive regulation of ion transport	26/900	333/17943	0.017303614090494	0.153486799860938	362013/293551/116600/24242/24770/64152/24316/64045/24410/29430/27080/29546/29424/24413/24629/498328/192107/24782/29219/360725/25558/64440/25007/59299/89821/116477	Ahcyl1/Arl6ip1/Cacnb2/Calm1/Ccl2/Chp1/Drd1/Glrx/Grin2b/Hap1/Hbp1/Homer1/Htt/Nr3c1/Pdgfrb/Pkd2/Prss8/Slc9a1/Snca/Snx4/Stxbp1/Syt4/Tacr2/Trdn/Trpc1/Wnk1
GO:0099565	chemical synaptic transmission, postsynaptic	12/900	120/17943	0.0173458798668497	0.153606122209594	25102/24922/24410/303926/307206/60391/29480/84556/171093/29219/287110/114850	Chrna5/Gabrb3/Grin2b/Igsf11/Neto1/Nrxn1/Rgs4/Rims1/Shank2/Snca/Tbc1d24/Wnt7a
GO:0007616	long-term memory	6/900	42/17943	0.017551204310639	0.154144102438248	83839/24399/24410/25054/192256/25012	Calb1/Glud1/Grin2b/Ntrk2/Pja2/Snap25
GO:0010765	positive regulation of sodium ion transport	6/900	42/17943	0.017551204310639	0.154144102438248	362013/64152/64045/192107/24782/116477	Ahcyl1/Chp1/Glrx/Prss8/Slc9a1/Wnk1
GO:0010824	regulation of centrosome duplication	6/900	42/17943	0.017551204310639	0.154144102438248	689364/361916/315447/314859/501083/25537	Chmp1b/Chmp4c/Chordc1/Mdm1/Pdcd6ip/Rock2
GO:0038179	neurotrophin signaling pathway	6/900	42/17943	0.017551204310639	0.154144102438248	25402/29430/116478/81737/25054/295347	Casp3/Hap1/Kidins220/Ntf3/Ntrk2/Rap1a
GO:0055026	negative regulation of cardiac muscle tissue development	6/900	42/17943	0.017551204310639	0.154144102438248	89843/314850/29431/29480/306886/299116	Cxadr/Frs2/Pak1/Rgs4/Ripk1/Sav1
GO:0001975	response to amphetamine	7/900	54/17943	0.0177112454722651	0.154174488392663	24242/24316/24410/297893/29480/25549/291324	Calm1/Drd1/Grin2b/Hdac1/Rgs4/Slc18a2/Trdmt1
GO:0018208	peptidyl-proline modification	7/900	54/17943	0.0177112454722651	0.154174488392663	360627/25639/260321/290652/83624/309651/361449	Fkbp10/Fkbp1a/Fkbp4/Fkbp8/Ppig/Ppil1/Ppil4
GO:0035567	non-canonical Wnt signaling pathway	7/900	54/17943	0.0177112454722651	0.154174488392663	282836/79128/25236/298555/89803/114850/303586	Cthrc1/Dab2/Gpc3/Grhl3/Sfrp4/Wnt7a/Wnt9b
GO:0043470	regulation of carbohydrate catabolic process	7/900	54/17943	0.0177112454722651	0.154174488392663	295922/26295/309513/689995/65248/78975/288105	Mtch2/Ogt/Ppp1r3c/Ppp1r3d/Prkaa1/Prkaa2/Zbtb20
GO:0045604	regulation of epidermal cell differentiation	7/900	54/17943	0.0177112454722651	0.154174488392663	500409/171162/81762/25537/89803/362264/246334	Esrp1/Reg3a/Rock1/Rock2/Sfrp4/Srsf6/Tp63
GO:0021537	telencephalon development	26/900	334/17943	0.0179045330582274	0.154174488392663	24183/29619/25402/84032/54245/64624/84394/24316/79208/84488/24410/297893/117282/29424/304495/25054/312703/305066/84409/307724/303311/79049/306562/117259/305268/363445	Ak1/Btg2/Casp3/Col3a1/Crk/Cul5/Dcx/Drd1/Epha5/Fgf13/Grin2b/Hdac1/Hnrnpk/Htt/Kdm2b/Ntrk2/Pex5/Prox1/Robo2/Rpgrip1l/Rtn4rl1/Secisbp2/Tacc1/Tra2b/Uba6/Usp9x
GO:0021953	central nervous system neuron differentiation	19/900	224/17943	0.0179055503126594	0.154174488392663	25367/306400/29619/54245/84394/24316/316539/24338/25022/362051/314180/60391/25054/312703/305066/84409/24882/114850/303586	Adarb1/Arhgap35/Btg2/Crk/Dcx/Drd1/Epha4/Ephb1/Fgfr2/Lmo4/Mdga2/Nrxn1/Ntrk2/Pex5/Prox1/Robo2/Wnt3/Wnt7a/Wnt9b
GO:0048863	stem cell differentiation	19/900	224/17943	0.0179055503126594	0.154174488392663	25401/310461/360635/25022/302415/306439/117280/291671/500262/24924/296787/246262/296789/316013/140586/246334/293294/24882/114850	Alx1/Dhx36/Etv4/Fgfr2/Foxo4/Gpm6a/Hnrnpu/Hspa9/Kbtbd8/Ptn/Sema3c/Sema3d/Sema3e/Setd2/Sox9/Tp63/Trim6/Wnt3/Wnt7a
GO:0001956	positive regulation of neurotransmitter secretion	5/900	31/17943	0.0180173900335076	0.154174488392663	116600/84556/29219/25558/25007	Cacnb2/Rims1/Snca/Stxbp1/Tacr2
GO:0006482	protein demethylation	5/900	31/17943	0.0180173900335076	0.154174488392663	306819/304495/306814/317425/81816	Kdm1b/Kdm2b/Phf2/Phf8/Ube2b
GO:0008214	protein dealkylation	5/900	31/17943	0.0180173900335076	0.154174488392663	306819/304495/306814/317425/81816	Kdm1b/Kdm2b/Phf2/Phf8/Ube2b
GO:0016242	negative regulation of macroautophagy	5/900	31/17943	0.0180173900335076	0.154174488392663	94269/266711/680451/360550/304579	Fez2/Lzts1/Nrbp2/Phf23/Usp30
GO:0033561	regulation of water loss via skin	5/900	31/17943	0.0180173900335076	0.154174488392663	287454/312495/307855/298555/246334	Alox12/Cyp26b1/Fa2h/Grhl3/Tp63
GO:0055022	negative regulation of cardiac muscle tissue growth	5/900	31/17943	0.0180173900335076	0.154174488392663	89843/29431/29480/306886/299116	Cxadr/Pak1/Rgs4/Ripk1/Sav1
GO:0061117	negative regulation of heart growth	5/900	31/17943	0.0180173900335076	0.154174488392663	89843/29431/29480/306886/299116	Cxadr/Pak1/Rgs4/Ripk1/Sav1
GO:0070306	lens fiber cell differentiation	5/900	31/17943	0.0180173900335076	0.154174488392663	25022/314850/305066/85425/25566	Fgfr2/Frs2/Prox1/Tdrd7/Tmod1
GO:0003018	vascular process in circulatory system	18/900	209/17943	0.018117061351232	0.154531286501469	287537/25230/83425/287454/306400/365601/503000/24316/29244/308899/114593/24413/310909/81762/25537/114861/25007/378939	Abr/Add3/Akap12/Alox12/Arhgap35/Atg5/Ctnnbip1/Drd1/Gch1/Mrvi1/Nppc/Nr3c1/Rap1gds1/Rock1/Rock2/Scpep1/Tacr2/Uts2b
GO:2000027	regulation of animal organ morphogenesis	18/900	209/17943	0.018117061351232	0.154531286501469	282836/79128/360635/303828/25022/314850/25236/298555/497985/286994/24924/84409/296787/140586/362264/25341/114850/303586	Cthrc1/Dab2/Etv4/Etv5/Fgfr2/Frs2/Gpc3/Grhl3/Hoxb7/Lgr4/Ptn/Robo2/Sema3c/Sox9/Srsf6/Tnfrsf11b/Wnt7a/Wnt9b
GO:0050848	regulation of calcium-mediated signaling	11/900	107/17943	0.0183960662471702	0.155987175000134	24242/290614/64152/25639/29430/29424/307820/498328/140666/24782/59299	Calm1/Cherp/Chp1/Fkbp1a/Hap1/Htt/Nfat5/Pkd2/Rcan2/Slc9a1/Trdn
GO:0072009	nephron epithelium development	12/900	121/17943	0.0184091998296917	0.155987175000134	286758/83839/503000/25236/497985/292155/306657/305012/286994/498328/140586/303586	Aqp11/Calb1/Ctnnbip1/Gpc3/Hoxb7/Hs2st1/Irx2/Kif26b/Lgr4/Pkd2/Sox9/Wnt9b
GO:0000381	regulation of alternative mRNA splicing, via spliceosome	8/900	67/17943	0.0184963416143723	0.155987175000134	287765/24948/117280/300996/689890/494445/362264/117259	Ddx5/Fmr1/Hnrnpu/Rbm5/Srsf1/Srsf2/Srsf6/Tra2b
GO:1901862	negative regulation of muscle tissue development	8/900	67/17943	0.0184963416143723	0.155987175000134	89843/24338/314850/24605/29431/29480/306886/299116	Cxadr/Ephb1/Frs2/Nras/Pak1/Rgs4/Ripk1/Sav1
GO:2000756	regulation of peptidyl-lysine acetylation	8/900	67/17943	0.0184963416143723	0.155987175000134	365601/83726/297893/303470/65248/78975/297514/29219	Atg5/Ctcf/Hdac1/Kat7/Prkaa1/Prkaa2/Setd5/Snca
GO:0035914	skeletal muscle cell differentiation	9/900	80/17943	0.0185012949107414	0.155987175000134	25389/29619/312495/287765/24338/84410/361807/299766/25157	Atf3/Btg2/Cyp26b1/Ddx5/Ephb1/Klf5/Lemd2/Myf5/Plagl1
GO:0050805	negative regulation of synaptic transmission	9/900	80/17943	0.0185012949107414	0.155987175000134	309532/24316/24948/295347/171093/84550/29219/25558/64440	Atad1/Drd1/Fmr1/Rap1a/Shank2/Slc24a2/Snca/Stxbp1/Syt4
GO:0043547	positive regulation of GTPase activity	26/900	335/17943	0.0185218311339495	0.155987175000134	287537/316611/362162/307178/306400/117028/24770/287561/54245/25183/50664/298555/24511/679221/81737/641555/312912/84014/295347/310909/29480/367714/500287/192117/360956/501088	Abr/Agap1/Arfgap2/Arhgap21/Arhgap35/Bin1/Ccl2/Ccl7/Crk/Gdi1/Gnao1/Grhl3/Itgb1/Mapre2/Ntf3/Odam/Prex2/Ralbp1/Rap1a/Rap1gds1/Rgs4/Rp2/Srgap3/Syngap1/Tbc1d14/Tbc1d5
GO:0043543	protein acylation	21/900	256/17943	0.018685953587362	0.156981719067844	361601/365601/362844/83726/363519/297893/291100/303470/289482/310399/64472/288108/26295/65248/78975/297514/29219/682902/294018/362613/302808	Abhd17c/Atg5/Brd4/Ctcf/Hcfc1/Hdac1/Irf4/Kat7/Naa11/Naa15/Naa35/Naa50/Ogt/Prkaa1/Prkaa2/Setd5/Snca/Taf12/Taf5/Zdhhc18/Zdhhc9
GO:0001824	blastocyst development	14/900	150/17943	0.0186988166588034	0.156981719067844	300811/362844/301555/363519/305922/29150/312849/85482/291660/312563/84486/24790/313308/295061	Bnip2/Brd4/Cul3/Hcfc1/Lats2/Matr3/Med21/Nbn/Ndufa2/Prickle2/Sf3b1/Sp1/Thoc2/Tm4sf1
GO:0006473	protein acetylation	18/900	210/17943	0.0189228784351457	0.157608086521872	365601/362844/83726/363519/297893/291100/303470/289482/310399/64472/288108/26295/65248/78975/297514/29219/682902/294018	Atg5/Brd4/Ctcf/Hcfc1/Hdac1/Irf4/Kat7/Naa11/Naa15/Naa35/Naa50/Ogt/Prkaa1/Prkaa2/Setd5/Snca/Taf12/Taf5
GO:0050679	positive regulation of epithelial cell proliferation	18/900	210/17943	0.0189228784351457	0.157608086521872	365299/24770/500409/25584/25022/24483/24605/641555/305066/24924/171162/306873/140586/24790/362264/315870/246334/114850	Bnc1/Ccl2/Esrp1/F3/Fgfr2/Igf2/Nras/Odam/Prox1/Ptn/Reg3a/Rreb1/Sox9/Sp1/Srsf6/Tbx18/Tp63/Wnt7a
GO:0044403	symbiont process	28/900	368/17943	0.0189497294038152	0.157608086521872	25367/690585/365601/24242/29184/689364/361916/114489/287765/24948/29326/24414/363519/297893/294449/85482/64709/363005/501083/305066/29448/25537/65190/24790/313308/293294/303206/58857	Adarb1/Alyref/Atg5/Calm1/Cd36/Chmp1b/Chmp4c/Dag1/Ddx5/Fmr1/Gpx2/Grm1/Hcfc1/Hdac1/Hs3st5/Nbn/Nucks1/Pcbp2/Pdcd6ip/Prox1/Rab7a/Rock2/Rsad2/Sp1/Thoc2/Trim6/Ulk2/Vapa
GO:0003180	aortic valve morphogenesis	4/900	21/17943	0.0190099417808223	0.157608086521872	84409/81762/25537/140586	Robo2/Rock1/Rock2/Sox9
GO:0007625	grooming behavior	4/900	21/17943	0.0190099417808223	0.157608086521872	24316/29424/60391/29411	Drd1/Htt/Nrxn1/Ppt1
GO:0010738	regulation of protein kinase A signaling	4/900	21/17943	0.0190099417808223	0.157608086521872	83425/24410/60391/192256	Akap12/Grin2b/Nrxn1/Pja2
GO:0060314	regulation of ryanodine-sensitive calcium-release channel activity	4/900	21/17943	0.0190099417808223	0.157608086521872	24242/25639/498328/59299	Calm1/Fkbp1a/Pkd2/Trdn
GO:0090330	regulation of platelet aggregation	4/900	21/17943	0.0190099417808223	0.157608086521872	287454/81515/54320/64060	Alox12/Lyn/Pdpn/Vps33b
GO:0031124	mRNA 3'-end processing	7/900	55/17943	0.0194442793824527	0.159296246456102	362013/299256/683927/309338/310461/361531/311591	Ahcyl1/Cpsf2/Cstf2/Cstf2t/Dhx36/Paf1/Rprd1b
GO:1900180	regulation of protein localization to nucleus	12/900	122/17943	0.0195205726428352	0.159296246456102	29184/64152/498089/310363/29424/303470/26295/266709/24672/367242/81762/25537	Cd36/Chp1/Dtx3l/Fbxo4/Htt/Kat7/Ogt/Pkig/Ppp2ca/Rab23/Rock1/Rock2
GO:0033120	positive regulation of RNA splicing	6/900	43/17943	0.0195583022354158	0.159296246456102	117282/64015/81738/689890/500116/117259	Hnrnpk/Khdrbs3/Nup98/Srsf1/Tra2a/Tra2b
GO:0090224	regulation of spindle organization	6/900	43/17943	0.0195583022354158	0.159296246456102	689364/361916/54241/29167/117280/313304	Chmp1b/Chmp4c/Cltc/Dctn1/Hnrnpu/Stag2
GO:0097106	postsynaptic density organization	6/900	43/17943	0.0195583022354158	0.159296246456102	363058/56725/266777/60391/171093/192117	Cadm1/Cript/Nptx1/Nrxn1/Shank2/Syngap1
GO:0021684	cerebellar granular layer formation	3/900	12/17943	0.0196916575529115	0.159296246456102	60391/305066/114850	Nrxn1/Prox1/Wnt7a
GO:0021707	cerebellar granule cell differentiation	3/900	12/17943	0.0196916575529115	0.159296246456102	60391/305066/114850	Nrxn1/Prox1/Wnt7a
GO:0035404	histone-serine phosphorylation	3/900	12/17943	0.0196916575529115	0.159296246456102	24316/65248/78975	Drd1/Prkaa1/Prkaa2
GO:0035751	regulation of lysosomal lumen pH	3/900	12/17943	0.0196916575529115	0.159296246456102	306128/29411/364137	Cln5/Ppt1/Tmem165
GO:0038180	nerve growth factor signaling pathway	3/900	12/17943	0.0196916575529115	0.159296246456102	116478/81737/295347	Kidins220/Ntf3/Rap1a
GO:0046929	negative regulation of neurotransmitter secretion	3/900	12/17943	0.0196916575529115	0.159296246456102	24948/295347/64440	Fmr1/Rap1a/Syt4
GO:0060502	epithelial cell proliferation involved in lung morphogenesis	3/900	12/17943	0.0196916575529115	0.159296246456102	25022/140586/362264	Fgfr2/Sox9/Srsf6
GO:0060525	prostate glandular acinus development	3/900	12/17943	0.0196916575529115	0.159296246456102	25022/314850/246334	Fgfr2/Frs2/Tp63
GO:0072178	nephric duct morphogenesis	3/900	12/17943	0.0196916575529115	0.159296246456102	316539/25236/303586	Epha4/Gpc3/Wnt9b
GO:1902004	positive regulation of amyloid-beta formation	3/900	12/17943	0.0196916575529115	0.159296246456102	25402/316539/25537	Casp3/Epha4/Rock2
GO:1902514	regulation of calcium ion transmembrane transport via high voltage-gated calcium channel	3/900	12/17943	0.0196916575529115	0.159296246456102	117028/116600/295678	Bin1/Cacnb2/Sestd1
GO:0006913	nucleocytoplasmic transport	24/900	305/17943	0.0198564232160568	0.16038574570424	362013/690585/29184/64152/287765/24316/291671/308939/89842/81738/315352/286917/266709/315170/24672/29748/367242/309326/316013/313308/117538/290280/361070/314879	Ahcyl1/Alyref/Cd36/Chp1/Ddx5/Drd1/Hspa9/Ipo7/Mbtps1/Nup98/Nxt2/Phax/Pkig/Poldip3/Ppp2ca/Ppp3r1/Rab23/Ranbp6/Setd2/Thoc2/Wipf1/Xpo4/Xpo7/Xpot
GO:0016202	regulation of striated muscle tissue development	15/900	166/17943	0.0199560660894498	0.160946729686622	89843/312495/287765/24338/25022/314850/299766/24413/24605/29431/65248/29480/306886/299116/314930	Cxadr/Cyp26b1/Ddx5/Ephb1/Fgfr2/Frs2/Myf5/Nr3c1/Nras/Pak1/Prkaa1/Rgs4/Ripk1/Sav1/Zfpm2
GO:0060997	dendritic spine morphogenesis	8/900	68/17943	0.0200728032316881	0.161643676779651	81732/310461/316539/79208/24338/29433/171093/114850	Actr3/Dhx36/Epha4/Epha5/Ephb1/Pak3/Shank2/Wnt7a
GO:1901615	organic hydroxy compound metabolic process	35/900	486/17943	0.0204582064972657	0.163332053528812	192242/287454/84431/114104/83839/365345/312495/79128/252900/313689/25430/24316/25315/29580/29244/60449/29637/29424/312952/316376/365382/50560/171458/308451/25743/25055/89842/295922/65248/78975/305066/29219/24788/89821/25479	Akr1d1/Alox12/Asah1/Asah2/Calb1/Cyb5r2/Cyp26b1/Dab2/Dgat2/Dhrs3/Dio1/Drd1/Ephx1/Fdft1/Gch1/Gnb3/Hmgcs1/Htt/Impad1/Inpp1/Inpp5a/Ip6k1/Ipmk/Itpkc/Kcnj6/Lipa/Mbtps1/Mtch2/Prkaa1/Prkaa2/Prox1/Snca/Sord/Trpc1/Vps35
GO:0010390	histone monoubiquitination	5/900	32/17943	0.0204969318722144	0.163332053528812	498089/304495/361531/305624/309457	Dtx3l/Kdm2b/Paf1/Pcgf3/Pcgf6
GO:0031000	response to caffeine	5/900	32/17943	0.0204969318722144	0.163332053528812	25639/297893/65248/78975/25615	Fkbp1a/Hdac1/Prkaa1/Prkaa2/Sdc2
GO:0036270	response to diuretic	5/900	32/17943	0.0204969318722144	0.163332053528812	25639/297893/65248/78975/25615	Fkbp1a/Hdac1/Prkaa1/Prkaa2/Sdc2
GO:0045616	regulation of keratinocyte differentiation	5/900	32/17943	0.0204969318722144	0.163332053528812	171162/81762/25537/362264/246334	Reg3a/Rock1/Rock2/Srsf6/Tp63
GO:0050779	RNA destabilization	5/900	32/17943	0.0204969318722144	0.163332053528812	310461/81762/25537/156767/361920	Dhx36/Rock1/Rock2/Tnfrsf1b/Ythdf3
GO:0099068	postsynapse assembly	5/900	32/17943	0.0204969318722144	0.163332053528812	66013/83469/266777/60391/171093	Arhgef9/Lrp4/Nptx1/Nrxn1/Shank2
GO:0051169	nuclear transport	24/900	306/17943	0.0205631013523462	0.163614766133369	362013/690585/29184/64152/287765/24316/291671/308939/89842/81738/315352/286917/266709/315170/24672/29748/367242/309326/316013/313308/117538/290280/361070/314879	Ahcyl1/Alyref/Cd36/Chp1/Ddx5/Drd1/Hspa9/Ipo7/Mbtps1/Nup98/Nxt2/Phax/Pkig/Poldip3/Ppp2ca/Ppp3r1/Rab23/Ranbp6/Setd2/Thoc2/Wipf1/Xpo4/Xpo7/Xpot
GO:0090263	positive regulation of canonical Wnt signaling pathway	10/900	95/17943	0.0206327993798962	0.163924669887074	25022/25236/293546/286994/89803/302711/290794/81816/25479/116477	Fgfr2/Gpc3/Gprc5b/Lgr4/Sfrp4/Tbl1x/Tnks/Ube2b/Vps35/Wnk1
GO:0043122	regulation of I-kappaB kinase/NF-kappaB signaling	16/900	182/17943	0.0209774096938351	0.166335454980994	85265/170699/83477/362844/29184/309361/310461/293546/297893/170910/306886/308267/299827/25573/293067/291259	Ajuba/Atp2c1/Bcl10/Brd4/Cd36/Chuk/Dhx36/Gprc5b/Hdac1/Mtdh/Ripk1/Tab2/Tbk1/Ube2i/Zfand6/Zmynd11
GO:0001503	ossification	30/900	404/17943	0.0209986421313467	0.166335454980994	29263/25586/361391/282836/503000/685781/287765/313689/310461/25022/25236/24483/24484/25205/312952/286994/316101/83469/81707/65205/299766/303554/114593/24924/65190/140586/24790/56782/246334/24882	Acvr2a/Alpl/Cbfb/Cthrc1/Ctnnbip1/Ddr2/Ddx5/Dhrs3/Dhx36/Fgfr2/Gpc3/Igf2/Igfbp3/Il6st/Impad1/Lgr4/Limd1/Lrp4/Mmp14/Mmp16/Myf5/Nbr1/Nppc/Ptn/Rsad2/Sox9/Sp1/Srgn/Tp63/Wnt3
GO:0051235	maintenance of location	26/900	339/17943	0.0211606514945694	0.167370078809421	307178/365601/24242/29184/290614/114489/252900/24316/25639/25051/29430/117280/29424/303926/25679/304290/81515/304157/314824/498328/29219/56782/309139/59299/89821/56011	Arhgap21/Atg5/Calm1/Cd36/Cherp/Dag1/Dgat2/Drd1/Fkbp1a/Glp1r/Hap1/Hnrnpu/Htt/Igsf11/Itpr3/Kdelr2/Lyn/Nrip1/Osbpl8/Pkd2/Snca/Srgn/Tpcn2/Trdn/Trpc1/Ywhab
GO:0051932	synaptic transmission, GABAergic	7/900	56/17943	0.0212924116632431	0.168162735669258	29707/24922/24414/29430/29431/25558/289584	Gabra5/Gabrb3/Grm1/Hap1/Pak1/Stxbp1/Usp46
GO:0032869	cellular response to insulin stimulus	20/900	244/17943	0.0215128569063692	0.169652426283808	362461/24770/29184/24316/302415/117282/24483/60663/300955/64709/26295/314824/29431/24672/65248/117103/315427/24782/24790/81816	C2cd5/Ccl2/Cd36/Drd1/Foxo4/Hnrnpk/Igf2/Insrr/Nck1/Nucks1/Ogt/Osbpl8/Pak1/Ppp2ca/Prkaa1/Rab8a/Sesn3/Slc9a1/Sp1/Ube2b
GO:0046621	negative regulation of organ growth	6/900	44/17943	0.0217160593866601	0.170339598996639	89843/29431/29480/306886/299116/311622	Cxadr/Pak1/Rgs4/Ripk1/Sav1/Stk4
GO:0060147	regulation of posttranscriptional gene silencing	6/900	44/17943	0.0217160593866601	0.170339598996639	85265/287765/363854/24948/316101/306886	Ajuba/Ddx5/Elavl1/Fmr1/Limd1/Ripk1
GO:0060966	regulation of gene silencing by RNA	6/900	44/17943	0.0217160593866601	0.170339598996639	85265/287765/363854/24948/316101/306886	Ajuba/Ddx5/Elavl1/Fmr1/Limd1/Ripk1
GO:0008542	visual learning	8/900	69/17943	0.0217424739779794	0.170339598996639	24316/29424/360904/24511/311311/307206/56064/192117	Drd1/Htt/Idua/Itgb1/Meis2/Neto1/Nptn/Syngap1
GO:0060291	long-term synaptic potentiation	17/900	198/17943	0.0217917100948617	0.170339598996639	83839/24316/316539/24410/117282/303926/25679/56064/25054/361309/29431/24924/84556/171093/84550/25012/29219	Calb1/Drd1/Epha4/Grin2b/Hnrnpk/Igsf11/Itpr3/Nptn/Ntrk2/Paip2/Pak1/Ptn/Rims1/Shank2/Slc24a2/Snap25/Snca
GO:0071333	cellular response to glucose stimulus	17/900	198/17943	0.0217917100948617	0.170339598996639	309135/25293/24770/79208/64045/117282/309957/266777/60391/26295/170911/24672/65248/78975/295347/117259/288105	Ano1/Aqp4/Ccl2/Epha5/Glrx/Hnrnpk/Mef2a/Nptx1/Nrxn1/Ogt/Pik3ca/Ppp2ca/Prkaa1/Prkaa2/Rap1a/Tra2b/Zbtb20
GO:0071900	regulation of protein serine/threonine kinase activity	34/900	472/17943	0.0220315105022708	0.171564862135672	85265/25402/315447/54245/79128/498003/316539/316131/314850/24414/29424/24483/305922/81515/303200/309168/171492/313022/116596/60391/81737/29431/29433/315760/24629/498328/266709/24672/24679/305066/306886/29219/360600/116477	Ajuba/Casp3/Chordc1/Crk/Dab2/Dusp3/Epha4/Fem1a/Frs2/Grm1/Htt/Igf2/Lats2/Lyn/Map2k3/Map3k11/Map3k2/Map3k6/Map3k8/Nrxn1/Ntf3/Pak1/Pak3/Parp16/Pdgfrb/Pkd2/Pkig/Ppp2ca/Prkar2b/Prox1/Ripk1/Snca/Spag9/Wnk1
GO:0030216	keratinocyte differentiation	11/900	110/17943	0.022142620336241	0.171564862135672	84431/25402/312495/305922/171162/81762/25537/299116/362264/311622/246334	Asah1/Casp3/Cyp26b1/Lats2/Reg3a/Rock1/Rock2/Sav1/Srsf6/Stk4/Tp63
GO:0032092	positive regulation of protein binding	11/900	110/17943	0.022142620336241	0.171564862135672	81732/282836/498089/316539/25639/362317/170577/24672/289257/311622/303285	Actr3/Cthrc1/Dtx3l/Epha4/Fkbp1a/Krit1/Mark3/Ppp2ca/Spta1/Stk4/Traf4
GO:0032968	positive regulation of transcription elongation from RNA polymerase II promoter	4/900	22/17943	0.0223346490943831	0.171564862135672	362844/362962/79128/361531	Brd4/Cbx7/Dab2/Paf1
GO:0033194	response to hydroperoxide	4/900	22/17943	0.0223346490943831	0.171564862135672	29184/309361/117520/24790	Cd36/Chuk/Oxr1/Sp1
GO:0034311	diol metabolic process	4/900	22/17943	0.0223346490943831	0.171564862135672	84431/114104/25315/29244	Asah1/Asah2/Ephx1/Gch1
GO:0044766	multi-organism transport	4/900	22/17943	0.0223346490943831	0.171564862135672	690585/24948/303754/313308	Alyref/Fmr1/Rab40b/Thoc2
GO:0051016	barbed-end actin filament capping	4/900	22/17943	0.0223346490943831	0.171564862135672	25230/691149/493810/315655	Add3/Capza1/Capza2/Rdx
GO:0098743	cell aggregation	4/900	22/17943	0.0223346490943831	0.171564862135672	24564/299766/140586/114850	Mpz/Myf5/Sox9/Wnt7a
GO:0099558	maintenance of synapse structure	4/900	22/17943	0.0223346490943831	0.171564862135672	29138/363058/171093/192117	Bsn/Cadm1/Shank2/Syngap1
GO:1901673	regulation of mitotic spindle assembly	4/900	22/17943	0.0223346490943831	0.171564862135672	689364/361916/117280/313304	Chmp1b/Chmp4c/Hnrnpu/Stag2
GO:1902579	multi-organism localization	4/900	22/17943	0.0223346490943831	0.171564862135672	690585/24948/303754/313308	Alyref/Fmr1/Rab40b/Thoc2
GO:0034329	cell junction assembly	18/900	214/17943	0.0224255040492194	0.172014909476818	85265/691149/114514/366474/311163/498003/84050/365895/24511/81707/170910/501083/64204/295347/81762/25537/170908/301509	Ajuba/Capza1/Clasp2/Col16a1/Ctnnd1/Dusp3/Enpp2/Hipk1/Itgb1/Mmp14/Mtdh/Pdcd6ip/Plec/Rap1a/Rock1/Rock2/Tesk2/Tns1
GO:0043279	response to alkaloid	16/900	184/17943	0.0229762363557171	0.175857615224478	25402/24316/25639/24948/50664/24410/59075/297893/29546/25743/65248/78975/29480/25615/25549/29219	Casp3/Drd1/Fkbp1a/Fmr1/Gnao1/Grin2b/Grk5/Hdac1/Homer1/Kcnj6/Prkaa1/Prkaa2/Rgs4/Sdc2/Slc18a2/Snca
GO:0032410	negative regulation of transporter activity	9/900	83/17943	0.0229924512870871	0.175857615224478	24242/310760/24948/498328/24672/83521/29219/260323/114590	Calm1/Cttnbp2nl/Fmr1/Pkd2/Ppp2ca/Rrad/Snca/Snx27/Ubqln1
GO:1901861	regulation of muscle tissue development	15/900	169/17943	0.0230451314805397	0.176008017081314	89843/312495/287765/24338/25022/314850/299766/24413/24605/29431/65248/29480/306886/299116/314930	Cxadr/Cyp26b1/Ddx5/Ephb1/Fgfr2/Frs2/Myf5/Nr3c1/Nras/Pak1/Prkaa1/Rgs4/Ripk1/Sav1/Zfpm2
GO:0031109	microtubule polymerization or depolymerization	12/900	125/17943	0.0231551148576072	0.176127309316871	296580/289400/114514/65201/29167/84488/260321/25152/29456/679221/29431/29219	Camsap1/Camsap2/Clasp2/Clip1/Dctn1/Fgf13/Fkbp4/Map1a/Map1b/Mapre2/Pak1/Snca
GO:0060740	prostate gland epithelium morphogenesis	5/900	33/17943	0.0231890928859529	0.176127309316871	25022/314850/685072/140586/246334	Fgfr2/Frs2/Rarg/Sox9/Tp63
GO:1905898	positive regulation of response to endoplasmic reticulum stress	5/900	33/17943	0.0231890928859529	0.176127309316871	297504/300955/114590/317396/310306	Edem1/Nck1/Ubqln1/Ubqln2/Usp13
GO:0043393	regulation of protein binding	20/900	246/17943	0.0232439861659301	0.176127309316871	81732/29184/54245/282836/503000/79128/498089/497778/316539/25639/117282/362317/170577/24672/81762/360600/289257/311622/114521/303285	Actr3/Cd36/Crk/Cthrc1/Ctnnbip1/Dab2/Dtx3l/Dut/Epha4/Fkbp1a/Hnrnpk/Krit1/Mark3/Ppp2ca/Rock1/Spag9/Spta1/Stk4/Tdg/Traf4
GO:0001825	blastocyst formation	7/900	57/17943	0.0232589806338542	0.176127309316871	301555/305922/29150/312563/84486/24790/295061	Cul3/Lats2/Matr3/Prickle2/Sf3b1/Sp1/Tm4sf1
GO:0010463	mesenchymal cell proliferation	7/900	57/17943	0.0232589806338542	0.176127309316871	503000/25022/25236/24924/140586/315870/246334	Ctnnbip1/Fgfr2/Gpc3/Ptn/Sox9/Tbx18/Tp63
GO:0001678	cellular glucose homeostasis	18/900	215/17943	0.0233738264560314	0.176259832012058	309135/25293/24770/79208/64045/117282/309957/266777/60391/64709/26295/170911/24672/65248/78975/295347/117259/288105	Ano1/Aqp4/Ccl2/Epha5/Glrx/Hnrnpk/Mef2a/Nptx1/Nrxn1/Nucks1/Ogt/Pik3ca/Ppp2ca/Prkaa1/Prkaa2/Rap1a/Tra2b/Zbtb20
GO:0036473	cell death in response to oxidative stress	10/900	97/17943	0.0235061947688634	0.176259832012058	288753/27100/64045/252939/117520/84014/306886/252855/287110/114590	Diablo/Gfer/Glrx/Gpr37l1/Oxr1/Ralbp1/Ripk1/Sfpq/Tbc1d24/Ubqln1
GO:0030518	intracellular steroid hormone receptor signaling pathway	11/900	111/17943	0.0235075633573067	0.176259832012058	79128/287765/260321/297893/24413/25054/29431/304271/294790/246334/25573	Dab2/Ddx5/Fkbp4/Hdac1/Nr3c1/Ntrk2/Pak1/Rnf6/Skp2/Tp63/Ube2i
GO:0060079	excitatory postsynaptic potential	11/900	111/17943	0.0235075633573067	0.176259832012058	25102/24410/303926/307206/60391/29480/84556/171093/29219/287110/114850	Chrna5/Grin2b/Igsf11/Neto1/Nrxn1/Rgs4/Rims1/Shank2/Snca/Tbc1d24/Wnt7a
GO:0098739	import across plasma membrane	11/900	111/17943	0.0235075633573067	0.176259832012058	293551/24211/29713/25743/29216/29480/363229/306009/29485/24782/192215	Arl6ip1/Atp1a1/Kcnj5/Kcnj6/Lrp2/Rgs4/Slc39a10/Slc39a14/Slc7a3/Slc9a1/Slc9a5
GO:0048488	synaptic vesicle endocytosis	8/900	70/17943	0.02350792357167	0.176259832012058	117028/24242/29144/54241/313409/81762/65178/29219	Bin1/Calm1/Canx/Cltc/Dnajc6/Rock1/Snap91/Snca
GO:0140238	presynaptic endocytosis	8/900	70/17943	0.02350792357167	0.176259832012058	117028/24242/29144/54241/313409/81762/65178/29219	Bin1/Calm1/Canx/Cltc/Dnajc6/Rock1/Snap91/Snca
GO:0071902	positive regulation of protein serine/threonine kinase activity	24/900	310/17943	0.0235879971286644	0.17661181557993	85265/54245/79128/316539/314850/24414/24483/303200/309168/171492/313022/116596/60391/81737/29431/29433/315760/24629/498328/24672/305066/306886/29219/360600	Ajuba/Crk/Dab2/Epha4/Frs2/Grm1/Igf2/Map2k3/Map3k11/Map3k2/Map3k6/Map3k8/Nrxn1/Ntf3/Pak1/Pak3/Parp16/Pdgfrb/Pkd2/Ppp2ca/Prox1/Ripk1/Snca/Spag9
GO:0071331	cellular response to hexose stimulus	17/900	200/17943	0.0237578824554464	0.177259081856555	309135/25293/24770/79208/64045/117282/309957/266777/60391/26295/170911/24672/65248/78975/295347/117259/288105	Ano1/Aqp4/Ccl2/Epha5/Glrx/Hnrnpk/Mef2a/Nptx1/Nrxn1/Ogt/Pik3ca/Ppp2ca/Prkaa1/Prkaa2/Rap1a/Tra2b/Zbtb20
GO:0061041	regulation of wound healing	13/900	140/17943	0.0237741968725262	0.177259081856555	287454/24770/29184/114514/54245/81515/54320/171162/306873/25651/362264/315388/64060	Alox12/Ccl2/Cd36/Clasp2/Crk/Lyn/Pdpn/Reg3a/Rreb1/Selp/Srsf6/Tmprss6/Vps33b
GO:1903364	positive regulation of cellular protein catabolic process	13/900	140/17943	0.0237741968725262	0.177259081856555	368062/79128/297504/24948/361749/29216/315655/313806/690244/114590/317396/310306/25479	Ankib1/Dab2/Edem1/Fmr1/Il33/Lrp2/Rdx/Rnf19b/Sumo2/Ubqln1/Ubqln2/Usp13/Vps35
GO:0010464	regulation of mesenchymal cell proliferation	6/900	45/17943	0.0240288616427724	0.178161142444534	503000/25022/24924/140586/315870/246334	Ctnnbip1/Fgfr2/Ptn/Sox9/Tbx18/Tp63
GO:0035137	hindlimb morphogenesis	6/900	45/17943	0.0240288616427724	0.178161142444534	25236/685072/307724/246334/24882/114850	Gpc3/Rarg/Rpgrip1l/Tp63/Wnt3/Wnt7a
GO:1901031	regulation of response to reactive oxygen species	6/900	45/17943	0.0240288616427724	0.178161142444534	29184/29244/64045/252939/306886/315427	Cd36/Gch1/Glrx/Gpr37l1/Ripk1/Sesn3
GO:2001258	negative regulation of cation channel activity	6/900	45/17943	0.0240288616427724	0.178161142444534	24242/24948/498328/83521/260323/114590	Calm1/Fmr1/Pkd2/Rrad/Snx27/Ubqln1
GO:0048634	regulation of muscle organ development	15/900	170/17943	0.024150679602434	0.178567646269869	89843/312495/287765/24338/25022/314850/299766/24413/24605/29431/65248/29480/306886/299116/314930	Cxadr/Cyp26b1/Ddx5/Ephb1/Fgfr2/Frs2/Myf5/Nr3c1/Nras/Pak1/Prkaa1/Rgs4/Ripk1/Sav1/Zfpm2
GO:1904064	positive regulation of cation transmembrane transport	15/900	170/17943	0.024150679602434	0.178567646269869	116600/24242/24770/64152/24316/64045/29430/29424/498328/192107/24782/29219/59299/89821/116477	Cacnb2/Calm1/Ccl2/Chp1/Drd1/Glrx/Hap1/Htt/Pkd2/Prss8/Slc9a1/Snca/Trdn/Trpc1/Wnk1
GO:0072594	establishment of protein localization to organelle	28/900	376/17943	0.0243154771191602	0.179312594558103	24242/299809/29184/64152/287765/24316/308939/29216/89842/295922/619385/81738/315352/289233/312703/266709/24672/60660/29748/65248/367242/29448/309326/64088/81784/293448/293067/499508	Calm1/Cct2/Cd36/Chp1/Ddx5/Drd1/Ipo7/Lrp2/Mbtps1/Mtch2/Ncoa4/Nup98/Nxt2/Pex19/Pex5/Pkig/Ppp2ca/Ppp2r2b/Ppp3r1/Prkaa1/Rab23/Rab7a/Ranbp6/Snx16/Ssr3/Uqcrc2/Zfand6/Zfyve16
GO:0060249	anatomical structure homeostasis	30/900	409/17943	0.0243338594742572	0.179312594558103	116600/83839/299809/366624/261738/89843/498392/29167/310461/310363/117280/29546/498411/360904/24511/25055/25152/314859/85482/65153/81734/307401/24629/65248/29448/293967/140586/25341/290794/25232	Cacnb2/Calb1/Cct2/Cfl2/Clrn1/Cxadr/Cytl1/Dctn1/Dhx36/Fbxo4/Hnrnpu/Homer1/Hus1/Idua/Itgb1/Lipa/Map1a/Mdm1/Nbn/Ncs1/Nell2/Pde6a/Pdgfrb/Prkaa1/Rab7a/Smc5/Sox9/Tnfrsf11b/Tnks/Tyro3
GO:0071322	cellular response to carbohydrate stimulus	18/900	216/17943	0.0243523388595136	0.179312594558103	309135/25293/24770/79208/64045/117282/303200/309957/266777/60391/26295/170911/24672/65248/78975/295347/117259/288105	Ano1/Aqp4/Ccl2/Epha5/Glrx/Hnrnpk/Map2k3/Mef2a/Nptx1/Nrxn1/Ogt/Pik3ca/Ppp2ca/Prkaa1/Prkaa2/Rap1a/Tra2b/Zbtb20
GO:0002088	lens development in camera-type eye	9/900	84/17943	0.024648934176362	0.179608282105753	25022/314850/365895/25480/304218/305066/290467/85425/25566	Fgfr2/Frs2/Hipk1/Mip/Pds5b/Prox1/Slitrk6/Tdrd7/Tmod1
GO:0032060	bleb assembly	3/900	13/17943	0.0246620263555451	0.179608282105753	81732/25314/81762	Actr3/Emp1/Rock1
GO:0055015	ventricular cardiac muscle cell development	3/900	13/17943	0.0246620263555451	0.179608282105753	365601/309957/305066	Atg5/Mef2a/Prox1
GO:0061577	calcium ion transmembrane transport via high voltage-gated calcium channel	3/900	13/17943	0.0246620263555451	0.179608282105753	117028/116600/295678	Bin1/Cacnb2/Sestd1
GO:0072393	microtubule anchoring at microtubule organizing center	3/900	13/17943	0.0246620263555451	0.179608282105753	306809/29167/306548	Bicd2/Dctn1/Hook3
GO:1902430	negative regulation of amyloid-beta formation	3/900	13/17943	0.0246620263555451	0.179608282105753	117028/29430/81762	Bin1/Hap1/Rock1
GO:1902946	protein localization to early endosome	3/900	13/17943	0.0246620263555451	0.179608282105753	498089/315655/25537	Dtx3l/Rdx/Rock2
GO:1902950	regulation of dendritic spine maintenance	3/900	13/17943	0.0246620263555451	0.179608282105753	24410/29546/25479	Grin2b/Homer1/Vps35
GO:0006401	RNA catabolic process	19/900	232/17943	0.0247854768754415	0.180261087616615	305035/299347/29619/287765/310461/363854/24948/117280/679712/117017/81762/25537/79049/361836/156767/308971/192178/313449/361920	Angel2/Brf1/Btg2/Ddx5/Dhx36/Elavl1/Fmr1/Hnrnpu/Myef2/Polr2g/Rock1/Rock2/Secisbp2/Slc25a16/Tnfrsf1b/Tnrc6a/Tnrc6b/Upf3b/Ythdf3
GO:0033135	regulation of peptidyl-serine phosphorylation	13/900	141/17943	0.025034642281032	0.181170218550638	362453/300955/60391/81737/25054/26295/29431/81531/170911/65248/29219/311622/293294	Crebl2/Nck1/Nrxn1/Ntf3/Ntrk2/Ogt/Pak1/Pfn2/Pik3ca/Prkaa1/Snca/Stk4/Trim6
GO:0043624	cellular protein complex disassembly	13/900	141/17943	0.025034642281032	0.181170218550638	25230/296580/289400/691149/493810/366624/114514/313409/84488/25152/29456/315655/25566	Add3/Camsap1/Camsap2/Capza1/Capza2/Cfl2/Clasp2/Dnajc6/Fgf13/Map1a/Map1b/Rdx/Tmod1
GO:0090316	positive regulation of intracellular protein transport	13/900	141/17943	0.025034642281032	0.181170218550638	81732/362461/24770/64152/29167/297504/309523/25502/29431/65248/89868/117538/290280	Actr3/C2cd5/Ccl2/Chp1/Dctn1/Edem1/Kif20b/Oaz1/Pak1/Prkaa1/Sec16b/Wipf1/Xpo4
GO:0043488	regulation of mRNA stability	10/900	98/17943	0.0250464173835716	0.181170218550638	305035/299347/310461/363854/24948/117280/679712/81762/25537/361920	Angel2/Brf1/Dhx36/Elavl1/Fmr1/Hnrnpu/Myef2/Rock1/Rock2/Ythdf3
GO:0034767	positive regulation of ion transmembrane transport	16/900	186/17943	0.0251156045121754	0.181424509016812	293551/116600/24242/24770/64152/24316/64045/29430/29424/498328/192107/24782/29219/59299/89821/116477	Arl6ip1/Cacnb2/Calm1/Ccl2/Chp1/Drd1/Glrx/Hap1/Htt/Pkd2/Prss8/Slc9a1/Snca/Trdn/Trpc1/Wnk1
GO:0034109	homotypic cell-cell adhesion	8/900	71/17943	0.0253716347903587	0.183025960848988	287454/89843/81515/54320/315655/25558/25232/64060	Alox12/Cxadr/Lyn/Pdpn/Rdx/Stxbp1/Tyro3/Vps33b
GO:0015837	amine transport	12/900	127/17943	0.0258403624701891	0.184192652172616	293551/24410/24414/24413/29480/363061/25549/29219/25558/117559/64440/25007	Arl6ip1/Grin2b/Grm1/Nr3c1/Rgs4/Sdhd/Slc18a2/Snca/Stxbp1/Sv2a/Syt4/Tacr2
GO:0006402	mRNA catabolic process	17/900	202/17943	0.0258553965080147	0.184192652172616	305035/299347/29619/287765/310461/363854/24948/117280/679712/117017/81762/25537/79049/308971/192178/313449/361920	Angel2/Brf1/Btg2/Ddx5/Dhx36/Elavl1/Fmr1/Hnrnpu/Myef2/Polr2g/Rock1/Rock2/Secisbp2/Tnrc6a/Tnrc6b/Upf3b/Ythdf3
GO:0046942	carboxylic acid transport	25/900	329/17943	0.0258940774741633	0.184192652172616	113976/293551/29184/83842/24410/24414/29424/29216/25480/24413/25054/690625/29431/54320/29480/65042/300083/287532/613226/29485/29219/363071/25558/117559/64440	Acsl4/Arl6ip1/Cd36/Crot/Grin2b/Grm1/Htt/Lrp2/Mip/Nr3c1/Ntrk2/Oc90/Pak1/Pdpn/Rgs4/Sfxn3/Slc25a17/Slc43a2/Slc6a17/Slc7a3/Snca/Stra6/Stxbp1/Sv2a/Syt4
GO:0046628	positive regulation of insulin receptor signaling pathway	4/900	23/17943	0.0259918378799424	0.184192652172616	24483/64709/314824/29431	Igf2/Nucks1/Osbpl8/Pak1
GO:0071404	cellular response to low-density lipoprotein particle stimulus	4/900	23/17943	0.0259918378799424	0.184192652172616	29184/25584/29637/24511	Cd36/F3/Hmgcs1/Itgb1
GO:0099170	postsynaptic modulation of chemical synaptic transmission	4/900	23/17943	0.0259918378799424	0.184192652172616	24316/117045/24948/29748	Drd1/Eif4e/Fmr1/Ppp3r1
GO:1901623	regulation of lymphocyte chemotaxis	4/900	23/17943	0.0259918378799424	0.184192652172616	24770/287561/306748/116477	Ccl2/Ccl7/Cxcl14/Wnk1
GO:0010543	regulation of platelet activation	5/900	34/17943	0.0260994972996095	0.184192652172616	287454/81515/54320/25651/64060	Alox12/Lyn/Pdpn/Selp/Vps33b
GO:0032786	positive regulation of DNA-templated transcription, elongation	5/900	34/17943	0.0260994972996095	0.184192652172616	690585/362844/362962/79128/361531	Alyref/Brd4/Cbx7/Dab2/Paf1
GO:0034122	negative regulation of toll-like receptor signaling pathway	5/900	34/17943	0.0260994972996095	0.184192652172616	291100/286994/81515/25232/114590	Irf4/Lgr4/Lyn/Tyro3/Ubqln1
GO:0044818	mitotic G2/M transition checkpoint	5/900	34/17943	0.0260994972996095	0.184192652172616	314374/302415/498411/84019/85482	Foxn3/Foxo4/Hus1/Nae1/Nbn
GO:0060292	long-term synaptic depression	5/900	34/17943	0.0260994972996095	0.184192652172616	24316/24948/171093/84550/25558	Drd1/Fmr1/Shank2/Slc24a2/Stxbp1
GO:0071514	genetic imprinting	5/900	34/17943	0.0260994972996095	0.184192652172616	83726/306819/305624/309457/170911	Ctcf/Kdm1b/Pcgf3/Pcgf6/Pik3ca
GO:0090314	positive regulation of protein targeting to membrane	5/900	34/17943	0.0260994972996095	0.184192652172616	81732/362461/24770/64152/29431	Actr3/C2cd5/Ccl2/Chp1/Pak1
GO:0099560	synaptic membrane adhesion	5/900	34/17943	0.0260994972996095	0.184192652172616	363058/317322/314180/60391/306147	Cadm1/Gpc4/Mdga2/Nrxn1/Slitrk1
GO:1903393	positive regulation of adherens junction organization	5/900	34/17943	0.0260994972996095	0.184192652172616	366474/498003/84050/679221/81762	Col16a1/Dusp3/Enpp2/Mapre2/Rock1
GO:0031098	stress-activated protein kinase signaling cascade	23/900	297/17943	0.0261906899840637	0.184192652172616	54245/79128/498003/316539/24338/303470/81515/303200/309168/171492/116596/303554/29431/29433/192256/306886/89803/360600/29398/311622/303285/114850/291259	Crk/Dab2/Dusp3/Epha4/Ephb1/Kat7/Lyn/Map2k3/Map3k11/Map3k2/Map3k8/Nbr1/Pak1/Pak3/Pja2/Ripk1/Sfrp4/Spag9/Stk10/Stk4/Traf4/Wnt7a/Zmynd11
GO:0051928	positive regulation of calcium ion transport	13/900	142/17943	0.026343693526893	0.184192652172616	116600/24242/24770/24316/29430/29546/29424/24629/498328/24782/29219/59299/89821	Cacnb2/Calm1/Ccl2/Drd1/Hap1/Homer1/Htt/Pdgfrb/Pkd2/Slc9a1/Snca/Trdn/Trpc1
GO:0060415	muscle tissue morphogenesis	9/900	85/17943	0.0263884411180766	0.184192652172616	25367/84032/25022/25639/29216/299766/305066/311098/314930	Adarb1/Col3a1/Fgfr2/Fkbp1a/Lrp2/Myf5/Prox1/Xirp2/Zfpm2
GO:0060420	regulation of heart growth	9/900	85/17943	0.0263884411180766	0.184192652172616	89843/25022/24413/29431/305066/29480/306886/299116/314930	Cxadr/Fgfr2/Nr3c1/Pak1/Prox1/Rgs4/Ripk1/Sav1/Zfpm2
GO:0019058	viral life cycle	18/900	218/17943	0.0264021579175491	0.184192652172616	25367/365601/689364/361916/287765/24948/24414/294449/85482/64709/363005/501083/305066/29448/25537/65190/293294/58857	Adarb1/Atg5/Chmp1b/Chmp4c/Ddx5/Fmr1/Grm1/Hs3st5/Nbn/Nucks1/Pcbp2/Pdcd6ip/Prox1/Rab7a/Rock2/Rsad2/Trim6/Vapa
GO:0010522	regulation of calcium ion transport into cytosol	11/900	113/17943	0.0264198713556476	0.184192652172616	365601/24242/24316/25639/29430/29424/81515/498328/29219/59299/89821	Atg5/Calm1/Drd1/Fkbp1a/Hap1/Htt/Lyn/Pkd2/Snca/Trdn/Trpc1
GO:0019079	viral genome replication	11/900	113/17943	0.0264198713556476	0.184192652172616	25367/365601/287765/24948/64709/363005/305066/25537/65190/293294/58857	Adarb1/Atg5/Ddx5/Fmr1/Nucks1/Pcbp2/Prox1/Rock2/Rsad2/Trim6/Vapa
GO:0000245	spliceosomal complex assembly	6/900	46/17943	0.0265007998905265	0.184192652172616	360602/310820/300996/84486/689890/362264	Luc7l3/Ptbp2/Rbm5/Sf3b1/Srsf1/Srsf6
GO:0006904	vesicle docking involved in exocytosis	6/900	46/17943	0.0265007998905265	0.184192652172616	60391/299156/117103/84556/25558/64060	Nrxn1/Rab15/Rab8a/Rims1/Stxbp1/Vps33b
GO:0010972	negative regulation of G2/M transition of mitotic cell cycle	6/900	46/17943	0.0265007998905265	0.184192652172616	361916/314374/302415/498411/84019/85482	Chmp4c/Foxn3/Foxo4/Hus1/Nae1/Nbn
GO:0061028	establishment of endothelial barrier	6/900	46/17943	0.0265007998905265	0.184192652172616	295347/302495/315655/81762/25537/114850	Rap1a/Rap2c/Rdx/Rock1/Rock2/Wnt7a
GO:0070527	platelet aggregation	6/900	46/17943	0.0265007998905265	0.184192652172616	287454/81515/54320/25558/25232/64060	Alox12/Lyn/Pdpn/Stxbp1/Tyro3/Vps33b
GO:0015849	organic acid transport	25/900	330/17943	0.026738163428966	0.185600454739346	113976/293551/29184/83842/24410/24414/29424/29216/25480/24413/25054/690625/29431/54320/29480/65042/300083/287532/613226/29485/29219/363071/25558/117559/64440	Acsl4/Arl6ip1/Cd36/Crot/Grin2b/Grm1/Htt/Lrp2/Mip/Nr3c1/Ntrk2/Oc90/Pak1/Pdpn/Rgs4/Sfxn3/Slc25a17/Slc43a2/Slc6a17/Slc7a3/Snca/Stra6/Stxbp1/Sv2a/Syt4
GO:0021543	pallium development	19/900	234/17943	0.0267837469653005	0.18567510412486	29619/25402/84032/54245/64624/84394/24316/79208/84488/24410/297893/117282/25054/312703/305066/306562/117259/305268/363445	Btg2/Casp3/Col3a1/Crk/Cul5/Dcx/Drd1/Epha5/Fgf13/Grin2b/Hdac1/Hnrnpk/Ntrk2/Pex5/Prox1/Tacc1/Tra2b/Uba6/Usp9x
GO:0071326	cellular response to monosaccharide stimulus	17/900	203/17943	0.0269549410007386	0.18661920840901	309135/25293/24770/79208/64045/117282/309957/266777/60391/26295/170911/24672/65248/78975/295347/117259/288105	Ano1/Aqp4/Ccl2/Epha5/Glrx/Hnrnpk/Mef2a/Nptx1/Nrxn1/Ogt/Pik3ca/Ppp2ca/Prkaa1/Prkaa2/Rap1a/Tra2b/Zbtb20
GO:0034655	nucleobase-containing compound catabolic process	30/900	413/17943	0.0272885631699894	0.18852289636724	305035/299347/29619/361052/287765/310461/497778/363854/24334/24948/117280/24484/295922/679712/367323/26295/81744/117017/65248/78975/81762/25537/79049/361836/156767/308971/192178/313449/361920/288105	Angel2/Brf1/Btg2/Cdadc1/Ddx5/Dhx36/Dut/Elavl1/Eno2/Fmr1/Hnrnpu/Igfbp3/Mtch2/Myef2/Nudt12/Ogt/Pde7a/Polr2g/Prkaa1/Prkaa2/Rock1/Rock2/Secisbp2/Slc25a16/Tnfrsf1b/Tnrc6a/Tnrc6b/Upf3b/Ythdf3/Zbtb20
GO:0006513	protein monoubiquitination	8/900	72/17943	0.0273359967908228	0.18852289636724	301555/498089/500262/304495/361531/305624/309457/81816	Cul3/Dtx3l/Kbtbd8/Kdm2b/Paf1/Pcgf3/Pcgf6/Ube2b
GO:0007632	visual behavior	8/900	72/17943	0.0273359967908228	0.18852289636724	24316/29424/360904/24511/311311/307206/56064/192117	Drd1/Htt/Idua/Itgb1/Meis2/Neto1/Nptn/Syngap1
GO:0060401	cytosolic calcium ion transport	16/900	188/17943	0.027401005261325	0.188727078873544	365601/24242/290614/24316/25639/25051/24410/29430/29424/25679/81515/498328/29219/309139/59299/89821	Atg5/Calm1/Cherp/Drd1/Fkbp1a/Glp1r/Grin2b/Hap1/Htt/Itpr3/Lyn/Pkd2/Snca/Tpcn2/Trdn/Trpc1
GO:0003170	heart valve development	7/900	59/17943	0.0275600184165566	0.189089392765332	29150/84409/81762/25537/140586/363071/156767	Matr3/Robo2/Rock1/Rock2/Sox9/Stra6/Tnfrsf1b
GO:0046605	regulation of centrosome cycle	7/900	59/17943	0.0275600184165566	0.189089392765332	689364/361916/315447/314859/501083/25537/312965	Chmp1b/Chmp4c/Chordc1/Mdm1/Pdcd6ip/Rock2/Ubxn2b
GO:0050922	negative regulation of chemotaxis	7/900	59/17943	0.0275600184165566	0.189089392765332	24770/498003/84409/296787/246262/296789/24882	Ccl2/Dusp3/Robo2/Sema3c/Sema3d/Sema3e/Wnt3
GO:0030516	regulation of axon extension	11/900	114/17943	0.0279699085840314	0.191654990567444	81732/114514/25183/29456/25503/29431/304271/296787/246262/296789/24882	Actr3/Clasp2/Gdi1/Map1b/Ocm2/Pak1/Rnf6/Sema3c/Sema3d/Sema3e/Wnt3
GO:0051224	negative regulation of protein transport	17/900	204/17943	0.0280891521454704	0.191978551394234	365948/29184/64152/680594/25183/297893/360904/361749/286994/26295/266709/24672/367242/65190/56782/64440/294331	Bank1/Cd36/Chp1/Dph3/Gdi1/Hdac1/Idua/Il33/Lgr4/Ogt/Pkig/Ppp2ca/Rab23/Rsad2/Srgn/Syt4/Ube2g2
GO:1903305	regulation of regulated secretory pathway	17/900	204/17943	0.0280891521454704	0.191978551394234	287537/116600/24242/25102/24316/24948/81515/65153/81531/299156/295347/84556/360725/25558/64440/25624/114850	Abr/Cacnb2/Calm1/Chrna5/Drd1/Fmr1/Lyn/Ncs1/Pfn2/Rab15/Rap1a/Rims1/Snx4/Stxbp1/Syt4/Vamp1/Wnt7a
GO:0051271	negative regulation of cellular component movement	25/900	332/17943	0.0284895853327408	0.194466042777005	287537/25367/117028/24770/114492/114514/84032/54245/114489/24316/498003/24484/361749/362317/25094/314824/305471/81531/24924/302495/296787/246262/296789/500287/24882	Abr/Adarb1/Bin1/Ccl2/Ccl28/Clasp2/Col3a1/Crk/Dag1/Drd1/Dusp3/Igfbp3/Il33/Krit1/Mitf/Osbpl8/Patz1/Pfn2/Ptn/Rap2c/Sema3c/Sema3d/Sema3e/Srgap3/Wnt3
GO:0010810	regulation of cell-substrate adhesion	18/900	220/17943	0.0285793715993441	0.194580625793235	114492/29184/114514/366474/54245/79128/114489/685781/498003/84050/24511/81707/299766/54320/24924/81762/306873/296789	Ccl28/Cd36/Clasp2/Col16a1/Crk/Dab2/Dag1/Ddr2/Dusp3/Enpp2/Itgb1/Mmp14/Myf5/Pdpn/Ptn/Rock1/Rreb1/Sema3e
GO:0098742	cell-cell adhesion via plasma-membrane adhesion molecules	18/900	220/17943	0.0285793715993441	0.194580625793235	85265/170699/363058/29184/89843/315615/317322/303926/314180/24564/56064/60391/116741/84409/25651/306147/306451/116477	Ajuba/Atp2c1/Cadm1/Cd36/Cxadr/Dscaml1/Gpc4/Igsf11/Mdga2/Mpz/Nptn/Nrxn1/Pcdha4/Robo2/Selp/Slitrk1/Tenm3/Wnk1
GO:0035725	sodium ion transmembrane transport	12/900	129/17943	0.0287461439036216	0.195466445344651	63866/24211/64152/64045/307206/498328/192107/78956/84550/24782/192215/116477	Asic5/Atp1a1/Chp1/Glrx/Neto1/Pkd2/Prss8/Scn9a/Slc24a2/Slc9a1/Slc9a5/Wnk1
GO:0033673	negative regulation of kinase activity	19/900	236/17943	0.0289013948917817	0.196027344977467	25367/85265/25402/315447/64152/24316/291978/498003/316131/117280/305922/81515/65153/305472/266709/24679/498171/116477/305454	Adarb1/Ajuba/Casp3/Chordc1/Chp1/Drd1/Dus2/Dusp3/Fem1a/Hnrnpu/Lats2/Lyn/Ncs1/Pik3ip1/Pkig/Prkar2b/Prkrip1/Wnk1/Zfyve28
GO:0045862	positive regulation of proteolysis	26/900	349/17943	0.0290474900797651	0.196027344977467	287454/368062/83477/311163/79128/288753/297504/316539/25584/24948/24410/361749/81515/58923/81707/295922/26295/24672/313806/25537/29219/690244/156767/114590/317396/310306	Alox12/Ankib1/Bcl10/Ctnnd1/Dab2/Diablo/Edem1/Epha4/F3/Fmr1/Grin2b/Il33/Lyn/Mefv/Mmp14/Mtch2/Ogt/Ppp2ca/Rnf19b/Rock2/Snca/Sumo2/Tnfrsf1b/Ubqln1/Ubqln2/Usp13
GO:0007431	salivary gland development	6/900	47/17943	0.0291356560351342	0.196027344977467	311163/114489/500409/25022/296787/304741	Ctnnd1/Dag1/Esrp1/Fgfr2/Sema3c/Tfcp2l1
GO:0008038	neuron recognition	6/900	47/17943	0.0291356560351342	0.196027344977467	306400/25402/315615/316539/56064/84409	Arhgap35/Casp3/Dscaml1/Epha4/Nptn/Robo2
GO:0051048	negative regulation of secretion	21/900	268/17943	0.0291386054113178	0.196027344977467	287537/113976/365948/680594/24948/25643/297893/360904/24484/361749/286994/365793/29448/295347/65190/29219/56782/64440/25007/156767/116477	Abr/Acsl4/Bank1/Dph3/Fmr1/Gnai3/Hdac1/Idua/Igfbp3/Il33/Lgr4/Rab33b/Rab7a/Rap1a/Rsad2/Snca/Srgn/Syt4/Tacr2/Tnfrsf1b/Wnk1
GO:0019827	stem cell population maintenance	14/900	159/17943	0.0291623233343903	0.196027344977467	117045/363854/306548/304495/312849/361531/305066/24924/299116/140586/313304/246334/114850/303586	Eif4e/Elavl1/Hook3/Kdm2b/Med21/Paf1/Prox1/Ptn/Sav1/Sox9/Stag2/Tp63/Wnt7a/Wnt9b
GO:0072006	nephron development	14/900	159/17943	0.0291623233343903	0.196027344977467	286758/83839/503000/311163/25236/497985/292155/306657/305012/286994/24629/498328/140586/303586	Aqp11/Calb1/Ctnnbip1/Ctnnd1/Gpc3/Hoxb7/Hs2st1/Irx2/Kif26b/Lgr4/Pdgfrb/Pkd2/Sox9/Wnt9b
GO:0009954	proximal/distal pattern formation	5/900	35/17943	0.0292331155987782	0.196027344977467	312495/306657/83469/406164/246334	Cyp26b1/Irx2/Lrp4/Pbx2/Tp63
GO:0051452	intracellular pH reduction	5/900	35/17943	0.0292331155987782	0.196027344977467	286758/306128/29411/252916/29448	Aqp11/Cln5/Ppt1/Rab38/Rab7a
GO:0060512	prostate gland morphogenesis	5/900	35/17943	0.0292331155987782	0.196027344977467	25022/314850/685072/140586/246334	Fgfr2/Frs2/Rarg/Sox9/Tp63
GO:1905476	negative regulation of protein localization to membrane	5/900	35/17943	0.0292331155987782	0.196027344977467	54241/79128/25183/24414/26295	Cltc/Dab2/Gdi1/Grm1/Ogt
GO:0000281	mitotic cytokinesis	8/900	73/17943	0.0294032987568125	0.196427300341563	294074/689364/361916/309523/501083/81762/25537/304092	Cep55/Chmp1b/Chmp4c/Kif20b/Pdcd6ip/Rock1/Rock2/Son
GO:0010611	regulation of cardiac muscle hypertrophy	8/900	73/17943	0.0294032987568125	0.196427300341563	309957/24413/29431/29480/81762/25537/24782/156767	Mef2a/Nr3c1/Pak1/Rgs4/Rock1/Rock2/Slc9a1/Tnfrsf1b
GO:0030239	myofibril assembly	8/900	73/17943	0.0294032987568125	0.196427300341563	366624/24511/25626/309957/24629/305066/305675/25566	Cfl2/Itgb1/Krt8/Mef2a/Pdgfrb/Prox1/Synpo2l/Tmod1
GO:0051262	protein tetramerization	16/900	190/17943	0.0298378285327387	0.196851446049311	56780/25293/24334/24410/29546/25700/83469/25480/60391/25503/312703/498328/29219/246334/309407/246232	Acpp/Aqp4/Eno2/Grin2b/Homer1/Ide/Lrp4/Mip/Nrxn1/Ocm2/Pex5/Pkd2/Snca/Tp63/Trpm3/Uxs1
GO:0048008	platelet-derived growth factor receptor signaling pathway	7/900	60/17943	0.0299003711509111	0.196851446049311	114514/25584/64045/24629/361659/29219/293960	Clasp2/F3/Glrx/Pdgfrb/Plekha1/Snca/Zfand5
GO:0060119	inner ear receptor cell development	7/900	60/17943	0.0299003711509111	0.196851446049311	94272/261738/282836/29707/24922/300062/290467	Clic5/Clrn1/Cthrc1/Gabra5/Gabrb3/Ift27/Slitrk6
GO:0061337	cardiac conduction	7/900	60/17943	0.0299003711509111	0.196851446049311	117028/116600/89843/29713/309957/24782/59299	Bin1/Cacnb2/Cxadr/Kcnj5/Mef2a/Slc9a1/Trdn
GO:0048511	rhythmic process	28/900	383/17943	0.0299200183185252	0.196851446049311	25402/287765/24316/84050/499156/64045/24410/297893/117280/29546/293451/286994/24413/304157/60391/25054/26295/361659/65248/78975/305066/24924/84409/25537/252855/24790/25232/363445	Casp3/Ddx5/Drd1/Enpp2/Gas2/Glrx/Grin2b/Hdac1/Hnrnpu/Homer1/Hs3st2/Lgr4/Nr3c1/Nrip1/Nrxn1/Ntrk2/Ogt/Plekha1/Prkaa1/Prkaa2/Prox1/Ptn/Robo2/Rock2/Sfpq/Sp1/Tyro3/Usp9x
GO:0000289	nuclear-transcribed mRNA poly(A) tail shortening	4/900	24/17943	0.0299873166281661	0.196851446049311	29619/117017/308971/192178	Btg2/Polr2g/Tnrc6a/Tnrc6b
GO:0022616	DNA strand elongation	4/900	24/17943	0.0299873166281661	0.196851446049311	85482/64709/293144/361836	Nbn/Nucks1/Pold3/Slc25a16
GO:0033233	regulation of protein sumoylation	4/900	24/17943	0.0299873166281661	0.196851446049311	498999/315689/690244/25573	Ahrr/Hmg20a/Sumo2/Ube2i
GO:0072243	metanephric nephron epithelium development	4/900	24/17943	0.0299873166281661	0.196851446049311	83839/286994/498328/140586	Calb1/Lgr4/Pkd2/Sox9
GO:0099149	regulation of postsynaptic neurotransmitter receptor internalization	4/900	24/17943	0.0299873166281661	0.196851446049311	309532/29430/29748/289584	Atad1/Hap1/Ppp3r1/Usp46
GO:1901889	negative regulation of cell junction assembly	4/900	24/17943	0.0299873166281661	0.196851446049311	114514/81707/81762/25537	Clasp2/Mmp14/Rock1/Rock2
GO:0006885	regulation of pH	9/900	87/17943	0.0301240478556696	0.196851446049311	286758/64152/306128/29411/252916/29448/24782/192215/364137	Aqp11/Chp1/Cln5/Ppt1/Rab38/Rab7a/Slc9a1/Slc9a5/Tmem165
GO:0034333	adherens junction assembly	9/900	87/17943	0.0301240478556696	0.196851446049311	85265/114514/366474/498003/84050/365895/81707/81762/170908	Ajuba/Clasp2/Col16a1/Dusp3/Enpp2/Hipk1/Mmp14/Rock1/Tesk2
GO:0097581	lamellipodium organization	9/900	87/17943	0.0301240478556696	0.196851446049311	81732/85265/360854/261738/84050/24511/300955/54320/306873	Actr3/Ajuba/Arpc5/Clrn1/Enpp2/Itgb1/Nck1/Pdpn/Rreb1
GO:0021683	cerebellar granular layer morphogenesis	3/900	14/17943	0.0302422311600799	0.196851446049311	60391/305066/114850	Nrxn1/Prox1/Wnt7a
GO:0021932	hindbrain radial glia guided cell migration	3/900	14/17943	0.0302422311600799	0.196851446049311	64624/24511/116665	Cul5/Itgb1/Rere
GO:0035791	platelet-derived growth factor receptor-beta signaling pathway	3/900	14/17943	0.0302422311600799	0.196851446049311	114514/64045/24629	Clasp2/Glrx/Pdgfrb
GO:0045605	negative regulation of epidermal cell differentiation	3/900	14/17943	0.0302422311600799	0.196851446049311	171162/362264/246334	Reg3a/Srsf6/Tp63
GO:0045955	negative regulation of calcium ion-dependent exocytosis	3/900	14/17943	0.0302422311600799	0.196851446049311	24948/295347/64440	Fmr1/Rap1a/Syt4
GO:0048755	branching morphogenesis of a nerve	3/900	14/17943	0.0302422311600799	0.196851446049311	25022/117282/116665	Fgfr2/Hnrnpk/Rere
GO:0099566	regulation of postsynaptic cytosolic calcium ion concentration	3/900	14/17943	0.0302422311600799	0.196851446049311	83839/24410/24414	Calb1/Grin2b/Grm1
GO:0046717	acid secretion	12/900	130/17943	0.0302845155652246	0.196886283510015	113976/24410/24414/25480/24413/25054/690625/29431/29219/25558/117559/64440	Acsl4/Grin2b/Grm1/Mip/Nr3c1/Ntrk2/Oc90/Pak1/Snca/Stxbp1/Sv2a/Syt4
GO:0022037	metencephalon development	14/900	160/17943	0.0305461644291188	0.198032108248288	24183/54245/24399/29430/117282/60391/29431/305066/310820/24924/116665/307724/363445/114850	Ak1/Crk/Glud1/Hap1/Hnrnpk/Nrxn1/Pak1/Prox1/Ptbp2/Ptn/Rere/Rpgrip1l/Usp9x/Wnt7a
GO:0030326	embryonic limb morphogenesis	13/900	145/17943	0.0305722050437706	0.198032108248288	25401/312495/25236/297893/312952/83469/406164/367242/685072/307724/246334/24882/114850	Alx1/Cyp26b1/Gpc3/Hdac1/Impad1/Lrp4/Pbx2/Rab23/Rarg/Rpgrip1l/Tp63/Wnt3/Wnt7a
GO:0035113	embryonic appendage morphogenesis	13/900	145/17943	0.0305722050437706	0.198032108248288	25401/312495/25236/297893/312952/83469/406164/367242/685072/307724/246334/24882/114850	Alx1/Cyp26b1/Gpc3/Hdac1/Impad1/Lrp4/Pbx2/Rab23/Rarg/Rpgrip1l/Tp63/Wnt3/Wnt7a
GO:0010608	posttranscriptional regulation of gene expression	34/900	485/17943	0.0310448030666452	0.200849326636269	85265/305035/365948/299347/29619/287765/310461/680594/117045/363854/294674/310363/24948/117280/500262/307070/316101/29150/679712/300955/361309/315170/117017/65248/306886/81762/25537/79049/85425/156767/308971/192178/313449/361920	Ajuba/Angel2/Bank1/Brf1/Btg2/Ddx5/Dhx36/Dph3/Eif4e/Elavl1/Enc1/Fbxo4/Fmr1/Hnrnpu/Kbtbd8/Larp4b/Limd1/Matr3/Myef2/Nck1/Paip2/Poldip3/Polr2g/Prkaa1/Ripk1/Rock1/Rock2/Secisbp2/Tdrd7/Tnfrsf1b/Tnrc6a/Tnrc6b/Upf3b/Ythdf3
GO:0007015	actin filament organization	29/900	401/17943	0.0311116690764839	0.201037948905134	81732/25230/298024/306400/360854/117028/691149/493810/303653/366624/315795/114514/261738/245982/301555/85246/300955/29431/29433/81531/305066/315655/29480/81762/25537/114901/305675/25566/117538	Actr3/Add3/Akap2/Arhgap35/Arpc5/Bin1/Capza1/Capza2/Cdc42ep4/Cfl2/Cgnl1/Clasp2/Clrn1/Coro6/Cul3/Gas7/Nck1/Pak1/Pak3/Pfn2/Prox1/Rdx/Rgs4/Rock1/Rock2/Sorbs2/Synpo2l/Tmod1/Wipf1
GO:0042593	glucose homeostasis	24/900	319/17943	0.0316449406120992	0.204236293466224	309135/25293/24770/29184/79208/302415/64045/293546/117282/309957/266777/60391/64709/26295/170911/24672/65248/78975/117103/295347/315427/25549/117259/288105	Ano1/Aqp4/Ccl2/Cd36/Epha5/Foxo4/Glrx/Gprc5b/Hnrnpk/Mef2a/Nptx1/Nrxn1/Nucks1/Ogt/Pik3ca/Ppp2ca/Prkaa1/Prkaa2/Rab8a/Rap1a/Sesn3/Slc18a2/Tra2b/Zbtb20
GO:0048771	tissue remodeling	17/900	207/17943	0.0317057427489243	0.204381275204976	287537/81732/365601/282836/360904/286994/25055/25094/81707/361400/24924/29448/81762/25537/296787/89803/25341	Abr/Actr3/Atg5/Cthrc1/Idua/Lgr4/Lipa/Mitf/Mmp14/Nfatc3/Ptn/Rab7a/Rock1/Rock2/Sema3c/Sfrp4/Tnfrsf11b
GO:1902850	microtubule cytoskeleton organization involved in mitosis	12/900	131/17943	0.0318813109603553	0.205127186975671	689364/361916/114514/54241/29167/117280/29424/84014/316013/313304/306562/312965	Chmp1b/Chmp4c/Clasp2/Cltc/Dctn1/Hnrnpu/Htt/Ralbp1/Setd2/Stag2/Tacc1/Ubxn2b
GO:0030517	negative regulation of axon extension	6/900	48/17943	0.0319368908628413	0.205127186975671	81732/304271/296787/246262/296789/24882	Actr3/Rnf6/Sema3c/Sema3d/Sema3e/Wnt3
GO:0032456	endocytic recycling	6/900	48/17943	0.0319368908628413	0.205127186975671	304286/117103/25549/360725/60562/288666	Lmtk2/Rab8a/Slc18a2/Snx4/Stx6/Vps29
GO:0051168	nuclear export	13/900	146/17943	0.0320853179339489	0.205832526962553	362013/690585/64152/291671/81738/286917/315170/316013/313308/117538/290280/361070/314879	Ahcyl1/Alyref/Chp1/Hspa9/Nup98/Phax/Poldip3/Setd2/Thoc2/Wipf1/Xpo4/Xpo7/Xpot
GO:0110053	regulation of actin filament organization	20/900	255/17943	0.0323832397141499	0.207494051581891	81732/25230/306400/360854/117028/691149/493810/303653/366624/114514/300955/29431/29433/81531/315655/29480/81762/25537/305675/25566	Actr3/Add3/Arhgap35/Arpc5/Bin1/Capza1/Capza2/Cdc42ep4/Cfl2/Clasp2/Nck1/Pak1/Pak3/Pfn2/Rdx/Rgs4/Rock1/Rock2/Synpo2l/Tmod1
GO:0043491	protein kinase B signaling	16/900	192/17943	0.0324313408266279	0.207552794653966	365948/24770/114489/25584/24483/24511/361807/170910/60391/25054/314824/170911/361659/315427/140586/25232	Bank1/Ccl2/Dag1/F3/Igf2/Itgb1/Lemd2/Mtdh/Nrxn1/Ntrk2/Osbpl8/Pik3ca/Plekha1/Sesn3/Sox9/Tyro3
GO:0033500	carbohydrate homeostasis	24/900	320/17943	0.0326548011157809	0.208732307851592	309135/25293/24770/29184/79208/302415/64045/293546/117282/309957/266777/60391/64709/26295/170911/24672/65248/78975/117103/295347/315427/25549/117259/288105	Ano1/Aqp4/Ccl2/Cd36/Epha5/Foxo4/Glrx/Gprc5b/Hnrnpk/Mef2a/Nptx1/Nrxn1/Nucks1/Ogt/Pik3ca/Ppp2ca/Prkaa1/Prkaa2/Rab8a/Rap1a/Sesn3/Slc18a2/Tra2b/Zbtb20
GO:0032272	negative regulation of protein polymerization	8/900	75/17943	0.0338553437725598	0.21588856178411	25230/691149/493810/260321/81531/315655/29219/25566	Add3/Capza1/Capza2/Fkbp4/Pfn2/Rdx/Snca/Tmod1
GO:0046626	regulation of insulin receptor signaling pathway	8/900	75/17943	0.0338553437725598	0.21588856178411	24483/300955/64709/26295/314824/29431/65248/315427	Igf2/Nck1/Nucks1/Ogt/Osbpl8/Pak1/Prkaa1/Sesn3
GO:0021675	nerve development	9/900	89/17943	0.0342136350896286	0.216810331400496	25367/114489/24338/29707/24922/266777/81737/307251/290467	Adarb1/Dag1/Ephb1/Gabra5/Gabrb3/Nptx1/Ntf3/Rnf165/Slitrk6
GO:0051028	mRNA transport	9/900	89/17943	0.0342136350896286	0.216810331400496	690585/24948/362152/29424/81738/315352/315170/316013/313308	Alyref/Fmr1/Hnrnpa3/Htt/Nup98/Nxt2/Poldip3/Setd2/Thoc2
GO:0007160	cell-matrix adhesion	17/900	209/17943	0.0343009346990541	0.216810331400496	85265/114492/29184/114514/366474/84032/114489/685781/498003/84050/364786/24511/81707/299766/81762/296789/170908	Ajuba/Ccl28/Cd36/Clasp2/Col16a1/Col3a1/Dag1/Ddr2/Dusp3/Enpp2/Itga8/Itgb1/Mmp14/Myf5/Rock1/Sema3e/Tesk2
GO:1904950	negative regulation of establishment of protein localization	17/900	209/17943	0.0343009346990541	0.216810331400496	365948/29184/64152/680594/25183/297893/360904/361749/286994/26295/266709/24672/367242/65190/56782/64440/294331	Bank1/Cd36/Chp1/Dph3/Gdi1/Hdac1/Idua/Il33/Lgr4/Ogt/Pkig/Ppp2ca/Rab23/Rsad2/Srgn/Syt4/Ube2g2
GO:0048871	multicellular organismal homeostasis	34/900	489/17943	0.0343246464258666	0.216810331400496	287454/25293/29184/261738/89843/312495/498392/24316/309449/360896/307855/29326/298555/29546/360904/50560/291100/24511/286994/25055/25152/314859/26295/307401/24629/170911/65248/78975/24684/29448/65207/140586/25341/246334	Alox12/Aqp4/Cd36/Clrn1/Cxadr/Cyp26b1/Cytl1/Drd1/Elovl3/Esrrg/Fa2h/Gpx2/Grhl3/Homer1/Idua/Ip6k1/Irf4/Itgb1/Lgr4/Lipa/Map1a/Mdm1/Ogt/Pde6a/Pdgfrb/Pik3ca/Prkaa1/Prkaa2/Prlr/Rab7a/Rhag/Sox9/Tnfrsf11b/Tp63
GO:0007064	mitotic sister chromatid cohesion	4/900	25/17943	0.0343252522419844	0.216810331400496	288108/304218/293967/290794	Naa50/Pds5b/Smc5/Tnks
GO:0048670	regulation of collateral sprouting	4/900	25/17943	0.0343252522419844	0.216810331400496	84394/84488/303206/24882	Dcx/Fgf13/Ulk2/Wnt3
GO:1905208	negative regulation of cardiocyte differentiation	4/900	25/17943	0.0343252522419844	0.216810331400496	314850/84410/29431/29480	Frs2/Klf5/Pak1/Rgs4
GO:0018394	peptidyl-lysine acetylation	15/900	178/17943	0.0344703888542685	0.217469399978823	365601/362844/83726/363519/297893/291100/303470/288108/26295/65248/78975/297514/29219/682902/294018	Atg5/Brd4/Ctcf/Hcfc1/Hdac1/Irf4/Kat7/Naa50/Ogt/Prkaa1/Prkaa2/Setd5/Snca/Taf12/Taf5
GO:0010639	negative regulation of organelle organization	29/900	405/17943	0.0347534507692816	0.218996035521324	25230/365601/296580/289400/691149/493810/114514/94269/84488/25022/260321/117280/25152/29456/314859/85482/81531/306814/360550/317425/315655/29219/25558/64440/25566/290794/316575/81816/304579	Add3/Atg5/Camsap1/Camsap2/Capza1/Capza2/Clasp2/Fez2/Fgf13/Fgfr2/Fkbp4/Hnrnpu/Map1a/Map1b/Mdm1/Nbn/Pfn2/Phf2/Phf23/Phf8/Rdx/Snca/Stxbp1/Syt4/Tmod1/Tnks/Trip12/Ube2b/Usp30
GO:0031146	SCF-dependent proteasomal ubiquitin-dependent protein catabolic process	6/900	49/17943	0.0349076337346071	0.219159213697759	301555/64624/363083/361907/310363/294790	Cul3/Cul5/Fbxl22/Fbxl7/Fbxo4/Skp2
GO:0050919	negative chemotaxis	6/900	49/17943	0.0349076337346071	0.219159213697759	286994/84409/303311/296787/246262/296789	Lgr4/Robo2/Rtn4rl1/Sema3c/Sema3d/Sema3e
GO:2000736	regulation of stem cell differentiation	7/900	62/17943	0.0349741295690516	0.219159213697759	310461/117280/291671/24924/296787/140586/293294	Dhx36/Hnrnpu/Hspa9/Ptn/Sema3c/Sox9/Trim6
GO:0031214	biomineral tissue development	14/900	163/17943	0.0349848979284923	0.219159213697759	29263/25586/685781/25022/25236/286994/303554/690625/641555/24924/81762/25537/140586/56782	Acvr2a/Alpl/Ddr2/Fgfr2/Gpc3/Lgr4/Nbr1/Oc90/Odam/Ptn/Rock1/Rock2/Sox9/Srgn
GO:0098727	maintenance of cell number	14/900	163/17943	0.0349848979284923	0.219159213697759	117045/363854/306548/304495/312849/361531/305066/24924/299116/140586/313304/246334/114850/303586	Eif4e/Elavl1/Hook3/Kdm2b/Med21/Paf1/Prox1/Ptn/Sav1/Sox9/Stag2/Tp63/Wnt7a/Wnt9b
GO:0007266	Rho protein signal transduction	16/900	194/17943	0.0351866630695082	0.220071209057459	287537/306400/66013/303653/499672/691031/309361/84032/301555/24511/24629/54320/312912/81762/25537/305675	Abr/Arhgap35/Arhgef9/Cdc42ep4/Cdc42se1/Cdc42se2/Chuk/Col3a1/Cul3/Itgb1/Pdgfrb/Pdpn/Prex2/Rock1/Rock2/Synpo2l
GO:0046488	phosphatidylinositol metabolic process	12/900	133/17943	0.0352543261180022	0.220071209057459	316415/312952/316376/365382/50560/24629/364032/362756/287159/361632/170911/362768	Fam126b/Impad1/Inpp1/Inpp5a/Ip6k1/Pdgfrb/Pigc/Pigh/Pigq/Pik3c2a/Pik3ca/Ttc7b
GO:1903322	positive regulation of protein modification by small protein conjugation or removal	12/900	133/17943	0.0352543261180022	0.220071209057459	498999/83477/301555/360928/310363/25639/360550/300813/294790/690244/25573/114590	Ahrr/Bcl10/Cul3/Dcun1d4/Fbxo4/Fkbp1a/Phf23/Rnf111/Skp2/Sumo2/Ube2i/Ubqln1
GO:0055013	cardiac muscle cell development	10/900	104/17943	0.0358353887906306	0.222696157389821	365601/89843/117280/309957/24413/29431/24629/305066/29480/114901	Atg5/Cxadr/Hnrnpu/Mef2a/Nr3c1/Pak1/Pdgfrb/Prox1/Rgs4/Sorbs2
GO:0007257	activation of JUN kinase activity	5/900	37/17943	0.0361865424234896	0.222696157389821	54245/79128/309168/306886/360600	Crk/Dab2/Map3k11/Ripk1/Spag9
GO:0061756	leukocyte adhesion to vascular endothelial cell	5/900	37/17943	0.0361865424234896	0.222696157389821	114492/24511/307820/81762/25651	Ccl28/Itgb1/Nfat5/Rock1/Selp
GO:0071402	cellular response to lipoprotein particle stimulus	5/900	37/17943	0.0361865424234896	0.222696157389821	24770/29184/25584/29637/24511	Ccl2/Cd36/F3/Hmgcs1/Itgb1
GO:0006029	proteoglycan metabolic process	8/900	76/17943	0.0362441130742724	0.222696157389821	691394/498392/304885/292155/293451/294449/360904/312952	Chst14/Cytl1/Fam20b/Hs2st1/Hs3st2/Hs3st5/Idua/Impad1
GO:0014743	regulation of muscle hypertrophy	8/900	76/17943	0.0362441130742724	0.222696157389821	309957/24413/29431/29480/81762/25537/24782/156767	Mef2a/Nr3c1/Pak1/Rgs4/Rock1/Rock2/Slc9a1/Tnfrsf1b
GO:1903036	positive regulation of response to wounding	8/900	76/17943	0.0362441130742724	0.222696157389821	24770/29184/25503/54320/24924/171162/306873/25651	Ccl2/Cd36/Ocm2/Pdpn/Ptn/Reg3a/Rreb1/Selp
GO:0010715	regulation of extracellular matrix disassembly	3/900	15/17943	0.0364267584400532	0.222696157389821	114514/685781/54320	Clasp2/Ddr2/Pdpn
GO:0033235	positive regulation of protein sumoylation	3/900	15/17943	0.0364267584400532	0.222696157389821	498999/690244/25573	Ahrr/Sumo2/Ube2i
GO:0038166	angiotensin-activated signaling pathway	3/900	15/17943	0.0364267584400532	0.222696157389821	362013/81762/25537	Ahcyl1/Rock1/Rock2
GO:0043116	negative regulation of vascular permeability	3/900	15/17943	0.0364267584400532	0.222696157389821	83425/306400/24413	Akap12/Arhgap35/Nr3c1
GO:0055089	fatty acid homeostasis	3/900	15/17943	0.0364267584400532	0.222696157389821	252900/65248/78975	Dgat2/Prkaa1/Prkaa2
GO:0060742	epithelial cell differentiation involved in prostate gland development	3/900	15/17943	0.0364267584400532	0.222696157389821	25022/50692/246334	Fgfr2/Plaur/Tp63
GO:0061029	eyelid development in camera-type eye	3/900	15/17943	0.0364267584400532	0.222696157389821	298555/297893/363071	Grhl3/Hdac1/Stra6
GO:0062033	positive regulation of mitotic sister chromatid segregation	3/900	15/17943	0.0364267584400532	0.222696157389821	301555/117280/293967	Cul3/Hnrnpu/Smc5
GO:0098917	retrograde trans-synaptic signaling	3/900	15/17943	0.0364267584400532	0.222696157389821	363058/114489/64440	Cadm1/Dag1/Syt4
GO:1902992	negative regulation of amyloid precursor protein catabolic process	3/900	15/17943	0.0364267584400532	0.222696157389821	117028/29430/81762	Bin1/Hap1/Rock1
GO:1990000	amyloid fibril formation	3/900	15/17943	0.0364267584400532	0.222696157389821	29184/25639/306886	Cd36/Fkbp1a/Ripk1
GO:0003205	cardiac chamber development	16/900	195/17943	0.0366265580095168	0.223655715695467	313689/25022/25639/314850/362051/29216/79428/29150/24672/305066/84409/299116/296787/363071/311098/314930	Dhrs3/Fgfr2/Fkbp1a/Frs2/Lmo4/Lrp2/Luzp1/Matr3/Ppp2ca/Prox1/Robo2/Sav1/Sema3c/Stra6/Xirp2/Zfpm2
GO:0016032	viral process	22/900	291/17943	0.0366840779584452	0.223655715695467	25367/365601/689364/361916/114489/287765/24948/24414/363519/297893/294449/85482/64709/363005/501083/305066/29448/25537/65190/24790/293294/58857	Adarb1/Atg5/Chmp1b/Chmp4c/Dag1/Ddx5/Fmr1/Grm1/Hcfc1/Hdac1/Hs3st5/Nbn/Nucks1/Pcbp2/Pdcd6ip/Prox1/Rab7a/Rock2/Rsad2/Sp1/Trim6/Vapa
GO:0032414	positive regulation of ion transmembrane transporter activity	11/900	119/17943	0.036709576295917	0.223655715695467	116600/24242/24770/64152/64045/29430/29424/498328/24782/59299/116477	Cacnb2/Calm1/Ccl2/Chp1/Glrx/Hap1/Htt/Pkd2/Slc9a1/Trdn/Wnk1
GO:0050905	neuromuscular process	12/900	134/17943	0.0370325516620654	0.225207250962621	287537/25367/94272/261738/29167/29244/24410/85482/60391/312703/290467/363071	Abr/Adarb1/Clic5/Clrn1/Dctn1/Gch1/Grin2b/Nbn/Nrxn1/Pex5/Slitrk6/Stra6
GO:0017038	protein import	17/900	211/17943	0.0370487261478557	0.225207250962621	29184/64152/287765/24316/300027/308939/29216/89842/81738/315352/289233/312703/266709/24672/29748/367242/309326	Cd36/Chp1/Ddx5/Drd1/Gpihbp1/Ipo7/Lrp2/Mbtps1/Nup98/Nxt2/Pex19/Pex5/Pkig/Ppp2ca/Ppp3r1/Rab23/Ranbp6
GO:1905207	regulation of cardiocyte differentiation	7/900	63/17943	0.0377123272251539	0.228979973163206	310461/314850/84410/24413/29431/29480/296787	Dhx36/Frs2/Klf5/Nr3c1/Pak1/Rgs4/Sema3c
GO:0043255	regulation of carbohydrate biosynthetic process	10/900	105/17943	0.0379049705643927	0.229400313036354	54241/252900/24483/298982/24413/26295/309513/689995/65248/29219	Cltc/Dgat2/Igf2/Maea/Nr3c1/Ogt/Ppp1r3c/Ppp1r3d/Prkaa1/Snca
GO:0048704	embryonic skeletal system morphogenesis	10/900	105/17943	0.0379049705643927	0.229400313036354	25401/315615/25022/497985/24459/81707/65205/299766/316013/303586	Alx1/Dscaml1/Fgfr2/Hoxb7/Hoxc4/Mmp14/Mmp16/Myf5/Setd2/Wnt9b
GO:0022411	cellular component disassembly	26/900	358/17943	0.0379106501191198	0.229400313036354	25230/171415/365601/296580/289400/691149/493810/366624/114514/29167/685781/313409/498003/316539/84488/29424/24484/25152/29456/311903/54320/360550/315655/25566/114590/304579	Add3/Atg3/Atg5/Camsap1/Camsap2/Capza1/Capza2/Cfl2/Clasp2/Dctn1/Ddr2/Dnajc6/Dusp3/Epha4/Fgf13/Htt/Igfbp3/Map1a/Map1b/Mrrf/Pdpn/Phf23/Rdx/Tmod1/Ubqln1/Usp30
GO:0048713	regulation of oligodendrocyte differentiation	6/900	50/17943	0.0380506740784768	0.229986557270249	79251/114489/84050/297893/24924/156767	Aspa/Dag1/Enpp2/Hdac1/Ptn/Tnfrsf1b
GO:0006813	potassium ion transport	19/900	244/17943	0.0386433738169377	0.232734220005225	24211/84396/117028/65160/27080/64358/116745/29713/25743/294065/307206/498328/29480/84550/24782/192215/25012/260323/116477	Atp1a1/Atp1b4/Bin1/Clns1a/Hbp1/Kcna6/Kcnh6/Kcnj5/Kcnj6/Kcnv2/Neto1/Pkd2/Rgs4/Slc24a2/Slc9a1/Slc9a5/Snap25/Snx27/Wnk1
GO:0046620	regulation of organ growth	11/900	120/17943	0.038663710797933	0.232734220005225	89843/25022/305922/24413/29431/305066/29480/306886/299116/311622/314930	Cxadr/Fgfr2/Lats2/Nr3c1/Pak1/Prox1/Rgs4/Ripk1/Sav1/Stk4/Zfpm2
GO:0036503	ERAD pathway	9/900	91/17943	0.0386703926268375	0.232734220005225	295690/297504/305458/294331/114590/317396/304766/171129/310306	Dnajc10/Edem1/Tmem129/Ube2g2/Ubqln1/Ubqln2/Ubxn4/Uggt1/Usp13
GO:0006606	protein import into nucleus	13/900	150/17943	0.0386798947523221	0.232734220005225	29184/64152/287765/24316/308939/89842/81738/315352/266709/24672/29748/367242/309326	Cd36/Chp1/Ddx5/Drd1/Ipo7/Mbtps1/Nup98/Nxt2/Pkig/Ppp2ca/Ppp3r1/Rab23/Ranbp6
GO:0007005	mitochondrion organization	32/900	460/17943	0.0389086573019459	0.233130985392927	362826/171415/365601/24242/303300/503252/289278/89843/29430/117271/29424/309957/295922/678759/291660/266777/26295/312703/50692/60660/65248/252916/361726/361836/24782/29219/83474/293098/171086/293448/304579/25479	Atcay/Atg3/Atg5/Calm1/Cluh/Coa5/Cox20/Cxadr/Hap1/Hrk/Htt/Mef2a/Mtch2/Ndufa10/Ndufa2/Nptx1/Ogt/Pex5/Plaur/Ppp2r2b/Prkaa1/Rab38/Sdhaf2/Slc25a16/Slc9a1/Snca/Tfam/Tmem135/Trak2/Uqcrc2/Usp30/Vps35
GO:0042044	fluid transport	4/900	26/17943	0.0390082234047066	0.233130985392927	362013/286758/25293/25480	Ahcyl1/Aqp11/Aqp4/Mip
GO:0051194	positive regulation of cofactor metabolic process	4/900	26/17943	0.0390082234047066	0.233130985392927	65248/78975/29219/288105	Prkaa1/Prkaa2/Snca/Zbtb20
GO:1903306	negative regulation of regulated secretory pathway	4/900	26/17943	0.0390082234047066	0.233130985392927	287537/24948/295347/64440	Abr/Fmr1/Rap1a/Syt4
GO:2000738	positive regulation of stem cell differentiation	4/900	26/17943	0.0390082234047066	0.233130985392927	310461/24924/296787/140586	Dhx36/Ptn/Sema3c/Sox9
GO:2000765	regulation of cytoplasmic translation	4/900	26/17943	0.0390082234047066	0.233130985392927	310461/680594/24948/300955	Dhx36/Dph3/Fmr1/Nck1
GO:0032868	response to insulin	24/900	326/17943	0.0392314815678126	0.234202719191499	362461/24770/29184/24316/302415/117282/24483/24484/60663/81515/300955/24413/64709/26295/314824/29431/24672/65248/117103/315427/24782/24790/362264/81816	C2cd5/Ccl2/Cd36/Drd1/Foxo4/Hnrnpk/Igf2/Igfbp3/Insrr/Lyn/Nck1/Nr3c1/Nucks1/Ogt/Osbpl8/Pak1/Ppp2ca/Prkaa1/Rab8a/Sesn3/Slc9a1/Sp1/Srsf6/Ube2b
GO:0034248	regulation of cellular amide metabolic process	27/900	376/17943	0.039334284978803	0.23455377317897	365948/117028/29619/25402/310461/680594/117045/363854/294674/316539/24948/29430/500262/307070/300955/361309/315170/117017/65248/81762/25537/79049/29219/308971/192178/313449/361920	Bank1/Bin1/Btg2/Casp3/Dhx36/Dph3/Eif4e/Elavl1/Enc1/Epha4/Fmr1/Hap1/Kbtbd8/Larp4b/Nck1/Paip2/Poldip3/Polr2g/Prkaa1/Rock1/Rock2/Secisbp2/Snca/Tnrc6a/Tnrc6b/Upf3b/Ythdf3
GO:1903532	positive regulation of secretion by cell	34/900	495/17943	0.0397329455404551	0.236500368679563	29263/83425/309135/116600/363058/29184/309361/114514/79128/310461/25051/64045/24399/310669/24410/361749/65153/81734/24413/501083/299156/305853/29448/84556/287275/25012/29219/360725/25558/64440/25007/293294/25479/295322	Acvr2a/Akap12/Ano1/Cacnb2/Cadm1/Cd36/Chuk/Clasp2/Dab2/Dhx36/Glp1r/Glrx/Glud1/Golph3l/Grin2b/Il33/Ncs1/Nell2/Nr3c1/Pdcd6ip/Rab15/Rab2b/Rab7a/Rims1/Sec24a/Snap25/Snca/Snx4/Stxbp1/Syt4/Tacr2/Trim6/Vps35/Vtcn1
GO:0044419	interspecies interaction between organisms	29/900	410/17943	0.0397494523235582	0.236500368679563	25367/690585/365601/24242/29184/689364/361916/114489/287765/24948/29326/24414/363519/297893/294449/85482/64709/363005/501083/305066/29448/171162/25537/65190/24790/313308/293294/303206/58857	Adarb1/Alyref/Atg5/Calm1/Cd36/Chmp1b/Chmp4c/Dag1/Ddx5/Fmr1/Gpx2/Grm1/Hcfc1/Hdac1/Hs3st5/Nbn/Nucks1/Pcbp2/Pdcd6ip/Prox1/Rab7a/Reg3a/Rock2/Rsad2/Sp1/Thoc2/Trim6/Ulk2/Vapa
GO:0051147	regulation of muscle cell differentiation	14/900	166/17943	0.0398707617410344	0.236746943728275	24251/312495/25022/302415/314850/24483/84410/81707/299766/361400/24413/29431/305066/29480	Cd53/Cyp26b1/Fgfr2/Foxo4/Frs2/Igf2/Klf5/Mmp14/Myf5/Nfatc3/Nr3c1/Pak1/Prox1/Rgs4
GO:0033002	muscle cell proliferation	19/900	245/17943	0.0400118626207742	0.236746943728275	287454/503000/89843/24338/25022/314850/25643/79242/24484/64472/114593/29431/24629/170911/84014/306886/299116/294790/314930	Alox12/Ctnnbip1/Cxadr/Ephb1/Fgfr2/Frs2/Gnai3/Hpgd/Igfbp3/Naa35/Nppc/Pak1/Pdgfrb/Pik3ca/Ralbp1/Ripk1/Sav1/Skp2/Zfpm2
GO:0033363	secretory granule organization	5/900	38/17943	0.0400129424684254	0.236746943728275	252916/315478/56782/64440/64060	Rab38/Snx19/Srgn/Syt4/Vps33b
GO:0048013	ephrin receptor signaling pathway	5/900	38/17943	0.0400129424684254	0.236746943728275	54245/316539/79208/24338/300955	Crk/Epha4/Epha5/Ephb1/Nck1
GO:0051693	actin filament capping	5/900	38/17943	0.0400129424684254	0.236746943728275	25230/691149/493810/315655/25566	Add3/Capza1/Capza2/Rdx/Tmod1
GO:0010632	regulation of epithelial cell migration	18/900	229/17943	0.0400674493173228	0.236806621186971	287454/306260/114514/84050/24483/362317/303200/679221/305471/81531/361632/305066/24924/25537/306873/140586/24790/114850	Alox12/Capn7/Clasp2/Enpp2/Igf2/Krit1/Map2k3/Mapre2/Patz1/Pfn2/Pik3c2a/Prox1/Ptn/Rock2/Rreb1/Sox9/Sp1/Wnt7a
GO:0017158	regulation of calcium ion-dependent exocytosis	13/900	151/17943	0.0404683367879203	0.238911077980513	116600/24242/25102/24316/24948/65153/81531/295347/84556/25558/64440/25624/114850	Cacnb2/Calm1/Chrna5/Drd1/Fmr1/Ncs1/Pfn2/Rap1a/Rims1/Stxbp1/Syt4/Vamp1/Wnt7a
GO:0000086	G2/M transition of mitotic cell cycle	11/900	121/17943	0.0406891618947571	0.239683891780055	362844/24242/362316/361916/361907/314374/302415/498411/84019/85482/294790	Brd4/Calm1/Cdk14/Chmp4c/Fbxl7/Foxn3/Foxo4/Hus1/Nae1/Nbn/Skp2
GO:0000187	activation of MAPK activity	11/900	121/17943	0.0406891618947571	0.239683891780055	54245/79128/314850/24414/303200/309168/171492/81737/29433/306886/360600	Crk/Dab2/Frs2/Grm1/Map2k3/Map3k11/Map3k2/Ntf3/Pak3/Ripk1/Spag9
GO:0001837	epithelial to mesenchymal transition	12/900	136/17943	0.0407772241165621	0.239937507467321	25401/114514/79128/114489/287765/25022/500262/54320/24672/29748/361726/140586	Alx1/Clasp2/Dab2/Dag1/Ddx5/Fgfr2/Kbtbd8/Pdpn/Ppp2ca/Ppp3r1/Sdhaf2/Sox9
GO:0048644	muscle organ morphogenesis	9/900	92/17943	0.0410402317741358	0.240953166947046	25367/84032/25022/25639/29216/299766/305066/311098/314930	Adarb1/Col3a1/Fgfr2/Fkbp1a/Lrp2/Myf5/Prox1/Xirp2/Zfpm2
GO:0060998	regulation of dendritic spine development	9/900	92/17943	0.0410402317741358	0.240953166947046	81732/310461/316539/24948/117282/58840/24413/29433/171093	Actr3/Dhx36/Epha4/Fmr1/Hnrnpk/Mapk6/Nr3c1/Pak3/Shank2
GO:0007045	cell-substrate adherens junction assembly	8/900	78/17943	0.0413563051926884	0.242275234046398	85265/114514/366474/498003/84050/81707/81762/170908	Ajuba/Clasp2/Col16a1/Dusp3/Enpp2/Mmp14/Rock1/Tesk2
GO:0048041	focal adhesion assembly	8/900	78/17943	0.0413563051926884	0.242275234046398	85265/114514/366474/498003/84050/81707/81762/170908	Ajuba/Clasp2/Col16a1/Dusp3/Enpp2/Mmp14/Rock1/Tesk2
GO:0030258	lipid modification	18/900	230/17943	0.0415248434466624	0.242995543813564	287454/29184/300129/83842/252900/307855/316415/312952/316376/365382/50560/312703/361632/170911/65248/300083/363040/362768	Alox12/Cd36/Cerk/Crot/Dgat2/Fa2h/Fam126b/Impad1/Inpp1/Inpp5a/Ip6k1/Pex5/Pik3c2a/Pik3ca/Prkaa1/Slc25a17/St3gal4/Ttc7b
GO:0003300	cardiac muscle hypertrophy	10/900	107/17943	0.0422885818672953	0.246382983535029	309957/361400/24413/29431/29480/81762/25537/24782/114901/156767	Mef2a/Nfatc3/Nr3c1/Pak1/Rgs4/Rock1/Rock2/Slc9a1/Sorbs2/Tnfrsf1b
GO:0033138	positive regulation of peptidyl-serine phosphorylation	10/900	107/17943	0.0422885818672953	0.246382983535029	362453/60391/81737/25054/29431/81531/170911/29219/311622/293294	Crebl2/Nrxn1/Ntf3/Ntrk2/Pak1/Pfn2/Pik3ca/Snca/Stk4/Trim6
GO:0035249	synaptic transmission, glutamatergic	10/900	107/17943	0.0422885818672953	0.246382983535029	309532/24770/24316/24414/29546/60391/25054/29431/171093/25558	Atad1/Ccl2/Drd1/Grm1/Homer1/Nrxn1/Ntrk2/Pak1/Shank2/Stxbp1
GO:1901800	positive regulation of proteasomal protein catabolic process	10/900	107/17943	0.0422885818672953	0.246382983535029	368062/79128/297504/24948/361749/313806/690244/114590/317396/310306	Ankib1/Dab2/Edem1/Fmr1/Il33/Rnf19b/Sumo2/Ubqln1/Ubqln2/Usp13
GO:0071375	cellular response to peptide hormone stimulus	26/900	362/17943	0.042442353956282	0.247008939891855	362013/362461/24770/29184/54245/24316/302415/25051/117282/24483/60663/29456/300955/64709/26295/314824/29431/24672/65248/117103/81762/25537/315427/24782/24790/81816	Ahcyl1/C2cd5/Ccl2/Cd36/Crk/Drd1/Foxo4/Glp1r/Hnrnpk/Igf2/Insrr/Map1b/Nck1/Nucks1/Ogt/Osbpl8/Pak1/Ppp2ca/Prkaa1/Rab8a/Rock1/Rock2/Sesn3/Slc9a1/Sp1/Ube2b
GO:0034599	cellular response to oxidative stress	24/900	329/17943	0.0428663720037241	0.247134823939848	29184/311607/309361/54245/288753/303828/25584/29244/27100/64045/252939/297893/117520/24629/361659/65248/78975/364064/84014/306886/252855/29219/287110/114590	Cd36/Chd6/Chuk/Crk/Diablo/Etv5/F3/Gch1/Gfer/Glrx/Gpr37l1/Hdac1/Oxr1/Pdgfrb/Plekha1/Prkaa1/Prkaa2/Pycr2/Ralbp1/Ripk1/Sfpq/Snca/Tbc1d24/Ubqln1
GO:0060047	heart contraction	17/900	215/17943	0.0430194299542548	0.247134823939848	365601/24211/117028/116600/24242/89843/29244/25051/50664/29713/303200/309957/29480/24782/25162/689890/59299	Atg5/Atp1a1/Bin1/Cacnb2/Calm1/Cxadr/Gch1/Glp1r/Gnao1/Kcnj5/Map2k3/Mef2a/Rgs4/Slc9a1/Sp4/Srsf1/Trdn
GO:0000076	DNA replication checkpoint	3/900	16/17943	0.0432057129829185	0.247134823939848	498411/84019/361836	Hus1/Nae1/Slc25a16
GO:0002739	regulation of cytokine secretion involved in immune response	3/900	16/17943	0.0432057129829185	0.247134823939848	365601/156767/293294	Atg5/Tnfrsf1b/Trim6
GO:0042416	dopamine biosynthetic process	3/900	16/17943	0.0432057129829185	0.247134823939848	29244/29219/25479	Gch1/Snca/Vps35
GO:0044241	lipid digestion	3/900	16/17943	0.0432057129829185	0.247134823939848	155192/114104/29184	Abcg8/Asah2/Cd36
GO:0045821	positive regulation of glycolytic process	3/900	16/17943	0.0432057129829185	0.247134823939848	65248/78975/288105	Prkaa1/Prkaa2/Zbtb20
GO:0051280	negative regulation of release of sequestered calcium ion into cytosol	3/900	16/17943	0.0432057129829185	0.247134823939848	24242/498328/59299	Calm1/Pkd2/Trdn
GO:0060788	ectodermal placode formation	3/900	16/17943	0.0432057129829185	0.247134823939848	314850/297893/305066	Frs2/Hdac1/Prox1
GO:0071697	ectodermal placode morphogenesis	3/900	16/17943	0.0432057129829185	0.247134823939848	314850/297893/305066	Frs2/Hdac1/Prox1
GO:0098696	regulation of neurotransmitter receptor localization to postsynaptic specialization membrane	3/900	16/17943	0.0432057129829185	0.247134823939848	114489/317322/295347	Dag1/Gpc4/Rap1a
GO:0098880	maintenance of postsynaptic specialization structure	3/900	16/17943	0.0432057129829185	0.247134823939848	363058/171093/192117	Cadm1/Shank2/Syngap1
GO:0099640	axo-dendritic protein transport	3/900	16/17943	0.0432057129829185	0.247134823939848	117280/25152/252855	Hnrnpu/Map1a/Sfpq
GO:1901841	regulation of high voltage-gated calcium channel activity	3/900	16/17943	0.0432057129829185	0.247134823939848	116600/24242/83521	Cacnb2/Calm1/Rrad
GO:2000479	regulation of cAMP-dependent protein kinase activity	3/900	16/17943	0.0432057129829185	0.247134823939848	29424/266709/24679	Htt/Pkig/Prkar2b
GO:2000811	negative regulation of anoikis	3/900	16/17943	0.0432057129829185	0.247134823939848	24511/25054/170911	Itgb1/Ntrk2/Pik3ca
GO:0006376	mRNA splice site selection	4/900	27/17943	0.0440372828992795	0.24894759605796	360602/310820/689890/362264	Luc7l3/Ptbp2/Srsf1/Srsf6
GO:0051984	positive regulation of chromosome segregation	4/900	27/17943	0.0440372828992795	0.24894759605796	301555/117280/252855/293967	Cul3/Hnrnpu/Sfpq/Smc5
GO:0090103	cochlea morphogenesis	4/900	27/17943	0.0440372828992795	0.24894759605796	282836/298555/140586/315870	Cthrc1/Grhl3/Sox9/Tbx18
GO:0098698	postsynaptic specialization assembly	4/900	27/17943	0.0440372828992795	0.24894759605796	66013/266777/60391/171093	Arhgef9/Nptx1/Nrxn1/Shank2
GO:1900078	positive regulation of cellular response to insulin stimulus	4/900	27/17943	0.0440372828992795	0.24894759605796	24483/64709/314824/29431	Igf2/Nucks1/Osbpl8/Pak1
GO:0010762	regulation of fibroblast migration	5/900	39/17943	0.0440757386986039	0.24894759605796	81732/83425/685781/29431/29433	Actr3/Akap12/Ddr2/Pak1/Pak3
GO:0032594	protein transport within lipid bilayer	5/900	39/17943	0.0440757386986039	0.24894759605796	65201/24511/117103/25012/25479	Clip1/Itgb1/Rab8a/Snap25/Vps35
GO:0045851	pH reduction	5/900	39/17943	0.0440757386986039	0.24894759605796	286758/306128/29411/252916/29448	Aqp11/Cln5/Ppt1/Rab38/Rab7a
GO:0099590	neurotransmitter receptor internalization	5/900	39/17943	0.0440757386986039	0.24894759605796	309532/29430/29748/25012/289584	Atad1/Hap1/Ppp3r1/Snap25/Usp46
GO:1905332	positive regulation of morphogenesis of an epithelium	5/900	39/17943	0.0440757386986039	0.24894759605796	287454/497985/286994/306873/140586	Alox12/Hoxb7/Lgr4/Rreb1/Sox9
GO:0055021	regulation of cardiac muscle tissue growth	8/900	79/17943	0.0440830108194925	0.24894759605796	89843/25022/24413/29431/29480/306886/299116/314930	Cxadr/Fgfr2/Nr3c1/Pak1/Rgs4/Ripk1/Sav1/Zfpm2
GO:1901983	regulation of protein acetylation	8/900	79/17943	0.0440830108194925	0.24894759605796	365601/83726/297893/303470/65248/78975/297514/29219	Atg5/Ctcf/Hdac1/Kat7/Prkaa1/Prkaa2/Setd5/Snca
GO:0031330	negative regulation of cellular catabolic process	19/900	248/17943	0.0443289657516291	0.250071657589349	305035/310461/363854/316539/94269/24948/117280/266711/25152/295922/680451/26295/360550/79049/29219/360956/294331/304579/25479	Angel2/Dhx36/Elavl1/Epha4/Fez2/Fmr1/Hnrnpu/Lzts1/Map1a/Mtch2/Nrbp2/Ogt/Phf23/Secisbp2/Snca/Tbc1d14/Ube2g2/Usp30/Vps35
GO:0031589	cell-substrate adhesion	25/900	347/17943	0.044543869174365	0.251018357894862	85265/114492/29184/114514/366474/84032/54245/79128/114489/685781/498003/84050/24338/364786/24511/81707/299766/54320/24924/81762/29283/306873/296789/170908/25232	Ajuba/Ccl28/Cd36/Clasp2/Col16a1/Col3a1/Crk/Dab2/Dag1/Ddr2/Dusp3/Enpp2/Ephb1/Itga8/Itgb1/Mmp14/Myf5/Pdpn/Ptn/Rock1/Rpl29/Rreb1/Sema3e/Tesk2/Tyro3
GO:0007019	microtubule depolymerization	6/900	52/17943	0.0448630664300553	0.251223746994354	296580/289400/114514/84488/25152/29456	Camsap1/Camsap2/Clasp2/Fgf13/Map1a/Map1b
GO:0030834	regulation of actin filament depolymerization	6/900	52/17943	0.0448630664300553	0.251223746994354	25230/691149/493810/366624/315655/25566	Add3/Capza1/Capza2/Cfl2/Rdx/Tmod1
GO:0048806	genitalia development	6/900	52/17943	0.0448630664300553	0.251223746994354	286994/29216/363071/246334/25232/303586	Lgr4/Lrp2/Stra6/Tp63/Tyro3/Wnt9b
GO:0050891	multicellular organismal water homeostasis	6/900	52/17943	0.0448630664300553	0.251223746994354	287454/25293/312495/307855/298555/246334	Alox12/Aqp4/Cyp26b1/Fa2h/Grhl3/Tp63
GO:0051196	regulation of coenzyme metabolic process	6/900	52/17943	0.0448630664300553	0.251223746994354	295922/26295/65248/78975/29219/288105	Mtch2/Ogt/Prkaa1/Prkaa2/Snca/Zbtb20
GO:0051954	positive regulation of amine transport	6/900	52/17943	0.0448630664300553	0.251223746994354	293551/24410/24413/25558/64440/25007	Arl6ip1/Grin2b/Nr3c1/Stxbp1/Syt4/Tacr2
GO:0006997	nucleus organization	11/900	123/17943	0.0449580489826403	0.251227839755194	117028/689364/361916/29167/361807/81738/363912/304714/362401/311854/312965	Bin1/Chmp1b/Chmp4c/Dctn1/Lemd2/Nup98/Piwil1/Rrn3/Tmem43/Tor1b/Ubxn2b
GO:0051952	regulation of amine transport	11/900	123/17943	0.0449580489826403	0.251227839755194	293551/24410/24414/24413/29480/363061/29219/25558/117559/64440/25007	Arl6ip1/Grin2b/Grm1/Nr3c1/Rgs4/Sdhd/Snca/Stxbp1/Sv2a/Syt4/Tacr2
GO:0008016	regulation of heart contraction	15/900	185/17943	0.0458512263658789	0.255950667807854	24211/117028/116600/24242/89843/84488/29244/25051/50664/29713/309957/29480/24782/25162/59299	Atp1a1/Bin1/Cacnb2/Calm1/Cxadr/Fgf13/Gch1/Glp1r/Gnao1/Kcnj5/Mef2a/Rgs4/Slc9a1/Sp4/Trdn
GO:0006694	steroid biosynthetic process	13/900	154/17943	0.0461819295619465	0.257257958719683	289312/192242/84431/24211/365345/79128/29580/29637/24483/24413/65248/78975/305066	Acbd3/Akr1d1/Asah1/Atp1a1/Cyb5r2/Dab2/Fdft1/Hmgcs1/Igf2/Nr3c1/Prkaa1/Prkaa2/Prox1
GO:0034250	positive regulation of cellular amide metabolic process	13/900	154/17943	0.0461819295619465	0.257257958719683	25402/310461/363854/316539/24948/307070/300955/315170/117017/25537/79049/313449/361920	Casp3/Dhx36/Elavl1/Epha4/Fmr1/Larp4b/Nck1/Poldip3/Polr2g/Rock2/Secisbp2/Upf3b/Ythdf3
GO:0001658	branching involved in ureteric bud morphogenesis	7/900	66/17943	0.046756769691259	0.259676465422252	503000/25236/497985/286994/498328/140586/303586	Ctnnbip1/Gpc3/Hoxb7/Lgr4/Pkd2/Sox9/Wnt9b
GO:0001508	action potential	12/900	139/17943	0.0468781449884901	0.259676465422252	117028/116600/29184/89843/24316/84488/24948/24410/29713/25054/78956/24782	Bin1/Cacnb2/Cd36/Cxadr/Drd1/Fgf13/Fmr1/Grin2b/Kcnj5/Ntrk2/Scn9a/Slc9a1
GO:0019319	hexose biosynthetic process	8/900	80/17943	0.0469254236982426	0.259676465422252	25389/252900/24334/298982/24413/26295/65248/24788	Atf3/Dgat2/Eno2/Maea/Nr3c1/Ogt/Prkaa1/Sord
GO:0050818	regulation of coagulation	8/900	80/17943	0.0469254236982426	0.259676465422252	287454/29184/294449/81515/54320/25651/315388/64060	Alox12/Cd36/Hs3st5/Lyn/Pdpn/Selp/Tmprss6/Vps33b
GO:0061180	mammary gland epithelium development	8/900	80/17943	0.0469254236982426	0.259676465422252	309361/360635/303828/25022/24413/24684/306873/24882	Chuk/Etv4/Etv5/Fgfr2/Nr3c1/Prlr/Rreb1/Wnt3
GO:0072384	organelle transport along microtubule	8/900	80/17943	0.0469254236982426	0.259676465422252	171126/302290/307178/306809/29430/29424/29456/171086	Ap3m1/Ap3s1/Arhgap21/Bicd2/Hap1/Htt/Map1b/Trak2
GO:0032963	collagen metabolic process	10/900	109/17943	0.0470057754891153	0.259676465422252	24770/360904/24511/81707/65205/114593/24629/300901/295347/64060	Ccl2/Idua/Itgb1/Mmp14/Mmp16/Nppc/Pdgfrb/Plod2/Rap1a/Vps33b
GO:0055006	cardiac cell development	10/900	109/17943	0.0470057754891153	0.259676465422252	365601/89843/117280/309957/24413/29431/24629/305066/29480/114901	Atg5/Cxadr/Hnrnpu/Mef2a/Nr3c1/Pak1/Pdgfrb/Prox1/Rgs4/Sorbs2
GO:0040013	negative regulation of locomotion	25/900	349/17943	0.0471046753988876	0.259953441564668	287537/25367/24770/114492/114514/84032/54245/114489/24316/498003/24484/361749/362317/25094/314824/305471/81531/24924/302495/84409/296787/246262/296789/500287/24882	Abr/Adarb1/Ccl2/Ccl28/Clasp2/Col3a1/Crk/Dag1/Drd1/Dusp3/Igfbp3/Il33/Krit1/Mitf/Osbpl8/Patz1/Pfn2/Ptn/Rap2c/Robo2/Sema3c/Sema3d/Sema3e/Srgap3/Wnt3
GO:0051260	protein homooligomerization	28/900	400/17943	0.0476118510584325	0.262480639082217	56780/286758/25293/83477/497778/363854/29244/64845/117271/25700/25679/64358/294065/360926/360761/25480/81734/25503/26295/501083/312703/498328/288079/306886/360600/311854/246334/25479	Acpp/Aqp11/Aqp4/Bcl10/Dut/Elavl1/Gch1/Gphn/Hrk/Ide/Itpr3/Kcna6/Kcnv2/Lnx1/Lnx2/Mip/Nell2/Ocm2/Ogt/Pdcd6ip/Pex5/Pkd2/Polq/Ripk1/Spag9/Tor1b/Tp63/Vps35
GO:0051170	import into nucleus	13/900	155/17943	0.0482050009040368	0.2647708675884	29184/64152/287765/24316/308939/89842/81738/315352/266709/24672/29748/367242/309326	Cd36/Chp1/Ddx5/Drd1/Ipo7/Mbtps1/Nup98/Nxt2/Pkig/Ppp2ca/Ppp3r1/Rab23/Ranbp6
GO:0001569	branching involved in blood vessel morphogenesis	5/900	40/17943	0.048376549278977	0.2647708675884	290905/361400/29748/296789/311622	Col4a1/Nfatc3/Ppp3r1/Sema3e/Stk4
GO:0010613	positive regulation of cardiac muscle hypertrophy	5/900	40/17943	0.048376549278977	0.2647708675884	309957/24413/81762/25537/24782	Mef2a/Nr3c1/Rock1/Rock2/Slc9a1
GO:0015695	organic cation transport	5/900	40/17943	0.048376549278977	0.2647708675884	84014/300083/85254/85426/25007	Ralbp1/Slc25a17/Slc44a1/Slc5a7/Tacr2
GO:0032506	cytokinetic process	5/900	40/17943	0.048376549278977	0.2647708675884	294074/689364/361916/309523/501083	Cep55/Chmp1b/Chmp4c/Kif20b/Pdcd6ip
GO:0070884	regulation of calcineurin-NFAT signaling cascade	5/900	40/17943	0.048376549278977	0.2647708675884	290614/64152/307820/140666/24782	Cherp/Chp1/Nfat5/Rcan2/Slc9a1
GO:0106056	regulation of calcineurin-mediated signaling	5/900	40/17943	0.048376549278977	0.2647708675884	290614/64152/307820/140666/24782	Cherp/Chp1/Nfat5/Rcan2/Slc9a1
GO:0009100	glycoprotein metabolic process	25/900	350/17943	0.0484246099978785	0.2647708675884	116740/316583/64152/691394/498392/315496/297504/304885/311952/300173/292155/293451/294449/360904/312952/295319/94273/26295/25596/363040/29758/364137/171086/294331/171129	B3gnt5/B3gnt7/Chp1/Chst14/Cytl1/Dpy19l1/Edem1/Fam20b/Galnt11/Gxylt1/Hs2st1/Hs3st2/Hs3st5/Idua/Impad1/Man1a2/Mgat2/Ogt/Rpn1/St3gal4/St6galnac3/Tmem165/Trak2/Ube2g2/Uggt1
GO:0060428	lung epithelium development	6/900	53/17943	0.0485362453423586	0.26483799787115	25022/29748/299116/140586/362264/363071	Fgfr2/Ppp3r1/Sav1/Sox9/Srsf6/Stra6
GO:0061614	pri-miRNA transcription by RNA polymerase II	6/900	53/17943	0.0485362453423586	0.26483799787115	83726/287765/84410/361400/24413/140586	Ctcf/Ddx5/Klf5/Nfatc3/Nr3c1/Sox9
GO:0021952	central nervous system projection neuron axonogenesis	4/900	28/17943	0.0494120270761233	0.268517345915202	25367/84394/316539/24338	Adarb1/Dcx/Epha4/Ephb1
GO:0048843	negative regulation of axon extension involved in axon guidance	4/900	28/17943	0.0494120270761233	0.268517345915202	296787/246262/296789/24882	Sema3c/Sema3d/Sema3e/Wnt3
GO:0050901	leukocyte tethering or rolling	4/900	28/17943	0.0494120270761233	0.268517345915202	114492/24511/81762/25651	Ccl28/Itgb1/Rock1/Selp
GO:0060445	branching involved in salivary gland morphogenesis	4/900	28/17943	0.0494120270761233	0.268517345915202	114489/500409/25022/296787	Dag1/Esrp1/Fgfr2/Sema3c
GO:0006888	ER to Golgi vesicle-mediated transport	11/900	125/17943	0.0495238312977059	0.268577359764059	362162/301555/29424/304290/680451/365793/89868/287275/360709/290746/58857	Arfgap2/Cul3/Htt/Kdelr2/Nrbp2/Rab33b/Sec16b/Sec24a/Tfg/Trappc11/Vapa
GO:1904659	glucose transmembrane transport	11/900	125/17943	0.0495238312977059	0.268577359764059	24183/362461/362453/24316/25236/309957/314824/65248/117103/295347/308410	Ak1/C2cd5/Crebl2/Drd1/Gpc3/Mef2a/Osbpl8/Prkaa1/Rab8a/Rap1a/Rtn2
GO:0060538	skeletal muscle organ development	17/900	219/17943	0.0496507277040214	0.268758085672409	25389/29619/366624/312495/287765/24338/29546/84410/361807/299766/361400/24605/25157/65248/293854/363071/361256	Atf3/Btg2/Cfl2/Cyp26b1/Ddx5/Ephb1/Homer1/Klf5/Lemd2/Myf5/Nfatc3/Nras/Plagl1/Prkaa1/Srpk3/Stra6/Svil
GO:0031396	regulation of protein ubiquitination	16/900	203/17943	0.0497161465522577	0.268758085672409	365601/83477/29138/64152/301555/360928/498089/310363/316131/25639/26295/360550/300813/294790/316575/114590	Atg5/Bcl10/Bsn/Chp1/Cul3/Dcun1d4/Dtx3l/Fbxo4/Fem1a/Fkbp1a/Ogt/Phf23/Rnf111/Skp2/Trip12/Ubqln1
GO:0036465	synaptic vesicle recycling	8/900	81/17943	0.0498848486036462	0.268758085672409	117028/24242/29144/54241/313409/81762/65178/29219	Bin1/Calm1/Canx/Cltc/Dnajc6/Rock1/Snap91/Snca
GO:0006625	protein targeting to peroxisome	3/900	17/17943	0.050565439866709	0.268758085672409	289233/312703/293067	Pex19/Pex5/Zfand6
GO:0030813	positive regulation of nucleotide catabolic process	3/900	17/17943	0.050565439866709	0.268758085672409	65248/78975/288105	Prkaa1/Prkaa2/Zbtb20
GO:0035336	long-chain fatty-acyl-CoA metabolic process	3/900	17/17943	0.050565439866709	0.268758085672409	113976/252900/309449	Acsl4/Dgat2/Elovl3
GO:0043574	peroxisomal transport	3/900	17/17943	0.050565439866709	0.268758085672409	289233/312703/293067	Pex19/Pex5/Zfand6
GO:0043981	histone H4-K5 acetylation	3/900	17/17943	0.050565439866709	0.268758085672409	363519/303470/26295	Hcfc1/Kat7/Ogt
GO:0043982	histone H4-K8 acetylation	3/900	17/17943	0.050565439866709	0.268758085672409	363519/303470/26295	Hcfc1/Kat7/Ogt
GO:0045947	negative regulation of translational initiation	3/900	17/17943	0.050565439866709	0.268758085672409	365948/24948/361309	Bank1/Fmr1/Paip2
GO:0051151	negative regulation of smooth muscle cell differentiation	3/900	17/17943	0.050565439866709	0.268758085672409	302415/84410/361400	Foxo4/Klf5/Nfatc3
GO:0051197	positive regulation of coenzyme metabolic process	3/900	17/17943	0.050565439866709	0.268758085672409	65248/78975/288105	Prkaa1/Prkaa2/Zbtb20
GO:0060977	coronary vasculature morphogenesis	3/900	17/17943	0.050565439866709	0.268758085672409	29216/24629/316013	Lrp2/Pdgfrb/Setd2
GO:0071696	ectodermal placode development	3/900	17/17943	0.050565439866709	0.268758085672409	314850/297893/305066	Frs2/Hdac1/Prox1
GO:0072662	protein localization to peroxisome	3/900	17/17943	0.050565439866709	0.268758085672409	289233/312703/293067	Pex19/Pex5/Zfand6
GO:0072663	establishment of protein localization to peroxisome	3/900	17/17943	0.050565439866709	0.268758085672409	289233/312703/293067	Pex19/Pex5/Zfand6
GO:0072673	lamellipodium morphogenesis	3/900	17/17943	0.050565439866709	0.268758085672409	84050/54320/306873	Enpp2/Pdpn/Rreb1
GO:0097284	hepatocyte apoptotic process	3/900	17/17943	0.050565439866709	0.268758085672409	25626/295922/311622	Krt8/Mtch2/Stk4
GO:0099638	endosome to plasma membrane protein transport	3/900	17/17943	0.050565439866709	0.268758085672409	117103/260323/25479	Rab8a/Snx27/Vps35
GO:1904889	regulation of excitatory synapse assembly	3/900	17/17943	0.050565439866709	0.268758085672409	266777/60391/114850	Nptx1/Nrxn1/Wnt7a
GO:0006109	regulation of carbohydrate metabolic process	15/900	188/17943	0.0514585590195282	0.273144933099048	54241/252900/60449/24483/24484/298982/295922/24413/26295/309513/689995/65248/78975/29219/288105	Cltc/Dgat2/Gnb3/Igf2/Igfbp3/Maea/Mtch2/Nr3c1/Ogt/Ppp1r3c/Ppp1r3d/Prkaa1/Prkaa2/Snca/Zbtb20
GO:0007173	epidermal growth factor receptor signaling pathway	9/900	96/17943	0.0514932766393815	0.273144933099048	498003/305604/29430/25046/50692/117255/29448/140586/305454	Dusp3/Efemp1/Hap1/Pigr/Plaur/Ptpn12/Rab7a/Sox9/Zfyve28
GO:0030198	extracellular matrix organization	20/900	269/17943	0.0515743462843154	0.273303021910224	114514/366474/84032/290905/362584/114489/685781/499156/360904/364786/24511/81707/65205/299766/54320/300901/140586/25341/156767/64060	Clasp2/Col16a1/Col3a1/Col4a1/Col9a2/Dag1/Ddr2/Gas2/Idua/Itga8/Itgb1/Mmp14/Mmp16/Myf5/Pdpn/Plod2/Sox9/Tnfrsf11b/Tnfrsf1b/Vps33b
GO:0008286	insulin receptor signaling pathway	11/900	126/17943	0.0519202140502515	0.274046199110783	362461/302415/24483/60663/300955/64709/26295/314824/29431/65248/315427	C2cd5/Foxo4/Igf2/Insrr/Nck1/Nucks1/Ogt/Osbpl8/Pak1/Prkaa1/Sesn3
GO:0008645	hexose transmembrane transport	11/900	126/17943	0.0519202140502515	0.274046199110783	24183/362461/362453/24316/25236/309957/314824/65248/117103/295347/308410	Ak1/C2cd5/Crebl2/Drd1/Gpc3/Mef2a/Osbpl8/Prkaa1/Rab8a/Rap1a/Rtn2
GO:0032411	positive regulation of transporter activity	11/900	126/17943	0.0519202140502515	0.274046199110783	116600/24242/24770/64152/64045/29430/29424/498328/24782/59299/116477	Cacnb2/Calm1/Ccl2/Chp1/Glrx/Hap1/Htt/Pkd2/Slc9a1/Trdn/Wnk1
GO:0034332	adherens junction organization	11/900	126/17943	0.0519202140502515	0.274046199110783	85265/114514/366474/498003/84050/365895/679221/81707/315655/81762/170908	Ajuba/Clasp2/Col16a1/Dusp3/Enpp2/Hipk1/Mapre2/Mmp14/Rdx/Rock1/Tesk2
GO:0014897	striated muscle hypertrophy	10/900	111/17943	0.0520648165140161	0.274266340747253	309957/361400/24413/29431/29480/81762/25537/24782/114901/156767	Mef2a/Nfatc3/Nr3c1/Pak1/Rgs4/Rock1/Rock2/Slc9a1/Sorbs2/Tnfrsf1b
GO:1905477	positive regulation of protein localization to membrane	10/900	111/17943	0.0520648165140161	0.274266340747253	81732/362461/24770/64152/24511/83469/60391/29431/24924/260323	Actr3/C2cd5/Ccl2/Chp1/Itgb1/Lrp4/Nrxn1/Pak1/Ptn/Snx27
GO:0010712	regulation of collagen metabolic process	6/900	54/17943	0.0523893703261202	0.275703586582968	24770/360904/24511/114593/24629/295347	Ccl2/Idua/Itgb1/Nppc/Pdgfrb/Rap1a
GO:0006998	nuclear envelope organization	5/900	41/17943	0.0529163338185629	0.276806687592343	29167/361807/362401/311854/312965	Dctn1/Lemd2/Tmem43/Tor1b/Ubxn2b
GO:0007435	salivary gland morphogenesis	5/900	41/17943	0.0529163338185629	0.276806687592343	311163/114489/500409/25022/296787	Ctnnd1/Dag1/Esrp1/Fgfr2/Sema3c
GO:0014742	positive regulation of muscle hypertrophy	5/900	41/17943	0.0529163338185629	0.276806687592343	309957/24413/81762/25537/24782	Mef2a/Nr3c1/Rock1/Rock2/Slc9a1
GO:0016572	histone phosphorylation	5/900	41/17943	0.0529163338185629	0.276806687592343	24316/24948/65248/78975/81816	Drd1/Fmr1/Prkaa1/Prkaa2/Ube2b
GO:0021955	central nervous system neuron axonogenesis	5/900	41/17943	0.0529163338185629	0.276806687592343	25367/306400/84394/316539/24338	Adarb1/Arhgap35/Dcx/Epha4/Ephb1
GO:0042220	response to cocaine	8/900	82/17943	0.052962450073943	0.276806687592343	24316/24948/24410/59075/29546/29480/25549/29219	Drd1/Fmr1/Grin2b/Grk5/Homer1/Rgs4/Slc18a2/Snca
GO:0060113	inner ear receptor cell differentiation	8/900	82/17943	0.052962450073943	0.276806687592343	94272/261738/282836/500409/29707/24922/300062/290467	Clic5/Clrn1/Cthrc1/Esrp1/Gabra5/Gabrb3/Ift27/Slitrk6
GO:0051348	negative regulation of transferase activity	20/900	270/17943	0.053200946764059	0.277780849362584	25367/85265/25402/315447/64152/24316/498089/291978/498003/316131/117280/305922/81515/65153/305472/266709/24679/498171/116477/305454	Adarb1/Ajuba/Casp3/Chordc1/Chp1/Drd1/Dtx3l/Dus2/Dusp3/Fem1a/Hnrnpu/Lats2/Lyn/Ncs1/Pik3ip1/Pkig/Prkar2b/Prkrip1/Wnk1/Zfyve28
GO:0030534	adult behavior	15/900	189/17943	0.0534291109373993	0.277951191153398	25102/24316/316539/29546/360904/60391/117520/29411/312912/171093/306147/290467/29219/25566/289584	Chrna5/Drd1/Epha4/Homer1/Idua/Nrxn1/Oxr1/Ppt1/Prex2/Shank2/Slitrk1/Slitrk6/Snca/Tmod1/Usp46
GO:0060359	response to ammonium ion	15/900	189/17943	0.0534291109373993	0.277951191153398	289276/25402/24316/24948/24922/50664/24410/59075/29546/25743/29480/25537/25549/29219/114901	Adss/Casp3/Drd1/Fmr1/Gabrb3/Gnao1/Grin2b/Grk5/Homer1/Kcnj6/Rgs4/Rock2/Slc18a2/Snca/Sorbs2
GO:0008154	actin polymerization or depolymerization	16/900	205/17943	0.0534444127506583	0.277951191153398	81732/25230/306400/360854/117028/691149/493810/303653/366624/85246/300955/29433/81531/315655/25566/117538	Actr3/Add3/Arhgap35/Arpc5/Bin1/Capza1/Capza2/Cdc42ep4/Cfl2/Gas7/Nck1/Pak3/Pfn2/Rdx/Tmod1/Wipf1
GO:0045123	cellular extravasation	7/900	68/17943	0.0534942641386956	0.277951191153398	287537/24770/114492/54245/24511/81762/25651	Abr/Ccl2/Ccl28/Crk/Itgb1/Rock1/Selp
GO:0060688	regulation of morphogenesis of a branching structure	7/900	68/17943	0.0534942641386956	0.277951191153398	360635/303828/25022/117282/497985/286994/140586	Etv4/Etv5/Fgfr2/Hnrnpk/Hoxb7/Lgr4/Sox9
GO:0061640	cytoskeleton-dependent cytokinesis	9/900	97/17943	0.0543555918306844	0.282151567720914	81732/294074/689364/361916/309523/501083/81762/25537/304092	Actr3/Cep55/Chmp1b/Chmp4c/Kif20b/Pdcd6ip/Rock1/Rock2/Son
GO:0006352	DNA-templated transcription, initiation	10/900	112/17943	0.0547248118901463	0.283791801737714	299347/503000/310461/303918/25094/117017/304714/682902/294018/83474	Brf1/Ctnnbip1/Dhx36/Gtf2e1/Mitf/Polr2g/Rrn3/Taf12/Taf5/Tfam
GO:0001945	lymph vessel development	4/900	29/17943	0.0551306708764688	0.283962904775319	116641/54320/305066/287129	Lgals8/Pdpn/Prox1/Tmem204
GO:0031365	N-terminal protein amino acid modification	4/900	29/17943	0.0551306708764688	0.283962904775319	289482/310399/64472/288108	Naa11/Naa15/Naa35/Naa50
GO:0032026	response to magnesium ion	4/900	29/17943	0.0551306708764688	0.283962904775319	24410/24413/29219/25341	Grin2b/Nr3c1/Snca/Tnfrsf11b
GO:0039694	viral RNA genome replication	4/900	29/17943	0.0551306708764688	0.283962904775319	365601/24948/363005/25537	Atg5/Fmr1/Pcbp2/Rock2
GO:0070168	negative regulation of biomineral tissue development	4/900	29/17943	0.0551306708764688	0.283962904775319	81762/25537/140586/56782	Rock1/Rock2/Sox9/Srgn
GO:0090169	regulation of spindle assembly	4/900	29/17943	0.0551306708764688	0.283962904775319	689364/361916/117280/313304	Chmp1b/Chmp4c/Hnrnpu/Stag2
GO:1902668	negative regulation of axon guidance	4/900	29/17943	0.0551306708764688	0.283962904775319	296787/246262/296789/24882	Sema3c/Sema3d/Sema3e/Wnt3
GO:0030307	positive regulation of cell growth	15/900	190/17943	0.0554512208577986	0.285338280302051	113976/54245/84394/25183/117282/304495/29456/81707/24413/25503/29431/84556/24782/64440/24882	Acsl4/Crk/Dcx/Gdi1/Hnrnpk/Kdm2b/Map1b/Mmp14/Nr3c1/Ocm2/Pak1/Rims1/Slc9a1/Syt4/Wnt3
GO:0040029	regulation of gene expression, epigenetic	19/900	255/17943	0.0556885742733586	0.286283307088982	85265/83726/287765/363854/24948/297893/117280/306819/316101/24413/305624/309457/306814/317425/306886/114521/308971/192178/81816	Ajuba/Ctcf/Ddx5/Elavl1/Fmr1/Hdac1/Hnrnpu/Kdm1b/Limd1/Nr3c1/Pcgf3/Pcgf6/Phf2/Phf8/Ripk1/Tdg/Tnrc6a/Tnrc6b/Ube2b
GO:0060968	regulation of gene silencing	8/900	83/17943	0.0561592499445411	0.287870155244566	85265/287765/363854/24948/316101/306814/317425/306886	Ajuba/Ddx5/Elavl1/Fmr1/Limd1/Phf2/Phf8/Ripk1
GO:1903312	negative regulation of mRNA metabolic process	8/900	83/17943	0.0561592499445411	0.287870155244566	305035/363854/24948/117282/117280/79049/362264/117259	Angel2/Elavl1/Fmr1/Hnrnpk/Hnrnpu/Secisbp2/Srsf6/Tra2b
GO:1990089	response to nerve growth factor	8/900	83/17943	0.0561592499445411	0.287870155244566	54245/683927/116478/81737/25054/24924/295347/260323	Crk/Cstf2/Kidins220/Ntf3/Ntrk2/Ptn/Rap1a/Snx27
GO:0050673	epithelial cell proliferation	30/900	441/17943	0.0563281825430904	0.288458733080898	29263/365299/24770/309361/79128/500409/360635/25584/25022/314850/25236/24483/24484/362317/286994/81707/299061/24605/641555/305066/24924/171162/306873/299116/140586/24790/362264/315870/246334/114850	Acvr2a/Bnc1/Ccl2/Chuk/Dab2/Esrp1/Etv4/F3/Fgfr2/Frs2/Gpc3/Igf2/Igfbp3/Krit1/Lgr4/Mmp14/Nkx2-8/Nras/Odam/Prox1/Ptn/Reg3a/Rreb1/Sav1/Sox9/Sp1/Srsf6/Tbx18/Tp63/Wnt7a
GO:1903531	negative regulation of secretion by cell	18/900	239/17943	0.05640159460102	0.288557486389672	287537/365948/680594/24948/297893/360904/24484/361749/286994/365793/29448/295347/65190/29219/56782/64440/25007/156767	Abr/Bank1/Dph3/Fmr1/Hdac1/Idua/Igfbp3/Il33/Lgr4/Rab33b/Rab7a/Rap1a/Rsad2/Snca/Srgn/Syt4/Tacr2/Tnfrsf1b
GO:0019439	aromatic compound catabolic process	32/900	476/17943	0.0569377328877881	0.290274308470102	305035/299347/29619/361052/287765/310461/497778/363854/24334/25315/24948/117280/24484/295922/679712/367323/26295/81744/117017/296851/65248/78975/81762/25537/79049/361836/156767/308971/192178/313449/361920/288105	Angel2/Brf1/Btg2/Cdadc1/Ddx5/Dhx36/Dut/Elavl1/Eno2/Ephx1/Fmr1/Hnrnpu/Igfbp3/Mtch2/Myef2/Nudt12/Ogt/Pde7a/Polr2g/Pon2/Prkaa1/Prkaa2/Rock1/Rock2/Secisbp2/Slc25a16/Tnfrsf1b/Tnrc6a/Tnrc6b/Upf3b/Ythdf3/Zbtb20
GO:0006611	protein export from nucleus	11/900	128/17943	0.0569438159505695	0.290274308470102	362013/690585/64152/291671/315170/316013/313308/117538/290280/361070/314879	Ahcyl1/Alyref/Chp1/Hspa9/Poldip3/Setd2/Thoc2/Wipf1/Xpo4/Xpo7/Xpot
GO:0015749	monosaccharide transmembrane transport	11/900	128/17943	0.0569438159505695	0.290274308470102	24183/362461/362453/24316/25236/309957/314824/65248/117103/295347/308410	Ak1/C2cd5/Crebl2/Drd1/Gpc3/Mef2a/Osbpl8/Prkaa1/Rab8a/Rap1a/Rtn2
GO:0018205	peptidyl-lysine modification	26/900	373/17943	0.0569549665465628	0.290274308470102	498999/365601/362844/83726/362776/363519/297893/315689/291100/303470/365314/288108/26295/300901/65248/78975/304794/316013/297514/29219/690244/682902/294018/308508/25573/64060	Ahrr/Atg5/Brd4/Ctcf/Glrx5/Hcfc1/Hdac1/Hmg20a/Irf4/Kat7/Lipt2/Naa50/Ogt/Plod2/Prkaa1/Prkaa2/Rbbp5/Setd2/Setd5/Snca/Sumo2/Taf12/Taf5/Uba2/Ube2i/Vps33b
GO:0045669	positive regulation of osteoblast differentiation	7/900	69/17943	0.0570791436729698	0.290321528444989	29263/282836/503000/685781/25205/114593/246334	Acvr2a/Cthrc1/Ctnnbip1/Ddr2/Il6st/Nppc/Tp63
GO:0007519	skeletal muscle tissue development	16/900	207/17943	0.0573627594872136	0.290321528444989	25389/29619/366624/312495/287765/24338/29546/84410/361807/299766/361400/24605/25157/65248/293854/361256	Atf3/Btg2/Cfl2/Cyp26b1/Ddx5/Ephb1/Homer1/Klf5/Lemd2/Myf5/Nfatc3/Nras/Plagl1/Prkaa1/Srpk3/Svil
GO:0008064	regulation of actin polymerization or depolymerization	14/900	175/17943	0.0573995602354701	0.290321528444989	81732/25230/306400/360854/117028/691149/493810/303653/366624/300955/29433/81531/315655/25566	Actr3/Add3/Arhgap35/Arpc5/Bin1/Capza1/Capza2/Cdc42ep4/Cfl2/Nck1/Pak3/Pfn2/Rdx/Tmod1
GO:0014896	muscle hypertrophy	10/900	113/17943	0.0574728643692238	0.290321528444989	309957/361400/24413/29431/29480/81762/25537/24782/114901/156767	Mef2a/Nfatc3/Nr3c1/Pak1/Rgs4/Rock1/Rock2/Slc9a1/Sorbs2/Tnfrsf1b
GO:0006110	regulation of glycolytic process	5/900	42/17943	0.0576954053736879	0.290321528444989	295922/26295/65248/78975/288105	Mtch2/Ogt/Prkaa1/Prkaa2/Zbtb20
GO:0007157	heterophilic cell-cell adhesion via plasma membrane cell adhesion molecules	5/900	42/17943	0.0576954053736879	0.290321528444989	363058/89843/60391/25651/306451	Cadm1/Cxadr/Nrxn1/Selp/Tenm3
GO:0031128	developmental induction	5/900	42/17943	0.0576954053736879	0.290321528444989	314850/365895/84409/140586/24882	Frs2/Hipk1/Robo2/Sox9/Wnt3
GO:0006833	water transport	3/900	18/17943	0.0584890867660699	0.290321528444989	286758/25293/25480	Aqp11/Aqp4/Mip
GO:0009084	glutamine family amino acid biosynthetic process	3/900	18/17943	0.0584890867660699	0.290321528444989	24399/64313/364064	Glud1/Oat/Pycr2
GO:0010869	regulation of receptor biosynthetic process	3/900	18/17943	0.0584890867660699	0.290321528444989	297893/117282/287275	Hdac1/Hnrnpk/Sec24a
GO:0021681	cerebellar granular layer development	3/900	18/17943	0.0584890867660699	0.290321528444989	60391/305066/114850	Nrxn1/Prox1/Wnt7a
GO:0032239	regulation of nucleobase-containing compound transport	3/900	18/17943	0.0584890867660699	0.290321528444989	306886/316013/313308	Ripk1/Setd2/Thoc2
GO:0035988	chondrocyte proliferation	3/900	18/17943	0.0584890867660699	0.290321528444989	685781/81707/65205	Ddr2/Mmp14/Mmp16
GO:0044827	modulation by host of viral genome replication	3/900	18/17943	0.0584890867660699	0.290321528444989	24948/64709/58857	Fmr1/Nucks1/Vapa
GO:0048791	calcium ion-regulated exocytosis of neurotransmitter	3/900	18/17943	0.0584890867660699	0.290321528444989	84556/25012/64440	Rims1/Snap25/Syt4
GO:0051284	positive regulation of sequestering of calcium ion	3/900	18/17943	0.0584890867660699	0.290321528444989	24242/498328/59299	Calm1/Pkd2/Trdn
GO:0060044	negative regulation of cardiac muscle cell proliferation	3/900	18/17943	0.0584890867660699	0.290321528444989	89843/306886/299116	Cxadr/Ripk1/Sav1
GO:0061081	positive regulation of myeloid leukocyte cytokine production involved in immune response	3/900	18/17943	0.0584890867660699	0.290321528444989	29184/310461/293546	Cd36/Dhx36/Gprc5b
GO:0071257	cellular response to electrical stimulus	3/900	18/17943	0.0584890867660699	0.290321528444989	289276/24414/24782	Adss/Grm1/Slc9a1
GO:0072077	renal vesicle morphogenesis	3/900	18/17943	0.0584890867660699	0.290321528444989	305012/140586/303586	Kif26b/Sox9/Wnt9b
GO:0072578	neurotransmitter-gated ion channel clustering	3/900	18/17943	0.0584890867660699	0.290321528444989	64845/60391/260323	Gphn/Nrxn1/Snx27
GO:0097091	synaptic vesicle clustering	3/900	18/17943	0.0584890867660699	0.290321528444989	60391/65178/24949	Nrxn1/Snap91/Syn1
GO:0099150	regulation of postsynaptic specialization assembly	3/900	18/17943	0.0584890867660699	0.290321528444989	66013/266777/60391	Arhgef9/Nptx1/Nrxn1
GO:0140131	positive regulation of lymphocyte chemotaxis	3/900	18/17943	0.0584890867660699	0.290321528444989	287561/306748/116477	Ccl7/Cxcl14/Wnk1
GO:0150052	regulation of postsynapse assembly	3/900	18/17943	0.0584890867660699	0.290321528444989	66013/266777/60391	Arhgef9/Nptx1/Nrxn1
GO:1900037	regulation of cellular response to hypoxia	3/900	18/17943	0.0584890867660699	0.290321528444989	85265/26295/25537	Ajuba/Ogt/Rock2
GO:1902043	positive regulation of extrinsic apoptotic signaling pathway via death domain receptors	3/900	18/17943	0.0584890867660699	0.290321528444989	25389/25263/311622	Atf3/Mal/Stk4
GO:1903392	negative regulation of adherens junction organization	3/900	18/17943	0.0584890867660699	0.290321528444989	114514/81707/315655	Clasp2/Mmp14/Rdx
GO:0044270	cellular nitrogen compound catabolic process	31/900	460/17943	0.0586574449818743	0.290886362044997	81708/305035/299347/29619/361052/287765/310461/497778/363854/24334/24948/117280/24484/295922/679712/367323/26295/81744/117017/65248/78975/81762/25537/79049/361836/156767/308971/192178/313449/361920/288105	Aldh6a1/Angel2/Brf1/Btg2/Cdadc1/Ddx5/Dhx36/Dut/Elavl1/Eno2/Fmr1/Hnrnpu/Igfbp3/Mtch2/Myef2/Nudt12/Ogt/Pde7a/Polr2g/Prkaa1/Prkaa2/Rock1/Rock2/Secisbp2/Slc25a16/Tnfrsf1b/Tnrc6a/Tnrc6b/Upf3b/Ythdf3/Zbtb20
GO:0003015	heart process	17/900	224/17943	0.0589136516062176	0.291885387279504	365601/24211/117028/116600/24242/89843/29244/25051/50664/29713/303200/309957/29480/24782/25162/689890/59299	Atg5/Atp1a1/Bin1/Cacnb2/Calm1/Cxadr/Gch1/Glp1r/Gnao1/Kcnj5/Map2k3/Mef2a/Rgs4/Slc9a1/Sp4/Srsf1/Trdn
GO:0006814	sodium ion transport	16/900	208/17943	0.059394277520562	0.293777493369071	362013/63866/24211/84396/64152/84488/64045/307206/498328/192107/78956/84550/85426/24782/192215/116477	Ahcyl1/Asic5/Atp1a1/Atp1b4/Chp1/Fgf13/Glrx/Neto1/Pkd2/Prss8/Scn9a/Slc24a2/Slc5a7/Slc9a1/Slc9a5/Wnk1
GO:0097366	response to bronchodilator	8/900	84/17943	0.05947612528856	0.293777493369071	24242/54245/24316/24410/297893/29480/25549/291324	Calm1/Crk/Drd1/Grin2b/Hdac1/Rgs4/Slc18a2/Trdmt1
GO:0000724	double-strand break repair via homologous recombination	11/900	129/17943	0.0595724124973189	0.293777493369071	295649/292058/498411/500392/85482/64709/288079/94196/316013/252855/293967	Fign/Gins2/Hus1/Mcmdc2/Nbn/Nucks1/Polq/Rnf138/Setd2/Sfpq/Smc5
GO:0010508	positive regulation of autophagy	11/900	129/17943	0.0595724124973189	0.293777493369071	25643/29424/58923/170910/65248/78975/81762/364981/315427/64634/299827	Gnai3/Htt/Mefv/Mtdh/Prkaa1/Prkaa2/Rock1/Scoc/Sesn3/Sh3bp4/Tbk1
GO:0016125	sterol metabolic process	11/900	129/17943	0.0595724124973189	0.293777493369071	192242/365345/312495/252900/29580/60449/29637/25055/89842/65248/78975	Akr1d1/Cyb5r2/Cyp26b1/Dgat2/Fdft1/Gnb3/Hmgcs1/Lipa/Mbtps1/Prkaa1/Prkaa2
GO:0002218	activation of innate immune response	14/900	176/17943	0.05962619542775	0.293777493369071	83477/29184/291100/286994/81515/315994/29150/192256/65190/252855/299827/362788/25232/114590	Bcl10/Cd36/Irf4/Lgr4/Lyn/Mapkapk3/Matr3/Pja2/Rsad2/Sfpq/Tbk1/Traf3/Tyro3/Ubqln1
GO:0042472	inner ear morphogenesis	10/900	114/17943	0.0603096870408771	0.296870675544705	287537/94272/261738/282836/25022/298555/364786/290467/140586/315870	Abr/Clic5/Clrn1/Cthrc1/Fgfr2/Grhl3/Itga8/Slitrk6/Sox9/Tbx18
GO:0000041	transition metal ion transport	9/900	99/17943	0.0603856042340749	0.29697016252016	170699/54241/260321/304286/361632/298091/363229/306009/89821	Atp2c1/Cltc/Fkbp4/Lmtk2/Pik3c2a/Slc31a2/Slc39a10/Slc39a14/Trpc1
GO:0071392	cellular response to estradiol stimulus	6/900	56/17943	0.0606391892665113	0.297794119670091	25293/24770/84050/64045/24484/304157	Aqp4/Ccl2/Enpp2/Glrx/Igfbp3/Nrip1
GO:0044262	cellular carbohydrate metabolic process	21/900	291/17943	0.06066486849779	0.297794119670091	116740/316583/252900/60449/292155/24483/24484/25205/312952/316376/365382/298982/295922/24413/26295/309513/689995/65248/29219/24788/360230	B3gnt5/B3gnt7/Dgat2/Gnb3/Hs2st1/Igf2/Igfbp3/Il6st/Impad1/Inpp1/Inpp5a/Maea/Mtch2/Nr3c1/Ogt/Ppp1r3c/Ppp1r3d/Prkaa1/Snca/Sord/Stk40
GO:0030433	ubiquitin-dependent ERAD pathway	7/900	70/17943	0.060809279239781	0.298176021096441	295690/297504/305458/294331/114590/317396/304766	Dnajc10/Edem1/Tmem129/Ube2g2/Ubqln1/Ubqln2/Ubxn4
GO:0022011	myelination in peripheral nervous system	4/900	30/17943	0.0611901270079735	0.298176021096441	114489/307855/25054/29748	Dag1/Fa2h/Ntrk2/Ppp3r1
GO:0032292	peripheral nervous system axon ensheathment	4/900	30/17943	0.0611901270079735	0.298176021096441	114489/307855/25054/29748	Dag1/Fa2h/Ntrk2/Ppp3r1
GO:0033119	negative regulation of RNA splicing	4/900	30/17943	0.0611901270079735	0.298176021096441	117282/310820/362264/117259	Hnrnpk/Ptbp2/Srsf6/Tra2b
GO:0043090	amino acid import	4/900	30/17943	0.0611901270079735	0.298176021096441	293551/29424/29480/29485	Arl6ip1/Htt/Rgs4/Slc7a3
GO:0060765	regulation of androgen receptor signaling pathway	4/900	30/17943	0.0611901270079735	0.298176021096441	79128/287765/297893/304271	Dab2/Ddx5/Hdac1/Rnf6
GO:0061037	negative regulation of cartilage development	4/900	30/17943	0.0611901270079735	0.298176021096441	305604/360904/685072/140586	Efemp1/Idua/Rarg/Sox9
GO:0061157	mRNA destabilization	4/900	30/17943	0.0611901270079735	0.298176021096441	310461/81762/25537/361920	Dhx36/Rock1/Rock2/Ythdf3
GO:0030509	BMP signaling pathway	13/900	161/17943	0.0616337047248992	0.300063269304509	29263/287765/290652/25236/361807/29216/83469/307251/89803/303614/315388/363445/313436	Acvr2a/Ddx5/Fkbp8/Gpc3/Lemd2/Lrp2/Lrp4/Rnf165/Sfrp4/Smurf2/Tmprss6/Usp9x/Zcchc12
GO:0030832	regulation of actin filament length	14/900	177/17943	0.061910522042728	0.301135942527174	81732/25230/306400/360854/117028/691149/493810/303653/366624/300955/29433/81531/315655/25566	Actr3/Add3/Arhgap35/Arpc5/Bin1/Capza1/Capza2/Cdc42ep4/Cfl2/Nck1/Pak3/Pfn2/Rdx/Tmod1
GO:0000725	recombinational repair	11/900	130/17943	0.0622796970876806	0.302655483294827	295649/292058/498411/500392/85482/64709/288079/94196/316013/252855/293967	Fign/Gins2/Hus1/Mcmdc2/Nbn/Nucks1/Polq/Rnf138/Setd2/Sfpq/Smc5
GO:0016925	protein sumoylation	5/900	43/17943	0.0627134452603026	0.303932160620612	498999/315689/690244/308508/25573	Ahrr/Hmg20a/Sumo2/Uba2/Ube2i
GO:0030811	regulation of nucleotide catabolic process	5/900	43/17943	0.0627134452603026	0.303932160620612	295922/26295/65248/78975/288105	Mtch2/Ogt/Prkaa1/Prkaa2/Zbtb20
GO:0030835	negative regulation of actin filament depolymerization	5/900	43/17943	0.0627134452603026	0.303932160620612	25230/691149/493810/315655/25566	Add3/Capza1/Capza2/Rdx/Tmod1
GO:0007369	gastrulation	15/900	194/17943	0.0640642848663582	0.309915338132991	29263/114514/301555/114489/25022/314850/25236/29424/364786/24511/81707/361531/316013/116477/24882	Acvr2a/Clasp2/Cul3/Dag1/Fgfr2/Frs2/Gpc3/Htt/Itga8/Itgb1/Mmp14/Paf1/Setd2/Wnk1/Wnt3
GO:0060041	retina development in camera-type eye	15/900	194/17943	0.0640642848663582	0.309915338132991	83839/290905/84394/306439/365895/314859/288821/25054/307401/24629/305066/24924/685072/140586/689704	Calb1/Col4a1/Dcx/Gpm6a/Hipk1/Mdm1/Neurod4/Ntrk2/Pde6a/Pdgfrb/Prox1/Ptn/Rarg/Sox9/Vsx1
GO:0046700	heterocycle catabolic process	31/900	464/17943	0.0642034079473618	0.310306770414674	81708/305035/299347/29619/361052/287765/310461/497778/363854/24334/24948/117280/24484/295922/679712/367323/26295/81744/117017/65248/78975/81762/25537/79049/361836/156767/308971/192178/313449/361920/288105	Aldh6a1/Angel2/Brf1/Btg2/Cdadc1/Ddx5/Dhx36/Dut/Elavl1/Eno2/Fmr1/Hnrnpu/Igfbp3/Mtch2/Myef2/Nudt12/Ogt/Pde7a/Polr2g/Prkaa1/Prkaa2/Rock1/Rock2/Secisbp2/Slc25a16/Tnfrsf1b/Tnrc6a/Tnrc6b/Upf3b/Ythdf3/Zbtb20
GO:0000271	polysaccharide biosynthetic process	7/900	71/17943	0.0646852716014365	0.311651389501523	116740/316583/54241/292155/24483/309513/689995	B3gnt5/B3gnt7/Cltc/Hs2st1/Igf2/Ppp1r3c/Ppp1r3d
GO:0070206	protein trimerization	7/900	71/17943	0.0646852716014365	0.311651389501523	497778/81734/25503/26295/24672/293294/314598	Dut/Nell2/Ocm2/Ogt/Ppp2ca/Trim6/Wiz
GO:0051052	regulation of DNA metabolic process	30/900	447/17943	0.0647177421334663	0.311651389501523	690585/289144/299809/25301/365395/310461/498089/310363/295649/27100/117280/498411/24484/306819/85482/114593/64709/29433/24629/170911/288079/316013/361836/312398/313304/290794/316575/81816/363445/314598	Alyref/Cacybp/Cct2/Cebpg/Clcf1/Dhx36/Dtx3l/Fbxo4/Fign/Gfer/Hnrnpu/Hus1/Igfbp3/Kdm1b/Nbn/Nppc/Nucks1/Pak3/Pdgfrb/Pik3ca/Polq/Setd2/Slc25a16/Smarcad1/Stag2/Tnks/Trip12/Ube2b/Usp9x/Wiz
GO:0002064	epithelial cell development	19/900	260/17943	0.0649596387814991	0.311651389501523	94272/261738/25022/314850/24511/84410/305066/295347/302495/685072/315655/81762/25537/290467/140586/304741/25566/246334/114850	Clic5/Clrn1/Fgfr2/Frs2/Itgb1/Klf5/Prox1/Rap1a/Rap2c/Rarg/Rdx/Rock1/Rock2/Slitrk6/Sox9/Tfcp2l1/Tmod1/Tp63/Wnt7a
GO:0001954	positive regulation of cell-matrix adhesion	6/900	57/17943	0.0650368608703534	0.311651389501523	114492/29184/366474/114489/84050/81762	Ccl28/Cd36/Col16a1/Dag1/Enpp2/Rock1
GO:0007062	sister chromatid cohesion	6/900	57/17943	0.0650368608703534	0.311651389501523	288108/304218/252855/293967/313304/290794	Naa50/Pds5b/Sfpq/Smc5/Stag2/Tnks
GO:0030042	actin filament depolymerization	6/900	57/17943	0.0650368608703534	0.311651389501523	25230/691149/493810/366624/315655/25566	Add3/Capza1/Capza2/Cfl2/Rdx/Tmod1
GO:0035308	negative regulation of protein dephosphorylation	6/900	57/17943	0.0650368608703534	0.311651389501523	25639/304286/24924/81762/25537/56011	Fkbp1a/Lmtk2/Ptn/Rock1/Rock2/Ywhab
GO:1902750	negative regulation of cell cycle G2/M phase transition	6/900	57/17943	0.0650368608703534	0.311651389501523	361916/314374/302415/498411/84019/85482	Chmp4c/Foxn3/Foxo4/Hus1/Nae1/Nbn
GO:0015696	ammonium transport	11/900	131/17943	0.0650662158160186	0.311651389501523	24316/81515/84014/65207/25549/85254/85426/29219/360725/64440/25007	Drd1/Lyn/Ralbp1/Rhag/Slc18a2/Slc44a1/Slc5a7/Snca/Snx4/Syt4/Tacr2
GO:0035637	multicellular organismal signaling	12/900	147/17943	0.0661309215832764	0.316163295794541	117028/116600/89843/24316/24948/29713/309957/25054/29431/78956/24782/59299	Bin1/Cacnb2/Cxadr/Drd1/Fmr1/Kcnj5/Mef2a/Ntrk2/Pak1/Scn9a/Slc9a1/Trdn
GO:0046364	monosaccharide biosynthetic process	8/900	86/17943	0.0664728773403743	0.316163295794541	25389/252900/24334/298982/24413/26295/65248/24788	Atf3/Dgat2/Eno2/Maea/Nr3c1/Ogt/Prkaa1/Sord
GO:0060411	cardiac septum morphogenesis	8/900	86/17943	0.0664728773403743	0.316163295794541	313689/25022/29216/305066/84409/299116/296787/314930	Dhrs3/Fgfr2/Lrp2/Prox1/Robo2/Sav1/Sema3c/Zfpm2
GO:0009743	response to carbohydrate	24/900	345/17943	0.0665096639779779	0.316163295794541	309135/25293/25402/24770/79208/25051/64045/24410/117282/303470/81515/29456/303200/309957/266777/60391/26295/170911/24672/65248/78975/295347/117259/288105	Ano1/Aqp4/Casp3/Ccl2/Epha5/Glp1r/Glrx/Grin2b/Hnrnpk/Kat7/Lyn/Map1b/Map2k3/Mef2a/Nptx1/Nrxn1/Ogt/Pik3ca/Ppp2ca/Prkaa1/Prkaa2/Rap1a/Tra2b/Zbtb20
GO:0043401	steroid hormone mediated signaling pathway	13/900	163/17943	0.0666147294082078	0.316163295794541	79128/287765/360896/260321/297893/24413/25054/29431/685072/304271/294790/246334/25573	Dab2/Ddx5/Esrrg/Fkbp4/Hdac1/Nr3c1/Ntrk2/Pak1/Rarg/Rnf6/Skp2/Tp63/Ube2i
GO:0048659	smooth muscle cell proliferation	14/900	179/17943	0.0666539492285028	0.316163295794541	287454/503000/25022/314850/25643/79242/24484/64472/114593/29431/24629/170911/84014/294790	Alox12/Ctnnbip1/Fgfr2/Frs2/Gnai3/Hpgd/Igfbp3/Naa35/Nppc/Pak1/Pdgfrb/Pik3ca/Ralbp1/Skp2
GO:0000729	DNA double-strand break processing	3/900	19/17943	0.0669571114147509	0.316163295794541	94196/361836/312398	Rnf138/Slc25a16/Smarcad1
GO:0006883	cellular sodium ion homeostasis	3/900	19/17943	0.0669571114147509	0.316163295794541	24211/117517/24782	Atp1a1/C7/Slc9a1
GO:0021542	dentate gyrus development	3/900	19/17943	0.0669571114147509	0.316163295794541	29619/24316/305066	Btg2/Drd1/Prox1
GO:0070208	protein heterotrimerization	3/900	19/17943	0.0669571114147509	0.316163295794541	26295/24672/314598	Ogt/Ppp2ca/Wiz
GO:0072148	epithelial cell fate commitment	3/900	19/17943	0.0669571114147509	0.316163295794541	500409/54320/305066	Esrp1/Pdpn/Prox1
GO:0072189	ureter development	3/900	19/17943	0.0669571114147509	0.316163295794541	25492/140586/315870	Nfia/Sox9/Tbx18
GO:0072529	pyrimidine-containing compound catabolic process	3/900	19/17943	0.0669571114147509	0.316163295794541	81708/361052/497778	Aldh6a1/Cdadc1/Dut
GO:0098840	protein transport along microtubule	3/900	19/17943	0.0669571114147509	0.316163295794541	117280/25152/252855	Hnrnpu/Map1a/Sfpq
GO:0099118	microtubule-based protein transport	3/900	19/17943	0.0669571114147509	0.316163295794541	117280/25152/252855	Hnrnpu/Map1a/Sfpq
GO:1905874	regulation of postsynaptic density organization	3/900	19/17943	0.0669571114147509	0.316163295794541	56725/266777/60391	Cript/Nptx1/Nrxn1
GO:0060485	mesenchyme development	20/900	278/17943	0.0675352438587789	0.317726133463655	25401/114514/79128/114489/287765/25022/29424/500262/24629/54320/498328/50692/24672/29748/84409/361726/296787/246262/296789/140586	Alx1/Clasp2/Dab2/Dag1/Ddx5/Fgfr2/Htt/Kbtbd8/Pdgfrb/Pdpn/Pkd2/Plaur/Ppp2ca/Ppp3r1/Robo2/Sdhaf2/Sema3c/Sema3d/Sema3e/Sox9
GO:0010737	protein kinase A signaling	4/900	31/17943	0.0675860880412277	0.317726133463655	83425/24410/60391/192256	Akap12/Grin2b/Nrxn1/Pja2
GO:0016339	calcium-dependent cell-cell adhesion via plasma membrane cell adhesion molecules	4/900	31/17943	0.0675860880412277	0.317726133463655	85265/170699/60391/25651	Ajuba/Atp2c1/Nrxn1/Selp
GO:0032369	negative regulation of lipid transport	4/900	31/17943	0.0675860880412277	0.317726133463655	155192/113976/27080/24484	Abcg8/Acsl4/Hbp1/Igfbp3
GO:1902745	positive regulation of lamellipodium organization	4/900	31/17943	0.0675860880412277	0.317726133463655	81732/261738/84050/306873	Actr3/Clrn1/Enpp2/Rreb1
GO:0008277	regulation of G protein-coupled receptor signaling pathway	11/900	132/17943	0.0679324558629348	0.318322758185598	56780/59075/24511/29480/81762/25537/307724/29219/317396/25479/56011	Acpp/Grk5/Itgb1/Rgs4/Rock1/Rock2/Rpgrip1l/Snca/Ubqln2/Vps35/Ywhab
GO:0034219	carbohydrate transmembrane transport	11/900	132/17943	0.0679324558629348	0.318322758185598	24183/362461/362453/24316/25236/309957/314824/65248/117103/295347/308410	Ak1/C2cd5/Crebl2/Drd1/Gpc3/Mef2a/Osbpl8/Prkaa1/Rab8a/Rap1a/Rtn2
GO:0030521	androgen receptor signaling pathway	5/900	44/17943	0.0679695203723079	0.318322758185598	79128/287765/260321/297893/304271	Dab2/Ddx5/Fkbp4/Hdac1/Rnf6
GO:0071804	cellular potassium ion transport	16/900	212/17943	0.0680115591021189	0.318322758185598	24211/117028/65160/64358/116745/29713/25743/294065/307206/498328/29480/24782/192215/25012/260323/116477	Atp1a1/Bin1/Clns1a/Kcna6/Kcnh6/Kcnj5/Kcnj6/Kcnv2/Neto1/Pkd2/Rgs4/Slc9a1/Slc9a5/Snap25/Snx27/Wnk1
GO:0071805	potassium ion transmembrane transport	16/900	212/17943	0.0680115591021189	0.318322758185598	24211/117028/65160/64358/116745/29713/25743/294065/307206/498328/29480/24782/192215/25012/260323/116477	Atp1a1/Bin1/Clns1a/Kcna6/Kcnh6/Kcnj5/Kcnj6/Kcnv2/Neto1/Pkd2/Rgs4/Slc9a1/Slc9a5/Snap25/Snx27/Wnk1
GO:1901653	cellular response to peptide	29/900	432/17943	0.0682456657726886	0.319138284415968	362013/362461/24770/29184/54245/24316/316539/302415/27100/25051/117282/24483/60663/84410/29456/300955/64709/26295/314824/29431/24672/65248/117103/81762/25537/315427/24782/24790/81816	Ahcyl1/C2cd5/Ccl2/Cd36/Crk/Drd1/Epha4/Foxo4/Gfer/Glp1r/Hnrnpk/Igf2/Insrr/Klf5/Map1b/Nck1/Nucks1/Ogt/Osbpl8/Pak1/Ppp2ca/Prkaa1/Rab8a/Rock1/Rock2/Sesn3/Slc9a1/Sp1/Ube2b
GO:0000910	cytokinesis	13/900	164/17943	0.0692019788891443	0.323326686641567	81732/313876/24242/294074/689364/361916/301555/309523/501083/81762/25537/316013/304092	Actr3/Birc6/Calm1/Cep55/Chmp1b/Chmp4c/Cul3/Kif20b/Pdcd6ip/Rock1/Rock2/Setd2/Son
GO:0060419	heart growth	10/900	117/17943	0.0693587673452289	0.323775471731537	89843/25022/24413/29431/305066/29480/306886/299116/114901/314930	Cxadr/Fgfr2/Nr3c1/Pak1/Prox1/Rgs4/Ripk1/Sav1/Sorbs2/Zfpm2
GO:0007029	endoplasmic reticulum organization	6/900	58/17943	0.0696164401350464	0.323844016020884	293551/29424/312703/89868/311854/59299	Arl6ip1/Htt/Pex5/Sec16b/Tor1b/Trdn
GO:0070936	protein K48-linked ubiquitination	6/900	58/17943	0.0696164401350464	0.323844016020884	498089/304271/294790/81816/294331/296956	Dtx3l/Rnf6/Skp2/Ube2b/Ube2g2/Ube2h
GO:0090303	positive regulation of wound healing	6/900	58/17943	0.0696164401350464	0.323844016020884	24770/29184/54320/171162/306873/25651	Ccl2/Cd36/Pdpn/Reg3a/Rreb1/Selp
GO:1902369	negative regulation of RNA catabolic process	6/900	58/17943	0.0696164401350464	0.323844016020884	305035/310461/363854/24948/117280/79049	Angel2/Dhx36/Elavl1/Fmr1/Hnrnpu/Secisbp2
GO:0009895	negative regulation of catabolic process	21/900	296/17943	0.069850404353684	0.324649089459014	305035/58961/310461/363854/316539/94269/24948/117280/266711/25152/295922/680451/26295/360550/65248/79049/29219/360956/294331/304579/25479	Angel2/Azin1/Dhx36/Elavl1/Epha4/Fez2/Fmr1/Hnrnpu/Lzts1/Map1a/Mtch2/Nrbp2/Ogt/Phf23/Prkaa1/Secisbp2/Snca/Tbc1d14/Ube2g2/Usp30/Vps35
GO:0043062	extracellular structure organization	22/900	313/17943	0.070037524973128	0.32487737501684	29184/114514/366474/84032/290905/362584/114489/685781/499156/360904/364786/24511/81707/65205/299766/501083/54320/300901/140586/25341/156767/64060	Cd36/Clasp2/Col16a1/Col3a1/Col4a1/Col9a2/Dag1/Ddr2/Gas2/Idua/Itga8/Itgb1/Mmp14/Mmp16/Myf5/Pdcd6ip/Pdpn/Plod2/Sox9/Tnfrsf11b/Tnfrsf1b/Vps33b
GO:0048708	astrocyte differentiation	8/900	87/17943	0.0701537714654077	0.32487737501684	81732/117028/365395/24316/316539/252939/25205/140586	Actr3/Bin1/Clcf1/Drd1/Epha4/Gpr37l1/Il6st/Sox9
GO:1900076	regulation of cellular response to insulin stimulus	8/900	87/17943	0.0701537714654077	0.32487737501684	24483/300955/64709/26295/314824/29431/65248/315427	Igf2/Nck1/Nucks1/Ogt/Osbpl8/Pak1/Prkaa1/Sesn3
GO:0055024	regulation of cardiac muscle tissue development	9/900	102/17943	0.0702042273531044	0.32487737501684	89843/25022/314850/24413/29431/29480/306886/299116/314930	Cxadr/Fgfr2/Frs2/Nr3c1/Pak1/Rgs4/Ripk1/Sav1/Zfpm2
GO:0110110	positive regulation of animal organ morphogenesis	9/900	102/17943	0.0702042273531044	0.32487737501684	25022/314850/497985/286994/24924/84409/296787/140586/362264	Fgfr2/Frs2/Hoxb7/Lgr4/Ptn/Robo2/Sema3c/Sox9/Srsf6
GO:0014823	response to activity	11/900	133/17943	0.0708788446104287	0.327714762027923	24183/24770/29184/24316/24948/117282/24511/24413/65248/78975/24924	Ak1/Ccl2/Cd36/Drd1/Fmr1/Hnrnpk/Itgb1/Nr3c1/Prkaa1/Prkaa2/Ptn
GO:0001889	liver development	18/900	247/17943	0.0724424587205622	0.334654027243776	363058/25301/301555/497778/25315/27100/498486/29637/117282/170911/498328/305066/24924/295347/307724/140586/24790/689890	Cadm1/Cebpg/Cul3/Dut/Ephx1/Gfer/Gnpnat1/Hmgcs1/Hnrnpk/Pik3ca/Pkd2/Prox1/Ptn/Rap1a/Rpgrip1l/Sox9/Sp1/Srsf1
GO:0032984	protein-containing complex disassembly	16/900	214/17943	0.0726196259227317	0.335182013674531	25230/296580/289400/691149/493810/366624/114514/313409/84488/25152/29456/311903/360550/315655/25566/114590	Add3/Camsap1/Camsap2/Capza1/Capza2/Cfl2/Clasp2/Dnajc6/Fgf13/Map1a/Map1b/Mrrf/Phf23/Rdx/Tmod1/Ubqln1
GO:0010507	negative regulation of autophagy	7/900	73/17943	0.0728761287278998	0.336074950041898	94269/266711/680451/360550/29219/360956/304579	Fez2/Lzts1/Nrbp2/Phf23/Snca/Tbc1d14/Usp30
GO:0001558	regulation of cell growth	29/900	435/17943	0.0730245679776547	0.336468428598857	113976/81732/114514/54245/79128/84394/84488/25183/117282/24484/304495/29456/81707/24413/25503/29431/29411/29480/84556/304271/83521/296787/246262/296789/64634/24782/64440/303206/24882	Acsl4/Actr3/Clasp2/Crk/Dab2/Dcx/Fgf13/Gdi1/Hnrnpk/Igfbp3/Kdm2b/Map1b/Mmp14/Nr3c1/Ocm2/Pak1/Ppt1/Rgs4/Rims1/Rnf6/Rrad/Sema3c/Sema3d/Sema3e/Sh3bp4/Slc9a1/Syt4/Ulk2/Wnt3
GO:0001709	cell fate determination	5/900	45/17943	0.0734621027134998	0.337165552402837	25389/312495/81737/305066/114850	Atf3/Cyp26b1/Ntf3/Prox1/Wnt7a
GO:0035136	forelimb morphogenesis	5/900	45/17943	0.0734621027134998	0.337165552402837	307251/307724/246334/24882/114850	Rnf165/Rpgrip1l/Tp63/Wnt3/Wnt7a
GO:0047496	vesicle transport along microtubule	5/900	45/17943	0.0734621027134998	0.337165552402837	171126/302290/29430/29424/171086	Ap3m1/Ap3s1/Hap1/Htt/Trak2
GO:1905953	negative regulation of lipid localization	5/900	45/17943	0.0734621027134998	0.337165552402837	155192/113976/27080/24484/314824	Abcg8/Acsl4/Hbp1/Igfbp3/Osbpl8
GO:0009108	coenzyme biosynthetic process	15/900	198/17943	0.0735355910975857	0.337165552402837	113976/362810/309449/24334/29244/64845/683630/295922/365699/26295/289950/65248/78975/29219/288105	Acsl4/Coq10a/Elovl3/Eno2/Gch1/Gphn/Mat2b/Mtch2/Nadk2/Ogt/Pdhb/Prkaa1/Prkaa2/Snca/Zbtb20
GO:1901888	regulation of cell junction assembly	8/900	88/17943	0.0739567745529726	0.337165552402837	114514/366474/498003/84050/81707/295347/81762/25537	Clasp2/Col16a1/Dusp3/Enpp2/Mmp14/Rap1a/Rock1/Rock2
GO:0001958	endochondral ossification	4/900	32/17943	0.0743131103510868	0.337165552402837	25586/312952/81707/65205	Alpl/Impad1/Mmp14/Mmp16
GO:0006623	protein targeting to vacuole	4/900	32/17943	0.0743131103510868	0.337165552402837	619385/29448/64088/499508	Ncoa4/Rab7a/Snx16/Zfyve16
GO:0035384	thioester biosynthetic process	4/900	32/17943	0.0743131103510868	0.337165552402837	113976/309449/289950/29219	Acsl4/Elovl3/Pdhb/Snca
GO:0036075	replacement ossification	4/900	32/17943	0.0743131103510868	0.337165552402837	25586/312952/81707/65205	Alpl/Impad1/Mmp14/Mmp16
GO:0045956	positive regulation of calcium ion-dependent exocytosis	4/900	32/17943	0.0743131103510868	0.337165552402837	116600/84556/25558/64440	Cacnb2/Rims1/Stxbp1/Syt4
GO:0071616	acyl-CoA biosynthetic process	4/900	32/17943	0.0743131103510868	0.337165552402837	113976/309449/289950/29219	Acsl4/Elovl3/Pdhb/Snca
GO:0098884	postsynaptic neurotransmitter receptor internalization	4/900	32/17943	0.0743131103510868	0.337165552402837	309532/29430/29748/289584	Atad1/Hap1/Ppp3r1/Usp46
GO:0140239	postsynaptic endocytosis	4/900	32/17943	0.0743131103510868	0.337165552402837	309532/29430/29748/289584	Atad1/Hap1/Ppp3r1/Usp46
GO:1902074	response to salt	4/900	32/17943	0.0743131103510868	0.337165552402837	79128/24948/117282/260323	Dab2/Fmr1/Hnrnpk/Snx27
GO:1990126	retrograde transport, endosome to plasma membrane	4/900	32/17943	0.0743131103510868	0.337165552402837	117103/260323/288666/25479	Rab8a/Snx27/Vps29/Vps35
GO:0009247	glycolipid biosynthetic process	6/900	59/17943	0.0743775444805358	0.337165552402837	307855/364032/362756/287159/363040/29758	Fa2h/Pigc/Pigh/Pigq/St3gal4/St6galnac3
GO:0045744	negative regulation of G protein-coupled receptor signaling pathway	6/900	59/17943	0.0743775444805358	0.337165552402837	59075/29480/307724/29219/317396/56011	Grk5/Rgs4/Rpgrip1l/Snca/Ubqln2/Ywhab
GO:0072665	protein localization to vacuole	6/900	59/17943	0.0743775444805358	0.337165552402837	619385/29448/25537/64634/64088/499508	Ncoa4/Rab7a/Rock2/Sh3bp4/Snx16/Zfyve16
GO:0006469	negative regulation of protein kinase activity	16/900	215/17943	0.0749995411764787	0.33969630757163	25367/25402/315447/64152/24316/291978/498003/316131/305922/81515/65153/266709/24679/498171/116477/305454	Adarb1/Casp3/Chordc1/Chp1/Drd1/Dus2/Dusp3/Fem1a/Lats2/Lyn/Ncs1/Pkig/Prkar2b/Prkrip1/Wnk1/Zfyve28
GO:0010523	negative regulation of calcium ion transport into cytosol	3/900	20/17943	0.0759477386978178	0.340233105040392	24242/498328/59299	Calm1/Pkd2/Trdn
GO:0032011	ARF protein signal transduction	3/900	20/17943	0.0759477386978178	0.340233105040392	296380/116693/679221	Arfgef2/Cyth3/Mapre2
GO:0032012	regulation of ARF protein signal transduction	3/900	20/17943	0.0759477386978178	0.340233105040392	296380/116693/679221	Arfgef2/Cyth3/Mapre2
GO:0034643	establishment of mitochondrion localization, microtubule-mediated	3/900	20/17943	0.0759477386978178	0.340233105040392	29430/29456/171086	Hap1/Map1b/Trak2
GO:0035518	histone H2A monoubiquitination	3/900	20/17943	0.0759477386978178	0.340233105040392	304495/305624/309457	Kdm2b/Pcgf3/Pcgf6
GO:0045683	negative regulation of epidermis development	3/900	20/17943	0.0759477386978178	0.340233105040392	171162/362264/246334	Reg3a/Srsf6/Tp63
GO:0045953	negative regulation of natural killer cell mediated cytotoxicity	3/900	20/17943	0.0759477386978178	0.340233105040392	54245/27100/24483	Crk/Gfer/Igf2
GO:0047497	mitochondrion transport along microtubule	3/900	20/17943	0.0759477386978178	0.340233105040392	29430/29456/171086	Hap1/Map1b/Trak2
GO:0055012	ventricular cardiac muscle cell differentiation	3/900	20/17943	0.0759477386978178	0.340233105040392	365601/309957/305066	Atg5/Mef2a/Prox1
GO:0072087	renal vesicle development	3/900	20/17943	0.0759477386978178	0.340233105040392	305012/140586/303586	Kif26b/Sox9/Wnt9b
GO:0097107	postsynaptic density assembly	3/900	20/17943	0.0759477386978178	0.340233105040392	266777/60391/171093	Nptx1/Nrxn1/Shank2
GO:0140058	neuron projection arborization	3/900	20/17943	0.0759477386978178	0.340233105040392	29216/24924/81762	Lrp2/Ptn/Rock1
GO:1903209	positive regulation of oxidative stress-induced cell death	3/900	20/17943	0.0759477386978178	0.340233105040392	84014/306886/252855	Ralbp1/Ripk1/Sfpq
GO:0042176	regulation of protein catabolic process	26/900	385/17943	0.0764924939045852	0.342385797653521	368062/58961/79128/297504/316539/24948/25236/361749/29216/25152/25502/26295/24672/29448/315655/313806/303614/29219/140586/690244/156767/294331/114590/317396/310306/25479	Ankib1/Azin1/Dab2/Edem1/Epha4/Fmr1/Gpc3/Il33/Lrp2/Map1a/Oaz1/Ogt/Ppp2ca/Rab7a/Rdx/Rnf19b/Smurf2/Snca/Sox9/Sumo2/Tnfrsf1b/Ube2g2/Ubqln1/Ubqln2/Usp13/Vps35
GO:0044843	cell cycle G1/S phase transition	14/900	183/17943	0.0768500997775326	0.343697887511767	362844/24770/117045/24511/305922/315666/361531/54320/317425/498328/315655/306886/294790/246334	Brd4/Ccl2/Eif4e/Itgb1/Lats2/Npat/Paf1/Pdpn/Phf8/Pkd2/Rdx/Ripk1/Skp2/Tp63
GO:0010811	positive regulation of cell-substrate adhesion	11/900	135/17943	0.0770134741390432	0.344139841270108	114492/29184/366474/54245/79128/114489/84050/24511/24924/81762/306873	Ccl28/Cd36/Col16a1/Crk/Dab2/Dag1/Enpp2/Itgb1/Ptn/Rock1/Rreb1
GO:0032413	negative regulation of ion transmembrane transporter activity	7/900	74/17943	0.0771910963973318	0.344644669090599	24242/24948/498328/24672/83521/260323/114590	Calm1/Fmr1/Pkd2/Ppp2ca/Rrad/Snx27/Ubqln1
GO:0043406	positive regulation of MAP kinase activity	17/900	233/17943	0.0784558845404069	0.349998594548041	85265/54245/79128/316539/314850/24414/303200/309168/171492/313022/116596/81737/29431/29433/24629/306886/360600	Ajuba/Crk/Dab2/Epha4/Frs2/Grm1/Map2k3/Map3k11/Map3k2/Map3k6/Map3k8/Ntf3/Pak1/Pak3/Pdgfrb/Ripk1/Spag9
GO:0051222	positive regulation of protein transport	30/900	456/17943	0.0789033298228982	0.350043047981223	81732/83425/309135/362461/363058/24770/29184/64152/309361/29167/310461/297504/25051/64045/24399/310669/361749/309523/29216/25502/29431/65248/89868/287275/25012/293294/25479/295322/117538/290280	Actr3/Akap12/Ano1/C2cd5/Cadm1/Ccl2/Cd36/Chp1/Chuk/Dctn1/Dhx36/Edem1/Glp1r/Glrx/Glud1/Golph3l/Il33/Kif20b/Lrp2/Oaz1/Pak1/Prkaa1/Sec16b/Sec24a/Snap25/Trim6/Vps35/Vtcn1/Wipf1/Xpo4
GO:0061008	hepaticobiliary system development	18/900	250/17943	0.0791757628534465	0.350043047981223	363058/25301/301555/497778/25315/27100/498486/29637/117282/170911/498328/305066/24924/295347/307724/140586/24790/689890	Cadm1/Cebpg/Cul3/Dut/Ephx1/Gfer/Gnpnat1/Hmgcs1/Hnrnpk/Pik3ca/Pkd2/Prox1/Ptn/Rap1a/Rpgrip1l/Sox9/Sp1/Srsf1
GO:1902667	regulation of axon guidance	5/900	46/17943	0.079189090862643	0.350043047981223	25503/296787/246262/296789/24882	Ocm2/Sema3c/Sema3d/Sema3e/Wnt3
GO:1902743	regulation of lamellipodium organization	5/900	46/17943	0.079189090862643	0.350043047981223	81732/261738/84050/54320/306873	Actr3/Clrn1/Enpp2/Pdpn/Rreb1
GO:1902893	regulation of pri-miRNA transcription by RNA polymerase II	5/900	46/17943	0.079189090862643	0.350043047981223	83726/84410/361400/24413/140586	Ctcf/Klf5/Nfatc3/Nr3c1/Sox9
GO:0010927	cellular component assembly involved in morphogenesis	10/900	120/17943	0.0792250758526482	0.350043047981223	366624/114514/114489/24511/25626/309957/24629/305066/305675/25566	Cfl2/Clasp2/Dag1/Itgb1/Krt8/Mef2a/Pdgfrb/Prox1/Synpo2l/Tmod1
GO:1903052	positive regulation of proteolysis involved in cellular protein catabolic process	10/900	120/17943	0.0792250758526482	0.350043047981223	368062/79128/297504/24948/361749/313806/690244/114590/317396/310306	Ankib1/Dab2/Edem1/Fmr1/Il33/Rnf19b/Sumo2/Ubqln1/Ubqln2/Usp13
GO:0010171	body morphogenesis	6/900	60/17943	0.0793194526282718	0.350043047981223	114514/114489/25236/361659/363071/24882	Clasp2/Dag1/Gpc3/Plekha1/Stra6/Wnt3
GO:0030837	negative regulation of actin filament polymerization	6/900	60/17943	0.0793194526282718	0.350043047981223	25230/691149/493810/81531/315655/25566	Add3/Capza1/Capza2/Pfn2/Rdx/Tmod1
GO:0048641	regulation of skeletal muscle tissue development	6/900	60/17943	0.0793194526282718	0.350043047981223	312495/287765/24338/299766/24605/65248	Cyp26b1/Ddx5/Ephb1/Myf5/Nras/Prkaa1
GO:0051893	regulation of focal adhesion assembly	6/900	60/17943	0.0793194526282718	0.350043047981223	114514/366474/498003/84050/81707/81762	Clasp2/Col16a1/Dusp3/Enpp2/Mmp14/Rock1
GO:0090109	regulation of cell-substrate junction assembly	6/900	60/17943	0.0793194526282718	0.350043047981223	114514/366474/498003/84050/81707/81762	Clasp2/Col16a1/Dusp3/Enpp2/Mmp14/Rock1
GO:1902305	regulation of sodium ion transmembrane transport	6/900	60/17943	0.0793194526282718	0.350043047981223	64152/64045/307206/192107/24782/116477	Chp1/Glrx/Neto1/Prss8/Slc9a1/Wnk1
GO:0007018	microtubule-based movement	19/900	267/17943	0.0796383861640571	0.351159831795358	81732/314416/171126/302290/307178/500282/306809/29138/29167/24948/29430/117280/29424/300062/309523/25152/29456/252855/171086	Actr3/Ak7/Ap3m1/Ap3s1/Arhgap21/Arl8b/Bicd2/Bsn/Dctn1/Fmr1/Hap1/Hnrnpu/Htt/Ift27/Kif20b/Map1a/Map1b/Sfpq/Trak2
GO:0048762	mesenchymal cell differentiation	16/900	217/17943	0.0799123506500274	0.352076645715121	25401/114514/79128/114489/287765/25022/500262/54320/50692/24672/29748/361726/296787/246262/296789/140586	Alx1/Clasp2/Dab2/Dag1/Ddx5/Fgfr2/Kbtbd8/Pdpn/Plaur/Ppp2ca/Ppp3r1/Sdhaf2/Sema3c/Sema3d/Sema3e/Sox9
GO:1902275	regulation of chromatin organization	15/900	201/17943	0.0812144958147429	0.355828720420757	365601/362844/83726/24948/117280/24483/303470/26295/361531/306814/317425/297514/29219/316575/81816	Atg5/Brd4/Ctcf/Fmr1/Hnrnpu/Igf2/Kat7/Ogt/Paf1/Phf2/Phf8/Setd5/Snca/Trip12/Ube2b
GO:1904951	positive regulation of establishment of protein localization	31/900	475/17943	0.0813508613067265	0.355828720420757	81732/83425/309135/362461/363058/24770/299809/29184/64152/309361/29167/310461/297504/25051/64045/24399/310669/361749/309523/29216/25502/29431/65248/89868/287275/25012/293294/25479/295322/117538/290280	Actr3/Akap12/Ano1/C2cd5/Cadm1/Ccl2/Cct2/Cd36/Chp1/Chuk/Dctn1/Dhx36/Edem1/Glp1r/Glrx/Glud1/Golph3l/Il33/Kif20b/Lrp2/Oaz1/Pak1/Prkaa1/Sec16b/Sec24a/Snap25/Trim6/Vps35/Vtcn1/Wipf1/Xpo4
GO:0031116	positive regulation of microtubule polymerization	4/900	33/17943	0.0813646989669673	0.355828720420757	65201/29167/29456/29431	Clip1/Dctn1/Map1b/Pak1
GO:0032727	positive regulation of interferon-alpha production	4/900	33/17943	0.0813646989669673	0.355828720420757	309361/310461/316013/299827	Chuk/Dhx36/Setd2/Tbk1
GO:0048384	retinoic acid receptor signaling pathway	4/900	33/17943	0.0813646989669673	0.355828720420757	312495/313689/360896/685072	Cyp26b1/Dhrs3/Esrrg/Rarg
GO:0048668	collateral sprouting	4/900	33/17943	0.0813646989669673	0.355828720420757	84394/84488/303206/24882	Dcx/Fgf13/Ulk2/Wnt3
GO:0055094	response to lipoprotein particle	4/900	33/17943	0.0813646989669673	0.355828720420757	29184/25584/29637/24511	Cd36/F3/Hmgcs1/Itgb1
GO:0071539	protein localization to centrosome	4/900	33/17943	0.0813646989669673	0.355828720420757	306548/29424/299730/312965	Hook3/Htt/Nedd1/Ubxn2b
GO:1903203	regulation of oxidative stress-induced neuron death	4/900	33/17943	0.0813646989669673	0.355828720420757	27100/117520/84014/287110	Gfer/Oxr1/Ralbp1/Tbc1d24
GO:0051056	regulation of small GTPase mediated signal transduction	19/900	268/17943	0.0819012147033022	0.357550675878204	287537/296380/306400/66013/300811/499672/691031/315795/84032/54245/301555/116693/24511/679221/26295/24629/312912/192117/305675	Abr/Arfgef2/Arhgap35/Arhgef9/Bnip2/Cdc42se1/Cdc42se2/Cgnl1/Col3a1/Crk/Cul3/Cyth3/Itgb1/Mapre2/Ogt/Pdgfrb/Prex2/Syngap1/Synpo2l
GO:0009119	ribonucleoside metabolic process	8/900	90/17943	0.0819295039211058	0.357550675878204	56780/362013/24183/361052/313560/25643/64845/367242	Acpp/Ahcyl1/Ak1/Cdadc1/Ctps1/Gnai3/Gphn/Rab23
GO:0050678	regulation of epithelial cell proliferation	25/900	371/17943	0.0826504355269566	0.357550675878204	365299/24770/79128/500409/360635/25584/25022/314850/25236/24483/362317/299061/24605/641555/305066/24924/171162/306873/299116/140586/24790/362264/315870/246334/114850	Bnc1/Ccl2/Dab2/Esrp1/Etv4/F3/Fgfr2/Frs2/Gpc3/Igf2/Krit1/Nkx2-8/Nras/Odam/Prox1/Ptn/Reg3a/Rreb1/Sav1/Sox9/Sp1/Srsf6/Tbx18/Tp63/Wnt7a
GO:0051480	regulation of cytosolic calcium ion concentration	27/900	406/17943	0.0831621556988065	0.357550675878204	365601/116600/83839/24242/114492/29184/290614/64624/24316/25639/25051/24410/24414/29430/29424/25205/25679/81515/65153/56064/307401/498328/687147/29219/309139/59299/89821	Atg5/Cacnb2/Calb1/Calm1/Ccl28/Cd36/Cherp/Cul5/Drd1/Fkbp1a/Glp1r/Grin2b/Grm1/Hap1/Htt/Il6st/Itpr3/Lyn/Ncs1/Nptn/Pde6a/Pkd2/Ric3/Snca/Tpcn2/Trdn/Trpc1
GO:0032102	negative regulation of response to external stimulus	23/900	337/17943	0.0836661591951843	0.357550675878204	287537/287454/24770/114514/54245/498003/316539/316131/29326/444986/58923/60391/363005/84409/303311/296787/246262/296789/315388/156767/25232/25479/24882	Abr/Alox12/Ccl2/Clasp2/Crk/Dusp3/Epha4/Fem1a/Gpx2/Il22ra2/Mefv/Nrxn1/Pcbp2/Robo2/Rtn4rl1/Sema3c/Sema3d/Sema3e/Tmprss6/Tnfrsf1b/Tyro3/Vps35/Wnt3
GO:0001525	angiogenesis	32/900	494/17943	0.0836850951207106	0.357550675878204	65157/24770/29184/290905/114489/84050/24338/25584/25022/302415/24483/24511/84410/362317/78967/81707/170910/361400/24605/60391/24629/361632/170911/29748/24924/81762/25537/296789/316013/24790/311622/114850	Amotl2/Ccl2/Cd36/Col4a1/Dag1/Enpp2/Ephb1/F3/Fgfr2/Foxo4/Igf2/Itgb1/Klf5/Krit1/Mcam/Mmp14/Mtdh/Nfatc3/Nras/Nrxn1/Pdgfrb/Pik3c2a/Pik3ca/Ppp3r1/Ptn/Rock1/Rock2/Sema3e/Setd2/Sp1/Stk4/Wnt7a
GO:0031032	actomyosin structure organization	15/900	202/17943	0.0838850040425725	0.357550675878204	366624/114514/301555/24511/25626/309957/29431/501083/24629/81531/305066/81762/25537/305675/25566	Cfl2/Clasp2/Cul3/Itgb1/Krt8/Mef2a/Pak1/Pdcd6ip/Pdgfrb/Pfn2/Prox1/Rock1/Rock2/Synpo2l/Tmod1
GO:0031334	positive regulation of protein complex assembly	18/900	252/17943	0.0838871479654143	0.357550675878204	81732/85265/360854/117028/29184/303653/65201/29167/310461/117271/25700/29456/25094/300955/29431/81531/84556/65178	Actr3/Ajuba/Arpc5/Bin1/Cd36/Cdc42ep4/Clip1/Dctn1/Dhx36/Hrk/Ide/Map1b/Mitf/Nck1/Pak1/Pfn2/Rims1/Snap91
GO:0006066	alcohol metabolic process	22/900	320/17943	0.0840181009376927	0.357550675878204	192242/84431/114104/79128/252900/313689/25315/29580/29244/60449/29637/312952/316376/365382/50560/171458/308451/89842/65248/78975/29219/24788	Akr1d1/Asah1/Asah2/Dab2/Dgat2/Dhrs3/Ephx1/Fdft1/Gch1/Gnb3/Hmgcs1/Impad1/Inpp1/Inpp5a/Ip6k1/Ipmk/Itpkc/Mbtps1/Prkaa1/Prkaa2/Snca/Sord
GO:0009101	glycoprotein biosynthetic process	20/900	286/17943	0.0843131711037972	0.357550675878204	116740/316583/64152/498392/315496/304885/311952/300173/292155/293451/294449/94273/26295/25596/363040/29758/364137/171086/294331/171129	B3gnt5/B3gnt7/Chp1/Cytl1/Dpy19l1/Fam20b/Galnt11/Gxylt1/Hs2st1/Hs3st2/Hs3st5/Mgat2/Ogt/Rpn1/St3gal4/St6galnac3/Tmem165/Trak2/Ube2g2/Uggt1
GO:0030104	water homeostasis	6/900	61/17943	0.0844411117472048	0.357550675878204	287454/25293/312495/307855/298555/246334	Alox12/Aqp4/Cyp26b1/Fa2h/Grhl3/Tp63
GO:0045840	positive regulation of mitotic nuclear division	6/900	61/17943	0.0844411117472048	0.357550675878204	301555/117280/24483/24629/293967/312965	Cul3/Hnrnpu/Igf2/Pdgfrb/Smc5/Ubxn2b
GO:0007052	mitotic spindle organization	9/900	106/17943	0.0847571480796411	0.357550675878204	689364/361916/114514/54241/29167/117280/84014/313304/306562	Chmp1b/Chmp4c/Clasp2/Cltc/Dctn1/Hnrnpu/Ralbp1/Stag2/Tacc1
GO:0070830	bicellular tight junction assembly	5/900	47/17943	0.0851478331040132	0.357550675878204	24511/170910/501083/81762/25537	Itgb1/Mtdh/Pdcd6ip/Rock1/Rock2
GO:0001502	cartilage condensation	3/900	21/17943	0.085437371517317	0.357550675878204	299766/140586/114850	Myf5/Sox9/Wnt7a
GO:0002716	negative regulation of natural killer cell mediated immunity	3/900	21/17943	0.085437371517317	0.357550675878204	54245/27100/24483	Crk/Gfer/Igf2
GO:0003177	pulmonary valve development	3/900	21/17943	0.085437371517317	0.357550675878204	84409/363071/156767	Robo2/Stra6/Tnfrsf1b
GO:0006379	mRNA cleavage	3/900	21/17943	0.085437371517317	0.357550675878204	299256/683927/309338	Cpsf2/Cstf2/Cstf2t
GO:0007063	regulation of sister chromatid cohesion	3/900	21/17943	0.085437371517317	0.357550675878204	252855/293967/290794	Sfpq/Smc5/Tnks
GO:0008090	retrograde axonal transport	3/900	21/17943	0.085437371517317	0.357550675878204	29138/29430/25152	Bsn/Hap1/Map1a
GO:0009048	dosage compensation by inactivation of X chromosome	3/900	21/17943	0.085437371517317	0.357550675878204	117280/305624/309457	Hnrnpu/Pcgf3/Pcgf6
GO:0022010	central nervous system myelination	3/900	21/17943	0.085437371517317	0.357550675878204	79251/307855/293736	Aspa/Fa2h/Myrf
GO:0031643	positive regulation of myelination	3/900	21/17943	0.085437371517317	0.357550675878204	114489/293736/156767	Dag1/Myrf/Tnfrsf1b
GO:0032291	axon ensheathment in central nervous system	3/900	21/17943	0.085437371517317	0.357550675878204	79251/307855/293736	Aspa/Fa2h/Myrf
GO:0042053	regulation of dopamine metabolic process	3/900	21/17943	0.085437371517317	0.357550675878204	24316/29219/25479	Drd1/Snca/Vps35
GO:0051770	positive regulation of nitric-oxide synthase biosynthetic process	3/900	21/17943	0.085437371517317	0.357550675878204	83425/24770/303200	Akap12/Ccl2/Map2k3
GO:0070633	transepithelial transport	3/900	21/17943	0.085437371517317	0.357550675878204	362013/89843/192107	Ahcyl1/Cxadr/Prss8
GO:2000114	regulation of establishment of cell polarity	3/900	21/17943	0.085437371517317	0.357550675878204	309523/362317/81762	Kif20b/Krit1/Rock1
GO:2000726	negative regulation of cardiac muscle cell differentiation	3/900	21/17943	0.085437371517317	0.357550675878204	314850/29431/29480	Frs2/Pak1/Rgs4
GO:0046578	regulation of Ras protein signal transduction	17/900	236/17943	0.0858188167015334	0.357550675878204	287537/296380/306400/66013/499672/691031/84032/54245/301555/116693/24511/679221/26295/24629/312912/192117/305675	Abr/Arfgef2/Arhgap35/Arhgef9/Cdc42se1/Cdc42se2/Col3a1/Crk/Cul3/Cyth3/Itgb1/Mapre2/Ogt/Pdgfrb/Prex2/Syngap1/Synpo2l
GO:0002028	regulation of sodium ion transport	8/900	91/17943	0.0860990568169389	0.357550675878204	362013/24211/64152/64045/307206/192107/24782/116477	Ahcyl1/Atp1a1/Chp1/Glrx/Neto1/Prss8/Slc9a1/Wnk1
GO:0048864	stem cell development	8/900	91/17943	0.0860990568169389	0.357550675878204	25401/500262/296787/246262/296789/316013/140586/114850	Alx1/Kbtbd8/Sema3c/Sema3d/Sema3e/Setd2/Sox9/Wnt7a
GO:0030193	regulation of blood coagulation	7/900	76/17943	0.0862587401437414	0.357550675878204	287454/29184/81515/54320/25651/315388/64060	Alox12/Cd36/Lyn/Pdpn/Selp/Tmprss6/Vps33b
GO:0048844	artery morphogenesis	7/900	76/17943	0.0862587401437414	0.357550675878204	84032/79242/29216/24629/498328/305066/363071	Col3a1/Hpgd/Lrp2/Pdgfrb/Pkd2/Prox1/Stra6
GO:0051193	regulation of cofactor metabolic process	7/900	76/17943	0.0862587401437414	0.357550675878204	295922/26295/65248/78975/29219/171432/288105	Mtch2/Ogt/Prkaa1/Prkaa2/Snca/Tmem14c/Zbtb20
GO:0051785	positive regulation of nuclear division	7/900	76/17943	0.0862587401437414	0.357550675878204	301555/117280/24483/24629/293967/81816/312965	Cul3/Hnrnpu/Igf2/Pdgfrb/Smc5/Ube2b/Ubxn2b
GO:0071559	response to transforming growth factor beta	18/900	253/17943	0.086310103939469	0.357550675878204	81732/29263/24770/84032/54245/79128/25022/79242/364786/24511/24413/300813/81762/25537/303614/140586/363445/114850	Actr3/Acvr2a/Ccl2/Col3a1/Crk/Dab2/Fgfr2/Hpgd/Itga8/Itgb1/Nr3c1/Rnf111/Rock1/Rock2/Smurf2/Sox9/Usp9x/Wnt7a
GO:0002084	protein depalmitoylation	2/900	10/17943	0.0865672300154773	0.357550675878204	361601/29411	Abhd17c/Ppt1
GO:0005981	regulation of glycogen catabolic process	2/900	10/17943	0.0865672300154773	0.357550675878204	309513/689995	Ppp1r3c/Ppp1r3d
GO:0006596	polyamine biosynthetic process	2/900	10/17943	0.0865672300154773	0.357550675878204	58961/25502	Azin1/Oaz1
GO:0006968	cellular defense response	2/900	10/17943	0.0865672300154773	0.357550675878204	83477/367242	Bcl10/Rab23
GO:0010739	positive regulation of protein kinase A signaling	2/900	10/17943	0.0865672300154773	0.357550675878204	83425/60391	Akap12/Nrxn1
GO:0010807	regulation of synaptic vesicle priming	2/900	10/17943	0.0865672300154773	0.357550675878204	84556/25558	Rims1/Stxbp1
GO:0010958	regulation of amino acid import across plasma membrane	2/900	10/17943	0.0865672300154773	0.357550675878204	293551/29480	Arl6ip1/Rgs4
GO:0014816	skeletal muscle satellite cell differentiation	2/900	10/17943	0.0865672300154773	0.357550675878204	24338/84410	Ephb1/Klf5
GO:0022027	interkinetic nuclear migration	2/900	10/17943	0.0865672300154773	0.357550675878204	306548/306562	Hook3/Tacc1
GO:0031943	regulation of glucocorticoid metabolic process	2/900	10/17943	0.0865672300154773	0.357550675878204	24211/24413	Atp1a1/Nr3c1
GO:0033314	mitotic DNA replication checkpoint	2/900	10/17943	0.0865672300154773	0.357550675878204	498411/84019	Hus1/Nae1
GO:0033572	transferrin transport	2/900	10/17943	0.0865672300154773	0.357550675878204	54241/304286	Cltc/Lmtk2
GO:0045876	positive regulation of sister chromatid cohesion	2/900	10/17943	0.0865672300154773	0.357550675878204	252855/293967	Sfpq/Smc5
GO:0046512	sphingosine biosynthetic process	2/900	10/17943	0.0865672300154773	0.357550675878204	84431/114104	Asah1/Asah2
GO:0051124	synaptic growth at neuromuscular junction	2/900	10/17943	0.0865672300154773	0.357550675878204	83469/171093	Lrp4/Shank2
GO:0060040	retinal bipolar neuron differentiation	2/900	10/17943	0.0865672300154773	0.357550675878204	24924/689704	Ptn/Vsx1
GO:0060315	negative regulation of ryanodine-sensitive calcium-release channel activity	2/900	10/17943	0.0865672300154773	0.357550675878204	24242/498328	Calm1/Pkd2
GO:0070816	phosphorylation of RNA polymerase II C-terminal domain	2/900	10/17943	0.0865672300154773	0.357550675878204	362844/361449	Brd4/Ppil4
GO:0071447	cellular response to hydroperoxide	2/900	10/17943	0.0865672300154773	0.357550675878204	29184/117520	Cd36/Oxr1
GO:0071600	otic vesicle morphogenesis	2/900	10/17943	0.0865672300154773	0.357550675878204	25022/140586	Fgfr2/Sox9
GO:0072050	S-shaped body morphogenesis	2/900	10/17943	0.0865672300154773	0.357550675878204	24629/498328	Pdgfrb/Pkd2
GO:0072203	cell proliferation involved in metanephros development	2/900	10/17943	0.0865672300154773	0.357550675878204	25236/24629	Gpc3/Pdgfrb
GO:0090129	positive regulation of synapse maturation	2/900	10/17943	0.0865672300154773	0.357550675878204	117282/60391	Hnrnpk/Nrxn1
GO:0097104	postsynaptic membrane assembly	2/900	10/17943	0.0865672300154773	0.357550675878204	83469/60391	Lrp4/Nrxn1
GO:0097119	postsynaptic density protein 95 clustering	2/900	10/17943	0.0865672300154773	0.357550675878204	56725/60391	Cript/Nrxn1
GO:0098789	pre-mRNA cleavage required for polyadenylation	2/900	10/17943	0.0865672300154773	0.357550675878204	683927/309338	Cstf2/Cstf2t
GO:0099541	trans-synaptic signaling by lipid	2/900	10/17943	0.0865672300154773	0.357550675878204	60391/29431	Nrxn1/Pak1
GO:0099542	trans-synaptic signaling by endocannabinoid	2/900	10/17943	0.0865672300154773	0.357550675878204	60391/29431	Nrxn1/Pak1
GO:1903800	positive regulation of production of miRNAs involved in gene silencing by miRNA	2/900	10/17943	0.0865672300154773	0.357550675878204	287765/306886	Ddx5/Ripk1
GO:1905146	lysosomal protein catabolic process	2/900	10/17943	0.0865672300154773	0.357550675878204	29216/25479	Lrp2/Vps35
GO:1990253	cellular response to leucine starvation	2/900	10/17943	0.0865672300154773	0.357550675878204	117043/315427	RragB/Sesn3
GO:1990535	neuron projection maintenance	2/900	10/17943	0.0865672300154773	0.357550675878204	29167/25152	Dctn1/Map1a
GO:2000020	positive regulation of male gonad development	2/900	10/17943	0.0865672300154773	0.357550675878204	140586/314930	Sox9/Zfpm2
GO:2000767	positive regulation of cytoplasmic translation	2/900	10/17943	0.0865672300154773	0.357550675878204	310461/300955	Dhx36/Nck1
GO:0010631	epithelial cell migration	20/900	287/17943	0.08658749250774	0.357550675878204	287454/306260/114514/84050/24483/24511/362317/116641/303200/679221/305471/81531/361632/305066/24924/25537/306873/140586/24790/114850	Alox12/Capn7/Clasp2/Enpp2/Igf2/Itgb1/Krit1/Lgals8/Map2k3/Mapre2/Patz1/Pfn2/Pik3c2a/Prox1/Ptn/Rock2/Rreb1/Sox9/Sp1/Wnt7a
GO:0044839	cell cycle G2/M phase transition	11/900	138/17943	0.0868237010419284	0.358248568308452	362844/24242/362316/361916/361907/314374/302415/498411/84019/85482/294790	Brd4/Calm1/Cdk14/Chmp4c/Fbxl7/Foxn3/Foxo4/Hus1/Nae1/Nbn/Skp2
GO:2001252	positive regulation of chromosome organization	14/900	187/17943	0.0880067794370951	0.362758984308328	362844/299809/301555/310461/310363/24948/117280/303470/85482/26295/361531/252855/293967/290794	Brd4/Cct2/Cul3/Dhx36/Fbxo4/Fmr1/Hnrnpu/Kat7/Nbn/Ogt/Paf1/Sfpq/Smc5/Tnks
GO:0005976	polysaccharide metabolic process	9/900	107/17943	0.0886573225277136	0.362758984308328	116740/316583/54241/292155/24483/25205/309513/689995/360230	B3gnt5/B3gnt7/Cltc/Hs2st1/Igf2/Il6st/Ppp1r3c/Ppp1r3d/Stk40
GO:0038127	ERBB signaling pathway	9/900	107/17943	0.0886573225277136	0.362758984308328	498003/305604/29430/25046/50692/117255/29448/140586/305454	Dusp3/Efemp1/Hap1/Pigr/Plaur/Ptpn12/Rab7a/Sox9/Zfyve28
GO:0006536	glutamate metabolic process	4/900	34/17943	0.088733392522615	0.362758984308328	362826/24380/24399/64313	Atcay/Gad2/Glud1/Oat
GO:0007271	synaptic transmission, cholinergic	4/900	34/17943	0.088733392522615	0.362758984308328	25102/687147/85426/25007	Chrna5/Ric3/Slc5a7/Tacr2
GO:0010922	positive regulation of phosphatase activity	4/900	34/17943	0.088733392522615	0.362758984308328	24242/24629/24672/363229	Calm1/Pdgfrb/Ppp2ca/Slc39a10
GO:0014044	Schwann cell development	4/900	34/17943	0.088733392522615	0.362758984308328	114489/307855/25054/29748	Dag1/Fa2h/Ntrk2/Ppp3r1
GO:0036120	cellular response to platelet-derived growth factor stimulus	4/900	34/17943	0.088733392522615	0.362758984308328	24770/24629/24924/315655	Ccl2/Pdgfrb/Ptn/Rdx
GO:0036475	neuron death in response to oxidative stress	4/900	34/17943	0.088733392522615	0.362758984308328	27100/117520/84014/287110	Gfer/Oxr1/Ralbp1/Tbc1d24
GO:0048841	regulation of axon extension involved in axon guidance	4/900	34/17943	0.088733392522615	0.362758984308328	296787/246262/296789/24882	Sema3c/Sema3d/Sema3e/Wnt3
GO:0051150	regulation of smooth muscle cell differentiation	4/900	34/17943	0.088733392522615	0.362758984308328	25022/302415/84410/361400	Fgfr2/Foxo4/Klf5/Nfatc3
GO:1905508	protein localization to microtubule organizing center	4/900	34/17943	0.088733392522615	0.362758984308328	306548/29424/299730/312965	Hook3/Htt/Nedd1/Ubxn2b
GO:0007346	regulation of mitotic cell cycle	32/900	497/17943	0.0888600615912121	0.36289031895885	305035/114104/362844/29619/24770/689364/361916/54241/301555/29167/498003/117045/25022/314374/302415/308624/117280/498411/24483/309523/311311/84019/85482/24629/54320/498328/315655/306886/293967/313304/290794/312965	Angel2/Asah2/Brd4/Btg2/Ccl2/Chmp1b/Chmp4c/Cltc/Cul3/Dctn1/Dusp3/Eif4e/Fgfr2/Foxn3/Foxo4/Heca/Hnrnpu/Hus1/Igf2/Kif20b/Meis2/Nae1/Nbn/Pdgfrb/Pdpn/Pkd2/Rdx/Ripk1/Smc5/Stag2/Tnks/Ubxn2b
GO:0071383	cellular response to steroid hormone stimulus	20/900	288/17943	0.088901661331881	0.36289031895885	24211/24770/79128/287765/117045/25315/360896/260321/24410/297893/117280/24413/25054/29431/24672/685072/304271/294790/246334/25573	Atp1a1/Ccl2/Dab2/Ddx5/Eif4e/Ephx1/Esrrg/Fkbp4/Grin2b/Hdac1/Hnrnpu/Nr3c1/Ntrk2/Pak1/Ppp2ca/Rarg/Rnf6/Skp2/Tp63/Ube2i
GO:0032481	positive regulation of type I interferon production	6/900	62/17943	0.0897411455520069	0.365756916619074	309361/310461/685465/316013/299827/288105	Chuk/Dhx36/Polr3g/Setd2/Tbk1/Zbtb20
GO:0098900	regulation of action potential	6/900	62/17943	0.0897411455520069	0.365756916619074	117028/29184/89843/84488/24948/24782	Bin1/Cd36/Cxadr/Fgf13/Fmr1/Slc9a1
GO:0007601	visual perception	11/900	139/17943	0.0902565222652707	0.367015652323538	116600/94272/306128/261738/29694/25480/307401/29411/84550/290467/689704	Cacnb2/Clic5/Cln5/Clrn1/Gabrr1/Mip/Pde6a/Ppt1/Slc24a2/Slitrk6/Vsx1
GO:0035023	regulation of Rho protein signal transduction	11/900	139/17943	0.0902565222652707	0.367015652323538	287537/306400/66013/499672/691031/84032/301555/24511/24629/312912/305675	Abr/Arhgap35/Arhgef9/Cdc42se1/Cdc42se2/Col3a1/Cul3/Itgb1/Pdgfrb/Prex2/Synpo2l
GO:1904375	regulation of protein localization to cell periphery	11/900	139/17943	0.0902565222652707	0.367015652323538	81732/54241/79128/114489/317322/24414/24511/81707/60391/295347/60466	Actr3/Cltc/Dab2/Dag1/Gpc4/Grm1/Itgb1/Mmp14/Nrxn1/Rap1a/Stx7
GO:0006260	DNA replication	17/900	238/17943	0.0909678003240084	0.367477505772193	690585/314126/289144/292058/498411/303470/25492/64709/81738/293144/288079/89809/361836/313304/83474/305827/314598	Alyref/Baz1a/Cacybp/Gins2/Hus1/Kat7/Nfia/Nucks1/Nup98/Pold3/Polq/Rfc1/Slc25a16/Stag2/Tfam/Wdhd1/Wiz
GO:0071248	cellular response to metal ion	17/900	238/17943	0.0909678003240084	0.367477505772193	289144/309361/84050/24948/24410/309957/361400/266777/24413/60391/498328/24672/65248/78975/29219/64440/116477	Cacybp/Chuk/Enpp2/Fmr1/Grin2b/Mef2a/Nfatc3/Nptx1/Nr3c1/Nrxn1/Pkd2/Ppp2ca/Prkaa1/Prkaa2/Snca/Syt4/Wnk1
GO:0045927	positive regulation of growth	21/900	306/17943	0.0909689283454309	0.367477505772193	113976/54245/84394/25022/25183/117282/24483/304495/29456/81707/24413/25503/29431/312703/305066/84556/24782/64440/304741/24882/314930	Acsl4/Crk/Dcx/Fgfr2/Gdi1/Hnrnpk/Igf2/Kdm2b/Map1b/Mmp14/Nr3c1/Ocm2/Pak1/Pex5/Prox1/Rims1/Slc9a1/Syt4/Tfcp2l1/Wnt3/Zfpm2
GO:0014075	response to amine	7/900	77/17943	0.0910102276899281	0.367477505772193	24242/24316/24410/297893/29480/25549/291324	Calm1/Drd1/Grin2b/Hdac1/Rgs4/Slc18a2/Trdmt1
GO:0034637	cellular carbohydrate biosynthetic process	7/900	77/17943	0.0910102276899281	0.367477505772193	116740/316583/292155/24483/312952/309513/689995	B3gnt5/B3gnt7/Hs2st1/Igf2/Impad1/Ppp1r3c/Ppp1r3d
GO:0060350	endochondral bone morphogenesis	7/900	77/17943	0.0910102276899281	0.367477505772193	25586/312952/81707/65205/114593/685072/140586	Alpl/Impad1/Mmp14/Mmp16/Nppc/Rarg/Sox9
GO:0071242	cellular response to ammonium ion	7/900	77/17943	0.0910102276899281	0.367477505772193	25402/24316/24922/25743/25537/25549/114901	Casp3/Drd1/Gabrb3/Kcnj6/Rock2/Slc18a2/Sorbs2
GO:1900046	regulation of hemostasis	7/900	77/17943	0.0910102276899281	0.367477505772193	287454/29184/81515/54320/25651/315388/64060	Alox12/Cd36/Lyn/Pdpn/Selp/Tmprss6/Vps33b
GO:0090132	epithelium migration	20/900	289/17943	0.0912557892258062	0.367477505772193	287454/306260/114514/84050/24483/24511/362317/116641/303200/679221/305471/81531/361632/305066/24924/25537/306873/140586/24790/114850	Alox12/Capn7/Clasp2/Enpp2/Igf2/Itgb1/Krit1/Lgals8/Map2k3/Mapre2/Patz1/Pfn2/Pik3c2a/Prox1/Ptn/Rock2/Rreb1/Sox9/Sp1/Wnt7a
GO:0051188	cofactor biosynthetic process	18/900	255/17943	0.0912912149959007	0.367477505772193	113976/362810/309449/24334/29244/64845/683630/313520/295922/365699/26295/289950/65248/78975/29219/289257/171432/288105	Acsl4/Coq10a/Elovl3/Eno2/Gch1/Gphn/Mat2b/Mmachc/Mtch2/Nadk2/Ogt/Pdhb/Prkaa1/Prkaa2/Snca/Spta1/Tmem14c/Zbtb20
GO:0000288	nuclear-transcribed mRNA catabolic process, deadenylation-dependent decay	5/900	48/17943	0.0913351519692657	0.367477505772193	29619/310461/117017/308971/192178	Btg2/Dhx36/Polr2g/Tnrc6a/Tnrc6b
GO:0031648	protein destabilization	5/900	48/17943	0.0913351519692657	0.367477505772193	301555/310363/29424/29219/25479	Cul3/Fbxo4/Htt/Snca/Vps35
GO:0048701	embryonic cranial skeleton morphogenesis	5/900	48/17943	0.0913351519692657	0.367477505772193	25022/81707/65205/316013/303586	Fgfr2/Mmp14/Mmp16/Setd2/Wnt9b
GO:0120192	tight junction assembly	5/900	48/17943	0.0913351519692657	0.367477505772193	24511/170910/501083/81762/25537	Itgb1/Mtdh/Pdcd6ip/Rock1/Rock2
GO:0008344	adult locomotory behavior	9/900	108/17943	0.0926620846558446	0.371974076280352	24316/316539/360904/117520/29411/312912/290467/29219/25566	Drd1/Epha4/Idua/Oxr1/Ppt1/Prex2/Slitrk6/Snca/Tmod1
GO:0043502	regulation of muscle adaptation	9/900	108/17943	0.0926620846558446	0.371974076280352	114489/309957/24413/29431/29480/81762/25537/24782/156767	Dag1/Mef2a/Nr3c1/Pak1/Rgs4/Rock1/Rock2/Slc9a1/Tnfrsf1b
GO:0055017	cardiac muscle tissue growth	9/900	108/17943	0.0926620846558446	0.371974076280352	89843/25022/24413/29431/29480/306886/299116/114901/314930	Cxadr/Fgfr2/Nr3c1/Pak1/Rgs4/Ripk1/Sav1/Sorbs2/Zfpm2
GO:0042445	hormone metabolic process	16/900	222/17943	0.0930953966539497	0.373151548543012	192242/24211/312495/79128/252900/313689/25430/60449/29424/25700/24483/25743/24413/361659/114861/85426	Akr1d1/Atp1a1/Cyp26b1/Dab2/Dgat2/Dhrs3/Dio1/Gnb3/Htt/Ide/Igf2/Kcnj6/Nr3c1/Plekha1/Scpep1/Slc5a7
GO:0050920	regulation of chemotaxis	16/900	222/17943	0.0930953966539497	0.373151548543012	307124/24770/287561/306748/498003/81515/81737/25503/24629/24924/84409/296787/246262/296789/116477/24882	Camk1d/Ccl2/Ccl7/Cxcl14/Dusp3/Lyn/Ntf3/Ocm2/Pdgfrb/Ptn/Robo2/Sema3c/Sema3d/Sema3e/Wnk1/Wnt3
GO:0051302	regulation of cell division	12/900	156/17943	0.093244904949807	0.37347001373961	313876/24242/361916/301555/25022/24459/24483/309523/24924/316013/246334/303586	Birc6/Calm1/Chmp4c/Cul3/Fgfr2/Hoxc4/Igf2/Kif20b/Ptn/Setd2/Tp63/Wnt9b
GO:0033044	regulation of chromosome organization	24/900	359/17943	0.0935980764093743	0.37384469120371	365601/362844/299809/83726/301555/310461/310363/24948/117280/24483/303470/85482/26295/361531/306814/317425/297514/252855/293967/29219/290794/316575/81816/305827	Atg5/Brd4/Cct2/Ctcf/Cul3/Dhx36/Fbxo4/Fmr1/Hnrnpu/Igf2/Kat7/Nbn/Ogt/Paf1/Phf2/Phf8/Setd5/Sfpq/Smc5/Snca/Tnks/Trip12/Ube2b/Wdhd1
GO:0045926	negative regulation of growth	20/900	290/17943	0.0936499739103371	0.37384469120371	81732/29184/89843/79128/84488/25236/29431/29411/29480/306886/304271/83521/299116/296787/246262/296789/64634/311622/303206/24882	Actr3/Cd36/Cxadr/Dab2/Fgf13/Gpc3/Pak1/Ppt1/Rgs4/Ripk1/Rnf6/Rrad/Sav1/Sema3c/Sema3d/Sema3e/Sh3bp4/Stk4/Ulk2/Wnt3
GO:0043467	regulation of generation of precursor metabolites and energy	10/900	124/17943	0.093661862819133	0.37384469120371	25700/24483/295922/26295/170911/309513/689995/65248/78975/288105	Ide/Igf2/Mtch2/Ogt/Pik3ca/Ppp1r3c/Ppp1r3d/Prkaa1/Prkaa2/Zbtb20
GO:0120032	regulation of plasma membrane bounded cell projection assembly	14/900	189/17943	0.0939489072430112	0.37384469120371	81732/306400/171415/365601/303653/261738/24948/306439/29430/29424/84410/60391/81531/315655	Actr3/Arhgap35/Atg3/Atg5/Cdc42ep4/Clrn1/Fmr1/Gpm6a/Hap1/Htt/Klf5/Nrxn1/Pfn2/Rdx
GO:0030510	regulation of BMP signaling pathway	8/900	93/17943	0.0948029998533565	0.37384469120371	290652/25236/361807/29216/307251/89803/303614/315388	Fkbp8/Gpc3/Lemd2/Lrp2/Rnf165/Sfrp4/Smurf2/Tmprss6
GO:0001649	osteoblast differentiation	15/900	206/17943	0.0951255408796005	0.37384469120371	29263/361391/282836/503000/685781/287765/24483/24484/25205/286994/316101/303554/114593/246334/24882	Acvr2a/Cbfb/Cthrc1/Ctnnbip1/Ddr2/Ddx5/Igf2/Igfbp3/Il6st/Lgr4/Limd1/Nbr1/Nppc/Tp63/Wnt3
GO:0033692	cellular polysaccharide biosynthetic process	6/900	63/17943	0.095217863270623	0.37384469120371	116740/316583/292155/24483/309513/689995	B3gnt5/B3gnt7/Hs2st1/Igf2/Ppp1r3c/Ppp1r3d
GO:0051148	negative regulation of muscle cell differentiation	6/900	63/17943	0.095217863270623	0.37384469120371	302415/314850/84410/361400/29431/29480	Foxo4/Frs2/Klf5/Nfatc3/Pak1/Rgs4
GO:0002374	cytokine secretion involved in immune response	3/900	22/17943	0.0954009592683066	0.37384469120371	365601/156767/293294	Atg5/Tnfrsf1b/Trim6
GO:0006907	pinocytosis	3/900	22/17943	0.0954009592683066	0.37384469120371	79128/315994/29411	Dab2/Mapkapk3/Ppt1
GO:0014854	response to inactivity	3/900	22/17943	0.0954009592683066	0.37384469120371	114489/24413/170911	Dag1/Nr3c1/Pik3ca
GO:0031290	retinal ganglion cell axon guidance	3/900	22/17943	0.0954009592683066	0.37384469120371	24338/25503/84409	Ephb1/Ocm2/Robo2
GO:0032331	negative regulation of chondrocyte differentiation	3/900	22/17943	0.0954009592683066	0.37384469120371	305604/685072/140586	Efemp1/Rarg/Sox9
GO:0032800	receptor biosynthetic process	3/900	22/17943	0.0954009592683066	0.37384469120371	297893/117282/287275	Hdac1/Hnrnpk/Sec24a
GO:0034349	glial cell apoptotic process	3/900	22/17943	0.0954009592683066	0.37384469120371	83425/25402/24770	Akap12/Casp3/Ccl2
GO:0035337	fatty-acyl-CoA metabolic process	3/900	22/17943	0.0954009592683066	0.37384469120371	113976/252900/309449	Acsl4/Dgat2/Elovl3
GO:0036303	lymph vessel morphogenesis	3/900	22/17943	0.0954009592683066	0.37384469120371	116641/54320/305066	Lgals8/Pdpn/Prox1
GO:0042069	regulation of catecholamine metabolic process	3/900	22/17943	0.0954009592683066	0.37384469120371	24316/29219/25479	Drd1/Snca/Vps35
GO:0044346	fibroblast apoptotic process	3/900	22/17943	0.0954009592683066	0.37384469120371	301555/170911/246334	Cul3/Pik3ca/Tp63
GO:0045948	positive regulation of translational initiation	3/900	22/17943	0.0954009592683066	0.37384469120371	300955/117017/361920	Nck1/Polr2g/Ythdf3
GO:0046174	polyol catabolic process	3/900	22/17943	0.0954009592683066	0.37384469120371	316376/365382/24788	Inpp1/Inpp5a/Sord
GO:0051580	regulation of neurotransmitter uptake	3/900	22/17943	0.0954009592683066	0.37384469120371	293551/29480/29219	Arl6ip1/Rgs4/Snca
GO:0060438	trachea development	3/900	22/17943	0.0954009592683066	0.37384469120371	309135/685072/140586	Ano1/Rarg/Sox9
GO:0071577	zinc ion transmembrane transport	3/900	22/17943	0.0954009592683066	0.37384469120371	361632/363229/306009	Pik3c2a/Slc39a10/Slc39a14
GO:0097062	dendritic spine maintenance	3/900	22/17943	0.0954009592683066	0.37384469120371	24410/29546/25479	Grin2b/Homer1/Vps35
GO:0098969	neurotransmitter receptor transport to postsynaptic membrane	3/900	22/17943	0.0954009592683066	0.37384469120371	117103/25012/25479	Rab8a/Snap25/Vps35
GO:1900409	positive regulation of cellular response to oxidative stress	3/900	22/17943	0.0954009592683066	0.37384469120371	84014/306886/252855	Ralbp1/Ripk1/Sfpq
GO:1902914	regulation of protein polyubiquitination	3/900	22/17943	0.0954009592683066	0.37384469120371	310363/294790/316575	Fbxo4/Skp2/Trip12
GO:2001014	regulation of skeletal muscle cell differentiation	3/900	22/17943	0.0954009592683066	0.37384469120371	312495/287765/24338	Cyp26b1/Ddx5/Ephb1
GO:0048660	regulation of smooth muscle cell proliferation	13/900	173/17943	0.0954422481200993	0.37384469120371	287454/503000/25022/314850/25643/79242/24484/114593/29431/24629/170911/84014/294790	Alox12/Ctnnbip1/Fgfr2/Frs2/Gnai3/Hpgd/Igfbp3/Nppc/Pak1/Pdgfrb/Pik3ca/Ralbp1/Skp2
GO:0003407	neural retina development	7/900	78/17943	0.0959056848375433	0.374284923769358	83839/306439/365895/288821/24924/140586/689704	Calb1/Gpm6a/Hipk1/Neurod4/Ptn/Sox9/Vsx1
GO:0006094	gluconeogenesis	7/900	78/17943	0.0959056848375433	0.374284923769358	25389/252900/24334/298982/24413/26295/65248	Atf3/Dgat2/Eno2/Maea/Nr3c1/Ogt/Prkaa1
GO:0007422	peripheral nervous system development	7/900	78/17943	0.0959056848375433	0.374284923769358	114489/362733/307855/117282/81737/25054/29748	Dag1/Etv1/Fa2h/Hnrnpk/Ntf3/Ntrk2/Ppp3r1
GO:0043507	positive regulation of JUN kinase activity	7/900	78/17943	0.0959056848375433	0.374284923769358	54245/79128/316539/309168/29431/306886/360600	Crk/Dab2/Epha4/Map3k11/Pak1/Ripk1/Spag9
GO:0050000	chromosome localization	7/900	78/17943	0.0959056848375433	0.374284923769358	81732/689364/361916/301555/117280/81738/81816	Actr3/Chmp1b/Chmp4c/Cul3/Hnrnpu/Nup98/Ube2b
GO:0002691	regulation of cellular extravasation	4/900	35/17943	0.0964108476095616	0.374775821230714	287537/24770/114492/25651	Abr/Ccl2/Ccl28/Selp
GO:0030574	collagen catabolic process	4/900	35/17943	0.0964108476095616	0.374775821230714	360904/24511/81707/65205	Idua/Itgb1/Mmp14/Mmp16
GO:0033238	regulation of cellular amine metabolic process	4/900	35/17943	0.0964108476095616	0.374775821230714	362826/24316/29219/25479	Atcay/Drd1/Snca/Vps35
GO:0034381	plasma lipoprotein particle clearance	4/900	35/17943	0.0964108476095616	0.374775821230714	29184/252900/300027/117282	Cd36/Dgat2/Gpihbp1/Hnrnpk
GO:0036119	response to platelet-derived growth factor	4/900	35/17943	0.0964108476095616	0.374775821230714	24770/24629/24924/315655	Ccl2/Pdgfrb/Ptn/Rdx
GO:0007623	circadian rhythm	18/900	257/17943	0.0964532783208665	0.374775821230714	287765/24316/297893/117280/29546/293451/286994/24413/304157/60391/25054/26295/65248/78975/305066/25537/252855/363445	Ddx5/Drd1/Hdac1/Hnrnpu/Homer1/Hs3st2/Lgr4/Nr3c1/Nrip1/Nrxn1/Ntrk2/Ogt/Prkaa1/Prkaa2/Prox1/Rock2/Sfpq/Usp9x
GO:0035601	protein deacylation	9/900	109/17943	0.0967711524808503	0.375463619996661	361601/304786/297893/29411/65248/78975/252855/312398/302711	Abhd17c/Elk4/Hdac1/Ppt1/Prkaa1/Prkaa2/Sfpq/Smarcad1/Tbl1x
GO:0060840	artery development	9/900	109/17943	0.0967711524808503	0.375463619996661	84032/79242/29216/79428/24629/498328/305066/84409/363071	Col3a1/Hpgd/Lrp2/Luzp1/Pdgfrb/Pkd2/Prox1/Robo2/Stra6
GO:0046328	regulation of JNK cascade	14/900	190/17943	0.0970112232054714	0.375847987578756	54245/79128/498003/316539/24338/309168/29431/192256/306886/89803/360600/303285/114850/291259	Crk/Dab2/Dusp3/Epha4/Ephb1/Map3k11/Pak1/Pja2/Ripk1/Sfrp4/Spag9/Traf4/Wnt7a/Zmynd11
GO:0050792	regulation of viral process	14/900	190/17943	0.0970112232054714	0.375847987578756	25367/361916/287765/24948/297893/294449/85482/64709/305066/29448/65190/24790/293294/58857	Adarb1/Chmp4c/Ddx5/Fmr1/Hdac1/Hs3st5/Nbn/Nucks1/Prox1/Rab7a/Rsad2/Sp1/Trim6/Vapa
GO:0010906	regulation of glucose metabolic process	10/900	125/17943	0.0974999525166482	0.377467136431555	252900/60449/24483/24484/298982/24413/26295/309513/689995/65248	Dgat2/Gnb3/Igf2/Igfbp3/Maea/Nr3c1/Ogt/Ppp1r3c/Ppp1r3d/Prkaa1
GO:0003179	heart valve morphogenesis	5/900	49/17943	0.0977473699504769	0.377602340004342	84409/81762/25537/140586/363071	Robo2/Rock1/Rock2/Sox9/Stra6
GO:0031952	regulation of protein autophosphorylation	5/900	49/17943	0.0977473699504769	0.377602340004342	64152/311163/85482/24672/302495	Chp1/Ctnnd1/Nbn/Ppp2ca/Rap2c
GO:0032892	positive regulation of organic acid transport	5/900	49/17943	0.0977473699504769	0.377602340004342	293551/24410/24413/25558/64440	Arl6ip1/Grin2b/Nr3c1/Stxbp1/Syt4
GO:0009755	hormone-mediated signaling pathway	15/900	207/17943	0.0980757581758811	0.378596572654325	79128/287765/360896/260321/297893/305922/24413/25054/29431/24684/685072/304271/294790/246334/25573	Dab2/Ddx5/Esrrg/Fkbp4/Hdac1/Lats2/Nr3c1/Ntrk2/Pak1/Prlr/Rarg/Rnf6/Skp2/Tp63/Ube2i
GO:0010950	positive regulation of endopeptidase activity	12/900	158/17943	0.100073106726286	0.381201407416774	287454/83477/288753/316539/25584/24410/81515/58923/295922/24672/25537/29219	Alox12/Bcl10/Diablo/Epha4/F3/Grin2b/Lyn/Mefv/Mtch2/Ppp2ca/Rock2/Snca
GO:0030833	regulation of actin filament polymerization	12/900	158/17943	0.100073106726286	0.381201407416774	81732/25230/360854/117028/691149/493810/303653/300955/29433/81531/315655/25566	Actr3/Add3/Arpc5/Bin1/Capza1/Capza2/Cdc42ep4/Nck1/Pak3/Pfn2/Rdx/Tmod1
GO:0060491	regulation of cell projection assembly	14/900	191/17943	0.100134398960401	0.381201407416774	81732/306400/171415/365601/303653/261738/24948/306439/29430/29424/84410/60391/81531/315655	Actr3/Arhgap35/Atg3/Atg5/Cdc42ep4/Clrn1/Fmr1/Gpm6a/Hap1/Htt/Klf5/Nrxn1/Pfn2/Rdx
GO:0006367	transcription initiation from RNA polymerase II promoter	6/900	64/17943	0.10086926939923	0.381201407416774	503000/310461/303918/117017/682902/294018	Ctnnbip1/Dhx36/Gtf2e1/Polr2g/Taf12/Taf5
GO:0042058	regulation of epidermal growth factor receptor signaling pathway	6/900	64/17943	0.10086926939923	0.381201407416774	498003/29430/50692/117255/29448/305454	Dusp3/Hap1/Plaur/Ptpn12/Rab7a/Zfyve28
GO:0060042	retina morphogenesis in camera-type eye	6/900	64/17943	0.10086926939923	0.381201407416774	83839/365895/305066/24924/140586/689704	Calb1/Hipk1/Prox1/Ptn/Sox9/Vsx1
GO:1901607	alpha-amino acid biosynthetic process	6/900	64/17943	0.10086926939923	0.381201407416774	298934/24399/64313/300901/293820/364064	Adi1/Glud1/Oat/Plod2/Psat1/Pycr2
GO:1905268	negative regulation of chromatin organization	6/900	64/17943	0.10086926939923	0.381201407416774	365601/306814/317425/29219/316575/81816	Atg5/Phf2/Phf8/Snca/Trip12/Ube2b
GO:1990090	cellular response to nerve growth factor stimulus	7/900	79/17943	0.100944000367076	0.381201407416774	54245/683927/116478/81737/25054/295347/260323	Crk/Cstf2/Kidins220/Ntf3/Ntrk2/Rap1a/Snx27
GO:0045446	endothelial cell differentiation	9/900	110/17943	0.100984138156969	0.381201407416774	54320/305066/24924/295347/302495/315655/81762/25537/114850	Pdpn/Prox1/Ptn/Rap1a/Rap2c/Rdx/Rock1/Rock2/Wnt7a
GO:0098732	macromolecule deacylation	9/900	110/17943	0.100984138156969	0.381201407416774	361601/304786/297893/29411/65248/78975/252855/312398/302711	Abhd17c/Elk4/Hdac1/Ppt1/Prkaa1/Prkaa2/Sfpq/Smarcad1/Tbl1x
GO:0006338	chromatin remodeling	11/900	142/17943	0.101043117247144	0.381201407416774	314126/362844/24413/29431/363912/116665/316164/362581/312398/140586/246334	Baz1a/Brd4/Nr3c1/Pak1/Piwil1/Rere/Satb1/Scmh1/Smarcad1/Sox9/Tp63
GO:1901343	negative regulation of vasculature development	10/900	126/17943	0.101429240315476	0.381201407416774	24770/29184/302415/84410/362317/361400/24924/81762/25537/296789	Ccl2/Cd36/Foxo4/Klf5/Krit1/Nfatc3/Ptn/Rock1/Rock2/Sema3e
GO:0070085	glycosylation	16/900	225/17943	0.101627856311899	0.381201407416774	116740/316583/64152/306128/315496/311952/300173/94273/26295/25596/363040/29758/364137/171086/294331/171129	B3gnt5/B3gnt7/Chp1/Cln5/Dpy19l1/Galnt11/Gxylt1/Mgat2/Ogt/Rpn1/St3gal4/St6galnac3/Tmem165/Trak2/Ube2g2/Uggt1
GO:0045089	positive regulation of innate immune response	17/900	242/17943	0.101846406658794	0.381201407416774	83477/363058/29184/291100/286994/81515/315994/29150/192256/685465/65190/252855/299827/362788/293294/25232/114590	Bcl10/Cadm1/Cd36/Irf4/Lgr4/Lyn/Mapkapk3/Matr3/Pja2/Polr3g/Rsad2/Sfpq/Tbk1/Traf3/Trim6/Tyro3/Ubqln1
GO:0000183	chromatin silencing at rDNA	2/900	11/17943	0.102397376743729	0.381201407416774	306814/317425	Phf2/Phf8
GO:0006591	ornithine metabolic process	2/900	11/17943	0.102397376743729	0.381201407416774	58961/64313	Azin1/Oat
GO:0009265	2'-deoxyribonucleotide biosynthetic process	2/900	11/17943	0.102397376743729	0.381201407416774	361052/497778	Cdadc1/Dut
GO:0018206	peptidyl-methionine modification	2/900	11/17943	0.102397376743729	0.381201407416774	310399/64472	Naa15/Naa35
GO:0019755	one-carbon compound transport	2/900	11/17943	0.102397376743729	0.381201407416774	25293/65207	Aqp4/Rhag
GO:0031442	positive regulation of mRNA 3'-end processing	2/900	11/17943	0.102397376743729	0.381201407416774	310461/361531	Dhx36/Paf1
GO:0032463	negative regulation of protein homooligomerization	2/900	11/17943	0.102397376743729	0.381201407416774	312703/25479	Pex5/Vps35
GO:0034135	regulation of toll-like receptor 2 signaling pathway	2/900	11/17943	0.102397376743729	0.381201407416774	81515/192256	Lyn/Pja2
GO:0034454	microtubule anchoring at centrosome	2/900	11/17943	0.102397376743729	0.381201407416774	29167/306548	Dctn1/Hook3
GO:0035338	long-chain fatty-acyl-CoA biosynthetic process	2/900	11/17943	0.102397376743729	0.381201407416774	113976/309449	Acsl4/Elovl3
GO:0035542	regulation of SNARE complex assembly	2/900	11/17943	0.102397376743729	0.381201407416774	25558/306991	Stxbp1/Vps41
GO:0036353	histone H2A-K119 monoubiquitination	2/900	11/17943	0.102397376743729	0.381201407416774	305624/309457	Pcgf3/Pcgf6
GO:0038063	collagen-activated tyrosine kinase receptor signaling pathway	2/900	11/17943	0.102397376743729	0.381201407416774	290905/685781	Col4a1/Ddr2
GO:0042762	regulation of sulfur metabolic process	2/900	11/17943	0.102397376743729	0.381201407416774	29219/24790	Snca/Sp1
GO:0043497	regulation of protein heterodimerization activity	2/900	11/17943	0.102397376743729	0.381201407416774	29184/497778	Cd36/Dut
GO:0043587	tongue morphogenesis	2/900	11/17943	0.102397376743729	0.381201407416774	312495/297893	Cyp26b1/Hdac1
GO:0043589	skin morphogenesis	2/900	11/17943	0.102397376743729	0.381201407416774	246334/114850	Tp63/Wnt7a
GO:0046385	deoxyribose phosphate biosynthetic process	2/900	11/17943	0.102397376743729	0.381201407416774	361052/497778	Cdadc1/Dut
GO:0046520	sphingoid biosynthetic process	2/900	11/17943	0.102397376743729	0.381201407416774	84431/114104	Asah1/Asah2
GO:0048671	negative regulation of collateral sprouting	2/900	11/17943	0.102397376743729	0.381201407416774	84488/303206	Fgf13/Ulk2
GO:0048733	sebaceous gland development	2/900	11/17943	0.102397376743729	0.381201407416774	362962/307855	Cbx7/Fa2h
GO:0048934	peripheral nervous system neuron differentiation	2/900	11/17943	0.102397376743729	0.381201407416774	362733/25054	Etv1/Ntrk2
GO:0048935	peripheral nervous system neuron development	2/900	11/17943	0.102397376743729	0.381201407416774	362733/25054	Etv1/Ntrk2
GO:0051599	response to hydrostatic pressure	2/900	11/17943	0.102397376743729	0.381201407416774	25626/498328	Krt8/Pkd2
GO:0060159	regulation of dopamine receptor signaling pathway	2/900	11/17943	0.102397376743729	0.381201407416774	29480/25479	Rgs4/Vps35
GO:0070213	protein auto-ADP-ribosylation	2/900	11/17943	0.102397376743729	0.381201407416774	315760/290794	Parp16/Tnks
GO:0070493	thrombin-activated receptor signaling pathway	2/900	11/17943	0.102397376743729	0.381201407416774	79242/29219	Hpgd/Snca
GO:0070593	dendrite self-avoidance	2/900	11/17943	0.102397376743729	0.381201407416774	315615/56064	Dscaml1/Nptn
GO:0072102	glomerulus morphogenesis	2/900	11/17943	0.102397376743729	0.381201407416774	311163/24629	Ctnnd1/Pdgfrb
GO:0072172	mesonephric tubule formation	2/900	11/17943	0.102397376743729	0.381201407416774	292155/303586	Hs2st1/Wnt9b
GO:0086016	AV node cell action potential	2/900	11/17943	0.102397376743729	0.381201407416774	116600/89843	Cacnb2/Cxadr
GO:0086027	AV node cell to bundle of His cell signaling	2/900	11/17943	0.102397376743729	0.381201407416774	116600/89843	Cacnb2/Cxadr
GO:0097709	connective tissue replacement	2/900	11/17943	0.102397376743729	0.381201407416774	81762/25537	Rock1/Rock2
GO:0098734	macromolecule depalmitoylation	2/900	11/17943	0.102397376743729	0.381201407416774	361601/29411	Abhd17c/Ppt1
GO:0098787	mRNA cleavage involved in mRNA processing	2/900	11/17943	0.102397376743729	0.381201407416774	683927/309338	Cstf2/Cstf2t
GO:1990504	dense core granule exocytosis	2/900	11/17943	0.102397376743729	0.381201407416774	25558/64440	Stxbp1/Syt4
GO:0044772	mitotic cell cycle phase transition	24/900	363/17943	0.102499360849491	0.381314789036033	362844/24242/24770/362316/361916/114514/301555/117045/361907/314374/302415/498411/24511/305922/266711/84019/85482/315666/54320/317425/498328/315655/306886/294790	Brd4/Calm1/Ccl2/Cdk14/Chmp4c/Clasp2/Cul3/Eif4e/Fbxl7/Foxn3/Foxo4/Hus1/Itgb1/Lats2/Lzts1/Nae1/Nbn/Npat/Pdpn/Phf8/Pkd2/Rdx/Ripk1/Skp2
GO:0010675	regulation of cellular carbohydrate metabolic process	12/900	159/17943	0.10359680594999	0.38303745319004	252900/60449/24483/24484/298982/295922/24413/26295/309513/689995/65248/29219	Dgat2/Gnb3/Igf2/Igfbp3/Maea/Mtch2/Nr3c1/Ogt/Ppp1r3c/Ppp1r3d/Prkaa1/Snca
GO:0031056	regulation of histone modification	12/900	159/17943	0.10359680594999	0.38303745319004	365601/362844/83726/24948/24483/303470/26295/361531/297514/29219/316575/81816	Atg5/Brd4/Ctcf/Fmr1/Igf2/Kat7/Ogt/Paf1/Setd5/Snca/Trip12/Ube2b
GO:0051896	regulation of protein kinase B signaling	12/900	159/17943	0.10359680594999	0.38303745319004	365948/114489/25584/24483/24511/361807/170910/60391/25054/314824/361659/315427	Bank1/Dag1/F3/Igf2/Itgb1/Lemd2/Mtdh/Nrxn1/Ntrk2/Osbpl8/Plekha1/Sesn3
GO:0045069	regulation of viral genome replication	8/900	95/17943	0.103989645418439	0.38303745319004	25367/287765/24948/64709/305066/65190/293294/58857	Adarb1/Ddx5/Fmr1/Nucks1/Prox1/Rsad2/Trim6/Vapa
GO:0006486	protein glycosylation	15/900	209/17943	0.104144529237107	0.38303745319004	116740/316583/64152/315496/311952/300173/94273/26295/25596/363040/29758/364137/171086/294331/171129	B3gnt5/B3gnt7/Chp1/Dpy19l1/Galnt11/Gxylt1/Mgat2/Ogt/Rpn1/St3gal4/St6galnac3/Tmem165/Trak2/Ube2g2/Uggt1
GO:0043413	macromolecule glycosylation	15/900	209/17943	0.104144529237107	0.38303745319004	116740/316583/64152/315496/311952/300173/94273/26295/25596/363040/29758/364137/171086/294331/171129	B3gnt5/B3gnt7/Chp1/Dpy19l1/Galnt11/Gxylt1/Mgat2/Ogt/Rpn1/St3gal4/St6galnac3/Tmem165/Trak2/Ube2g2/Uggt1
GO:0032515	negative regulation of phosphoprotein phosphatase activity	5/900	50/17943	0.104380336158477	0.38303745319004	25639/304286/24924/81762/25537	Fkbp1a/Lmtk2/Ptn/Rock1/Rock2
GO:0055010	ventricular cardiac muscle tissue morphogenesis	5/900	50/17943	0.104380336158477	0.38303745319004	25022/25639/29216/305066/314930	Fgfr2/Fkbp1a/Lrp2/Prox1/Zfpm2
GO:0060043	regulation of cardiac muscle cell proliferation	5/900	50/17943	0.104380336158477	0.38303745319004	89843/25022/306886/299116/314930	Cxadr/Fgfr2/Ripk1/Sav1/Zfpm2
GO:0099518	vesicle cytoskeletal trafficking	5/900	50/17943	0.104380336158477	0.38303745319004	171126/302290/29430/29424/171086	Ap3m1/Ap3s1/Hap1/Htt/Trak2
GO:0021846	cell proliferation in forebrain	4/900	36/17943	0.104387921940639	0.38303745319004	25022/306548/306562/114850	Fgfr2/Hook3/Tacc1/Wnt7a
GO:0035115	embryonic forelimb morphogenesis	4/900	36/17943	0.104387921940639	0.38303745319004	307724/246334/24882/114850	Rpgrip1l/Tp63/Wnt3/Wnt7a
GO:0048679	regulation of axon regeneration	4/900	36/17943	0.104387921940639	0.38303745319004	316539/25503/24924/303311	Epha4/Ocm2/Ptn/Rtn4rl1
GO:0060441	epithelial tube branching involved in lung morphogenesis	4/900	36/17943	0.104387921940639	0.38303745319004	114489/500409/25022/140586	Dag1/Esrp1/Fgfr2/Sox9
GO:0099563	modification of synaptic structure	4/900	36/17943	0.104387921940639	0.38303745319004	24316/316539/24948/81531	Drd1/Epha4/Fmr1/Pfn2
GO:1904707	positive regulation of vascular smooth muscle cell proliferation	4/900	36/17943	0.104387921940639	0.38303745319004	314850/25643/79242/29431	Frs2/Gnai3/Hpgd/Pak1
GO:2000785	regulation of autophagosome assembly	4/900	36/17943	0.104387921940639	0.38303745319004	94269/360550/360956/317396	Fez2/Phf23/Tbc1d14/Ubqln2
GO:0098656	anion transmembrane transport	18/900	260/17943	0.104536820983592	0.38303745319004	309135/293551/94272/65160/29707/24922/29694/29216/54320/29480/306886/65042/300083/245959/501103/287532/29485/363071	Ano1/Arl6ip1/Clic5/Clns1a/Gabra5/Gabrb3/Gabrr1/Lrp2/Pdpn/Rgs4/Ripk1/Sfxn3/Slc25a17/Slc25a3/Slc35b2/Slc43a2/Slc7a3/Stra6
GO:0050953	sensory perception of light stimulus	11/900	143/17943	0.104800912928059	0.38303745319004	116600/94272/306128/261738/29694/25480/307401/29411/84550/290467/689704	Cacnb2/Clic5/Cln5/Clrn1/Gabrr1/Mip/Pde6a/Ppt1/Slc24a2/Slitrk6/Vsx1
GO:0055067	monovalent inorganic cation homeostasis	11/900	143/17943	0.104800912928059	0.38303745319004	286758/24211/117517/64152/306128/29411/252916/29448/24782/192215/364137	Aqp11/Atp1a1/C7/Chp1/Cln5/Ppt1/Rab38/Rab7a/Slc9a1/Slc9a5/Tmem165
GO:0031398	positive regulation of protein ubiquitination	9/900	111/17943	0.105300548890171	0.38303745319004	83477/301555/360928/310363/25639/360550/300813/294790/114590	Bcl10/Cul3/Dcun1d4/Fbxo4/Fkbp1a/Phf23/Rnf111/Skp2/Ubqln1
GO:0030041	actin filament polymerization	13/900	176/17943	0.105382261908373	0.38303745319004	81732/25230/360854/117028/691149/493810/303653/85246/300955/29433/81531/315655/25566	Actr3/Add3/Arpc5/Bin1/Capza1/Capza2/Cdc42ep4/Gas7/Nck1/Pak3/Pfn2/Rdx/Tmod1
GO:0071772	response to BMP	13/900	176/17943	0.105382261908373	0.38303745319004	29263/287765/290652/25236/361807/29216/83469/307251/89803/303614/315388/363445/313436	Acvr2a/Ddx5/Fkbp8/Gpc3/Lemd2/Lrp2/Lrp4/Rnf165/Sfrp4/Smurf2/Tmprss6/Usp9x/Zcchc12
GO:0071773	cellular response to BMP stimulus	13/900	176/17943	0.105382261908373	0.38303745319004	29263/287765/290652/25236/361807/29216/83469/307251/89803/303614/315388/363445/313436	Acvr2a/Ddx5/Fkbp8/Gpc3/Lemd2/Lrp2/Lrp4/Rnf165/Sfrp4/Smurf2/Tmprss6/Usp9x/Zcchc12
GO:0003158	endothelium development	10/900	127/17943	0.105449405861737	0.38303745319004	287454/54320/305066/24924/295347/302495/315655/81762/25537/114850	Alox12/Pdpn/Prox1/Ptn/Rap1a/Rap2c/Rdx/Rock1/Rock2/Wnt7a
GO:1901216	positive regulation of neuron death	10/900	127/17943	0.105449405861737	0.38303745319004	25402/314436/24410/117271/309168/24413/29433/60660/84014/29219	Casp3/Elk1/Grin2b/Hrk/Map3k11/Nr3c1/Pak3/Ppp2r2b/Ralbp1/Snca
GO:0002093	auditory receptor cell morphogenesis	3/900	23/17943	0.105812327476561	0.38303745319004	94272/261738/290467	Clic5/Clrn1/Slitrk6
GO:0007549	dosage compensation	3/900	23/17943	0.105812327476561	0.38303745319004	117280/305624/309457	Hnrnpu/Pcgf3/Pcgf6
GO:0031629	synaptic vesicle fusion to presynaptic active zone membrane	3/900	23/17943	0.105812327476561	0.38303745319004	84556/25012/25624	Rims1/Snap25/Vamp1
GO:0032462	regulation of protein homooligomerization	3/900	23/17943	0.105812327476561	0.38303745319004	117271/312703/25479	Hrk/Pex5/Vps35
GO:0034383	low-density lipoprotein particle clearance	3/900	23/17943	0.105812327476561	0.38303745319004	29184/252900/117282	Cd36/Dgat2/Hnrnpk
GO:0043984	histone H4-K16 acetylation	3/900	23/17943	0.105812327476561	0.38303745319004	365601/363519/26295	Atg5/Hcfc1/Ogt
GO:0051654	establishment of mitochondrion localization	3/900	23/17943	0.105812327476561	0.38303745319004	29430/29456/171086	Hap1/Map1b/Trak2
GO:0060252	positive regulation of glial cell proliferation	3/900	23/17943	0.105812327476561	0.38303745319004	303828/81515/297804	Etv5/Lyn/Plag1
GO:0090190	positive regulation of branching involved in ureteric bud morphogenesis	3/900	23/17943	0.105812327476561	0.38303745319004	497985/286994/140586	Hoxb7/Lgr4/Sox9
GO:0098877	neurotransmitter receptor transport to plasma membrane	3/900	23/17943	0.105812327476561	0.38303745319004	117103/25012/25479	Rab8a/Snap25/Vps35
GO:0101023	vascular endothelial cell proliferation	3/900	23/17943	0.105812327476561	0.38303745319004	24770/24483/24790	Ccl2/Igf2/Sp1
GO:1903540	establishment of protein localization to postsynaptic membrane	3/900	23/17943	0.105812327476561	0.38303745319004	117103/25012/25479	Rab8a/Snap25/Vps35
GO:1905562	regulation of vascular endothelial cell proliferation	3/900	23/17943	0.105812327476561	0.38303745319004	24770/24483/24790	Ccl2/Igf2/Sp1
GO:0032436	positive regulation of proteasomal ubiquitin-dependent protein catabolic process	7/900	80/17943	0.106123863883266	0.38303745319004	368062/79128/361749/313806/690244/114590/317396	Ankib1/Dab2/Il33/Rnf19b/Sumo2/Ubqln1/Ubqln2
GO:0045682	regulation of epidermis development	7/900	80/17943	0.106123863883266	0.38303745319004	500409/171162/81762/25537/89803/362264/246334	Esrp1/Reg3a/Rock1/Rock2/Sfrp4/Srsf6/Tp63
GO:0097755	positive regulation of blood vessel diameter	7/900	80/17943	0.106123863883266	0.38303745319004	287454/365601/24316/29244/308899/114593/114861	Alox12/Atg5/Drd1/Gch1/Mrvi1/Nppc/Scpep1
GO:0098659	inorganic cation import across plasma membrane	7/900	80/17943	0.106123863883266	0.38303745319004	24211/29713/25743/363229/306009/24782/192215	Atp1a1/Kcnj5/Kcnj6/Slc39a10/Slc39a14/Slc9a1/Slc9a5
GO:0099587	inorganic ion import across plasma membrane	7/900	80/17943	0.106123863883266	0.38303745319004	24211/29713/25743/363229/306009/24782/192215	Atp1a1/Kcnj5/Kcnj6/Slc39a10/Slc39a14/Slc9a1/Slc9a5
GO:0008202	steroid metabolic process	20/900	295/17943	0.106224177053544	0.383140113580813	289312/192242/84431/24211/83839/365345/312495/79128/252900/29580/60449/29637/24483/25055/89842/24413/361659/65248/78975/305066	Acbd3/Akr1d1/Asah1/Atp1a1/Calb1/Cyb5r2/Cyp26b1/Dab2/Dgat2/Fdft1/Gnb3/Hmgcs1/Igf2/Lipa/Mbtps1/Nr3c1/Plekha1/Prkaa1/Prkaa2/Prox1
GO:2000401	regulation of lymphocyte migration	6/900	65/17943	0.106693074164066	0.384571182128896	24770/287561/54245/306748/29398/116477	Ccl2/Ccl7/Crk/Cxcl14/Stk10/Wnk1
GO:0045088	regulation of innate immune response	20/900	296/17943	0.108859957683969	0.391851745046075	83477/363058/29184/54245/27100/24483/291100/286994/81515/315994/29150/192256/685465/65190/252855/299827/362788/293294/25232/114590	Bcl10/Cadm1/Cd36/Crk/Gfer/Igf2/Irf4/Lgr4/Lyn/Mapkapk3/Matr3/Pja2/Polr3g/Rsad2/Sfpq/Tbk1/Traf3/Trim6/Tyro3/Ubqln1
GO:0090130	tissue migration	20/900	296/17943	0.108859957683969	0.391851745046075	287454/306260/114514/84050/24483/24511/362317/116641/303200/679221/305471/81531/361632/305066/24924/25537/306873/140586/24790/114850	Alox12/Capn7/Clasp2/Enpp2/Igf2/Itgb1/Krit1/Lgals8/Map2k3/Mapre2/Patz1/Pfn2/Pik3c2a/Prox1/Ptn/Rock2/Rreb1/Sox9/Sp1/Wnt7a
GO:0006417	regulation of translation	22/900	331/17943	0.109516783684967	0.393839933659077	365948/29619/310461/680594/117045/363854/294674/24948/500262/307070/300955/361309/315170/117017/65248/81762/25537/79049/308971/192178/313449/361920	Bank1/Btg2/Dhx36/Dph3/Eif4e/Elavl1/Enc1/Fmr1/Kbtbd8/Larp4b/Nck1/Paip2/Poldip3/Polr2g/Prkaa1/Rock1/Rock2/Secisbp2/Tnrc6a/Tnrc6b/Upf3b/Ythdf3
GO:0055076	transition metal ion homeostasis	10/900	128/17943	0.109560049074547	0.393839933659077	170699/685232/298103/29424/619385/65207/298091/363229/306009/315388	Atp2c1/Atp6v1a/Atp6v1g1/Htt/Ncoa4/Rhag/Slc31a2/Slc39a10/Slc39a14/Tmprss6
GO:0035305	negative regulation of dephosphorylation	9/900	112/17943	0.109719788045513	0.393882956276519	64152/25639/304286/24924/81762/25537/499587/116477/56011	Chp1/Fkbp1a/Lmtk2/Ptn/Rock1/Rock2/Slc7a14/Wnk1/Ywhab
GO:0048661	positive regulation of smooth muscle cell proliferation	9/900	112/17943	0.109719788045513	0.393882956276519	287454/25022/314850/25643/79242/29431/24629/170911/294790	Alox12/Fgfr2/Frs2/Gnai3/Hpgd/Pak1/Pdgfrb/Pik3ca/Skp2
GO:1903362	regulation of cellular protein catabolic process	17/900	245/17943	0.110514723612663	0.396469711695227	368062/79128/297504/316539/24948/361749/29216/25152/26295/315655/313806/690244/294331/114590/317396/310306/25479	Ankib1/Dab2/Edem1/Epha4/Fmr1/Il33/Lrp2/Map1a/Ogt/Rdx/Rnf19b/Sumo2/Ube2g2/Ubqln1/Ubqln2/Usp13/Vps35
GO:0010259	multicellular organism aging	5/900	51/17943	0.111229453714989	0.397695652417578	29424/25700/307251/304741/246334	Htt/Ide/Rnf165/Tfcp2l1/Tp63
GO:0030166	proteoglycan biosynthetic process	5/900	51/17943	0.111229453714989	0.397695652417578	498392/304885/292155/293451/294449	Cytl1/Fam20b/Hs2st1/Hs3st2/Hs3st5
GO:0060412	ventricular septum morphogenesis	5/900	51/17943	0.111229453714989	0.397695652417578	25022/305066/84409/299116/314930	Fgfr2/Prox1/Robo2/Sav1/Zfpm2
GO:1902373	negative regulation of mRNA catabolic process	5/900	51/17943	0.111229453714989	0.397695652417578	305035/363854/24948/117280/79049	Angel2/Elavl1/Fmr1/Hnrnpu/Secisbp2
GO:2000649	regulation of sodium ion transmembrane transporter activity	5/900	51/17943	0.111229453714989	0.397695652417578	64152/64045/307206/24782/116477	Chp1/Glrx/Neto1/Slc9a1/Wnk1
GO:0006405	RNA export from nucleus	7/900	81/17943	0.11144377073404	0.397928159265351	690585/81738/286917/315170/316013/313308/314879	Alyref/Nup98/Phax/Poldip3/Setd2/Thoc2/Xpot
GO:0030168	platelet activation	7/900	81/17943	0.11144377073404	0.397928159265351	287454/81515/54320/25651/25558/25232/64060	Alox12/Lyn/Pdpn/Selp/Stxbp1/Tyro3/Vps33b
GO:2000146	negative regulation of cell motility	20/900	297/17943	0.111536078294313	0.397991187006013	287537/25367/24770/114492/114514/84032/54245/114489/24316/498003/24484/361749/362317/25094/314824/305471/81531/24924/302495/500287	Abr/Adarb1/Ccl2/Ccl28/Clasp2/Col3a1/Crk/Dag1/Drd1/Dusp3/Igfbp3/Il33/Krit1/Mitf/Osbpl8/Patz1/Pfn2/Ptn/Rap2c/Srgap3
GO:0002221	pattern recognition receptor signaling pathway	11/900	145/17943	0.112558435255627	0.398892976283592	83477/29184/291100/286994/81515/315994/192256/65190/362788/25232/114590	Bcl10/Cd36/Irf4/Lgr4/Lyn/Mapkapk3/Pja2/Rsad2/Traf3/Tyro3/Ubqln1
GO:0002053	positive regulation of mesenchymal cell proliferation	4/900	37/17943	0.112654755821506	0.398892976283592	25022/140586/315870/246334	Fgfr2/Sox9/Tbx18/Tp63
GO:0010831	positive regulation of myotube differentiation	4/900	37/17943	0.112654755821506	0.398892976283592	24251/312495/81707/299766	Cd53/Cyp26b1/Mmp14/Myf5
GO:0032885	regulation of polysaccharide biosynthetic process	4/900	37/17943	0.112654755821506	0.398892976283592	54241/24483/309513/689995	Cltc/Igf2/Ppp1r3c/Ppp1r3d
GO:0072350	tricarboxylic acid metabolic process	4/900	37/17943	0.112654755821506	0.398892976283592	24399/289950/361726/363061	Glud1/Pdhb/Sdhaf2/Sdhd
GO:0097009	energy homeostasis	4/900	37/17943	0.112654755821506	0.398892976283592	29184/170911/65248/78975	Cd36/Pik3ca/Prkaa1/Prkaa2
GO:0006446	regulation of translational initiation	6/900	66/17943	0.112686704611347	0.398892976283592	365948/24948/300955/361309/117017/361920	Bank1/Fmr1/Nck1/Paip2/Polr2g/Ythdf3
GO:0014911	positive regulation of smooth muscle cell migration	6/900	66/17943	0.112686704611347	0.398892976283592	54245/25584/302415/25205/29431/24629	Crk/F3/Foxo4/Il6st/Pak1/Pdgfrb
GO:0035904	aorta development	6/900	66/17943	0.112686704611347	0.398892976283592	84032/29216/24629/498328/305066/84409	Col3a1/Lrp2/Pdgfrb/Pkd2/Prox1/Robo2
GO:0043647	inositol phosphate metabolic process	6/900	66/17943	0.112686704611347	0.398892976283592	316376/365382/50560/171458/308451/29219	Inpp1/Inpp5a/Ip6k1/Ipmk/Itpkc/Snca
GO:0051298	centrosome duplication	6/900	66/17943	0.112686704611347	0.398892976283592	689364/361916/315447/314859/501083/25537	Chmp1b/Chmp4c/Chordc1/Mdm1/Pdcd6ip/Rock2
GO:0060425	lung morphogenesis	6/900	66/17943	0.112686704611347	0.398892976283592	114489/500409/25022/140586/362264/360230	Dag1/Esrp1/Fgfr2/Sox9/Srsf6/Stk40
GO:0071560	cellular response to transforming growth factor beta stimulus	17/900	246/17943	0.113501118187544	0.401246047117417	81732/29263/24770/84032/54245/79128/25022/79242/364786/24413/300813/81762/25537/303614/140586/363445/114850	Actr3/Acvr2a/Ccl2/Col3a1/Crk/Dab2/Fgfr2/Hpgd/Itga8/Nr3c1/Rnf111/Rock1/Rock2/Smurf2/Sox9/Usp9x/Wnt7a
GO:0044770	cell cycle phase transition	26/900	403/17943	0.113638310720608	0.401246047117417	362844/24242/24770/362316/361916/114514/301555/117045/361907/314374/302415/498411/24511/305922/266711/84019/85482/315666/361531/54320/317425/498328/315655/306886/294790/246334	Brd4/Calm1/Ccl2/Cdk14/Chmp4c/Clasp2/Cul3/Eif4e/Fbxl7/Foxn3/Foxo4/Hus1/Itgb1/Lats2/Lzts1/Nae1/Nbn/Npat/Paf1/Pdpn/Phf8/Pkd2/Rdx/Ripk1/Skp2/Tp63
GO:0044264	cellular polysaccharide metabolic process	8/900	97/17943	0.113652510063271	0.401246047117417	116740/316583/292155/24483/25205/309513/689995/360230	B3gnt5/B3gnt7/Hs2st1/Igf2/Il6st/Ppp1r3c/Ppp1r3d/Stk40
GO:0046916	cellular transition metal ion homeostasis	8/900	97/17943	0.113652510063271	0.401246047117417	170699/685232/298103/619385/298091/363229/306009/315388	Atp2c1/Atp6v1a/Atp6v1g1/Ncoa4/Slc31a2/Slc39a10/Slc39a14/Tmprss6
GO:0016573	histone acetylation	12/900	162/17943	0.114604253405257	0.40360359848636	365601/362844/83726/363519/291100/303470/288108/26295/297514/29219/682902/294018	Atg5/Brd4/Ctcf/Hcfc1/Irf4/Kat7/Naa50/Ogt/Setd5/Snca/Taf12/Taf5
GO:0030336	negative regulation of cell migration	19/900	281/17943	0.115178145043935	0.40360359848636	287537/25367/24770/114492/114514/84032/114489/24316/498003/24484/361749/362317/25094/314824/305471/81531/24924/302495/500287	Abr/Adarb1/Ccl2/Ccl28/Clasp2/Col3a1/Dag1/Drd1/Dusp3/Igfbp3/Il33/Krit1/Mitf/Osbpl8/Patz1/Pfn2/Ptn/Rap2c/Srgap3
GO:0046660	female sex differentiation	13/900	179/17943	0.115918016857159	0.40360359848636	25402/24948/499156/117282/29216/81707/304157/361659/84409/363071/246334/25232/314930	Casp3/Fmr1/Gas2/Hnrnpk/Lrp2/Mmp14/Nrip1/Plekha1/Robo2/Stra6/Tp63/Tyro3/Zfpm2
GO:0001911	negative regulation of leukocyte mediated cytotoxicity	3/900	24/17943	0.116644471883475	0.40360359848636	54245/27100/24483	Crk/Gfer/Igf2
GO:0007095	mitotic G2 DNA damage checkpoint	3/900	24/17943	0.116644471883475	0.40360359848636	314374/302415/85482	Foxn3/Foxo4/Nbn
GO:0016048	detection of temperature stimulus	3/900	24/17943	0.116644471883475	0.40360359848636	309135/24338/309407	Ano1/Ephb1/Trpm3
GO:0033014	tetrapyrrole biosynthetic process	3/900	24/17943	0.116644471883475	0.40360359848636	313520/289257/171432	Mmachc/Spta1/Tmem14c
GO:0070861	regulation of protein exit from endoplasmic reticulum	3/900	24/17943	0.116644471883475	0.40360359848636	297504/89868/294331	Edem1/Sec16b/Ube2g2
GO:0086019	cell-cell signaling involved in cardiac conduction	3/900	24/17943	0.116644471883475	0.40360359848636	116600/89843/29713	Cacnb2/Cxadr/Kcnj5
GO:0099500	vesicle fusion to plasma membrane	3/900	24/17943	0.116644471883475	0.40360359848636	84556/25012/25624	Rims1/Snap25/Vamp1
GO:0099509	regulation of presynaptic cytosolic calcium ion concentration	3/900	24/17943	0.116644471883475	0.40360359848636	116600/83839/65153	Cacnb2/Calb1/Ncs1
GO:1903204	negative regulation of oxidative stress-induced neuron death	3/900	24/17943	0.116644471883475	0.40360359848636	27100/117520/287110	Gfer/Oxr1/Tbc1d24
GO:2000209	regulation of anoikis	3/900	24/17943	0.116644471883475	0.40360359848636	24511/25054/170911	Itgb1/Ntrk2/Pik3ca
GO:2000757	negative regulation of peptidyl-lysine acetylation	3/900	24/17943	0.116644471883475	0.40360359848636	365601/297893/29219	Atg5/Hdac1/Snca
GO:0030278	regulation of ossification	16/900	230/17943	0.116888757970378	0.40360359848636	29263/282836/503000/685781/287765/313689/25205/316101/83469/303554/114593/24924/65190/140586/56782/246334	Acvr2a/Cthrc1/Ctnnbip1/Ddr2/Ddx5/Dhrs3/Il6st/Limd1/Lrp4/Nbr1/Nppc/Ptn/Rsad2/Sox9/Srgn/Tp63
GO:2001259	positive regulation of cation channel activity	7/900	82/17943	0.116902027328983	0.40360359848636	116600/24242/24770/29430/29424/498328/59299	Cacnb2/Calm1/Ccl2/Hap1/Htt/Pkd2/Trdn
GO:0042552	myelination	12/900	163/17943	0.118417990411645	0.40360359848636	79251/114489/307855/25263/24564/293736/81737/25054/29748/24924/685072/156767	Aspa/Dag1/Fa2h/Mal/Mpz/Myrf/Ntf3/Ntrk2/Ppp3r1/Ptn/Rarg/Tnfrsf1b
GO:0010595	positive regulation of endothelial cell migration	8/900	98/17943	0.118659893986044	0.40360359848636	287454/24483/303200/361632/305066/25537/24790/114850	Alox12/Igf2/Map2k3/Pik3c2a/Prox1/Rock2/Sp1/Wnt7a
GO:0070167	regulation of biomineral tissue development	8/900	98/17943	0.118659893986044	0.40360359848636	29263/685781/303554/24924/81762/25537/140586/56782	Acvr2a/Ddr2/Nbr1/Ptn/Rock1/Rock2/Sox9/Srgn
GO:0014812	muscle cell migration	9/900	114/17943	0.118863853817694	0.40360359848636	360854/54245/25584/302415/24484/25205/29431/24629/81762	Arpc5/Crk/F3/Foxo4/Igfbp3/Il6st/Pak1/Pdgfrb/Rock1
GO:0000083	regulation of transcription involved in G1/S transition of mitotic cell cycle	2/900	12/17943	0.118938520581893	0.40360359848636	362844/315666	Brd4/Npat
GO:0001554	luteolysis	2/900	12/17943	0.118938520581893	0.40360359848636	25402/84409	Casp3/Robo2
GO:0006560	proline metabolic process	2/900	12/17943	0.118938520581893	0.40360359848636	64313/364064	Oat/Pycr2
GO:0006670	sphingosine metabolic process	2/900	12/17943	0.118938520581893	0.40360359848636	84431/114104	Asah1/Asah2
GO:0007039	protein catabolic process in the vacuole	2/900	12/17943	0.118938520581893	0.40360359848636	29216/25479	Lrp2/Vps35
GO:0009162	deoxyribonucleoside monophosphate metabolic process	2/900	12/17943	0.118938520581893	0.40360359848636	361052/497778	Cdadc1/Dut
GO:0009219	pyrimidine deoxyribonucleotide metabolic process	2/900	12/17943	0.118938520581893	0.40360359848636	361052/497778	Cdadc1/Dut
GO:0010040	response to iron(II) ion	2/900	12/17943	0.118938520581893	0.40360359848636	365601/29219	Atg5/Snca
GO:0010838	positive regulation of keratinocyte proliferation	2/900	12/17943	0.118938520581893	0.40360359848636	171162/246334	Reg3a/Tp63
GO:0015816	glycine transport	2/900	12/17943	0.118938520581893	0.40360359848636	29480/613226	Rgs4/Slc6a17
GO:0021670	lateral ventricle development	2/900	12/17943	0.118938520581893	0.40360359848636	304495/307724	Kdm2b/Rpgrip1l
GO:0021860	pyramidal neuron development	2/900	12/17943	0.118938520581893	0.40360359848636	84394/25022	Dcx/Fgfr2
GO:0031630	regulation of synaptic vesicle fusion to presynaptic active zone membrane	2/900	12/17943	0.118938520581893	0.40360359848636	84556/25624	Rims1/Vamp1
GO:0032799	low-density lipoprotein receptor particle metabolic process	2/900	12/17943	0.118938520581893	0.40360359848636	117282/287275	Hnrnpk/Sec24a
GO:0033523	histone H2B ubiquitination	2/900	12/17943	0.118938520581893	0.40360359848636	498089/361531	Dtx3l/Paf1
GO:0034088	maintenance of mitotic sister chromatid cohesion	2/900	12/17943	0.118938520581893	0.40360359848636	293967/290794	Smc5/Tnks
GO:0036092	phosphatidylinositol-3-phosphate biosynthetic process	2/900	12/17943	0.118938520581893	0.40360359848636	361632/170911	Pik3c2a/Pik3ca
GO:0039702	viral budding via host ESCRT complex	2/900	12/17943	0.118938520581893	0.40360359848636	689364/501083	Chmp1b/Pdcd6ip
GO:0046607	positive regulation of centrosome cycle	2/900	12/17943	0.118938520581893	0.40360359848636	25537/312965	Rock2/Ubxn2b
GO:0048312	intracellular distribution of mitochondria	2/900	12/17943	0.118938520581893	0.40360359848636	303300/26295	Cluh/Ogt
GO:0060068	vagina development	2/900	12/17943	0.118938520581893	0.40360359848636	29216/25232	Lrp2/Tyro3
GO:0061635	regulation of protein complex stability	2/900	12/17943	0.118938520581893	0.40360359848636	364981/290746	Scoc/Trappc11
GO:0070444	oligodendrocyte progenitor proliferation	2/900	12/17943	0.118938520581893	0.40360359848636	29216/81515	Lrp2/Lyn
GO:0070445	regulation of oligodendrocyte progenitor proliferation	2/900	12/17943	0.118938520581893	0.40360359848636	29216/81515	Lrp2/Lyn
GO:0070831	basement membrane assembly	2/900	12/17943	0.118938520581893	0.40360359848636	114514/114489	Clasp2/Dag1
GO:0072017	distal tubule development	2/900	12/17943	0.118938520581893	0.40360359848636	83839/498328	Calb1/Pkd2
GO:0072070	loop of Henle development	2/900	12/17943	0.118938520581893	0.40360359848636	306657/498328	Irx2/Pkd2
GO:0072075	metanephric mesenchyme development	2/900	12/17943	0.118938520581893	0.40360359848636	24629/498328	Pdgfrb/Pkd2
GO:0090043	regulation of tubulin deacetylation	2/900	12/17943	0.118938520581893	0.40360359848636	65248/78975	Prkaa1/Prkaa2
GO:0090161	Golgi ribbon formation	2/900	12/17943	0.118938520581893	0.40360359848636	362283/60562	Stx16/Stx6
GO:0097090	presynaptic membrane organization	2/900	12/17943	0.118938520581893	0.40360359848636	83469/60391	Lrp4/Nrxn1
GO:0098792	xenophagy	2/900	12/17943	0.118938520581893	0.40360359848636	116641/299827	Lgals8/Tbk1
GO:0098887	neurotransmitter receptor transport, endosome to postsynaptic membrane	2/900	12/17943	0.118938520581893	0.40360359848636	117103/25479	Rab8a/Vps35
GO:1900225	regulation of NLRP3 inflammasome complex assembly	2/900	12/17943	0.118938520581893	0.40360359848636	29184/58923	Cd36/Mefv
GO:1900272	negative regulation of long-term synaptic potentiation	2/900	12/17943	0.118938520581893	0.40360359848636	316539/24924	Epha4/Ptn
GO:1902459	positive regulation of stem cell population maintenance	2/900	12/17943	0.118938520581893	0.40360359848636	304495/246334	Kdm2b/Tp63
GO:1903789	regulation of amino acid transmembrane transport	2/900	12/17943	0.118938520581893	0.40360359848636	293551/29480	Arl6ip1/Rgs4
GO:1904152	regulation of retrograde protein transport, ER to cytosol	2/900	12/17943	0.118938520581893	0.40360359848636	297504/294331	Edem1/Ube2g2
GO:1905214	regulation of RNA binding	2/900	12/17943	0.118938520581893	0.40360359848636	24948/64709	Fmr1/Nucks1
GO:2000322	regulation of glucocorticoid receptor signaling pathway	2/900	12/17943	0.118938520581893	0.40360359848636	24413/25054	Nr3c1/Ntrk2
GO:2000674	regulation of type B pancreatic cell apoptotic process	2/900	12/17943	0.118938520581893	0.40360359848636	297893/362264	Hdac1/Srsf6
GO:0002758	innate immune response-activating signal transduction	11/900	147/17943	0.120636071195492	0.408679152055889	83477/29184/291100/286994/81515/315994/192256/65190/362788/25232/114590	Bcl10/Cd36/Irf4/Lgr4/Lyn/Mapkapk3/Pja2/Rsad2/Traf3/Tyro3/Ubqln1
GO:0007178	transmembrane receptor protein serine/threonine kinase signaling pathway	23/900	353/17943	0.120971462940418	0.408679152055889	29263/298024/24770/84032/79128/287765/25639/290652/25236/79242/364786/361807/29216/83469/25054/310506/300813/307251/89803/303614/315388/363445/313436	Acvr2a/Akap2/Ccl2/Col3a1/Dab2/Ddx5/Fkbp1a/Fkbp8/Gpc3/Hpgd/Itga8/Lemd2/Lrp2/Lrp4/Ntrk2/Ppm1l/Rnf111/Rnf165/Sfrp4/Smurf2/Tmprss6/Usp9x/Zcchc12
GO:0001953	negative regulation of cell-matrix adhesion	4/900	38/17943	0.121200851510103	0.408679152055889	114514/84050/81707/296789	Clasp2/Enpp2/Mmp14/Sema3e
GO:0019934	cGMP-mediated signaling	4/900	38/17943	0.121200851510103	0.408679152055889	29184/308899/114593/24679	Cd36/Mrvi1/Nppc/Prkar2b
GO:0021884	forebrain neuron development	4/900	38/17943	0.121200851510103	0.408679152055889	84394/24316/25022/84409	Dcx/Drd1/Fgfr2/Robo2
GO:0031112	positive regulation of microtubule polymerization or depolymerization	4/900	38/17943	0.121200851510103	0.408679152055889	65201/29167/29456/29431	Clip1/Dctn1/Map1b/Pak1
GO:0032647	regulation of interferon-alpha production	4/900	38/17943	0.121200851510103	0.408679152055889	309361/310461/316013/299827	Chuk/Dhx36/Setd2/Tbk1
GO:0051084	'de novo' posttranslational protein folding	4/900	38/17943	0.121200851510103	0.408679152055889	299809/291671/311854/171129	Cct2/Hspa9/Tor1b/Uggt1
GO:0086065	cell communication involved in cardiac conduction	4/900	38/17943	0.121200851510103	0.408679152055889	116600/89843/29713/59299	Cacnb2/Cxadr/Kcnj5/Trdn
GO:1904358	positive regulation of telomere maintenance via telomere lengthening	4/900	38/17943	0.121200851510103	0.408679152055889	299809/310461/310363/290794	Cct2/Dhx36/Fbxo4/Tnks
GO:0045785	positive regulation of cell adhesion	27/900	424/17943	0.121279655163428	0.408686372740982	83477/361391/24770/114492/29184/366474/54245/116693/79128/114489/84050/24483/25205/24511/305012/116641/25480/300955/307820/54320/24924/81762/306873/25651/289257/315870/295322	Bcl10/Cbfb/Ccl2/Ccl28/Cd36/Col16a1/Crk/Cyth3/Dab2/Dag1/Enpp2/Igf2/Il6st/Itgb1/Kif26b/Lgals8/Mip/Nck1/Nfat5/Pdpn/Ptn/Rock1/Rreb1/Selp/Spta1/Tbx18/Vtcn1
GO:0007088	regulation of mitotic nuclear division	12/900	164/17943	0.122303465005526	0.411616017641705	689364/361916/301555/25022/117280/24483/309523/24629/293967/313304/290794/312965	Chmp1b/Chmp4c/Cul3/Fgfr2/Hnrnpu/Igf2/Kif20b/Pdgfrb/Smc5/Stag2/Tnks/Ubxn2b
GO:0045931	positive regulation of mitotic cell cycle	12/900	164/17943	0.122303465005526	0.411616017641705	362844/301555/498003/117045/117280/24483/309523/311311/24629/315655/293967/312965	Brd4/Cul3/Dusp3/Eif4e/Hnrnpu/Igf2/Kif20b/Meis2/Pdgfrb/Rdx/Smc5/Ubxn2b
GO:0031023	microtubule organizing center organization	10/900	131/17943	0.12242966268756	0.411746664964463	300811/689364/361916/315447/114514/29167/314859/501083/25537/312965	Bnip2/Chmp1b/Chmp4c/Chordc1/Clasp2/Dctn1/Mdm1/Pdcd6ip/Rock2/Ubxn2b
GO:0010389	regulation of G2/M transition of mitotic cell cycle	7/900	83/17943	0.122496756824918	0.411746664964463	362844/361916/314374/302415/498411/84019/85482	Brd4/Chmp4c/Foxn3/Foxo4/Hus1/Nae1/Nbn
GO:0061136	regulation of proteasomal protein catabolic process	13/900	181/17943	0.123270211232522	0.414085378752724	368062/79128/297504/24948/361749/25152/26295/313806/690244/294331/114590/317396/310306	Ankib1/Dab2/Edem1/Fmr1/Il33/Map1a/Ogt/Rnf19b/Sumo2/Ube2g2/Ubqln1/Ubqln2/Usp13
GO:0051495	positive regulation of cytoskeleton organization	16/900	232/17943	0.12335563390751	0.414111388136611	81732/360854/117028/303653/366624/65201/29167/29456/300955/81737/29431/81531/305066/25537/305675/312965	Actr3/Arpc5/Bin1/Cdc42ep4/Cfl2/Clip1/Dctn1/Map1b/Nck1/Ntf3/Pak1/Pfn2/Prox1/Rock2/Synpo2l/Ubxn2b
GO:0050731	positive regulation of peptidyl-tyrosine phosphorylation	14/900	198/17943	0.123694301385505	0.414986985957285	365948/29184/365395/311163/84050/316539/293546/297893/24483/25205/24511/83469/81515/81737	Bank1/Cd36/Clcf1/Ctnnd1/Enpp2/Epha4/Gprc5b/Hdac1/Igf2/Il6st/Itgb1/Lrp4/Lyn/Ntf3
GO:0001942	hair follicle development	8/900	99/17943	0.123782908469734	0.415023072359843	25022/297893/286994/83469/192107/299116/140586/246334	Fgfr2/Hdac1/Lgr4/Lrp4/Prss8/Sav1/Sox9/Tp63
GO:0008652	cellular amino acid biosynthetic process	6/900	68/17943	0.125171805162359	0.418859450065779	298934/24399/64313/300901/293820/364064	Adi1/Glud1/Oat/Plod2/Psat1/Pycr2
GO:0099601	regulation of neurotransmitter receptor activity	6/900	68/17943	0.125171805162359	0.418859450065779	24770/29546/307206/266777/60391/171093	Ccl2/Homer1/Neto1/Nptx1/Nrxn1/Shank2
GO:0001662	behavioral fear response	5/900	53/17943	0.125555693341796	0.418859450065779	24316/117045/29707/24410/289584	Drd1/Eif4e/Gabra5/Grin2b/Usp46
GO:0006111	regulation of gluconeogenesis	5/900	53/17943	0.125555693341796	0.418859450065779	252900/298982/24413/26295/65248	Dgat2/Maea/Nr3c1/Ogt/Prkaa1
GO:0007032	endosome organization	5/900	53/17943	0.125555693341796	0.418859450065779	286758/296380/306548/60562/64060	Aqp11/Arfgef2/Hook3/Stx6/Vps33b
GO:0032206	positive regulation of telomere maintenance	5/900	53/17943	0.125555693341796	0.418859450065779	299809/310461/310363/85482/290794	Cct2/Dhx36/Fbxo4/Nbn/Tnks
GO:0120193	tight junction organization	5/900	53/17943	0.125555693341796	0.418859450065779	24511/170910/501083/81762/25537	Itgb1/Mtdh/Pdcd6ip/Rock1/Rock2
GO:1903202	negative regulation of oxidative stress-induced cell death	5/900	53/17943	0.125555693341796	0.418859450065779	27100/64045/252939/117520/287110	Gfer/Glrx/Gpr37l1/Oxr1/Tbc1d24
GO:0043200	response to amino acid	17/900	250/17943	0.125929408060729	0.419843448637739	25402/24770/309361/366474/84032/290905/24316/24410/117282/291671/81515/25054/170911/24924/117043/315427/64634	Casp3/Ccl2/Chuk/Col16a1/Col3a1/Col4a1/Drd1/Grin2b/Hnrnpk/Hspa9/Lyn/Ntrk2/Pik3ca/Ptn/RragB/Sesn3/Sh3bp4
GO:0007272	ensheathment of neurons	12/900	165/17943	0.126260268866401	0.419896128089074	79251/114489/307855/25263/24564/293736/81737/25054/29748/24924/685072/156767	Aspa/Dag1/Fa2h/Mal/Mpz/Myrf/Ntf3/Ntrk2/Ppp3r1/Ptn/Rarg/Tnfrsf1b
GO:0008366	axon ensheathment	12/900	165/17943	0.126260268866401	0.419896128089074	79251/114489/307855/25263/24564/293736/81737/25054/29748/24924/685072/156767	Aspa/Dag1/Fa2h/Mal/Mpz/Myrf/Ntf3/Ntrk2/Ppp3r1/Ptn/Rarg/Tnfrsf1b
GO:0048015	phosphatidylinositol-mediated signaling	12/900	165/17943	0.126260268866401	0.419896128089074	294074/65153/25054/26295/24629/361632/170911/305472/361659/312912/25651/140586	Cep55/Ncs1/Ntrk2/Ogt/Pdgfrb/Pik3c2a/Pik3ca/Pik3ip1/Plekha1/Prex2/Selp/Sox9
GO:0050817	coagulation	12/900	165/17943	0.126260268866401	0.419896128089074	287454/29184/60327/25584/294449/81515/54320/25651/25558/315388/25232/64060	Alox12/Cd36/F13a1/F3/Hs3st5/Lyn/Pdpn/Selp/Stxbp1/Tmprss6/Tyro3/Vps33b
GO:0030218	erythrocyte differentiation	10/900	132/17943	0.126896646853513	0.420008632475327	29263/25402/25301/291671/499171/81515/298982/65207/24790/171432	Acvr2a/Casp3/Cebpg/Hspa9/Klf13/Lyn/Maea/Rhag/Sp1/Tmem14c
GO:0032273	positive regulation of protein polymerization	10/900	132/17943	0.126896646853513	0.420008632475327	81732/360854/117028/303653/65201/29167/29456/300955/29431/81531	Actr3/Arpc5/Bin1/Cdc42ep4/Clip1/Dctn1/Map1b/Nck1/Pak1/Pfn2
GO:0035150	regulation of tube size	13/900	182/17943	0.127043950102196	0.420008632475327	25230/287454/365601/24316/29244/308899/114593/310909/81762/25537/114861/378939/303586	Add3/Alox12/Atg5/Drd1/Gch1/Mrvi1/Nppc/Rap1gds1/Rock1/Rock2/Scpep1/Uts2b/Wnt9b
GO:0048639	positive regulation of developmental growth	15/900	216/17943	0.127145590558643	0.420008632475327	84394/25022/25183/117282/24483/29456/24413/25503/29431/312703/305066/84556/64440/24882/314930	Dcx/Fgfr2/Gdi1/Hnrnpk/Igf2/Map1b/Nr3c1/Ocm2/Pak1/Pex5/Prox1/Rims1/Syt4/Wnt3/Zfpm2
GO:0001829	trophectodermal cell differentiation	3/900	25/17943	0.127869820016405	0.420008632475327	301555/312563/24790	Cul3/Prickle2/Sp1
GO:0008209	androgen metabolic process	3/900	25/17943	0.127869820016405	0.420008632475327	192242/24413/361659	Akr1d1/Nr3c1/Plekha1
GO:0008340	determination of adult lifespan	3/900	25/17943	0.127869820016405	0.420008632475327	29424/25700/304741	Htt/Ide/Tfcp2l1
GO:0010640	regulation of platelet-derived growth factor receptor signaling pathway	3/900	25/17943	0.127869820016405	0.420008632475327	25584/64045/29219	F3/Glrx/Snca
GO:0021756	striatum development	3/900	25/17943	0.127869820016405	0.420008632475327	24316/29424/79049	Drd1/Htt/Secisbp2
GO:0030194	positive regulation of blood coagulation	3/900	25/17943	0.127869820016405	0.420008632475327	29184/54320/25651	Cd36/Pdpn/Selp
GO:0035024	negative regulation of Rho protein signal transduction	3/900	25/17943	0.127869820016405	0.420008632475327	306400/301555/24511	Arhgap35/Cul3/Itgb1
GO:0048025	negative regulation of mRNA splicing, via spliceosome	3/900	25/17943	0.127869820016405	0.420008632475327	117282/362264/117259	Hnrnpk/Srsf6/Tra2b
GO:0048026	positive regulation of mRNA splicing, via spliceosome	3/900	25/17943	0.127869820016405	0.420008632475327	81738/500116/117259	Nup98/Tra2a/Tra2b
GO:0055003	cardiac myofibril assembly	3/900	25/17943	0.127869820016405	0.420008632475327	309957/24629/305066	Mef2a/Pdgfrb/Prox1
GO:0061213	positive regulation of mesonephros development	3/900	25/17943	0.127869820016405	0.420008632475327	497985/286994/140586	Hoxb7/Lgr4/Sox9
GO:1900048	positive regulation of hemostasis	3/900	25/17943	0.127869820016405	0.420008632475327	29184/54320/25651	Cd36/Pdpn/Selp
GO:1902473	regulation of protein localization to synapse	3/900	25/17943	0.127869820016405	0.420008632475327	114489/317322/295347	Dag1/Gpc4/Rap1a
GO:1902884	positive regulation of response to oxidative stress	3/900	25/17943	0.127869820016405	0.420008632475327	84014/306886/252855	Ralbp1/Ripk1/Sfpq
GO:2000050	regulation of non-canonical Wnt signaling pathway	3/900	25/17943	0.127869820016405	0.420008632475327	79128/25236/89803	Dab2/Gpc3/Sfrp4
GO:2000737	negative regulation of stem cell differentiation	3/900	25/17943	0.127869820016405	0.420008632475327	117280/291671/293294	Hnrnpu/Hspa9/Trim6
GO:0006855	drug transmembrane transport	7/900	84/17943	0.128225905146405	0.420918904147467	293551/29216/84014/29480/25549/29485/363071	Arl6ip1/Lrp2/Ralbp1/Rgs4/Slc18a2/Slc7a3/Stra6
GO:0046467	membrane lipid biosynthetic process	9/900	116/17943	0.128409539135336	0.421262309618754	84431/114104/309449/307855/364032/362756/287159/363040/29758	Asah1/Asah2/Elovl3/Fa2h/Pigc/Pigh/Pigq/St3gal4/St6galnac3
GO:0014909	smooth muscle cell migration	8/900	100/17943	0.129020138869443	0.42277747916405	360854/54245/25584/302415/24484/25205/29431/24629	Arpc5/Crk/F3/Foxo4/Igfbp3/Il6st/Pak1/Pdgfrb
GO:0021987	cerebral cortex development	11/900	149/17943	0.12903000536483	0.42277747916405	84032/54245/64624/84394/84488/24410/117282/25054/312703/306562/117259	Col3a1/Crk/Cul5/Dcx/Fgf13/Grin2b/Hnrnpk/Ntrk2/Pex5/Tacc1/Tra2b
GO:1903522	regulation of blood circulation	17/900	251/17943	0.129156525548132	0.422932087037526	25230/24211/117028/116600/24242/89843/24316/84488/29244/25051/50664/29713/309957/29480/24782/25162/59299	Add3/Atp1a1/Bin1/Cacnb2/Calm1/Cxadr/Drd1/Fgf13/Gch1/Glp1r/Gnao1/Kcnj5/Mef2a/Rgs4/Slc9a1/Sp4/Trdn
GO:0000266	mitochondrial fission	4/900	39/17943	0.130015150117132	0.423920957354391	295922/60660/293098/25479	Mtch2/Ppp2r2b/Tmem135/Vps35
GO:0006458	'de novo' protein folding	4/900	39/17943	0.130015150117132	0.423920957354391	299809/291671/311854/171129	Cct2/Hspa9/Tor1b/Uggt1
GO:0010092	specification of animal organ identity	4/900	39/17943	0.130015150117132	0.423920957354391	25022/314850/29216/84409	Fgfr2/Frs2/Lrp2/Robo2
GO:0046885	regulation of hormone biosynthetic process	4/900	39/17943	0.130015150117132	0.423920957354391	24211/79128/24483/24413	Atp1a1/Dab2/Igf2/Nr3c1
GO:0048846	axon extension involved in axon guidance	4/900	39/17943	0.130015150117132	0.423920957354391	296787/246262/296789/24882	Sema3c/Sema3d/Sema3e/Wnt3
GO:1900026	positive regulation of substrate adhesion-dependent cell spreading	4/900	39/17943	0.130015150117132	0.423920957354391	54245/79128/84050/306873	Crk/Dab2/Enpp2/Rreb1
GO:1902284	neuron projection extension involved in neuron projection guidance	4/900	39/17943	0.130015150117132	0.423920957354391	296787/246262/296789/24882	Sema3c/Sema3d/Sema3e/Wnt3
GO:0030308	negative regulation of cell growth	14/900	200/17943	0.130966241347317	0.42676102238542	81732/79128/84488/29431/29411/29480/304271/83521/296787/246262/296789/64634/303206/24882	Actr3/Dab2/Fgf13/Pak1/Ppt1/Rgs4/Rnf6/Rrad/Sema3c/Sema3d/Sema3e/Sh3bp4/Ulk2/Wnt3
GO:0050730	regulation of peptidyl-tyrosine phosphorylation	18/900	269/17943	0.131236537718787	0.427183512057823	365948/29184/365395/311163/84050/316539/293546/297893/24483/444986/25205/24511/83469/81515/81737/24629/302495/305454	Bank1/Cd36/Clcf1/Ctnnd1/Enpp2/Epha4/Gprc5b/Hdac1/Igf2/Il22ra2/Il6st/Itgb1/Lrp4/Lyn/Ntf3/Pdgfrb/Rap2c/Zfyve28
GO:0014065	phosphatidylinositol 3-kinase signaling	10/900	133/17943	0.131450939718804	0.427183512057823	294074/25054/24629/361632/170911/305472/361659/312912/25651/140586	Cep55/Ntrk2/Pdgfrb/Pik3c2a/Pik3ca/Pik3ip1/Plekha1/Prex2/Selp/Sox9
GO:0045727	positive regulation of translation	10/900	133/17943	0.131450939718804	0.427183512057823	310461/363854/24948/307070/300955/315170/117017/79049/313449/361920	Dhx36/Elavl1/Fmr1/Larp4b/Nck1/Poldip3/Polr2g/Secisbp2/Upf3b/Ythdf3
GO:0001885	endothelial cell development	6/900	69/17943	0.1316568205423	0.427183512057823	295347/302495/315655/81762/25537/114850	Rap1a/Rap2c/Rdx/Rock1/Rock2/Wnt7a
GO:0043967	histone H4 acetylation	6/900	69/17943	0.1316568205423	0.427183512057823	365601/362844/363519/291100/303470/26295	Atg5/Brd4/Hcfc1/Irf4/Kat7/Ogt
GO:1901184	regulation of ERBB signaling pathway	6/900	69/17943	0.1316568205423	0.427183512057823	498003/29430/50692/117255/29448/305454	Dusp3/Hap1/Plaur/Ptpn12/Rab7a/Zfyve28
GO:1903307	positive regulation of regulated secretory pathway	6/900	69/17943	0.1316568205423	0.427183512057823	116600/299156/84556/360725/25558/64440	Cacnb2/Rab15/Rims1/Snx4/Stxbp1/Syt4
[truncated: 3,688 more rows]
