# Supplementary material for: Characteristics of phosgene aspiration lung injury analyzed based on transcriptomics and proteomics
Source: Front Genet. 2024 May 17;15:1393665. doi: 10.3389/fgene.2024.1393665 (PMC11140124; doi:10.3389/fgene.2024.1393665)
Supplement: Supplementary file 1 [file Presentation1.zip › Data/miRNA/GO/Control--Treatment/GO-Cellular_Component.xls]

GOCCID	Term	GeneRatio	BgRatio	Pvalue	Qvalue	geneIDs	geneNames
GO:0150034	distal axon	51/915	423/18437	4.14421412900134e-09	2.69788339797987e-06	360854/117028/83839/24242/24770/114514/54241/311163/89843/84394/24316/314436/24334/316539/84488/25639/260321/24948/24922/306439/24410/29430/117282/64358/304286/29216/29456/65153/291129/60391/25054/29431/29190/81531/24672/310820/29448/171093/25549/25012/65178/29219/60562/60466/25558/117559/24949/287110/171086/363445/25624	Arpc5/Bin1/Calb1/Calm1/Ccl2/Clasp2/Cltc/Ctnnd1/Cxadr/Dcx/Drd1/Elk1/Eno2/Epha4/Fgf13/Fkbp1a/Fkbp4/Fmr1/Gabrb3/Gpm6a/Grin2b/Hap1/Hnrnpk/Kcna6/Lmtk2/Lrp2/Map1b/Ncs1/Nrsn1/Nrxn1/Ntrk2/Pak1/Pdyn/Pfn2/Ppp2ca/Ptbp2/Rab7a/Shank2/Slc18a2/Snap25/Snap91/Snca/Stx6/Stx7/Stxbp1/Sv2a/Syn1/Tbc1d24/Trak2/Usp9x/Vamp1
GO:0032279	asymmetric synapse	50/915	421/18437	9.72975343590214e-09	2.95045556104049e-06	361601/287537/25230/296380/66013/24211/29138/363058/59322/56725/311163/313409/140734/316539/24948/64845/24410/24414/362152/117282/29546/29424/303926/364786/83469/81515/266711/25152/29456/65153/307206/56064/24413/25054/29431/29433/363005/192256/24672/117103/84556/171093/306147/65178/260323/114901/24949/192117/303599/25479	Abhd17c/Abr/Add3/Arfgef2/Arhgef9/Atp1a1/Bsn/Cadm1/Cnksr2/Cript/Ctnnd1/Dnajc6/Dynll2/Epha4/Fmr1/Gphn/Grin2b/Grm1/Hnrnpa3/Hnrnpk/Homer1/Htt/Igsf11/Itga8/Lrp4/Lyn/Lzts1/Map1a/Map1b/Ncs1/Neto1/Nptn/Nr3c1/Ntrk2/Pak1/Pak3/Pcbp2/Pja2/Ppp2ca/Rab8a/Rims1/Shank2/Slitrk1/Snap91/Snx27/Sorbs2/Syn1/Syngap1/Tanc2/Vps35
GO:0099572	postsynaptic specialization	52/915	452/18437	1.44921159151562e-08	2.95045556104049e-06	361601/287537/25230/66013/24211/29138/363058/59322/56725/311163/313409/140734/316539/24948/29707/24922/64845/24410/24414/362152/117282/29546/29424/303926/364786/83469/81515/266711/25152/29456/65153/307206/56064/24413/25054/29431/29433/363005/192256/24672/117103/84556/171093/306147/65178/260323/114901/56782/24949/192117/303599/25479	Abhd17c/Abr/Add3/Arhgef9/Atp1a1/Bsn/Cadm1/Cnksr2/Cript/Ctnnd1/Dnajc6/Dynll2/Epha4/Fmr1/Gabra5/Gabrb3/Gphn/Grin2b/Grm1/Hnrnpa3/Hnrnpk/Homer1/Htt/Igsf11/Itga8/Lrp4/Lyn/Lzts1/Map1a/Map1b/Ncs1/Neto1/Nptn/Nr3c1/Ntrk2/Pak1/Pak3/Pcbp2/Pja2/Ppp2ca/Rab8a/Rims1/Shank2/Slitrk1/Snap91/Snx27/Sorbs2/Srgn/Syn1/Syngap1/Tanc2/Vps35
GO:0014069	postsynaptic density	49/915	417/18437	1.93254756837438e-08	2.95045556104049e-06	361601/287537/25230/66013/24211/29138/363058/59322/56725/311163/313409/140734/316539/24948/64845/24410/24414/362152/117282/29546/29424/303926/364786/83469/81515/266711/25152/29456/65153/307206/56064/24413/25054/29431/29433/363005/192256/24672/117103/84556/171093/306147/65178/260323/114901/24949/192117/303599/25479	Abhd17c/Abr/Add3/Arhgef9/Atp1a1/Bsn/Cadm1/Cnksr2/Cript/Ctnnd1/Dnajc6/Dynll2/Epha4/Fmr1/Gphn/Grin2b/Grm1/Hnrnpa3/Hnrnpk/Homer1/Htt/Igsf11/Itga8/Lrp4/Lyn/Lzts1/Map1a/Map1b/Ncs1/Neto1/Nptn/Nr3c1/Ntrk2/Pak1/Pak3/Pcbp2/Pja2/Ppp2ca/Rab8a/Rims1/Shank2/Slitrk1/Snap91/Snx27/Sorbs2/Syn1/Syngap1/Tanc2/Vps35
GO:0098984	neuron to neuron synapse	51/915	445/18437	2.26609490095276e-08	2.95045556104049e-06	361601/287537/25230/296380/66013/24211/29138/363058/83839/59322/56725/311163/313409/140734/316539/24948/64845/24410/24414/362152/117282/29546/29424/303926/364786/83469/81515/266711/25152/29456/65153/307206/56064/24413/25054/29431/29433/363005/192256/24672/117103/84556/171093/306147/65178/260323/114901/24949/192117/303599/25479	Abhd17c/Abr/Add3/Arfgef2/Arhgef9/Atp1a1/Bsn/Cadm1/Calb1/Cnksr2/Cript/Ctnnd1/Dnajc6/Dynll2/Epha4/Fmr1/Gphn/Grin2b/Grm1/Hnrnpa3/Hnrnpk/Homer1/Htt/Igsf11/Itga8/Lrp4/Lyn/Lzts1/Map1a/Map1b/Ncs1/Neto1/Nptn/Nr3c1/Ntrk2/Pak1/Pak3/Pcbp2/Pja2/Ppp2ca/Rab8a/Rims1/Shank2/Slitrk1/Snap91/Snx27/Sorbs2/Syn1/Syngap1/Tanc2/Vps35
GO:0044306	neuron projection terminus	34/915	245/18437	5.64211225864051e-08	6.12169180062496e-06	362826/117028/29138/83839/24770/54241/24316/314436/316539/25639/24948/24922/24410/29430/117282/64358/65153/25054/29190/81531/24672/29448/25549/25012/65178/29219/60562/60466/25558/117559/24949/64440/287110/25624	Atcay/Bin1/Bsn/Calb1/Ccl2/Cltc/Drd1/Elk1/Epha4/Fkbp1a/Fmr1/Gabrb3/Grin2b/Hap1/Hnrnpk/Kcna6/Ncs1/Ntrk2/Pdyn/Pfn2/Ppp2ca/Rab7a/Slc18a2/Snap25/Snap91/Snca/Stx6/Stx7/Stxbp1/Sv2a/Syn1/Syt4/Tbc1d24/Vamp1
GO:0043679	axon terminus	31/915	222/18437	1.87578967766072e-07	1.74448440022447e-05	117028/83839/24770/54241/24316/314436/316539/25639/24948/24922/24410/29430/117282/64358/65153/25054/29190/81531/24672/29448/25549/25012/65178/29219/60562/60466/25558/117559/24949/287110/25624	Bin1/Calb1/Ccl2/Cltc/Drd1/Elk1/Epha4/Fkbp1a/Fmr1/Gabrb3/Grin2b/Hap1/Hnrnpk/Kcna6/Ncs1/Ntrk2/Pdyn/Pfn2/Ppp2ca/Rab7a/Slc18a2/Snap25/Snap91/Snca/Stx6/Stx7/Stxbp1/Sv2a/Syn1/Tbc1d24/Vamp1
GO:0008021	synaptic vesicle	31/915	237/18437	8.07624982466169e-07	6.0113066996607e-05	365872/117028/29138/363058/24242/83800/54241/24380/24410/29430/81737/29190/29411/299156/29448/117103/25549/85426/613226/25012/65178/29219/65033/362283/60562/60466/117559/24949/64440/25624/64060	Aph1a/Bin1/Bsn/Cadm1/Calm1/Clta/Cltc/Gad2/Grin2b/Hap1/Ntf3/Pdyn/Ppt1/Rab15/Rab7a/Rab8a/Slc18a2/Slc5a7/Slc6a17/Snap25/Snap91/Snca/Stx12/Stx16/Stx6/Stx7/Sv2a/Syn1/Syt4/Vamp1/Vps33b
GO:0030133	transport vesicle	43/915	390/18437	8.31056225759543e-07	6.0113066996607e-05	365872/140940/170699/117028/29138/363058/24242/64152/261738/83800/54241/24380/24410/29430/361749/266777/291129/81737/29190/25046/29411/299156/29448/117103/116635/89868/287275/25549/85426/613226/25012/65178/29219/65033/362283/60562/60466/117559/24949/64440/25624/58857/64060	Aph1a/Arf3/Atp2c1/Bin1/Bsn/Cadm1/Calm1/Chp1/Clrn1/Clta/Cltc/Gad2/Grin2b/Hap1/Il33/Nptx1/Nrsn1/Ntf3/Pdyn/Pigr/Ppt1/Rab15/Rab7a/Rab8a/Scg3/Sec16b/Sec24a/Slc18a2/Slc5a7/Slc6a17/Snap25/Snap91/Snca/Stx12/Stx16/Stx6/Stx7/Sv2a/Syn1/Syt4/Vamp1/Vapa/Vps33b
GO:0098982	GABA-ergic synapse	19/915	106/18437	1.02471513722074e-06	6.67089554330704e-05	66013/29138/83839/114489/24316/83633/29707/24922/29694/64845/29430/314180/56064/60391/29431/84556/613226/306147/117559	Arhgef9/Bsn/Calb1/Dag1/Drd1/Gabbr2/Gabra5/Gabrb3/Gabrr1/Gphn/Hap1/Mdga2/Nptn/Nrxn1/Pak1/Rims1/Slc6a17/Slitrk1/Sv2a
GO:0070382	exocytic vesicle	33/915	280/18437	3.75749594045649e-06	0.000208928339817237	365872/140940/117028/29138/363058/24242/83800/54241/24380/24410/29430/81737/29190/29411/299156/29448/117103/25549/85426/613226/25012/65178/29219/65033/362283/60562/60466/117559/24949/64440/25624/58857/64060	Aph1a/Arf3/Bin1/Bsn/Cadm1/Calm1/Clta/Cltc/Gad2/Grin2b/Hap1/Ntf3/Pdyn/Ppt1/Rab15/Rab7a/Rab8a/Slc18a2/Slc5a7/Slc6a17/Snap25/Snap91/Snca/Stx12/Stx16/Stx6/Stx7/Sv2a/Syn1/Syt4/Vamp1/Vapa/Vps33b
GO:0043195	terminal bouton	20/915	126/18437	3.85121363718409e-06	0.000208928339817237	83839/54241/24948/24922/24410/25054/81531/24672/29448/25549/25012/65178/29219/60562/60466/25558/117559/24949/287110/25624	Calb1/Cltc/Fmr1/Gabrb3/Grin2b/Ntrk2/Pfn2/Ppp2ca/Rab7a/Slc18a2/Snap25/Snap91/Snca/Stx6/Stx7/Stxbp1/Sv2a/Syn1/Tbc1d24/Vamp1
GO:0098685	Schaffer collateral - CA1 synapse	18/915	119/18437	2.28376166721854e-05	0.00114363757335328	287537/83425/29138/363058/311163/316539/24948/24414/24511/56064/60391/81531/29748/25537/65178/56782/24949/114850	Abr/Akap12/Bsn/Cadm1/Ctnnd1/Epha4/Fmr1/Grm1/Itgb1/Nptn/Nrxn1/Pfn2/Ppp3r1/Rock2/Snap91/Srgn/Syn1/Wnt7a
GO:0044440	endosomal part	34/915	323/18437	3.04649387969288e-05	0.00132195009804506	361601/500282/689364/361916/316539/24338/310526/29216/497878/25054/25046/299156/367242/29448/117103/302495/117043/65178/64088/315478/260323/360725/65033/60466/501088/364137/309139/309678/288666/64060/25479/306991/499508/305454	Abhd17c/Arl8b/Chmp1b/Chmp4c/Epha4/Ephb1/Golim4/Lrp2/Nsg2/Ntrk2/Pigr/Rab15/Rab23/Rab7a/Rab8a/Rap2c/RragB/Snap91/Snx16/Snx19/Snx27/Snx4/Stx12/Stx7/Tbc1d5/Tmem165/Tpcn2/Trappc10/Vps29/Vps33b/Vps35/Vps41/Zfyve16/Zfyve28
GO:0043034	costamere	7/915	20/18437	3.17903563250216e-05	0.00132195009804506	114489/29546/25626/64204/84416/361256/89821	Dag1/Homer1/Krt8/Plec/Smpx/Svil/Trpc1
GO:0099524	postsynaptic cytosol	8/915	27/18437	3.40635438219591e-05	0.00132195009804506	83839/114489/117045/24948/29430/29546/29424/65153	Calb1/Dag1/Eif4e/Fmr1/Hap1/Homer1/Htt/Ncs1
GO:0030426	growth cone	26/915	219/18437	3.45209703022519e-05	0.00132195009804506	360854/24242/114514/311163/89843/84394/24334/316539/84488/260321/24948/306439/29430/304286/29216/29456/291129/60391/25054/29431/310820/171093/25012/29219/171086/363445	Arpc5/Calm1/Clasp2/Ctnnd1/Cxadr/Dcx/Eno2/Epha4/Fgf13/Fkbp4/Fmr1/Gpm6a/Hap1/Lmtk2/Lrp2/Map1b/Nrsn1/Nrxn1/Ntrk2/Pak1/Ptbp2/Shank2/Snap25/Snca/Trak2/Usp9x
GO:0030427	site of polarized growth	26/915	222/18437	4.36208048874136e-05	0.00157761911009479	360854/24242/114514/311163/89843/84394/24334/316539/84488/260321/24948/306439/29430/304286/29216/29456/291129/60391/25054/29431/310820/171093/25012/29219/171086/363445	Arpc5/Calm1/Clasp2/Ctnnd1/Cxadr/Dcx/Eno2/Epha4/Fgf13/Fkbp4/Fmr1/Gpm6a/Hap1/Lmtk2/Lrp2/Map1b/Nrsn1/Nrxn1/Ntrk2/Pak1/Ptbp2/Shank2/Snap25/Snca/Trak2/Usp9x
GO:0030672	synaptic vesicle membrane	18/915	127/18437	5.54925566055767e-05	0.00180628271751152	117028/29138/24242/83800/54241/24380/29448/25549/613226/29219/65033/362283/60562/60466/117559/24949/64440/25624	Bin1/Bsn/Calm1/Clta/Cltc/Gad2/Rab7a/Slc18a2/Slc6a17/Snca/Stx12/Stx16/Stx6/Stx7/Sv2a/Syn1/Syt4/Vamp1
GO:0099501	exocytic vesicle membrane	18/915	127/18437	5.54925566055767e-05	0.00180628271751152	117028/29138/24242/83800/54241/24380/29448/25549/613226/29219/65033/362283/60562/60466/117559/24949/64440/25624	Bin1/Bsn/Calm1/Clta/Cltc/Gad2/Rab7a/Slc18a2/Slc6a17/Snca/Stx12/Stx16/Stx6/Stx7/Sv2a/Syn1/Syt4/Vamp1
GO:0000139	Golgi membrane	42/915	453/18437	7.66523750116493e-05	0.00237622362536113	289312/81732/362162/296380/114104/170699/116740/316583/64152/691394/301555/24380/311952/25643/310526/310669/293451/304290/295319/89842/94273/171050/24605/497878/25054/192256/365793/303754/81762/364981/89868/287275/501103/56782/363040/29758/65033/60562/360709/364137/246232/302808	Acbd3/Actr3/Arfgap2/Arfgef2/Asah2/Atp2c1/B3gnt5/B3gnt7/Chp1/Chst14/Cul3/Gad2/Galnt11/Gnai3/Golim4/Golph3l/Hs3st2/Kdelr2/Man1a2/Mbtps1/Mgat2/Mob4/Nras/Nsg2/Ntrk2/Pja2/Rab33b/Rab40b/Rock1/Scoc/Sec16b/Sec24a/Slc35b2/Srgn/St3gal4/St6galnac3/Stx12/Stx6/Tfg/Tmem165/Uxs1/Zdhhc9
GO:0010008	endosome membrane	31/915	300/18437	9.49493145608072e-05	0.00280963653541298	361601/500282/689364/361916/316539/24338/310526/497878/25054/25046/299156/367242/29448/117103/302495/65178/64088/315478/260323/360725/65033/60466/501088/364137/309139/288666/64060/25479/306991/499508/305454	Abhd17c/Arl8b/Chmp1b/Chmp4c/Epha4/Ephb1/Golim4/Nsg2/Ntrk2/Pigr/Rab15/Rab23/Rab7a/Rab8a/Rap2c/Snap91/Snx16/Snx19/Snx27/Snx4/Stx12/Stx7/Tbc1d5/Tmem165/Tpcn2/Vps29/Vps33b/Vps35/Vps41/Zfyve16/Zfyve28
GO:0097060	synaptic membrane	44/915	493/18437	0.000125468759603962	0.00355131141313823	361601/365872/66013/309532/29138/363058/29144/25102/83800/54241/59322/24316/24334/316539/24948/83633/29707/24922/29694/24380/317322/64845/306439/24410/24414/29546/29424/364786/24511/25743/83469/266711/65153/307206/56064/60391/25054/192256/84556/171093/306147/25012/65178/25558	Abhd17c/Aph1a/Arhgef9/Atad1/Bsn/Cadm1/Canx/Chrna5/Clta/Cltc/Cnksr2/Drd1/Eno2/Epha4/Fmr1/Gabbr2/Gabra5/Gabrb3/Gabrr1/Gad2/Gpc4/Gphn/Gpm6a/Grin2b/Grm1/Homer1/Htt/Itga8/Itgb1/Kcnj6/Lrp4/Lzts1/Ncs1/Neto1/Nptn/Nrxn1/Ntrk2/Pja2/Rims1/Shank2/Slitrk1/Snap25/Snap91/Stxbp1
GO:0048786	presynaptic active zone	14/915	91/18437	0.000150377217060693	0.00399839017767189	29138/29144/311163/306439/56064/60391/25054/84556/171093/25012/65178/25558/117559/24949	Bsn/Canx/Ctnnd1/Gpm6a/Nptn/Nrxn1/Ntrk2/Rims1/Shank2/Snap25/Snap91/Stxbp1/Sv2a/Syn1
GO:0012506	vesicle membrane	39/915	423/18437	0.000153548009895234	0.00399839017767189	56780/171126/303396/362162/117028/29138/362461/24242/65201/83800/54241/79128/24922/24380/29424/25679/304290/300955/312694/497878/252916/29448/117103/116635/89868/287275/25651/25549/613226/29219/65033/362283/60562/60466/117559/24949/64440/501088/25624	Acpp/Ap3m1/Appbp2/Arfgap2/Bin1/Bsn/C2cd5/Calm1/Clip1/Clta/Cltc/Dab2/Gabrb3/Gad2/Htt/Itpr3/Kdelr2/Nck1/Necap1/Nsg2/Rab38/Rab7a/Rab8a/Scg3/Sec16b/Sec24a/Selp/Slc18a2/Slc6a17/Snca/Stx12/Stx16/Stx6/Stx7/Sv2a/Syn1/Syt4/Tbc1d5/Vamp1
GO:0043197	dendritic spine	24/915	214/18437	0.000166334372986911	0.00416475680055689	361601/296380/83839/29144/56725/311163/24316/316539/24948/306439/24410/24414/117282/29546/364786/24511/266711/29456/171050/24413/25054/24679/117103/171093	Abhd17c/Arfgef2/Calb1/Canx/Cript/Ctnnd1/Drd1/Epha4/Fmr1/Gpm6a/Grin2b/Grm1/Hnrnpk/Homer1/Itga8/Itgb1/Lzts1/Map1b/Mob4/Nr3c1/Ntrk2/Prkar2b/Rab8a/Shank2
GO:0030659	cytoplasmic vesicle membrane	37/915	397/18437	0.000181196920570941	0.00431992247229641	171126/303396/362162/117028/29138/362461/24242/65201/83800/54241/79128/24922/24380/29424/25679/304290/312694/497878/252916/29448/117103/116635/89868/287275/25651/25549/613226/29219/65033/362283/60562/60466/117559/24949/64440/501088/25624	Ap3m1/Appbp2/Arfgap2/Bin1/Bsn/C2cd5/Calm1/Clip1/Clta/Cltc/Dab2/Gabrb3/Gad2/Htt/Itpr3/Kdelr2/Necap1/Nsg2/Rab38/Rab7a/Rab8a/Scg3/Sec16b/Sec24a/Selp/Slc18a2/Slc6a17/Snca/Stx12/Stx16/Stx6/Stx7/Sv2a/Syn1/Syt4/Tbc1d5/Vamp1
GO:0005681	spliceosomal complex	21/915	177/18437	0.000191573459658136	0.00431992247229641	690585/287765/362152/64200/117282/117280/317612/360602/679712/309651/499691/291078/310820/300996/84486/287768/171365/313620/689890/494445/117259	Alyref/Ddx5/Hnrnpa3/Hnrnpf/Hnrnpk/Hnrnpu/Htatsf1/Luc7l3/Myef2/Ppil1/Prpf38b/Prpf4b/Ptbp2/Rbm5/Sf3b1/Smndc1/Snrpb/Srrm1/Srsf1/Srsf2/Tra2b
GO:0016607	nuclear speck	34/915	355/18437	0.000196137140170807	0.00431992247229641	690585/303190/310461/367021/302415/59075/27080/365895/117280/308451/360602/24413/304157/297804/297942/315170/83624/65248/78975/291078/363135/306873/84486/293967/287768/303614/304092/313620/689890/494445/362264/305675/316575/313436	Alyref/Atpaf2/Dhx36/Fam76b/Foxo4/Grk5/Hbp1/Hipk1/Hnrnpu/Itpkc/Luc7l3/Nr3c1/Nrip1/Plag1/Pnisr/Poldip3/Ppig/Prkaa1/Prkaa2/Prpf4b/Rad54l2/Rreb1/Sf3b1/Smc5/Smndc1/Smurf2/Son/Srrm1/Srsf1/Srsf2/Srsf6/Synpo2l/Trip12/Zcchc12
GO:0043235	receptor complex	37/915	399/18437	0.000200253101474168	0.00431992247229641	155192/29263/29184/25102/309361/685781/288753/316539/79208/24338/25022/83633/29707/24922/29694/252939/293546/24410/24414/25205/60663/364786/24511/25679/304286/29216/81515/25054/24629/25046/289392/24684/306886/171093/362788/89821/25232	Abcg8/Acvr2a/Cd36/Chrna5/Chuk/Ddr2/Diablo/Epha4/Epha5/Ephb1/Fgfr2/Gabbr2/Gabra5/Gabrb3/Gabrr1/Gpr37l1/Gprc5b/Grin2b/Grm1/Il6st/Insrr/Itga8/Itgb1/Itpr3/Lmtk2/Lrp2/Lyn/Ntrk2/Pdgfrb/Pigr/Plxna2/Prlr/Ripk1/Shank2/Traf3/Trpc1/Tyro3
GO:0044309	neuron spine	24/915	217/18437	0.000205710593918876	0.00431992247229641	361601/296380/83839/29144/56725/311163/24316/316539/24948/306439/24410/24414/117282/29546/364786/24511/266711/29456/171050/24413/25054/24679/117103/171093	Abhd17c/Arfgef2/Calb1/Canx/Cript/Ctnnd1/Drd1/Epha4/Fmr1/Gpm6a/Grin2b/Grm1/Hnrnpk/Homer1/Itga8/Itgb1/Lzts1/Map1b/Mob4/Nr3c1/Ntrk2/Prkar2b/Rab8a/Shank2
GO:0031901	early endosome membrane	14/915	94/18437	0.000213772416932566	0.00434893260697188	316539/24338/497878/25054/64088/315478/260323/360725/65033/60466/364137/64060/499508/305454	Epha4/Ephb1/Nsg2/Ntrk2/Snx16/Snx19/Snx27/Snx4/Stx12/Stx7/Tmem165/Vps33b/Zfyve16/Zfyve28
GO:0030658	transport vesicle membrane	21/915	186/18437	0.00037936794963395	0.00748389500641519	117028/29138/24242/83800/54241/24380/29448/116635/89868/287275/25549/613226/29219/65033/362283/60562/60466/117559/24949/64440/25624	Bin1/Bsn/Calm1/Clta/Cltc/Gad2/Rab7a/Scg3/Sec16b/Sec24a/Slc18a2/Slc6a17/Snca/Stx12/Stx16/Stx6/Stx7/Sv2a/Syn1/Syt4/Vamp1
GO:0030904	retromer complex	6/915	21/18437	0.000419336959679014	0.00802906943385407	29167/29448/260323/501088/288666/25479	Dctn1/Rab7a/Snx27/Tbc1d5/Vps29/Vps35
GO:0030118	clathrin coat	9/915	47/18437	0.000435820638564193	0.00810626387729399	367038/171126/83800/54241/79128/312694/501088/64060/306991	Ap1m2/Ap3m1/Clta/Cltc/Dab2/Necap1/Tbc1d5/Vps33b/Vps41
GO:0005764	lysosome	37/915	416/18437	0.000450237569857578	0.00814179605492454	56780/500282/84431/298103/83477/306128/54241/498089/25236/29430/360904/89783/25055/81515/312656/24564/303554/619385/497878/24629/296851/29411/252916/29448/313806/117043/288109/64088/56782/60466/361600/364137/289046/309139/64060/25479/306991	Acpp/Arl8b/Asah1/Atp6v1g1/Bcl10/Cln5/Cltc/Dtx3l/Gpc3/Hap1/Idua/Laptm5/Lipa/Lyn/March8/Mpz/Nbr1/Ncoa4/Nsg2/Pdgfrb/Pon2/Ppt1/Rab38/Rab7a/Rnf19b/RragB/Sidt1/Snx16/Srgn/Stx7/Tm6sf1/Tmem165/Tmem9/Tpcn2/Vps33b/Vps35/Vps41
GO:0000323	lytic vacuole	37/915	417/18437	0.000471205106180309	0.00829066281414543	56780/500282/84431/298103/83477/306128/54241/498089/25236/29430/360904/89783/25055/81515/312656/24564/303554/619385/497878/24629/296851/29411/252916/29448/313806/117043/288109/64088/56782/60466/361600/364137/289046/309139/64060/25479/306991	Acpp/Arl8b/Asah1/Atp6v1g1/Bcl10/Cln5/Cltc/Dtx3l/Gpc3/Hap1/Idua/Laptm5/Lipa/Lyn/March8/Mpz/Nbr1/Ncoa4/Nsg2/Pdgfrb/Pon2/Ppt1/Rab38/Rab7a/Rnf19b/RragB/Sidt1/Snx16/Srgn/Stx7/Tm6sf1/Tmem165/Tmem9/Tpcn2/Vps33b/Vps35/Vps41
GO:0034399	nuclear periphery	16/915	127/18437	0.000552208066687896	0.00928385315331935	114489/294674/295649/117280/25626/298982/29150/81738/83624/309326/362489/316164/84486/252855/313304/314879	Dag1/Enc1/Fign/Hnrnpu/Krt8/Maea/Matr3/Nup98/Ppig/Ranbp6/Runx1t1/Satb1/Sf3b1/Sfpq/Stag2/Xpot
GO:0099091	postsynaptic specialization, intracellular component	8/915	39/18437	0.000556175534530652	0.00928385315331935	287537/311163/64845/81515/24413/56782/192117/303599	Abr/Ctnnd1/Gphn/Lyn/Nr3c1/Srgn/Syngap1/Tanc2
GO:0044295	axonal growth cone	8/915	41/18437	0.000791189306553095	0.0128766059641516	114514/316539/260321/306439/29216/60391/25012/171086	Clasp2/Epha4/Fkbp4/Gpm6a/Lrp2/Nrxn1/Snap25/Trak2
GO:0042734	presynaptic membrane	22/915	212/18437	0.000885414693862026	0.0135326770311526	365872/363058/29144/83800/54241/24316/316539/24948/83633/29707/24380/317322/306439/24410/24414/25743/56064/60391/84556/25012/65178/25558	Aph1a/Cadm1/Canx/Clta/Cltc/Drd1/Epha4/Fmr1/Gabbr2/Gabra5/Gad2/Gpc4/Gpm6a/Grin2b/Grm1/Kcnj6/Nptn/Nrxn1/Rims1/Snap25/Snap91/Stxbp1
GO:0030117	membrane coat	13/915	96/18437	0.000901035254963409	0.0135326770311526	367038/171126/302290/362162/689364/83800/54241/79128/312694/287275/501088/64060/306991	Ap1m2/Ap3m1/Ap3s1/Arfgap2/Chmp1b/Clta/Cltc/Dab2/Necap1/Sec24a/Tbc1d5/Vps33b/Vps41
GO:0048475	coated membrane	13/915	96/18437	0.000901035254963409	0.0135326770311526	367038/171126/302290/362162/689364/83800/54241/79128/312694/287275/501088/64060/306991	Ap1m2/Ap3m1/Ap3s1/Arfgap2/Chmp1b/Clta/Cltc/Dab2/Necap1/Sec24a/Tbc1d5/Vps33b/Vps41
GO:0060077	inhibitory synapse	6/915	24/18437	0.000915515300816556	0.0135326770311526	29138/24922/24380/64845/56064/84556	Bsn/Gabrb3/Gad2/Gphn/Nptn/Rims1
GO:0099522	region of cytosol	8/915	42/18437	0.000935438504457553	0.0135326770311526	83839/114489/117045/24948/29430/29546/29424/65153	Calb1/Dag1/Eif4e/Fmr1/Hap1/Homer1/Htt/Ncs1
GO:0044449	contractile fiber part	22/915	214/18437	0.00100249353744397	0.0141874628886092	24183/117028/24242/366624/114489/363083/25639/24410/29546/25626/315962/303554/29431/64204/304813/84416/316561/361256/305675/25566/89821/311098	Ak1/Bin1/Calm1/Cfl2/Dag1/Fbxl22/Fkbp1a/Grin2b/Homer1/Krt8/Ky/Nbr1/Pak1/Plec/Ppp1r12b/Smpx/Sphkap/Svil/Synpo2l/Tmod1/Trpc1/Xirp2
GO:0035770	ribonucleoprotein granule	22/915	216/18437	0.00113267343580898	0.0156887320576945	85265/287765/310461/117045/363854/24948/305256/362152/117282/117280/29424/307070/316101/363912/315170/117017/78975/81762/25537/85425/308971/192178	Ajuba/Ddx5/Dhx36/Eif4e/Elavl1/Fmr1/Grsf1/Hnrnpa3/Hnrnpk/Hnrnpu/Htt/Larp4b/Limd1/Piwil1/Poldip3/Polr2g/Prkaa2/Rock1/Rock2/Tdrd7/Tnrc6a/Tnrc6b
GO:0016363	nuclear matrix	13/915	99/18437	0.001204873264777	0.0163410936535381	294674/295649/117280/25626/298982/29150/83624/362489/316164/84486/252855/313304/314879	Enc1/Fign/Hnrnpu/Krt8/Maea/Matr3/Ppig/Runx1t1/Satb1/Sf3b1/Sfpq/Stag2/Xpot
GO:0060076	excitatory synapse	11/915	76/18437	0.00126208805311524	0.0164408897718189	81732/29138/25022/24410/29546/303926/25743/307206/25054/29748/65178	Actr3/Bsn/Fgfr2/Grin2b/Homer1/Igsf11/Kcnj6/Neto1/Ntrk2/Ppp3r1/Snap91
GO:0005635	nuclear envelope	37/915	440/18437	0.00126274114990928	0.0164408897718189	84396/306809/117028/300811/289144/65201/29167/315496/29244/59075/308939/25679/361807/287633/170910/60391/81738/315352/314824/29431/315760/317425/303754/309326/304271/29219/362401/290794/311854/117259/25232/25573/304766/58857/290280/361070/314879	Atp1b4/Bicd2/Bin1/Bnip2/Cacybp/Clip1/Dctn1/Dpy19l1/Gch1/Grk5/Ipo7/Itpr3/Lemd2/Lrrc59/Mtdh/Nrxn1/Nup98/Nxt2/Osbpl8/Pak1/Parp16/Phf8/Rab40b/Ranbp6/Rnf6/Snca/Tmem43/Tnks/Tor1b/Tra2b/Tyro3/Ube2i/Ubxn4/Vapa/Xpo4/Xpo7/Xpot
GO:0005911	cell-cell junction	39/915	476/18437	0.00152670761611554	0.0194879736880631	81732/25230/85265/65157/25293/24211/363058/691149/24251/303653/315795/290789/311163/89843/116693/114489/84488/314850/303926/24511/362317/25626/316101/81515/25480/170910/300955/60391/29431/498850/501083/498328/302495/315655/307724/24782/117559/501569/58857	Actr3/Add3/Ajuba/Amotl2/Aqp4/Atp1a1/Cadm1/Capza1/Cd53/Cdc42ep4/Cgnl1/Cldn23/Ctnnd1/Cxadr/Cyth3/Dag1/Fgf13/Frs2/Igsf11/Itgb1/Krit1/Krt8/Limd1/Lyn/Mip/Mtdh/Nck1/Nrxn1/Pak1/Pcdhga12/Pdcd6ip/Pkd2/Rap2c/Rdx/Rpgrip1l/Slc9a1/Sv2a/Tmem47/Vapa
GO:0098563	intrinsic component of synaptic vesicle membrane	10/915	67/18437	0.00163467356010001	0.020464855531252	29448/25549/613226/65033/362283/60562/60466/117559/24949/25624	Rab7a/Slc18a2/Slc6a17/Stx12/Stx16/Stx6/Stx7/Sv2a/Syn1/Vamp1
GO:0030136	clathrin-coated vesicle	13/915	104/18437	0.00189879492055075	0.023001086606159	261738/83800/54241/79128/29424/312694/117103/64634/85426/65178/501088/64060/306991	Clrn1/Clta/Cltc/Dab2/Htt/Necap1/Rab8a/Sh3bp4/Slc5a7/Snap91/Tbc1d5/Vps33b/Vps41
GO:0031091	platelet alpha granule	5/915	19/18437	0.00193318537741553	0.023001086606159	24484/25651/29219/25558/64060	Igfbp3/Selp/Snca/Stxbp1/Vps33b
GO:0071013	catalytic step 2 spliceosome	12/915	92/18437	0.00194325616488287	0.023001086606159	690585/287765/362152/64200/117282/117280/309651/291078/84486/171365/313620/689890	Alyref/Ddx5/Hnrnpa3/Hnrnpf/Hnrnpk/Hnrnpu/Ppil1/Prpf4b/Sf3b1/Snrpb/Srrm1/Srsf1
GO:0030285	integral component of synaptic vesicle membrane	8/915	47/18437	0.00200268386624103	0.023067305676693	25549/613226/65033/362283/60562/60466/117559/25624	Slc18a2/Slc6a17/Stx12/Stx16/Stx6/Stx7/Sv2a/Vamp1
GO:0001772	immunological synapse	7/915	37/18437	0.00201971800855837	0.023067305676693	83477/24251/498003/56064/501083/260323/60466	Bcl10/Cd53/Dusp3/Nptn/Pdcd6ip/Snx27/Stx7
GO:0044233	Mitochondria-associated ER Membrane	4/915	12/18437	0.00216527051930685	0.0243032949667028	113976/365601/29144/252916	Acsl4/Atg5/Canx/Rab38
GO:0005776	autophagosome	11/915	82/18437	0.00235749591978863	0.0260123702336	365601/29430/29424/58923/303554/619385/367242/29448/360956/501088/114590	Atg5/Hap1/Htt/Mefv/Nbr1/Ncoa4/Rab23/Rab7a/Tbc1d14/Tbc1d5/Ubqln1
GO:0061695	transferase complex, transferring phosphorus-containing groups	23/915	244/18437	0.00245723222484128	0.0264397855529837	29263/362844/362316/309361/303918/60663/361531/361632/170911/293144/301246/117017/685465/65248/78975/311591/297514/361836/682902/294018/501088/362479/362728	Acvr2a/Brd4/Cdk14/Chuk/Gtf2e1/Insrr/Paf1/Pik3c2a/Pik3ca/Pold3/Polr1c/Polr2g/Polr3g/Prkaa1/Prkaa2/Rprd1b/Setd5/Slc25a16/Taf12/Taf5/Tbc1d5/Tcea1/Twistnb
GO:0030016	myofibril	22/915	230/18437	0.00251884506308124	0.0264397855529837	24183/117028/24242/366624/114489/363083/25639/24410/29546/25626/315962/303554/29431/64204/304813/84416/316561/361256/305675/25566/89821/311098	Ak1/Bin1/Calm1/Cfl2/Dag1/Fbxl22/Fkbp1a/Grin2b/Homer1/Krt8/Ky/Nbr1/Pak1/Plec/Ppp1r12b/Smpx/Sphkap/Svil/Synpo2l/Tmod1/Trpc1/Xirp2
GO:0098589	membrane region	34/915	411/18437	0.00254155718791576	0.0264397855529837	25230/114104/24211/83477/306809/25402/29184/54245/89843/114489/24316/24334/24338/25643/293546/24511/29216/83469/81515/25263/84019/54320/24672/29411/24679/192107/306886/303311/85426/24782/25012/65033/156767/89821	Add3/Asah2/Atp1a1/Bcl10/Bicd2/Casp3/Cd36/Crk/Cxadr/Dag1/Drd1/Eno2/Ephb1/Gnai3/Gprc5b/Itgb1/Lrp2/Lrp4/Lyn/Mal/Nae1/Pdpn/Ppp2ca/Ppt1/Prkar2b/Prss8/Ripk1/Rtn4rl1/Slc5a7/Slc9a1/Snap25/Stx12/Tnfrsf1b/Trpc1
GO:0005769	early endosome	27/915	304/18437	0.00256768897209473	0.0264397855529837	365872/498089/316539/24338/29430/304286/84019/497878/25054/252916/295347/85426/64088/315478/260323/360725/65033/60562/60466/364137/171086/288666/64060/25479/306991/499508/305454	Aph1a/Dtx3l/Epha4/Ephb1/Hap1/Lmtk2/Nae1/Nsg2/Ntrk2/Rab38/Rap1a/Slc5a7/Snx16/Snx19/Snx27/Snx4/Stx12/Stx6/Stx7/Tmem165/Trak2/Vps29/Vps33b/Vps35/Vps41/Zfyve16/Zfyve28
GO:0045121	membrane raft	33/915	396/18437	0.00259930303439471	0.0264397855529837	25230/114104/24211/83477/25402/29184/54245/89843/114489/24316/24334/24338/25643/293546/24511/29216/83469/81515/25263/84019/54320/24672/29411/24679/192107/306886/303311/85426/24782/25012/65033/156767/89821	Add3/Asah2/Atp1a1/Bcl10/Casp3/Cd36/Crk/Cxadr/Dag1/Drd1/Eno2/Ephb1/Gnai3/Gprc5b/Itgb1/Lrp2/Lrp4/Lyn/Mal/Nae1/Pdpn/Ppp2ca/Ppt1/Prkar2b/Prss8/Ripk1/Rtn4rl1/Slc5a7/Slc9a1/Snap25/Stx12/Tnfrsf1b/Trpc1
GO:0098857	membrane microdomain	33/915	397/18437	0.00270446839713601	0.0270862911774698	25230/114104/24211/83477/25402/29184/54245/89843/114489/24316/24334/24338/25643/293546/24511/29216/83469/81515/25263/84019/54320/24672/29411/24679/192107/306886/303311/85426/24782/25012/65033/156767/89821	Add3/Asah2/Atp1a1/Bcl10/Casp3/Cd36/Crk/Cxadr/Dag1/Drd1/Eno2/Ephb1/Gnai3/Gprc5b/Itgb1/Lrp2/Lrp4/Lyn/Mal/Nae1/Pdpn/Ppp2ca/Ppt1/Prkar2b/Prss8/Ripk1/Rtn4rl1/Slc5a7/Slc9a1/Snap25/Stx12/Tnfrsf1b/Trpc1
GO:0030139	endocytic vesicle	18/915	176/18437	0.00293147539653327	0.0289150073203509	24770/303653/83800/54241/362683/29216/60391/367242/252916/29448/117103/295347/85426/65033/60562/60466/25558/501088	Ccl2/Cdc42ep4/Clta/Cltc/Heatr5b/Lrp2/Nrxn1/Rab23/Rab38/Rab7a/Rab8a/Rap1a/Slc5a7/Stx12/Stx6/Stx7/Stxbp1/Tbc1d5
GO:0031414	N-terminal protein acetyltransferase complex	4/915	13/18437	0.00300566012043391	0.0292042498269026	289482/310399/64472/288108	Naa11/Naa15/Naa35/Naa50
GO:0005874	microtubule	31/915	369/18437	0.00305362012692733	0.0292339220974955	303396/296380/83477/117028/24242/296580/289400/299809/114514/65201/261738/54241/301555/29167/84394/140734/84488/260321/24948/117280/309523/305012/362317/25152/29456/309168/679221/314859/58923/498328/307724	Appbp2/Arfgef2/Bcl10/Bin1/Calm1/Camsap1/Camsap2/Cct2/Clasp2/Clip1/Clrn1/Cltc/Cul3/Dctn1/Dcx/Dynll2/Fgf13/Fkbp4/Fmr1/Hnrnpu/Kif20b/Kif26b/Krit1/Map1a/Map1b/Map3k11/Mapre2/Mdm1/Mefv/Pkd2/Rpgrip1l
GO:0043292	contractile fiber	22/915	240/18437	0.00422084155485362	0.0398227224957929	24183/117028/24242/366624/114489/363083/25639/24410/29546/25626/315962/303554/29431/64204/304813/84416/316561/361256/305675/25566/89821/311098	Ak1/Bin1/Calm1/Cfl2/Dag1/Fbxl22/Fkbp1a/Grin2b/Homer1/Krt8/Ky/Nbr1/Pak1/Plec/Ppp1r12b/Smpx/Sphkap/Svil/Synpo2l/Tmod1/Trpc1/Xirp2
GO:0030175	filopodium	12/915	102/18437	0.00461303704094791	0.0429012444808156	56780/89843/114489/316539/24338/84488/24948/306439/24511/54320/315655/25012	Acpp/Cxadr/Dag1/Epha4/Ephb1/Fgf13/Fmr1/Gpm6a/Itgb1/Pdpn/Rdx/Snap25
GO:0000922	spindle pole	16/915	156/18437	0.00473729008795465	0.0434362795388518	313876/300811/24242/246295/301555/29167/117280/309523/305922/299730/24672/84014/25537/313304/290794/312965	Birc6/Bnip2/Calm1/Cep104/Cul3/Dctn1/Hnrnpu/Kif20b/Lats2/Nedd1/Ppp2ca/Ralbp1/Rock2/Stag2/Tnks/Ubxn2b
GO:0042383	sarcolemma	17/915	171/18437	0.00503191938638366	0.0454969377852189	287454/25293/24211/117028/116600/29184/54241/114489/24511/29713/25626/64204/29748/315655/308410/24782/59299	Alox12/Aqp4/Atp1a1/Bin1/Cacnb2/Cd36/Cltc/Dag1/Itgb1/Kcnj5/Krt8/Plec/Ppp3r1/Rdx/Rtn2/Slc9a1/Trdn
GO:1990752	microtubule end	6/915	33/18437	0.00515008622607488	0.0459274812763664	296580/289400/114514/65201/29167/679221	Camsap1/Camsap2/Clasp2/Clip1/Dctn1/Mapre2
GO:0030017	sarcomere	19/915	201/18437	0.00542690606070291	0.0475170604124494	24183/117028/24242/366624/363083/25639/24410/29546/25626/315962/303554/29431/304813/84416/316561/305675/25566/89821/311098	Ak1/Bin1/Calm1/Cfl2/Fbxl22/Fkbp1a/Grin2b/Homer1/Krt8/Ky/Nbr1/Pak1/Ppp1r12b/Smpx/Sphkap/Synpo2l/Tmod1/Trpc1/Xirp2
GO:0099738	cell cortex region	8/915	55/18437	0.00547431571571998	0.0475170604124494	29138/114514/83800/311163/29167/24334/498328/84556	Bsn/Clasp2/Clta/Ctnnd1/Dctn1/Eno2/Pkd2/Rims1
GO:0036464	cytoplasmic ribonucleoprotein granule	19/915	202/18437	0.00572066747964524	0.0490020332795928	85265/310461/117045/363854/24948/117282/117280/29424/307070/316101/363912/315170/117017/78975/81762/25537/85425/308971/192178	Ajuba/Dhx36/Eif4e/Elavl1/Fmr1/Hnrnpk/Hnrnpu/Htt/Larp4b/Limd1/Piwil1/Poldip3/Polr2g/Prkaa2/Rock1/Rock2/Tdrd7/Tnrc6a/Tnrc6b
GO:0005791	rough endoplasmic reticulum	14/915	132/18437	0.00593624288250525	0.0501882352793626	293551/29144/24770/79208/24948/94273/24564/25054/300901/29283/25596/29219/81784/246334	Arl6ip1/Canx/Ccl2/Epha5/Fmr1/Mgat2/Mpz/Ntrk2/Plod2/Rpl29/Rpn1/Snca/Ssr3/Tp63
GO:0015629	actin cytoskeleton	37/915	483/18437	0.00601445915013979	0.0501976013684744	81732/307178/306400/360854/83839/691149/493810/303653/366624/315795/94272/54245/310760/29167/685781/140734/85246/117282/288010/298982/25503/29431/501083/498328/116545/117255/315655/25012/29219/289257/361256/305675/294018/294810/25566/117538/311098	Actr3/Arhgap21/Arhgap35/Arpc5/Calb1/Capza1/Capza2/Cdc42ep4/Cfl2/Cgnl1/Clic5/Crk/Cttnbp2nl/Dctn1/Ddr2/Dynll2/Gas7/Hnrnpk/Lpp/Maea/Ocm2/Pak1/Pdcd6ip/Pkd2/Pou6f1/Ptpn12/Rdx/Snap25/Snca/Spta1/Svil/Synpo2l/Taf5/Tars/Tmod1/Wipf1/Xirp2
GO:0005770	late endosome	20/915	218/18437	0.00612815208013039	0.0504990760020872	56780/500282/361916/498486/29430/29424/116478/303554/497878/29448/295347/298091/64088/60466/364137/289046/288666/64060/25479/306991	Acpp/Arl8b/Chmp4c/Gnpnat1/Hap1/Htt/Kidins220/Nbr1/Nsg2/Rab7a/Rap1a/Slc31a2/Snx16/Stx7/Tmem165/Tmem9/Vps29/Vps33b/Vps35/Vps41
GO:0030479	actin cortical patch	4/915	16/18437	0.00679327748013666	0.0534380821033375	81732/691149/493810/117538	Actr3/Capza1/Capza2/Wipf1
GO:0043196	varicosity	4/915	16/18437	0.00679327748013666	0.0534380821033375	117028/363058/29456/156767	Bin1/Cadm1/Map1b/Tnfrsf1b
GO:0061645	endocytic patch	4/915	16/18437	0.00679327748013666	0.0534380821033375	81732/691149/493810/117538	Actr3/Capza1/Capza2/Wipf1
GO:0030315	T-tubule	9/915	69/18437	0.00686784926851062	0.0534380821033375	25293/24211/117028/116600/54241/29713/315655/308410/24782	Aqp4/Atp1a1/Bin1/Cacnb2/Cltc/Kcnj5/Rdx/Rtn2/Slc9a1
GO:0030135	coated vesicle	18/915	191/18437	0.00689523640043064	0.0534380821033375	362162/261738/83800/54241/79128/29424/360904/304290/312694/117103/89868/287275/64634/85426/65178/501088/64060/306991	Arfgap2/Clrn1/Clta/Cltc/Dab2/Htt/Idua/Kdelr2/Necap1/Rab8a/Sec16b/Sec24a/Sh3bp4/Slc5a7/Snap91/Tbc1d5/Vps33b/Vps41
GO:0098889	intrinsic component of presynaptic membrane	14/915	135/18437	0.00721617136430663	0.055267383037219	365872/363058/29144/24316/316539/83633/29707/317322/306439/24410/25743/56064/60391/25012	Aph1a/Cadm1/Canx/Drd1/Epha4/Gabbr2/Gabra5/Gpc4/Gpm6a/Grin2b/Kcnj6/Nptn/Nrxn1/Snap25
GO:0048787	presynaptic active zone membrane	7/915	47/18437	0.00803648778903268	0.0608343436123288	29144/306439/56064/60391/25012/65178/25558	Canx/Gpm6a/Nptn/Nrxn1/Snap25/Snap91/Stxbp1
GO:0099523	presynaptic cytosol	5/915	26/18437	0.00820268709605457	0.0613787275808222	83839/24948/29430/29424/65153	Calb1/Fmr1/Hap1/Htt/Ncs1
GO:0005905	clathrin-coated pit	8/915	59/18437	0.00838391121711811	0.0620218886629988	83800/54241/79128/29216/312694/64634/65178/501088	Clta/Cltc/Dab2/Lrp2/Necap1/Sh3bp4/Snap91/Tbc1d5
GO:0044448	cell cortex part	19/915	212/18437	0.00943704155867854	0.069028247805615	81732/29138/83839/691149/493810/114514/83800/311163/29167/24334/298982/25503/314824/498328/315655/84556/289257/25566/117538	Actr3/Bsn/Calb1/Capza1/Capza2/Clasp2/Clta/Ctnnd1/Dctn1/Eno2/Maea/Ocm2/Osbpl8/Pkd2/Rdx/Rims1/Spta1/Tmod1/Wipf1
GO:0010494	cytoplasmic stress granule	8/915	61/18437	0.0102121491262663	0.0738678786799929	310461/117045/363854/24948/117282/307070/78975/81762	Dhx36/Eif4e/Elavl1/Fmr1/Hnrnpk/Larp4b/Prkaa2/Rock1
GO:0045211	postsynaptic membrane	28/915	354/18437	0.0104003983599212	0.0744028498055904	361601/66013/309532/363058/29144/25102/59322/24316/316539/24948/83633/29707/24922/29694/64845/24410/24414/29546/24511/266711/65153/307206/56064/25054/192256/171093/306147/65178	Abhd17c/Arhgef9/Atad1/Cadm1/Canx/Chrna5/Cnksr2/Drd1/Epha4/Fmr1/Gabbr2/Gabra5/Gabrb3/Gabrr1/Gphn/Grin2b/Grm1/Homer1/Itgb1/Lzts1/Ncs1/Neto1/Nptn/Ntrk2/Pja2/Shank2/Slitrk1/Snap91
GO:0098533	ATPase dependent transmembrane transport complex	4/915	18/18437	0.0105554382411067	0.0746911988582658	155192/24211/84396/24782	Abcg8/Atp1a1/Atp1b4/Slc9a1
GO:0005819	spindle	26/915	324/18437	0.0111193492028953	0.0762572146073574	500282/313876/300811/24242/246295/114514/83800/54241/301555/29167/117280/500262/309523/305922/298982/679221/299730/24413/498328/24672/84014/25537/313304/302711/290794/312965	Arl8b/Birc6/Bnip2/Calm1/Cep104/Clasp2/Clta/Cltc/Cul3/Dctn1/Hnrnpu/Kbtbd8/Kif20b/Lats2/Maea/Mapre2/Nedd1/Nr3c1/Pkd2/Ppp2ca/Ralbp1/Rock2/Stag2/Tbl1x/Tnks/Ubxn2b
GO:0030863	cortical cytoskeleton	13/915	128/18437	0.0111246352634356	0.0762572146073574	81732/29138/83839/691149/493810/114514/298982/25503/315655/84556/289257/25566/117538	Actr3/Bsn/Calb1/Capza1/Capza2/Clasp2/Maea/Ocm2/Rdx/Rims1/Spta1/Tmod1/Wipf1
GO:0030056	hemidesmosome	3/915	10/18437	0.0112453035365688	0.0762572146073574	81732/24511/64204	Actr3/Itgb1/Plec
GO:0098850	extrinsic component of synaptic vesicle membrane	3/915	10/18437	0.0112453035365688	0.0762572146073574	117028/54241/24949	Bin1/Cltc/Syn1
GO:0016324	apical plasma membrane	27/915	343/18437	0.0124187185432173	0.0833462450683962	155192/362013/65157/309135/24211/685232/29184/94272/79128/685781/300027/29216/266711/25263/25480/170910/24629/54320/64204/65248/78975/315655/171093/85426/24782/114901/303924	Abcg8/Ahcyl1/Amotl2/Ano1/Atp1a1/Atp6v1a/Cd36/Clic5/Dab2/Ddr2/Gpihbp1/Lrp2/Lzts1/Mal/Mip/Mtdh/Pdgfrb/Pdpn/Plec/Prkaa1/Prkaa2/Rdx/Shank2/Slc5a7/Slc9a1/Sorbs2/Upk1b
GO:0030496	midbody	15/915	159/18437	0.0128002001594194	0.0845294282030022	500282/313876/294074/689364/361916/311163/25183/25643/117280/309523/684996/501083/117103/315655/314598	Arl8b/Birc6/Cep55/Chmp1b/Chmp4c/Ctnnd1/Gdi1/Gnai3/Hnrnpu/Kif20b/Mplkip/Pdcd6ip/Rab8a/Rdx/Wiz
GO:0044232	organelle membrane contact site	4/915	19/18437	0.0128547056714243	0.0845294282030022	113976/365601/29144/252916	Acsl4/Atg5/Canx/Rab38
GO:0055029	nuclear DNA-directed RNA polymerase complex	11/915	103/18437	0.0131749221704459	0.0857687433296028	303918/361531/301246/117017/685465/311591/297514/682902/294018/362479/362728	Gtf2e1/Paf1/Polr1c/Polr2g/Polr3g/Rprd1b/Setd5/Taf12/Taf5/Tcea1/Twistnb
GO:0045177	apical part of cell	33/915	443/18437	0.0134189558277066	0.0864924776617524	155192/56780/362013/65157/309135/24211/685232/29184/94272/79128/685781/300027/29546/364786/25679/29216/266711/25263/25480/170910/299730/24629/54320/64204/65248/78975/315655/171093/85426/24782/114901/303924/363445	Abcg8/Acpp/Ahcyl1/Amotl2/Ano1/Atp1a1/Atp6v1a/Cd36/Clic5/Dab2/Ddr2/Gpihbp1/Homer1/Itga8/Itpr3/Lrp2/Lzts1/Mal/Mip/Mtdh/Nedd1/Pdgfrb/Pdpn/Plec/Prkaa1/Prkaa2/Rdx/Shank2/Slc5a7/Slc9a1/Sorbs2/Upk1b/Usp9x
GO:0120111	neuron projection cytoplasm	10/915	90/18437	0.0136249913360264	0.0869595035269919	171126/302290/500282/29138/29144/24948/29430/117280/29424/171086	Ap3m1/Ap3s1/Arl8b/Bsn/Canx/Fmr1/Hap1/Hnrnpu/Htt/Trak2
GO:0000428	DNA-directed RNA polymerase complex	11/915	104/18437	0.0140950613412298	0.0885574293489927	303918/361531/301246/117017/685465/311591/297514/682902/294018/362479/362728	Gtf2e1/Paf1/Polr1c/Polr2g/Polr3g/Rprd1b/Setd5/Taf12/Taf5/Tcea1/Twistnb
GO:0031225	anchored component of membrane	13/915	132/18437	0.0141474234290249	0.0885574293489927	25586/24380/25236/317322/300027/314180/50692/192107/29448/303311/25012/24949/295322	Alpl/Gad2/Gpc3/Gpc4/Gpihbp1/Mdga2/Plaur/Prss8/Rab7a/Rtn4rl1/Snap25/Syn1/Vtcn1
GO:0035631	CD40 receptor complex	3/915	11/18437	0.014898969862042	0.0923736131446607	309361/288753/362788	Chuk/Diablo/Traf3
GO:0030018	Z disc	13/915	134/18437	0.0158769092675612	0.0967047050466799	117028/366624/363083/25639/24410/29546/25626/315962/29431/304813/316561/305675/311098	Bin1/Cfl2/Fbxl22/Fkbp1a/Grin2b/Homer1/Krt8/Ky/Pak1/Ppp1r12b/Sphkap/Synpo2l/Xirp2
GO:0030055	cell-substrate junction	16/915	178/18437	0.0158946289400841	0.0967047050466799	81732/85265/114514/114489/24511/316101/288010/679221/29431/64204/315655/84416/114901/500040/301509/311098	Actr3/Ajuba/Clasp2/Dag1/Itgb1/Limd1/Lpp/Mapre2/Pak1/Plec/Rdx/Smpx/Sorbs2/Tes/Tns1/Xirp2
GO:0030880	RNA polymerase complex	11/915	106/18437	0.0160798428491134	0.0969257193960444	303918/361531/301246/117017/685465/311591/297514/682902/294018/362479/362728	Gtf2e1/Paf1/Polr1c/Polr2g/Polr3g/Rprd1b/Setd5/Taf12/Taf5/Tcea1/Twistnb
GO:0043198	dendritic shaft	8/915	67/18437	0.0174683313365797	0.102699448242368	56725/24316/316539/29546/266711/25152/24679/192117	Cript/Drd1/Epha4/Homer1/Lzts1/Map1a/Prkar2b/Syngap1
GO:0005938	cell cortex	26/915	337/18437	0.0176072642453816	0.102699448242368	81732/25230/66013/29138/362461/83839/691149/493810/114514/94272/83800/311163/29167/24334/25022/117282/298982/25503/314824/498328/315655/84556/29219/289257/25566/117538	Actr3/Add3/Arhgef9/Bsn/C2cd5/Calb1/Capza1/Capza2/Clasp2/Clic5/Clta/Ctnnd1/Dctn1/Eno2/Fgfr2/Hnrnpk/Maea/Ocm2/Osbpl8/Pkd2/Rdx/Rims1/Snca/Spta1/Tmod1/Wipf1
GO:0099056	integral component of presynaptic membrane	12/915	122/18437	0.018131756003366	0.102699448242368	365872/363058/29144/24316/316539/83633/29707/306439/24410/25743/56064/60391	Aph1a/Cadm1/Canx/Drd1/Epha4/Gabbr2/Gabra5/Gpm6a/Grin2b/Kcnj6/Nptn/Nrxn1
GO:0001726	ruffle	15/915	166/18437	0.0183382259033401	0.102699448242368	81732/367786/362461/114514/65201/116693/85246/24511/58923/29431/54320/361659/315655/81762/117538	Actr3/Bmx/C2cd5/Clasp2/Clip1/Cyth3/Gas7/Itgb1/Mefv/Pak1/Pdpn/Plekha1/Rdx/Rock1/Wipf1
GO:0030027	lamellipodium	16/915	181/18437	0.0183433805585183	0.102699448242368	81732/85265/360854/261738/311163/114489/24511/58923/29431/54320/170911/498328/315655/81762/25012/114901	Actr3/Ajuba/Arpc5/Clrn1/Ctnnd1/Dag1/Itgb1/Mefv/Pak1/Pdpn/Pik3ca/Pkd2/Rdx/Rock1/Snap25/Sorbs2
GO:0030132	clathrin coat of coated pit	4/915	21/18437	0.0183523288712339	0.102699448242368	83800/54241/79128/501088	Clta/Cltc/Dab2/Tbc1d5
GO:1902710	GABA receptor complex	4/915	21/18437	0.0183523288712339	0.102699448242368	83633/29707/24922/29694	Gabbr2/Gabra5/Gabrb3/Gabrr1
GO:0035861	site of double-strand break	7/915	55/18437	0.0184575045228219	0.102699448242368	81732/360854/498411/85482/94196/312398/293967	Actr3/Arpc5/Hus1/Nbn/Rnf138/Smarcad1/Smc5
GO:1904115	axon cytoplasm	7/915	55/18437	0.0184575045228219	0.102699448242368	171126/302290/500282/29138/24948/29430/171086	Ap3m1/Ap3s1/Arl8b/Bsn/Fmr1/Hap1/Trak2
GO:0005912	adherens junction	24/915	307/18437	0.0190466535203811	0.102995389566636	81732/85265/303653/114514/311163/89843/116693/114489/79208/314850/24511/316101/288010/81515/679221/29431/64204/315655/84416/114901/500040/287129/301509/311098	Actr3/Ajuba/Cdc42ep4/Clasp2/Ctnnd1/Cxadr/Cyth3/Dag1/Epha5/Frs2/Itgb1/Limd1/Lpp/Lyn/Mapre2/Pak1/Plec/Rdx/Smpx/Sorbs2/Tes/Tmem204/Tns1/Xirp2
GO:0030123	AP-3 adaptor complex	3/915	12/18437	0.0191435363096204	0.102995389566636	302290/64060/306991	Ap3s1/Vps33b/Vps41
GO:0030897	HOPS complex	3/915	12/18437	0.0191435363096204	0.102995389566636	306548/64060/306991	Hook3/Vps33b/Vps41
GO:0098992	neuronal dense core vesicle	3/915	12/18437	0.0191435363096204	0.102995389566636	29190/25549/64440	Pdyn/Slc18a2/Syt4
GO:0000407	phagophore assembly site	5/915	32/18437	0.0196710105837306	0.10496580237712	365601/303554/29448/65033/303206	Atg5/Nbr1/Rab7a/Stx12/Ulk2
GO:0030119	AP-type membrane coat adaptor complex	6/915	44/18437	0.0207303319644418	0.109719074055704	367038/171126/302290/501088/64060/306991	Ap1m2/Ap3m1/Ap3s1/Tbc1d5/Vps33b/Vps41
GO:0099092	postsynaptic density, intracellular component	5/915	33/18437	0.0222640327904548	0.116886172149888	287537/311163/24413/192117/303599	Abr/Ctnnd1/Nr3c1/Syngap1/Tanc2
GO:0005924	cell-substrate adherens junction	15/915	171/18437	0.0232975874790089	0.121333835590678	85265/114514/114489/24511/316101/288010/679221/29431/64204/315655/84416/114901/500040/301509/311098	Ajuba/Clasp2/Dag1/Itgb1/Limd1/Lpp/Mapre2/Pak1/Plec/Rdx/Smpx/Sorbs2/Tes/Tns1/Xirp2
GO:0032437	cuticular plate	3/915	13/18437	0.0239848991663764	0.122946215411898	83839/25503/289257	Calb1/Ocm2/Spta1
GO:0098833	presynaptic endocytic zone	3/915	13/18437	0.0239848991663764	0.122946215411898	83800/54241/65178	Clta/Cltc/Snap91
GO:0031252	cell leading edge	30/915	414/18437	0.024833637378572	0.126302327605081	81732/85265/360854/367786/362461/114514/65201/261738/311163/116693/114489/29167/29707/85246/364786/24511/362051/58923/29431/54320/170911/498328/361659/363239/315655/84409/81762/25012/114901/117538	Actr3/Ajuba/Arpc5/Bmx/C2cd5/Clasp2/Clip1/Clrn1/Ctnnd1/Cyth3/Dag1/Dctn1/Gabra5/Gas7/Itga8/Itgb1/Lmo4/Mefv/Pak1/Pdpn/Pik3ca/Pkd2/Plekha1/Raph1/Rdx/Robo2/Rock1/Snap25/Sorbs2/Wipf1
GO:0031201	SNARE complex	6/915	46/18437	0.0253194670097734	0.127774984677229	25012/360725/65033/362283/60562/60466	Snap25/Snx4/Stx12/Stx16/Stx6/Stx7
GO:0031902	late endosome membrane	9/915	87/18437	0.0284071855666612	0.142254444645357	500282/361916/497878/29448/64088/60466/364137/64060/306991	Arl8b/Chmp4c/Nsg2/Rab7a/Snx16/Stx7/Tmem165/Vps33b/Vps41
GO:0035371	microtubule plus-end	4/915	24/18437	0.0289853242157324	0.144019243769571	114514/65201/29167/679221	Clasp2/Clip1/Dctn1/Mapre2
GO:0070161	anchoring junction	24/915	320/18437	0.02939060309864	0.144019243769571	81732/85265/303653/114514/311163/89843/116693/114489/79208/314850/24511/316101/288010/81515/679221/29431/64204/315655/84416/114901/500040/287129/301509/311098	Actr3/Ajuba/Cdc42ep4/Clasp2/Ctnnd1/Cxadr/Cyth3/Dag1/Epha5/Frs2/Itgb1/Limd1/Lpp/Lyn/Mapre2/Pak1/Plec/Rdx/Smpx/Sorbs2/Tes/Tmem204/Tns1/Xirp2
GO:0070938	contractile ring	3/915	14/18437	0.0294232863615252	0.144019243769571	114489/309523/298982	Dag1/Kif20b/Maea
GO:0031674	I band	13/915	146/18437	0.0298197509858087	0.144870581281802	117028/366624/363083/25639/24410/29546/25626/315962/29431/304813/316561/305675/311098	Bin1/Cfl2/Fbxl22/Fkbp1a/Grin2b/Homer1/Krt8/Ky/Pak1/Ppp1r12b/Sphkap/Synpo2l/Xirp2
GO:0098562	cytoplasmic side of membrane	17/915	208/18437	0.0302727402741368	0.145068366666724	309361/116693/288753/25639/79209/25643/50664/64845/81515/94273/498328/246116/246781/29283/25012/289257/362788	Chuk/Cyth3/Diablo/Fkbp1a/Frk/Gnai3/Gnao1/Gphn/Lyn/Mgat2/Pkd2/Ptpn4/Ptpn7/Rpl29/Snap25/Spta1/Traf3
GO:0016605	PML body	9/915	88/18437	0.0303061411162435	0.145068366666724	365895/85482/116665/304271/316164/293967/690244/114521/25573	Hipk1/Nbn/Rere/Rnf6/Satb1/Smc5/Sumo2/Tdg/Ube2i
GO:0031312	extrinsic component of organelle membrane	7/915	61/18437	0.0308077805557327	0.146393176217387	117028/54241/25639/29448/65178/64088/24949	Bin1/Cltc/Fkbp1a/Rab7a/Snap91/Snx16/Syn1
GO:0030662	coated vesicle membrane	9/915	89/18437	0.0322918531341462	0.152333307176299	362162/83800/54241/79128/304290/312694/89868/287275/501088	Arfgap2/Clta/Cltc/Dab2/Kdelr2/Necap1/Sec16b/Sec24a/Tbc1d5
GO:0030125	clathrin vesicle coat	4/915	25/18437	0.0331916897144861	0.155281608621688	83800/54241/312694/501088	Clta/Cltc/Necap1/Tbc1d5
GO:0098686	hippocampal mossy fiber to CA3 synapse	6/915	49/18437	0.0333938943272446	0.155281608621688	29138/83839/311163/24948/24410/171093	Bsn/Calb1/Ctnnd1/Fmr1/Grin2b/Shank2
GO:0019898	extrinsic component of membrane	23/915	309/18437	0.0349328657531409	0.15701049783339	117028/29138/54241/59322/311163/116693/25639/24948/79209/25643/50664/64845/81515/25263/361632/170911/192107/29448/29283/25012/65178/64088/24949	Bin1/Bsn/Cltc/Cnksr2/Ctnnd1/Cyth3/Fkbp1a/Fmr1/Frk/Gnai3/Gnao1/Gphn/Lyn/Mal/Pik3c2a/Pik3ca/Prss8/Rab7a/Rpl29/Snap25/Snap91/Snx16/Syn1
GO:0005925	focal adhesion	14/915	165/18437	0.0354367689768786	0.15701049783339	85265/114514/114489/24511/316101/288010/679221/29431/64204/315655/114901/500040/301509/311098	Ajuba/Clasp2/Dag1/Itgb1/Limd1/Lpp/Mapre2/Pak1/Plec/Rdx/Sorbs2/Tes/Tns1/Xirp2
GO:0000346	transcription export complex	3/915	15/18437	0.0354539833817332	0.15701049783339	690585/315170/313308	Alyref/Poldip3/Thoc2
GO:0034045	phagophore assembly site membrane	3/915	15/18437	0.0354539833817332	0.15701049783339	365601/29448/303206	Atg5/Rab7a/Ulk2
GO:0071004	U2-type prespliceosome	3/915	15/18437	0.0354539833817332	0.15701049783339	360602/84486/171365	Luc7l3/Sf3b1/Snrpb
GO:0071010	prespliceosome	3/915	15/18437	0.0354539833817332	0.15701049783339	360602/84486/171365	Luc7l3/Sf3b1/Snrpb
GO:0090533	cation-transporting ATPase complex	3/915	15/18437	0.0354539833817332	0.15701049783339	24211/84396/24782	Atp1a1/Atp1b4/Slc9a1
GO:0030140	trans-Golgi network transport vesicle	4/915	26/18437	0.0377351447360191	0.165983643399652	261738/83800/54241/117103	Clrn1/Clta/Cltc/Rab8a
GO:0030665	clathrin-coated vesicle membrane	5/915	38/18437	0.0384965272111115	0.167213989096026	83800/54241/79128/312694/501088	Clta/Cltc/Dab2/Necap1/Tbc1d5
GO:0042470	melanosome	9/915	92/18437	0.0387854260422427	0.167213989096026	29144/54241/24511/81707/501083/252916/29448/25596/56011	Canx/Cltc/Itgb1/Mmp14/Pdcd6ip/Rab38/Rab7a/Rpn1/Ywhab
GO:0048770	pigment granule	9/915	92/18437	0.0387854260422427	0.167213989096026	29144/54241/24511/81707/501083/252916/29448/25596/56011	Canx/Cltc/Itgb1/Mmp14/Pdcd6ip/Rab38/Rab7a/Rpn1/Ywhab
GO:1902495	transmembrane transporter complex	23/915	314/18437	0.0407247923569693	0.174419998844652	155192/24211/84396/116600/24242/25102/94272/25639/29707/24922/29694/24410/64358/29713/294065/498328/78956/295678/171093/24782/25012/59299/89821	Abcg8/Atp1a1/Atp1b4/Cacnb2/Calm1/Chrna5/Clic5/Fkbp1a/Gabra5/Gabrb3/Gabrr1/Grin2b/Kcna6/Kcnj5/Kcnv2/Pkd2/Scn9a/Sestd1/Shank2/Slc9a1/Snap25/Trdn/Trpc1
GO:0019005	SCF ubiquitin ligase complex	7/915	65/18437	0.0415670771198499	0.175552968434628	289144/301555/64624/363083/361907/310363/294790	Cacybp/Cul3/Cul5/Fbxl22/Fbxl7/Fbxo4/Skp2
GO:0005847	mRNA cleavage and polyadenylation specificity factor complex	3/915	16/18437	0.0420679924359478	0.175552968434628	299256/683927/309338	Cpsf2/Cstf2/Cstf2t
GO:0033391	chromatoid body	3/915	16/18437	0.0420679924359478	0.175552968434628	117045/363912/85425	Eif4e/Piwil1/Tdrd7
GO:0071437	invadopodium	3/915	16/18437	0.0420679924359478	0.175552968434628	24511/29431/54320	Itgb1/Pak1/Pdpn
GO:0031045	dense core granule	4/915	27/18437	0.0426170844903662	0.176711605116104	65153/29190/25549/64440	Ncs1/Pdyn/Slc18a2/Syt4
GO:0045335	phagocytic vesicle	9/915	94/18437	0.0435760460842537	0.179544341777526	303653/367242/252916/29448/117103/295347/65033/60562/25558	Cdc42ep4/Rab23/Rab38/Rab7a/Rab8a/Rap1a/Stx12/Stx6/Stxbp1
GO:0016591	RNA polymerase II, holoenzyme	8/915	80/18437	0.0445676759030884	0.18247520133906	303918/361531/117017/311591/297514/682902/294018/362479	Gtf2e1/Paf1/Polr2g/Rprd1b/Setd5/Taf12/Taf5/Tcea1
GO:0030864	cortical actin cytoskeleton	9/915	95/18437	0.0461137563318596	0.187625346075254	81732/83839/691149/493810/298982/25503/315655/289257/117538	Actr3/Calb1/Capza1/Capza2/Maea/Ocm2/Rdx/Spta1/Wipf1
GO:0005814	centriole	11/915	125/18437	0.0465309765894774	0.188146992296583	300811/246295/294074/29167/29430/29424/314859/299730/117103/81762/367714	Bnip2/Cep104/Cep55/Dctn1/Hap1/Htt/Mdm1/Nedd1/Rab8a/Rock1/Rp2
GO:0005802	trans-Golgi network	16/915	204/18437	0.0477090288515608	0.191056485256289	362162/296380/170699/313876/29138/114514/689997/311919/310669/497878/252916/364981/25012/362283/60562/364137	Arfgap2/Arfgef2/Atp2c1/Birc6/Bsn/Clasp2/Fam91a1/Golga1/Golph3l/Nsg2/Rab38/Scoc/Snap25/Stx16/Stx6/Tmem165
GO:0099059	integral component of presynaptic active zone membrane	4/915	28/18437	0.0478374917001154	0.191056485256289	29144/306439/56064/60391	Canx/Gpm6a/Nptn/Nrxn1
GO:0055037	recycling endosome	13/915	157/18437	0.0489680560245794	0.191995305689282	361601/65157/296380/24511/304286/25046/117103/302495/298091/65033/60466/360956/64060	Abhd17c/Amotl2/Arfgef2/Itgb1/Lmtk2/Pigr/Rab8a/Rap2c/Slc31a2/Stx12/Stx7/Tbc1d14/Vps33b
GO:0098858	actin-based cell projection	17/915	221/18437	0.0491326499815188	0.191995305689282	56780/685232/83839/94272/261738/89843/114489/316539/24338/84488/24948/306439/24511/25503/54320/315655/25012	Acpp/Atp6v1a/Calb1/Clic5/Clrn1/Cxadr/Dag1/Epha4/Ephb1/Fgf13/Fmr1/Gpm6a/Itgb1/Ocm2/Pdpn/Rdx/Snap25
GO:0005775	vacuolar lumen	3/915	17/18437	0.0492526301261767	0.191995305689282	306128/497878/24629	Cln5/Nsg2/Pdgfrb
GO:0035102	PRC1 complex	3/915	17/18437	0.0492526301261767	0.191995305689282	362962/305624/309457	Cbx7/Pcgf3/Pcgf6
GO:0099240	intrinsic component of synaptic membrane	19/915	254/18437	0.0495471756617501	0.191995305689282	365872/363058/29144/24316/316539/83633/29707/24922/317322/306439/24410/24414/24511/25743/307206/56064/60391/306147/25012	Aph1a/Cadm1/Canx/Drd1/Epha4/Gabbr2/Gabra5/Gabrb3/Gpc4/Gpm6a/Grin2b/Grm1/Itgb1/Kcnj6/Neto1/Nptn/Nrxn1/Slitrk1/Snap25
GO:1990351	transporter complex	23/915	321/18437	0.0499818946123668	0.192321616662696	155192/24211/84396/116600/24242/25102/94272/25639/29707/24922/29694/24410/64358/29713/294065/498328/78956/295678/171093/24782/25012/59299/89821	Abcg8/Atp1a1/Atp1b4/Cacnb2/Calm1/Chrna5/Clic5/Fkbp1a/Gabra5/Gabrb3/Gabrr1/Grin2b/Kcna6/Kcnj5/Kcnv2/Pkd2/Scn9a/Sestd1/Shank2/Slc9a1/Snap25/Trdn/Trpc1
GO:0030120	vesicle coat	6/915	54/18437	0.0502222347659883	0.192321616662696	362162/83800/54241/312694/287275/501088	Arfgap2/Clta/Cltc/Necap1/Sec24a/Tbc1d5
GO:0031248	protein acetyltransferase complex	9/915	97/18437	0.0514796497048411	0.194844488127044	363519/303470/289482/310399/64472/288108/26295/682902/294018	Hcfc1/Kat7/Naa11/Naa15/Naa35/Naa50/Ogt/Taf12/Taf5
GO:1902493	acetyltransferase complex	9/915	97/18437	0.0514796497048411	0.194844488127044	363519/303470/289482/310399/64472/288108/26295/682902/294018	Hcfc1/Kat7/Naa11/Naa15/Naa35/Naa50/Ogt/Taf12/Taf5
GO:0090734	site of DNA damage	7/915	69/18437	0.0545069756923959	0.20511006459971	81732/360854/498411/85482/94196/312398/293967	Actr3/Arpc5/Hus1/Nbn/Rnf138/Smarcad1/Smc5
GO:0016234	inclusion body	8/915	84/18437	0.0565835817731528	0.210524301907257	297504/29430/29424/85482/81738/29219/299827/114590	Edem1/Hap1/Htt/Nbn/Nup98/Snca/Tbk1/Ubqln1
GO:0005849	mRNA cleavage factor complex	3/915	18/18437	0.0569920685031907	0.210524301907257	299256/683927/309338	Cpsf2/Cstf2/Cstf2t
GO:0045277	respiratory chain complex IV	3/915	18/18437	0.0569920685031907	0.210524301907257	360229/681024/293448	Cox8c/Ndufa4/Uqcrc2
GO:0031594	neuromuscular junction	9/915	99/18437	0.0572393263250145	0.210524301907257	89843/316539/24511/83469/24924/85426/117559/287110/25624	Cxadr/Epha4/Itgb1/Lrp4/Ptn/Slc5a7/Sv2a/Tbc1d24/Vamp1
GO:0032580	Golgi cisterna membrane	6/915	56/18437	0.0581787333550424	0.212777277607486	310526/310669/171050/497878/363040/246232	Golim4/Golph3l/Mob4/Nsg2/St3gal4/Uxs1
GO:0045334	clathrin-coated endocytic vesicle	4/915	30/18437	0.0592869998038495	0.215593679149132	83800/54241/85426/501088	Clta/Cltc/Slc5a7/Tbc1d5
GO:0098862	cluster of actin-based cell projections	15/915	194/18437	0.0596111555251056	0.215593679149132	81732/25230/83839/691149/493810/29184/94272/261738/25679/29216/25503/289233/64204/315655/171093	Actr3/Add3/Calb1/Capza1/Capza2/Cd36/Clic5/Clrn1/Itpr3/Lrp2/Ocm2/Pex19/Plec/Rdx/Shank2
GO:0031300	intrinsic component of organelle membrane	18/915	245/18437	0.0629780378501298	0.226276523465748	361807/85249/29448/25549/300083/245959/501103/613226/65033/362283/60562/60466/117559/24949/64440/362401/25624/302808	Lemd2/Pex11a/Rab7a/Slc18a2/Slc25a17/Slc25a3/Slc35b2/Slc6a17/Stx12/Stx16/Stx6/Stx7/Sv2a/Syn1/Syt4/Tmem43/Vamp1/Zdhhc9
GO:0009898	cytoplasmic side of plasma membrane	13/915	164/18437	0.0648256294657297	0.226276523465748	309361/116693/288753/79209/25643/50664/64845/81515/246116/246781/25012/289257/362788	Chuk/Cyth3/Diablo/Frk/Gnai3/Gnao1/Gphn/Lyn/Ptpn4/Ptpn7/Snap25/Spta1/Traf3
GO:0016010	dystrophin-associated glycoprotein complex	3/915	19/18437	0.0652678240341468	0.226276523465748	114489/25626/299940	Dag1/Krt8/Sntb1
GO:0030669	clathrin-coated endocytic vesicle membrane	3/915	19/18437	0.0652678240341468	0.226276523465748	83800/54241/501088	Clta/Cltc/Tbc1d5
GO:0031616	spindle pole centrosome	3/915	19/18437	0.0652678240341468	0.226276523465748	300811/25537/312965	Bnip2/Rock2/Ubxn2b
GO:0090665	glycoprotein complex	3/915	19/18437	0.0652678240341468	0.226276523465748	114489/25626/299940	Dag1/Krt8/Sntb1
GO:1902711	GABA-A receptor complex	3/915	19/18437	0.0652678240341468	0.226276523465748	29707/24922/29694	Gabra5/Gabrb3/Gabrr1
GO:0097386	glial cell projection	4/915	31/18437	0.0655096516379726	0.226276523465748	25293/24948/24511/64440	Aqp4/Fmr1/Itgb1/Syt4
GO:0005657	replication fork	7/915	72/18437	0.0656931842319915	0.226276523465748	292058/85482/293144/89809/312398/81816/305827	Gins2/Nbn/Pold3/Rfc1/Smarcad1/Ube2b/Wdhd1
GO:0001650	fibrillar center	11/915	133/18437	0.066825177075054	0.228139099236602	303132/619566/56725/79128/50560/25055/170910/306873/65190/304741/25573	Aff4/Cdca7l/Cript/Dab2/Ip6k1/Lipa/Mtdh/Rreb1/Rsad2/Tfcp2l1/Ube2i
GO:0044452	nucleolar part	14/915	181/18437	0.0669348202061307	0.228139099236602	303132/619566/56725/79128/50560/25055/170910/301246/306873/65190/304741/362728/25573/307075	Aff4/Cdca7l/Cript/Dab2/Ip6k1/Lipa/Mtdh/Polr1c/Rreb1/Rsad2/Tfcp2l1/Twistnb/Ube2i/Wdr37
GO:0008287	protein serine/threonine phosphatase complex	5/915	45/18437	0.0708786553779495	0.24032294089086	300955/24672/60660/29748/140943	Nck1/Ppp2ca/Ppp2r2b/Ppp3r1/Ppp4r1
GO:0035145	exon-exon junction complex	3/915	20/18437	0.0740591986809868	0.249805898141567	690585/689890/313449	Alyref/Srsf1/Upf3b
GO:0005923	bicellular tight junction	10/915	120/18437	0.0750197340783096	0.25130787741208	65157/315795/290789/311163/89843/116693/170910/501083/302495/58857	Amotl2/Cgnl1/Cldn23/Ctnnd1/Cxadr/Cyth3/Mtdh/Pdcd6ip/Rap2c/Vapa
GO:0009295	nucleoid	5/915	46/18437	0.0764346539594344	0.25130787741208	305256/291671/287633/361836/83474	Grsf1/Hspa9/Lrrc59/Slc25a16/Tfam
GO:0015030	Cajal body	5/915	46/18437	0.0764346539594344	0.25130787741208	305035/24948/315666/286917/287768	Angel2/Fmr1/Npat/Phax/Smndc1
GO:0042645	mitochondrial nucleoid	5/915	46/18437	0.0764346539594344	0.25130787741208	305256/291671/287633/361836/83474	Grsf1/Hspa9/Lrrc59/Slc25a16/Tfam
GO:1903293	phosphatase complex	5/915	46/18437	0.0764346539594344	0.25130787741208	300955/24672/60660/29748/140943	Nck1/Ppp2ca/Ppp2r2b/Ppp3r1/Ppp4r1
GO:0098802	plasma membrane receptor complex	14/915	185/18437	0.0770418939260291	0.251867324906641	29263/25102/309361/288753/83633/24410/24414/25205/60663/364786/24511/81515/171093/362788	Acvr2a/Chrna5/Chuk/Diablo/Gabbr2/Grin2b/Grm1/Il6st/Insrr/Itga8/Itgb1/Lyn/Shank2/Traf3
GO:0099699	integral component of synaptic membrane	17/915	235/18437	0.077385970922862	0.251867324906641	365872/363058/29144/24316/316539/83633/29707/24922/306439/24410/24414/24511/25743/307206/56064/60391/306147	Aph1a/Cadm1/Canx/Drd1/Epha4/Gabbr2/Gabra5/Gabrb3/Gpm6a/Grin2b/Grm1/Itgb1/Kcnj6/Neto1/Nptn/Nrxn1/Slitrk1
GO:0031985	Golgi cisterna	8/915	90/18437	0.0781404852356633	0.251867324906641	56780/310526/310669/171050/497878/363040/362283/246232	Acpp/Golim4/Golph3l/Mob4/Nsg2/St3gal4/Stx16/Uxs1
GO:0005795	Golgi stack	10/915	121/18437	0.078340107919586	0.251867324906641	56780/310526/310669/89842/94273/171050/497878/363040/362283/246232	Acpp/Golim4/Golph3l/Mbtps1/Mgat2/Mob4/Nsg2/St3gal4/Stx16/Uxs1
GO:0098688	parallel fiber to Purkinje cell synapse	4/915	33/18437	0.0789261663301918	0.251867324906641	24410/25743/29748/65178	Grin2b/Kcnj6/Ppp3r1/Snap91
GO:0098945	intrinsic component of presynaptic active zone membrane	4/915	33/18437	0.0789261663301918	0.251867324906641	29144/306439/56064/60391	Canx/Gpm6a/Nptn/Nrxn1
GO:0000151	ubiquitin ligase complex	20/915	288/18437	0.082064605034537	0.254960804518233	368062/171415/289144/362962/301555/64624/360928/294674/363083/361907/310363/500262/298982/312849/305624/309457/313806/294790/303614/81816	Ankib1/Atg3/Cacybp/Cbx7/Cul3/Cul5/Dcun1d4/Enc1/Fbxl22/Fbxl7/Fbxo4/Kbtbd8/Maea/Med21/Pcgf3/Pcgf6/Rnf19b/Skp2/Smurf2/Ube2b
GO:0016327	apicolateral plasma membrane	3/915	21/18437	0.0833436769826123	0.254960804518233	89843/25626/312563	Cxadr/Krt8/Prickle2
GO:0070971	endoplasmic reticulum exit site	3/915	21/18437	0.0833436769826123	0.254960804518233	501083/89868/360709	Pdcd6ip/Sec16b/Tfg
GO:0098831	presynaptic active zone cytoplasmic component	3/915	21/18437	0.0833436769826123	0.254960804518233	29138/311163/84556	Bsn/Ctnnd1/Rims1
GO:0005845	mRNA cap binding complex	2/915	10/18437	0.0849869348394109	0.254960804518233	117045/24948	Eif4e/Fmr1
GO:0005885	Arp2/3 protein complex	2/915	10/18437	0.0849869348394109	0.254960804518233	81732/360854	Actr3/Arpc5
GO:0012510	trans-Golgi network transport vesicle membrane	2/915	10/18437	0.0849869348394109	0.254960804518233	83800/54241	Clta/Cltc
GO:0030877	beta-catenin destruction complex	2/915	10/18437	0.0849869348394109	0.254960804518233	289144/503000	Cacybp/Ctnnbip1
GO:0033162	melanosome membrane	2/915	10/18437	0.0849869348394109	0.254960804518233	252916/29448	Rab38/Rab7a
GO:0045009	chitosome	2/915	10/18437	0.0849869348394109	0.254960804518233	252916/29448	Rab38/Rab7a
GO:0071203	WASH complex	2/915	10/18437	0.0849869348394109	0.254960804518233	691149/260323	Capza1/Snx27
GO:0090741	pigment granule membrane	2/915	10/18437	0.0849869348394109	0.254960804518233	252916/29448	Rab38/Rab7a
GO:0097197	tetraspanin-enriched microdomain	2/915	10/18437	0.0849869348394109	0.254960804518233	54320/500065	Pdpn/Tspan33
GO:0051233	spindle midzone	4/915	34/18437	0.0861071465664493	0.256564989553242	500282/117280/309523/679221	Arl8b/Hnrnpu/Kif20b/Mapre2
GO:0014704	intercalated disc	6/915	62/18437	0.0863098812782797	0.256564989553242	24211/89843/84488/24511/29431/24782	Atp1a1/Cxadr/Fgf13/Itgb1/Pak1/Slc9a1
GO:0030666	endocytic vesicle membrane	5/915	48/18437	0.0882279539469288	0.261074536452048	83800/54241/29448/117103/501088	Clta/Cltc/Rab7a/Rab8a/Tbc1d5
GO:0031965	nuclear membrane	19/915	274/18437	0.0892769400664295	0.262983203544098	84396/315496/29244/59075/25679/361807/170910/60391/81738/314824/29431/317425/309326/304271/29219/362401/290794/117259/58857	Atp1b4/Dpy19l1/Gch1/Grk5/Itpr3/Lemd2/Mtdh/Nrxn1/Nup98/Osbpl8/Pak1/Phf8/Ranbp6/Rnf6/Snca/Tmem43/Tnks/Tra2b/Vapa
GO:0005686	U2 snRNP	3/915	22/18437	0.0930972827488359	0.27177726936992	317612/84486/171365	Htatsf1/Sf3b1/Snrpb
GO:0090543	Flemming body	3/915	22/18437	0.0930972827488359	0.27177726936992	294074/361916/501083	Cep55/Chmp4c/Pdcd6ip
GO:0099055	integral component of postsynaptic membrane	13/915	175/18437	0.0960010970847538	0.279003188402566	363058/29144/24316/316539/83633/29707/24922/24410/24414/24511/307206/56064/306147	Cadm1/Canx/Drd1/Epha4/Gabbr2/Gabra5/Gabrb3/Grin2b/Grm1/Itgb1/Neto1/Nptn/Slitrk1
GO:1904949	ATPase complex	8/915	95/18437	0.099384156518648	0.282541928820549	155192/24211/84396/314126/297893/315523/89809/24782	Abcg8/Atp1a1/Atp1b4/Baz1a/Hdac1/Nfrkb/Rfc1/Slc9a1
GO:0070160	tight junction	10/915	127/18437	0.100144183672153	0.282541928820549	65157/315795/290789/311163/89843/116693/170910/501083/302495/58857	Amotl2/Cgnl1/Cldn23/Ctnnd1/Cxadr/Cyth3/Mtdh/Pdcd6ip/Rap2c/Vapa
GO:0016442	RISC complex	2/915	11/18437	0.100562038167715	0.282541928820549	117045/316101	Eif4e/Limd1
GO:0031332	RNAi effector complex	2/915	11/18437	0.100562038167715	0.282541928820549	117045/316101	Eif4e/Limd1
GO:0034518	RNA cap binding complex	2/915	11/18437	0.100562038167715	0.282541928820549	117045/24948	Eif4e/Fmr1
GO:0097648	G protein-coupled receptor complex	2/915	11/18437	0.100562038167715	0.282541928820549	83633/24414	Gabbr2/Grm1
GO:0099569	presynaptic cytoskeleton	2/915	11/18437	0.100562038167715	0.282541928820549	29138/84556	Bsn/Rims1
GO:0005637	nuclear inner membrane	5/915	50/18437	0.100908337011382	0.282541928820549	84396/315496/361807/362401/117259	Atp1b4/Dpy19l1/Lemd2/Tmem43/Tra2b
GO:0043204	perikaryon	13/915	177/18437	0.10251126723282	0.282541928820549	24770/310461/24334/316539/24948/83633/364786/29456/78967/81734/25054/303311/85426	Ccl2/Dhx36/Eno2/Epha4/Fmr1/Gabbr2/Itga8/Map1b/Mcam/Nell2/Ntrk2/Rtn4rl1/Slc5a7
GO:0005643	nuclear pore	6/915	65/18437	0.102736504535459	0.282541928820549	306809/81738/315352/290280/361070/314879	Bicd2/Nup98/Nxt2/Xpo4/Xpo7/Xpot
GO:0043209	myelin sheath	6/915	65/18437	0.102736504535459	0.282541928820549	24242/25183/50664/24511/25679/24564	Calm1/Gdi1/Gnao1/Itgb1/Itpr3/Mpz
GO:0046658	anchored component of plasma membrane	6/915	65/18437	0.102736504535459	0.282541928820549	25236/317322/300027/192107/303311/25012	Gpc3/Gpc4/Gpihbp1/Prss8/Rtn4rl1/Snap25
GO:0005868	cytoplasmic dynein complex	3/915	23/18437	0.103294898708588	0.282541928820549	29167/140734/360725	Dctn1/Dynll2/Snx4
GO:0097470	ribbon synapse	3/915	23/18437	0.103294898708588	0.282541928820549	29138/116600/54241	Bsn/Cacnb2/Cltc
GO:0032587	ruffle membrane	7/915	81/18437	0.106945742427671	0.290576802262003	367786/362461/114514/24511/29431/54320/361659	Bmx/C2cd5/Clasp2/Itgb1/Pak1/Pdpn/Plekha1
GO:0005778	peroxisomal membrane	5/915	51/18437	0.107571442926486	0.290576802262003	85249/289233/312703/300083/293098	Pex11a/Pex19/Pex5/Slc25a17/Tmem135
GO:0031903	microbody membrane	5/915	51/18437	0.107571442926486	0.290576802262003	85249/289233/312703/300083/293098	Pex11a/Pex19/Pex5/Slc25a17/Tmem135
GO:0044438	microbody part	6/915	66/18437	0.108550796452283	0.290808923828955	25700/85249/289233/312703/300083/293098	Ide/Pex11a/Pex19/Pex5/Slc25a17/Tmem135
GO:0044439	peroxisomal part	6/915	66/18437	0.108550796452283	0.290808923828955	25700/85249/289233/312703/300083/293098	Ide/Pex11a/Pex19/Pex5/Slc25a17/Tmem135
GO:0042588	zymogen granule	3/915	24/18437	0.113910552207567	0.303054086809189	25643/26295/56782	Gnai3/Ogt/Srgn
GO:0030867	rough endoplasmic reticulum membrane	5/915	52/18437	0.114443769913938	0.303054086809189	293551/94273/300901/29283/81784	Arl6ip1/Mgat2/Plod2/Rpl29/Ssr3
GO:0001520	outer dense fiber	2/915	12/18437	0.116845738539334	0.303054086809189	24183/24610	Ak1/Odf1
GO:0005890	sodium:potassium-exchanging ATPase complex	2/915	12/18437	0.116845738539334	0.303054086809189	24211/84396	Atp1a1/Atp1b4
GO:0030008	TRAPP complex	2/915	12/18437	0.116845738539334	0.303054086809189	309678/290746	Trappc10/Trappc11
GO:0031313	extrinsic component of endosome membrane	2/915	12/18437	0.116845738539334	0.303054086809189	65178/64088	Snap91/Snx16
GO:0098684	photoreceptor ribbon synapse	2/915	12/18437	0.116845738539334	0.303054086809189	116600/54241	Cacnb2/Cltc
GO:1990023	mitotic spindle midzone	2/915	12/18437	0.116845738539334	0.303054086809189	117280/309523	Hnrnpu/Kif20b
GO:0044291	cell-cell contact zone	7/915	83/18437	0.117646474054951	0.303093998774698	24211/89843/84488/24511/29431/302495/24782	Atp1a1/Cxadr/Fgf13/Itgb1/Pak1/Rap2c/Slc9a1
GO:0000803	sex chromosome	4/915	38/18437	0.117792291382486	0.303093998774698	117280/305624/293967/81816	Hnrnpu/Pcgf3/Smc5/Ube2b
GO:1902911	protein kinase complex	8/915	99/18437	0.11849231381087	0.303694867286914	29263/362844/362316/309361/60663/65248/78975/501088	Acvr2a/Brd4/Cdk14/Chuk/Insrr/Prkaa1/Prkaa2/Tbc1d5
GO:0070461	SAGA-type complex	3/915	25/18437	0.12491766982026	0.318907462952899	363519/682902/294018	Hcfc1/Taf12/Taf5
GO:0031301	integral component of organelle membrane	15/915	218/18437	0.126170668778023	0.320195626857398	361807/85249/25549/300083/245959/501103/613226/65033/362283/60562/60466/117559/64440/362401/25624	Lemd2/Pex11a/Slc18a2/Slc25a17/Slc25a3/Slc35b2/Slc6a17/Stx12/Stx16/Stx6/Stx7/Sv2a/Syt4/Tmem43/Vamp1
GO:0005669	transcription factor TFIID complex	4/915	39/18437	0.126405954074272	0.320195626857398	303918/682902/294018/362479	Gtf2e1/Taf12/Taf5/Tcea1
GO:0005903	brush border	10/915	134/18437	0.129615529771284	0.327053139074053	81732/25230/691149/493810/29184/25679/29216/289233/64204/171093	Actr3/Add3/Capza1/Capza2/Cd36/Itpr3/Lrp2/Pex19/Plec/Shank2
GO:0098936	intrinsic component of postsynaptic membrane	13/915	185/18437	0.13113226443083	0.327179869932089	363058/29144/24316/316539/83633/29707/24922/24410/24414/24511/307206/56064/306147	Cadm1/Canx/Drd1/Epha4/Gabbr2/Gabra5/Gabrb3/Grin2b/Grm1/Itgb1/Neto1/Nptn/Slitrk1
GO:0005736	RNA polymerase I complex	2/915	13/18437	0.133729527516235	0.327179869932089	301246/362728	Polr1c/Twistnb
GO:0005751	mitochondrial respiratory chain complex IV	2/915	13/18437	0.133729527516235	0.327179869932089	681024/293448	Ndufa4/Uqcrc2
GO:0031588	nucleotide-activated protein kinase complex	2/915	13/18437	0.133729527516235	0.327179869932089	65248/78975	Prkaa1/Prkaa2
GO:0034709	methylosome	2/915	13/18437	0.133729527516235	0.327179869932089	65160/171365	Clns1a/Snrpb
GO:0042405	nuclear inclusion body	2/915	13/18437	0.133729527516235	0.327179869932089	85482/81738	Nbn/Nup98
GO:0098690	glycinergic synapse	2/915	13/18437	0.133729527516235	0.327179869932089	66013/64845	Arhgef9/Gphn
GO:0099026	anchored component of presynaptic membrane	2/915	13/18437	0.133729527516235	0.327179869932089	317322/25012	Gpc4/Snap25
GO:0030667	secretory granule membrane	7/915	86/18437	0.134691559357603	0.327179869932089	25679/116635/25651/25549/29219/64440/25624	Itpr3/Scg3/Selp/Slc18a2/Snca/Syt4/Vamp1
GO:0044304	main axon	7/915	86/18437	0.134691559357603	0.327179869932089	117028/363058/114489/25152/29456/84409/156767	Bin1/Cadm1/Dag1/Map1a/Map1b/Robo2/Tnfrsf1b
GO:0005876	spindle microtubule	5/915	55/18437	0.136263977203397	0.329768955982943	24242/54241/301555/117280/498328	Calm1/Cltc/Cul3/Hnrnpu/Pkd2
GO:0043596	nuclear replication fork	4/915	41/18437	0.144389097659177	0.348138157689348	292058/293144/312398/305827	Gins2/Pold3/Smarcad1/Wdhd1
GO:0034702	ion channel complex	19/915	294/18437	0.145403696853726	0.349290799453046	116600/24242/25102/94272/25639/29707/24922/29694/24410/64358/29713/294065/498328/78956/295678/171093/25012/59299/89821	Cacnb2/Calm1/Chrna5/Clic5/Fkbp1a/Gabra5/Gabrb3/Gabrr1/Grin2b/Kcna6/Kcnj5/Kcnv2/Pkd2/Scn9a/Sestd1/Shank2/Snap25/Trdn/Trpc1
GO:0030660	Golgi-associated vesicle membrane	6/915	72/18437	0.146800592895638	0.34993612696135	362162/83800/54241/304290/89868/287275	Arfgap2/Clta/Cltc/Kdelr2/Sec16b/Sec24a
GO:0030131	clathrin adaptor complex	3/915	27/18437	0.147998330906467	0.34993612696135	367038/171126/501088	Ap1m2/Ap3m1/Tbc1d5
GO:0005765	lysosomal membrane	11/915	155/18437	0.148480867184741	0.34993612696135	56780/500282/298103/306128/29448/60466/361600/364137/309139/64060/306991	Acpp/Arl8b/Atp6v1g1/Cln5/Rab7a/Stx7/Tm6sf1/Tmem165/Tpcn2/Vps33b/Vps41
GO:0005913	cell-cell adherens junction	8/915	105/18437	0.150515382450719	0.34993612696135	81732/303653/311163/89843/114489/314850/81515/315655	Actr3/Cdc42ep4/Ctnnd1/Cxadr/Dag1/Frs2/Lyn/Rdx
GO:0005639	integral component of nuclear inner membrane	2/915	14/18437	0.15111390104202	0.34993612696135	361807/362401	Lemd2/Tmem43
GO:0031229	intrinsic component of nuclear inner membrane	2/915	14/18437	0.15111390104202	0.34993612696135	361807/362401	Lemd2/Tmem43
GO:0033276	transcription factor TFTC complex	2/915	14/18437	0.15111390104202	0.34993612696135	682902/294018	Taf12/Taf5
GO:0043202	lysosomal lumen	2/915	14/18437	0.15111390104202	0.34993612696135	497878/24629	Nsg2/Pdgfrb
GO:0048188	Set1C/COMPASS complex	2/915	14/18437	0.15111390104202	0.34993612696135	363519/304794	Hcfc1/Rbbp5
GO:1990124	messenger ribonucleoprotein complex	2/915	14/18437	0.15111390104202	0.34993612696135	24948/362152	Fmr1/Hnrnpa3
GO:0055038	recycling endosome membrane	5/915	57/18437	0.15175553190783	0.34993612696135	361601/25046/117103/302495/65033	Abhd17c/Pigr/Rab8a/Rap2c/Stx12
GO:0098852	lytic vacuole membrane	11/915	156/18437	0.153076072392119	0.34993612696135	56780/500282/298103/306128/29448/60466/361600/364137/309139/64060/306991	Acpp/Arl8b/Atp6v1g1/Cln5/Rab7a/Stx7/Tm6sf1/Tmem165/Tpcn2/Vps33b/Vps41
GO:0005798	Golgi-associated vesicle	10/915	139/18437	0.15322409130293	0.34993612696135	362162/29138/261738/83800/54241/304290/117103/89868/287275/306991	Arfgap2/Bsn/Clrn1/Clta/Cltc/Kdelr2/Rab8a/Sec16b/Sec24a/Vps41
GO:0032838	plasma membrane bounded cell projection cytoplasm	14/915	208/18437	0.153463450333363	0.34993612696135	171126/302290/296380/500282/365601/29138/29144/84394/24948/29430/117280/29424/307724/171086	Ap3m1/Ap3s1/Arfgef2/Arl8b/Atg5/Bsn/Canx/Dcx/Fmr1/Hap1/Hnrnpu/Htt/Rpgrip1l/Trak2
GO:0034707	chloride channel complex	4/915	42/18437	0.153735379893926	0.34993612696135	94272/29707/24922/29694	Clic5/Gabra5/Gabrb3/Gabrr1
GO:0032420	stereocilium	5/915	58/18437	0.159765826626443	0.359329622864651	83839/94272/261738/25503/315655	Calb1/Clic5/Clrn1/Ocm2/Rdx
GO:0097225	sperm midpiece	3/915	28/18437	0.160017631611229	0.359329622864651	300062/287751/25007	Ift27/Lyzl6/Tacr2
GO:0097431	mitotic spindle pole	3/915	28/18437	0.160017631611229	0.359329622864651	309523/313304/290794	Kif20b/Stag2/Tnks
GO:0005881	cytoplasmic microtubule	6/915	74/18437	0.160749049244281	0.359329622864651	296380/83477/114514/65201/679221/307724	Arfgef2/Bcl10/Clasp2/Clip1/Mapre2/Rpgrip1l
GO:0005667	transcription factor complex	23/915	371/18437	0.16114487579551	0.359329622864651	85265/25401/299347/361391/303918/297893/117280/84410/316101/362051/309957/310399/307820/361400/406164/685072/252855/140586/682902/294018/302711/362479/25565	Ajuba/Alx1/Brf1/Cbfb/Gtf2e1/Hdac1/Hnrnpu/Klf5/Limd1/Lmo4/Mef2a/Naa15/Nfat5/Nfatc3/Pbx2/Rarg/Sfpq/Sox9/Taf12/Taf5/Tbl1x/Tcea1/Tle4
GO:0044450	microtubule organizing center part	12/915	175/18437	0.161173962943899	0.359329622864651	300811/246295/294074/29167/29430/306548/29424/314859/299730/117103/81762/367714	Bnip2/Cep104/Cep55/Dctn1/Hap1/Hook3/Htt/Mdm1/Nedd1/Rab8a/Rock1/Rp2
GO:0044437	vacuolar part	15/915	229/18437	0.167051714005841	0.370232104975994	56780/500282/685232/298103/306128/497878/24629/29448/117043/60466/361600/364137/309139/64060/306991	Acpp/Arl8b/Atp6v1a/Atp6v1g1/Cln5/Nsg2/Pdgfrb/Rab7a/RragB/Stx7/Tm6sf1/Tmem165/Tpcn2/Vps33b/Vps41
GO:0000932	P-body	6/915	75/18437	0.167930153919846	0.370232104975994	85265/117045/316101/117017/308971/192178	Ajuba/Eif4e/Limd1/Polr2g/Tnrc6a/Tnrc6b
GO:0005777	peroxisome	10/915	142/18437	0.168355924739669	0.370232104975994	113976/309532/83842/25700/367323/85249/289233/312703/300083/293098	Acsl4/Atad1/Crot/Ide/Nudt12/Pex11a/Pex19/Pex5/Slc25a17/Tmem135
GO:0042579	microbody	10/915	142/18437	0.168355924739669	0.370232104975994	113976/309532/83842/25700/367323/85249/289233/312703/300083/293098	Acsl4/Atad1/Crot/Ide/Nudt12/Pex11a/Pex19/Pex5/Slc25a17/Tmem135
GO:0031083	BLOC-1 complex	2/915	15/18437	0.168907734528219	0.370232104975994	25012/65033	Snap25/Stx12
GO:0044798	nuclear transcription factor complex	13/915	195/18437	0.172510021617778	0.376859141185146	299347/361391/303918/117280/307820/361400/685072/252855/140586/682902/294018/362479/25565	Brf1/Cbfb/Gtf2e1/Hnrnpu/Nfat5/Nfatc3/Rarg/Sfpq/Sox9/Taf12/Taf5/Tcea1/Tle4
GO:0034704	calcium channel complex	5/915	60/18437	0.176281507979945	0.383810239782422	116600/24242/25639/295678/59299	Cacnb2/Calm1/Fkbp1a/Sestd1/Trdn
GO:0043296	apical junction complex	10/915	144/18437	0.178826334086354	0.386843898790802	65157/315795/290789/311163/89843/116693/170910/501083/302495/58857	Amotl2/Cgnl1/Cldn23/Ctnnd1/Cxadr/Cyth3/Mtdh/Pdcd6ip/Rap2c/Vapa
GO:0019897	extrinsic component of plasma membrane	12/915	179/18437	0.179680753768289	0.386843898790802	59322/311163/116693/24948/79209/25643/50664/64845/81515/192107/25012/65178	Cnksr2/Ctnnd1/Cyth3/Fmr1/Frk/Gnai3/Gnao1/Gphn/Lyn/Prss8/Snap25/Snap91
GO:0044853	plasma membrane raft	9/915	127/18437	0.179907658842394	0.386843898790802	25230/114104/24211/29184/114489/24316/83469/25263/85426	Add3/Asah2/Atp1a1/Cd36/Dag1/Drd1/Lrp4/Mal/Slc5a7
GO:0072686	mitotic spindle	8/915	110/18437	0.180051768561617	0.386843898790802	114514/54241/117280/309523/498328/313304/302711/290794	Clasp2/Cltc/Hnrnpu/Kif20b/Pkd2/Stag2/Tbl1x/Tnks
GO:0070069	cytochrome complex	3/915	30/18437	0.184879491372605	0.391495277146146	360229/681024/293448	Cox8c/Ndufa4/Uqcrc2
GO:0010369	chromocenter	2/915	16/18437	0.187027697684257	0.391495277146146	24948/362581	Fmr1/Scmh1
GO:0042575	DNA polymerase complex	2/915	16/18437	0.187027697684257	0.391495277146146	293144/361836	Pold3/Slc25a16
GO:0044327	dendritic spine head	2/915	16/18437	0.187027697684257	0.391495277146146	24316/24948	Drd1/Fmr1
GO:0044453	nuclear membrane part	2/915	16/18437	0.187027697684257	0.391495277146146	361807/362401	Lemd2/Tmem43
GO:0061827	sperm head	2/915	16/18437	0.187027697684257	0.391495277146146	81732/25007	Actr3/Tacr2
GO:0098644	complex of collagen trimers	2/915	16/18437	0.187027697684257	0.391495277146146	84032/290905	Col3a1/Col4a1
GO:0098691	dopaminergic synapse	2/915	16/18437	0.187027697684257	0.391495277146146	25102/25549	Chrna5/Slc18a2
GO:0005811	lipid droplet	6/915	78/18437	0.190247275006753	0.395690019263247	113976/252900/313689/29448/65190/293098	Acsl4/Dgat2/Dhrs3/Rab7a/Rsad2/Tmem135
GO:0016528	sarcoplasm	6/915	78/18437	0.190247275006753	0.395690019263247	290614/25639/25679/64204/308410/59299	Cherp/Fkbp1a/Itpr3/Plec/Rtn2/Trdn
GO:0031012	extracellular matrix	22/915	362/18437	0.191115247827274	0.396229383234253	25586/366474/84032/290905/362584/282836/114489/305604/25584/25022/25236/317322/24414/24511/500280/81707/65205/690625/24924/25341/24882/114850	Alpl/Col16a1/Col3a1/Col4a1/Col9a2/Cthrc1/Dag1/Efemp1/F3/Fgfr2/Gpc3/Gpc4/Grm1/Itgb1/Lrrn1/Mmp14/Mmp16/Oc90/Ptn/Tnfrsf11b/Wnt3/Wnt7a
GO:0031234	extrinsic component of cytoplasmic side of plasma membrane	7/915	95/18437	0.192372685479066	0.397570216656737	116693/79209/25643/50664/64845/81515/25012	Cyth3/Frk/Gnai3/Gnao1/Gphn/Lyn/Snap25
GO:0032588	trans-Golgi network membrane	3/915	31/18437	0.197669117058458	0.405938786135824	497878/60562/364137	Nsg2/Stx6/Tmem165
GO:0033017	sarcoplasmic reticulum membrane	3/915	31/18437	0.197669117058458	0.405938786135824	290614/25639/59299	Cherp/Fkbp1a/Trdn
GO:0005666	RNA polymerase III complex	2/915	17/18437	0.205397706692001	0.41785595955154	301246/685465	Polr1c/Polr3g
GO:0005779	integral component of peroxisomal membrane	2/915	17/18437	0.205397706692001	0.41785595955154	85249/300083	Pex11a/Slc25a17
GO:0097449	astrocyte projection	2/915	17/18437	0.205397706692001	0.41785595955154	25293/64440	Aqp4/Syt4
GO:0002102	podosome	3/915	32/18437	0.210663367554357	0.427233184666313	81732/117282/117255	Actr3/Hnrnpk/Ptpn12
GO:0031519	PcG protein complex	4/915	48/18437	0.214006758750138	0.432665838342671	362962/304495/305624/309457	Cbx7/Kdm2b/Pcgf3/Pcgf6
GO:0008305	integrin complex	3/915	33/18437	0.223837087676774	0.445842250348952	364786/24511/81515	Itga8/Itgb1/Lyn
GO:0005782	peroxisomal matrix	2/915	18/18437	0.223948411465603	0.445842250348952	25700/312703	Ide/Pex5
GO:0031231	intrinsic component of peroxisomal membrane	2/915	18/18437	0.223948411465603	0.445842250348952	85249/300083	Pex11a/Slc25a17
GO:0031907	microbody lumen	2/915	18/18437	0.223948411465603	0.445842250348952	25700/312703	Ide/Pex5
GO:0033268	node of Ranvier	2/915	18/18437	0.223948411465603	0.445842250348952	117028/114489	Bin1/Dag1
GO:0098687	chromosomal region	17/915	280/18437	0.229088370195491	0.452280142791429	690585/114514/83726/29167/310461/24948/117280/689296/85482/81738/306814/24672/362581/293967/313308/290794/305827	Alyref/Clasp2/Ctcf/Dctn1/Dhx36/Fmr1/Hnrnpu/Mis18bp1/Nbn/Nup98/Phf2/Ppp2ca/Scmh1/Smc5/Thoc2/Tnks/Wdhd1
GO:0016529	sarcoplasmic reticulum	5/915	66/18437	0.229266431829757	0.452280142791429	290614/25639/25679/308410/59299	Cherp/Fkbp1a/Itpr3/Rtn2/Trdn
GO:0045178	basal part of cell	5/915	66/18437	0.229266431829757	0.452280142791429	25293/114514/261738/498328/64204	Aqp4/Clasp2/Clrn1/Pkd2/Plec
GO:0097546	ciliary base	3/915	34/18437	0.237165791655192	0.466449940687402	287473/24679/117103	Nek8/Prkar2b/Rab8a
GO:0032421	stereocilium bundle	5/915	67/18437	0.238519337923539	0.467699063217542	83839/94272/261738/25503/315655	Calb1/Clic5/Clrn1/Ocm2/Rdx
GO:0000159	protein phosphatase type 2A complex	2/915	19/18437	0.242616715869303	0.471473080689303	24672/60660	Ppp2ca/Ppp2r2b
GO:0032433	filopodium tip	2/915	19/18437	0.242616715869303	0.471473080689303	24338/24948	Ephb1/Fmr1
GO:0099144	anchored component of synaptic membrane	2/915	19/18437	0.242616715869303	0.471473080689303	317322/25012	Gpc4/Snap25
GO:0099023	tethering complex	5/915	68/18437	0.247872263765905	0.480252511046441	306548/309678/290746/64060/306991	Hook3/Trappc10/Trappc11/Vps33b/Vps41
GO:0032809	neuronal cell body membrane	3/915	35/18437	0.250625723941609	0.48414642814833	29707/25205/25743	Gabra5/Il6st/Kcnj6
GO:0099634	postsynaptic specialization membrane	9/915	139/18437	0.253513625926082	0.488276244017395	59322/29707/24922/64845/24410/24414/307206/56064/306147	Cnksr2/Gabra5/Gabrb3/Gphn/Grin2b/Grm1/Neto1/Nptn/Slitrk1
GO:0042629	mast cell granule	2/915	20/18437	0.261345328890227	0.498931991517707	81515/56782	Lyn/Srgn
GO:0043083	synaptic cleft	2/915	20/18437	0.261345328890227	0.498931991517707	24410/266777	Grin2b/Nptx1
GO:0098993	anchored component of synaptic vesicle membrane	2/915	20/18437	0.261345328890227	0.498931991517707	29448/24949	Rab7a/Syn1
GO:0098554	cytoplasmic side of endoplasmic reticulum membrane	3/915	36/18437	0.264193909134143	0.501429256111741	94273/498328/29283	Mgat2/Pkd2/Rpl29
GO:0098636	protein complex involved in cell adhesion	3/915	36/18437	0.264193909134143	0.501429256111741	364786/24511/81515	Itga8/Itgb1/Lyn
GO:0030141	secretory granule	22/915	382/18437	0.265367223973975	0.501806837925502	56780/170699/89843/25643/24484/24511/25679/65153/114593/26295/29190/29448/116635/25651/25549/29219/56782/60466/25558/64440/25624/64060	Acpp/Atp2c1/Cxadr/Gnai3/Igfbp3/Itgb1/Itpr3/Ncs1/Nppc/Ogt/Pdyn/Rab7a/Scg3/Selp/Slc18a2/Snca/Srgn/Stx7/Stxbp1/Syt4/Vamp1/Vps33b
GO:0005774	vacuolar membrane	13/915	214/18437	0.265934499361441	0.501806837925502	56780/500282/685232/298103/306128/29448/117043/60466/361600/364137/309139/64060/306991	Acpp/Arl8b/Atp6v1a/Atp6v1g1/Cln5/Rab7a/RragB/Stx7/Tm6sf1/Tmem165/Tpcn2/Vps33b/Vps41
GO:0044298	cell body membrane	3/915	37/18437	0.277848192101439	0.520953161477734	29707/25205/25743	Gabra5/Il6st/Kcnj6
GO:0060170	ciliary membrane	4/915	54/18437	0.279499477893993	0.520953161477734	24316/252939/498328/171093	Drd1/Gpr37l1/Pkd2/Shank2
GO:0005697	telomerase holoenzyme complex	2/915	21/18437	0.280082344880502	0.520953161477734	117280/171365	Hnrnpu/Snrpb
GO:0031082	BLOC complex	2/915	21/18437	0.280082344880502	0.520953161477734	25012/65033	Snap25/Stx12
GO:0043194	axon initial segment	2/915	21/18437	0.280082344880502	0.520953161477734	117028/25152	Bin1/Map1a
GO:0098803	respiratory chain complex	6/915	90/18437	0.288739364614295	0.534836803471894	360229/678759/291660/681024/363061/293448	Cox8c/Ndufa10/Ndufa2/Ndufa4/Sdhd/Uqcrc2
GO:0099060	integral component of postsynaptic specialization membrane	7/915	108/18437	0.289189792353467	0.534836803471894	29707/24922/24410/24414/307206/56064/306147	Gabra5/Gabrb3/Grin2b/Grm1/Neto1/Nptn/Slitrk1
GO:0031463	Cul3-RING ubiquitin ligase complex	3/915	38/18437	0.291567269305921	0.537706210533015	301555/294674/500262	Cul3/Enc1/Kbtbd8
GO:0005685	U1 snRNP	2/915	22/18437	0.298780851093669	0.54790516637177	360602/171365	Luc7l3/Snrpb
GO:0030663	COPI-coated vesicle membrane	2/915	22/18437	0.298780851093669	0.54790516637177	362162/304290	Arfgap2/Kdelr2
GO:0034703	cation channel complex	13/915	221/18437	0.304139048250264	0.556164383176748	116600/24242/25639/24410/64358/29713/294065/498328/78956/295678/25012/59299/89821	Cacnb2/Calm1/Fkbp1a/Grin2b/Kcna6/Kcnj5/Kcnv2/Pkd2/Scn9a/Sestd1/Snap25/Trdn/Trpc1
GO:1905368	peptidase complex	6/915	92/18437	0.306173599107557	0.558316563078486	25584/25700/140938/296651/682902/114590	F3/Ide/Psmc3ip/Psmd5/Taf12/Ubqln1
GO:0008023	transcription elongation factor complex	4/915	57/18437	0.313368283749893	0.569840091399945	303132/362844/361531/297514	Aff4/Brd4/Paf1/Setd5
GO:0099061	integral component of postsynaptic density membrane	5/915	75/18437	0.315495091010864	0.570791334557605	24410/24414/307206/56064/306147	Grin2b/Grm1/Neto1/Nptn/Slitrk1
GO:0000242	pericentriolar material	2/915	23/18437	0.317398560844628	0.570791334557605	306548/299730	Hook3/Nedd1
GO:0035327	transcriptionally active chromatin	2/915	23/18437	0.317398560844628	0.570791334557605	303132/361531	Aff4/Paf1
GO:0071782	endoplasmic reticulum tubular network	2/915	23/18437	0.317398560844628	0.570791334557605	314824/315760	Osbpl8/Parp16
GO:0000118	histone deacetylase complex	4/915	58/18437	0.324746243536815	0.582396155764371	297893/304157/116665/302711	Hdac1/Nrip1/Rere/Tbl1x
GO:0031253	cell projection membrane	18/915	321/18437	0.330680906844087	0.591410083394233	25293/367786/362461/29184/114514/24316/29707/252939/364786/24511/29216/29431/54320/289233/498328/361659/84409/171093	Aqp4/Bmx/C2cd5/Cd36/Clasp2/Drd1/Gabra5/Gpr37l1/Itga8/Itgb1/Lrp2/Pak1/Pdpn/Pex19/Pkd2/Plekha1/Robo2/Shank2
GO:0030176	integral component of endoplasmic reticulum membrane	8/915	132/18437	0.332705165356076	0.592149330574765	293551/252900/297504/309449/290652/25679/498328/501103	Arl6ip1/Dgat2/Edem1/Elovl3/Fkbp8/Itpr3/Pkd2/Slc35b2
GO:0009925	basal plasma membrane	3/915	41/18437	0.332913448525905	0.592149330574765	25293/498328/64204	Aqp4/Pkd2/Plec
GO:0005640	nuclear outer membrane	2/915	24/18437	0.335897470720725	0.594209927823891	25679/29219	Itpr3/Snca
GO:0099243	extrinsic component of synaptic membrane	2/915	24/18437	0.335897470720725	0.594209927823891	59322/65178	Cnksr2/Snap91
GO:0098948	intrinsic component of postsynaptic specialization membrane	7/915	114/18437	0.337252556820672	0.594990283171429	29707/24922/24410/24414/307206/56064/306147	Gabra5/Gabrb3/Grin2b/Grm1/Neto1/Nptn/Slitrk1
GO:0005875	microtubule associated complex	8/915	133/18437	0.340208468643746	0.598583008343456	29167/140734/309523/305012/25152/29456/58923/360725	Dctn1/Dynll2/Kif20b/Kif26b/Map1a/Map1b/Mefv/Snx4
GO:0031256	leading edge membrane	10/915	171/18437	0.343172196952772	0.602170081445429	367786/362461/114514/29707/364786/24511/29431/54320/361659/84409	Bmx/C2cd5/Clasp2/Gabra5/Itga8/Itgb1/Pak1/Pdpn/Plekha1/Robo2
GO:0016235	aggresome	3/915	42/18437	0.346696376882211	0.60671865954387	297504/299827/114590	Edem1/Tbk1/Ubqln1
GO:0000792	heterochromatin	6/915	97/18437	0.350444228144044	0.611633223918961	362962/297893/24484/316164/312398/81816	Cbx7/Hdac1/Igfbp3/Satb1/Smarcad1/Ube2b
GO:0043230	extracellular organelle	7/915	116/18437	0.353525879634666	0.614929136257827	25586/114104/293546/25700/501083/24788/64440	Alpl/Asah2/Gprc5b/Ide/Pdcd6ip/Sord/Syt4
GO:0033176	proton-transporting V-type ATPase complex	2/915	25/18437	0.354243540364244	0.614929136257827	685232/298103	Atp6v1a/Atp6v1g1
GO:0120114	Sm-like protein family complex	5/915	79/18437	0.355166444290235	0.614929136257827	65160/317612/360602/84486/171365	Clns1a/Htatsf1/Luc7l3/Sf3b1/Snrpb
GO:0000775	chromosome, centromeric region	10/915	173/18437	0.35646918795565	0.61554758981201	114514/83726/29167/24948/117280/689296/81738/306814/24672/305827	Clasp2/Ctcf/Dctn1/Fmr1/Hnrnpu/Mis18bp1/Nup98/Phf2/Ppp2ca/Wdhd1
GO:0000152	nuclear ubiquitin ligase complex	3/915	43/18437	0.360450945149456	0.620776627757396	362962/305624/309457	Cbx7/Pcgf3/Pcgf6
GO:1902554	serine/threonine protein kinase complex	5/915	80/18437	0.36512935586678	0.627174698335815	29263/362844/362316/309361/501088	Acvr2a/Brd4/Cdk14/Chuk/Tbc1d5
GO:0098839	postsynaptic density membrane	6/915	99/18437	0.36831849475432	0.630987737065953	59322/24410/24414/307206/56064/306147	Cnksr2/Grin2b/Grm1/Neto1/Nptn/Slitrk1
GO:0005942	phosphatidylinositol 3-kinase complex	2/915	26/18437	0.372406393434023	0.632993634792556	361632/170911	Pik3c2a/Pik3ca
GO:0031430	M band	2/915	26/18437	0.372406393434023	0.632993634792556	303554/84416	Nbr1/Smpx
GO:0097440	apical dendrite	2/915	26/18437	0.372406393434023	0.632993634792556	24410/29456	Grin2b/Map1b
GO:0099146	intrinsic component of postsynaptic density membrane	5/915	81/18437	0.375096752114647	0.635906212569363	24410/24414/307206/56064/306147	Grin2b/Grm1/Neto1/Nptn/Slitrk1
GO:0097525	spliceosomal snRNP complex	4/915	63/18437	0.381818428595314	0.644596741302594	317612/360602/84486/171365	Htatsf1/Luc7l3/Sf3b1/Snrpb
GO:0016323	basolateral plasma membrane	14/915	254/18437	0.382203290541937	0.644596741302594	25293/24211/363058/89843/114489/300027/79242/25700/24564/54320/498328/64204/24782/89821	Aqp4/Atp1a1/Cadm1/Cxadr/Dag1/Gpihbp1/Hpgd/Ide/Mpz/Pdpn/Pkd2/Plec/Slc9a1/Trpc1
GO:0031672	A band	3/915	45/18437	0.387812202812787	0.647743325890683	303554/304813/84416	Nbr1/Ppp1r12b/Smpx
GO:0030670	phagocytic vesicle membrane	2/915	27/18437	0.390359038436227	0.647743325890683	29448/117103	Rab7a/Rab8a
GO:0090575	RNA polymerase II transcription factor complex	9/915	159/18437	0.391709113643398	0.647743325890683	361391/303918/117280/685072/252855/682902/294018/362479/25565	Cbfb/Gtf2e1/Hnrnpu/Rarg/Sfpq/Taf12/Taf5/Tcea1/Tle4
GO:0062023	collagen-containing extracellular matrix	12/915	217/18437	0.392285609846775	0.647743325890683	84032/290905/362584/114489/305604/25584/25022/25236/317322/24414/24511/24924	Col3a1/Col4a1/Col9a2/Dag1/Efemp1/F3/Fgfr2/Gpc3/Gpc4/Grm1/Itgb1/Ptn
GO:0031227	intrinsic component of endoplasmic reticulum membrane	8/915	140/18437	0.393244154402253	0.647743325890683	293551/252900/297504/309449/290652/25679/498328/501103	Arl6ip1/Dgat2/Edem1/Elovl3/Fkbp8/Itpr3/Pkd2/Slc35b2
GO:0008076	voltage-gated potassium channel complex	5/915	83/18437	0.395019158175621	0.647743325890683	24242/64358/29713/294065/25012	Calm1/Kcna6/Kcnj5/Kcnv2/Snap25
GO:0000805	X chromosome	1/915	10/18437	0.398993968789806	0.647743325890683	305624	Pcgf3
GO:0005641	nuclear envelope lumen	1/915	10/18437	0.398993968789806	0.647743325890683	289144	Cacybp
GO:0005832	chaperonin-containing T-complex	1/915	10/18437	0.398993968789806	0.647743325890683	299809	Cct2
GO:0030681	multimeric ribonuclease P complex	1/915	10/18437	0.398993968789806	0.647743325890683	361020	Rpp14
GO:0031080	nuclear pore outer ring	1/915	10/18437	0.398993968789806	0.647743325890683	81738	Nup98
GO:0044666	MLL3/4 complex	1/915	10/18437	0.398993968789806	0.647743325890683	304794	Rbbp5
GO:0046581	intercellular canaliculus	1/915	10/18437	0.398993968789806	0.647743325890683	170910	Mtdh
GO:0051286	cell tip	1/915	10/18437	0.398993968789806	0.647743325890683	315655	Rdx
GO:0065010	extracellular membrane-bounded organelle	1/915	10/18437	0.398993968789806	0.647743325890683	25586	Alpl
GO:0070469	respiratory chain	6/915	103/18437	0.40413519151919	0.652549618267785	360229/678759/291660/681024/363061/293448	Cox8c/Ndufa10/Ndufa2/Ndufa4/Sdhd/Uqcrc2
GO:0000123	histone acetyltransferase complex	5/915	84/18437	0.404961667865107	0.652549618267785	363519/303470/26295/682902/294018	Hcfc1/Kat7/Ogt/Taf12/Taf5
GO:0017053	transcriptional repressor complex	5/915	84/18437	0.404961667865107	0.652549618267785	297893/24790/302711/315870/56011	Hdac1/Sp1/Tbl1x/Tbx18/Ywhab
GO:0031461	cullin-RING ubiquitin ligase complex	9/915	161/18437	0.405978572925489	0.65257296536912	289144/301555/64624/294674/363083/361907/310363/500262/294790	Cacybp/Cul3/Cul5/Enc1/Fbxl22/Fbxl7/Fbxo4/Kbtbd8/Skp2
GO:0005689	U12-type spliceosomal complex	2/915	28/18437	0.408077608191997	0.65272364357	84486/171365	Sf3b1/Snrpb
GO:0098556	cytoplasmic side of rough endoplasmic reticulum membrane	2/915	28/18437	0.408077608191997	0.65272364357	94273/29283	Mgat2/Rpl29
GO:0005604	basement membrane	6/915	105/18437	0.422003379935552	0.653319817829623	290905/362584/114489/305604/24511/24924	Col4a1/Col9a2/Dag1/Efemp1/Itgb1/Ptn
GO:0009897	external side of plasma membrane	21/915	399/18437	0.422577948996648	0.653319817829623	309135/25293/29184/29187/114489/79208/317322/300027/25700/25205/24511/29713/29216/78967/25119/54320/24684/303311/25651/363013/295322	Ano1/Aqp4/Cd36/Cd69/Dag1/Epha5/Gpc4/Gpihbp1/Ide/Il6st/Itgb1/Kcnj5/Lrp2/Mcam/Mr1/Pdpn/Prlr/Rtn4rl1/Selp/Tmem123/Vtcn1
GO:0044665	MLL1/2 complex	2/915	29/18437	0.425541116782831	0.653319817829623	363519/304794	Hcfc1/Rbbp5
GO:0046930	pore complex	2/915	29/18437	0.425541116782831	0.653319817829623	25293/117517	Aqp4/C7
GO:0071339	MLL1 complex	2/915	29/18437	0.425541116782831	0.653319817829623	363519/304794	Hcfc1/Rbbp5
GO:0030532	small nuclear ribonucleoprotein complex	4/915	67/18437	0.427117853537438	0.653319817829623	317612/360602/84486/171365	Htatsf1/Luc7l3/Sf3b1/Snrpb
GO:0002177	manchette	1/915	11/18437	0.428837161852016	0.653319817829623	84476	Strbp
GO:0002178	palmitoyltransferase complex	1/915	11/18437	0.428837161852016	0.653319817829623	302808	Zdhhc9
GO:0005583	fibrillar collagen trimer	1/915	11/18437	0.428837161852016	0.653319817829623	84032	Col3a1
GO:0031010	ISWI-type complex	1/915	11/18437	0.428837161852016	0.653319817829623	314126	Baz1a
GO:0032797	SMN complex	1/915	11/18437	0.428837161852016	0.653319817829623	24948	Fmr1
GO:0034774	secretory granule lumen	1/915	11/18437	0.428837161852016	0.653319817829623	29190	Pdyn
GO:0042612	MHC class I protein complex	1/915	11/18437	0.428837161852016	0.653319817829623	25119	Mr1
GO:0044754	autolysosome	1/915	11/18437	0.428837161852016	0.653319817829623	619385	Ncoa4
GO:0061700	GATOR2 complex	1/915	11/18437	0.428837161852016	0.653319817829623	315427	Sesn3
GO:0070852	cell body fiber	1/915	11/18437	0.428837161852016	0.653319817829623	363058	Cadm1
GO:0098643	banded collagen fibril	1/915	11/18437	0.428837161852016	0.653319817829623	84032	Col3a1
GO:1990907	beta-catenin-TCF complex	1/915	11/18437	0.428837161852016	0.653319817829623	25565	Tle4
GO:0097730	non-motile cilium	8/915	145/18437	0.431290954584387	0.653319817829623	24316/25152/29456/314859/498328/117103/307724/171093	Drd1/Map1a/Map1b/Mdm1/Pkd2/Rab8a/Rpgrip1l/Shank2
GO:0000502	proteasome complex	4/915	68/18437	0.438320702898159	0.653319817829623	25700/140938/296651/114590	Ide/Psmc3ip/Psmd5/Ubqln1
GO:0005581	collagen trimer	4/915	68/18437	0.438320702898159	0.653319817829623	84032/290905/362584/282836	Col3a1/Col4a1/Col9a2/Cthrc1
GO:1903561	extracellular vesicle	6/915	107/18437	0.439797951296363	0.653319817829623	114104/293546/25700/501083/24788/64440	Asah2/Gprc5b/Ide/Pdcd6ip/Sord/Syt4
GO:0030286	dynein complex	3/915	49/18437	0.441552849869852	0.653319817829623	29167/140734/360725	Dctn1/Dynll2/Snx4
GO:0012507	ER to Golgi transport vesicle membrane	2/915	30/18437	0.442731232883561	0.653319817829623	89868/287275	Sec16b/Sec24a
GO:0044305	calyx of Held	2/915	30/18437	0.442731232883561	0.653319817829623	83839/65153	Calb1/Ncs1
GO:0000793	condensed chromosome	10/915	186/18437	0.443861102837937	0.653319817829623	25230/362844/114514/83726/117280/498411/689296/293967/313304/24949	Add3/Brd4/Clasp2/Ctcf/Hnrnpu/Hus1/Mis18bp1/Smc5/Stag2/Syn1
GO:0000781	chromosome, telomeric region	6/915	108/18437	0.448657254763592	0.653319817829623	690585/310461/85482/293967/313308/290794	Alyref/Dhx36/Nbn/Smc5/Thoc2/Tnks
GO:1905369	endopeptidase complex	4/915	69/18437	0.449459364942895	0.653319817829623	25700/140938/296651/114590	Ide/Psmc3ip/Psmd5/Ubqln1
GO:0031970	organelle envelope lumen	5/915	89/18437	0.454253295016593	0.653319817829623	289144/27100/64045/81515/29219	Cacybp/Gfer/Glrx/Lyn/Snca
GO:0071011	precatalytic spliceosome	3/915	50/18437	0.454712059255356	0.653319817829623	499691/84486/171365	Prpf38b/Sf3b1/Snrpb
GO:0000124	SAGA complex	1/915	12/18437	0.457200018516804	0.653319817829623	682902	Taf12
GO:0000137	Golgi cis cisterna	1/915	12/18437	0.457200018516804	0.653319817829623	497878	Nsg2
GO:0005750	mitochondrial respiratory chain complex III	1/915	12/18437	0.457200018516804	0.653319817829623	293448	Uqcrc2
GO:0005883	neurofilament	1/915	12/18437	0.457200018516804	0.653319817829623	171093	Shank2
GO:0008278	cohesin complex	1/915	12/18437	0.457200018516804	0.653319817829623	313304	Stag2
GO:0008540	proteasome regulatory particle, base subcomplex	1/915	12/18437	0.457200018516804	0.653319817829623	296651	Psmd5
GO:0016580	Sin3 complex	1/915	12/18437	0.457200018516804	0.653319817829623	297893	Hdac1
GO:0017146	NMDA selective glutamate receptor complex	1/915	12/18437	0.457200018516804	0.653319817829623	24410	Grin2b
GO:0030914	STAGA complex	1/915	12/18437	0.457200018516804	0.653319817829623	682902	Taf12
GO:0031932	TORC2 complex	1/915	12/18437	0.457200018516804	0.653319817829623	315427	Sesn3
GO:0044615	nuclear pore nuclear basket	1/915	12/18437	0.457200018516804	0.653319817829623	81738	Nup98
GO:0045275	respiratory chain complex III	1/915	12/18437	0.457200018516804	0.653319817829623	293448	Uqcrc2
GO:0071014	post-mRNA release spliceosomal complex	1/915	12/18437	0.457200018516804	0.653319817829623	679712	Myef2
GO:0090576	RNA polymerase III transcription factor complex	1/915	12/18437	0.457200018516804	0.653319817829623	299347	Brf1
GO:1990454	L-type voltage-gated calcium channel complex	1/915	12/18437	0.457200018516804	0.653319817829623	116600	Cacnb2
GO:0005834	heterotrimeric G-protein complex	2/915	31/18437	0.459632068457707	0.653319817829623	25643/50664	Gnai3/Gnao1
GO:0030137	COPI-coated vesicle	2/915	31/18437	0.459632068457707	0.653319817829623	362162/304290	Arfgap2/Kdelr2
GO:0044447	axoneme part	2/915	31/18437	0.459632068457707	0.653319817829623	296380/307724	Arfgef2/Rpgrip1l
GO:0071007	U2-type catalytic step 2 spliceosome	2/915	31/18437	0.459632068457707	0.653319817829623	309651/171365	Ppil1/Snrpb
GO:0090568	nuclear transcriptional repressor complex	2/915	31/18437	0.459632068457707	0.653319817829623	297893/315870	Hdac1/Tbx18
GO:1905360	GTPase complex	2/915	31/18437	0.459632068457707	0.653319817829623	25643/50664	Gnai3/Gnao1
GO:0005684	U2-type spliceosomal complex	5/915	90/18437	0.463989408569669	0.658076481435413	317612/360602/309651/84486/171365	Htatsf1/Luc7l3/Ppil1/Sf3b1/Snrpb
GO:0002199	zona pellucida receptor complex	1/915	13/18437	0.484155892766852	0.673473261092352	299809	Cct2
GO:0005687	U4 snRNP	1/915	13/18437	0.484155892766852	0.673473261092352	171365	Snrpb
GO:0019908	nuclear cyclin-dependent protein kinase holoenzyme complex	1/915	13/18437	0.484155892766852	0.673473261092352	362844	Brd4
GO:0030061	mitochondrial crista	1/915	13/18437	0.484155892766852	0.673473261092352	81515	Lyn
GO:0030677	ribonuclease P complex	1/915	13/18437	0.484155892766852	0.673473261092352	361020	Rpp14
GO:0032045	guanyl-nucleotide exchange factor complex	1/915	13/18437	0.484155892766852	0.673473261092352	295347	Rap1a
GO:0034663	endoplasmic reticulum chaperone complex	1/915	13/18437	0.484155892766852	0.673473261092352	295690	Dnajc10
GO:0035253	ciliary rootlet	1/915	13/18437	0.484155892766852	0.673473261092352	307724	Rpgrip1l
GO:0042555	MCM complex	1/915	13/18437	0.484155892766852	0.673473261092352	500392	Mcmdc2
GO:0000790	nuclear chromatin	20/915	393/18437	0.486827322611992	0.675745388103213	314126/362844/362962/294674/297893/117282/24484/291100/303470/309957/315523/304157/64709/685465/685072/316164/24790/294018/246334/81816	Baz1a/Brd4/Cbx7/Enc1/Hdac1/Hnrnpk/Igfbp3/Irf4/Kat7/Mef2a/Nfrkb/Nrip1/Nucks1/Polr3g/Rarg/Satb1/Sp1/Taf5/Tp63/Ube2b
GO:0005746	mitochondrial respiratory chain	5/915	93/18437	0.492864145903787	0.681733996418058	678759/291660/681024/363061/293448	Ndufa10/Ndufa2/Ndufa4/Sdhd/Uqcrc2
GO:0031526	brush border membrane	4/915	73/18437	0.493236117224125	0.681733996418058	29184/29216/289233/171093	Cd36/Lrp2/Pex19/Shank2
GO:0034705	potassium channel complex	5/915	94/18437	0.502362958921975	0.687087379694017	24242/64358/29713/294065/25012	Calm1/Kcna6/Kcnj5/Kcnv2/Snap25
GO:0032839	dendrite cytoplasm	2/915	34/18437	0.508472619548866	0.687087379694017	29144/117280	Canx/Hnrnpu
GO:0001518	voltage-gated sodium channel complex	1/915	14/18437	0.509774507514916	0.687087379694017	78956	Scn9a
GO:0005665	RNA polymerase II, core complex	1/915	14/18437	0.509774507514916	0.687087379694017	117017	Polr2g
GO:0005766	primary lysosome	1/915	14/18437	0.509774507514916	0.687087379694017	60466	Stx7
GO:0005767	secondary lysosome	1/915	14/18437	0.509774507514916	0.687087379694017	619385	Ncoa4
GO:0030127	COPII vesicle coat	1/915	14/18437	0.509774507514916	0.687087379694017	287275	Sec24a
GO:0031011	Ino80 complex	1/915	14/18437	0.509774507514916	0.687087379694017	315523	Nfrkb
GO:0033202	DNA helicase complex	1/915	14/18437	0.509774507514916	0.687087379694017	315523	Nfrkb
GO:0033646	host intracellular part	1/915	14/18437	0.509774507514916	0.687087379694017	24948	Fmr1
GO:0042582	azurophil granule	1/915	14/18437	0.509774507514916	0.687087379694017	60466	Stx7
GO:0043656	intracellular region of host	1/915	14/18437	0.509774507514916	0.687087379694017	24948	Fmr1
GO:0016592	mediator complex	2/915	35/18437	0.524099704131125	0.704242105668565	309804/312849	Cdk19/Med21
GO:0070062	extracellular exosome	5/915	97/18437	0.530423966354381	0.704242105668565	114104/293546/25700/501083/24788	Asah2/Gprc5b/Ide/Pdcd6ip/Sord
GO:0000153	cytoplasmic ubiquitin ligase complex	1/915	15/18437	0.534122134156823	0.704242105668565	171415	Atg3
GO:0016471	vacuolar proton-transporting V-type ATPase complex	1/915	15/18437	0.534122134156823	0.704242105668565	298103	Atp6v1g1
GO:0030122	AP-2 adaptor complex	1/915	15/18437	0.534122134156823	0.704242105668565	501088	Tbc1d5
GO:0030126	COPI vesicle coat	1/915	15/18437	0.534122134156823	0.704242105668565	362162	Arfgap2
GO:0032591	dendritic spine membrane	1/915	15/18437	0.534122134156823	0.704242105668565	364786	Itga8
GO:0038201	TOR complex	1/915	15/18437	0.534122134156823	0.704242105668565	315427	Sesn3
GO:0042581	specific granule	1/915	15/18437	0.534122134156823	0.704242105668565	25624	Vamp1
GO:0060205	cytoplasmic vesicle lumen	1/915	15/18437	0.534122134156823	0.704242105668565	29190	Pdyn
GO:0036126	sperm flagellum	6/915	118/18437	0.534972416089946	0.704242105668565	24183/301555/300062/287751/24610/25007	Ak1/Cul3/Ift27/Lyzl6/Odf1/Tacr2
GO:0000784	nuclear chromosome, telomeric region	4/915	77/18437	0.535483628734162	0.704242105668565	690585/85482/313308/290794	Alyref/Nbn/Thoc2/Tnks
GO:0044441	ciliary part	22/915	445/18437	0.538955260485485	0.705792622332687	24183/296380/306400/365601/29167/84394/24316/252939/300062/287751/25152/29456/299730/287473/24610/498328/24679/117103/367714/307724/171093/25007	Ak1/Arfgef2/Arhgap35/Atg5/Dctn1/Dcx/Drd1/Gpr37l1/Ift27/Lyzl6/Map1a/Map1b/Nedd1/Nek8/Odf1/Pkd2/Prkar2b/Rab8a/Rp2/Rpgrip1l/Shank2/Tacr2
GO:0005884	actin filament	6/915	119/18437	0.543303735159226	0.705792622332687	81732/85246/29431/498328/25566/117538	Actr3/Gas7/Pak1/Pkd2/Tmod1/Wipf1
GO:1990204	oxidoreductase complex	6/915	119/18437	0.543303735159226	0.705792622332687	678759/291660/681024/289950/363061/293448	Ndufa10/Ndufa2/Ndufa4/Pdhb/Sdhd/Uqcrc2
GO:0032155	cell division site part	3/915	58/18437	0.554561069899683	0.705792622332687	294074/298982/315655	Cep55/Maea/Rdx
GO:0005758	mitochondrial intermembrane space	4/915	79/18437	0.555933876477092	0.705792622332687	27100/64045/81515/29219	Gfer/Glrx/Lyn/Snca
GO:0005788	endoplasmic reticulum lumen	4/915	79/18437	0.555933876477092	0.705792622332687	295690/362401/311854/171129	Dnajc10/Tmem43/Tor1b/Uggt1
GO:0000778	condensed nuclear chromosome kinetochore	1/915	16/18437	0.557261763254994	0.705792622332687	689296	Mis18bp1
GO:0005671	Ada2/Gcn5/Ada3 transcription activator complex	1/915	16/18437	0.557261763254994	0.705792622332687	363519	Hcfc1
GO:0005892	acetylcholine-gated channel complex	1/915	16/18437	0.557261763254994	0.705792622332687	25102	Chrna5
GO:0016581	NuRD complex	1/915	16/18437	0.557261763254994	0.705792622332687	297893	Hdac1
GO:0030128	clathrin coat of endocytic vesicle	1/915	16/18437	0.557261763254994	0.705792622332687	501088	Tbc1d5
GO:0031258	lamellipodium membrane	1/915	16/18437	0.557261763254994	0.705792622332687	54320	Pdpn
GO:0032156	septin cytoskeleton	1/915	16/18437	0.557261763254994	0.705792622332687	58840	Mapk6
GO:0033643	host cell part	1/915	16/18437	0.557261763254994	0.705792622332687	24948	Fmr1
GO:0035859	Seh1-associated complex	1/915	16/18437	0.557261763254994	0.705792622332687	315427	Sesn3
GO:0042599	lamellar body	1/915	16/18437	0.557261763254994	0.705792622332687	29448	Rab7a
GO:0070822	Sin3-type complex	1/915	16/18437	0.557261763254994	0.705792622332687	297893	Hdac1
GO:0090545	CHD-type complex	1/915	16/18437	0.557261763254994	0.705792622332687	297893	Hdac1
GO:0098845	postsynaptic endosome	1/915	16/18437	0.557261763254994	0.705792622332687	65033	Stx12
GO:0000776	kinetochore	6/915	121/18437	0.559765424012598	0.70758697287806	114514/29167/117280/689296/81738/306814	Clasp2/Dctn1/Hnrnpu/Mis18bp1/Nup98/Phf2
GO:0005759	mitochondrial matrix	15/915	309/18437	0.572786170425078	0.715548153093753	363646/362776/24399/305256/291671/287633/678759/64313/289950/361726/361836/29219/85425/83474/293448	Eral1/Glrx5/Glud1/Grsf1/Hspa9/Lrrc59/Ndufa10/Oat/Pdhb/Sdhaf2/Slc25a16/Snca/Tdrd7/Tfam/Uqcrc2
GO:0005747	mitochondrial respiratory chain complex I	3/915	60/18437	0.577771784623925	0.715548153093753	678759/291660/681024	Ndufa10/Ndufa2/Ndufa4
GO:0030964	NADH dehydrogenase complex	3/915	60/18437	0.577771784623925	0.715548153093753	678759/291660/681024	Ndufa10/Ndufa2/Ndufa4
GO:0045271	respiratory chain complex I	3/915	60/18437	0.577771784623925	0.715548153093753	678759/291660/681024	Ndufa10/Ndufa2/Ndufa4
GO:0005682	U5 snRNP	1/915	17/18437	0.579253266790181	0.715548153093753	171365	Snrpb
GO:0031527	filopodium membrane	1/915	17/18437	0.579253266790181	0.715548153093753	54320	Pdpn
GO:0031983	vesicle lumen	1/915	17/18437	0.579253266790181	0.715548153093753	29190	Pdyn
GO:0033178	proton-transporting two-sector ATPase complex, catalytic domain	1/915	17/18437	0.579253266790181	0.715548153093753	685232	Atp6v1a
GO:0043186	P granule	1/915	17/18437	0.579253266790181	0.715548153093753	85425	Tdrd7
GO:0045495	pole plasm	1/915	17/18437	0.579253266790181	0.715548153093753	85425	Tdrd7
GO:0060293	germ plasm	1/915	17/18437	0.579253266790181	0.715548153093753	85425	Tdrd7
GO:0098890	extrinsic component of postsynaptic membrane	1/915	17/18437	0.579253266790181	0.715548153093753	59322	Cnksr2
GO:0005790	smooth endoplasmic reticulum	2/915	39/18437	0.583180241976266	0.717230021683215	29144/24948	Canx/Fmr1
GO:0005891	voltage-gated calcium channel complex	2/915	39/18437	0.583180241976266	0.717230021683215	116600/25639	Cacnb2/Fkbp1a
GO:0097729	9+2 motile cilium	6/915	124/18437	0.583919986931036	0.717230021683215	24183/301555/300062/287751/24610/25007	Ak1/Cul3/Ift27/Lyzl6/Odf1/Tacr2
GO:0000777	condensed chromosome kinetochore	3/915	61/18437	0.589087898514896	0.722215107218827	114514/117280/689296	Clasp2/Hnrnpu/Mis18bp1
GO:0000307	cyclin-dependent protein kinase holoenzyme complex	2/915	40/18437	0.59707820293142	0.730635169376606	362844/362316	Brd4/Cdk14
GO:0031362	anchored component of external side of plasma membrane	1/915	18/18437	0.600153552397509	0.731647870057637	300027	Gpihbp1
GO:0034719	SMN-Sm protein complex	1/915	18/18437	0.600153552397509	0.731647870057637	171365	Snrpb
GO:0000794	condensed nuclear chromosome	5/915	105/18437	0.601467432012879	0.73187906213156	25230/362844/498411/689296/24949	Add3/Brd4/Hus1/Mis18bp1/Syn1
GO:0032153	cell division site	3/915	63/18437	0.611126379631474	0.742244912574794	294074/298982/315655	Cep55/Maea/Rdx
GO:0005741	mitochondrial outer membrane	7/915	151/18437	0.627065890020921	0.760186023097988	316539/295922/60660/65190/29219/304579/25624	Epha4/Mtch2/Ppp2r2b/Rsad2/Snca/Usp30/Vamp1
GO:0005844	polysome	4/915	87/18437	0.632573176360165	0.763156132772905	24948/307070/64472/29283	Fmr1/Larp4b/Naa35/Rpl29
GO:0019867	outer membrane	8/915	174/18437	0.637953676751894	0.763156132772905	316539/25679/295922/60660/65190/29219/304579/25624	Epha4/Itpr3/Mtch2/Ppp2r2b/Rsad2/Snca/Usp30/Vamp1
GO:0031968	organelle outer membrane	8/915	174/18437	0.637953676751894	0.763156132772905	316539/25679/295922/60660/65190/29219/304579/25624	Epha4/Itpr3/Mtch2/Ppp2r2b/Rsad2/Snca/Usp30/Vamp1
GO:0001741	XY body	1/915	20/18437	0.638894151092525	0.763156132772905	81816	Ube2b
GO:0018995	host	1/915	20/18437	0.638894151092525	0.763156132772905	24948	Fmr1
GO:0030992	intraciliary transport particle B	1/915	20/18437	0.638894151092525	0.763156132772905	300062	Ift27
GO:0032806	carboxy-terminal domain protein kinase complex	1/915	20/18437	0.638894151092525	0.763156132772905	362844	Brd4
GO:0043657	host cell	1/915	20/18437	0.638894151092525	0.763156132772905	24948	Fmr1
GO:0005720	nuclear heterochromatin	2/915	44/18437	0.649169261890502	0.771172392202981	24484/316164	Igfbp3/Satb1
GO:0005771	multivesicular body	2/915	44/18437	0.649169261890502	0.771172392202981	56780/497878	Acpp/Nsg2
GO:0042788	polysomal ribosome	2/915	44/18437	0.649169261890502	0.771172392202981	307070/29283	Larp4b/Rpl29
GO:0005793	endoplasmic reticulum-Golgi intermediate compartment	4/915	89/18437	0.650343538125095	0.771172392202981	64152/498486/619346/171129	Chp1/Gnpnat1/Surf4/Uggt1
GO:0031233	intrinsic component of external side of plasma membrane	1/915	21/18437	0.656834741403125	0.774636624372164	300027	Gpihbp1
GO:0090723	growth cone part	1/915	21/18437	0.656834741403125	0.774636624372164	24948	Fmr1
GO:0101031	chaperone complex	1/915	21/18437	0.656834741403125	0.774636624372164	299809	Cct2
GO:0019866	organelle inner membrane	19/915	413/18437	0.666754756417866	0.784913827175462	84396/289278/360229/315496/363646/361807/81515/678759/291660/681024/65190/363061/361836/245959/29219/171432/362401/117259/293448	Atp1b4/Cox20/Cox8c/Dpy19l1/Eral1/Lemd2/Lyn/Ndufa10/Ndufa2/Ndufa4/Rsad2/Sdhd/Slc25a16/Slc25a3/Snca/Tmem14c/Tmem43/Tra2b/Uqcrc2
GO:0005838	proteasome regulatory particle	1/915	22/18437	0.673884926655956	0.789027135347172	296651	Psmd5
GO:0030673	axolemma	1/915	22/18437	0.673884926655956	0.789027135347172	84409	Robo2
GO:0031528	microvillus membrane	1/915	22/18437	0.673884926655956	0.789027135347172	54320	Pdpn
GO:0005902	microvillus	4/915	92/18437	0.675906697684332	0.789973537149911	685232/261738/54320/315655	Atp6v1a/Clrn1/Pdpn/Rdx
GO:0043601	nuclear replisome	1/915	23/18437	0.690088852374653	0.803663404107154	293144	Pold3
GO:0097346	INO80-type complex	1/915	23/18437	0.690088852374653	0.803663404107154	315523	Nfrkb
GO:0031228	intrinsic component of Golgi membrane	2/915	48/18437	0.695764408143558	0.805947739682307	501103/302808	Slc35b2/Zdhhc9
GO:0032154	cleavage furrow	2/915	48/18437	0.695764408143558	0.805947739682307	294074/315655	Cep55/Rdx
GO:0032590	dendrite membrane	2/915	48/18437	0.695764408143558	0.805947739682307	29707/364786	Gabra5/Itga8
GO:0031514	motile cilium	8/915	185/18437	0.704380245980992	0.811260724411454	24183/301555/300062/287751/24610/498328/24788/25007	Ak1/Cul3/Ift27/Lyzl6/Odf1/Pkd2/Sord/Tacr2
GO:0005865	striated muscle thin filament	1/915	24/18437	0.705488477663954	0.811260724411454	25566	Tmod1
GO:0030894	replisome	1/915	24/18437	0.705488477663954	0.811260724411454	293144	Pold3
GO:0034706	sodium channel complex	1/915	24/18437	0.705488477663954	0.811260724411454	78956	Scn9a
GO:0071005	U2-type precatalytic spliceosome	2/915	49/18437	0.706581921261589	0.811260724411454	84486/171365	Sf3b1/Snrpb
GO:0070603	SWI/SNF superfamily-type complex	3/915	73/18437	0.709069139719714	0.812683116122419	314126/297893/315523	Baz1a/Hdac1/Nfrkb
GO:0036064	ciliary basal body	6/915	142/18437	0.712845582628526	0.813889787992168	306400/299730/498328/117103/367714/307724	Arhgap35/Nedd1/Pkd2/Rab8a/Rp2/Rpgrip1l
GO:0005901	caveola	4/915	97/18437	0.715559457130569	0.813889787992168	114104/24211/29184/24316	Asah2/Atp1a1/Cd36/Drd1
GO:0005801	cis-Golgi network	2/915	50/18437	0.717076498845181	0.813889787992168	306548/304290	Hook3/Kdelr2
GO:0032589	neuron projection membrane	3/915	74/18437	0.717735938604995	0.813889787992168	29707/364786/84409	Gabra5/Itga8/Robo2
GO:0022624	proteasome accessory complex	1/915	25/18437	0.720123683384776	0.813889787992168	296651	Psmd5
GO:0030687	preribosome, large subunit precursor	1/915	25/18437	0.720123683384776	0.813889787992168	307075	Wdr37
GO:0036379	myofilament	1/915	25/18437	0.720123683384776	0.813889787992168	25566	Tmod1
GO:0036452	ESCRT complex	1/915	25/18437	0.720123683384776	0.813889787992168	689364	Chmp1b
GO:0044420	extracellular matrix component	2/915	51/18437	0.727253512146266	0.82052345997785	84032/290905	Col3a1/Col4a1
GO:0000421	autophagosome membrane	1/915	26/18437	0.734032374982806	0.825798778768266	29448	Rab7a
GO:0000779	condensed chromosome, centromeric region	3/915	76/18437	0.734466194941361	0.825798778768266	114514/117280/689296	Clasp2/Hnrnpu/Mis18bp1
GO:0001750	photoreceptor outer segment	3/915	77/18437	0.742533055733544	0.828722534468012	25152/29456/171093	Map1a/Map1b/Shank2
GO:0005871	kinesin complex	2/915	53/18437	0.746677604368074	0.828722534468012	309523/305012	Kif20b/Kif26b
GO:0001891	phagocytic cup	1/915	27/18437	0.747250580234597	0.828722534468012	691031	Cdc42se2
GO:0016342	catenin complex	1/915	27/18437	0.747250580234597	0.828722534468012	311163	Ctnnd1
GO:0042611	MHC protein complex	1/915	27/18437	0.747250580234597	0.828722534468012	25119	Mr1
GO:0044215	other organism	1/915	27/18437	0.747250580234597	0.828722534468012	24948	Fmr1
GO:0044216	other organism cell	1/915	27/18437	0.747250580234597	0.828722534468012	24948	Fmr1
GO:0044217	other organism part	1/915	27/18437	0.747250580234597	0.828722534468012	24948	Fmr1
GO:0001917	photoreceptor inner segment	2/915	54/18437	0.755936584831165	0.835508856918656	24334/171093	Eno2/Shank2
GO:0016469	proton-transporting two-sector ATPase complex	2/915	54/18437	0.755936584831165	0.835508856918656	685232/298103	Atp6v1a/Atp6v1g1
GO:0000788	nuclear nucleosome	1/915	28/18437	0.759812542162101	0.835537102951905	291100	Irf4
GO:0030990	intraciliary transport particle	1/915	28/18437	0.759812542162101	0.835537102951905	300062	Ift27
GO:0097038	perinuclear endoplasmic reticulum	1/915	28/18437	0.759812542162101	0.835537102951905	252900	Dgat2
GO:0000780	condensed nuclear chromosome, centromeric region	1/915	29/18437	0.771750807354218	0.844386177458144	689296	Mis18bp1
GO:0030686	90S preribosome	1/915	29/18437	0.771750807354218	0.844386177458144	307075	Wdr37
GO:0097228	sperm principal piece	1/915	29/18437	0.771750807354218	0.844386177458144	300062	Ift27
GO:0008328	ionotropic glutamate receptor complex	2/915	56/18437	0.77357937833369	0.844966737072537	24410/171093	Grin2b/Shank2
GO:0045111	intermediate filament cytoskeleton	7/915	177/18437	0.78106543549844	0.851714570367646	29167/25626/81707/192256/64204/295678/171093	Dctn1/Krt8/Mmp14/Pja2/Plec/Sestd1/Shank2
GO:0032994	protein-lipid complex	1/915	30/18437	0.783096309922171	0.851947608745129	117028	Bin1
GO:0097733	photoreceptor cell cilium	4/915	107/18437	0.783896494068099	0.851947608745129	25152/29456/307724/171093	Map1a/Map1b/Rpgrip1l/Shank2
GO:0097731	9+0 non-motile cilium	4/915	108/18437	0.789950887099188	0.855829831378303	25152/29456/307724/171093	Map1a/Map1b/Rpgrip1l/Shank2
GO:0098878	neurotransmitter receptor complex	2/915	58/18437	0.790097893484424	0.855829831378303	24410/171093	Grin2b/Shank2
GO:1902555	endoribonuclease complex	1/915	31/18437	0.79387845130432	0.858496464782579	361020	Rpp14
GO:0016328	lateral plasma membrane	2/915	59/18437	0.797951796462425	0.858622511565353	84488/312563	Fgf13/Prickle2
GO:0016459	myosin complex	2/915	59/18437	0.797951796462425	0.858622511565353	315795/140734	Cgnl1/Dynll2
GO:0030134	COPII-coated ER to Golgi transport vesicle	2/915	59/18437	0.797951796462425	0.858622511565353	89868/287275	Sec16b/Sec24a
GO:0005921	gap junction	1/915	32/18437	0.804125176125387	0.860995871147412	25480	Mip
GO:0034451	centriolar satellite	1/915	32/18437	0.804125176125387	0.860995871147412	306548	Hook3
GO:1905348	endonuclease complex	1/915	32/18437	0.804125176125387	0.860995871147412	361020	Rpp14
GO:0034708	methyltransferase complex	4/915	112/18437	0.812818889876111	0.868565314495962	65160/363519/304794/171365	Clns1a/Hcfc1/Rbbp5/Snrpb
GO:0008180	COP9 signalosome	1/915	33/18437	0.813863044304972	0.868565314495962	25566	Tmod1
GO:0005930	axoneme	4/915	117/18437	0.838493847723308	0.892358253674663	296380/365601/84394/307724	Arfgef2/Atg5/Dcx/Rpgrip1l
GO:0046540	U4/U6 x U5 tri-snRNP complex	1/915	36/18437	0.840269753460166	0.892358253674663	171365	Snrpb
GO:0097526	spliceosomal tri-snRNP complex	1/915	36/18437	0.840269753460166	0.892358253674663	171365	Snrpb
GO:0097014	ciliary plasm	4/915	118/18437	0.843258955444774	0.893084702654858	296380/365601/84394/307724	Arfgef2/Atg5/Dcx/Rpgrip1l
GO:0097223	sperm part	9/915	239/18437	0.844068508744939	0.893084702654858	81732/24183/301555/89843/300062/24511/287751/24610/25007	Actr3/Ak1/Cul3/Cxadr/Ift27/Itgb1/Lyzl6/Odf1/Tacr2
GO:0044445	cytosolic part	16/915	400/18437	0.845069396060511	0.893084702654858	83839/299809/309361/114489/117045/24334/24948/29430/29546/29424/25700/65153/306886/29283/25012/65033	Calb1/Cct2/Chuk/Dag1/Eif4e/Eno2/Fmr1/Hap1/Homer1/Htt/Ide/Ncs1/Ripk1/Rpl29/Snap25/Stx12
GO:0031941	filamentous actin	1/915	37/18437	0.848212429161702	0.894953470639008	498328	Pkd2
GO:0098800	inner mitochondrial membrane protein complex	5/915	147/18437	0.859981260253367	0.905902589684372	678759/291660/681024/363061/293448	Ndufa10/Ndufa2/Ndufa4/Sdhd/Uqcrc2
GO:0042641	actomyosin	3/915	96/18437	0.861459550670909	0.905993808540811	288010/501083/311098	Lpp/Pdcd6ip/Xirp2
GO:0032993	protein-DNA complex	7/915	197/18437	0.863074802081852	0.906228542185945	292058/303918/117282/291100/306819/293144/24790	Gins2/Gtf2e1/Hnrnpk/Irf4/Kdm1b/Pold3/Sp1
GO:0005743	mitochondrial inner membrane	14/915	362/18437	0.864578323644382	0.906345392419473	289278/360229/363646/81515/678759/291660/681024/65190/363061/361836/245959/29219/171432/293448	Cox20/Cox8c/Eral1/Lyn/Ndufa10/Ndufa2/Ndufa4/Rsad2/Sdhd/Slc25a16/Slc25a3/Snca/Tmem14c/Uqcrc2
GO:0000795	synaptonemal complex	1/915	43/18437	0.888235324533052	0.928156013276111	24949	Syn1
GO:0099086	synaptonemal structure	1/915	43/18437	0.888235324533052	0.928156013276111	24949	Syn1
GO:0032391	photoreceptor connecting cilium	1/915	44/18437	0.89379500040846	0.930976872425452	307724	Rpgrip1l
GO:1902562	H4 histone acetyltransferase complex	1/915	44/18437	0.89379500040846	0.930976872425452	363519	Hcfc1
GO:0000791	euchromatin	1/915	45/18437	0.899078400322898	0.93492361261161	26295	Ogt
GO:0030173	integral component of Golgi membrane	1/915	46/18437	0.904099238932323	0.93492361261161	501103	Slc35b2
GO:0031304	intrinsic component of mitochondrial inner membrane	1/915	46/18437	0.904099238932323	0.93492361261161	245959	Slc25a3
GO:0031305	integral component of mitochondrial inner membrane	1/915	46/18437	0.904099238932323	0.93492361261161	245959	Slc25a3
GO:0035068	micro-ribonucleoprotein complex	2/915	78/18437	0.904764786398332	0.93492361261161	308971/192178	Tnrc6a/Tnrc6b
GO:0035097	histone methyltransferase complex	2/915	84/18437	0.925572840551131	0.954909539142292	363519/304794	Hcfc1/Rbbp5
GO:0001725	stress fiber	2/915	85/18437	0.928593931976373	0.95499944662973	288010/311098	Lpp/Xirp2
GO:0097517	contractile actin filament bundle	2/915	85/18437	0.928593931976373	0.95499944662973	288010/311098	Lpp/Xirp2
GO:0032432	actin filament bundle	2/915	94/18437	0.951022346893086	0.976522946099999	288010/311098	Lpp/Xirp2
GO:0045171	intercellular bridge	1/915	60/18437	0.953072959258476	0.977087396027194	294074	Cep55
GO:0000786	nucleosome	2/915	98/18437	0.958668247753522	0.981278347936388	291100/306819	Irf4/Kdm1b
GO:0044455	mitochondrial membrane part	7/915	250/18437	0.967674368365376	0.988941936900879	81515/678759/291660/681024/363061/245959/293448	Lyn/Ndufa10/Ndufa2/Ndufa4/Sdhd/Slc25a3/Uqcrc2
GO:0044815	DNA packaging complex	2/915	106/18437	0.970670171780411	0.989924606890503	291100/306819	Irf4/Kdm1b
GO:0005882	intermediate filament	3/915	140/18437	0.972407552824947	0.989924606890503	25626/64204/171093	Krt8/Plec/Shank2
GO:0035869	ciliary transition zone	1/915	73/18437	0.975846597175459	0.989924606890503	307724	Rpgrip1l
GO:0045095	keratin filament	1/915	74/18437	0.97705005849023	0.989924606890503	25626	Krt8
GO:0032592	integral component of mitochondrial membrane	1/915	75/18437	0.97819361871903	0.989924606890503	245959	Slc25a3
GO:0030684	preribosome	1/915	76/18437	0.979280256278777	0.989924606890503	307075	Wdr37
GO:0098573	intrinsic component of mitochondrial membrane	1/915	76/18437	0.979280256278777	0.989924606890503	245959	Slc25a3
GO:0001669	acrosomal vesicle	2/915	130/18437	0.989766151451131	0.998973278441374	89843/24511	Cxadr/Itgb1
GO:0098798	mitochondrial protein complex	6/915	281/18437	0.995318685415978	0.999999399834313	678759/291660/681024/363061/361836/293448	Ndufa10/Ndufa2/Ndufa4/Sdhd/Slc25a16/Uqcrc2
GO:0022625	cytosolic large ribosomal subunit	1/915	143/18437	0.999329801070899	0.999999399834313	29283	Rpl29
GO:0015934	large ribosomal subunit	2/915	210/18437	0.999741090737907	0.999999399834313	94273/29283	Mgat2/Rpl29
GO:0005840	ribosome	6/915	399/18437	0.999945069709465	0.999999399834313	29144/307070/94273/300955/29283/29219	Canx/Larp4b/Mgat2/Nck1/Rpl29/Snca
GO:0022626	cytosolic ribosome	1/915	249/18437	0.999997134977619	0.999999399834313	29283	Rpl29
GO:0044391	ribosomal subunit	2/915	336/18437	0.999999399834313	0.999999399834313	94273/29283	Mgat2/Rpl29
