# Supplementary material for: Characteristics of phosgene aspiration lung injury analyzed based on transcriptomics and proteomics
Source: Front Genet. 2024 May 17;15:1393665. doi: 10.3389/fgene.2024.1393665 (PMC11140124; doi:10.3389/fgene.2024.1393665)
Supplement: Supplementary file 1 [file Presentation1.zip › Data/miRNA/GO/Control--Treatment/GO-Molecular_Function.xls]

GOMFID	Term	GeneRatio	BgRatio	Pvalue	Qvalue	geneIDs	geneNames
GO:0004674	protein serine/threonine kinase activity	41/852	415/16869	3.21834862498406e-05	0.0300271926711013	29263/362844/307124/83506/362316/314743/309804/309361/59075/365895/305922/304286/303200/309168/171492/313022/116596/58840/315994/170577/287473/680451/25054/29431/29433/170911/65248/78975/313834/291078/306886/81762/25537/293854/29398/311622/360230/299827/170908/303206/116477	Acvr2a/Brd4/Camk1d/Camkk2/Cdk14/Cdk17/Cdk19/Chuk/Grk5/Hipk1/Lats2/Lmtk2/Map2k3/Map3k11/Map3k2/Map3k6/Map3k8/Mapk6/Mapkapk3/Mark3/Nek8/Nrbp2/Ntrk2/Pak1/Pak3/Pik3ca/Prkaa1/Prkaa2/Prkd3/Prpf4b/Ripk1/Rock1/Rock2/Srpk3/Stk10/Stk4/Stk40/Tbk1/Tesk2/Ulk2/Wnk1
GO:0004714	transmembrane receptor protein tyrosine kinase activity	11/852	60/16869	0.000180593978479914	0.0824561595768615	685781/305604/316539/79208/24338/25022/60663/304286/25054/24629/25232	Ddr2/Efemp1/Epha4/Epha5/Ephb1/Fgfr2/Insrr/Lmtk2/Ntrk2/Pdgfrb/Tyro3
GO:0001228	DNA-binding transcription activator activity, RNA polymerase II-specific	39/852	434/16869	0.000361897870251365	0.0824561595768615	25401/25301/83726/114485/361668/314436/360896/362733/303828/312777/298555/363519/117282/497985/24459/291100/499171/84410/309957/311311/25094/362591/299766/307820/361400/25492/299061/24413/64709/305471/297804/25157/306873/305854/140586/24790/313304/304935/246334	Alx1/Cebpg/Ctcf/Dmtf1/Ebf3/Elk1/Esrrg/Etv1/Etv5/Etv6/Grhl3/Hcfc1/Hnrnpk/Hoxb7/Hoxc4/Irf4/Klf13/Klf5/Mef2a/Meis2/Mitf/Mtf1/Myf5/Nfat5/Nfatc3/Nfia/Nkx2-8/Nr3c1/Nucks1/Patz1/Plag1/Plagl1/Rreb1/Sall2/Sox9/Sp1/Stag2/Tbx19/Tp63
GO:0019199	transmembrane receptor protein kinase activity	12/852	78/16869	0.000511099792303571	0.0824561595768615	29263/685781/305604/316539/79208/24338/25022/60663/304286/25054/24629/25232	Acvr2a/Ddr2/Efemp1/Epha4/Epha5/Ephb1/Fgfr2/Insrr/Lmtk2/Ntrk2/Pdgfrb/Tyro3
GO:0015631	tubulin binding	32/852	344/16869	0.000662183365508975	0.0824561595768615	500282/289144/296580/289400/64152/114514/65201/56725/114489/29167/84394/65208/84488/24948/499156/64845/306548/29424/309523/305012/362317/81515/266711/25152/29456/679221/314859/316013/29219/84476/58857/306991	Arl8b/Cacybp/Camsap1/Camsap2/Chp1/Clasp2/Clip1/Cript/Dag1/Dctn1/Dcx/Dpysl5/Fgf13/Fmr1/Gas2/Gphn/Hook3/Htt/Kif20b/Kif26b/Krit1/Lyn/Lzts1/Map1a/Map1b/Mapre2/Mdm1/Setd2/Snca/Strbp/Vapa/Vps41
GO:0008017	microtubule binding	25/852	246/16869	0.000712180603385047	0.0824561595768615	296580/289400/64152/114514/65201/56725/29167/84394/65208/84488/24948/499156/306548/309523/305012/362317/266711/25152/29456/679221/314859/29219/84476/58857/306991	Camsap1/Camsap2/Chp1/Clasp2/Clip1/Cript/Dctn1/Dcx/Dpysl5/Fgf13/Fmr1/Gas2/Hook3/Kif20b/Kif26b/Krit1/Lzts1/Map1a/Map1b/Mapre2/Mdm1/Snca/Strbp/Vapa/Vps41
GO:0019787	ubiquitin-like protein transferase activity	35/852	390/16869	0.000727694720579567	0.0824561595768615	368062/171415/313876/301555/64624/498089/363083/361907/310363/316131/360926/298982/312656/312849/315250/192256/497900/300813/94196/307251/297337/313806/304271/294790/303614/690244/305458/361970/293294/316575/81816/294331/296956/25573/303478	Ankib1/Atg3/Birc6/Cul3/Cul5/Dtx3l/Fbxl22/Fbxl7/Fbxo4/Fem1a/Lnx1/Maea/March8/Med21/Pdzrn4/Pja2/Rmnd5b/Rnf111/Rnf138/Rnf165/Rnf181/Rnf19b/Rnf6/Skp2/Smurf2/Sumo2/Tmem129/Trim2/Trim6/Trip12/Ube2b/Ube2g2/Ube2h/Ube2i/Ube2z
GO:0044325	ion channel binding	17/852	143/16869	0.000891863625167472	0.0824561595768615	24242/290614/84488/25639/24948/29430/29546/29424/81515/56064/498328/24672/84556/25012/59299/89821/25577	Calm1/Cherp/Fgf13/Fkbp1a/Fmr1/Hap1/Homer1/Htt/Lyn/Nptn/Pkd2/Ppp2ca/Rims1/Snap25/Trdn/Trpc1/Ywhaq
GO:0003725	double-stranded RNA binding	12/852	83/16869	0.000905129379679175	0.0824561595768615	25367/54241/310461/291978/363854/24948/117280/170910/498171/288109/84476/365703	Adarb1/Cltc/Dhx36/Dus2/Elavl1/Fmr1/Hnrnpu/Mtdh/Prkrip1/Sidt1/Strbp/Zfr
GO:0004860	protein kinase inhibitor activity	9/852	52/16869	0.00106487119624662	0.0824561595768615	25402/64152/291978/300955/65153/266709/24679/498171/116477	Casp3/Chp1/Dus2/Nck1/Ncs1/Pkig/Prkar2b/Prkrip1/Wnk1
GO:0004713	protein tyrosine kinase activity	15/852	121/16869	0.00114229910260097	0.0824561595768615	367786/685781/305604/316539/79208/24338/25022/79209/60663/304286/81515/25054/24629/170908/25232	Bmx/Ddr2/Efemp1/Epha4/Epha5/Ephb1/Fgfr2/Frk/Insrr/Lmtk2/Lyn/Ntrk2/Pdgfrb/Tesk2/Tyro3
GO:0003729	mRNA binding	26/852	269/16869	0.00118206218076793	0.0824561595768615	305035/303300/683927/309338/287765/310461/363854/500409/24948/362152/117282/117280/360602/679712/81738/361309/363912/310820/300996/79049/84486/689890/85425/313308/117259/313449	Angel2/Cluh/Cstf2/Cstf2t/Ddx5/Dhx36/Elavl1/Esrp1/Fmr1/Hnrnpa3/Hnrnpk/Hnrnpu/Luc7l3/Myef2/Nup98/Paip2/Piwil1/Ptbp2/Rbm5/Secisbp2/Sf3b1/Srsf1/Tdrd7/Thoc2/Tra2b/Upf3b
GO:0032183	SUMO binding	5/852	17/16869	0.0012083061774252	0.0824561595768615	24413/300813/114521/308508/313436	Nr3c1/Rnf111/Tdg/Uba2/Zcchc12
GO:0004842	ubiquitin-protein transferase activity	33/852	372/16869	0.0012372842808961	0.0824561595768615	368062/313876/301555/64624/498089/363083/361907/310363/316131/360926/298982/312656/312849/315250/192256/497900/300813/94196/307251/297337/313806/304271/294790/303614/305458/361970/293294/316575/81816/294331/296956/25573/303478	Ankib1/Birc6/Cul3/Cul5/Dtx3l/Fbxl22/Fbxl7/Fbxo4/Fem1a/Lnx1/Maea/March8/Med21/Pdzrn4/Pja2/Rmnd5b/Rnf111/Rnf138/Rnf165/Rnf181/Rnf19b/Rnf6/Skp2/Smurf2/Tmem129/Trim2/Trim6/Trip12/Ube2b/Ube2g2/Ube2h/Ube2i/Ube2z
GO:0036002	pre-mRNA binding	7/852	36/16869	0.00188804552856807	0.11294408056579	287765/117282/117280/140586/494445/362264/117259	Ddx5/Hnrnpk/Hnrnpu/Sox9/Srsf2/Srsf6/Tra2b
GO:0004709	MAP kinase kinase kinase activity	6/852	27/16869	0.001936875979692	0.11294408056579	309168/171492/313022/116596/29431/306886	Map3k11/Map3k2/Map3k6/Map3k8/Pak1/Ripk1
GO:0019210	kinase inhibitor activity	9/852	57/16869	0.00207961829475805	0.114134345235839	25402/64152/291978/300955/65153/266709/24679/498171/116477	Casp3/Chp1/Dus2/Nck1/Ncs1/Pkig/Prkar2b/Prkrip1/Wnk1
GO:0003755	peptidyl-prolyl cis-trans isomerase activity	7/852	37/16869	0.0022287471982883	0.11552339644461	360627/25639/260321/290652/83624/309651/361449	Fkbp10/Fkbp1a/Fkbp4/Fkbp8/Ppig/Ppil1/Ppil4
GO:0019887	protein kinase regulator activity	17/852	163/16869	0.00366984996861344	0.17657486496759	83506/25402/64152/291978/84488/293546/24483/116478/300955/65153/315760/170911/266709/65248/24679/498171/116477	Camkk2/Casp3/Chp1/Dus2/Fgf13/Gprc5b/Igf2/Kidins220/Nck1/Ncs1/Parp16/Pik3ca/Pkig/Prkaa1/Prkar2b/Prkrip1/Wnk1
GO:0051018	protein kinase A binding	8/852	51/16869	0.00378509892749388	0.17657486496759	289312/83425/298024/296380/192256/24679/140586/316561	Acbd3/Akap12/Akap2/Arfgef2/Pja2/Prkar2b/Sox9/Sphkap
GO:0016859	cis-trans isomerase activity	7/852	41/16869	0.00408595694152243	0.181533229830496	360627/25639/260321/290652/83624/309651/361449	Fkbp10/Fkbp1a/Fkbp4/Fkbp8/Ppig/Ppil1/Ppil4
GO:0004596	peptide alpha-N-acetyltransferase activity	4/852	14/16869	0.00430571063616259	0.182601273797259	289482/310399/64472/288108	Naa11/Naa15/Naa35/Naa50
GO:0050811	GABA receptor binding	4/852	15/16869	0.00563942367319416	0.218796874911114	296380/29707/24672/171086	Arfgef2/Gabra5/Ppp2ca/Trak2
GO:0005525	GTP binding	30/852	364/16869	0.00588509671568866	0.218796874911114	289276/316611/140940/306400/500282/363646/260321/29244/24399/25643/50664/300062/287707/24605/299156/367242/305853/365793/252916/303754/363123/29448/117103/295347/302495/364190/500356/367714/83521/117043	Adss/Agap1/Arf3/Arhgap35/Arl8b/Eral1/Fkbp4/Gch1/Glud1/Gnai3/Gnao1/Ift27/Nkiras2/Nras/Rab15/Rab23/Rab2b/Rab33b/Rab38/Rab40b/Rab6b/Rab7a/Rab8a/Rap1a/Rap2c/Rasl10a/Rergl/Rp2/Rrad/RragB
GO:0035255	ionotropic glutamate receptor binding	7/852	44/16869	0.00611100751821018	0.218796874911114	29144/24410/303926/25152/307206/171093/260323	Canx/Grin2b/Igsf11/Map1a/Neto1/Shank2/Snx27
GO:0035254	glutamate receptor binding	9/852	67/16869	0.00631820122051771	0.218796874911114	24242/29144/24410/29546/303926/25152/307206/171093/260323	Calm1/Canx/Grin2b/Homer1/Igsf11/Map1a/Neto1/Shank2/Snx27
GO:0047485	protein N-terminus binding	14/852	131/16869	0.00643444653171559	0.218796874911114	24242/64045/297893/311359/85482/315666/289233/312703/64204/25012/29219/25558/85425/25577	Calm1/Glrx/Hdac1/Hypk/Nbn/Npat/Pex19/Pex5/Plec/Snap25/Snca/Stxbp1/Tdrd7/Ywhaq
GO:0003727	single-stranded RNA binding	11/852	92/16869	0.00656625133709668	0.218796874911114	362962/24948/64200/117280/170843/64015/363912/117017/84476/117259/365703	Cbx7/Fmr1/Hnrnpf/Hnrnpu/Khdrbs2/Khdrbs3/Piwil1/Polr2g/Strbp/Tra2b/Zfr
GO:0032550	purine ribonucleoside binding	30/852	371/16869	0.00764541531045243	0.226662512824346	289276/316611/140940/306400/500282/363646/260321/29244/24399/25643/50664/300062/287707/24605/299156/367242/305853/365793/252916/303754/363123/29448/117103/295347/302495/364190/500356/367714/83521/117043	Adss/Agap1/Arf3/Arhgap35/Arl8b/Eral1/Fkbp4/Gch1/Glud1/Gnai3/Gnao1/Ift27/Nkiras2/Nras/Rab15/Rab23/Rab2b/Rab33b/Rab38/Rab40b/Rab6b/Rab7a/Rab8a/Rap1a/Rap2c/Rasl10a/Rergl/Rp2/Rrad/RragB
GO:0048306	calcium-dependent protein binding	9/852	70/16869	0.00840772435996955	0.226662512824346	24242/64152/287765/60391/501083/25651/24782/25012/24949	Calm1/Chp1/Ddx5/Nrxn1/Pdcd6ip/Selp/Slc9a1/Snap25/Syn1
GO:0001883	purine nucleoside binding	30/852	374/16869	0.00852310847491615	0.226662512824346	289276/316611/140940/306400/500282/363646/260321/29244/24399/25643/50664/300062/287707/24605/299156/367242/305853/365793/252916/303754/363123/29448/117103/295347/302495/364190/500356/367714/83521/117043	Adss/Agap1/Arf3/Arhgap35/Arl8b/Eral1/Fkbp4/Gch1/Glud1/Gnai3/Gnao1/Ift27/Nkiras2/Nras/Rab15/Rab23/Rab2b/Rab33b/Rab38/Rab40b/Rab6b/Rab7a/Rab8a/Rap1a/Rap2c/Rasl10a/Rergl/Rp2/Rrad/RragB
GO:0019207	kinase regulator activity	18/852	192/16869	0.00859936459676921	0.226662512824346	83477/83506/25402/64152/291978/84488/293546/24483/116478/300955/65153/315760/170911/266709/65248/24679/498171/116477	Bcl10/Camkk2/Casp3/Chp1/Dus2/Fgf13/Gprc5b/Igf2/Kidins220/Nck1/Ncs1/Parp16/Pik3ca/Pkig/Prkaa1/Prkar2b/Prkrip1/Wnk1
GO:0003779	actin binding	32/852	406/16869	0.00863536259665029	0.226662512824346	81732/25230/85265/360854/117028/116600/691149/493810/366624/114514/245982/114489/294674/85246/117280/24511/298982/25152/29456/58923/81531/64204/315655/29219/361256/24949/305675/25123/63837/25566/117538/311098	Actr3/Add3/Ajuba/Arpc5/Bin1/Cacnb2/Capza1/Capza2/Cfl2/Clasp2/Coro6/Dag1/Enc1/Gas7/Hnrnpu/Itgb1/Maea/Map1a/Map1b/Mefv/Pfn2/Plec/Rdx/Snca/Svil/Syn1/Synpo2l/Tagln/Tagln3/Tmod1/Wipf1/Xirp2
GO:0032549	ribonucleoside binding	30/852	375/16869	0.00883351361790418	0.226662512824346	289276/316611/140940/306400/500282/363646/260321/29244/24399/25643/50664/300062/287707/24605/299156/367242/305853/365793/252916/303754/363123/29448/117103/295347/302495/364190/500356/367714/83521/117043	Adss/Agap1/Arf3/Arhgap35/Arl8b/Eral1/Fkbp4/Gch1/Glud1/Gnai3/Gnao1/Ift27/Nkiras2/Nras/Rab15/Rab23/Rab2b/Rab33b/Rab38/Rab40b/Rab6b/Rab7a/Rab8a/Rap1a/Rap2c/Rasl10a/Rergl/Rp2/Rrad/RragB
GO:0046332	SMAD binding	10/852	83/16869	0.00885337071213463	0.226662512824346	29263/84032/79128/287765/25639/308939/309957/300813/303614/363445	Acvr2a/Col3a1/Dab2/Ddx5/Fkbp1a/Ipo7/Mef2a/Rnf111/Smurf2/Usp9x
GO:0017124	SH3 domain binding	12/852	109/16869	0.00890513097478935	0.226662512824346	54245/170843/64015/29216/81515/29433/501083/117255/84556/171093/192117/117538	Crk/Khdrbs2/Khdrbs3/Lrp2/Lyn/Pak3/Pdcd6ip/Ptpn12/Rims1/Shank2/Syngap1/Wipf1
GO:1990782	protein tyrosine kinase binding	11/852	96/16869	0.00898875988692474	0.226662512824346	365948/114514/54245/498003/316539/314850/83469/300955/24413/25054/293294	Bank1/Clasp2/Crk/Dusp3/Epha4/Frs2/Lrp4/Nck1/Nr3c1/Ntrk2/Trim6
GO:0070063	RNA polymerase binding	8/852	59/16869	0.00926113609759412	0.227385262606719	117028/362844/303918/117280/361531/311591/304714/305827	Bin1/Brd4/Gtf2e1/Hnrnpu/Paf1/Rprd1b/Rrn3/Wdhd1
GO:0003712	transcription coregulator activity	34/852	446/16869	0.011206821608849	0.253653010077518	85265/84431/83477/361391/292044/287765/363519/297893/117280/316101/312849/309957/311311/170910/619385/315666/24413/304157/81738/306814/140938/363135/302495/685072/116665/362489/25162/682902/302711/114521/25565/313436/314930/291259	Ajuba/Asah1/Bcl10/Cbfb/Cdyl2/Ddx5/Hcfc1/Hdac1/Hnrnpu/Limd1/Med21/Mef2a/Meis2/Mtdh/Ncoa4/Npat/Nr3c1/Nrip1/Nup98/Phf2/Psmc3ip/Rad54l2/Rap2c/Rarg/Rere/Runx1t1/Sp4/Taf12/Tbl1x/Tdg/Tle4/Zcchc12/Zfpm2/Zmynd11
GO:0043548	phosphatidylinositol 3-kinase binding	6/852	38/16869	0.01128157391762	0.253653010077518	24211/24242/60663/24629/305472/25232	Atp1a1/Calm1/Insrr/Pdgfrb/Pik3ip1/Tyro3
GO:0001882	nucleoside binding	30/852	383/16869	0.0116669333685575	0.253653010077518	289276/316611/140940/306400/500282/363646/260321/29244/24399/25643/50664/300062/287707/24605/299156/367242/305853/365793/252916/303754/363123/29448/117103/295347/302495/364190/500356/367714/83521/117043	Adss/Agap1/Arf3/Arhgap35/Arl8b/Eral1/Fkbp4/Gch1/Glud1/Gnai3/Gnao1/Ift27/Nkiras2/Nras/Rab15/Rab23/Rab2b/Rab33b/Rab38/Rab40b/Rab6b/Rab7a/Rab8a/Rap1a/Rap2c/Rasl10a/Rergl/Rp2/Rrad/RragB
GO:0034452	dynactin binding	3/852	10/16869	0.011795481713677	0.253653010077518	306809/306548/29424	Bicd2/Hook3/Htt
GO:0035612	AP-2 adaptor complex binding	3/852	10/16869	0.011795481713677	0.253653010077518	79128/24922/501088	Dab2/Gabrb3/Tbc1d5
GO:0034212	peptide N-acetyltransferase activity	9/852	74/16869	0.0119621998321659	0.253653010077518	363519/303470/289482/310399/64472/288108/26295/682902/294018	Hcfc1/Kat7/Naa11/Naa15/Naa35/Naa50/Ogt/Taf12/Taf5
GO:0032561	guanyl ribonucleotide binding	30/852	386/16869	0.0129037570353849	0.264910591509405	289276/316611/140940/306400/500282/363646/260321/29244/24399/25643/50664/300062/287707/24605/299156/367242/305853/365793/252916/303754/363123/29448/117103/295347/302495/364190/500356/367714/83521/117043	Adss/Agap1/Arf3/Arhgap35/Arl8b/Eral1/Fkbp4/Gch1/Glud1/Gnai3/Gnao1/Ift27/Nkiras2/Nras/Rab15/Rab23/Rab2b/Rab33b/Rab38/Rab40b/Rab6b/Rab7a/Rab8a/Rap1a/Rap2c/Rasl10a/Rergl/Rp2/Rrad/RragB
GO:0019001	guanyl nucleotide binding	30/852	387/16869	0.0133388757335567	0.264910591509405	289276/316611/140940/306400/500282/363646/260321/29244/24399/25643/50664/300062/287707/24605/299156/367242/305853/365793/252916/303754/363123/29448/117103/295347/302495/364190/500356/367714/83521/117043	Adss/Agap1/Arf3/Arhgap35/Arl8b/Eral1/Fkbp4/Gch1/Glud1/Gnai3/Gnao1/Ift27/Nkiras2/Nras/Rab15/Rab23/Rab2b/Rab33b/Rab38/Rab40b/Rab6b/Rab7a/Rab8a/Rap1a/Rap2c/Rasl10a/Rergl/Rp2/Rrad/RragB
GO:0051015	actin filament binding	18/852	201/16869	0.0133975742386157	0.264910591509405	81732/25230/85265/360854/117028/116600/691149/493810/366624/114514/245982/85246/361256/25123/63837/25566/117538/311098	Actr3/Add3/Ajuba/Arpc5/Bin1/Cacnb2/Capza1/Capza2/Cfl2/Clasp2/Coro6/Gas7/Svil/Tagln/Tagln3/Tmod1/Wipf1/Xirp2
GO:0008375	acetylglucosaminyltransferase activity	7/852	51/16869	0.0136288407207411	0.264910591509405	116740/316583/94273/26295/364032/362756/287159	B3gnt5/B3gnt7/Mgat2/Ogt/Pigc/Pigh/Pigq
GO:0008641	ubiquitin-like modifier activating enzyme activity	3/852	11/16869	0.015617776929821	0.280451342236299	84019/308508/305268	Nae1/Uba2/Uba6
GO:0015250	water channel activity	3/852	11/16869	0.015617776929821	0.280451342236299	286758/25293/25480	Aqp11/Aqp4/Mip
GO:0048407	platelet-derived growth factor binding	3/852	11/16869	0.015617776929821	0.280451342236299	84032/290905/24629	Col3a1/Col4a1/Pdgfrb
GO:0005484	SNAP receptor activity	5/852	30/16869	0.0161748171100496	0.280451342236299	25012/65033/362283/60562/60466	Snap25/Stx12/Stx16/Stx6/Stx7
GO:0061650	ubiquitin-like protein conjugating enzyme activity	6/852	41/16869	0.0161780150897086	0.280451342236299	313876/81816/294331/296956/25573/303478	Birc6/Ube2b/Ube2g2/Ube2h/Ube2i/Ube2z
GO:0140223	general transcription initiation factor activity	4/852	20/16869	0.0163819566528646	0.280451342236299	299347/303918/304714/294018	Brf1/Gtf2e1/Rrn3/Taf5
GO:0019003	GDP binding	9/852	78/16869	0.0165325014180026	0.280451342236299	500282/25643/50664/24605/252916/29448/117103/295347/302495	Arl8b/Gnai3/Gnao1/Nras/Rab38/Rab7a/Rab8a/Rap1a/Rap2c
GO:1901981	phosphatidylinositol phosphate binding	15/852	162/16869	0.0172550650504384	0.287481708786768	116693/79128/310669/362317/26295/314824/81531/361659/301337/295678/65178/315478/260323/499508/305454	Cyth3/Dab2/Golph3l/Krit1/Ogt/Osbpl8/Pfn2/Plekha1/Plekhb2/Sestd1/Snap91/Snx19/Snx27/Zfyve16/Zfyve28
GO:0043175	RNA polymerase core enzyme binding	6/852	42/16869	0.0180920400612274	0.296138129423249	362844/303918/117280/361531/311591/304714	Brd4/Gtf2e1/Hnrnpu/Paf1/Rprd1b/Rrn3
GO:0008080	N-acetyltransferase activity	10/852	93/16869	0.0188012348585588	0.302440553845437	498486/363519/303470/289482/310399/64472/288108/26295/682902/294018	Gnpnat1/Hcfc1/Kat7/Naa11/Naa15/Naa35/Naa50/Ogt/Taf12/Taf5
GO:0015035	protein disulfide oxidoreductase activity	4/852	21/16869	0.0194462075326201	0.306730570709556	295690/27100/64045/362776	Dnajc10/Gfer/Glrx/Glrx5
GO:0005372	water transmembrane transporter activity	3/852	12/16869	0.0200541959413536	0.306730570709556	286758/25293/25480	Aqp11/Aqp4/Mip
GO:0043121	neurotrophin binding	3/852	12/16869	0.0200541959413536	0.306730570709556	29430/81737/25054	Hap1/Ntf3/Ntrk2
GO:0003924	GTPase activity	23/852	291/16869	0.0227562723116676	0.324656122179995	316611/306400/29244/25643/50664/300062/287707/24605/299156/367242/305853/365793/252916/303754/363123/29448/117103/295347/302495/364190/500356/83521/117043	Agap1/Arhgap35/Gch1/Gnai3/Gnao1/Ift27/Nkiras2/Nras/Rab15/Rab23/Rab2b/Rab33b/Rab38/Rab40b/Rab6b/Rab7a/Rab8a/Rap1a/Rap2c/Rasl10a/Rergl/Rrad/RragB
GO:0016917	GABA receptor activity	4/852	22/16869	0.0228412306662523	0.324656122179995	83633/29707/24922/29694	Gabbr2/Gabra5/Gabrb3/Gabrr1
GO:0030506	ankyrin binding	4/852	22/16869	0.0228412306662523	0.324656122179995	24211/54241/64204/65207	Atp1a1/Cltc/Plec/Rhag
GO:0048156	tau protein binding	4/852	22/16869	0.0228412306662523	0.324656122179995	117028/260321/24672/29219	Bin1/Fkbp4/Ppp2ca/Snca
GO:0032182	ubiquitin-like protein binding	10/852	96/16869	0.0229660279355624	0.324656122179995	360928/303554/24413/300813/313806/114521/308508/312965/310306/313436	Dcun1d4/Nbr1/Nr3c1/Rnf111/Rnf19b/Tdg/Uba2/Ubxn2b/Usp13/Zcchc12
GO:0019208	phosphatase regulator activity	9/852	83/16869	0.0238963094449591	0.332765025554431	24242/24484/304286/304813/309513/60660/140943/24924/140666	Calm1/Igfbp3/Lmtk2/Ppp1r12b/Ppp1r3c/Ppp2r2b/Ppp4r1/Ptn/Rcan2
GO:0019888	protein phosphatase regulator activity	8/852	70/16869	0.0243624755670461	0.334267495647852	24242/24484/304286/309513/60660/140943/24924/140666	Calm1/Igfbp3/Lmtk2/Ppp1r3c/Ppp2r2b/Ppp4r1/Ptn/Rcan2
GO:0031402	sodium ion binding	3/852	13/16869	0.0251097713488363	0.33952777780383	24211/78956/114521	Atp1a1/Scn9a/Tdg
GO:0010485	H4 histone acetyltransferase activity	4/852	23/16869	0.0265744377421008	0.340882546519413	363519/303470/288108/26295	Hcfc1/Kat7/Naa50/Ogt
GO:0017025	TBP-class protein binding	4/852	23/16869	0.0265744377421008	0.340882546519413	299347/192226/64200/682902	Brf1/Cand2/Hnrnpf/Taf12
GO:0070840	dynein complex binding	4/852	23/16869	0.0265744377421008	0.340882546519413	306809/29167/24948/29219	Bicd2/Dctn1/Fmr1/Snca
GO:0035091	phosphatidylinositol binding	20/852	248/16869	0.0266714103921941	0.340882546519413	116693/79128/310669/25679/362317/26295/314824/81531/361632/361659/301337/295678/65178/64088/315478/260323/360725/304695/499508/305454	Cyth3/Dab2/Golph3l/Itpr3/Krit1/Ogt/Osbpl8/Pfn2/Pik3c2a/Plekha1/Plekhb2/Sestd1/Snap91/Snx16/Snx19/Snx27/Snx4/Zcchc2/Zfyve16/Zfyve28
GO:0019209	kinase activator activity	9/852	85/16869	0.0274106051796632	0.345595873413862	83477/83506/84488/293546/24483/315760/170911/65248/116477	Bcl10/Camkk2/Fgf13/Gprc5b/Igf2/Parp16/Pik3ca/Prkaa1/Wnk1
GO:0005005	transmembrane-ephrin receptor activity	3/852	14/16869	0.0307836060886565	0.359013806008956	316539/79208/24338	Epha4/Epha5/Ephb1
GO:0008252	nucleotidase activity	3/852	14/16869	0.0307836060886565	0.359013806008956	56780/312952/294456	Acpp/Impad1/Nt5dc1
GO:0016595	glutamate binding	3/852	14/16869	0.0307836060886565	0.359013806008956	246295/24380/24410	Cep104/Gad2/Grin2b
GO:0022821	potassium ion antiporter activity	3/852	14/16869	0.0307836060886565	0.359013806008956	84550/24782/192215	Slc24a2/Slc9a1/Slc9a5
GO:0034483	heparan sulfate sulfotransferase activity	3/852	14/16869	0.0307836060886565	0.359013806008956	292155/293451/294449	Hs2st1/Hs3st2/Hs3st5
GO:0070403	NAD+ binding	3/852	14/16869	0.0307836060886565	0.359013806008956	24399/79242/246232	Glud1/Hpgd/Uxs1
GO:0061630	ubiquitin protein ligase activity	18/852	222/16869	0.0326816034892953	0.364640455521919	368062/363083/310363/312656/312849/315250/192256/300813/94196/307251/297337/313806/304271/294790/303614/305458/361970/293294	Ankib1/Fbxl22/Fbxo4/March8/Med21/Pdzrn4/Pja2/Rnf111/Rnf138/Rnf165/Rnf181/Rnf19b/Rnf6/Skp2/Smurf2/Tmem129/Trim2/Trim6
GO:0015276	ligand-gated ion channel activity	12/852	131/16869	0.0333263573724785	0.364640455521919	63866/25102/29707/24922/29694/24410/25679/116745/29713/25743/498328/309139	Asic5/Chrna5/Gabra5/Gabrb3/Gabrr1/Grin2b/Itpr3/Kcnh6/Kcnj5/Kcnj6/Pkd2/Tpcn2
GO:0000993	RNA polymerase II complex binding	5/852	36/16869	0.0334320542709774	0.364640455521919	362844/303918/117280/361531/311591	Brd4/Gtf2e1/Hnrnpu/Paf1/Rprd1b
GO:0031369	translation initiation factor binding	5/852	36/16869	0.0334320542709774	0.364640455521919	117045/24948/29244/300955/117017	Eif4e/Fmr1/Gch1/Nck1/Polr2g
GO:0140030	modification-dependent protein binding	14/852	161/16869	0.0335682526372828	0.364640455521919	362844/362962/292044/24948/25700/81515/306814/317425/304794/308267/114590/317396/293067/291259	Brd4/Cbx7/Cdyl2/Fmr1/Ide/Lyn/Phf2/Phf8/Rbbp5/Tab2/Ubqln1/Ubqln2/Zfand6/Zmynd11
GO:0019838	growth factor binding	13/852	146/16869	0.0336110173364255	0.364640455521919	29263/29184/84032/290905/25022/29430/291671/24484/25205/81737/25054/24629/24924	Acvr2a/Cd36/Col3a1/Col4a1/Fgfr2/Hap1/Hspa9/Igfbp3/Il6st/Ntf3/Ntrk2/Pdgfrb/Ptn
GO:0097110	scaffold protein binding	8/852	75/16869	0.0350379161944637	0.375751446085456	309361/56725/54245/140734/24410/29546/25626/83469	Chuk/Cript/Crk/Dynll2/Grin2b/Homer1/Krt8/Lrp4
GO:0034236	protein kinase A catalytic subunit binding	3/852	15/16869	0.037069651692522	0.393022557149125	192256/24679/140586	Pja2/Prkar2b/Sox9
GO:0042393	histone binding	17/852	210/16869	0.0376182973658476	0.39435810609366	362844/362962/292044/498089/24948/308939/303470/306819/306814/317425/303060/304794/29219/302711/290794/316211/291259	Brd4/Cbx7/Cdyl2/Dtx3l/Fmr1/Ipo7/Kat7/Kdm1b/Phf2/Phf8/Pwwp2a/Rbbp5/Snca/Tbl1x/Tnks/Usp49/Zmynd11
GO:0022834	ligand-gated channel activity	12/852	134/16869	0.0386789246167646	0.399802192290232	63866/25102/29707/24922/29694/24410/25679/116745/29713/25743/498328/309139	Asic5/Chrna5/Gabra5/Gabrb3/Gabrr1/Grin2b/Itpr3/Kcnh6/Kcnj5/Kcnj6/Pkd2/Tpcn2
GO:0061659	ubiquitin-like protein ligase activity	18/852	227/16869	0.0393731984867599	0.399802192290232	368062/363083/310363/312656/312849/315250/192256/300813/94196/307251/297337/313806/304271/294790/303614/305458/361970/293294	Ankib1/Fbxl22/Fbxo4/March8/Med21/Pdzrn4/Pja2/Rnf111/Rnf138/Rnf165/Rnf181/Rnf19b/Rnf6/Skp2/Smurf2/Tmem129/Trim2/Trim6
GO:0032452	histone demethylase activity	4/852	26/16869	0.0398516654694443	0.399802192290232	306819/304495/306814/317425	Kdm1b/Kdm2b/Phf2/Phf8
GO:0099604	ligand-gated calcium channel activity	4/852	26/16869	0.0398516654694443	0.399802192290232	24410/25679/498328/309139	Grin2b/Itpr3/Pkd2/Tpcn2
GO:0032451	demethylase activity	5/852	38/16869	0.0410198062004397	0.402857675631686	306819/304495/313520/306814/317425	Kdm1b/Kdm2b/Mmachc/Phf2/Phf8
GO:0061631	ubiquitin conjugating enzyme activity	5/852	38/16869	0.0410198062004397	0.402857675631686	313876/81816/294331/296956/303478	Birc6/Ube2b/Ube2g2/Ube2h/Ube2z
GO:0030165	PDZ domain binding	11/852	121/16869	0.0423831353202306	0.411911096393491	29263/363058/56725/89843/116478/360926/360761/29216/361659/25615/299940	Acvr2a/Cadm1/Cript/Cxadr/Kidins220/Lnx1/Lnx2/Lrp2/Plekha1/Sdc2/Sntb1
GO:0005003	ephrin receptor activity	3/852	16/16869	0.0439574135493194	0.41849251879097	316539/79208/24338	Epha4/Epha5/Ephb1
GO:0016018	cyclosporin A binding	3/852	16/16869	0.0439574135493194	0.41849251879097	83624/309651/29748	Ppig/Ppil1/Ppp3r1
GO:0051117	ATPase binding	9/852	93/16869	0.045092357764887	0.419494166188793	81732/24211/298103/295690/24316/117282/289233/498328/315655	Actr3/Atp1a1/Atp6v1g1/Dnajc10/Drd1/Hnrnpk/Pex19/Pkd2/Rdx
GO:0005048	signal sequence binding	5/852	39/16869	0.045172996084727	0.419494166188793	304290/81738/289233/312703/309326	Kdelr2/Nup98/Pex19/Pex5/Ranbp6
GO:0017048	Rho GTPase binding	14/852	168/16869	0.0454564239542997	0.419494166188793	287537/66013/303653/499672/691031/309168/29431/29433/312912/29448/84014/81762/25537/500287	Abr/Arhgef9/Cdc42ep4/Cdc42se1/Cdc42se2/Map3k11/Pak1/Pak3/Prex2/Rab7a/Ralbp1/Rock1/Rock2/Srgap3
GO:0030276	clathrin binding	6/852	52/16869	0.0461210539985975	0.419494166188793	83800/54241/79128/497878/65178/64440	Clta/Cltc/Dab2/Nsg2/Snap91/Syt4
GO:0030674	protein binding, bridging	12/852	138/16869	0.0467180923287655	0.419494166188793	306809/54245/79128/314850/64845/363519/25152/78975/65178/25123/59299/293294	Bicd2/Crk/Dab2/Frs2/Gphn/Hcfc1/Map1a/Prkaa2/Snap91/Tagln/Trdn/Trim6
GO:0060090	molecular adaptor activity	16/852	200/16869	0.0467603357809587	0.419494166188793	306809/691031/54245/79128/314850/64845/363519/29546/25152/300955/78975/65178/360600/25123/59299/293294	Bicd2/Cdc42se2/Crk/Dab2/Frs2/Gphn/Hcfc1/Homer1/Map1a/Nck1/Prkaa2/Snap91/Spag9/Tagln/Trdn/Trim6
GO:0008047	enzyme activator activity	30/852	431/16869	0.0474061064818107	0.421237117595518	287537/316611/362162/307178/306400/58961/83477/24242/83506/25402/295690/498089/84488/25183/293546/24483/24484/315760/170911/312912/65248/84014/310909/29480/367714/500287/192117/360956/501088/116477	Abr/Agap1/Arfgap2/Arhgap21/Arhgap35/Azin1/Bcl10/Calm1/Camkk2/Casp3/Dnajc10/Dtx3l/Fgf13/Gdi1/Gprc5b/Igf2/Igfbp3/Parp16/Pik3ca/Prex2/Prkaa1/Ralbp1/Rap1gds1/Rgs4/Rp2/Srgap3/Syngap1/Tbc1d14/Tbc1d5/Wnk1
GO:0048365	Rac GTPase binding	7/852	66/16869	0.0481978242190244	0.422890331276456	309168/29431/29433/312912/29448/84014/500287	Map3k11/Pak1/Pak3/Prex2/Rab7a/Ralbp1/Srgap3
GO:0030295	protein kinase activator activity	8/852	80/16869	0.0484986767916193	0.422890331276456	83506/84488/293546/24483/315760/170911/65248/116477	Camkk2/Fgf13/Gprc5b/Igf2/Parp16/Pik3ca/Prkaa1/Wnk1
GO:0043422	protein kinase B binding	3/852	17/16869	0.0514325890250675	0.4362418687308	83477/24672/689890	Bcl10/Ppp2ca/Srsf1
GO:0051010	microtubule plus-end binding	3/852	17/16869	0.0514325890250675	0.4362418687308	114514/65201/679221	Clasp2/Clip1/Mapre2
GO:0070034	telomerase RNA binding	3/852	17/16869	0.0514325890250675	0.4362418687308	310461/117280/171365	Dhx36/Hnrnpu/Snrpb
GO:0015036	disulfide oxidoreductase activity	5/852	41/16869	0.054205420308975	0.45561853286733	295690/27100/64045/362776/362751	Dnajc10/Gfer/Glrx/Glrx5/Tmx1
GO:0031072	heat shock protein binding	12/852	142/16869	0.0558383526382381	0.456599334412808	315447/54241/295690/25639/260321/117282/291671/29424/24413/25549/29219/83474	Chordc1/Cltc/Dnajc10/Fkbp1a/Fkbp4/Hnrnpk/Hspa9/Htt/Nr3c1/Slc18a2/Snca/Tfam
GO:0030291	protein serine/threonine kinase inhibitor activity	4/852	29/16869	0.0562796607261232	0.456599334412808	25402/266709/24679/116477	Casp3/Pkig/Prkar2b/Wnk1
GO:0050699	WW domain binding	4/852	29/16869	0.0562796607261232	0.456599334412808	309523/680282/246334/303285	Kif20b/Tceal5/Tp63/Traf4
GO:0070717	poly-purine tract binding	4/852	29/16869	0.0562796607261232	0.456599334412808	24948/117280/170843/117259	Fmr1/Hnrnpu/Khdrbs2/Tra2b
GO:0016407	acetyltransferase activity	10/852	112/16869	0.0567852227486141	0.456729420900491	498486/363519/303470/289482/310399/64472/288108/26295/682902/294018	Gnpnat1/Hcfc1/Kat7/Naa11/Naa15/Naa35/Naa50/Ogt/Taf12/Taf5
GO:0043621	protein self-association	7/852	69/16869	0.0587912911895523	0.468822860511558	29263/83477/54245/65190/114521/362401/306991	Acvr2a/Bcl10/Crk/Rsad2/Tdg/Tmem43/Vps41
GO:0003713	transcription coactivator activity	19/852	256/16869	0.060601198061692	0.479160320267446	83477/361391/363519/312849/309957/170910/619385/315666/24413/304157/81738/306814/140938/302495/685072/116665/25162/682902/313436	Bcl10/Cbfb/Hcfc1/Med21/Mef2a/Mtdh/Ncoa4/Npat/Nr3c1/Nrip1/Nup98/Phf2/Psmc3ip/Rap2c/Rarg/Rere/Sp4/Taf12/Zcchc12
GO:0098918	structural constituent of synapse	4/852	30/16869	0.0624496366670577	0.482280430616793	29138/29546/84556/171093	Bsn/Homer1/Rims1/Shank2
GO:0099094	ligand-gated cation channel activity	9/852	99/16869	0.0624857031637263	0.482280430616793	63866/25102/24410/25679/116745/29713/25743/498328/309139	Asic5/Chrna5/Grin2b/Itpr3/Kcnh6/Kcnj5/Kcnj6/Pkd2/Tpcn2
GO:0016410	N-acyltransferase activity	10/852	114/16869	0.0625465510231854	0.482280430616793	498486/363519/303470/289482/310399/64472/288108/26295/682902/294018	Gnpnat1/Hcfc1/Kat7/Naa11/Naa15/Naa35/Naa50/Ogt/Taf12/Taf5
GO:0004843	thiol-dependent ubiquitin-specific protease activity	8/852	85/16869	0.0649359964081369	0.490677554654827	315134/310306/304579/308959/303394/289584/316211/363445	Josd1/Usp13/Usp30/Usp31/Usp32/Usp46/Usp49/Usp9x
GO:0051219	phosphoprotein binding	9/852	100/16869	0.0657474430965166	0.490677554654827	116600/54245/260321/81515/498328/29219/299827/291908/56011	Cacnb2/Crk/Fkbp4/Lyn/Pkd2/Snca/Tbk1/Tox3/Ywhab
GO:0001664	G protein-coupled receptor binding	21/852	292/16869	0.0659891856946952	0.490677554654827	24242/24770/114492/287561/282836/306748/24316/316131/25643/50664/24410/29546/501083/29190/24672/307724/378939/25479/24882/114850/303586	Calm1/Ccl2/Ccl28/Ccl7/Cthrc1/Cxcl14/Drd1/Fem1a/Gnai3/Gnao1/Grin2b/Homer1/Pdcd6ip/Pdyn/Ppp2ca/Rpgrip1l/Uts2b/Vps35/Wnt3/Wnt7a/Wnt9b
GO:0098960	postsynaptic neurotransmitter receptor activity	6/852	57/16869	0.0667725970834681	0.490677554654827	25102/29707/24922/29694/24410/24414	Chrna5/Gabra5/Gabrb3/Gabrr1/Grin2b/Grm1
GO:0004890	GABA-A receptor activity	3/852	19/16869	0.0680723319320752	0.490677554654827	29707/24922/29694	Gabra5/Gabrb3/Gabrr1
GO:0038191	neuropilin binding	3/852	19/16869	0.0680723319320752	0.490677554654827	296787/246262/296789	Sema3c/Sema3d/Sema3e
GO:0004712	protein serine/threonine/tyrosine kinase activity	4/852	31/16869	0.0689599259605286	0.490677554654827	303200/29433/78975/170908	Map2k3/Pak3/Prkaa2/Tesk2
GO:0008519	ammonium transmembrane transporter activity	4/852	31/16869	0.0689599259605286	0.490677554654827	65207/25549/85254/85426	Rhag/Slc18a2/Slc44a1/Slc5a7
GO:0051427	hormone receptor binding	14/852	180/16869	0.0721743279595956	0.490677554654827	84431/287765/260321/50664/24414/29216/114593/304157/305066/140938/685072/304271/690244/316575	Asah1/Ddx5/Fkbp4/Gnao1/Grm1/Lrp2/Nppc/Nrip1/Prox1/Psmc3ip/Rarg/Rnf6/Sumo2/Trip12
GO:0003697	single-stranded DNA binding	10/852	118/16869	0.0751665747841205	0.490677554654827	690585/310461/117282/117280/500392/679712/64709/363005/117017/94196	Alyref/Dhx36/Hnrnpk/Hnrnpu/Mcmdc2/Myef2/Nucks1/Pcbp2/Polr2g/Rnf138
GO:0046875	ephrin receptor binding	4/852	32/16869	0.075804744016373	0.490677554654827	54245/316539/81515/300955	Crk/Epha4/Lyn/Nck1
GO:0022838	substrate-specific channel activity	28/852	417/16869	0.0766870011089329	0.490677554654827	309135/286758/25293/63866/116600/25102/94272/65160/29707/24922/29694/306439/24410/25679/64358/116745/29713/25743/294065/25480/65153/498328/78956/84550/25012/309139/89821/309407	Ano1/Aqp11/Aqp4/Asic5/Cacnb2/Chrna5/Clic5/Clns1a/Gabra5/Gabrb3/Gabrr1/Gpm6a/Grin2b/Itpr3/Kcna6/Kcnh6/Kcnj5/Kcnj6/Kcnv2/Mip/Ncs1/Pkd2/Scn9a/Slc24a2/Snap25/Tpcn2/Trpc1/Trpm3
GO:0005242	inward rectifier potassium channel activity	3/852	20/16869	0.0771941628637005	0.490677554654827	116745/29713/25743	Kcnh6/Kcnj5/Kcnj6
GO:0015278	calcium-release channel activity	3/852	20/16869	0.0771941628637005	0.490677554654827	25679/498328/309139	Itpr3/Pkd2/Tpcn2
GO:0022884	macromolecule transmembrane transporter activity	3/852	20/16869	0.0771941628637005	0.490677554654827	300027/362152/288109	Gpihbp1/Hnrnpa3/Sidt1
GO:0032794	GTPase activating protein binding	3/852	20/16869	0.0771941628637005	0.490677554654827	306400/25643/50664	Arhgap35/Gnai3/Gnao1
GO:0043274	phospholipase binding	3/852	20/16869	0.0771941628637005	0.490677554654827	65178/29219/25558	Snap91/Snca/Stxbp1
GO:0052745	inositol phosphate phosphatase activity	3/852	20/16869	0.0771941628637005	0.490677554654827	312952/316376/365382	Impad1/Inpp1/Inpp5a
GO:0003714	transcription corepressor activity	14/852	182/16869	0.0774559203887197	0.490677554654827	85265/84431/292044/297893/117280/316101/315666/304157/116665/362489/302711/25565/314930/291259	Ajuba/Asah1/Cdyl2/Hdac1/Hnrnpu/Limd1/Npat/Nrip1/Rere/Runx1t1/Tbl1x/Tle4/Zfpm2/Zmynd11
GO:0043021	ribonucleoprotein complex binding	12/852	150/16869	0.0774890641431592	0.490677554654827	287765/363646/24948/117282/117280/311903/310399/363912/79049/171365/304577/361920	Ddx5/Eral1/Fmr1/Hnrnpk/Hnrnpu/Mrrf/Naa15/Piwil1/Secisbp2/Snrpb/Ung/Ythdf3
GO:0017022	myosin binding	7/852	74/16869	0.079401847333981	0.490677554654827	296380/29430/304286/363123/117103/25012/171086	Arfgef2/Hap1/Lmtk2/Rab6b/Rab8a/Snap25/Trak2
GO:0035257	nuclear hormone receptor binding	12/852	151/16869	0.0805240372984475	0.490677554654827	84431/287765/260321/24414/29216/304157/305066/140938/685072/304271/690244/316575	Asah1/Ddx5/Fkbp4/Grm1/Lrp2/Nrip1/Prox1/Psmc3ip/Rarg/Rnf6/Sumo2/Trip12
GO:0016746	transferase activity, transferring acyl groups	19/852	266/16869	0.0814215177002668	0.490677554654827	294324/83842/252900/309449/60327/498486/363519/29637/303470/365314/289482/310399/64472/288108/26295/682902/294018/362613/302808	Agpat3/Crot/Dgat2/Elovl3/F13a1/Gnpnat1/Hcfc1/Hmgcs1/Kat7/Lipt2/Naa11/Naa15/Naa35/Naa50/Ogt/Taf12/Taf5/Zdhhc18/Zdhhc9
GO:0016810	hydrolase activity, acting on carbon-nitrogen (but not peptide) bonds	10/852	120/16869	0.0820315203938724	0.490677554654827	25367/84431/114104/79251/361052/65208/29244/297893/360462/362914	Adarb1/Asah1/Asah2/Aspa/Cdadc1/Dpysl5/Gch1/Hdac1/Ntan1/Wdyhv1
GO:0016747	transferase activity, transferring acyl groups other than amino-acyl groups	17/852	233/16869	0.0822534922370483	0.490677554654827	294324/83842/252900/309449/498486/363519/303470/365314/289482/310399/64472/288108/26295/682902/294018/362613/302808	Agpat3/Crot/Dgat2/Elovl3/Gnpnat1/Hcfc1/Kat7/Lipt2/Naa11/Naa15/Naa35/Naa50/Ogt/Taf12/Taf5/Zdhhc18/Zdhhc9
GO:0043425	bHLH transcription factor binding	4/852	33/16869	0.0829772427386795	0.490677554654827	84410/140586/24790/25573	Klf5/Sox9/Sp1/Ube2i
GO:0016791	phosphatase activity	19/852	267/16869	0.0837346529450968	0.490677554654827	56780/25586/24211/498003/312952/316376/365382/294456/310506/309513/689995/24672/60660/29748/140943/171121/117255/246116/246781	Acpp/Alpl/Atp1a1/Dusp3/Impad1/Inpp1/Inpp5a/Nt5dc1/Ppm1l/Ppp1r3c/Ppp1r3d/Ppp2ca/Ppp2r2b/Ppp3r1/Ppp4r1/Ppp6c/Ptpn12/Ptpn4/Ptpn7
GO:0004402	histone acetyltransferase activity	6/852	61/16869	0.0866049016798158	0.490677554654827	363519/303470/288108/26295/682902/294018	Hcfc1/Kat7/Naa50/Ogt/Taf12/Taf5
GO:0042165	neurotransmitter binding	6/852	61/16869	0.0866049016798158	0.490677554654827	56780/246295/25102/24410/25700/85426	Acpp/Cep104/Chrna5/Grin2b/Ide/Slc5a7
GO:0017049	GTP-Rho binding	3/852	21/16869	0.0868188220855474	0.490677554654827	303653/81762/25537	Cdc42ep4/Rock1/Rock2
GO:0031420	alkali metal ion binding	3/852	21/16869	0.0868188220855474	0.490677554654827	24211/78956/114521	Atp1a1/Scn9a/Tdg
GO:0034237	protein kinase A regulatory subunit binding	3/852	21/16869	0.0868188220855474	0.490677554654827	289312/296380/192256	Acbd3/Arfgef2/Pja2
GO:0035259	glucocorticoid receptor binding	3/852	21/16869	0.0868188220855474	0.490677554654827	260321/304157/140938	Fkbp4/Nrip1/Psmc3ip
GO:0044183	protein binding involved in protein folding	3/852	21/16869	0.0868188220855474	0.490677554654827	299809/291671/687147	Cct2/Hspa9/Ric3
GO:0046965	retinoid X receptor binding	3/852	21/16869	0.0868188220855474	0.490677554654827	304157/685072/690244	Nrip1/Rarg/Sumo2
GO:0005246	calcium channel regulator activity	5/852	47/16869	0.0870880319957742	0.490677554654827	116600/24242/60391/83521/366602	Cacnb2/Calm1/Nrxn1/Rrad/Tspan13
GO:0004706	JUN kinase kinase kinase activity	2/852	10/16869	0.0876073347124675	0.490677554654827	309168/306886	Map3k11/Ripk1
GO:0005451	monovalent cation:proton antiporter activity	2/852	10/16869	0.0876073347124675	0.490677554654827	24782/192215	Slc9a1/Slc9a5
GO:0008093	cytoskeletal adaptor activity	2/852	10/16869	0.0876073347124675	0.490677554654827	306809/25152	Bicd2/Map1a
GO:0015385	sodium:proton antiporter activity	2/852	10/16869	0.0876073347124675	0.490677554654827	24782/192215	Slc9a1/Slc9a5
GO:0016303	1-phosphatidylinositol-3-kinase activity	2/852	10/16869	0.0876073347124675	0.490677554654827	361632/170911	Pik3c2a/Pik3ca
GO:0016801	hydrolase activity, acting on ether bonds	2/852	10/16869	0.0876073347124675	0.490677554654827	362013/25315	Ahcyl1/Ephx1
GO:0019869	chloride channel inhibitor activity	2/852	10/16869	0.0876073347124675	0.490677554654827	60466/116477	Stx7/Wnk1
GO:0031628	opioid receptor binding	2/852	10/16869	0.0876073347124675	0.490677554654827	50664/29190	Gnao1/Pdyn
GO:0051864	histone demethylase activity (H3-K36 specific)	2/852	10/16869	0.0876073347124675	0.490677554654827	304495/317425	Kdm2b/Phf8
GO:0036459	thiol-dependent ubiquitinyl hydrolase activity	8/852	91/16869	0.0887257252419273	0.490677554654827	315134/310306/304579/308959/303394/289584/316211/363445	Josd1/Usp13/Usp30/Usp31/Usp32/Usp46/Usp49/Usp9x
GO:0005543	phospholipid binding	28/852	424/16869	0.089504439420577	0.490677554654827	316611/306400/117028/362461/116693/79128/25584/310669/25679/362317/29456/26295/314824/81531/361632/361659/301337/295678/65178/29219/64088/315478/260323/360725/64440/304695/499508/305454	Agap1/Arhgap35/Bin1/C2cd5/Cyth3/Dab2/F3/Golph3l/Itpr3/Krit1/Map1b/Ogt/Osbpl8/Pfn2/Pik3c2a/Plekha1/Plekhb2/Sestd1/Snap91/Snca/Snx16/Snx19/Snx27/Snx4/Syt4/Zcchc2/Zfyve16/Zfyve28
GO:0030507	spectrin binding	4/852	34/16869	0.0904695984365564	0.490677554654827	25230/296580/289400/60449	Add3/Camsap1/Camsap2/Gnb3
GO:0042578	phosphoric ester hydrolase activity	24/852	356/16869	0.0922940651345082	0.490677554654827	56780/25586/24211/498003/84050/312952/316376/365382/294456/307401/81744/310358/310506/309513/689995/24672/60660/29748/140943/171121/24679/117255/246116/246781	Acpp/Alpl/Atp1a1/Dusp3/Enpp2/Impad1/Inpp1/Inpp5a/Nt5dc1/Pde6a/Pde7a/Plcxd3/Ppm1l/Ppp1r3c/Ppp1r3d/Ppp2ca/Ppp2r2b/Ppp3r1/Ppp4r1/Ppp6c/Prkar2b/Ptpn12/Ptpn4/Ptpn7
GO:0035064	methylated histone binding	7/852	77/16869	0.0935437105069745	0.490677554654827	362962/292044/24948/306814/317425/304794/291259	Cbx7/Cdyl2/Fmr1/Phf2/Phf8/Rbbp5/Zmynd11
GO:0140034	methylation-dependent protein binding	7/852	77/16869	0.0935437105069745	0.490677554654827	362962/292044/24948/306814/317425/304794/291259	Cbx7/Cdyl2/Fmr1/Phf2/Phf8/Rbbp5/Zmynd11
GO:0015101	organic cation transmembrane transporter activity	3/852	22/16869	0.0969205470464887	0.490677554654827	300083/85254/85426	Slc25a17/Slc44a1/Slc5a7
GO:0030215	semaphorin receptor binding	3/852	22/16869	0.0969205470464887	0.490677554654827	296787/246262/296789	Sema3c/Sema3d/Sema3e
GO:0051787	misfolded protein binding	3/852	22/16869	0.0969205470464887	0.490677554654827	295690/297504/291671	Dnajc10/Edem1/Hspa9
GO:0061733	peptide-lysine-N-acetyltransferase activity	6/852	63/16869	0.0976077614263947	0.490677554654827	363519/303470/288108/26295/682902/294018	Hcfc1/Kat7/Naa50/Ogt/Taf12/Taf5
GO:0101005	ubiquitinyl hydrolase activity	8/852	93/16869	0.0976441859137403	0.490677554654827	315134/310306/304579/308959/303394/289584/316211/363445	Josd1/Usp13/Usp30/Usp31/Usp32/Usp46/Usp49/Usp9x
GO:0003899	DNA-directed 5'-3' RNA polymerase activity	4/852	35/16869	0.0982730989748485	0.490677554654827	301246/117017/685465/362728	Polr1c/Polr2g/Polr3g/Twistnb
GO:0051019	mitogen-activated protein kinase binding	4/852	35/16869	0.0982730989748485	0.490677554654827	29244/315994/303554/360600	Gch1/Mapkapk3/Nbr1/Spag9
GO:0042805	actinin binding	5/852	49/16869	0.0999242840033763	0.490677554654827	114489/117282/24511/498328/311098	Dag1/Hnrnpk/Itgb1/Pkd2/Xirp2
GO:0015267	channel activity	29/852	447/16869	0.100395429253261	0.490677554654827	309135/286758/25293/63866/116600/25102/94272/65160/29707/24922/29694/306439/24410/25679/64358/116745/29713/25743/294065/25480/65153/498328/65207/78956/84550/25012/309139/89821/309407	Ano1/Aqp11/Aqp4/Asic5/Cacnb2/Chrna5/Clic5/Clns1a/Gabra5/Gabrb3/Gabrr1/Gpm6a/Grin2b/Itpr3/Kcna6/Kcnh6/Kcnj5/Kcnj6/Kcnv2/Mip/Ncs1/Pkd2/Rhag/Scn9a/Slc24a2/Snap25/Tpcn2/Trpc1/Trpm3
GO:0022803	passive transmembrane transporter activity	29/852	447/16869	0.100395429253261	0.490677554654827	309135/286758/25293/63866/116600/25102/94272/65160/29707/24922/29694/306439/24410/25679/64358/116745/29713/25743/294065/25480/65153/498328/65207/78956/84550/25012/309139/89821/309407	Ano1/Aqp11/Aqp4/Asic5/Cacnb2/Chrna5/Clic5/Clns1a/Gabra5/Gabrb3/Gabrr1/Gpm6a/Grin2b/Itpr3/Kcna6/Kcnh6/Kcnj5/Kcnj6/Kcnv2/Mip/Ncs1/Pkd2/Rhag/Scn9a/Slc24a2/Snap25/Tpcn2/Trpc1/Trpm3
GO:0046873	metal ion transmembrane transporter activity	28/852	430/16869	0.101570651548315	0.490677554654827	63866/24211/170699/116600/65160/306439/24410/25679/64358/116745/29713/25743/294065/65153/498328/78956/25549/84550/298091/363229/306009/85426/613226/24782/192215/25012/309139/89821	Asic5/Atp1a1/Atp2c1/Cacnb2/Clns1a/Gpm6a/Grin2b/Itpr3/Kcna6/Kcnh6/Kcnj5/Kcnj6/Kcnv2/Ncs1/Pkd2/Scn9a/Slc18a2/Slc24a2/Slc31a2/Slc39a10/Slc39a14/Slc5a7/Slc6a17/Slc9a1/Slc9a5/Snap25/Tpcn2/Trpc1
GO:0022839	ion gated channel activity	22/852	326/16869	0.102604858967656	0.490677554654827	309135/63866/116600/25102/94272/65160/29707/24922/29694/24410/25679/64358/116745/29713/25743/294065/65153/498328/78956/25012/309139/309407	Ano1/Asic5/Cacnb2/Chrna5/Clic5/Clns1a/Gabra5/Gabrb3/Gabrr1/Grin2b/Itpr3/Kcna6/Kcnh6/Kcnj5/Kcnj6/Kcnv2/Ncs1/Pkd2/Scn9a/Snap25/Tpcn2/Trpm3
GO:0001054	RNA polymerase I activity	2/852	11/16869	0.103605014219722	0.490677554654827	301246/362728	Polr1c/Twistnb
GO:0002162	dystroglycan binding	2/852	11/16869	0.103605014219722	0.490677554654827	114514/114489	Clasp2/Dag1
GO:0005049	nuclear export signal receptor activity	2/852	11/16869	0.103605014219722	0.490677554654827	290280/361070	Xpo4/Xpo7
GO:0008474	palmitoyl-(protein) hydrolase activity	2/852	11/16869	0.103605014219722	0.490677554654827	361601/29411	Abhd17c/Ppt1
GO:0031996	thioesterase binding	2/852	11/16869	0.103605014219722	0.490677554654827	362788/303285	Traf3/Traf4
GO:0035004	phosphatidylinositol 3-kinase activity	2/852	11/16869	0.103605014219722	0.490677554654827	361632/170911	Pik3c2a/Pik3ca
GO:0042910	xenobiotic transmembrane transporter activity	2/852	11/16869	0.103605014219722	0.490677554654827	84014/25549	Ralbp1/Slc18a2
GO:0043560	insulin receptor substrate binding	2/852	11/16869	0.103605014219722	0.490677554654827	60663/170911	Insrr/Pik3ca
GO:0043995	histone acetyltransferase activity (H4-K5 specific)	2/852	11/16869	0.103605014219722	0.490677554654827	363519/26295	Hcfc1/Ogt
GO:0043996	histone acetyltransferase activity (H4-K8 specific)	2/852	11/16869	0.103605014219722	0.490677554654827	363519/26295	Hcfc1/Ogt
GO:0046972	histone acetyltransferase activity (H4-K16 specific)	2/852	11/16869	0.103605014219722	0.490677554654827	363519/26295	Hcfc1/Ogt
GO:0048495	Roundabout binding	2/852	11/16869	0.103605014219722	0.490677554654827	286994/303311	Lgr4/Rtn4rl1
GO:0098599	palmitoyl hydrolase activity	2/852	11/16869	0.103605014219722	0.490677554654827	361601/29411	Abhd17c/Ppt1
GO:0016877	ligase activity, forming carbon-sulfur bonds	4/852	36/16869	0.106378229562833	0.498864718365785	113976/84019/308508/305268	Acsl4/Nae1/Uba2/Uba6
GO:0001221	transcription cofactor binding	5/852	50/16869	0.106678262953988	0.498864718365785	29138/311607/246760/690244/83474	Bsn/Chd6/Mafk/Sumo2/Tfam
GO:0003730	mRNA 3'-UTR binding	8/852	95/16869	0.107050550950784	0.498864718365785	305035/287765/310461/363854/24948/117282/117280/79049	Angel2/Ddx5/Dhx36/Elavl1/Fmr1/Hnrnpk/Hnrnpu/Secisbp2
GO:0015491	cation:cation antiporter activity	3/852	23/16869	0.107472463442147	0.498864718365785	84550/24782/192215	Slc24a2/Slc9a1/Slc9a5
GO:0008009	chemokine activity	4/852	37/16869	0.114774756673471	0.507828340150072	24770/114492/287561/306748	Ccl2/Ccl28/Ccl7/Cxcl14
GO:0034062	5'-3' RNA polymerase activity	4/852	37/16869	0.114774756673471	0.507828340150072	301246/117017/685465/362728	Polr1c/Polr2g/Polr3g/Twistnb
GO:0042169	SH2 domain binding	4/852	37/16869	0.114774756673471	0.507828340150072	54245/114489/170843/65178	Crk/Dag1/Khdrbs2/Snap91
GO:0097747	RNA polymerase activity	4/852	37/16869	0.114774756673471	0.507828340150072	301246/117017/685465/362728	Polr1c/Polr2g/Polr3g/Twistnb
GO:0015079	potassium ion transmembrane transporter activity	12/852	161/16869	0.114950428484986	0.507828340150072	24211/65160/64358/116745/29713/25743/294065/498328/84550/24782/192215/25012	Atp1a1/Clns1a/Kcna6/Kcnh6/Kcnj5/Kcnj6/Kcnv2/Pkd2/Slc24a2/Slc9a1/Slc9a5/Snap25
GO:0004197	cysteine-type endopeptidase activity	8/852	97/16869	0.116937479613088	0.507828340150072	313391/306260/25402/310306/304579/289584/316211/363445	Atg4c/Capn7/Casp3/Usp13/Usp30/Usp46/Usp49/Usp9x
GO:0005178	integrin binding	10/852	129/16869	0.117511778206746	0.507828340150072	366474/84032/89843/79128/24483/24511/116641/81515/81707/24924	Col16a1/Col3a1/Cxadr/Dab2/Igf2/Itgb1/Lgals8/Lyn/Mmp14/Ptn
GO:0005244	voltage-gated ion channel activity	14/852	195/16869	0.117775397494868	0.507828340150072	309135/116600/94272/24410/64358/116745/29713/25743/294065/65153/498328/78956/25012/309139	Ano1/Cacnb2/Clic5/Grin2b/Kcna6/Kcnh6/Kcnj5/Kcnj6/Kcnv2/Ncs1/Pkd2/Scn9a/Snap25/Tpcn2
GO:0022832	voltage-gated channel activity	14/852	195/16869	0.117775397494868	0.507828340150072	309135/116600/94272/24410/64358/116745/29713/25743/294065/65153/498328/78956/25012/309139	Ano1/Cacnb2/Clic5/Grin2b/Kcna6/Kcnh6/Kcnj5/Kcnj6/Kcnv2/Ncs1/Pkd2/Scn9a/Snap25/Tpcn2
GO:0004693	cyclin-dependent protein serine/threonine kinase activity	3/852	24/16869	0.118446884814949	0.507828340150072	362316/314743/309804	Cdk14/Cdk17/Cdk19
GO:0000340	RNA 7-methylguanosine cap binding	2/852	12/16869	0.120315177875396	0.507828340150072	117045/24948	Eif4e/Fmr1
GO:0004708	MAP kinase kinase activity	2/852	12/16869	0.120315177875396	0.507828340150072	303200/29433	Map2k3/Pak3
GO:0008253	5'-nucleotidase activity	2/852	12/16869	0.120315177875396	0.507828340150072	56780/294456	Acpp/Nt5dc1
GO:0032454	histone demethylase activity (H3-K9 specific)	2/852	12/16869	0.120315177875396	0.507828340150072	306814/317425	Phf2/Phf8
GO:0034713	type I transforming growth factor beta receptor binding	2/852	12/16869	0.120315177875396	0.507828340150072	29263/25639	Acvr2a/Fkbp1a
GO:0035256	G protein-coupled glutamate receptor binding	2/852	12/16869	0.120315177875396	0.507828340150072	24242/29546	Calm1/Homer1
GO:0048185	activin binding	2/852	12/16869	0.120315177875396	0.507828340150072	29263/25639	Acvr2a/Fkbp1a
GO:0051011	microtubule minus-end binding	2/852	12/16869	0.120315177875396	0.507828340150072	296580/289400	Camsap1/Camsap2
GO:0072542	protein phosphatase activator activity	2/852	12/16869	0.120315177875396	0.507828340150072	24242/24484	Calm1/Igfbp3
GO:0022843	voltage-gated cation channel activity	11/852	146/16869	0.120598566143905	0.507828340150072	116600/24410/64358/116745/29713/25743/294065/65153/498328/25012/309139	Cacnb2/Grin2b/Kcna6/Kcnh6/Kcnj5/Kcnj6/Kcnv2/Ncs1/Pkd2/Snap25/Tpcn2
GO:1904315	transmitter-gated ion channel activity involved in regulation of postsynaptic membrane potential	5/852	52/16869	0.120833752961754	0.507828340150072	25102/29707/24922/29694/24410	Chrna5/Gabra5/Gabrb3/Gabrr1/Grin2b
GO:0046915	transition metal ion transmembrane transporter activity	4/852	38/16869	0.123451809670298	0.511913504099502	170699/298091/363229/306009	Atp2c1/Slc31a2/Slc39a10/Slc39a14
GO:0051393	alpha-actinin binding	4/852	38/16869	0.123451809670298	0.511913504099502	114489/24511/498328/311098	Dag1/Itgb1/Pkd2/Xirp2
GO:0097718	disordered domain specific binding	4/852	38/16869	0.123451809670298	0.511913504099502	24242/54241/290652/309651	Calm1/Cltc/Fkbp8/Ppil1
GO:0005261	cation channel activity	21/852	317/16869	0.124477817550787	0.513884087499486	309135/63866/116600/25102/65160/306439/24410/25679/64358/116745/29713/25743/294065/65153/498328/78956/84550/25012/309139/89821/309407	Ano1/Asic5/Cacnb2/Chrna5/Clns1a/Gpm6a/Grin2b/Itpr3/Kcna6/Kcnh6/Kcnj5/Kcnj6/Kcnv2/Ncs1/Pkd2/Scn9a/Slc24a2/Snap25/Tpcn2/Trpc1/Trpm3
GO:0001227	DNA-binding transcription repressor activity, RNA polymerase II-specific	16/852	231/16869	0.12522148210123	0.514676840530607	306400/25389/29619/83726/499651/27080/287940/287521/679712/361400/309457/116545/305066/316164/315870/288105	Arhgap35/Atf3/Btg2/Ctcf/Etv3l/Hbp1/Hic2/Mnt/Myef2/Nfatc3/Pcgf6/Pou6f1/Prox1/Satb1/Tbx18/Zbtb20
GO:0000149	SNARE binding	9/852	115/16869	0.127347982241631	0.521121348383518	25012/65178/29219/65033/362283/60562/60466/25558/64440	Snap25/Snap91/Snca/Stx12/Stx16/Stx6/Stx7/Stxbp1/Syt4
GO:0050839	cell adhesion molecule binding	16/852	232/16869	0.128585878083724	0.523889188873863	363058/366474/84032/311163/89843/79128/24410/24483/24511/116641/81515/81707/56064/60391/24924/306451	Cadm1/Col16a1/Col3a1/Ctnnd1/Cxadr/Dab2/Grin2b/Igf2/Itgb1/Lgals8/Lyn/Mmp14/Nptn/Nrxn1/Ptn/Tenm3
GO:0097472	cyclin-dependent protein kinase activity	3/852	25/16869	0.129815578688784	0.524380055026773	362316/314743/309804	Cdk14/Cdk17/Cdk19
GO:0022836	gated channel activity	22/852	337/16869	0.13159678028038	0.524380055026773	309135/63866/116600/25102/94272/65160/29707/24922/29694/24410/25679/64358/116745/29713/25743/294065/65153/498328/78956/25012/309139/309407	Ano1/Asic5/Cacnb2/Chrna5/Clic5/Clns1a/Gabra5/Gabrb3/Gabrr1/Grin2b/Itpr3/Kcna6/Kcnh6/Kcnj5/Kcnj6/Kcnv2/Ncs1/Pkd2/Scn9a/Snap25/Tpcn2/Trpm3
GO:0005096	GTPase activator activity	15/852	216/16869	0.132304840461564	0.524380055026773	287537/316611/362162/307178/306400/25183/312912/84014/310909/29480/367714/500287/192117/360956/501088	Abr/Agap1/Arfgap2/Arhgap21/Arhgap35/Gdi1/Prex2/Ralbp1/Rap1gds1/Rgs4/Rp2/Srgap3/Syngap1/Tbc1d14/Tbc1d5
GO:0044390	ubiquitin-like protein conjugating enzyme binding	4/852	39/16869	0.132397959794363	0.524380055026773	368062/360928/313806/308508	Ankib1/Dcun1d4/Rnf19b/Uba2
GO:0008022	protein C-terminus binding	16/852	234/16869	0.135469878677141	0.524380055026773	83477/54241/79128/295649/314374/287940/315666/312703/24672/65248/171093/24790/302711/25573/56011/25577	Bcl10/Cltc/Dab2/Fign/Foxn3/Hic2/Npat/Pex5/Ppp2ca/Prkaa1/Shank2/Sp1/Tbl1x/Ube2i/Ywhab/Ywhaq
GO:0016251	RNA polymerase II general transcription initiation factor activity	2/852	13/16869	0.137625251789316	0.524380055026773	303918/294018	Gtf2e1/Taf5
GO:0022851	GABA-gated chloride ion channel activity	2/852	13/16869	0.137625251789316	0.524380055026773	29707/24922	Gabra5/Gabrb3
GO:0033130	acetylcholine receptor binding	2/852	13/16869	0.137625251789316	0.524380055026773	60391/687147	Nrxn1/Ric3
GO:0099626	voltage-gated calcium channel activity involved in regulation of presynaptic cytosolic calcium levels	2/852	13/16869	0.137625251789316	0.524380055026773	116600/65153	Cacnb2/Ncs1
GO:0019783	ubiquitin-like protein-specific protease activity	8/852	101/16869	0.13811257693137	0.524380055026773	315134/310306/304579/308959/303394/289584/316211/363445	Josd1/Usp13/Usp30/Usp31/Usp32/Usp46/Usp49/Usp9x
GO:0030695	GTPase regulator activity	16/852	235/16869	0.138988974174073	0.524380055026773	287537/316611/362162/307178/306400/25183/312912/84014/310909/29480/367714/64634/500287/192117/360956/501088	Abr/Agap1/Arfgap2/Arhgap21/Arhgap35/Gdi1/Prex2/Ralbp1/Rap1gds1/Rgs4/Rp2/Sh3bp4/Srgap3/Syngap1/Tbc1d14/Tbc1d5
GO:0015085	calcium ion transmembrane transporter activity	10/852	134/16869	0.140397515685911	0.524380055026773	170699/116600/306439/24410/25679/65153/498328/84550/309139/89821	Atp2c1/Cacnb2/Gpm6a/Grin2b/Itpr3/Ncs1/Pkd2/Slc24a2/Tpcn2/Trpc1
GO:0005254	chloride channel activity	6/852	70/16869	0.141520323449139	0.524380055026773	309135/94272/65160/29707/24922/29694	Ano1/Clic5/Clns1a/Gabra5/Gabrb3/Gabrr1
GO:0016814	hydrolase activity, acting on carbon-nitrogen (but not peptide) bonds, in cyclic amidines	3/852	26/16869	0.141550002152176	0.524380055026773	25367/361052/29244	Adarb1/Cdadc1/Gch1
GO:0050780	dopamine receptor binding	3/852	26/16869	0.141550002152176	0.524380055026773	24316/24410/25479	Drd1/Grin2b/Vps35
GO:0032266	phosphatidylinositol-3-phosphate binding	4/852	40/16869	0.14160129623067	0.524380055026773	295678/315478/260323/305454	Sestd1/Snx19/Snx27/Zfyve28
GO:0099529	neurotransmitter receptor activity involved in regulation of postsynaptic membrane potential	5/852	55/16869	0.143601215213819	0.524380055026773	25102/29707/24922/29694/24410	Chrna5/Gabra5/Gabrb3/Gabrr1/Grin2b
GO:1990841	promoter-specific chromatin binding	5/852	55/16869	0.143601215213819	0.524380055026773	287765/302415/297893/117280/81738	Ddx5/Foxo4/Hdac1/Hnrnpu/Nup98
GO:0005262	calcium channel activity	9/852	119/16869	0.147677111694626	0.524380055026773	116600/306439/24410/25679/65153/498328/84550/309139/89821	Cacnb2/Gpm6a/Grin2b/Itpr3/Ncs1/Pkd2/Slc24a2/Tpcn2/Trpc1
GO:0016811	hydrolase activity, acting on carbon-nitrogen (but not peptide) bonds, in linear amides	6/852	71/16869	0.148436939895545	0.524380055026773	84431/114104/79251/297893/360462/362914	Asah1/Asah2/Aspa/Hdac1/Ntan1/Wdyhv1
GO:0005109	frizzled binding	4/852	41/16869	0.151049499033015	0.524380055026773	282836/24882/114850/303586	Cthrc1/Wnt3/Wnt7a/Wnt9b
GO:0001098	basal transcription machinery binding	5/852	56/16869	0.151574487573924	0.524380055026773	362844/303918/117280/361531/311591	Brd4/Gtf2e1/Hnrnpu/Paf1/Rprd1b
GO:0001099	basal RNA polymerase II transcription machinery binding	5/852	56/16869	0.151574487573924	0.524380055026773	362844/303918/117280/361531/311591	Brd4/Gtf2e1/Hnrnpu/Paf1/Rprd1b
GO:0004683	calmodulin-dependent protein kinase activity	3/852	27/16869	0.153621509580363	0.524380055026773	307124/83506/315994	Camk1d/Camkk2/Mapkapk3
GO:0005328	neurotransmitter:sodium symporter activity	3/852	27/16869	0.153621509580363	0.524380055026773	25549/85426/613226	Slc18a2/Slc5a7/Slc6a17
GO:0017075	syntaxin-1 binding	3/852	27/16869	0.153621509580363	0.524380055026773	25012/25558/64440	Snap25/Stxbp1/Syt4
GO:0045505	dynein intermediate chain binding	3/852	27/16869	0.153621509580363	0.524380055026773	140734/306548/29424	Dynll2/Hook3/Htt
GO:0051959	dynein light intermediate chain binding	3/852	27/16869	0.153621509580363	0.524380055026773	306809/140734/306548	Bicd2/Dynll2/Hook3
GO:0051087	chaperone binding	8/852	104/16869	0.155168908246242	0.524380055026773	24211/117028/295690/291671/29216/54320/300083/310306	Atp1a1/Bin1/Dnajc10/Hspa9/Lrp2/Pdpn/Slc25a17/Usp13
GO:0000295	adenine nucleotide transmembrane transporter activity	2/852	14/16869	0.155432192739426	0.524380055026773	300083/501103	Slc25a17/Slc35b2
GO:0004559	alpha-mannosidase activity	2/852	14/16869	0.155432192739426	0.524380055026773	297504/295319	Edem1/Man1a2
GO:0004659	prenyltransferase activity	2/852	14/16869	0.155432192739426	0.524380055026773	29580/286972	Fdft1/Ptar1
GO:0005092	GDP-dissociation inhibitor activity	2/852	14/16869	0.155432192739426	0.524380055026773	25183/64634	Gdi1/Sh3bp4
GO:0005159	insulin-like growth factor receptor binding	2/852	14/16869	0.155432192739426	0.524380055026773	54245/24483	Crk/Igf2
GO:0005161	platelet-derived growth factor receptor binding	2/852	14/16869	0.155432192739426	0.524380055026773	81515/24629	Lyn/Pdgfrb
GO:0005346	purine ribonucleotide transmembrane transporter activity	2/852	14/16869	0.155432192739426	0.524380055026773	300083/501103	Slc25a17/Slc35b2
GO:0005545	1-phosphatidylinositol binding	2/852	14/16869	0.155432192739426	0.524380055026773	65178/499508	Snap91/Zfyve16
GO:0008553	proton-exporting ATPase activity, phosphorylative mechanism	2/852	14/16869	0.155432192739426	0.524380055026773	170699/298103	Atp2c1/Atp6v1g1
GO:0017081	chloride channel regulator activity	2/852	14/16869	0.155432192739426	0.524380055026773	60466/116477	Stx7/Wnk1
GO:0019104	DNA N-glycosylase activity	2/852	14/16869	0.155432192739426	0.524380055026773	114521/304577	Tdg/Ung
GO:0019211	phosphatase activator activity	2/852	14/16869	0.155432192739426	0.524380055026773	24242/24484	Calm1/Igfbp3
GO:0030159	receptor signaling complex scaffold activity	2/852	14/16869	0.155432192739426	0.524380055026773	171093/360600	Shank2/Spag9
GO:0050321	tau-protein kinase activity	2/852	14/16869	0.155432192739426	0.524380055026773	170577/65248	Mark3/Prkaa1
GO:0052742	phosphatidylinositol kinase activity	2/852	14/16869	0.155432192739426	0.524380055026773	361632/170911	Pik3c2a/Pik3ca
GO:0099511	voltage-gated calcium channel activity involved in regulation of cytosolic calcium levels	2/852	14/16869	0.155432192739426	0.524380055026773	116600/65153	Cacnb2/Ncs1
GO:1990404	protein ADP-ribosylase activity	2/852	14/16869	0.155432192739426	0.524380055026773	315760/290794	Parp16/Tnks
GO:0005518	collagen binding	6/852	72/16869	0.155502810340319	0.524380055026773	685781/24414/24511/25152/29431/56782	Ddr2/Grm1/Itgb1/Map1a/Pak1/Srgn
GO:0005249	voltage-gated potassium channel activity	7/852	88/16869	0.156246147156959	0.524380055026773	64358/116745/29713/25743/294065/498328/25012	Kcna6/Kcnh6/Kcnj5/Kcnj6/Kcnv2/Pkd2/Snap25
GO:0008094	DNA-dependent ATPase activity	7/852	88/16869	0.156246147156959	0.524380055026773	311607/310461/85482/288079/89809/361836/312398	Chd6/Dhx36/Nbn/Polq/Rfc1/Slc25a16/Smarcad1
GO:0005547	phosphatidylinositol-3,4,5-trisphosphate binding	4/852	42/16869	0.160729908738707	0.535575017332907	116693/26295/301337/499508	Cyth3/Ogt/Plekhb2/Zfyve16
GO:0015932	nucleobase-containing compound transmembrane transporter activity	4/852	42/16869	0.160729908738707	0.535575017332907	362152/288109/300083/501103	Hnrnpa3/Sidt1/Slc25a17/Slc35b2
GO:0030971	receptor tyrosine kinase binding	6/852	73/16869	0.16271354569858	0.540255295860409	498003/314850/83469/300955/24413/25054	Dusp3/Frs2/Lrp4/Nck1/Nr3c1/Ntrk2
GO:0031267	small GTPase binding	26/852	420/16869	0.165836869523138	0.541536475997746	287537/171126/66013/306809/303653/499672/691031/25183/308939/309168/29431/29433/312703/312912/29448/84014/295347/84556/81762/25537/64634/500287/360956/501088/361070/314879	Abr/Ap3m1/Arhgef9/Bicd2/Cdc42ep4/Cdc42se1/Cdc42se2/Gdi1/Ipo7/Map3k11/Pak1/Pak3/Pex5/Prex2/Rab7a/Ralbp1/Rap1a/Rims1/Rock1/Rock2/Sh3bp4/Srgap3/Tbc1d14/Tbc1d5/Xpo7/Xpot
GO:0004114	3',5'-cyclic-nucleotide phosphodiesterase activity	3/852	28/16869	0.166001534978945	0.541536475997746	307401/81744/24679	Pde6a/Pde7a/Prkar2b
GO:0005104	fibroblast growth factor receptor binding	3/852	28/16869	0.166001534978945	0.541536475997746	314850/56064/60391	Frs2/Nptn/Nrxn1
GO:0036442	proton-exporting ATPase activity	3/852	28/16869	0.166001534978945	0.541536475997746	170699/685232/298103	Atp2c1/Atp6v1a/Atp6v1g1
GO:0045499	chemorepellent activity	3/852	28/16869	0.166001534978945	0.541536475997746	296787/246262/296789	Sema3c/Sema3d/Sema3e
GO:0022824	transmitter-gated ion channel activity	5/852	58/16869	0.168056132109354	0.54183215007204	25102/29707/24922/29694/24410	Chrna5/Gabra5/Gabrb3/Gabrr1/Grin2b
GO:0022835	transmitter-gated channel activity	5/852	58/16869	0.168056132109354	0.54183215007204	25102/29707/24922/29694/24410	Chrna5/Gabra5/Gabrb3/Gabrr1/Grin2b
GO:0035258	steroid hormone receptor binding	7/852	90/16869	0.16933111619034	0.54183215007204	287765/260321/24414/29216/304157/140938/304271	Ddx5/Fkbp4/Grm1/Lrp2/Nrip1/Psmc3ip/Rnf6
GO:0048487	beta-tubulin binding	4/852	43/16869	0.170629592550994	0.54183215007204	500282/84488/29424/29219	Arl8b/Fgf13/Htt/Snca
GO:0017016	Ras GTPase binding	25/852	404/16869	0.171904632499615	0.54183215007204	287537/171126/66013/306809/303653/499672/691031/25183/308939/309168/29431/29433/312912/29448/84014/295347/84556/81762/25537/64634/500287/360956/501088/361070/314879	Abr/Ap3m1/Arhgef9/Bicd2/Cdc42ep4/Cdc42se1/Cdc42se2/Gdi1/Ipo7/Map3k11/Pak1/Pak3/Prex2/Rab7a/Ralbp1/Rap1a/Rims1/Rock1/Rock2/Sh3bp4/Srgap3/Tbc1d14/Tbc1d5/Xpo7/Xpot
GO:0004551	nucleotide diphosphatase activity	2/852	15/16869	0.17364181443895	0.54183215007204	84050/367323	Enpp2/Nudt12
GO:0005165	neurotrophin receptor binding	2/852	15/16869	0.17364181443895	0.54183215007204	314850/81737	Frs2/Ntf3
GO:0008179	adenylate cyclase binding	2/852	15/16869	0.17364181443895	0.54183215007204	83425/24242	Akap12/Calm1
GO:0015037	peptide disulfide oxidoreductase activity	2/852	15/16869	0.17364181443895	0.54183215007204	64045/362776	Glrx/Glrx5
GO:0015216	purine nucleotide transmembrane transporter activity	2/852	15/16869	0.17364181443895	0.54183215007204	300083/501103	Slc25a17/Slc35b2
GO:0015923	mannosidase activity	2/852	15/16869	0.17364181443895	0.54183215007204	297504/295319	Edem1/Man1a2
GO:0016307	phosphatidylinositol phosphate kinase activity	2/852	15/16869	0.17364181443895	0.54183215007204	361632/170911	Pik3c2a/Pik3ca
GO:0070679	inositol 1,4,5 trisphosphate binding	2/852	15/16869	0.17364181443895	0.54183215007204	25679/89821	Itpr3/Trpc1
GO:0004721	phosphoprotein phosphatase activity	12/852	175/16869	0.175246683048207	0.542968774937722	498003/310506/309513/689995/24672/60660/29748/140943/171121/117255/246116/246781	Dusp3/Ppm1l/Ppp1r3c/Ppp1r3d/Ppp2ca/Ppp2r2b/Ppp3r1/Ppp4r1/Ppp6c/Ptpn12/Ptpn4/Ptpn7
GO:0008194	UDP-glycosyltransferase activity	10/852	141/16869	0.176004396231756	0.542968774937722	116740/316583/311952/300173/94273/26295/364032/362756/287159/171129	B3gnt5/B3gnt7/Galnt11/Gxylt1/Mgat2/Ogt/Pigc/Pigh/Pigq/Uggt1
GO:0015081	sodium ion transmembrane transporter activity	10/852	141/16869	0.176004396231756	0.542968774937722	63866/24211/498328/78956/25549/84550/85426/613226/24782/192215	Asic5/Atp1a1/Pkd2/Scn9a/Slc18a2/Slc24a2/Slc5a7/Slc6a17/Slc9a1/Slc9a5
GO:0016667	oxidoreductase activity, acting on a sulfur group of donors	5/852	59/16869	0.176549953554223	0.542968774937722	295690/27100/64045/362776/362751	Dnajc10/Gfer/Glrx/Glrx5/Tmx1
GO:0005216	ion channel activity	25/852	406/16869	0.178103332685488	0.542968774937722	309135/63866/116600/25102/94272/65160/29707/24922/29694/306439/24410/25679/64358/116745/29713/25743/294065/65153/498328/78956/84550/25012/309139/89821/309407	Ano1/Asic5/Cacnb2/Chrna5/Clic5/Clns1a/Gabra5/Gabrb3/Gabrr1/Gpm6a/Grin2b/Itpr3/Kcna6/Kcnh6/Kcnj5/Kcnj6/Kcnv2/Ncs1/Pkd2/Scn9a/Slc24a2/Snap25/Tpcn2/Trpc1/Trpm3
GO:0004112	cyclic-nucleotide phosphodiesterase activity	3/852	29/16869	0.178661751238886	0.542968774937722	307401/81744/24679	Pde6a/Pde7a/Prkar2b
GO:0008536	Ran GTPase binding	3/852	29/16869	0.178661751238886	0.542968774937722	308939/361070/314879	Ipo7/Xpo7/Xpot
GO:0016831	carboxy-lyase activity	3/852	29/16869	0.178661751238886	0.542968774937722	58961/24380/246232	Azin1/Gad2/Uxs1
GO:0070851	growth factor receptor binding	10/852	143/16869	0.186890021158329	0.566131135521821	305604/314850/24410/25205/81515/56064/60391/24629/25046/360725	Efemp1/Frs2/Grin2b/Il6st/Lyn/Nptn/Nrxn1/Pdgfrb/Pigr/Snx4
GO:0016830	carbon-carbon lyase activity	4/852	45/16869	0.191034057090465	0.567382566062751	58961/24380/304860/246232	Azin1/Gad2/Npl/Uxs1
GO:0015298	solute:cation antiporter activity	3/852	30/16869	0.191574208413534	0.567382566062751	84550/24782/192215	Slc24a2/Slc9a1/Slc9a5
GO:0035198	miRNA binding	3/852	30/16869	0.191574208413534	0.567382566062751	363854/24948/29150	Elavl1/Fmr1/Matr3
GO:0000339	RNA cap binding	2/852	16/16869	0.192168157423183	0.567382566062751	117045/24948	Eif4e/Fmr1
GO:0005123	death receptor binding	2/852	16/16869	0.192168157423183	0.567382566062751	25402/306886	Casp3/Ripk1
GO:0016411	acylglycerol O-acyltransferase activity	2/852	16/16869	0.192168157423183	0.567382566062751	294324/252900	Agpat3/Dgat2
GO:0016594	glycine binding	2/852	16/16869	0.192168157423183	0.567382566062751	246295/24410	Cep104/Grin2b
GO:0047555	3',5'-cyclic-GMP phosphodiesterase activity	2/852	16/16869	0.192168157423183	0.567382566062751	307401/24679	Pde6a/Prkar2b
GO:0015077	monovalent inorganic cation transmembrane transporter activity	23/852	375/16869	0.195086485131376	0.574181989361431	63866/24211/170699/685232/298103/65160/360229/64358/116745/29713/25743/294065/681024/498328/78956/25549/84550/245959/85426/613226/24782/192215/25012	Asic5/Atp1a1/Atp2c1/Atp6v1a/Atp6v1g1/Clns1a/Cox8c/Kcna6/Kcnh6/Kcnj5/Kcnj6/Kcnv2/Ndufa4/Pkd2/Scn9a/Slc18a2/Slc24a2/Slc25a3/Slc5a7/Slc6a17/Slc9a1/Slc9a5/Snap25
GO:0003678	DNA helicase activity	4/852	46/16869	0.201512151758902	0.58937566642964	310461/292058/85482/361836	Dhx36/Gins2/Nbn/Slc25a16
GO:0032813	tumor necrosis factor receptor superfamily binding	4/852	46/16869	0.201512151758902	0.58937566642964	25402/306886/362788/303285	Casp3/Ripk1/Traf3/Traf4
GO:0008187	poly-pyrimidine tract binding	3/852	31/16869	0.20471145296207	0.591307784291667	24948/117280/170843	Fmr1/Hnrnpu/Khdrbs2
GO:0015248	sterol transporter activity	3/852	31/16869	0.20471145296207	0.591307784291667	155192/314824/502348	Abcg8/Osbpl8/Stard5
GO:0035035	histone acetyltransferase binding	3/852	31/16869	0.20471145296207	0.591307784291667	309957/362591/24790	Mef2a/Mtf1/Sp1
GO:0019905	syntaxin binding	6/852	79/16869	0.208753552102236	0.591307784291667	25012/362283/60562/60466/25558/64440	Snap25/Stx16/Stx6/Stx7/Stxbp1/Syt4
GO:0051213	dioxygenase activity	6/852	79/16869	0.208753552102236	0.591307784291667	298934/287454/304495/317425/300901/301419	Adi1/Alox12/Kdm2b/Phf8/Plod2/Tyw5
GO:0000287	magnesium ion binding	14/852	217/16869	0.208829752919387	0.591307784291667	289276/300129/310461/497778/24334/313022/116596/65153/367714/29219/311622/114521/308508/116477	Adss/Cerk/Dhx36/Dut/Eno2/Map3k6/Map3k8/Ncs1/Rp2/Snca/Stk4/Tdg/Uba2/Wnk1
GO:0003951	NAD+ kinase activity	2/852	17/16869	0.210932899876264	0.591307784291667	300129/365699	Cerk/Nadk2
GO:0005086	ARF guanyl-nucleotide exchange factor activity	2/852	17/16869	0.210932899876264	0.591307784291667	296380/116693	Arfgef2/Cyth3
GO:0034185	apolipoprotein binding	2/852	17/16869	0.210932899876264	0.591307784291667	29144/83469	Canx/Lrp4
GO:0035173	histone kinase activity	2/852	17/16869	0.210932899876264	0.591307784291667	65248/78975	Prkaa1/Prkaa2
GO:0043024	ribosomal small subunit binding	2/852	17/16869	0.210932899876264	0.591307784291667	363646/304577	Eral1/Ung
GO:0050145	nucleoside monophosphate kinase activity	2/852	17/16869	0.210932899876264	0.591307784291667	24183/314416	Ak1/Ak7
GO:0070492	oligosaccharide binding	2/852	17/16869	0.210932899876264	0.591307784291667	171162/25651	Reg3a/Selp
GO:0016757	transferase activity, transferring glycosyl groups	17/852	271/16869	0.21104554358963	0.591307784291667	116740/316583/315496/311952/306253/300173/94273/26295/315760/364032/362756/287159/25596/363040/29758/290794/171129	B3gnt5/B3gnt7/Dpy19l1/Galnt11/Glt8d1/Gxylt1/Mgat2/Ogt/Parp16/Pigc/Pigh/Pigq/Rpn1/St3gal4/St6galnac3/Tnks/Uggt1
GO:0043178	alcohol binding	6/852	80/16869	0.216842180510312	0.598042422145979	25679/314824/65178/502348/363071/89821	Itpr3/Osbpl8/Snap91/Stard5/Stra6/Trpc1
GO:0015078	proton transmembrane transporter activity	9/852	131/16869	0.217298777608515	0.598042422145979	63866/170699/685232/298103/360229/681024/245959/24782/192215	Asic5/Atp2c1/Atp6v1a/Atp6v1g1/Cox8c/Ndufa4/Slc25a3/Slc9a1/Slc9a5
GO:0005217	intracellular ligand-gated ion channel activity	3/852	32/16869	0.218046629749555	0.598042422145979	25679/498328/309139	Itpr3/Pkd2/Tpcn2
GO:0015662	ATPase activity, coupled to transmembrane movement of ions, phosphorylative mechanism	3/852	32/16869	0.218046629749555	0.598042422145979	24211/170699/298103	Atp1a1/Atp2c1/Atp6v1g1
GO:0042974	retinoic acid receptor binding	3/852	32/16869	0.218046629749555	0.598042422145979	304157/685072/690244	Nrip1/Rarg/Sumo2
GO:0050681	androgen receptor binding	3/852	32/16869	0.218046629749555	0.598042422145979	287765/140938/304271	Ddx5/Psmc3ip/Rnf6
GO:0070273	phosphatidylinositol-4-phosphate binding	3/852	32/16869	0.218046629749555	0.598042422145979	310669/314824/295678	Golph3l/Osbpl8/Sestd1
GO:0015108	chloride transmembrane transporter activity	7/852	97/16869	0.218577133924736	0.598042422145979	309135/94272/65160/29707/24922/29694/25549	Ano1/Clic5/Clns1a/Gabra5/Gabrb3/Gabrr1/Slc18a2
GO:0016706	oxidoreductase activity, acting on paired donors, with incorporation or reduction of molecular oxygen, 2-oxoglutarate as one donor, and incorporation of one atom each of oxygen into both donors	4/852	48/16869	0.222952938886846	0.60823126310359	304495/317425/300901/301419	Kdm2b/Phf8/Plod2/Tyw5
GO:0060589	nucleoside-triphosphatase regulator activity	17/852	274/16869	0.223946242490488	0.60915989575401	287537/316611/362162/307178/306400/295690/25183/312912/84014/310909/29480/367714/64634/500287/192117/360956/501088	Abr/Agap1/Arfgap2/Arhgap21/Arhgap35/Dnajc10/Gdi1/Prex2/Ralbp1/Rap1gds1/Rgs4/Rp2/Sh3bp4/Srgap3/Syngap1/Tbc1d14/Tbc1d5
GO:0015215	nucleotide transmembrane transporter activity	2/852	18/16869	0.22986480687722	0.620803101621983	300083/501103	Slc25a17/Slc35b2
GO:0001968	fibronectin binding	3/852	33/16869	0.231553568450643	0.620803101621983	24414/24484/24511	Grm1/Igfbp3/Itgb1
GO:0031624	ubiquitin conjugating enzyme binding	3/852	33/16869	0.231553568450643	0.620803101621983	368062/360928/313806	Ankib1/Dcun1d4/Rnf19b
GO:0043236	laminin binding	3/852	33/16869	0.231553568450643	0.620803101621983	114489/24414/24511	Dag1/Grm1/Itgb1
GO:0051059	NF-kappaB binding	3/852	33/16869	0.231553568450643	0.620803101621983	83477/297893/170910	Bcl10/Hdac1/Mtdh
GO:0001085	RNA polymerase II transcription factor binding	10/852	151/16869	0.233240755871252	0.621984137960999	314436/303918/297893/117280/309957/170910/116665/24790/315870/314930	Elk1/Gtf2e1/Hdac1/Hnrnpu/Mef2a/Mtdh/Rere/Sp1/Tbx18/Zfpm2
GO:0048029	monosaccharide binding	6/852	82/16869	0.233327382943569	0.621984137960999	306128/498486/26295/300901/362383/25651	Cln5/Gnpnat1/Ogt/Plod2/Rpia/Selp
GO:0005516	calmodulin binding	11/852	169/16869	0.235436093058699	0.625817307190217	25230/307124/83506/296580/289400/287765/308451/315994/25480/83521/24782	Add3/Camk1d/Camkk2/Camsap1/Camsap2/Ddx5/Itpkc/Mapkapk3/Mip/Rrad/Slc9a1
GO:0004722	protein serine/threonine phosphatase activity	5/852	66/16869	0.240006997292935	0.634488984269886	310506/24672/60660/140943/171121	Ppm1l/Ppp2ca/Ppp2r2b/Ppp4r1/Ppp6c
GO:0005253	anion channel activity	6/852	83/16869	0.241712897059823	0.634488984269886	309135/94272/65160/29707/24922/29694	Ano1/Clic5/Clns1a/Gabra5/Gabrb3/Gabrr1
GO:0005245	voltage-gated calcium channel activity	4/852	50/16869	0.244950606831102	0.634488984269886	116600/65153/498328/309139	Cacnb2/Ncs1/Pkd2/Tpcn2
GO:0019894	kinesin binding	4/852	50/16869	0.244950606831102	0.634488984269886	362826/29219/360600/171086	Atcay/Snca/Spag9/Trak2
GO:0016776	phosphotransferase activity, phosphate group as acceptor	3/852	34/16869	0.245206855871361	0.634488984269886	24183/314416/50560	Ak1/Ak7/Ip6k1
GO:0098631	cell adhesion mediator activity	3/852	34/16869	0.245206855871361	0.634488984269886	315615/24511/56064	Dscaml1/Itgb1/Nptn
GO:0001222	transcription corepressor binding	2/852	19/16869	0.248899215694296	0.634488984269886	29138/690244	Bsn/Sumo2
GO:0004550	nucleoside diphosphate kinase activity	2/852	19/16869	0.248899215694296	0.634488984269886	24183/314416	Ak1/Ak7
GO:0005229	intracellular calcium activated chloride channel activity	2/852	19/16869	0.248899215694296	0.634488984269886	309135/65160	Ano1/Clns1a
GO:0015299	solute:proton antiporter activity	2/852	19/16869	0.248899215694296	0.634488984269886	24782/192215	Slc9a1/Slc9a5
GO:0019789	SUMO transferase activity	2/852	19/16869	0.248899215694296	0.634488984269886	690244/25573	Sumo2/Ube2i
GO:0031489	myosin V binding	2/852	19/16869	0.248899215694296	0.634488984269886	363123/117103	Rab6b/Rab8a
GO:0036041	long-chain fatty acid binding	2/852	19/16869	0.248899215694296	0.634488984269886	29184/29219	Cd36/Snca
GO:0048038	quinone binding	2/852	19/16869	0.248899215694296	0.634488984269886	362810/363061	Coq10a/Sdhd
GO:0061778	intracellular chloride channel activity	2/852	19/16869	0.248899215694296	0.634488984269886	309135/65160	Ano1/Clns1a
GO:0030594	neurotransmitter receptor activity	8/852	119/16869	0.253309587769395	0.643972330759798	25102/24316/83633/29707/24922/29694/24410/24414	Chrna5/Drd1/Gabbr2/Gabra5/Gabrb3/Gabrr1/Grin2b/Grm1
GO:0030544	Hsp70 protein binding	4/852	51/16869	0.25612514021248	0.649360749506097	295690/25639/24413/29219	Dnajc10/Fkbp1a/Nr3c1/Snca
GO:0008013	beta-catenin binding	6/852	85/16869	0.258741746102937	0.649543302625058	503000/89843/302415/24410/140586/302711	Ctnnbip1/Cxadr/Foxo4/Grin2b/Sox9/Tbl1x
GO:0008234	cysteine-type peptidase activity	11/852	173/16869	0.258783910337831	0.649543302625058	313391/306260/25402/315134/310306/304579/308959/303394/289584/316211/363445	Atg4c/Capn7/Casp3/Josd1/Usp13/Usp30/Usp31/Usp32/Usp46/Usp49/Usp9x
GO:0005154	epidermal growth factor receptor binding	3/852	35/16869	0.258981895580409	0.649543302625058	305604/25046/360725	Efemp1/Pigr/Snx4
GO:0008200	ion channel inhibitor activity	3/852	35/16869	0.258981895580409	0.649543302625058	24242/60466/116477	Calm1/Stx7/Wnk1
GO:0035591	signaling adaptor activity	4/852	52/16869	0.267399422483374	0.657955417683027	691031/54245/314850/360600	Cdc42se2/Crk/Frs2/Spag9
GO:0005248	voltage-gated sodium channel activity	2/852	20/16869	0.267977554897696	0.657955417683027	498328/78956	Pkd2/Scn9a
GO:0008373	sialyltransferase activity	2/852	20/16869	0.267977554897696	0.657955417683027	363040/29758	St3gal4/St6galnac3
GO:0017127	cholesterol transporter activity	2/852	20/16869	0.267977554897696	0.657955417683027	155192/502348	Abcg8/Stard5
GO:0043142	single-stranded DNA-dependent ATPase activity	2/852	20/16869	0.267977554897696	0.657955417683027	288079/361836	Polq/Slc25a16
GO:0070006	metalloaminopeptidase activity	2/852	20/16869	0.267977554897696	0.657955417683027	81707/65205	Mmp14/Mmp16
GO:0099095	ligand-gated anion channel activity	2/852	20/16869	0.267977554897696	0.657955417683027	29707/24922	Gabra5/Gabrb3
GO:0099186	structural constituent of postsynapse	2/852	20/16869	0.267977554897696	0.657955417683027	29546/171093	Homer1/Shank2
GO:0001965	G-protein alpha-subunit binding	3/852	36/16869	0.272854956127462	0.66642323054168	24316/25743/29480	Drd1/Kcnj6/Rgs4
GO:0061980	regulatory RNA binding	3/852	36/16869	0.272854956127462	0.66642323054168	363854/24948/29150	Elavl1/Fmr1/Matr3
GO:0005230	extracellular ligand-gated ion channel activity	5/852	70/16869	0.278701243972359	0.677301273614337	25102/29707/24922/29694/24410	Chrna5/Gabra5/Gabrb3/Gabrr1/Grin2b
GO:0005326	neurotransmitter transporter activity	4/852	53/16869	0.278760652805901	0.677301273614337	25549/85254/85426/613226	Slc18a2/Slc44a1/Slc5a7/Slc6a17
GO:0016247	channel regulator activity	9/852	141/16869	0.283261607544724	0.679732876182062	116600/24242/84488/60391/192107/83521/60466/366602/116477	Cacnb2/Calm1/Fgf13/Nrxn1/Prss8/Rrad/Stx7/Tspan13/Wnk1
GO:0016248	channel inhibitor activity	3/852	37/16869	0.286803209020461	0.679732876182062	24242/60466/116477	Calm1/Stx7/Wnk1
GO:0043014	alpha-tubulin binding	3/852	37/16869	0.286803209020461	0.679732876182062	500282/316013/29219	Arl8b/Setd2/Snca
GO:1901567	fatty acid derivative binding	3/852	37/16869	0.286803209020461	0.679732876182062	289312/81708/29219	Acbd3/Aldh6a1/Snca
GO:0001091	RNA polymerase II basal transcription factor binding	2/852	21/16869	0.287046895193711	0.679732876182062	303918/117280	Gtf2e1/Hnrnpu
GO:0004675	transmembrane receptor protein serine/threonine kinase activity	2/852	21/16869	0.287046895193711	0.679732876182062	29263/25054	Acvr2a/Ntrk2
GO:0005385	zinc ion transmembrane transporter activity	2/852	21/16869	0.287046895193711	0.679732876182062	363229/306009	Slc39a10/Slc39a14
GO:0016500	protein-hormone receptor activity	2/852	21/16869	0.287046895193711	0.679732876182062	60663/286994	Insrr/Lgr4
GO:0030371	translation repressor activity	2/852	21/16869	0.287046895193711	0.679732876182062	24948/361309	Fmr1/Paip2
GO:0032947	protein-containing complex scaffold activity	2/852	21/16869	0.287046895193711	0.679732876182062	171093/360600	Shank2/Spag9
GO:0016597	amino acid binding	5/852	71/16869	0.288569751856966	0.681609059449492	246295/24380/24399/24410/315427	Cep104/Gad2/Glud1/Grin2b/Sesn3
GO:0031593	polyubiquitin modification-dependent protein binding	4/852	54/16869	0.290196255406848	0.683719965390376	308267/114590/317396/293067	Tab2/Ubqln1/Ubqln2/Zfand6
GO:0044389	ubiquitin-like protein ligase binding	19/852	327/16869	0.29694473965217	0.697857536764421	83477/289144/299809/301555/64624/498089/291671/81515/84019/363005/24679/306886/690244/156767/362788/303285/81816/310306/363445	Bcl10/Cacybp/Cct2/Cul3/Cul5/Dtx3l/Hspa9/Lyn/Nae1/Pcbp2/Prkar2b/Ripk1/Sumo2/Tnfrsf1b/Traf3/Traf4/Ube2b/Usp13/Usp9x
GO:0031625	ubiquitin protein ligase binding	18/852	309/16869	0.299856508433473	0.702929955699574	83477/289144/299809/301555/64624/291671/81515/84019/363005/24679/306886/690244/156767/362788/303285/81816/310306/363445	Bcl10/Cacybp/Cct2/Cul3/Cul5/Hspa9/Lyn/Nae1/Pcbp2/Prkar2b/Ripk1/Sumo2/Tnfrsf1b/Traf3/Traf4/Ube2b/Usp13/Usp9x
GO:0071949	FAD binding	3/852	38/16869	0.300804757536189	0.7033855608553	365345/306819/313520	Cyb5r2/Kdm1b/Mmachc
GO:0004386	helicase activity	7/852	108/16869	0.304283713548609	0.706815696776904	311607/287765/310461/292058/85482/361836/312398	Chd6/Ddx5/Dhx36/Gins2/Nbn/Slc25a16/Smarcad1
GO:0003950	NAD+ ADP-ribosyltransferase activity	2/852	22/16869	0.306059530008434	0.706815696776904	315760/290794	Parp16/Tnks
GO:0008139	nuclear localization sequence binding	2/852	22/16869	0.306059530008434	0.706815696776904	81738/309326	Nup98/Ranbp6
GO:0008143	poly(A) binding	2/852	22/16869	0.306059530008434	0.706815696776904	117280/170843	Hnrnpu/Khdrbs2
GO:0016922	nuclear receptor binding	2/852	22/16869	0.306059530008434	0.706815696776904	84431/305066	Asah1/Prox1
GO:0005267	potassium channel activity	8/852	127/16869	0.312138811171254	0.719075335364889	65160/64358/116745/29713/25743/294065/498328/25012	Clns1a/Kcna6/Kcnh6/Kcnj5/Kcnj6/Kcnv2/Pkd2/Snap25
GO:0008146	sulfotransferase activity	4/852	56/16869	0.313241553159922	0.719838347532531	691394/292155/293451/294449	Chst14/Hs2st1/Hs3st2/Hs3st5
GO:0005272	sodium channel activity	3/852	39/16869	0.314838657348008	0.719961929670813	63866/498328/78956	Asic5/Pkd2/Scn9a
GO:0017147	Wnt-protein binding	3/852	39/16869	0.314838657348008	0.719961929670813	282836/89803/25232	Cthrc1/Sfrp4/Tyro3
GO:0042379	chemokine receptor binding	4/852	57/16869	0.324827442794203	0.730601014075493	24770/114492/287561/306748	Ccl2/Ccl28/Ccl7/Cxcl14
GO:0003887	DNA-directed DNA polymerase activity	2/852	23/16869	0.324972583967127	0.730601014075493	293144/288079	Pold3/Polq
GO:0008483	transaminase activity	2/852	23/16869	0.324972583967127	0.730601014075493	64313/293820	Oat/Psat1
GO:0016799	hydrolase activity, hydrolyzing N-glycosyl compounds	2/852	23/16869	0.324972583967127	0.730601014075493	114521/304577	Tdg/Ung
GO:0030742	GTP-dependent protein binding	2/852	23/16869	0.324972583967127	0.730601014075493	29244/252916	Gch1/Rab38
GO:0050750	low-density lipoprotein particle receptor binding	2/852	23/16869	0.324972583967127	0.730601014075493	54241/29216	Cltc/Lrp2
GO:0071837	HMG box domain binding	2/852	23/16869	0.324972583967127	0.730601014075493	24459/24790	Hoxc4/Sp1
GO:0042562	hormone binding	7/852	111/16869	0.328819265780012	0.737472055222959	24211/25102/25051/25700/29216/24413/24684	Atp1a1/Chrna5/Glp1r/Ide/Lrp2/Nr3c1/Prlr
GO:0035326	enhancer binding	8/852	130/16869	0.334908370524287	0.749327361388872	497985/24459/315341/362051/252855/140586/24790/304935	Hoxb7/Hoxc4/Hoxc5/Lmo4/Sfpq/Sox9/Sp1/Tbx19
GO:0005080	protein kinase C binding	4/852	58/16869	0.336440132474562	0.750953692820016	25230/81734/494445/114521	Add3/Nell2/Srsf2/Tdg
GO:0005546	phosphatidylinositol-4,5-bisphosphate binding	5/852	76/16869	0.338683350063855	0.752855763244475	79128/362317/81531/295678/65178	Dab2/Krit1/Pfn2/Sestd1/Snap91
GO:0004879	nuclear receptor activity	3/852	41/16869	0.342924569147722	0.752855763244475	360896/24413/685072	Esrrg/Nr3c1/Rarg
GO:0043531	ADP binding	3/852	41/16869	0.342924569147722	0.752855763244475	24211/315447/24399	Atp1a1/Chordc1/Glud1
GO:0098531	transcription factor activity, direct ligand regulated sequence-specific DNA binding	3/852	41/16869	0.342924569147722	0.752855763244475	360896/24413/685072	Esrrg/Nr3c1/Rarg
GO:0003688	DNA replication origin binding	2/852	24/16869	0.343747647526416	0.752855763244475	303470/500392	Kat7/Mcmdc2
GO:0019239	deaminase activity	2/852	24/16869	0.343747647526416	0.752855763244475	25367/361052	Adarb1/Cdadc1
GO:0031683	G-protein beta/gamma-subunit complex binding	2/852	24/16869	0.343747647526416	0.752855763244475	25643/50664	Gnai3/Gnao1
GO:0045503	dynein light chain binding	2/852	24/16869	0.343747647526416	0.752855763244475	29138/306548	Bsn/Hook3
GO:0004715	non-membrane spanning protein tyrosine kinase activity	3/852	42/16869	0.356939543025338	0.76510800391498	367786/79209/81515	Bmx/Frk/Lyn
GO:0008374	O-acyltransferase activity	3/852	42/16869	0.356939543025338	0.76510800391498	294324/83842/252900	Agpat3/Crot/Dgat2
GO:0008376	acetylgalactosaminyltransferase activity	3/852	42/16869	0.356939543025338	0.76510800391498	116740/316583/311952	B3gnt5/B3gnt7/Galnt11
GO:0042277	peptide binding	17/852	302/16869	0.357709887943686	0.76510800391498	29184/83800/54241/25051/252939/25700/304290/313520/81738/26295/289233/312703/83624/309651/29748/24684/309326	Cd36/Clta/Cltc/Glp1r/Gpr37l1/Ide/Kdelr2/Mmachc/Nup98/Ogt/Pex19/Pex5/Ppig/Ppil1/Ppp3r1/Prlr/Ranbp6
GO:0099106	ion channel regulator activity	7/852	115/16869	0.361955870118362	0.76510800391498	116600/24242/60391/83521/60466/366602/116477	Cacnb2/Calm1/Nrxn1/Rrad/Stx7/Tspan13/Wnk1
GO:0005158	insulin receptor binding	2/852	25/16869	0.362350436120993	0.76510800391498	24483/360725	Igf2/Snx4
GO:0008307	structural constituent of muscle	2/852	25/16869	0.362350436120993	0.76510800391498	114489/64204	Dag1/Plec
GO:0008574	ATP-dependent microtubule motor activity, plus-end-directed	2/852	25/16869	0.362350436120993	0.76510800391498	140734/309523	Dynll2/Kif20b
GO:0017134	fibroblast growth factor binding	2/852	25/16869	0.362350436120993	0.76510800391498	25022/291671	Fgfr2/Hspa9
GO:0043539	protein serine/threonine kinase activator activity	2/852	25/16869	0.362350436120993	0.76510800391498	24483/315760	Igf2/Parp16
GO:0072509	divalent inorganic cation transmembrane transporter activity	2/852	25/16869	0.362350436120993	0.76510800391498	363229/306009	Slc39a10/Slc39a14
GO:0098632	cell-cell adhesion mediator activity	2/852	25/16869	0.362350436120993	0.76510800391498	315615/56064	Dscaml1/Nptn
GO:0005496	steroid binding	6/852	97/16869	0.365768875534267	0.76510800391498	24211/83839/360896/24413/314824/502348	Atp1a1/Calb1/Esrrg/Nr3c1/Osbpl8/Stard5
GO:0016790	thiolester hydrolase activity	3/852	43/16869	0.370912789310914	0.76510800391498	361601/81708/29411	Abhd17c/Aldh6a1/Ppt1
GO:0019829	cation-transporting ATPase activity	4/852	61/16869	0.371329594931352	0.76510800391498	24211/170699/685232/298103	Atp1a1/Atp2c1/Atp6v1a/Atp6v1g1
GO:0005112	Notch binding	2/852	26/16869	0.380750472285061	0.76510800391498	301555/311952	Cul3/Galnt11
GO:0015605	organophosphate ester transmembrane transporter activity	2/852	26/16869	0.380750472285061	0.76510800391498	300083/501103	Slc25a17/Slc35b2
GO:0016769	transferase activity, transferring nitrogenous groups	2/852	26/16869	0.380750472285061	0.76510800391498	64313/293820	Oat/Psat1
GO:0035925	mRNA 3'-UTR AU-rich region binding	2/852	26/16869	0.380750472285061	0.76510800391498	310461/363854	Dhx36/Elavl1
GO:0046966	thyroid hormone receptor binding	2/852	26/16869	0.380750472285061	0.76510800391498	140938/316575	Psmc3ip/Trip12
GO:0140142	nucleocytoplasmic carrier activity	2/852	26/16869	0.380750472285061	0.76510800391498	290280/361070	Xpo4/Xpo7
GO:0005201	extracellular matrix structural constituent	4/852	62/16869	0.382941834102575	0.76510800391498	366474/84032/290905/362584	Col16a1/Col3a1/Col4a1/Col9a2
GO:0022853	active ion transmembrane transporter activity	4/852	62/16869	0.382941834102575	0.76510800391498	24211/170699/685232/298103	Atp1a1/Atp2c1/Atp6v1a/Atp6v1g1
GO:0042625	ATPase coupled ion transmembrane transporter activity	4/852	62/16869	0.382941834102575	0.76510800391498	24211/170699/685232/298103	Atp1a1/Atp2c1/Atp6v1a/Atp6v1g1
GO:0016798	hydrolase activity, acting on glycosyl bonds	7/852	119/16869	0.395337496851837	0.76510800391498	114104/297504/360904/287751/295319/114521/304577	Asah2/Edem1/Idua/Lyzl6/Man1a2/Tdg/Ung
GO:0016853	isomerase activity	9/852	157/16869	0.397251695132608	0.76510800391498	360627/25639/260321/290652/29637/83624/309651/361449/362383	Fkbp10/Fkbp1a/Fkbp4/Fkbp8/Hmgcs1/Ppig/Ppil1/Ppil4/Rpia
GO:0018024	histone-lysine N-methyltransferase activity	3/852	45/16869	0.398670646845202	0.76510800391498	304794/316013/297514	Rbbp5/Setd2/Setd5
GO:0008266	poly(U) RNA binding	2/852	27/16869	0.398920789301437	0.76510800391498	24948/170843	Fmr1/Khdrbs2
GO:0043325	phosphatidylinositol-3,4-bisphosphate binding	2/852	27/16869	0.398920789301437	0.76510800391498	361659/295678	Plekha1/Sestd1
GO:0070325	lipoprotein particle receptor binding	2/852	27/16869	0.398920789301437	0.76510800391498	54241/29216	Cltc/Lrp2
GO:0071813	lipoprotein particle binding	2/852	27/16869	0.398920789301437	0.76510800391498	29184/300027	Cd36/Gpihbp1
GO:0071814	protein-lipid complex binding	2/852	27/16869	0.398920789301437	0.76510800391498	29184/300027	Cd36/Gpihbp1
GO:0001158	enhancer sequence-specific DNA binding	7/852	120/16869	0.403691836969493	0.76510800391498	497985/24459/315341/362051/252855/140586/304935	Hoxb7/Hoxc4/Hoxc5/Lmo4/Sfpq/Sox9/Tbx19
GO:0004000	adenosine deaminase activity	1/852	10/16869	0.404534336842677	0.76510800391498	25367	Adarb1
GO:0005068	transmembrane receptor protein tyrosine kinase adaptor activity	1/852	10/16869	0.404534336842677	0.76510800391498	314850	Frs2
GO:0005347	ATP transmembrane transporter activity	1/852	10/16869	0.404534336842677	0.76510800391498	300083	Slc25a17
GO:0005388	calcium-transporting ATPase activity	1/852	10/16869	0.404534336842677	0.76510800391498	170699	Atp2c1
GO:0008331	high voltage-gated calcium channel activity	1/852	10/16869	0.404534336842677	0.76510800391498	116600	Cacnb2
GO:0009931	calcium-dependent protein serine/threonine kinase activity	1/852	10/16869	0.404534336842677	0.76510800391498	315994	Mapkapk3
GO:0015368	calcium:cation antiporter activity	1/852	10/16869	0.404534336842677	0.76510800391498	84550	Slc24a2
GO:0015378	sodium:chloride symporter activity	1/852	10/16869	0.404534336842677	0.76510800391498	25549	Slc18a2
GO:0016670	oxidoreductase activity, acting on a sulfur group of donors, oxygen as acceptor	1/852	10/16869	0.404534336842677	0.76510800391498	27100	Gfer
GO:0016671	oxidoreductase activity, acting on a sulfur group of donors, disulfide as acceptor	1/852	10/16869	0.404534336842677	0.76510800391498	295690	Dnajc10
GO:0019763	immunoglobulin receptor activity	1/852	10/16869	0.404534336842677	0.76510800391498	25046	Pigr
GO:0019841	retinol binding	1/852	10/16869	0.404534336842677	0.76510800391498	363071	Stra6
GO:0019911	structural constituent of myelin sheath	1/852	10/16869	0.404534336842677	0.76510800391498	25263	Mal
GO:0030346	protein phosphatase 2B binding	1/852	10/16869	0.404534336842677	0.76510800391498	24782	Slc9a1
GO:0031078	histone deacetylase activity (H3-K14 specific)	1/852	10/16869	0.404534336842677	0.76510800391498	297893	Hdac1
GO:0032041	NAD-dependent histone deacetylase activity (H3-K14 specific)	1/852	10/16869	0.404534336842677	0.76510800391498	297893	Hdac1
GO:0033204	ribonuclease P RNA binding	1/852	10/16869	0.404534336842677	0.76510800391498	361020	Rpp14
GO:0033691	sialic acid binding	1/852	10/16869	0.404534336842677	0.76510800391498	25651	Selp
GO:0035197	siRNA binding	1/852	10/16869	0.404534336842677	0.76510800391498	24948	Fmr1
GO:0047429	nucleoside-triphosphate diphosphatase activity	1/852	10/16869	0.404534336842677	0.76510800391498	497778	Dut
GO:0050542	icosanoid binding	1/852	10/16869	0.404534336842677	0.76510800391498	29219	Snca
GO:0050543	icosatetraenoic acid binding	1/852	10/16869	0.404534336842677	0.76510800391498	29219	Snca
GO:0070016	armadillo repeat domain binding	1/852	10/16869	0.404534336842677	0.76510800391498	503000	Ctnnbip1
GO:0070513	death domain binding	1/852	10/16869	0.404534336842677	0.76510800391498	306886	Ripk1
GO:0097157	pre-mRNA intronic binding	1/852	10/16869	0.404534336842677	0.76510800391498	140586	Sox9
GO:0097371	MDM2/MDM4 family protein binding	1/852	10/16869	0.404534336842677	0.76510800391498	246334	Tp63
GO:0098879	structural constituent of postsynaptic specialization	1/852	10/16869	0.404534336842677	0.76510800391498	171093	Shank2
GO:0042826	histone deacetylase binding	7/852	121/16869	0.412042212968763	0.76510800391498	310461/297893/309957/304157/252855/24790/56011	Dhx36/Hdac1/Mef2a/Nrip1/Sfpq/Sp1/Ywhab
GO:0002020	protease binding	8/852	140/16869	0.412114647907724	0.76510800391498	83477/117028/25402/54241/84032/25584/24511/315523	Bcl10/Bin1/Casp3/Cltc/Col3a1/F3/Itgb1/Nfrkb
GO:0000062	fatty-acyl-CoA binding	2/852	28/16869	0.416837655018552	0.76510800391498	289312/81708	Acbd3/Aldh6a1
GO:0008066	glutamate receptor activity	2/852	28/16869	0.416837655018552	0.76510800391498	24410/24414	Grin2b/Grm1
GO:0016702	oxidoreductase activity, acting on single donors with incorporation of molecular oxygen, incorporation of two atoms of oxygen	2/852	28/16869	0.416837655018552	0.76510800391498	298934/287454	Adi1/Alox12
GO:0019706	protein-cysteine S-palmitoyltransferase activity	2/852	28/16869	0.416837655018552	0.76510800391498	362613/302808	Zdhhc18/Zdhhc9
GO:0019707	protein-cysteine S-acyltransferase activity	2/852	28/16869	0.416837655018552	0.76510800391498	362613/302808	Zdhhc18/Zdhhc9
GO:0004857	enzyme inhibitor activity	20/852	372/16869	0.419328355190588	0.76510800391498	313876/25402/64152/498089/291978/25236/304286/300955/65153/25502/266709/304813/24679/498171/24924/60325/288937/29219/303478/116477	Birc6/Casp3/Chp1/Dtx3l/Dus2/Gpc3/Lmtk2/Nck1/Ncs1/Oaz1/Pkig/Ppp1r12b/Prkar2b/Prkrip1/Ptn/Serpinb2/Serpinb8/Snca/Ube2z/Wnk1
GO:0016758	transferase activity, transferring hexosyl groups	11/852	199/16869	0.42346148404633	0.76510800391498	116740/316583/315496/311952/94273/26295/364032/362756/287159/25596/171129	B3gnt5/B3gnt7/Dpy19l1/Galnt11/Mgat2/Ogt/Pigc/Pigh/Pigq/Rpn1/Uggt1
GO:0070888	E-box binding	3/852	47/16869	0.426080638513354	0.76510800391498	297893/25094/252855	Hdac1/Mitf/Sfpq
GO:0099528	G protein-coupled neurotransmitter receptor activity	3/852	47/16869	0.426080638513354	0.76510800391498	24316/83633/24414	Drd1/Gabbr2/Grm1
GO:0005126	cytokine receptor binding	16/852	296/16869	0.42653775418026	0.76510800391498	29263/25402/24770/114492/287561/365395/306748/25639/314850/24410/25205/81737/306886/303614/362788/303285	Acvr2a/Casp3/Ccl2/Ccl28/Ccl7/Clcf1/Cxcl14/Fkbp1a/Frs2/Grin2b/Il6st/Ntf3/Ripk1/Smurf2/Traf3/Traf4
GO:0001530	lipopolysaccharide binding	2/852	29/16869	0.434480314557787	0.76510800391498	25651/58821	Selp/Zranb2
GO:0004129	cytochrome-c oxidase activity	2/852	29/16869	0.434480314557787	0.76510800391498	360229/681024	Cox8c/Ndufa4
GO:0005227	calcium activated cation channel activity	2/852	29/16869	0.434480314557787	0.76510800391498	309135/309407	Ano1/Trpm3
GO:0015002	heme-copper terminal oxidase activity	2/852	29/16869	0.434480314557787	0.76510800391498	360229/681024	Cox8c/Ndufa4
GO:0016676	oxidoreductase activity, acting on a heme group of donors, oxygen as acceptor	2/852	29/16869	0.434480314557787	0.76510800391498	360229/681024	Cox8c/Ndufa4
GO:0016701	oxidoreductase activity, acting on single donors with incorporation of molecular oxygen	2/852	29/16869	0.434480314557787	0.76510800391498	298934/287454	Adi1/Alox12
GO:0017091	AU-rich element binding	2/852	29/16869	0.434480314557787	0.76510800391498	310461/363854	Dhx36/Elavl1
GO:0048027	mRNA 5'-UTR binding	2/852	29/16869	0.434480314557787	0.76510800391498	310461/24948	Dhx36/Fmr1
GO:0001016	RNA polymerase III regulatory region DNA binding	1/852	11/16869	0.434627269104972	0.76510800391498	299347	Brf1
GO:0003796	lysozyme activity	1/852	11/16869	0.434627269104972	0.76510800391498	287751	Lyzl6
GO:0003841	1-acylglycerol-3-phosphate O-acyltransferase activity	1/852	11/16869	0.434627269104972	0.76510800391498	294324	Agpat3
GO:0004526	ribonuclease P activity	1/852	11/16869	0.434627269104972	0.76510800391498	361020	Rpp14
GO:0004861	cyclin-dependent protein serine/threonine kinase inhibitor activity	1/852	11/16869	0.434627269104972	0.76510800391498	25402	Casp3
GO:0004952	dopamine neurotransmitter receptor activity	1/852	11/16869	0.434627269104972	0.76510800391498	24316	Drd1
GO:0004955	prostaglandin receptor activity	1/852	11/16869	0.434627269104972	0.76510800391498	79242	Hpgd
GO:0005391	sodium:potassium-exchanging ATPase activity	1/852	11/16869	0.434627269104972	0.76510800391498	24211	Atp1a1
GO:0008503	benzodiazepine receptor activity	1/852	11/16869	0.434627269104972	0.76510800391498	29707	Gabra5
GO:0008556	potassium-transporting ATPase activity	1/852	11/16869	0.434627269104972	0.76510800391498	24211	Atp1a1
GO:0010857	calcium-dependent protein kinase activity	1/852	11/16869	0.434627269104972	0.76510800391498	315994	Mapkapk3
GO:0015174	basic amino acid transmembrane transporter activity	1/852	11/16869	0.434627269104972	0.76510800391498	29485	Slc7a3
GO:0017154	semaphorin receptor activity	1/852	11/16869	0.434627269104972	0.76510800391498	289392	Plxna2
GO:0019855	calcium channel inhibitor activity	1/852	11/16869	0.434627269104972	0.76510800391498	24242	Calm1
GO:0019870	potassium channel inhibitor activity	1/852	11/16869	0.434627269104972	0.76510800391498	116477	Wnk1
GO:0030955	potassium ion binding	1/852	11/16869	0.434627269104972	0.76510800391498	24211	Atp1a1
GO:0031698	beta-2 adrenergic receptor binding	1/852	11/16869	0.434627269104972	0.76510800391498	24672	Ppp2ca
GO:0042285	xylosyltransferase activity	1/852	11/16869	0.434627269104972	0.76510800391498	300173	Gxylt1
GO:0043208	glycosphingolipid binding	1/852	11/16869	0.434627269104972	0.76510800391498	81515	Lyn
GO:0047086	ketosteroid monooxygenase activity	1/852	11/16869	0.434627269104972	0.76510800391498	192242	Akr1d1
GO:0070410	co-SMAD binding	1/852	11/16869	0.434627269104972	0.76510800391498	363445	Usp9x
GO:0070990	snRNP binding	1/852	11/16869	0.434627269104972	0.76510800391498	171365	Snrpb
GO:0140035	ubiquitination-like modification-dependent protein binding	1/852	11/16869	0.434627269104972	0.76510800391498	25700	Ide
GO:0140036	ubiquitin-dependent protein binding	1/852	11/16869	0.434627269104972	0.76510800391498	25700	Ide
GO:0016779	nucleotidyltransferase activity	7/852	124/16869	0.437033379121664	0.767613893741567	64845/293144/288079/301246/117017/685465/362728	Gphn/Pold3/Polq/Polr1c/Polr2g/Polr3g/Twistnb
GO:0030331	estrogen receptor binding	3/852	48/16869	0.439622485155121	0.767613893741567	24414/304157/140938	Grm1/Nrip1/Psmc3ip
GO:0008081	phosphoric diester hydrolase activity	5/852	87/16869	0.449802842738632	0.767613893741567	84050/307401/81744/310358/24679	Enpp2/Pde6a/Pde7a/Plcxd3/Prkar2b
GO:0051287	NAD binding	4/852	68/16869	0.451772988949826	0.767613893741567	24399/79242/24788/246232	Glud1/Hpgd/Sord/Uxs1
GO:0015175	neutral amino acid transmembrane transporter activity	2/852	30/16869	0.451830750710947	0.767613893741567	65042/287532	Sfxn3/Slc43a2
GO:0016675	oxidoreductase activity, acting on a heme group of donors	2/852	30/16869	0.451830750710947	0.767613893741567	360229/681024	Cox8c/Ndufa4
GO:0017080	sodium channel regulator activity	2/852	30/16869	0.451830750710947	0.767613893741567	84488/192107	Fgf13/Prss8
GO:0034061	DNA polymerase activity	2/852	30/16869	0.451830750710947	0.767613893741567	293144/288079	Pold3/Polq
GO:0043177	organic acid binding	12/852	223/16869	0.45306775097116	0.767613893741567	29184/246295/312495/24380/24399/24410/29637/300901/25651/315427/29219/502348	Cd36/Cep104/Cyp26b1/Gad2/Glud1/Grin2b/Hmgcs1/Plod2/Selp/Sesn3/Snca/Stard5
GO:0016887	ATPase activity	23/852	439/16869	0.458739350385382	0.767613893741567	155192/309532/24211/170699/685232/298103/311607/287765/310461/140734/295649/291671/25700/309523/85482/81531/288079/363135/84014/89809/361836/312398/311854	Abcg8/Atad1/Atp1a1/Atp2c1/Atp6v1a/Atp6v1g1/Chd6/Ddx5/Dhx36/Dynll2/Fign/Hspa9/Ide/Kif20b/Nbn/Pfn2/Polq/Rad54l2/Ralbp1/Rfc1/Slc25a16/Smarcad1/Tor1b
GO:0050660	flavin adenine dinucleotide binding	5/852	88/16869	0.459740075830921	0.767613893741567	365345/291978/27100/306819/313520	Cyb5r2/Dus2/Gfer/Kdm1b/Mmachc
GO:0000900	translation repressor activity, mRNA regulatory element binding	1/852	12/16869	0.463201095580388	0.767613893741567	361309	Paip2
GO:0004115	3',5'-cyclic-AMP phosphodiesterase activity	1/852	12/16869	0.463201095580388	0.767613893741567	81744	Pde7a
GO:0004312	fatty acid synthase activity	1/852	12/16869	0.463201095580388	0.767613893741567	309449	Elovl3
GO:0004954	prostanoid receptor activity	1/852	12/16869	0.463201095580388	0.767613893741567	79242	Hpgd
GO:0005247	voltage-gated chloride channel activity	1/852	12/16869	0.463201095580388	0.767613893741567	309135	Ano1
GO:0005381	iron ion transmembrane transporter activity	1/852	12/16869	0.463201095580388	0.767613893741567	306009	Slc39a14
GO:0005522	profilin binding	1/852	12/16869	0.463201095580388	0.767613893741567	29424	Htt
GO:0008174	mRNA methyltransferase activity	1/852	12/16869	0.463201095580388	0.767613893741567	292016	Cmtr2
GO:0008432	JUN kinase binding	1/852	12/16869	0.463201095580388	0.767613893741567	360600	Spag9
GO:0015279	store-operated calcium channel activity	1/852	12/16869	0.463201095580388	0.767613893741567	89821	Trpc1
GO:0015373	anion:sodium symporter activity	1/852	12/16869	0.463201095580388	0.767613893741567	25549	Slc18a2
GO:0016004	phospholipase activator activity	1/852	12/16869	0.463201095580388	0.767613893741567	25402	Casp3
GO:0016653	oxidoreductase activity, acting on NAD(P)H, heme protein as acceptor	1/852	12/16869	0.463201095580388	0.767613893741567	365345	Cyb5r2
GO:0031404	chloride ion binding	1/852	12/16869	0.463201095580388	0.767613893741567	114521	Tdg
GO:0031994	insulin-like growth factor I binding	1/852	12/16869	0.463201095580388	0.767613893741567	24484	Igfbp3
GO:0039706	co-receptor binding	1/852	12/16869	0.463201095580388	0.767613893741567	303586	Wnt9b
GO:0042171	lysophosphatidic acid acyltransferase activity	1/852	12/16869	0.463201095580388	0.767613893741567	294324	Agpat3
GO:0043023	ribosomal large subunit binding	1/852	12/16869	0.463201095580388	0.767613893741567	311903	Mrrf
GO:0045294	alpha-catenin binding	1/852	12/16869	0.463201095580388	0.767613893741567	85265	Ajuba
GO:0046974	histone methyltransferase activity (H3-K9 specific)	1/852	12/16869	0.463201095580388	0.767613893741567	297514	Setd5
GO:0086008	voltage-gated potassium channel activity involved in cardiac muscle cell action potential repolarization	1/852	12/16869	0.463201095580388	0.767613893741567	29713	Kcnj5
GO:1990405	protein antigen binding	1/852	12/16869	0.463201095580388	0.767613893741567	24672	Ppp2ca
GO:1902936	phosphatidylinositol bisphosphate binding	6/852	108/16869	0.465554703670669	0.770050630763008	79128/362317/81531/361659/295678/65178	Dab2/Krit1/Pfn2/Plekha1/Sestd1/Snap91
GO:0016763	transferase activity, transferring pentosyl groups	3/852	50/16869	0.466322193334512	0.770050630763008	300173/315760/290794	Gxylt1/Parp16/Tnks
GO:0005501	retinoid binding	2/852	31/16869	0.468873460900525	0.771532520317795	312495/363071	Cyp26b1/Stra6
GO:0030332	cyclin binding	2/852	31/16869	0.468873460900525	0.771532520317795	362316/301555	Cdk14/Cul3
GO:0042623	ATPase activity, coupled	18/852	346/16869	0.483252082665977	0.783356411012429	155192/24211/170699/685232/298103/311607/287765/310461/140734/295649/291671/309523/85482/288079/84014/89809/361836/312398	Abcg8/Atp1a1/Atp2c1/Atp6v1a/Atp6v1g1/Chd6/Ddx5/Dhx36/Dynll2/Fign/Hspa9/Kif20b/Nbn/Polq/Ralbp1/Rfc1/Slc25a16/Smarcad1
GO:0033293	monocarboxylic acid binding	4/852	71/16869	0.485280052089	0.783356411012429	29184/312495/29219/502348	Cd36/Cyp26b1/Snca/Stard5
GO:0004864	protein phosphatase inhibitor activity	2/852	32/16869	0.485595249643923	0.783356411012429	304286/24924	Lmtk2/Ptn
GO:0016417	S-acyltransferase activity	2/852	32/16869	0.485595249643923	0.783356411012429	362613/302808	Zdhhc18/Zdhhc9
GO:0003996	acyl-CoA ligase activity	1/852	13/16869	0.490332415896311	0.783356411012429	113976	Acsl4
GO:0004467	long-chain fatty acid-CoA ligase activity	1/852	13/16869	0.490332415896311	0.783356411012429	113976	Acsl4
GO:0004653	polypeptide N-acetylgalactosaminyltransferase activity	1/852	13/16869	0.490332415896311	0.783356411012429	311952	Galnt11
GO:0016290	palmitoyl-CoA hydrolase activity	1/852	13/16869	0.490332415896311	0.783356411012429	29411	Ppt1
GO:0016918	retinal binding	1/852	13/16869	0.490332415896311	0.783356411012429	363071	Stra6
GO:0017166	vinculin binding	1/852	13/16869	0.490332415896311	0.783356411012429	114489	Dag1
GO:0030983	mismatched DNA binding	1/852	13/16869	0.490332415896311	0.783356411012429	114521	Tdg
GO:0031432	titin binding	1/852	13/16869	0.490332415896311	0.783356411012429	24242	Calm1
GO:0035325	Toll-like receptor binding	1/852	13/16869	0.490332415896311	0.783356411012429	29184	Cd36
GO:0045125	bioactive lipid receptor activity	1/852	13/16869	0.490332415896311	0.783356411012429	60399	S1pr5
GO:0050700	CARD domain binding	1/852	13/16869	0.490332415896311	0.783356411012429	83477	Bcl10
GO:0097153	cysteine-type endopeptidase activity involved in apoptotic process	1/852	13/16869	0.490332415896311	0.783356411012429	25402	Casp3
GO:1990825	sequence-specific mRNA binding	1/852	13/16869	0.490332415896311	0.783356411012429	24948	Fmr1
GO:0016627	oxidoreductase activity, acting on the CH-CH group of donors	3/852	52/16869	0.492442779767165	0.784042855840896	192242/291978/363061	Akr1d1/Dus2/Sdhd
GO:0099516	ion antiporter activity	3/852	52/16869	0.492442779767165	0.784042855840896	84550/24782/192215	Slc24a2/Slc9a1/Slc9a5
GO:0002039	p53 binding	4/852	72/16869	0.496267106880889	0.788785708211022	362844/297893/29424/246334	Brd4/Hdac1/Htt/Tp63
GO:0033218	amide binding	19/852	369/16869	0.499303339574359	0.790666133713747	289312/81708/29184/83800/54241/25051/252939/25700/304290/313520/81738/26295/289233/312703/83624/309651/29748/24684/309326	Acbd3/Aldh6a1/Cd36/Clta/Cltc/Glp1r/Gpr37l1/Ide/Kdelr2/Mmachc/Nup98/Ogt/Pex19/Pex5/Ppig/Ppil1/Ppp3r1/Prlr/Ranbp6
GO:0031406	carboxylic acid binding	11/852	211/16869	0.501148077688514	0.790666133713747	29184/246295/312495/24380/24399/24410/300901/25651/315427/29219/502348	Cd36/Cep104/Cyp26b1/Gad2/Glud1/Grin2b/Plod2/Selp/Sesn3/Snca/Stard5
GO:0008301	DNA binding, bending	2/852	33/16869	0.50198503552736	0.790666133713747	25301/83474	Cebpg/Tfam
GO:0019956	chemokine binding	2/852	33/16869	0.50198503552736	0.790666133713747	24511/54320	Itgb1/Pdpn
GO:0030246	carbohydrate binding	14/852	271/16869	0.504576655396847	0.790666133713747	29144/29187/84398/306128/84050/311952/498486/116641/94273/26295/300901/171162/362383/25651	Canx/Cd69/Cd93/Cln5/Enpp2/Galnt11/Gnpnat1/Lgals8/Mgat2/Ogt/Plod2/Reg3a/Rpia/Selp
GO:0005160	transforming growth factor beta receptor binding	3/852	53/16869	0.505263707384841	0.790666133713747	29263/25639/303614	Acvr2a/Fkbp1a/Smurf2
GO:0050662	coenzyme binding	16/852	311/16869	0.506487500270121	0.790666133713747	289312/81708/365345/291978/24380/29244/27100/24399/64845/79242/306819/313520/64313/300901/24788/246232	Acbd3/Aldh6a1/Cyb5r2/Dus2/Gad2/Gch1/Gfer/Glud1/Gphn/Hpgd/Kdm1b/Mmachc/Oat/Plod2/Sord/Uxs1
GO:0016782	transferase activity, transferring sulfur-containing groups	4/852	73/16869	0.507153059302571	0.790666133713747	691394/292155/293451/294449	Chst14/Hs2st1/Hs3st2/Hs3st5
GO:0070491	repressing transcription factor binding	4/852	73/16869	0.507153059302571	0.790666133713747	117045/297893/24790/25565	Eif4e/Hdac1/Sp1/Tle4
GO:0005523	tropomyosin binding	1/852	14/16869	0.516093971523764	0.790666133713747	25566	Tmod1
GO:0015643	toxic substance binding	1/852	14/16869	0.516093971523764	0.790666133713747	286917	Phax
GO:0017136	NAD-dependent histone deacetylase activity	1/852	14/16869	0.516093971523764	0.790666133713747	297893	Hdac1
GO:0030228	lipoprotein particle receptor activity	1/852	14/16869	0.516093971523764	0.790666133713747	29184	Cd36
GO:0031386	protein tag	1/852	14/16869	0.516093971523764	0.790666133713747	690244	Sumo2
GO:0031748	D1 dopamine receptor binding	1/852	14/16869	0.516093971523764	0.790666133713747	25479	Vps35
GO:0042834	peptidoglycan binding	1/852	14/16869	0.516093971523764	0.790666133713747	171162	Reg3a
GO:0044548	S100 protein binding	1/852	14/16869	0.516093971523764	0.790666133713747	289144	Cacybp
GO:0046527	glucosyltransferase activity	1/852	14/16869	0.516093971523764	0.790666133713747	171129	Uggt1
GO:0060229	lipase activator activity	1/852	14/16869	0.516093971523764	0.790666133713747	25402	Casp3
GO:0071617	lysophospholipid acyltransferase activity	1/852	14/16869	0.516093971523764	0.790666133713747	294324	Agpat3
GO:0097617	annealing activity	1/852	14/16869	0.516093971523764	0.790666133713747	24948	Fmr1
GO:1990380	Lys48-specific deubiquitinase activity	1/852	14/16869	0.516093971523764	0.790666133713747	363445	Usp9x
GO:0005164	tumor necrosis factor receptor binding	2/852	34/16869	0.51803367175586	0.792024215991565	362788/303285	Traf3/Traf4
GO:0019955	cytokine binding	7/852	134/16869	0.518678237910875	0.792024215991565	29184/444986/25205/24511/54320/24684/156767	Cd36/Il22ra2/Il6st/Itgb1/Pdpn/Prlr/Tnfrsf1b
GO:0042626	ATPase activity, coupled to transmembrane movement of substances	6/852	115/16869	0.526968010824225	0.798898553415207	155192/24211/170699/685232/298103/84014	Abcg8/Atp1a1/Atp2c1/Atp6v1a/Atp6v1g1/Ralbp1
GO:0004553	hydrolase activity, hydrolyzing O-glycosyl compounds	5/852	95/16869	0.527571469870982	0.798898553415207	114104/297504/360904/287751/295319	Asah2/Edem1/Idua/Lyzl6/Man1a2
GO:0043130	ubiquitin binding	4/852	75/16869	0.528599917849253	0.798898553415207	303554/313806/312965/310306	Nbr1/Rnf19b/Ubxn2b/Usp13
GO:0003707	steroid hormone receptor activity	3/852	55/16869	0.53038901253065	0.798898553415207	360896/24413/685072	Esrrg/Nr3c1/Rarg
GO:0045182	translation regulator activity	3/852	55/16869	0.53038901253065	0.798898553415207	117045/24948/361309	Eif4e/Fmr1/Paip2
GO:0004003	ATP-dependent DNA helicase activity	2/852	35/16869	0.533733779402857	0.798898553415207	310461/85482	Dhx36/Nbn
GO:0004004	ATP-dependent RNA helicase activity	2/852	35/16869	0.533733779402857	0.798898553415207	287765/310461	Ddx5/Dhx36
GO:0005231	excitatory extracellular ligand-gated ion channel activity	2/852	35/16869	0.533733779402857	0.798898553415207	25102/24410	Chrna5/Grin2b
GO:0015103	inorganic anion transmembrane transporter activity	7/852	136/16869	0.5345213870905	0.798898553415207	309135/94272/65160/29707/24922/29694/25549	Ano1/Clic5/Clns1a/Gabra5/Gabrb3/Gabrr1/Slc18a2
GO:0001056	RNA polymerase III activity	1/852	15/16869	0.540554839886965	0.798898553415207	301246	Polr1c
GO:0001846	opsonin binding	1/852	15/16869	0.540554839886965	0.798898553415207	84398	Cd93
GO:0004697	protein kinase C activity	1/852	15/16869	0.540554839886965	0.798898553415207	313834	Prkd3
GO:0005024	transforming growth factor beta-activated receptor activity	1/852	15/16869	0.540554839886965	0.798898553415207	29263	Acvr2a
GO:0016755	transferase activity, transferring amino-acyl groups	1/852	15/16869	0.540554839886965	0.798898553415207	60327	F13a1
GO:0016888	endodeoxyribonuclease activity, producing 5'-phosphomonoesters	1/852	15/16869	0.540554839886965	0.798898553415207	361836	Slc25a16
GO:0033549	MAP kinase phosphatase activity	1/852	15/16869	0.540554839886965	0.798898553415207	498003	Dusp3
GO:0034979	NAD-dependent protein deacetylase activity	1/852	15/16869	0.540554839886965	0.798898553415207	297893	Hdac1
GO:0035613	RNA stem-loop binding	1/852	15/16869	0.540554839886965	0.798898553415207	24948	Fmr1
GO:0061783	peptidoglycan muralytic activity	1/852	15/16869	0.540554839886965	0.798898553415207	287751	Lyzl6
GO:1990381	ubiquitin-specific protease binding	1/852	15/16869	0.540554839886965	0.798898553415207	54241	Cltc
GO:0008201	heparin binding	8/852	157/16869	0.541161721070108	0.798898553415207	24770/287561/286994/81734/24924/29283/303311/25651	Ccl2/Ccl7/Lgr4/Nell2/Ptn/Rpl29/Rtn4rl1/Selp
GO:0017046	peptide hormone binding	3/852	56/16869	0.542680378155408	0.799874870172189	25051/25700/24684	Glp1r/Ide/Prlr
GO:0051082	unfolded protein binding	5/852	97/16869	0.546265950392338	0.802313383750762	29144/299809/291671/83624/171129	Canx/Cct2/Hspa9/Ppig/Uggt1
GO:0048018	receptor ligand activity	22/852	439/16869	0.54675903174285	0.802313383750762	24770/114492/287561/365395/306748/305604/84488/27100/24483/361749/114593/81737/29190/24924/296787/246262/296789/25341/378939/24882/114850/303586	Ccl2/Ccl28/Ccl7/Clcf1/Cxcl14/Efemp1/Fgf13/Gfer/Igf2/Il33/Nppc/Ntf3/Pdyn/Ptn/Sema3c/Sema3d/Sema3e/Tnfrsf11b/Uts2b/Wnt3/Wnt7a/Wnt9b
GO:0003724	RNA helicase activity	2/852	36/16869	0.549079592536704	0.802313383750762	287765/310461	Ddx5/Dhx36
GO:0008186	RNA-dependent ATPase activity	2/852	36/16869	0.549079592536704	0.802313383750762	287765/310461	Ddx5/Dhx36
GO:0008378	galactosyltransferase activity	2/852	36/16869	0.549079592536704	0.802313383750762	116740/316583	B3gnt5/B3gnt7
GO:0033613	activating transcription factor binding	4/852	77/16869	0.549580670345314	0.802313383750762	363519/297893/24459/309957	Hcfc1/Hdac1/Hoxc4/Mef2a
GO:0001047	core promoter binding	3/852	57/16869	0.554783319008808	0.802313383750762	297893/24413/304714	Hdac1/Nr3c1/Rrn3
GO:0001972	retinoic acid binding	1/852	16/16869	0.563780618717884	0.802313383750762	312495	Cyp26b1
GO:0004198	calcium-dependent cysteine-type endopeptidase activity	1/852	16/16869	0.563780618717884	0.802313383750762	306260	Capn7
GO:0004549	tRNA-specific ribonuclease activity	1/852	16/16869	0.563780618717884	0.802313383750762	361020	Rpp14
GO:0004622	lysophospholipase activity	1/852	16/16869	0.563780618717884	0.802313383750762	84050	Enpp2
GO:0004707	MAP kinase activity	1/852	16/16869	0.563780618717884	0.802313383750762	58840	Mapk6
GO:0004953	icosanoid receptor activity	1/852	16/16869	0.563780618717884	0.802313383750762	79242	Hpgd
GO:0008353	RNA polymerase II CTD heptapeptide repeat kinase activity	1/852	16/16869	0.563780618717884	0.802313383750762	362844	Brd4
GO:0015271	outward rectifier potassium channel activity	1/852	16/16869	0.563780618717884	0.802313383750762	498328	Pkd2
GO:0015377	cation:chloride symporter activity	1/852	16/16869	0.563780618717884	0.802313383750762	25549	Slc18a2
GO:0022848	acetylcholine-gated cation-selective channel activity	1/852	16/16869	0.563780618717884	0.802313383750762	25102	Chrna5
GO:0035240	dopamine binding	1/852	16/16869	0.563780618717884	0.802313383750762	24316	Drd1
GO:0042166	acetylcholine binding	1/852	16/16869	0.563780618717884	0.802313383750762	25102	Chrna5
GO:0001103	RNA polymerase II repressing transcription factor binding	2/852	37/16869	0.564066814451918	0.802313383750762	297893/24790	Hdac1/Sp1
GO:0019212	phosphatase inhibitor activity	2/852	37/16869	0.564066814451918	0.802313383750762	304286/24924	Lmtk2/Ptn
GO:0019840	isoprenoid binding	2/852	37/16869	0.564066814451918	0.802313383750762	312495/363071	Cyp26b1/Stra6
GO:0005200	structural constituent of cytoskeleton	3/852	58/16869	0.566692947365222	0.802313383750762	81732/360854/64204	Actr3/Arpc5/Plec
GO:0016278	lysine N-methyltransferase activity	3/852	58/16869	0.566692947365222	0.802313383750762	304794/316013/297514	Rbbp5/Setd2/Setd5
GO:0016279	protein-lysine N-methyltransferase activity	3/852	58/16869	0.566692947365222	0.802313383750762	304794/316013/297514	Rbbp5/Setd2/Setd5
GO:0042054	histone methyltransferase activity	3/852	58/16869	0.566692947365222	0.802313383750762	304794/316013/297514	Rbbp5/Setd2/Setd5
GO:0070405	ammonium ion binding	4/852	79/16869	0.570060823999605	0.80585871029035	56780/25102/24316/85426	Acpp/Chrna5/Drd1/Slc5a7
GO:0016409	palmitoyltransferase activity	2/852	38/16869	0.578692484280569	0.812158617932745	362613/302808	Zdhhc18/Zdhhc9
GO:0016893	endonuclease activity, active with either ribo- or deoxyribonucleic acids and producing 5'-phosphomonoesters	2/852	38/16869	0.578692484280569	0.812158617932745	361020/361836	Rpp14/Slc25a16
GO:0019205	nucleobase-containing compound kinase activity	2/852	38/16869	0.578692484280569	0.812158617932745	24183/314416	Ak1/Ak7
GO:0009055	electron transfer activity	4/852	80/16869	0.580103827467664	0.812158617932745	360229/64045/362776/681024	Cox8c/Glrx/Glrx5/Ndufa4
GO:0004724	magnesium-dependent protein serine/threonine phosphatase activity	1/852	17/16869	0.585833601145485	0.812158617932745	310506	Ppm1l
GO:0005149	interleukin-1 receptor binding	1/852	17/16869	0.585833601145485	0.812158617932745	24410	Grin2b
GO:0005237	inhibitory extracellular ligand-gated ion channel activity	1/852	17/16869	0.585833601145485	0.812158617932745	29707	Gabra5
GO:0008308	voltage-gated anion channel activity	1/852	17/16869	0.585833601145485	0.812158617932745	309135	Ano1
GO:0008320	protein transmembrane transporter activity	1/852	17/16869	0.585833601145485	0.812158617932745	300027	Gpihbp1
GO:0015288	porin activity	1/852	17/16869	0.585833601145485	0.812158617932745	25293	Aqp4
GO:0030169	low-density lipoprotein particle binding	1/852	17/16869	0.585833601145485	0.812158617932745	29184	Cd36
GO:0030676	Rac guanyl-nucleotide exchange factor activity	1/852	17/16869	0.585833601145485	0.812158617932745	312912	Prex2
GO:0042800	histone methyltransferase activity (H3-K4 specific)	1/852	17/16869	0.585833601145485	0.812158617932745	304794	Rbbp5
GO:0003684	damaged DNA binding	3/852	60/16869	0.589915663930852	0.81543785637081	85482/246334/304577	Nbn/Tp63/Ung
GO:0048020	CCR chemokine receptor binding	2/852	39/16869	0.592954853303951	0.81543785637081	24770/287561	Ccl2/Ccl7
GO:1901618	organic hydroxy compound transmembrane transporter activity	2/852	39/16869	0.592954853303951	0.81543785637081	25549/363071	Slc18a2/Stra6
GO:1990939	ATP-dependent microtubule motor activity	2/852	39/16869	0.592954853303951	0.81543785637081	140734/309523	Dynll2/Kif20b
GO:0008173	RNA methyltransferase activity	3/852	61/16869	0.601221839913584	0.81543785637081	292016/291324/293700	Cmtr2/Trdmt1/Trmt112
GO:0050840	extracellular matrix binding	3/852	61/16869	0.601221839913584	0.81543785637081	114489/24414/24511	Dag1/Grm1/Itgb1
GO:0015405	P-P-bond-hydrolysis-driven transmembrane transporter activity	6/852	124/16869	0.601290905279255	0.81543785637081	155192/24211/170699/685232/298103/84014	Abcg8/Atp1a1/Atp2c1/Atp6v1a/Atp6v1g1/Ralbp1
GO:0005521	lamin binding	1/852	18/16869	0.606772941984795	0.81543785637081	117282	Hnrnpk
GO:0010181	FMN binding	1/852	18/16869	0.606772941984795	0.81543785637081	291978	Dus2
GO:0010314	phosphatidylinositol-5-phosphate binding	1/852	18/16869	0.606772941984795	0.81543785637081	295678	Sestd1
GO:0015296	anion:cation symporter activity	1/852	18/16869	0.606772941984795	0.81543785637081	25549	Slc18a2
GO:0016646	oxidoreductase activity, acting on the CH-NH group of donors, NAD or NADP as acceptor	1/852	18/16869	0.606772941984795	0.81543785637081	364064	Pycr2
GO:0022840	leak channel activity	1/852	18/16869	0.606772941984795	0.81543785637081	65207	Rhag
GO:0022842	narrow pore channel activity	1/852	18/16869	0.606772941984795	0.81543785637081	65207	Rhag
GO:0034459	ATP-dependent 3'-5' RNA helicase activity	1/852	18/16869	0.606772941984795	0.81543785637081	310461	Dhx36
GO:0043295	glutathione binding	1/852	18/16869	0.606772941984795	0.81543785637081	313520	Mmachc
GO:0051184	cofactor transmembrane transporter activity	1/852	18/16869	0.606772941984795	0.81543785637081	300083	Slc25a17
GO:0070628	proteasome binding	1/852	18/16869	0.606772941984795	0.81543785637081	310306	Usp13
GO:0097602	cullin family protein binding	1/852	18/16869	0.606772941984795	0.81543785637081	360928	Dcun1d4
GO:0140103	catalytic activity, acting on a glycoprotein	1/852	18/16869	0.606772941984795	0.81543785637081	94273	Mgat2
GO:0051721	protein phosphatase 2A binding	2/852	40/16869	0.606853270326736	0.81543785637081	310760/24672	Cttnbp2nl/Ppp2ca
GO:0015399	primary active transmembrane transporter activity	6/852	125/16869	0.6091543750973	0.81543785637081	155192/24211/170699/685232/298103/84014	Abcg8/Atp1a1/Atp2c1/Atp6v1a/Atp6v1g1/Ralbp1
GO:0030545	receptor regulator activity	23/852	474/16869	0.609761851037719	0.81543785637081	24770/114492/287561/365395/306748/497778/305604/84488/27100/24483/361749/114593/81737/29190/24924/296787/246262/296789/25341/378939/24882/114850/303586	Ccl2/Ccl28/Ccl7/Clcf1/Cxcl14/Dut/Efemp1/Fgf13/Gfer/Igf2/Il33/Nppc/Ntf3/Pdyn/Ptn/Sema3c/Sema3d/Sema3e/Tnfrsf11b/Uts2b/Wnt3/Wnt7a/Wnt9b
GO:0030374	nuclear receptor transcription coactivator activity	3/852	62/16869	0.612320823259907	0.81543785637081	140938/685072/313436	Psmc3ip/Rarg/Zcchc12
GO:1901681	sulfur compound binding	12/852	250/16869	0.613728407174847	0.81543785637081	289312/81708/24770/287561/246295/286994/313520/81734/24924/29283/303311/25651	Acbd3/Aldh6a1/Ccl2/Ccl7/Cep104/Lgr4/Mmachc/Nell2/Ptn/Rpl29/Rtn4rl1/Selp
GO:0019903	protein phosphatase binding	8/852	168/16869	0.618447316589447	0.81543785637081	310760/24316/24948/309513/24672/24782/299827/362788	Cttnbp2nl/Drd1/Fmr1/Ppp1r3c/Ppp2ca/Slc9a1/Tbk1/Traf3
GO:0004177	aminopeptidase activity	2/852	41/16869	0.620388075515404	0.81543785637081	81707/65205	Mmp14/Mmp16
GO:0043022	ribosome binding	3/852	63/16869	0.623210422560712	0.81543785637081	24948/310399/361920	Fmr1/Naa15/Ythdf3
GO:0004032	alditol:NADP+ 1-oxidoreductase activity	1/852	19/16869	0.6266548156676	0.81543785637081	192242	Akr1d1
GO:0004970	ionotropic glutamate receptor activity	1/852	19/16869	0.6266548156676	0.81543785637081	24410	Grin2b
GO:0008329	signaling pattern recognition receptor activity	1/852	19/16869	0.6266548156676	0.81543785637081	29184	Cd36
GO:0008565	protein transporter activity	1/852	19/16869	0.6266548156676	0.81543785637081	300027	Gpihbp1
GO:0008649	rRNA methyltransferase activity	1/852	19/16869	0.6266548156676	0.81543785637081	293700	Trmt112
GO:0015645	fatty acid ligase activity	1/852	19/16869	0.6266548156676	0.81543785637081	113976	Acsl4
GO:0017160	Ral GTPase binding	1/852	19/16869	0.6266548156676	0.81543785637081	84014	Ralbp1
GO:0031418	L-ascorbic acid binding	1/852	19/16869	0.6266548156676	0.81543785637081	300901	Plod2
GO:0031434	mitogen-activated protein kinase kinase binding	1/852	19/16869	0.6266548156676	0.81543785637081	309168	Map3k11
GO:0034458	3'-5' RNA helicase activity	1/852	19/16869	0.6266548156676	0.81543785637081	310461	Dhx36
GO:0042975	peroxisome proliferator activated receptor binding	1/852	19/16869	0.6266548156676	0.81543785637081	497778	Dut
GO:0070402	NADPH binding	1/852	19/16869	0.6266548156676	0.81543785637081	291978	Dus2
GO:0070577	lysine-acetylated histone binding	1/852	19/16869	0.6266548156676	0.81543785637081	362844	Brd4
GO:0140033	acetylation-dependent protein binding	1/852	19/16869	0.6266548156676	0.81543785637081	362844	Brd4
GO:0140102	catalytic activity, acting on a rRNA	1/852	19/16869	0.6266548156676	0.81543785637081	293700	Trmt112
GO:1900750	oligopeptide binding	1/852	19/16869	0.6266548156676	0.81543785637081	313520	Mmachc
GO:0016874	ligase activity	7/852	150/16869	0.638615491052543	0.82984436372148	113976/289276/313560/84019/294810/308508/305268	Acsl4/Adss/Ctps1/Nae1/Tars/Uba2/Uba6
GO:0004745	retinol dehydrogenase activity	1/852	20/16869	0.645532566234437	0.833031651862697	313689	Dhrs3
GO:0038187	pattern recognition receptor activity	1/852	20/16869	0.645532566234437	0.833031651862697	29184	Cd36
GO:0046961	proton-transporting ATPase activity, rotational mechanism	1/852	20/16869	0.645532566234437	0.833031651862697	685232	Atp6v1a
GO:0051371	muscle alpha-actinin binding	1/852	20/16869	0.645532566234437	0.833031651862697	498328	Pkd2
GO:0051428	peptide hormone receptor binding	1/852	20/16869	0.645532566234437	0.833031651862697	50664	Gnao1
GO:0004869	cysteine-type endopeptidase inhibitor activity	3/852	66/16869	0.654607712808148	0.840704234313414	313876/29219/303478	Birc6/Snca/Ube2z
GO:0008026	ATP-dependent helicase activity	3/852	66/16869	0.654607712808148	0.840704234313414	287765/310461/85482	Ddx5/Dhx36/Nbn
GO:0070035	purine NTP-dependent helicase activity	3/852	66/16869	0.654607712808148	0.840704234313414	287765/310461/85482	Ddx5/Dhx36/Nbn
GO:0008276	protein methyltransferase activity	4/852	88/16869	0.655353125361241	0.840704234313414	304794/316013/297514/293700	Rbbp5/Setd2/Setd5/Trmt112
GO:0019902	phosphatase binding	10/852	216/16869	0.656416797925448	0.840704234313414	310760/24316/24948/309513/24672/29748/24782/299827/362788/116477	Cttnbp2nl/Drd1/Fmr1/Ppp1r3c/Ppp2ca/Ppp3r1/Slc9a1/Tbk1/Traf3/Wnk1
GO:0015485	cholesterol binding	2/852	44/16869	0.658827079890842	0.840704234313414	314824/502348	Osbpl8/Stard5
GO:0016709	oxidoreductase activity, acting on paired donors, with incorporation or reduction of molecular oxygen, NAD(P)H as one donor, and incorporation of one atom of oxygen	2/852	44/16869	0.658827079890842	0.840704234313414	192242/312495	Akr1d1/Cyp26b1
GO:1901505	carbohydrate derivative transmembrane transporter activity	2/852	44/16869	0.658827079890842	0.840704234313414	300083/501103	Slc25a17/Slc35b2
GO:0004602	glutathione peroxidase activity	1/852	21/16869	0.663456849786473	0.840704234313414	29326	Gpx2
GO:0047617	acyl-CoA hydrolase activity	1/852	21/16869	0.663456849786473	0.840704234313414	29411	Ppt1
GO:0070300	phosphatidic acid binding	1/852	21/16869	0.663456849786473	0.840704234313414	295678	Sestd1
GO:0090079	translation regulator activity, nucleic acid binding	1/852	21/16869	0.663456849786473	0.840704234313414	361309	Paip2
GO:1901338	catecholamine binding	1/852	21/16869	0.663456849786473	0.840704234313414	24316	Drd1
GO:0038024	cargo receptor activity	4/852	89/16869	0.664093269763115	0.840704234313414	29184/79128/84050/65178	Cd36/Dab2/Enpp2/Snap91
GO:0043492	ATPase activity, coupled to movement of substances	6/852	133/16869	0.668836564727466	0.843139300399626	155192/24211/170699/685232/298103/84014	Abcg8/Atp1a1/Atp2c1/Atp6v1a/Atp6v1g1/Ralbp1
GO:0005504	fatty acid binding	2/852	45/16869	0.670927379102267	0.843139300399626	29184/29219	Cd36/Snca
GO:0016879	ligase activity, forming carbon-nitrogen bonds	2/852	45/16869	0.670927379102267	0.843139300399626	289276/313560	Adss/Ctps1
GO:0005125	cytokine activity	8/852	177/16869	0.676186428008485	0.843139300399626	24770/114492/287561/365395/306748/361749/25341/114850	Ccl2/Ccl28/Ccl7/Clcf1/Cxcl14/Il33/Tnfrsf11b/Wnt7a
GO:0140097	catalytic activity, acting on DNA	8/852	177/16869	0.676186428008485	0.843139300399626	310461/292058/85482/293144/288079/361836/114521/304577	Dhx36/Gins2/Nbn/Pold3/Polq/Slc25a16/Tdg/Ung
GO:0001848	complement binding	1/852	22/16869	0.680475769775904	0.843139300399626	84398	Cd93
GO:0001871	pattern binding	1/852	22/16869	0.680475769775904	0.843139300399626	84050	Enpp2
GO:0015295	solute:proton symporter activity	1/852	22/16869	0.680475769775904	0.843139300399626	245959	Slc25a3
GO:0015464	acetylcholine receptor activity	1/852	22/16869	0.680475769775904	0.843139300399626	25102	Chrna5
GO:0016405	CoA-ligase activity	1/852	22/16869	0.680475769775904	0.843139300399626	113976	Acsl4
GO:0016628	oxidoreductase activity, acting on the CH-CH group of donors, NAD or NADP as acceptor	1/852	22/16869	0.680475769775904	0.843139300399626	192242	Akr1d1
GO:0030247	polysaccharide binding	1/852	22/16869	0.680475769775904	0.843139300399626	84050	Enpp2
GO:0043138	3'-5' DNA helicase activity	1/852	22/16869	0.680475769775904	0.843139300399626	292058	Gins2
GO:0050998	nitric-oxide synthase binding	1/852	22/16869	0.680475769775904	0.843139300399626	24242	Calm1
GO:0070530	K63-linked polyubiquitin modification-dependent protein binding	1/852	22/16869	0.680475769775904	0.843139300399626	308267	Tab2
GO:0090482	vitamin transmembrane transporter activity	1/852	22/16869	0.680475769775904	0.843139300399626	363071	Stra6
GO:0001046	core promoter sequence-specific DNA binding	2/852	46/16869	0.682677446757441	0.84474543478076	297893/304714	Hdac1/Rrn3
GO:0015370	solute:sodium symporter activity	3/852	70/16869	0.69348053907126	0.852966483105452	25549/85426/613226	Slc18a2/Slc5a7/Slc6a17
GO:0051879	Hsp90 protein binding	2/852	47/16869	0.694081749346067	0.852966483105452	315447/24413	Chordc1/Nr3c1
GO:0001223	transcription coactivator binding	1/852	23/16869	0.696635005494485	0.852966483105452	83474	Tfam
GO:0008171	O-methyltransferase activity	1/852	23/16869	0.696635005494485	0.852966483105452	292016	Cmtr2
GO:0016289	CoA hydrolase activity	1/852	23/16869	0.696635005494485	0.852966483105452	29411	Ppt1
GO:0016638	oxidoreductase activity, acting on the CH-NH2 group of donors	1/852	23/16869	0.696635005494485	0.852966483105452	24399	Glud1
GO:0050431	transforming growth factor beta binding	1/852	23/16869	0.696635005494485	0.852966483105452	29184	Cd36
GO:0051861	glycolipid binding	1/852	23/16869	0.696635005494485	0.852966483105452	81515	Lyn
GO:0016620	oxidoreductase activity, acting on the aldehyde or oxo group of donors, NAD or NADP as acceptor	2/852	48/16869	0.705145195615239	0.857129564538028	81708/289950	Aldh6a1/Pdhb
GO:0000980	RNA polymerase II distal enhancer sequence-specific DNA binding	4/852	94/16869	0.705500840072575	0.857129564538028	497985/24459/315341/252855	Hoxb7/Hoxc4/Hoxc5/Sfpq
GO:0004896	cytokine receptor activity	4/852	94/16869	0.705500840072575	0.857129564538028	25584/444986/25205/24684	F3/Il22ra2/Il6st/Prlr
GO:0005506	iron ion binding	9/852	204/16869	0.708079065261625	0.857129564538028	298934/287454/312495/307855/306814/317425/300901/29219/301419	Adi1/Alox12/Cyp26b1/Fa2h/Phf2/Phf8/Plod2/Snca/Tyw5
GO:0005212	structural constituent of eye lens	1/852	24/16869	0.711977934101792	0.857129564538028	25480	Mip
GO:0005537	mannose binding	1/852	24/16869	0.711977934101792	0.857129564538028	306128	Cln5
GO:0015026	coreceptor activity	1/852	24/16869	0.711977934101792	0.857129564538028	29263	Acvr2a
GO:0017056	structural constituent of nuclear pore	1/852	24/16869	0.711977934101792	0.857129564538028	81738	Nup98
GO:0030552	cAMP binding	1/852	24/16869	0.711977934101792	0.857129564538028	24679	Prkar2b
GO:0031690	adrenergic receptor binding	1/852	24/16869	0.711977934101792	0.857129564538028	24672	Ppp2ca
GO:0043027	cysteine-type endopeptidase inhibitor activity involved in apoptotic process	1/852	24/16869	0.711977934101792	0.857129564538028	29219	Snca
GO:0051537	2 iron, 2 sulfur cluster binding	1/852	24/16869	0.711977934101792	0.857129564538028	362776	Glrx5
GO:0070412	R-SMAD binding	1/852	24/16869	0.711977934101792	0.857129564538028	287765	Ddx5
GO:0140104	molecular carrier activity	2/852	50/16869	0.726271034250648	0.866837828006363	290280/361070	Xpo4/Xpo7
GO:0001671	ATPase activator activity	1/852	25/16869	0.726545746517659	0.866837828006363	295690	Dnajc10
GO:0005070	SH3/SH2 adaptor activity	1/852	25/16869	0.726545746517659	0.866837828006363	54245	Crk
GO:0008106	alcohol dehydrogenase (NADP+) activity	1/852	25/16869	0.726545746517659	0.866837828006363	192242	Akr1d1
GO:0016878	acid-thiol ligase activity	1/852	25/16869	0.726545746517659	0.866837828006363	113976	Acsl4
GO:0030547	receptor inhibitor activity	1/852	25/16869	0.726545746517659	0.866837828006363	497778	Dut
GO:0046625	sphingolipid binding	1/852	25/16869	0.726545746517659	0.866837828006363	81515	Lyn
GO:0005089	Rho guanyl-nucleotide exchange factor activity	3/852	74/16869	0.728958541446457	0.86780434815997	287537/66013/312912	Abr/Arhgef9/Prex2
GO:0005539	glycosaminoglycan binding	9/852	209/16869	0.734375364068211	0.86780434815997	24770/287561/286994/81734/24924/171162/29283/303311/25651	Ccl2/Ccl7/Lgr4/Nell2/Ptn/Reg3a/Rpl29/Rtn4rl1/Selp
GO:0008083	growth factor activity	6/852	143/16869	0.734807773091301	0.86780434815997	305604/84488/27100/24483/81737/24924	Efemp1/Fgf13/Gfer/Igf2/Ntf3/Ptn
GO:0015294	solute:cation symporter activity	4/852	98/16869	0.735867489547087	0.86780434815997	25549/245959/85426/613226	Slc18a2/Slc25a3/Slc5a7/Slc6a17
GO:0005044	scavenger receptor activity	2/852	51/16869	0.736344974050484	0.86780434815997	29184/84050	Cd36/Enpp2
GO:0032934	sterol binding	2/852	51/16869	0.736344974050484	0.86780434815997	314824/502348	Osbpl8/Stard5
GO:0045309	protein phosphorylated amino acid binding	2/852	51/16869	0.736344974050484	0.86780434815997	54245/56011	Crk/Ywhab
GO:0000030	mannosyltransferase activity	1/852	26/16869	0.740377557486962	0.86780434815997	315496	Dpy19l1
GO:0004190	aspartic-type endopeptidase activity	1/852	26/16869	0.740377557486962	0.86780434815997	25402	Casp3
GO:0008137	NADH dehydrogenase (ubiquinone) activity	1/852	26/16869	0.740377557486962	0.86780434815997	678759	Ndufa10
GO:0016891	endoribonuclease activity, producing 5'-phosphomonoesters	1/852	26/16869	0.740377557486962	0.86780434815997	361020	Rpp14
GO:0031435	mitogen-activated protein kinase kinase kinase binding	1/852	26/16869	0.740377557486962	0.86780434815997	309168	Map3k11
GO:0050136	NADH dehydrogenase (quinone) activity	1/852	26/16869	0.740377557486962	0.86780434815997	678759	Ndufa10
GO:0080025	phosphatidylinositol-3,5-bisphosphate binding	1/852	26/16869	0.740377557486962	0.86780434815997	295678	Sestd1
GO:0004725	protein tyrosine phosphatase activity	4/852	99/16869	0.743078708333142	0.867970437256553	498003/117255/246116/246781	Dusp3/Ptpn12/Ptpn4/Ptpn7
GO:0140098	catalytic activity, acting on RNA	14/852	319/16869	0.743286704583095	0.867970437256553	305035/292016/287765/310461/291978/363912/301246/117017/685465/361020/294810/291324/293700/362728	Angel2/Cmtr2/Ddx5/Dhx36/Dus2/Piwil1/Polr1c/Polr2g/Polr3g/Rpp14/Tars/Trdmt1/Trmt112/Twistnb
GO:0003777	microtubule motor activity	3/852	76/16869	0.745450213833012	0.867970437256553	140734/309523/305012	Dynll2/Kif20b/Kif26b
GO:0015171	amino acid transmembrane transporter activity	3/852	76/16869	0.745450213833012	0.867970437256553	65042/287532/29485	Sfxn3/Slc43a2/Slc7a3
GO:0015297	antiporter activity	3/852	76/16869	0.745450213833012	0.867970437256553	84550/24782/192215	Slc24a2/Slc9a1/Slc9a5
GO:0005544	calcium-dependent phospholipid binding	2/852	52/16869	0.746101061821817	0.867970437256553	362461/64440	C2cd5/Syt4
GO:0003785	actin monomer binding	1/852	27/16869	0.753510510109483	0.873323361406394	81531	Pfn2
GO:0016645	oxidoreductase activity, acting on the CH-NH group of donors	1/852	27/16869	0.753510510109483	0.873323361406394	364064	Pycr2
GO:0070001	aspartic-type peptidase activity	1/852	27/16869	0.753510510109483	0.873323361406394	25402	Casp3
GO:0030170	pyridoxal phosphate binding	2/852	53/16869	0.755545663956601	0.874595663116016	24380/64313	Gad2/Oat
GO:0008757	S-adenosylmethionine-dependent methyltransferase activity	6/852	148/16869	0.764074942436482	0.880122196404297	292016/304794/316013/297514/291324/293700	Cmtr2/Rbbp5/Setd2/Setd5/Trdmt1/Trmt112
GO:0004521	endoribonuclease activity	2/852	54/16869	0.764685315109863	0.880122196404297	363912/361020	Piwil1/Rpp14
GO:0016684	oxidoreductase activity, acting on peroxide as acceptor	2/852	54/16869	0.764685315109863	0.880122196404297	29326/315427	Gpx2/Sesn3
GO:0070279	vitamin B6 binding	2/852	54/16869	0.764685315109863	0.880122196404297	24380/64313	Gad2/Oat
GO:0000175	3'-5'-exoribonuclease activity	1/852	28/16869	0.76597987511285	0.880122196404297	305035	Angel2
GO:0005520	insulin-like growth factor binding	1/852	28/16869	0.76597987511285	0.880122196404297	24484	Igfbp3
GO:0000049	tRNA binding	2/852	55/16869	0.773526685018513	0.886609824474536	301419/314879	Tyw5/Xpot
GO:0008235	metalloexopeptidase activity	2/852	55/16869	0.773526685018513	0.886609824474536	81707/65205	Mmp14/Mmp16
GO:0004033	aldo-keto reductase (NADP) activity	1/852	29/16869	0.777819145132674	0.887170247443502	192242	Akr1d1
GO:0004407	histone deacetylase activity	1/852	29/16869	0.777819145132674	0.887170247443502	297893	Hdac1
GO:0005251	delayed rectifier potassium channel activity	1/852	29/16869	0.777819145132674	0.887170247443502	64358	Kcna6
GO:0043015	gamma-tubulin binding	1/852	29/16869	0.777819145132674	0.887170247443502	81515	Lyn
GO:0015293	symporter activity	5/852	128/16869	0.78064361202145	0.88930462761418	25549/84550/245959/85426/613226	Slc18a2/Slc24a2/Slc25a3/Slc5a7/Slc6a17
GO:0016903	oxidoreductase activity, acting on the aldehyde or oxo group of donors	2/852	56/16869	0.782076548235665	0.8894919889999	81708/289950	Aldh6a1/Pdhb
GO:0003774	motor activity	5/852	129/16869	0.786325594087678	0.8894919889999	315795/29167/140734/309523/305012	Cgnl1/Dctn1/Dynll2/Kif20b/Kif26b
GO:0003954	NADH dehydrogenase activity	1/852	30/16869	0.789060124250665	0.8894919889999	678759	Ndufa10
GO:0008175	tRNA methyltransferase activity	1/852	30/16869	0.789060124250665	0.8894919889999	291324	Trdmt1
GO:0016896	exoribonuclease activity, producing 5'-phosphomonoesters	1/852	30/16869	0.789060124250665	0.8894919889999	305035	Angel2
GO:0033558	protein deacetylase activity	1/852	30/16869	0.789060124250665	0.8894919889999	297893	Hdac1
GO:0070566	adenylyltransferase activity	1/852	30/16869	0.789060124250665	0.8894919889999	64845	Gphn
GO:1904680	peptide transmembrane transporter activity	1/852	30/16869	0.789060124250665	0.8894919889999	300027	Gpihbp1
GO:0051536	iron-sulfur cluster binding	2/852	57/16869	0.790341756571187	0.8894919889999	362776/65190	Glrx5/Rsad2
GO:0051540	metal cluster binding	2/852	57/16869	0.790341756571187	0.8894919889999	362776/65190	Glrx5/Rsad2
GO:0004222	metalloendopeptidase activity	4/852	107/16869	0.79543847906402	0.892525001382847	25700/81707/65205/293448	Ide/Mmp14/Mmp16/Uqcrc2
GO:0019842	vitamin binding	5/852	131/16869	0.797345911631115	0.892525001382847	83839/24380/64313/300901/363071	Calb1/Gad2/Oat/Plod2/Stra6
GO:0015179	L-amino acid transmembrane transporter activity	2/852	58/16869	0.798329214042828	0.892525001382847	287532/29485	Slc43a2/Slc7a3
GO:0004532	exoribonuclease activity	1/852	31/16869	0.799733013029003	0.892525001382847	305035	Angel2
GO:0004623	phospholipase A2 activity	1/852	31/16869	0.799733013029003	0.892525001382847	690625	Oc90
GO:0042287	MHC protein binding	1/852	31/16869	0.799733013029003	0.892525001382847	312656	March8
GO:0071889	14-3-3 protein binding	1/852	31/16869	0.799733013029003	0.892525001382847	25577	Ywhaq
GO:0001540	amyloid-beta binding	2/852	59/16869	0.806045854155122	0.89742336745433	29184/25700	Cd36/Ide
GO:0003743	translation initiation factor activity	2/852	59/16869	0.806045854155122	0.89742336745433	299347/117045	Brf1/Eif4e
GO:0016722	oxidoreductase activity, oxidizing metal ions	1/852	32/16869	0.809866489267231	0.89846068309908	313520	Mmachc
GO:0022829	wide pore channel activity	1/852	32/16869	0.809866489267231	0.89846068309908	25293	Aqp4
GO:1901682	sulfur compound transmembrane transporter activity	1/852	32/16869	0.809866489267231	0.89846068309908	501103	Slc35b2
GO:0001786	phosphatidylserine binding	2/852	60/16869	0.813498619335269	0.901418303847751	314824/64440	Osbpl8/Syt4
GO:0071855	neuropeptide receptor binding	1/852	33/16869	0.819487784696602	0.906977583774531	50664	Gnao1
GO:0030145	manganese ion binding	2/852	62/16869	0.827640229670066	0.912756827676913	170699/94273	Atp2c1/Mgat2
GO:0042056	chemoattractant activity	1/852	34/16869	0.828622757816019	0.912756827676913	81737	Ntf3
GO:0043028	cysteine-type endopeptidase regulator activity involved in apoptotic process	1/852	34/16869	0.828622757816019	0.912756827676913	29219	Snca
GO:0051539	4 iron, 4 sulfur cluster binding	1/852	34/16869	0.828622757816019	0.912756827676913	65190	Rsad2
GO:0140101	catalytic activity, acting on a tRNA	4/852	114/16869	0.833885148080274	0.917470333913792	291978/361020/294810/291324	Dus2/Rpp14/Tars/Trdmt1
GO:0000979	RNA polymerase II core promoter sequence-specific DNA binding	1/852	35/16869	0.837295963063465	0.917827421732069	297893	Hdac1
GO:0044769	ATPase activity, coupled to transmembrane movement of ions, rotational mechanism	1/852	35/16869	0.837295963063465	0.917827421732069	685232	Atp6v1a
GO:0017137	Rab GTPase binding	6/852	163/16869	0.83742064835564	0.917827421732069	171126/306809/25183/84556/360956/501088	Ap3m1/Bicd2/Gdi1/Rims1/Tbc1d14/Tbc1d5
GO:0022804	active transmembrane transporter activity	14/852	346/16869	0.838144655215137	0.917827421732069	155192/24211/170699/685232/298103/84014/65042/25549/84550/245959/85426/613226/24782/192215	Abcg8/Atp1a1/Atp2c1/Atp6v1a/Atp6v1g1/Ralbp1/Sfxn3/Slc18a2/Slc24a2/Slc25a3/Slc5a7/Slc6a17/Slc9a1/Slc9a5
GO:0008170	N-methyltransferase activity	3/852	91/16869	0.844781163536616	0.924010346517775	304794/316013/297514	Rbbp5/Setd2/Setd5
GO:0016765	transferase activity, transferring alkyl or aryl (other than methyl) groups	2/852	66/16869	0.853059430160127	0.92902539630032	29580/286972	Fdft1/Ptar1
GO:0017069	snRNA binding	1/852	37/16869	0.853349158230841	0.92902539630032	117280	Hnrnpu
GO:0030551	cyclic nucleotide binding	1/852	37/16869	0.853349158230841	0.92902539630032	24679	Prkar2b
GO:0043394	proteoglycan binding	1/852	37/16869	0.853349158230841	0.92902539630032	24924	Ptn
GO:0008135	translation factor activity, RNA binding	3/852	93/16869	0.855101881855484	0.929848549849845	299347/117045/79049	Brf1/Eif4e/Secisbp2
GO:0008198	ferrous iron binding	1/852	38/16869	0.860772311580848	0.933837868261548	29219	Snca
GO:0016655	oxidoreductase activity, acting on NAD(P)H, quinone or similar compound as acceptor	1/852	38/16869	0.860772311580848	0.933837868261548	678759	Ndufa10
GO:0008509	anion transmembrane transporter activity	12/852	311/16869	0.866731433584197	0.939210717228868	309135/94272/65160/29707/24922/29694/65042/25549/300083/501103/287532/29485	Ano1/Clic5/Clns1a/Gabra5/Gabrb3/Gabrr1/Sfxn3/Slc18a2/Slc25a17/Slc35b2/Slc43a2/Slc7a3
GO:0060590	ATPase regulator activity	1/852	39/16869	0.86782013943024	0.939299524464518	295690	Dnajc10
GO:0015291	secondary active transmembrane transporter activity	8/852	221/16869	0.875096430429046	0.946077600915759	65042/25549/84550/245959/85426/613226/24782/192215	Sfxn3/Slc18a2/Slc24a2/Slc25a3/Slc5a7/Slc6a17/Slc9a1/Slc9a5
GO:0016835	carbon-oxygen lyase activity	2/852	71/16869	0.880010415564411	0.946828054983023	24334/288079	Eno2/Polq
GO:0001784	phosphotyrosine residue binding	1/852	41/16869	0.880864685664806	0.946828054983023	54245	Crk
GO:0004993	G protein-coupled serotonin receptor activity	1/852	41/16869	0.880864685664806	0.946828054983023	24316	Drd1
GO:0019213	deacetylase activity	1/852	41/16869	0.880864685664806	0.946828054983023	297893	Hdac1
GO:0099589	serotonin receptor activity	1/852	41/16869	0.880864685664806	0.946828054983023	24316	Drd1
GO:0072341	modified amino acid binding	3/852	99/16869	0.882542851511944	0.947540253694642	313520/314824/64440	Mmachc/Osbpl8/Syt4
GO:0031490	chromatin DNA binding	3/852	100/16869	0.886637808676892	0.948938566344947	83726/298555/117280	Ctcf/Grhl3/Hnrnpu
GO:0004520	endodeoxyribonuclease activity	1/852	42/16869	0.886896495019072	0.948938566344947	361836	Slc25a16
GO:0016229	steroid dehydrogenase activity	1/852	42/16869	0.886896495019072	0.948938566344947	192242	Akr1d1
GO:0004540	ribonuclease activity	3/852	101/16869	0.890604781143456	0.950184990384288	305035/363912/361020	Angel2/Piwil1/Rpp14
GO:0008238	exopeptidase activity	3/852	101/16869	0.890604781143456	0.950184990384288	81707/65205/114861	Mmp14/Mmp16/Scpep1
GO:0004180	carboxypeptidase activity	1/852	43/16869	0.892623254764942	0.950184990384288	114861	Scpep1
GO:0016538	cyclin-dependent protein serine/threonine kinase regulator activity	1/852	43/16869	0.892623254764942	0.950184990384288	25402	Casp3
GO:0004527	exonuclease activity	2/852	74/16869	0.893910653373664	0.950184990384288	305035/84050	Angel2/Enpp2
GO:0016829	lyase activity	6/852	179/16869	0.894171941647808	0.950184990384288	58961/24334/24380/304860/288079/246232	Azin1/Eno2/Gad2/Npl/Polq/Uxs1
GO:0004812	aminoacyl-tRNA ligase activity	1/852	44/16869	0.898060375110851	0.951067343902865	294810	Tars
GO:0008138	protein tyrosine/serine/threonine phosphatase activity	1/852	44/16869	0.898060375110851	0.951067343902865	498003	Dusp3
GO:0016875	ligase activity, forming carbon-oxygen bonds	1/852	44/16869	0.898060375110851	0.951067343902865	294810	Tars
GO:0016616	oxidoreductase activity, acting on the CH-OH group of donors, NAD or NADP as acceptor	4/852	131/16869	0.902754206967972	0.95344844113529	192242/313689/79242/24788	Akr1d1/Dhrs3/Hpgd/Sord
GO:0042887	amide transmembrane transporter activity	1/852	45/16869	0.9032224886565	0.95344844113529	300027	Gpihbp1
GO:0016705	oxidoreductase activity, acting on paired donors, with incorporation or reduction of molecular oxygen	7/852	207/16869	0.903374514430435	0.95344844113529	192242/312495/306819/304495/317425/300901/301419	Akr1d1/Cyp26b1/Kdm1b/Kdm2b/Phf8/Plod2/Tyw5
GO:0005088	Ras guanyl-nucleotide exchange factor activity	4/852	132/16869	0.90588133127513	0.955013878056154	287537/66013/312912/295347	Abr/Arhgef9/Prex2/Rap1a
GO:0008188	neuropeptide receptor activity	1/852	46/16869	0.908123489587591	0.956297083279032	25007	Tacr2
GO:0008408	3'-5' exonuclease activity	1/852	48/16869	0.917194259732975	0.963673698570795	305035	Angel2
GO:0016796	exonuclease activity, active with either ribo- or deoxyribonucleic acids and producing 5'-phosphomonoesters	1/852	48/16869	0.917194259732975	0.963673698570795	305035	Angel2
GO:0008168	methyltransferase activity	6/852	189/16869	0.920288753664422	0.965837353395845	292016/304794/316013/297514/291324/293700	Cmtr2/Rbbp5/Setd2/Setd5/Trdmt1/Trmt112
GO:0008236	serine-type peptidase activity	7/852	216/16869	0.924239950746396	0.967904282111826	315758/25584/89842/81738/192107/114861/315388	Dpp8/F3/Mbtps1/Nup98/Prss8/Scpep1/Tmprss6
GO:0004601	peroxidase activity	1/852	50/16869	0.925370439060824	0.967904282111826	29326	Gpx2
GO:0015459	potassium channel regulator activity	1/852	50/16869	0.925370439060824	0.967904282111826	116477	Wnk1
GO:0004175	endopeptidase activity	17/852	456/16869	0.926949057036087	0.967983936746536	365872/313391/306260/25402/25584/25700/89842/81707/65205/192107/315388/293448/310306/304579/289584/316211/363445	Aph1a/Atg4c/Capn7/Casp3/F3/Ide/Mbtps1/Mmp14/Mmp16/Prss8/Tmprss6/Uqcrc2/Usp13/Usp30/Usp46/Usp49/Usp9x
GO:0016860	intramolecular oxidoreductase activity	1/852	51/16869	0.929150948361031	0.967983936746536	362383	Rpia
GO:0004519	endonuclease activity	3/852	113/16869	0.929354310057192	0.967983936746536	363912/361020/361836	Piwil1/Rpp14/Slc25a16
GO:0016651	oxidoreductase activity, acting on NAD(P)H	2/852	84/16869	0.930141816704176	0.967983936746536	365345/678759	Cyb5r2/Ndufa10
GO:0016614	oxidoreductase activity, acting on CH-OH group of donors	4/852	142/16869	0.932563385209841	0.967983936746536	192242/313689/79242/24788	Akr1d1/Dhrs3/Hpgd/Sord
GO:0017171	serine hydrolase activity	7/852	221/16869	0.934046740815755	0.967983936746536	315758/25584/89842/81738/192107/114861/315388	Dpp8/F3/Mbtps1/Nup98/Prss8/Scpep1/Tmprss6
GO:0016298	lipase activity	3/852	115/16869	0.934427801553788	0.967983936746536	84050/25055/690625	Enpp2/Lipa/Oc90
GO:0005319	lipid transporter activity	4/852	143/16869	0.934815074788242	0.967983936746536	155192/314824/502348/363071	Abcg8/Osbpl8/Stard5/Stra6
GO:0004620	phospholipase activity	2/852	86/16869	0.935821555139738	0.967983936746536	84050/690625	Enpp2/Oc90
GO:0015238	drug transmembrane transporter activity	2/852	86/16869	0.935821555139738	0.967983936746536	300083/29485	Slc25a17/Slc7a3
GO:0008528	G protein-coupled peptide receptor activity	4/852	145/16869	0.939115141253353	0.970314979833199	64624/25051/252939/25007	Cul5/Glp1r/Gpr37l1/Tacr2
GO:0016741	transferase activity, transferring one-carbon groups	6/852	199/16869	0.940588658476007	0.97076240968818	292016/304794/316013/297514/291324/293700	Cmtr2/Rbbp5/Setd2/Setd5/Trdmt1/Trmt112
GO:0016836	hydro-lyase activity	1/852	55/16869	0.94245429974612	0.971613106810089	24334	Eno2
GO:0052689	carboxylic ester hydrolase activity	4/852	149/16869	0.946950084505792	0.973727201557889	84050/25055/690625/296851	Enpp2/Lipa/Oc90/Pon2
GO:0050661	NADP binding	1/852	57/16869	0.948138624976873	0.973727201557889	291978	Dus2
GO:0005085	guanyl-nucleotide exchange factor activity	6/852	204/16869	0.948897913188965	0.973727201557889	287537/296380/66013/116693/312912/295347	Abr/Arfgef2/Arhgef9/Cyth3/Prex2/Rap1a
GO:0030414	peptidase inhibitor activity	6/852	205/16869	0.950428828007693	0.973727201557889	313876/25236/60325/288937/29219/303478	Birc6/Gpc3/Serpinb2/Serpinb8/Snca/Ube2z
GO:0004536	deoxyribonuclease activity	1/852	58/16869	0.950766860256417	0.973727201557889	361836	Slc25a16
GO:0045296	cadherin binding	1/852	58/16869	0.950766860256417	0.973727201557889	311163	Ctnnd1
GO:0005179	hormone activity	3/852	125/16869	0.955109793967791	0.975496334756885	24483/114593/378939	Igf2/Nppc/Uts2b
GO:0001653	peptide receptor activity	4/852	154/16869	0.955443213655102	0.975496334756885	64624/25051/252939/25007	Cul5/Glp1r/Gpr37l1/Tacr2
GO:0005507	copper ion binding	1/852	60/16869	0.955630921723251	0.975496334756885	29219	Snca
GO:0004518	nuclease activity	5/852	183/16869	0.957377293304899	0.976210944976471	305035/84050/363912/361020/361836	Angel2/Enpp2/Piwil1/Rpp14/Slc25a16
GO:0004867	serine-type endopeptidase inhibitor activity	2/852	99/16869	0.963333947578034	0.980688865946959	60325/288937	Serpinb2/Serpinb8
GO:0004866	endopeptidase inhibitor activity	5/852	188/16869	0.963871050453764	0.980688865946959	313876/60325/288937/29219/303478	Birc6/Serpinb2/Serpinb8/Snca/Ube2z
GO:0005548	phospholipid transporter activity	1/852	66/16869	0.967527485729723	0.983336758372366	314824	Osbpl8
GO:0061135	endopeptidase regulator activity	5/852	196/16869	0.972394218637368	0.987207623491473	313876/60325/288937/29219/303478	Birc6/Serpinb2/Serpinb8/Snca/Ube2z
GO:0003823	antigen binding	1/852	70/16869	0.97362988750594	0.987387701133741	24672	Ppp2ca
GO:0008514	organic anion transmembrane transporter activity	5/852	204/16869	0.97901915929771	0.989421420128908	65042/300083/501103/287532/29485	Sfxn3/Slc25a17/Slc35b2/Slc43a2/Slc7a3
GO:0061134	peptidase regulator activity	6/852	233/16869	0.979582782266216	0.989421420128908	313876/25236/60325/288937/29219/303478	Birc6/Gpc3/Serpinb2/Serpinb8/Snca/Ube2z
GO:0005342	organic acid transmembrane transporter activity	3/852	146/16869	0.980338420781187	0.989421420128908	65042/287532/29485	Sfxn3/Slc43a2/Slc7a3
GO:0046943	carboxylic acid transmembrane transporter activity	3/852	146/16869	0.980338420781187	0.989421420128908	65042/287532/29485	Sfxn3/Slc43a2/Slc7a3
GO:0008227	G protein-coupled amine receptor activity	1/852	77/16869	0.981683102370887	0.989421420128908	24316	Drd1
GO:0008237	metallopeptidase activity	4/852	179/16869	0.981998108295144	0.989421420128908	25700/81707/65205/293448	Ide/Mmp14/Mmp16/Uqcrc2
GO:0019843	rRNA binding	1/852	83/16869	0.986598712431674	0.992598306705833	363646	Eral1
GO:0016209	antioxidant activity	1/852	84/16869	0.987278915994655	0.992598306705833	29326	Gpx2
GO:0004252	serine-type endopeptidase activity	4/852	196/16869	0.990547038494823	0.994512295109147	25584/89842/192107/315388	F3/Mbtps1/Prss8/Tmprss6
GO:0020037	heme binding	3/852	166/16869	0.991314506378892	0.994512295109147	312495/307855/363061	Cyp26b1/Fa2h/Sdhd
GO:0046906	tetrapyrrole binding	3/852	174/16869	0.993779724232974	0.995914589376331	312495/307855/363061	Cyp26b1/Fa2h/Sdhd
GO:0004497	monooxygenase activity	2/852	143/16869	0.994923054875877	0.995990568883255	192242/312495	Akr1d1/Cyp26b1
GO:0003735	structural constituent of ribosome	1/852	310/16869	0.999999909626053	0.999999909626053	29283	Rpl29
