# Supplementary material for: Characteristics of phosgene aspiration lung injury analyzed based on transcriptomics and proteomics
Source: Front Genet. 2024 May 17;15:1393665. doi: 10.3389/fgene.2024.1393665 (PMC11140124; doi:10.3389/fgene.2024.1393665)
Supplement: Supplementary file 1 [file Presentation1.zip › Data/miRNA/KEGG/Control--Treatment/kegg.xls]

Term	database	ID	GeneRatio	BgRatio	Pvalue	Qvalue	geneIDs	geneNames	URL	miRNA
Axon guidance	KEGG PATHWAY	rno04360	23/451	181/8902	4.04343631549713e-05	0.0119685714938715	366624/65208/316539/79208/24338/25643/24511/300955/361400/24605/29431/29433/170911/289392/29748/84409/81762/25537/296787/246262/296789/500287/89821	Cfl2/Dpysl5/Epha4/Epha5/Ephb1/Gnai3/Itgb1/Nck1/Nfatc3/Nras/Pak1/Pak3/Pik3ca/Plxna2/Ppp3r1/Robo2/Rock1/Rock2/Sema3c/Sema3d/Sema3e/Srgap3/Trpc1	http://www.genome.jp/kegg-bin/show_pathway?rno04360/rno:366624%09red/rno:65208%09red/rno:316539%09red/rno:79208%09red/rno:24338%09red/rno:25643%09red/rno:24511%09red/rno:300955%09red/rno:361400%09red/rno:24605%09red/rno:29431%09red/rno:29433%09red/rno:170911%09red/rno:289392%09red/rno:29748%09red/rno:84409%09red/rno:81762%09red/rno:25537%09red/rno:296787%09red/rno:246262%09red/rno:296789%09red/rn…	rno-miR-539-5p/rno-miR-667-3p,rno-miR-879-5p/rno-miR-879-5p/rno-miR-21-3p/rno-miR-539-5p/rno-miR-155-3p/rno-miR-21-3p/rno-miR-21-3p/rno-miR-879-5p/rno-miR-879-5p/rno-miR-879-5p/rno-miR-539-5p/rno-miR-21-3p/rno-miR-539-5p/rno-miR-879-5p/rno-miR-539-5p/rno-miR-21-3p/rno-miR-380-3p/rno-miR-539-5p/rno-miR-539-5p/rno-miR-21-3p/rno-miR-380-3p/rno-miR-539-5p
Spliceosome	KEGG PATHWAY	rno03040	17/451	134/8902	0.000411812181226562	0.0609482028215312	690585/290614/287765/362152/117282/117280/309651/499691/84486/287768/171365/689890/494445/362264/313308/500116/117259	Alyref/Cherp/Ddx5/Hnrnpa3/Hnrnpk/Hnrnpu/Ppil1/Prpf38b/Sf3b1/Smndc1/Snrpb/Srsf1/Srsf2/Srsf6/Thoc2/Tra2a/Tra2b	http://www.genome.jp/kegg-bin/show_pathway?rno03040/rno:690585%09red/rno:290614%09red/rno:287765%09red/rno:362152%09red/rno:117282%09red/rno:117280%09red/rno:309651%09red/rno:499691%09red/rno:84486%09red/rno:287768%09red/rno:171365%09red/rno:689890%09red/rno:494445%09red/rno:362264%09red/rno:313308%09red/rno:500116%09red/rno:117259%09red	rno-miR-21-3p/rno-miR-21-3p,rno-miR-539-5p/rno-miR-539-5p/rno-miR-21-3p/rno-miR-155-3p,rno-miR-21-3p,rno-miR-539-5p/rno-miR-539-5p/rno-miR-667-3p/rno-miR-21-3p,rno-miR-539-5p,rno-miR-879-5p/rno-miR-539-5p/rno-miR-155-3p/rno-miR-21-3p/rno-miR-21-3p/rno-miR-21-3p/rno-miR-21-3p,rno-miR-667-3p,rno-miR-879-5p/rno-miR-539-5p/rno-miR-21-3p/rno-miR-21-3p
Endocytosis	KEGG PATHWAY	rno04144	27/451	274/8902	0.000679781565140529	0.0670717810938655	81732/316611/140940/362162/296380/360854/117028/691149/493810/689364/361916/83800/54241/116693/79128/313409/25022/59075/501083/29448/117103/303614/360725/288666/25479/117538/499508	Actr3/Agap1/Arf3/Arfgap2/Arfgef2/Arpc5/Bin1/Capza1/Capza2/Chmp1b/Chmp4c/Clta/Cltc/Cyth3/Dab2/Dnajc6/Fgfr2/Grk5/Pdcd6ip/Rab7a/Rab8a/Smurf2/Snx4/Vps29/Vps35/Wipf1/Zfyve16	http://www.genome.jp/kegg-bin/show_pathway?rno04144/rno:81732%09red/rno:316611%09red/rno:140940%09red/rno:362162%09red/rno:296380%09red/rno:360854%09red/rno:117028%09red/rno:691149%09red/rno:493810%09red/rno:689364%09red/rno:361916%09red/rno:83800%09red/rno:54241%09red/rno:116693%09red/rno:79128%09red/rno:313409%09red/rno:25022%09red/rno:59075%09red/rno:501083%09red/rno:29448%09red/rno:117103%09r…	rno-miR-879-5p/rno-miR-667-3p/rno-miR-21-3p/rno-miR-667-3p/rno-miR-667-3p/rno-miR-21-3p/rno-miR-21-3p/rno-miR-879-5p/rno-miR-21-3p/rno-miR-879-5p/rno-miR-21-3p/rno-miR-879-5p/rno-miR-21-3p/rno-miR-539-5p/rno-miR-539-5p/rno-miR-539-5p/rno-miR-21-3p/rno-miR-539-5p/rno-miR-539-5p,rno-miR-879-5p/rno-miR-21-3p/rno-miR-21-3p/rno-miR-21-3p/rno-miR-21-3p/rno-miR-539-5p/rno-miR-21-3p/rno-miR-21-3p/rno-miR…
Yersinia infection	KEGG PATHWAY	rno05135	16/451	135/8902	0.00127221363312896	0.0735516489886196	81732/360854/24770/309361/54245/24511/303200/58923/361400/170911/81762/25537/155183/308267/299827/117538	Actr3/Arpc5/Ccl2/Chuk/Crk/Itgb1/Map2k3/Mefv/Nfatc3/Pik3ca/Rock1/Rock2/Skap2/Tab2/Tbk1/Wipf1	http://www.genome.jp/kegg-bin/show_pathway?rno05135/rno:81732%09red/rno:360854%09red/rno:24770%09red/rno:309361%09red/rno:54245%09red/rno:24511%09red/rno:303200%09red/rno:58923%09red/rno:361400%09red/rno:170911%09red/rno:81762%09red/rno:25537%09red/rno:155183%09red/rno:308267%09red/rno:299827%09red/rno:117538%09red	rno-miR-879-5p/rno-miR-21-3p/rno-miR-539-5p/rno-miR-539-5p/rno-miR-667-3p/rno-miR-21-3p/rno-miR-21-3p/rno-miR-667-3p/rno-miR-879-5p/rno-miR-21-3p/rno-miR-21-3p/rno-miR-380-3p/rno-miR-21-3p/rno-miR-380-3p/rno-miR-539-5p/rno-miR-21-3p
Proteoglycans in cancer	KEGG PATHWAY	rno05205	21/451	207/8902	0.00182939787975914	0.0735516489886196	25402/287765/314436/314850/25236/24483/24511/25679/24605/29431/170911/50692/304813/315655/81762/25537/25615/24782/24882/114850/303586	Casp3/Ddx5/Elk1/Frs2/Gpc3/Igf2/Itgb1/Itpr3/Nras/Pak1/Pik3ca/Plaur/Ppp1r12b/Rdx/Rock1/Rock2/Sdc2/Slc9a1/Wnt3/Wnt7a/Wnt9b	http://www.genome.jp/kegg-bin/show_pathway?rno05205/rno:25402%09red/rno:287765%09red/rno:314436%09red/rno:314850%09red/rno:25236%09red/rno:24483%09red/rno:24511%09red/rno:25679%09red/rno:24605%09red/rno:29431%09red/rno:170911%09red/rno:50692%09red/rno:304813%09red/rno:315655%09red/rno:81762%09red/rno:25537%09red/rno:25615%09red/rno:24782%09red/rno:24882%09red/rno:114850%09red/rno:303586%09red	rno-miR-879-5p/rno-miR-539-5p/rno-miR-539-5p/rno-miR-21-3p,rno-miR-539-5p/rno-miR-155-3p/rno-miR-155-3p/rno-miR-21-3p/rno-miR-21-3p,rno-miR-380-3p/rno-miR-879-5p/rno-miR-879-5p/rno-miR-21-3p/rno-miR-21-3p/rno-miR-667-3p/rno-miR-21-3p/rno-miR-21-3p/rno-miR-380-3p/rno-miR-879-5p/rno-miR-21-3p/rno-miR-155-3p/rno-miR-21-3p/rno-miR-879-5p
GABAergic synapse	KEGG PATHWAY	rno04727	12/451	91/8902	0.00203549601573709	0.0735516489886196	83633/29707/24922/29694/24380/25643/50664/60449/64845/29430/25743/171086	Gabbr2/Gabra5/Gabrb3/Gabrr1/Gad2/Gnai3/Gnao1/Gnb3/Gphn/Hap1/Kcnj6/Trak2	http://www.genome.jp/kegg-bin/show_pathway?rno04727/rno:83633%09red/rno:29707%09red/rno:24922%09red/rno:29694%09red/rno:24380%09red/rno:25643%09red/rno:50664%09red/rno:60449%09red/rno:64845%09red/rno:29430%09red/rno:25743%09red/rno:171086%09red	rno-miR-539-5p/rno-miR-539-5p/rno-miR-539-5p/rno-miR-539-5p/rno-miR-667-3p/rno-miR-155-3p/rno-miR-539-5p/rno-miR-667-3p/rno-miR-539-5p/rno-miR-21-3p/rno-miR-380-3p,rno-miR-539-5p/rno-miR-539-5p
Nucleocytoplasmic transport	KEGG PATHWAY	rno03013	14/451	116/8902	0.00211365384109416	0.0735516489886196	690585/292022/308939/81738/315352/286917/313620/690244/313308/25573/313449/290280/361070/314879	Alyref/Ddx19a/Ipo7/Nup98/Nxt2/Phax/Srrm1/Sumo2/Thoc2/Ube2i/Upf3b/Xpo4/Xpo7/Xpot	http://www.genome.jp/kegg-bin/show_pathway?rno03013/rno:690585%09red/rno:292022%09red/rno:308939%09red/rno:81738%09red/rno:315352%09red/rno:286917%09red/rno:313620%09red/rno:690244%09red/rno:313308%09red/rno:25573%09red/rno:313449%09red/rno:290280%09red/rno:361070%09red/rno:314879%09red	rno-miR-21-3p/rno-miR-21-3p/rno-miR-21-3p,rno-miR-380-3p/rno-miR-539-5p/rno-miR-539-5p/rno-miR-539-5p/rno-miR-667-3p/rno-miR-21-3p/rno-miR-539-5p/rno-miR-21-3p,rno-miR-879-5p/rno-miR-667-3p/rno-miR-21-3p/rno-miR-21-3p/rno-miR-21-3p
Oxytocin signaling pathway	KEGG PATHWAY	rno04921	17/451	155/8902	0.00213572411493387	0.0735516489886196	116600/24242/83506/314436/25643/50664/25679/29713/25743/361400/24605/304813/29748/65248/78975/81762/25537	Cacnb2/Calm1/Camkk2/Elk1/Gnai3/Gnao1/Itpr3/Kcnj5/Kcnj6/Nfatc3/Nras/Ppp1r12b/Ppp3r1/Prkaa1/Prkaa2/Rock1/Rock2	http://www.genome.jp/kegg-bin/show_pathway?rno04921/rno:116600%09red/rno:24242%09red/rno:83506%09red/rno:314436%09red/rno:25643%09red/rno:50664%09red/rno:25679%09red/rno:29713%09red/rno:25743%09red/rno:361400%09red/rno:24605%09red/rno:304813%09red/rno:29748%09red/rno:65248%09red/rno:78975%09red/rno:81762%09red/rno:25537%09red	rno-miR-21-3p/rno-miR-21-3p/rno-miR-21-3p/rno-miR-539-5p/rno-miR-155-3p/rno-miR-539-5p/rno-miR-21-3p,rno-miR-380-3p/rno-miR-667-3p/rno-miR-380-3p,rno-miR-539-5p/rno-miR-879-5p/rno-miR-879-5p/rno-miR-667-3p/rno-miR-879-5p/rno-miR-539-5p/rno-miR-667-3p/rno-miR-21-3p/rno-miR-380-3p
Morphine addiction	KEGG PATHWAY	rno05032	12/451	92/8902	0.00223636770573506	0.0735516489886196	24316/83633/29707/24922/29694/25643/50664/60449/59075/29713/25743/81744	Drd1/Gabbr2/Gabra5/Gabrb3/Gabrr1/Gnai3/Gnao1/Gnb3/Grk5/Kcnj5/Kcnj6/Pde7a	http://www.genome.jp/kegg-bin/show_pathway?rno05032/rno:24316%09red/rno:83633%09red/rno:29707%09red/rno:24922%09red/rno:29694%09red/rno:25643%09red/rno:50664%09red/rno:60449%09red/rno:59075%09red/rno:29713%09red/rno:25743%09red/rno:81744%09red	rno-miR-21-3p,rno-miR-539-5p/rno-miR-539-5p/rno-miR-539-5p/rno-miR-539-5p/rno-miR-539-5p/rno-miR-155-3p/rno-miR-539-5p/rno-miR-667-3p/rno-miR-539-5p/rno-miR-667-3p/rno-miR-380-3p,rno-miR-539-5p/rno-miR-21-3p
Human immunodeficiency virus 1 infection	KEGG PATHWAY	rno05170	22/451	234/8902	0.00372955915184133	0.100701615319196	367038/24242/25402/366624/309361/54245/64624/25643/50664/60449/25679/303200/361400/24605/29431/29433/170911/29748/306886/308267/299827/156767	Ap1m2/Calm1/Casp3/Cfl2/Chuk/Crk/Cul5/Gnai3/Gnao1/Gnb3/Itpr3/Map2k3/Nfatc3/Nras/Pak1/Pak3/Pik3ca/Ppp3r1/Ripk1/Tab2/Tbk1/Tnfrsf1b	http://www.genome.jp/kegg-bin/show_pathway?rno05170/rno:367038%09red/rno:24242%09red/rno:25402%09red/rno:366624%09red/rno:309361%09red/rno:54245%09red/rno:64624%09red/rno:25643%09red/rno:50664%09red/rno:60449%09red/rno:25679%09red/rno:303200%09red/rno:361400%09red/rno:24605%09red/rno:29431%09red/rno:29433%09red/rno:170911%09red/rno:29748%09red/rno:306886%09red/rno:308267%09red/rno:299827%09red/rn…	rno-miR-667-3p/rno-miR-21-3p/rno-miR-879-5p/rno-miR-539-5p/rno-miR-539-5p/rno-miR-667-3p/rno-miR-21-3p/rno-miR-155-3p/rno-miR-539-5p/rno-miR-667-3p/rno-miR-21-3p,rno-miR-380-3p/rno-miR-21-3p/rno-miR-879-5p/rno-miR-879-5p/rno-miR-879-5p/rno-miR-539-5p/rno-miR-21-3p/rno-miR-879-5p/rno-miR-21-3p/rno-miR-380-3p/rno-miR-539-5p/rno-miR-21-3p
MAPK signaling pathway	KEGG PATHWAY	rno04010	26/451	293/8902	0.00374228975848362	0.100701615319196	116600/25402/309361/54245/498003/314436/304786/25022/24483/303200/309168/171492/313022/116596/315994/361400/24605/81737/25054/29431/24629/29748/246781/295347/311622/308267	Cacnb2/Casp3/Chuk/Crk/Dusp3/Elk1/Elk4/Fgfr2/Igf2/Map2k3/Map3k11/Map3k2/Map3k6/Map3k8/Mapkapk3/Nfatc3/Nras/Ntf3/Ntrk2/Pak1/Pdgfrb/Ppp3r1/Ptpn7/Rap1a/Stk4/Tab2	http://www.genome.jp/kegg-bin/show_pathway?rno04010/rno:116600%09red/rno:25402%09red/rno:309361%09red/rno:54245%09red/rno:498003%09red/rno:314436%09red/rno:304786%09red/rno:25022%09red/rno:24483%09red/rno:303200%09red/rno:309168%09red/rno:171492%09red/rno:313022%09red/rno:116596%09red/rno:315994%09red/rno:361400%09red/rno:24605%09red/rno:81737%09red/rno:25054%09red/rno:29431%09red/rno:24629%09red…	rno-miR-21-3p/rno-miR-879-5p/rno-miR-539-5p/rno-miR-667-3p/rno-miR-667-3p/rno-miR-539-5p/rno-miR-539-5p/rno-miR-21-3p/rno-miR-155-3p/rno-miR-21-3p/rno-miR-667-3p/rno-miR-539-5p/rno-miR-380-3p/rno-miR-539-5p/rno-miR-155-3p/rno-miR-879-5p/rno-miR-879-5p/rno-miR-539-5p/rno-miR-21-3p,rno-miR-539-5p/rno-miR-879-5p/rno-miR-21-3p/rno-miR-879-5p/rno-miR-380-3p/rno-miR-539-5p/rno-miR-879-5p/rno-miR-380-3p
IL-17 signaling pathway	KEGG PATHWAY	rno04657	11/451	91/8902	0.00605795160794652	0.149429472996014	25402/24770/287561/309361/363854/58840/689890/308267/299827/362788/303285	Casp3/Ccl2/Ccl7/Chuk/Elavl1/Mapk6/Srsf1/Tab2/Tbk1/Traf3/Traf4	http://www.genome.jp/kegg-bin/show_pathway?rno04657/rno:25402%09red/rno:24770%09red/rno:287561%09red/rno:309361%09red/rno:363854%09red/rno:58840%09red/rno:689890%09red/rno:308267%09red/rno:299827%09red/rno:362788%09red/rno:303285%09red	rno-miR-879-5p/rno-miR-539-5p/rno-miR-155-3p/rno-miR-539-5p/rno-miR-539-5p/rno-miR-667-3p/rno-miR-21-3p/rno-miR-380-3p/rno-miR-539-5p/rno-miR-667-3p/rno-miR-539-5p
Autophagy - animal	KEGG PATHWAY	rno04140	15/451	149/8902	0.00840195016292206	0.191305942171148	171415/313391/365601/83506/24605/170911/24672/65248/78975/365793/29448/117103/117043/299827/303206	Atg3/Atg4c/Atg5/Camkk2/Nras/Pik3ca/Ppp2ca/Prkaa1/Prkaa2/Rab33b/Rab7a/Rab8a/RragB/Tbk1/Ulk2	http://www.genome.jp/kegg-bin/show_pathway?rno04140/rno:171415%09red/rno:313391%09red/rno:365601%09red/rno:83506%09red/rno:24605%09red/rno:170911%09red/rno:24672%09red/rno:65248%09red/rno:78975%09red/rno:365793%09red/rno:29448%09red/rno:117103%09red/rno:117043%09red/rno:299827%09red/rno:303206%09red	rno-miR-539-5p/rno-miR-879-5p/rno-miR-879-5p/rno-miR-21-3p/rno-miR-879-5p/rno-miR-21-3p/rno-miR-879-5p/rno-miR-539-5p/rno-miR-667-3p/rno-miR-21-3p/rno-miR-21-3p/rno-miR-21-3p/rno-miR-21-3p/rno-miR-539-5p/rno-miR-155-3p,rno-miR-380-3p
Regulation of actin cytoskeleton	KEGG PATHWAY	rno04810	20/451	223/8902	0.00923916984691013	0.195342448191814	81732/306400/360854/366624/54245/25022/60663/364786/24511/24605/29431/29433/24629/81531/170911/304813/315655/81762/25537/24782	Actr3/Arhgap35/Arpc5/Cfl2/Crk/Fgfr2/Insrr/Itga8/Itgb1/Nras/Pak1/Pak3/Pdgfrb/Pfn2/Pik3ca/Ppp1r12b/Rdx/Rock1/Rock2/Slc9a1	http://www.genome.jp/kegg-bin/show_pathway?rno04810/rno:81732%09red/rno:306400%09red/rno:360854%09red/rno:366624%09red/rno:54245%09red/rno:25022%09red/rno:60663%09red/rno:364786%09red/rno:24511%09red/rno:24605%09red/rno:29431%09red/rno:29433%09red/rno:24629%09red/rno:81531%09red/rno:170911%09red/rno:304813%09red/rno:315655%09red/rno:81762%09red/rno:25537%09red/rno:24782%09red	rno-miR-879-5p/rno-miR-21-3p/rno-miR-21-3p/rno-miR-539-5p/rno-miR-667-3p/rno-miR-21-3p/rno-miR-667-3p/rno-miR-539-5p/rno-miR-21-3p/rno-miR-879-5p/rno-miR-879-5p/rno-miR-539-5p/rno-miR-21-3p/rno-miR-667-3p/rno-miR-21-3p/rno-miR-667-3p/rno-miR-21-3p/rno-miR-21-3p/rno-miR-380-3p/rno-miR-21-3p
Tight junction	KEGG PATHWAY	rno04530	16/451	167/8902	0.0104634131607043	0.206478019704565	81732/65157/360854/315795/290789/24511/24672/60660/65248/78975/117103/295347/302495/315655/81762/25537	Actr3/Amotl2/Arpc5/Cgnl1/Cldn23/Itgb1/Ppp2ca/Ppp2r2b/Prkaa1/Prkaa2/Rab8a/Rap1a/Rap2c/Rdx/Rock1/Rock2	http://www.genome.jp/kegg-bin/show_pathway?rno04530/rno:81732%09red/rno:65157%09red/rno:360854%09red/rno:315795%09red/rno:290789%09red/rno:24511%09red/rno:24672%09red/rno:60660%09red/rno:65248%09red/rno:78975%09red/rno:117103%09red/rno:295347%09red/rno:302495%09red/rno:315655%09red/rno:81762%09red/rno:25537%09red	rno-miR-879-5p/rno-miR-539-5p/rno-miR-21-3p/rno-miR-667-3p/rno-miR-539-5p/rno-miR-21-3p/rno-miR-879-5p/rno-miR-667-3p/rno-miR-539-5p/rno-miR-667-3p/rno-miR-21-3p/rno-miR-539-5p/rno-miR-539-5p/rno-miR-21-3p/rno-miR-21-3p/rno-miR-380-3p
Hippo signaling pathway - multiple species	KEGG PATHWAY	rno04392	5/451	28/8902	0.0122010231154037	0.218724585370284	85265/305922/316101/29431/299116	Ajuba/Lats2/Limd1/Pak1/Sav1	http://www.genome.jp/kegg-bin/show_pathway?rno04392/rno:85265%09red/rno:305922%09red/rno:316101%09red/rno:29431%09red/rno:299116%09red	rno-miR-539-5p/rno-miR-21-3p/rno-miR-539-5p/rno-miR-879-5p/rno-miR-21-3p
mTOR signaling pathway	KEGG PATHWAY	rno04150	15/451	157/8902	0.0132547982439467	0.218724585370284	685232/298103/309361/65201/117045/24605/170911/65248/78975/117043/294790/303206/24882/114850/303586	Atp6v1a/Atp6v1g1/Chuk/Clip1/Eif4e/Nras/Pik3ca/Prkaa1/Prkaa2/RragB/Skp2/Ulk2/Wnt3/Wnt7a/Wnt9b	http://www.genome.jp/kegg-bin/show_pathway?rno04150/rno:685232%09red/rno:298103%09red/rno:309361%09red/rno:65201%09red/rno:117045%09red/rno:24605%09red/rno:170911%09red/rno:65248%09red/rno:78975%09red/rno:117043%09red/rno:294790%09red/rno:303206%09red/rno:24882%09red/rno:114850%09red/rno:303586%09red	rno-miR-21-3p,rno-miR-539-5p/rno-miR-21-3p/rno-miR-539-5p/rno-miR-879-5p/rno-miR-380-3p/rno-miR-879-5p/rno-miR-21-3p/rno-miR-539-5p/rno-miR-667-3p/rno-miR-21-3p/rno-miR-21-3p/rno-miR-155-3p,rno-miR-380-3p/rno-miR-155-3p/rno-miR-21-3p/rno-miR-879-5p
Ras signaling pathway	KEGG PATHWAY	rno04014	20/451	231/8902	0.0133008193806254	0.218724585370284	24242/309361/314436/25022/302415/60449/24410/24483/24605/81737/25054/29431/29433/24629/170911/84014/295347/311622/192117/299827	Calm1/Chuk/Elk1/Fgfr2/Foxo4/Gnb3/Grin2b/Igf2/Nras/Ntf3/Ntrk2/Pak1/Pak3/Pdgfrb/Pik3ca/Ralbp1/Rap1a/Stk4/Syngap1/Tbk1	http://www.genome.jp/kegg-bin/show_pathway?rno04014/rno:24242%09red/rno:309361%09red/rno:314436%09red/rno:25022%09red/rno:302415%09red/rno:60449%09red/rno:24410%09red/rno:24483%09red/rno:24605%09red/rno:81737%09red/rno:25054%09red/rno:29431%09red/rno:29433%09red/rno:24629%09red/rno:170911%09red/rno:84014%09red/rno:295347%09red/rno:311622%09red/rno:192117%09red/rno:299827%09red	rno-miR-21-3p/rno-miR-539-5p/rno-miR-539-5p/rno-miR-21-3p/rno-miR-21-3p/rno-miR-667-3p/rno-miR-539-5p/rno-miR-155-3p/rno-miR-879-5p/rno-miR-539-5p/rno-miR-21-3p,rno-miR-539-5p/rno-miR-879-5p/rno-miR-539-5p/rno-miR-21-3p/rno-miR-21-3p/rno-miR-667-3p/rno-miR-539-5p/rno-miR-879-5p/rno-miR-539-5p/rno-miR-539-5p
Ubiquitin mediated proteolysis	KEGG PATHWAY	rno04120	14/451	145/8902	0.0150626163121163	0.23465970675718	313876/301555/64624/310363/294790/303614/316575/308508/305268/81816/294331/296956/25573/303478	Birc6/Cul3/Cul5/Fbxo4/Skp2/Smurf2/Trip12/Uba2/Uba6/Ube2b/Ube2g2/Ube2h/Ube2i/Ube2z	http://www.genome.jp/kegg-bin/show_pathway?rno04120/rno:313876%09red/rno:301555%09red/rno:64624%09red/rno:310363%09red/rno:294790%09red/rno:303614%09red/rno:316575%09red/rno:308508%09red/rno:305268%09red/rno:81816%09red/rno:294331%09red/rno:296956%09red/rno:25573%09red/rno:303478%09red	rno-miR-380-3p/rno-miR-21-3p,rno-miR-539-5p/rno-miR-21-3p/rno-miR-539-5p/rno-miR-21-3p/rno-miR-21-3p/rno-miR-539-5p/rno-miR-155-3p/rno-miR-667-3p/rno-miR-21-3p/rno-miR-21-3p/rno-miR-539-5p/rno-miR-21-3p,rno-miR-879-5p/rno-miR-380-3p
Phosphatidylinositol signaling system	KEGG PATHWAY	rno04070	10/451	94/8902	0.0202232636066551	0.260795211690484	24242/312952/316376/365382/50560/171458/308451/25679/361632/170911	Calm1/Impad1/Inpp1/Inpp5a/Ip6k1/Ipmk/Itpkc/Itpr3/Pik3c2a/Pik3ca	http://www.genome.jp/kegg-bin/show_pathway?rno04070/rno:24242%09red/rno:312952%09red/rno:316376%09red/rno:365382%09red/rno:50560%09red/rno:171458%09red/rno:308451%09red/rno:25679%09red/rno:361632%09red/rno:170911%09red	rno-miR-21-3p/rno-miR-21-3p,rno-miR-539-5p/rno-miR-21-3p/rno-miR-879-5p/rno-miR-539-5p/rno-miR-539-5p/rno-miR-667-3p/rno-miR-21-3p,rno-miR-380-3p/rno-miR-380-3p/rno-miR-21-3p
Retrograde endocannabinoid signaling	KEGG PATHWAY	rno04723	14/451	151/8902	0.0207643659900265	0.260795211690484	29707/24922/29694/25643/50664/60449/24414/25679/29713/25743/678759/291660/681024/84556	Gabra5/Gabrb3/Gabrr1/Gnai3/Gnao1/Gnb3/Grm1/Itpr3/Kcnj5/Kcnj6/Ndufa10/Ndufa2/Ndufa4/Rims1	http://www.genome.jp/kegg-bin/show_pathway?rno04723/rno:29707%09red/rno:24922%09red/rno:29694%09red/rno:25643%09red/rno:50664%09red/rno:60449%09red/rno:24414%09red/rno:25679%09red/rno:29713%09red/rno:25743%09red/rno:678759%09red/rno:291660%09red/rno:681024%09red/rno:84556%09red	rno-miR-539-5p/rno-miR-539-5p/rno-miR-539-5p/rno-miR-155-3p/rno-miR-539-5p/rno-miR-667-3p/rno-miR-539-5p/rno-miR-21-3p,rno-miR-380-3p/rno-miR-667-3p/rno-miR-380-3p,rno-miR-539-5p/rno-miR-21-3p/rno-miR-539-5p/rno-miR-539-5p/rno-miR-21-3p
Autophagy - other	KEGG PATHWAY	rno04136	5/451	32/8902	0.0211935574372601	0.260795211690484	171415/313391/365601/24672/303206	Atg3/Atg4c/Atg5/Ppp2ca/Ulk2	http://www.genome.jp/kegg-bin/show_pathway?rno04136/rno:171415%09red/rno:313391%09red/rno:365601%09red/rno:24672%09red/rno:303206%09red	rno-miR-539-5p/rno-miR-879-5p/rno-miR-879-5p/rno-miR-879-5p/rno-miR-155-3p,rno-miR-380-3p
Serotonergic synapse	KEGG PATHWAY	rno04726	12/451	123/8902	0.0217444937595257	0.260795211690484	287454/25402/24922/25643/50664/60449/25679/29713/25743/24605/25549/89821	Alox12/Casp3/Gabrb3/Gnai3/Gnao1/Gnb3/Itpr3/Kcnj5/Kcnj6/Nras/Slc18a2/Trpc1	http://www.genome.jp/kegg-bin/show_pathway?rno04726/rno:287454%09red/rno:25402%09red/rno:24922%09red/rno:25643%09red/rno:50664%09red/rno:60449%09red/rno:25679%09red/rno:29713%09red/rno:25743%09red/rno:24605%09red/rno:25549%09red/rno:89821%09red	rno-miR-21-3p/rno-miR-879-5p/rno-miR-539-5p/rno-miR-155-3p/rno-miR-539-5p/rno-miR-667-3p/rno-miR-21-3p,rno-miR-380-3p/rno-miR-667-3p/rno-miR-380-3p,rno-miR-539-5p/rno-miR-879-5p/rno-miR-21-3p/rno-miR-539-5p
Chemokine signaling pathway	KEGG PATHWAY	rno04062	16/451	182/8902	0.0221606221542707	0.260795211690484	24770/114492/287561/309361/54245/306748/25643/60449/59075/81515/24605/29431/170911/295347/81762/25537	Ccl2/Ccl28/Ccl7/Chuk/Crk/Cxcl14/Gnai3/Gnb3/Grk5/Lyn/Nras/Pak1/Pik3ca/Rap1a/Rock1/Rock2	http://www.genome.jp/kegg-bin/show_pathway?rno04062/rno:24770%09red/rno:114492%09red/rno:287561%09red/rno:309361%09red/rno:54245%09red/rno:306748%09red/rno:25643%09red/rno:60449%09red/rno:59075%09red/rno:81515%09red/rno:24605%09red/rno:29431%09red/rno:170911%09red/rno:295347%09red/rno:81762%09red/rno:25537%09red	rno-miR-539-5p/rno-miR-539-5p/rno-miR-155-3p/rno-miR-539-5p/rno-miR-667-3p/rno-miR-539-5p/rno-miR-155-3p/rno-miR-667-3p/rno-miR-539-5p/rno-miR-879-5p/rno-miR-879-5p/rno-miR-879-5p/rno-miR-21-3p/rno-miR-539-5p/rno-miR-21-3p/rno-miR-380-3p
Protein processing in endoplasmic reticulum	KEGG PATHWAY	rno04141	15/451	168/8902	0.0231931119669902	0.260795211690484	29144/295690/499579/297504/294993/295319/89842/25596/287275/81784/294331/114590/317396/304766/171129	Canx/Dnajc10/Dnajc5b/Edem1/Hspa4l/Man1a2/Mbtps1/Rpn1/Sec24a/Ssr3/Ube2g2/Ubqln1/Ubqln2/Ubxn4/Uggt1	http://www.genome.jp/kegg-bin/show_pathway?rno04141/rno:29144%09red/rno:295690%09red/rno:499579%09red/rno:297504%09red/rno:294993%09red/rno:295319%09red/rno:89842%09red/rno:25596%09red/rno:287275%09red/rno:81784%09red/rno:294331%09red/rno:114590%09red/rno:317396%09red/rno:304766%09red/rno:171129%09red	rno-miR-21-3p/rno-miR-539-5p/rno-miR-539-5p/rno-miR-539-5p/rno-miR-21-3p/rno-miR-155-3p/rno-miR-380-3p/rno-miR-21-3p/rno-miR-539-5p/rno-miR-879-5p/rno-miR-21-3p/rno-miR-21-3p/rno-miR-539-5p/rno-miR-879-5p/rno-miR-21-3p
Insulin signaling pathway	KEGG PATHWAY	rno04910	13/451	139/8902	0.0237506747241462	0.260795211690484	24242/54245/117045/314436/365382/24605/170911/500036/309513/689995/65248/78975/24679	Calm1/Crk/Eif4e/Elk1/Inpp5a/Nras/Pik3ca/Ppp1r3a/Ppp1r3c/Ppp1r3d/Prkaa1/Prkaa2/Prkar2b	http://www.genome.jp/kegg-bin/show_pathway?rno04910/rno:24242%09red/rno:54245%09red/rno:117045%09red/rno:314436%09red/rno:365382%09red/rno:24605%09red/rno:170911%09red/rno:500036%09red/rno:309513%09red/rno:689995%09red/rno:65248%09red/rno:78975%09red/rno:24679%09red	rno-miR-21-3p/rno-miR-667-3p/rno-miR-380-3p/rno-miR-539-5p/rno-miR-879-5p/rno-miR-879-5p/rno-miR-21-3p/rno-miR-539-5p/rno-miR-21-3p/rno-miR-539-5p/rno-miR-539-5p/rno-miR-667-3p/rno-miR-155-3p
Mitophagy - animal	KEGG PATHWAY	rno04137	8/451	70/8902	0.0245202127547375	0.260795211690484	365601/25094/303554/24605/29448/24790/299827/304579	Atg5/Mitf/Nbr1/Nras/Rab7a/Sp1/Tbk1/Usp30	http://www.genome.jp/kegg-bin/show_pathway?rno04137/rno:365601%09red/rno:25094%09red/rno:303554%09red/rno:24605%09red/rno:29448%09red/rno:24790%09red/rno:299827%09red/rno:304579%09red	rno-miR-879-5p/rno-miR-539-5p/rno-miR-155-3p/rno-miR-879-5p/rno-miR-21-3p/rno-miR-539-5p/rno-miR-539-5p/rno-miR-879-5p
TNF signaling pathway	KEGG PATHWAY	rno04668	11/451	111/8902	0.0246698173220729	0.260795211690484	25402/24770/309361/303200/116596/81707/170911/306886/308267/156767/362788	Casp3/Ccl2/Chuk/Map2k3/Map3k8/Mmp14/Pik3ca/Ripk1/Tab2/Tnfrsf1b/Traf3	http://www.genome.jp/kegg-bin/show_pathway?rno04668/rno:25402%09red/rno:24770%09red/rno:309361%09red/rno:303200%09red/rno:116596%09red/rno:81707%09red/rno:170911%09red/rno:306886%09red/rno:308267%09red/rno:156767%09red/rno:362788%09red	rno-miR-879-5p/rno-miR-539-5p/rno-miR-539-5p/rno-miR-21-3p/rno-miR-539-5p/rno-miR-380-3p/rno-miR-21-3p/rno-miR-21-3p/rno-miR-380-3p/rno-miR-21-3p/rno-miR-667-3p
Signaling pathways regulating pluripotency of stem cells	KEGG PATHWAY	rno04550	13/451	142/8902	0.0277232688731008	0.282968537463374	29263/25022/288151/25205/299766/24605/305624/309457/170911/312398/24882/114850/303586	Acvr2a/Fgfr2/Hoxd1/Il6st/Myf5/Nras/Pcgf3/Pcgf6/Pik3ca/Smarcad1/Wnt3/Wnt7a/Wnt9b	http://www.genome.jp/kegg-bin/show_pathway?rno04550/rno:29263%09red/rno:25022%09red/rno:288151%09red/rno:25205%09red/rno:299766%09red/rno:24605%09red/rno:305624%09red/rno:309457%09red/rno:170911%09red/rno:312398%09red/rno:24882%09red/rno:114850%09red/rno:303586%09red	rno-miR-21-3p/rno-miR-21-3p/rno-miR-380-3p/rno-miR-21-3p,rno-miR-380-3p/rno-miR-21-3p/rno-miR-879-5p/rno-miR-879-5p/rno-miR-21-3p/rno-miR-21-3p/rno-miR-21-3p/rno-miR-155-3p/rno-miR-21-3p/rno-miR-879-5p
mRNA surveillance pathway	KEGG PATHWAY	rno03015	10/451	100/8902	0.0296758028559787	0.292801254845657	690585/299256/683927/309338/292022/315352/24672/60660/313620/313449	Alyref/Cpsf2/Cstf2/Cstf2t/Ddx19a/Nxt2/Ppp2ca/Ppp2r2b/Srrm1/Upf3b	http://www.genome.jp/kegg-bin/show_pathway?rno03015/rno:690585%09red/rno:299256%09red/rno:683927%09red/rno:309338%09red/rno:292022%09red/rno:315352%09red/rno:24672%09red/rno:60660%09red/rno:313620%09red/rno:313449%09red	rno-miR-21-3p/rno-miR-539-5p/rno-miR-21-3p,rno-miR-539-5p/rno-miR-539-5p/rno-miR-21-3p/rno-miR-539-5p/rno-miR-879-5p/rno-miR-667-3p/rno-miR-667-3p/rno-miR-667-3p
Salmonella infection	KEGG PATHWAY	rno05132	20/451	254/8902	0.0331049280443567	0.311265282315115	289312/81732/500282/360854/25402/309361/116693/29167/140734/303200/29431/29433/81531/361632/170911/29448/306886/25537/308267/306991	Acbd3/Actr3/Arl8b/Arpc5/Casp3/Chuk/Cyth3/Dctn1/Dynll2/Map2k3/Pak1/Pak3/Pfn2/Pik3c2a/Pik3ca/Rab7a/Ripk1/Rock2/Tab2/Vps41	http://www.genome.jp/kegg-bin/show_pathway?rno05132/rno:289312%09red/rno:81732%09red/rno:500282%09red/rno:360854%09red/rno:25402%09red/rno:309361%09red/rno:116693%09red/rno:29167%09red/rno:140734%09red/rno:303200%09red/rno:29431%09red/rno:29433%09red/rno:81531%09red/rno:361632%09red/rno:170911%09red/rno:29448%09red/rno:306886%09red/rno:25537%09red/rno:308267%09red/rno:306991%09red	rno-miR-21-3p/rno-miR-879-5p/rno-miR-539-5p/rno-miR-21-3p/rno-miR-879-5p/rno-miR-539-5p/rno-miR-539-5p/rno-miR-21-3p/rno-miR-667-3p/rno-miR-21-3p/rno-miR-879-5p/rno-miR-539-5p/rno-miR-667-3p/rno-miR-380-3p/rno-miR-21-3p/rno-miR-21-3p/rno-miR-21-3p/rno-miR-380-3p/rno-miR-380-3p/rno-miR-21-3p
Long-term depression	KEGG PATHWAY	rno04730	7/451	61/8902	0.0336503007908233	0.311265282315115	25643/50664/24414/25679/81515/24605/24672	Gnai3/Gnao1/Grm1/Itpr3/Lyn/Nras/Ppp2ca	http://www.genome.jp/kegg-bin/show_pathway?rno04730/rno:25643%09red/rno:50664%09red/rno:24414%09red/rno:25679%09red/rno:81515%09red/rno:24605%09red/rno:24672%09red	rno-miR-155-3p/rno-miR-539-5p/rno-miR-539-5p/rno-miR-21-3p,rno-miR-380-3p/rno-miR-879-5p/rno-miR-879-5p/rno-miR-879-5p
Dopaminergic synapse	KEGG PATHWAY	rno04728	12/451	132/8902	0.035221364988838	0.315522179331981	24242/24316/25643/50664/60449/24410/25679/29713/25743/24672/60660/25549	Calm1/Drd1/Gnai3/Gnao1/Gnb3/Grin2b/Itpr3/Kcnj5/Kcnj6/Ppp2ca/Ppp2r2b/Slc18a2	http://www.genome.jp/kegg-bin/show_pathway?rno04728/rno:24242%09red/rno:24316%09red/rno:25643%09red/rno:50664%09red/rno:60449%09red/rno:24410%09red/rno:25679%09red/rno:29713%09red/rno:25743%09red/rno:24672%09red/rno:60660%09red/rno:25549%09red	rno-miR-21-3p/rno-miR-21-3p,rno-miR-539-5p/rno-miR-155-3p/rno-miR-539-5p/rno-miR-667-3p/rno-miR-539-5p/rno-miR-21-3p,rno-miR-380-3p/rno-miR-667-3p/rno-miR-380-3p,rno-miR-539-5p/rno-miR-879-5p/rno-miR-667-3p/rno-miR-21-3p
Lipid and atherosclerosis	KEGG PATHWAY	rno05417	17/451	209/8902	0.0362424124908357	0.315522179331981	24242/25402/24770/29184/309361/81515/303200/361400/24605/170911/29748/295347/25537/25651/308267/299827/362788	Calm1/Casp3/Ccl2/Cd36/Chuk/Lyn/Map2k3/Nfatc3/Nras/Pik3ca/Ppp3r1/Rap1a/Rock2/Selp/Tab2/Tbk1/Traf3	http://www.genome.jp/kegg-bin/show_pathway?rno05417/rno:24242%09red/rno:25402%09red/rno:24770%09red/rno:29184%09red/rno:309361%09red/rno:81515%09red/rno:303200%09red/rno:361400%09red/rno:24605%09red/rno:170911%09red/rno:29748%09red/rno:295347%09red/rno:25537%09red/rno:25651%09red/rno:308267%09red/rno:299827%09red/rno:362788%09red	rno-miR-21-3p/rno-miR-879-5p/rno-miR-539-5p/rno-miR-879-5p/rno-miR-539-5p/rno-miR-879-5p/rno-miR-21-3p/rno-miR-879-5p/rno-miR-879-5p/rno-miR-21-3p/rno-miR-879-5p/rno-miR-539-5p/rno-miR-380-3p/rno-miR-21-3p/rno-miR-380-3p/rno-miR-539-5p/rno-miR-667-3p
T cell receptor signaling pathway	KEGG PATHWAY	rno04660	10/451	104/8902	0.0374974011668081	0.317120878439292	83477/309361/116596/300955/361400/24605/29431/29433/170911/29748	Bcl10/Chuk/Map3k8/Nck1/Nfatc3/Nras/Pak1/Pak3/Pik3ca/Ppp3r1	http://www.genome.jp/kegg-bin/show_pathway?rno04660/rno:83477%09red/rno:309361%09red/rno:116596%09red/rno:300955%09red/rno:361400%09red/rno:24605%09red/rno:29431%09red/rno:29433%09red/rno:170911%09red/rno:29748%09red	rno-miR-539-5p/rno-miR-539-5p/rno-miR-539-5p/rno-miR-21-3p/rno-miR-879-5p/rno-miR-879-5p/rno-miR-879-5p/rno-miR-539-5p/rno-miR-21-3p/rno-miR-879-5p
Wnt signaling pathway	KEGG PATHWAY	rno04310	14/451	165/8902	0.0402086243335607	0.317872208312867	289144/503000/317322/286994/361400/29748/312563/25537/89803/302711/25565/24882/114850/303586	Cacybp/Ctnnbip1/Gpc4/Lgr4/Nfatc3/Ppp3r1/Prickle2/Rock2/Sfrp4/Tbl1x/Tle4/Wnt3/Wnt7a/Wnt9b	http://www.genome.jp/kegg-bin/show_pathway?rno04310/rno:289144%09red/rno:503000%09red/rno:317322%09red/rno:286994%09red/rno:361400%09red/rno:29748%09red/rno:312563%09red/rno:25537%09red/rno:89803%09red/rno:302711%09red/rno:25565%09red/rno:24882%09red/rno:114850%09red/rno:303586%09red	rno-miR-21-3p/rno-miR-539-5p/rno-miR-539-5p/rno-miR-21-3p,rno-miR-539-5p/rno-miR-879-5p/rno-miR-879-5p/rno-miR-539-5p/rno-miR-380-3p/rno-miR-539-5p/rno-miR-21-3p/rno-miR-21-3p/rno-miR-155-3p/rno-miR-21-3p/rno-miR-879-5p
Estrogen signaling pathway	KEGG PATHWAY	rno04915	12/451	135/8902	0.04080791863476	0.317872208312867	24242/260321/83633/25643/50664/24414/25679/29713/25743/24605/170911/24790	Calm1/Fkbp4/Gabbr2/Gnai3/Gnao1/Grm1/Itpr3/Kcnj5/Kcnj6/Nras/Pik3ca/Sp1	http://www.genome.jp/kegg-bin/show_pathway?rno04915/rno:24242%09red/rno:260321%09red/rno:83633%09red/rno:25643%09red/rno:50664%09red/rno:24414%09red/rno:25679%09red/rno:29713%09red/rno:25743%09red/rno:24605%09red/rno:170911%09red/rno:24790%09red	rno-miR-21-3p/rno-miR-667-3p/rno-miR-539-5p/rno-miR-155-3p/rno-miR-539-5p/rno-miR-539-5p/rno-miR-21-3p,rno-miR-380-3p/rno-miR-667-3p/rno-miR-380-3p,rno-miR-539-5p/rno-miR-879-5p/rno-miR-21-3p/rno-miR-539-5p
Alcoholic liver disease	KEGG PATHWAY	rno04936	12/451	135/8902	0.04080791863476	0.317872208312867	83506/25402/309361/303200/65248/78975/306886/308267/299827/500116/117259/362788	Camkk2/Casp3/Chuk/Map2k3/Prkaa1/Prkaa2/Ripk1/Tab2/Tbk1/Tra2a/Tra2b/Traf3	http://www.genome.jp/kegg-bin/show_pathway?rno04936/rno:83506%09red/rno:25402%09red/rno:309361%09red/rno:303200%09red/rno:65248%09red/rno:78975%09red/rno:306886%09red/rno:308267%09red/rno:299827%09red/rno:500116%09red/rno:117259%09red/rno:362788%09red	rno-miR-21-3p/rno-miR-879-5p/rno-miR-539-5p/rno-miR-21-3p/rno-miR-539-5p/rno-miR-667-3p/rno-miR-21-3p/rno-miR-380-3p/rno-miR-539-5p/rno-miR-21-3p/rno-miR-21-3p/rno-miR-667-3p
GnRH secretion	KEGG PATHWAY	rno04929	7/451	64/8902	0.0421648796540264	0.318719991385274	83633/25679/29713/25743/24605/170911/89821	Gabbr2/Itpr3/Kcnj5/Kcnj6/Nras/Pik3ca/Trpc1	http://www.genome.jp/kegg-bin/show_pathway?rno04929/rno:83633%09red/rno:25679%09red/rno:29713%09red/rno:25743%09red/rno:24605%09red/rno:170911%09red/rno:89821%09red	rno-miR-539-5p/rno-miR-21-3p,rno-miR-380-3p/rno-miR-667-3p/rno-miR-380-3p,rno-miR-539-5p/rno-miR-879-5p/rno-miR-21-3p/rno-miR-539-5p
Synaptic vesicle cycle	KEGG PATHWAY	rno04721	8/451	78/8902	0.043070269106118	0.318719991385274	685232/298103/83800/54241/84556/25549/25012/25558	Atp6v1a/Atp6v1g1/Clta/Cltc/Rims1/Slc18a2/Snap25/Stxbp1	http://www.genome.jp/kegg-bin/show_pathway?rno04721/rno:685232%09red/rno:298103%09red/rno:83800%09red/rno:54241%09red/rno:84556%09red/rno:25549%09red/rno:25012%09red/rno:25558%09red	rno-miR-21-3p,rno-miR-539-5p/rno-miR-21-3p/rno-miR-879-5p/rno-miR-21-3p/rno-miR-21-3p/rno-miR-21-3p/rno-miR-539-5p/rno-miR-539-5p
Human cytomegalovirus infection	KEGG PATHWAY	rno05163	19/451	248/8902	0.0469000869123569	0.33859574941604	24242/25402/24770/309361/54245/314436/25643/50664/60449/25679/361400/24605/170911/29748/306886/81762/25537/24790/299827	Calm1/Casp3/Ccl2/Chuk/Crk/Elk1/Gnai3/Gnao1/Gnb3/Itpr3/Nfatc3/Nras/Pik3ca/Ppp3r1/Ripk1/Rock1/Rock2/Sp1/Tbk1	http://www.genome.jp/kegg-bin/show_pathway?rno05163/rno:24242%09red/rno:25402%09red/rno:24770%09red/rno:309361%09red/rno:54245%09red/rno:314436%09red/rno:25643%09red/rno:50664%09red/rno:60449%09red/rno:25679%09red/rno:361400%09red/rno:24605%09red/rno:170911%09red/rno:29748%09red/rno:306886%09red/rno:81762%09red/rno:25537%09red/rno:24790%09red/rno:299827%09red	rno-miR-21-3p/rno-miR-879-5p/rno-miR-539-5p/rno-miR-539-5p/rno-miR-667-3p/rno-miR-539-5p/rno-miR-155-3p/rno-miR-539-5p/rno-miR-667-3p/rno-miR-21-3p,rno-miR-380-3p/rno-miR-879-5p/rno-miR-879-5p/rno-miR-21-3p/rno-miR-879-5p/rno-miR-21-3p/rno-miR-21-3p/rno-miR-380-3p/rno-miR-539-5p/rno-miR-539-5p
Long-term potentiation	KEGG PATHWAY	rno04720	7/451	67/8902	0.0519652843203515	0.366231527591049	24242/24410/24414/25679/24605/29748/295347	Calm1/Grin2b/Grm1/Itpr3/Nras/Ppp3r1/Rap1a	http://www.genome.jp/kegg-bin/show_pathway?rno04720/rno:24242%09red/rno:24410%09red/rno:24414%09red/rno:25679%09red/rno:24605%09red/rno:29748%09red/rno:295347%09red	rno-miR-21-3p/rno-miR-539-5p/rno-miR-539-5p/rno-miR-21-3p,rno-miR-380-3p/rno-miR-879-5p/rno-miR-879-5p/rno-miR-539-5p
Amphetamine addiction	KEGG PATHWAY	rno05031	7/451	68/8902	0.0555249905742948	0.369004929453292	24242/24316/24410/297893/29190/29748/25549	Calm1/Drd1/Grin2b/Hdac1/Pdyn/Ppp3r1/Slc18a2	http://www.genome.jp/kegg-bin/show_pathway?rno05031/rno:24242%09red/rno:24316%09red/rno:24410%09red/rno:297893%09red/rno:29190%09red/rno:29748%09red/rno:25549%09red	rno-miR-21-3p/rno-miR-21-3p,rno-miR-539-5p/rno-miR-539-5p/rno-miR-539-5p/rno-miR-155-3p/rno-miR-879-5p/rno-miR-21-3p
Amyotrophic lateral sclerosis	KEGG PATHWAY	rno05014	26/451	370/8902	0.055986015079829	0.369004929453292	690585/25402/360229/29167/29326/24410/29430/362152/25679/303200/29150/678759/291660/681024/81738/315352/81531/29748/117103/363061/299827/156767/114590/317396/303206/293448	Alyref/Casp3/Cox8c/Dctn1/Gpx2/Grin2b/Hap1/Hnrnpa3/Itpr3/Map2k3/Matr3/Ndufa10/Ndufa2/Ndufa4/Nup98/Nxt2/Pfn2/Ppp3r1/Rab8a/Sdhd/Tbk1/Tnfrsf1b/Ubqln1/Ubqln2/Ulk2/Uqcrc2	http://www.genome.jp/kegg-bin/show_pathway?rno05014/rno:690585%09red/rno:25402%09red/rno:360229%09red/rno:29167%09red/rno:29326%09red/rno:24410%09red/rno:29430%09red/rno:362152%09red/rno:25679%09red/rno:303200%09red/rno:29150%09red/rno:678759%09red/rno:291660%09red/rno:681024%09red/rno:81738%09red/rno:315352%09red/rno:81531%09red/rno:29748%09red/rno:117103%09red/rno:363061%09red/rno:299827%09red/…	rno-miR-21-3p/rno-miR-879-5p/rno-miR-667-3p/rno-miR-21-3p/rno-miR-155-3p/rno-miR-539-5p/rno-miR-21-3p/rno-miR-21-3p/rno-miR-21-3p,rno-miR-380-3p/rno-miR-21-3p/rno-miR-21-3p/rno-miR-21-3p/rno-miR-539-5p/rno-miR-539-5p/rno-miR-539-5p/rno-miR-539-5p/rno-miR-667-3p/rno-miR-879-5p/rno-miR-21-3p/rno-miR-21-3p/rno-miR-539-5p/rno-miR-21-3p/rno-miR-21-3p/rno-miR-539-5p/rno-miR-155-3p,rno-miR-380-3p/rno-mi…
Hepatitis C	KEGG PATHWAY	rno05160	13/451	158/8902	0.0573836195412271	0.369004929453292	25402/309361/290789/24605/170911/24672/60660/306886/65190/299827/362788/56011/25577	Casp3/Chuk/Cldn23/Nras/Pik3ca/Ppp2ca/Ppp2r2b/Ripk1/Rsad2/Tbk1/Traf3/Ywhab/Ywhaq	http://www.genome.jp/kegg-bin/show_pathway?rno05160/rno:25402%09red/rno:309361%09red/rno:290789%09red/rno:24605%09red/rno:170911%09red/rno:24672%09red/rno:60660%09red/rno:306886%09red/rno:65190%09red/rno:299827%09red/rno:362788%09red/rno:56011%09red/rno:25577%09red	rno-miR-879-5p/rno-miR-539-5p/rno-miR-539-5p/rno-miR-879-5p/rno-miR-21-3p/rno-miR-879-5p/rno-miR-667-3p/rno-miR-21-3p/rno-miR-539-5p/rno-miR-539-5p/rno-miR-667-3p/rno-miR-155-3p/rno-miR-155-3p,rno-miR-539-5p,rno-miR-667-3p
Cytosolic DNA-sensing pathway	KEGG PATHWAY	rno04623	6/451	55/8902	0.0583904232476885	0.369004929453292	309361/361749/301246/685465/306886/299827	Chuk/Il33/Polr1c/Polr3g/Ripk1/Tbk1	http://www.genome.jp/kegg-bin/show_pathway?rno04623/rno:309361%09red/rno:361749%09red/rno:301246%09red/rno:685465%09red/rno:306886%09red/rno:299827%09red	rno-miR-539-5p/rno-miR-380-3p/rno-miR-380-3p/rno-miR-21-3p/rno-miR-21-3p/rno-miR-539-5p
Ferroptosis	KEGG PATHWAY	rno04216	5/451	42/8902	0.0595116125290768	0.369004929453292	113976/365601/619385/363005/306009	Acsl4/Atg5/Ncoa4/Pcbp2/Slc39a14	http://www.genome.jp/kegg-bin/show_pathway?rno04216/rno:113976%09red/rno:365601%09red/rno:619385%09red/rno:363005%09red/rno:306009%09red	rno-miR-21-3p/rno-miR-879-5p/rno-miR-539-5p,rno-miR-879-5p/rno-miR-21-3p/rno-miR-21-3p
Thiamine metabolism	KEGG PATHWAY	rno00730	3/451	18/8902	0.0598386372086419	0.369004929453292	24183/314416/25586	Ak1/Ak7/Alpl	http://www.genome.jp/kegg-bin/show_pathway?rno00730/rno:24183%09red/rno:314416%09red/rno:25586%09red	rno-miR-539-5p/rno-miR-539-5p/rno-miR-539-5p
Glutamatergic synapse	KEGG PATHWAY	rno04724	10/451	114/8902	0.0629966664489089	0.380551291201572	25643/50664/60449/24410/24414/29546/25679/29748/171093/89821	Gnai3/Gnao1/Gnb3/Grin2b/Grm1/Homer1/Itpr3/Ppp3r1/Shank2/Trpc1	http://www.genome.jp/kegg-bin/show_pathway?rno04724/rno:25643%09red/rno:50664%09red/rno:60449%09red/rno:24410%09red/rno:24414%09red/rno:29546%09red/rno:25679%09red/rno:29748%09red/rno:171093%09red/rno:89821%09red	rno-miR-155-3p/rno-miR-539-5p/rno-miR-667-3p/rno-miR-539-5p/rno-miR-539-5p/rno-miR-539-5p/rno-miR-21-3p,rno-miR-380-3p/rno-miR-879-5p/rno-miR-21-3p/rno-miR-539-5p
Adipocytokine signaling pathway	KEGG PATHWAY	rno04920	7/451	72/8902	0.071252706423413	0.421816022026605	113976/83506/29184/309361/65248/78975/156767	Acsl4/Camkk2/Cd36/Chuk/Prkaa1/Prkaa2/Tnfrsf1b	http://www.genome.jp/kegg-bin/show_pathway?rno04920/rno:113976%09red/rno:83506%09red/rno:29184%09red/rno:309361%09red/rno:65248%09red/rno:78975%09red/rno:156767%09red	rno-miR-21-3p/rno-miR-21-3p/rno-miR-879-5p/rno-miR-539-5p/rno-miR-539-5p/rno-miR-667-3p/rno-miR-21-3p
Rap1 signaling pathway	KEGG PATHWAY	rno04015	16/451	213/8902	0.0740471453298324	0.423593649114877	24242/54245/311163/25022/25643/50664/24410/24511/362317/303200/24605/24629/81531/170911/313834/295347	Calm1/Crk/Ctnnd1/Fgfr2/Gnai3/Gnao1/Grin2b/Itgb1/Krit1/Map2k3/Nras/Pdgfrb/Pfn2/Pik3ca/Prkd3/Rap1a	http://www.genome.jp/kegg-bin/show_pathway?rno04015/rno:24242%09red/rno:54245%09red/rno:311163%09red/rno:25022%09red/rno:25643%09red/rno:50664%09red/rno:24410%09red/rno:24511%09red/rno:362317%09red/rno:303200%09red/rno:24605%09red/rno:24629%09red/rno:81531%09red/rno:170911%09red/rno:313834%09red/rno:295347%09red	rno-miR-21-3p/rno-miR-667-3p/rno-miR-155-3p,rno-miR-539-5p,rno-miR-879-5p/rno-miR-21-3p/rno-miR-155-3p/rno-miR-539-5p/rno-miR-539-5p/rno-miR-21-3p/rno-miR-21-3p/rno-miR-21-3p/rno-miR-879-5p/rno-miR-21-3p/rno-miR-667-3p/rno-miR-21-3p/rno-miR-21-3p,rno-miR-539-5p/rno-miR-539-5p
Inositol phosphate metabolism	KEGG PATHWAY	rno00562	7/451	73/8902	0.0755588484432373	0.423593649114877	81708/316376/365382/171458/308451/361632/170911	Aldh6a1/Inpp1/Inpp5a/Ipmk/Itpkc/Pik3c2a/Pik3ca	http://www.genome.jp/kegg-bin/show_pathway?rno00562/rno:81708%09red/rno:316376%09red/rno:365382%09red/rno:171458%09red/rno:308451%09red/rno:361632%09red/rno:170911%09red	rno-miR-539-5p/rno-miR-21-3p/rno-miR-879-5p/rno-miR-539-5p/rno-miR-667-3p/rno-miR-380-3p/rno-miR-21-3p
RNA polymerase	KEGG PATHWAY	rno03020	4/451	32/8902	0.0763171074314844	0.423593649114877	301246/117017/685465/362728	Polr1c/Polr2g/Polr3g/Twistnb	http://www.genome.jp/kegg-bin/show_pathway?rno03020/rno:301246%09red/rno:117017%09red/rno:685465%09red/rno:362728%09red	rno-miR-380-3p/rno-miR-155-3p/rno-miR-21-3p/rno-miR-155-3p
Lysosome	KEGG PATHWAY	rno04142	11/451	134/8902	0.0772772197709572	0.423593649114877	367038/171126/302290/84431/306128/83800/54241/360904/89783/25055/29411	Ap1m2/Ap3m1/Ap3s1/Asah1/Cln5/Clta/Cltc/Idua/Laptm5/Lipa/Ppt1	http://www.genome.jp/kegg-bin/show_pathway?rno04142/rno:367038%09red/rno:171126%09red/rno:302290%09red/rno:84431%09red/rno:306128%09red/rno:83800%09red/rno:54241%09red/rno:360904%09red/rno:89783%09red/rno:25055%09red/rno:29411%09red	rno-miR-667-3p/rno-miR-21-3p/rno-miR-21-3p/rno-miR-21-3p/rno-miR-879-5p/rno-miR-879-5p/rno-miR-21-3p/rno-miR-667-3p/rno-miR-667-3p/rno-miR-879-5p/rno-miR-879-5p
Focal adhesion	KEGG PATHWAY	rno04510	15/451	200/8902	0.0826613654202536	0.444868439352637	306400/290905/362584/54245/314436/364786/24511/29431/29433/24629/170911/304813/295347/81762/25537	Arhgap35/Col4a1/Col9a2/Crk/Elk1/Itga8/Itgb1/Pak1/Pak3/Pdgfrb/Pik3ca/Ppp1r12b/Rap1a/Rock1/Rock2	http://www.genome.jp/kegg-bin/show_pathway?rno04510/rno:306400%09red/rno:290905%09red/rno:362584%09red/rno:54245%09red/rno:314436%09red/rno:364786%09red/rno:24511%09red/rno:29431%09red/rno:29433%09red/rno:24629%09red/rno:170911%09red/rno:304813%09red/rno:295347%09red/rno:81762%09red/rno:25537%09red	rno-miR-21-3p/rno-miR-667-3p/rno-miR-667-3p/rno-miR-667-3p/rno-miR-539-5p/rno-miR-539-5p/rno-miR-21-3p/rno-miR-879-5p/rno-miR-539-5p/rno-miR-21-3p/rno-miR-21-3p/rno-miR-667-3p/rno-miR-539-5p/rno-miR-21-3p/rno-miR-380-3p
Longevity regulating pathway	KEGG PATHWAY	rno04211	8/451	90/8902	0.0851128471063894	0.446545321644322	365601/83506/117045/24605/170911/65248/78975/315427	Atg5/Camkk2/Eif4e/Nras/Pik3ca/Prkaa1/Prkaa2/Sesn3	http://www.genome.jp/kegg-bin/show_pathway?rno04211/rno:365601%09red/rno:83506%09red/rno:117045%09red/rno:24605%09red/rno:170911%09red/rno:65248%09red/rno:78975%09red/rno:315427%09red	rno-miR-879-5p/rno-miR-21-3p/rno-miR-380-3p/rno-miR-879-5p/rno-miR-21-3p/rno-miR-539-5p/rno-miR-667-3p/rno-miR-539-5p
Cocaine addiction	KEGG PATHWAY	rno05030	5/451	47/8902	0.0877193442003912	0.446545321644322	24316/25643/24410/29190/25549	Drd1/Gnai3/Grin2b/Pdyn/Slc18a2	http://www.genome.jp/kegg-bin/show_pathway?rno05030/rno:24316%09red/rno:25643%09red/rno:24410%09red/rno:29190%09red/rno:25549%09red	rno-miR-21-3p,rno-miR-539-5p/rno-miR-155-3p/rno-miR-539-5p/rno-miR-155-3p/rno-miR-21-3p
Biosynthesis of cofactors	KEGG PATHWAY	rno01240	12/451	154/8902	0.0907536587975343	0.446545321644322	289276/24183/314416/25586/313560/313689/29244/64845/365314/683630/365699/293820	Adss/Ak1/Ak7/Alpl/Ctps1/Dhrs3/Gch1/Gphn/Lipt2/Mat2b/Nadk2/Psat1	http://www.genome.jp/kegg-bin/show_pathway?rno01240/rno:289276%09red/rno:24183%09red/rno:314416%09red/rno:25586%09red/rno:313560%09red/rno:313689%09red/rno:29244%09red/rno:64845%09red/rno:365314%09red/rno:683630%09red/rno:365699%09red/rno:293820%09red	rno-miR-21-3p/rno-miR-539-5p/rno-miR-539-5p/rno-miR-539-5p/rno-miR-21-3p/rno-miR-539-5p/rno-miR-539-5p/rno-miR-539-5p/rno-miR-879-5p/rno-miR-21-3p/rno-miR-380-3p/rno-miR-21-3p
SNARE interactions in vesicular transport	KEGG PATHWAY	rno04130	4/451	34/8902	0.0910790037153649	0.446545321644322	362283/60562/60466/25624	Stx16/Stx6/Stx7/Vamp1	http://www.genome.jp/kegg-bin/show_pathway?rno04130/rno:362283%09red/rno:60562%09red/rno:60466%09red/rno:25624%09red	rno-miR-539-5p/rno-miR-21-3p/rno-miR-380-3p/rno-miR-539-5p
Small cell lung cancer	KEGG PATHWAY	rno05222	8/451	92/8902	0.0938619416486306	0.446545321644322	25402/309361/290905/24511/170911/294790/362788/303285	Casp3/Chuk/Col4a1/Itgb1/Pik3ca/Skp2/Traf3/Traf4	http://www.genome.jp/kegg-bin/show_pathway?rno05222/rno:25402%09red/rno:309361%09red/rno:290905%09red/rno:24511%09red/rno:170911%09red/rno:294790%09red/rno:362788%09red/rno:303285%09red	rno-miR-879-5p/rno-miR-539-5p/rno-miR-667-3p/rno-miR-21-3p/rno-miR-21-3p/rno-miR-21-3p/rno-miR-667-3p/rno-miR-539-5p
B cell receptor signaling pathway	KEGG PATHWAY	rno04662	7/451	77/8902	0.0942751450665685	0.446545321644322	83477/309361/81515/361400/24605/170911/29748	Bcl10/Chuk/Lyn/Nfatc3/Nras/Pik3ca/Ppp3r1	http://www.genome.jp/kegg-bin/show_pathway?rno04662/rno:83477%09red/rno:309361%09red/rno:81515%09red/rno:361400%09red/rno:24605%09red/rno:170911%09red/rno:29748%09red	rno-miR-539-5p/rno-miR-539-5p/rno-miR-879-5p/rno-miR-879-5p/rno-miR-879-5p/rno-miR-21-3p/rno-miR-879-5p
Bacterial invasion of epithelial cells	KEGG PATHWAY	rno05100	7/451	77/8902	0.0942751450665685	0.446545321644322	81732/360854/83800/54241/54245/24511/170911	Actr3/Arpc5/Clta/Cltc/Crk/Itgb1/Pik3ca	http://www.genome.jp/kegg-bin/show_pathway?rno05100/rno:81732%09red/rno:360854%09red/rno:83800%09red/rno:54241%09red/rno:54245%09red/rno:24511%09red/rno:170911%09red	rno-miR-879-5p/rno-miR-21-3p/rno-miR-879-5p/rno-miR-21-3p/rno-miR-667-3p/rno-miR-21-3p/rno-miR-21-3p
Proximal tubule bicarbonate reclamation	KEGG PATHWAY	rno04964	3/451	22/8902	0.0974980771452242	0.446545321644322	24211/84396/24399	Atp1a1/Atp1b4/Glud1	http://www.genome.jp/kegg-bin/show_pathway?rno04964/rno:24211%09red/rno:84396%09red/rno:24399%09red	rno-miR-155-3p/rno-miR-539-5p/rno-miR-155-3p
Sphingolipid signaling pathway	KEGG PATHWAY	rno04071	10/451	124/8902	0.0976497151987944	0.446545321644322	84431/114104/25643/24605/170911/24672/60660/81762/25537/60399	Asah1/Asah2/Gnai3/Nras/Pik3ca/Ppp2ca/Ppp2r2b/Rock1/Rock2/S1pr5	http://www.genome.jp/kegg-bin/show_pathway?rno04071/rno:84431%09red/rno:114104%09red/rno:25643%09red/rno:24605%09red/rno:170911%09red/rno:24672%09red/rno:60660%09red/rno:81762%09red/rno:25537%09red/rno:60399%09red	rno-miR-21-3p/rno-miR-539-5p/rno-miR-155-3p/rno-miR-879-5p/rno-miR-21-3p/rno-miR-879-5p/rno-miR-667-3p/rno-miR-21-3p/rno-miR-380-3p/rno-miR-155-3p
Toll-like receptor signaling pathway	KEGG PATHWAY	rno04620	8/451	93/8902	0.0984226384956314	0.446545321644322	309361/303200/116596/170911/306886/308267/299827/362788	Chuk/Map2k3/Map3k8/Pik3ca/Ripk1/Tab2/Tbk1/Traf3	http://www.genome.jp/kegg-bin/show_pathway?rno04620/rno:309361%09red/rno:303200%09red/rno:116596%09red/rno:170911%09red/rno:306886%09red/rno:308267%09red/rno:299827%09red/rno:362788%09red	rno-miR-539-5p/rno-miR-21-3p/rno-miR-539-5p/rno-miR-21-3p/rno-miR-21-3p/rno-miR-380-3p/rno-miR-539-5p/rno-miR-667-3p
Cholesterol metabolism	KEGG PATHWAY	rno04979	5/451	49/8902	0.10064906894649	0.446545321644322	155192/29184/25055/29216/58857	Abcg8/Cd36/Lipa/Lrp2/Vapa	http://www.genome.jp/kegg-bin/show_pathway?rno04979/rno:155192%09red/rno:29184%09red/rno:25055%09red/rno:29216%09red/rno:58857%09red	rno-miR-21-3p/rno-miR-879-5p/rno-miR-879-5p/rno-miR-879-5p/rno-miR-21-3p
Hepatitis B	KEGG PATHWAY	rno05161	12/451	157/8902	0.101076136993816	0.446545321644322	25402/309361/314436/303200/361400/24605/170911/308267/299827/362788/56011/25577	Casp3/Chuk/Elk1/Map2k3/Nfatc3/Nras/Pik3ca/Tab2/Tbk1/Traf3/Ywhab/Ywhaq	http://www.genome.jp/kegg-bin/show_pathway?rno05161/rno:25402%09red/rno:309361%09red/rno:314436%09red/rno:303200%09red/rno:361400%09red/rno:24605%09red/rno:170911%09red/rno:308267%09red/rno:299827%09red/rno:362788%09red/rno:56011%09red/rno:25577%09red	rno-miR-879-5p/rno-miR-539-5p/rno-miR-539-5p/rno-miR-21-3p/rno-miR-879-5p/rno-miR-879-5p/rno-miR-21-3p/rno-miR-380-3p/rno-miR-539-5p/rno-miR-667-3p/rno-miR-155-3p/rno-miR-155-3p,rno-miR-539-5p,rno-miR-667-3p
Longevity regulating pathway - multiple species	KEGG PATHWAY	rno04213	6/451	64/8902	0.104163188984975	0.449889805552429	365601/297893/24605/170911/65248/78975	Atg5/Hdac1/Nras/Pik3ca/Prkaa1/Prkaa2	http://www.genome.jp/kegg-bin/show_pathway?rno04213/rno:365601%09red/rno:297893%09red/rno:24605%09red/rno:170911%09red/rno:65248%09red/rno:78975%09red	rno-miR-879-5p/rno-miR-539-5p/rno-miR-879-5p/rno-miR-21-3p/rno-miR-539-5p/rno-miR-667-3p
Platelet activation	KEGG PATHWAY	rno04611	10/451	126/8902	0.105706064171103	0.449889805552429	306400/84032/25643/24511/25679/81515/170911/295347/81762/25537	Arhgap35/Col3a1/Gnai3/Itgb1/Itpr3/Lyn/Pik3ca/Rap1a/Rock1/Rock2	http://www.genome.jp/kegg-bin/show_pathway?rno04611/rno:306400%09red/rno:84032%09red/rno:25643%09red/rno:24511%09red/rno:25679%09red/rno:81515%09red/rno:170911%09red/rno:295347%09red/rno:81762%09red/rno:25537%09red	rno-miR-21-3p/rno-miR-21-3p/rno-miR-155-3p/rno-miR-21-3p/rno-miR-21-3p,rno-miR-380-3p/rno-miR-879-5p/rno-miR-21-3p/rno-miR-539-5p/rno-miR-21-3p/rno-miR-380-3p
Alanine, aspartate and glutamate metabolism	KEGG PATHWAY	rno00250	4/451	36/8902	0.107091736645043	0.449889805552429	289276/79251/24380/24399	Adss/Aspa/Gad2/Glud1	http://www.genome.jp/kegg-bin/show_pathway?rno00250/rno:289276%09red/rno:79251%09red/rno:24380%09red/rno:24399%09red	rno-miR-21-3p/rno-miR-21-3p/rno-miR-667-3p/rno-miR-155-3p
Fc gamma R-mediated phagocytosis	KEGG PATHWAY	rno04666	8/451	95/8902	0.107912757412914	0.449889805552429	81732/360854/117028/366624/54245/81515/29431/170911	Actr3/Arpc5/Bin1/Cfl2/Crk/Lyn/Pak1/Pik3ca	http://www.genome.jp/kegg-bin/show_pathway?rno04666/rno:81732%09red/rno:360854%09red/rno:117028%09red/rno:366624%09red/rno:54245%09red/rno:81515%09red/rno:29431%09red/rno:170911%09red	rno-miR-879-5p/rno-miR-21-3p/rno-miR-21-3p/rno-miR-539-5p/rno-miR-667-3p/rno-miR-879-5p/rno-miR-879-5p/rno-miR-21-3p
C-type lectin receptor signaling pathway	KEGG PATHWAY	rno04625	9/451	113/8902	0.118749946055932	0.48310962706798	83477/24242/309361/25679/361400/24605/29431/170911/29748	Bcl10/Calm1/Chuk/Itpr3/Nfatc3/Nras/Pak1/Pik3ca/Ppp3r1	http://www.genome.jp/kegg-bin/show_pathway?rno04625/rno:83477%09red/rno:24242%09red/rno:309361%09red/rno:25679%09red/rno:361400%09red/rno:24605%09red/rno:29431%09red/rno:170911%09red/rno:29748%09red	rno-miR-539-5p/rno-miR-21-3p/rno-miR-539-5p/rno-miR-21-3p,rno-miR-380-3p/rno-miR-879-5p/rno-miR-879-5p/rno-miR-879-5p/rno-miR-21-3p/rno-miR-879-5p
Glycosaminoglycan biosynthesis - heparan sulfate / heparin	KEGG PATHWAY	rno00534	3/451	24/8902	0.119145279648522	0.48310962706798	292155/293451/294449	Hs2st1/Hs3st2/Hs3st5	http://www.genome.jp/kegg-bin/show_pathway?rno00534/rno:292155%09red/rno:293451%09red/rno:294449%09red	rno-miR-539-5p/rno-miR-21-3p/rno-miR-667-3p
Circadian entrainment	KEGG PATHWAY	rno04713	8/451	98/8902	0.123054646695267	0.49221858678107	24242/25643/50664/60449/24410/25679/29713/25743	Calm1/Gnai3/Gnao1/Gnb3/Grin2b/Itpr3/Kcnj5/Kcnj6	http://www.genome.jp/kegg-bin/show_pathway?rno04713/rno:24242%09red/rno:25643%09red/rno:50664%09red/rno:60449%09red/rno:24410%09red/rno:25679%09red/rno:29713%09red/rno:25743%09red	rno-miR-21-3p/rno-miR-155-3p/rno-miR-539-5p/rno-miR-667-3p/rno-miR-539-5p/rno-miR-21-3p,rno-miR-380-3p/rno-miR-667-3p/rno-miR-380-3p,rno-miR-539-5p
Melanogenesis	KEGG PATHWAY	rno04916	8/451	99/8902	0.128338718333188	0.506510141688315	24242/25643/50664/25094/24605/24882/114850/303586	Calm1/Gnai3/Gnao1/Mitf/Nras/Wnt3/Wnt7a/Wnt9b	http://www.genome.jp/kegg-bin/show_pathway?rno04916/rno:24242%09red/rno:25643%09red/rno:50664%09red/rno:25094%09red/rno:24605%09red/rno:24882%09red/rno:114850%09red/rno:303586%09red	rno-miR-21-3p/rno-miR-155-3p/rno-miR-539-5p/rno-miR-539-5p/rno-miR-879-5p/rno-miR-155-3p/rno-miR-21-3p/rno-miR-879-5p
cAMP signaling pathway	KEGG PATHWAY	rno04024	15/451	217/8902	0.137054202918138	0.51196275226713	24211/84396/24242/24316/83633/25051/25643/24410/29431/170911/295347/81762/25537/24782/140586	Atp1a1/Atp1b4/Calm1/Drd1/Gabbr2/Glp1r/Gnai3/Grin2b/Pak1/Pik3ca/Rap1a/Rock1/Rock2/Slc9a1/Sox9	http://www.genome.jp/kegg-bin/show_pathway?rno04024/rno:24211%09red/rno:84396%09red/rno:24242%09red/rno:24316%09red/rno:83633%09red/rno:25051%09red/rno:25643%09red/rno:24410%09red/rno:29431%09red/rno:170911%09red/rno:295347%09red/rno:81762%09red/rno:25537%09red/rno:24782%09red/rno:140586%09red	rno-miR-155-3p/rno-miR-539-5p/rno-miR-21-3p/rno-miR-21-3p,rno-miR-539-5p/rno-miR-539-5p/rno-miR-21-3p/rno-miR-155-3p/rno-miR-539-5p/rno-miR-879-5p/rno-miR-21-3p/rno-miR-539-5p/rno-miR-21-3p/rno-miR-380-3p/rno-miR-21-3p/rno-miR-539-5p
Leukocyte transendothelial migration	KEGG PATHWAY	rno04670	9/451	117/8902	0.138473825674858	0.51196275226713	306400/290789/311163/25643/24511/170911/295347/81762/25537	Arhgap35/Cldn23/Ctnnd1/Gnai3/Itgb1/Pik3ca/Rap1a/Rock1/Rock2	http://www.genome.jp/kegg-bin/show_pathway?rno04670/rno:306400%09red/rno:290789%09red/rno:311163%09red/rno:25643%09red/rno:24511%09red/rno:170911%09red/rno:295347%09red/rno:81762%09red/rno:25537%09red	rno-miR-21-3p/rno-miR-539-5p/rno-miR-155-3p,rno-miR-539-5p,rno-miR-879-5p/rno-miR-155-3p/rno-miR-21-3p/rno-miR-21-3p/rno-miR-539-5p/rno-miR-21-3p/rno-miR-380-3p
ErbB signaling pathway	KEGG PATHWAY	rno04012	7/451	85/8902	0.138640414626072	0.51196275226713	54245/314436/300955/24605/29431/29433/170911	Crk/Elk1/Nck1/Nras/Pak1/Pak3/Pik3ca	http://www.genome.jp/kegg-bin/show_pathway?rno04012/rno:54245%09red/rno:314436%09red/rno:300955%09red/rno:24605%09red/rno:29431%09red/rno:29433%09red/rno:170911%09red	rno-miR-667-3p/rno-miR-539-5p/rno-miR-21-3p/rno-miR-879-5p/rno-miR-879-5p/rno-miR-539-5p/rno-miR-21-3p
FoxO signaling pathway	KEGG PATHWAY	rno04068	10/451	134/8902	0.141599346096463	0.51196275226713	309361/302415/24414/29546/24605/170911/65248/78975/294790/311622	Chuk/Foxo4/Grm1/Homer1/Nras/Pik3ca/Prkaa1/Prkaa2/Skp2/Stk4	http://www.genome.jp/kegg-bin/show_pathway?rno04068/rno:309361%09red/rno:302415%09red/rno:24414%09red/rno:29546%09red/rno:24605%09red/rno:170911%09red/rno:65248%09red/rno:78975%09red/rno:294790%09red/rno:311622%09red	rno-miR-539-5p/rno-miR-21-3p/rno-miR-539-5p/rno-miR-539-5p/rno-miR-879-5p/rno-miR-21-3p/rno-miR-539-5p/rno-miR-667-3p/rno-miR-21-3p/rno-miR-879-5p
Glycosylphosphatidylinositol (GPI)-anchor biosynthesis	KEGG PATHWAY	rno00563	3/451	26/8902	0.142375126779772	0.51196275226713	364032/362756/287159	Pigc/Pigh/Pigq	http://www.genome.jp/kegg-bin/show_pathway?rno00563/rno:364032%09red/rno:362756%09red/rno:287159%09red	rno-miR-21-3p/rno-miR-667-3p/rno-miR-879-5p
Nicotine addiction	KEGG PATHWAY	rno05033	4/451	40/8902	0.142540550898536	0.51196275226713	29707/24922/29694/24410	Gabra5/Gabrb3/Gabrr1/Grin2b	http://www.genome.jp/kegg-bin/show_pathway?rno05033/rno:29707%09red/rno:24922%09red/rno:29694%09red/rno:24410%09red	rno-miR-539-5p/rno-miR-539-5p/rno-miR-539-5p/rno-miR-539-5p
Renal cell carcinoma	KEGG PATHWAY	rno05211	6/451	70/8902	0.142607469485664	0.51196275226713	54245/24605/29431/29433/170911/295347	Crk/Nras/Pak1/Pak3/Pik3ca/Rap1a	http://www.genome.jp/kegg-bin/show_pathway?rno05211/rno:54245%09red/rno:24605%09red/rno:29431%09red/rno:29433%09red/rno:170911%09red/rno:295347%09red	rno-miR-667-3p/rno-miR-879-5p/rno-miR-879-5p/rno-miR-539-5p/rno-miR-21-3p/rno-miR-539-5p
Fluid shear stress and atherosclerosis	KEGG PATHWAY	rno05418	11/451	151/8902	0.143557123101932	0.51196275226713	29263/24242/24770/309361/309957/114593/170911/65248/78975/25615/690244	Acvr2a/Calm1/Ccl2/Chuk/Mef2a/Nppc/Pik3ca/Prkaa1/Prkaa2/Sdc2/Sumo2	http://www.genome.jp/kegg-bin/show_pathway?rno05418/rno:29263%09red/rno:24242%09red/rno:24770%09red/rno:309361%09red/rno:309957%09red/rno:114593%09red/rno:170911%09red/rno:65248%09red/rno:78975%09red/rno:25615%09red/rno:690244%09red	rno-miR-21-3p/rno-miR-21-3p/rno-miR-539-5p/rno-miR-539-5p/rno-miR-380-3p/rno-miR-21-3p/rno-miR-21-3p/rno-miR-539-5p/rno-miR-667-3p/rno-miR-879-5p/rno-miR-21-3p
Peroxisome	KEGG PATHWAY	rno04146	7/451	87/8902	0.151089997350319	0.519773996237872	113976/83842/367323/85249/289233/312703/300083	Acsl4/Crot/Nudt12/Pex11a/Pex19/Pex5/Slc25a17	http://www.genome.jp/kegg-bin/show_pathway?rno04146/rno:113976%09red/rno:83842%09red/rno:367323%09red/rno:85249%09red/rno:289233%09red/rno:312703%09red/rno:300083%09red	rno-miR-21-3p/rno-miR-539-5p,rno-miR-879-5p/rno-miR-380-3p/rno-miR-155-3p/rno-miR-667-3p/rno-miR-879-5p/rno-miR-539-5p
ECM-receptor interaction	KEGG PATHWAY	rno04512	7/451	87/8902	0.151089997350319	0.519773996237872	29184/290905/362584/114489/364786/24511/117559	Cd36/Col4a1/Col9a2/Dag1/Itga8/Itgb1/Sv2a	http://www.genome.jp/kegg-bin/show_pathway?rno04512/rno:29184%09red/rno:290905%09red/rno:362584%09red/rno:114489%09red/rno:364786%09red/rno:24511%09red/rno:117559%09red	rno-miR-879-5p/rno-miR-667-3p/rno-miR-667-3p/rno-miR-879-5p/rno-miR-539-5p/rno-miR-21-3p/rno-miR-879-5p
Gap junction	KEGG PATHWAY	rno04540	7/451	87/8902	0.151089997350319	0.519773996237872	24316/25643/24414/25679/171492/24605/24629	Drd1/Gnai3/Grm1/Itpr3/Map3k2/Nras/Pdgfrb	http://www.genome.jp/kegg-bin/show_pathway?rno04540/rno:24316%09red/rno:25643%09red/rno:24414%09red/rno:25679%09red/rno:171492%09red/rno:24605%09red/rno:24629%09red	rno-miR-21-3p,rno-miR-539-5p/rno-miR-155-3p/rno-miR-539-5p/rno-miR-21-3p,rno-miR-380-3p/rno-miR-539-5p/rno-miR-879-5p/rno-miR-21-3p
Neurotrophin signaling pathway	KEGG PATHWAY	rno04722	9/451	120/8902	0.15430507962497	0.519773996237872	24242/54245/314850/116478/24605/81737/25054/170911/295347	Calm1/Crk/Frs2/Kidins220/Nras/Ntf3/Ntrk2/Pik3ca/Rap1a	http://www.genome.jp/kegg-bin/show_pathway?rno04722/rno:24242%09red/rno:54245%09red/rno:314850%09red/rno:116478%09red/rno:24605%09red/rno:81737%09red/rno:25054%09red/rno:170911%09red/rno:295347%09red	rno-miR-21-3p/rno-miR-667-3p/rno-miR-21-3p,rno-miR-539-5p/rno-miR-21-3p/rno-miR-879-5p/rno-miR-539-5p/rno-miR-21-3p,rno-miR-539-5p/rno-miR-21-3p/rno-miR-539-5p
Apelin signaling pathway	KEGG PATHWAY	rno04371	10/451	137/8902	0.156516082045382	0.519773996237872	24242/25643/60449/25679/309957/24605/65248/78975/24782/83474	Calm1/Gnai3/Gnb3/Itpr3/Mef2a/Nras/Prkaa1/Prkaa2/Slc9a1/Tfam	http://www.genome.jp/kegg-bin/show_pathway?rno04371/rno:24242%09red/rno:25643%09red/rno:60449%09red/rno:25679%09red/rno:309957%09red/rno:24605%09red/rno:65248%09red/rno:78975%09red/rno:24782%09red/rno:83474%09red	rno-miR-21-3p/rno-miR-155-3p/rno-miR-667-3p/rno-miR-21-3p,rno-miR-380-3p/rno-miR-380-3p/rno-miR-879-5p/rno-miR-539-5p/rno-miR-667-3p/rno-miR-21-3p/rno-miR-539-5p
Cardiac muscle contraction	KEGG PATHWAY	rno04260	7/451	88/8902	0.157504662221019	0.519773996237872	24211/84396/116600/360229/24782/59299/293448	Atp1a1/Atp1b4/Cacnb2/Cox8c/Slc9a1/Trdn/Uqcrc2	http://www.genome.jp/kegg-bin/show_pathway?rno04260/rno:24211%09red/rno:84396%09red/rno:116600%09red/rno:360229%09red/rno:24782%09red/rno:59299%09red/rno:293448%09red	rno-miR-155-3p/rno-miR-539-5p/rno-miR-21-3p/rno-miR-667-3p/rno-miR-21-3p/rno-miR-539-5p/rno-miR-539-5p
cGMP-PKG signaling pathway	KEGG PATHWAY	rno04022	12/451	171/8902	0.158039390748002	0.519773996237872	24211/84396/24242/25643/25679/309957/308899/361400/114593/29748/81762/25537	Atp1a1/Atp1b4/Calm1/Gnai3/Itpr3/Mef2a/Mrvi1/Nfatc3/Nppc/Ppp3r1/Rock1/Rock2	http://www.genome.jp/kegg-bin/show_pathway?rno04022/rno:24211%09red/rno:84396%09red/rno:24242%09red/rno:25643%09red/rno:25679%09red/rno:309957%09red/rno:308899%09red/rno:361400%09red/rno:114593%09red/rno:29748%09red/rno:81762%09red/rno:25537%09red	rno-miR-155-3p/rno-miR-539-5p/rno-miR-21-3p/rno-miR-155-3p/rno-miR-21-3p,rno-miR-380-3p/rno-miR-380-3p/rno-miR-21-3p/rno-miR-879-5p/rno-miR-21-3p/rno-miR-879-5p/rno-miR-21-3p/rno-miR-380-3p
Pancreatic secretion	KEGG PATHWAY	rno04972	8/451	105/8902	0.162413784474049	0.527537585292048	24211/84396/25679/117103/295347/24782/309139/89821	Atp1a1/Atp1b4/Itpr3/Rab8a/Rap1a/Slc9a1/Tpcn2/Trpc1	http://www.genome.jp/kegg-bin/show_pathway?rno04972/rno:24211%09red/rno:84396%09red/rno:25679%09red/rno:117103%09red/rno:295347%09red/rno:24782%09red/rno:309139%09red/rno:89821%09red	rno-miR-155-3p/rno-miR-539-5p/rno-miR-21-3p,rno-miR-380-3p/rno-miR-21-3p/rno-miR-539-5p/rno-miR-21-3p/rno-miR-21-3p/rno-miR-539-5p
Thyroid hormone synthesis	KEGG PATHWAY	rno04918	6/451	73/8902	0.163964384617799	0.527537585292048	24211/84396/29144/29326/25679/29216	Atp1a1/Atp1b4/Canx/Gpx2/Itpr3/Lrp2	http://www.genome.jp/kegg-bin/show_pathway?rno04918/rno:24211%09red/rno:84396%09red/rno:29144%09red/rno:29326%09red/rno:25679%09red/rno:29216%09red	rno-miR-155-3p/rno-miR-539-5p/rno-miR-21-3p/rno-miR-155-3p/rno-miR-21-3p,rno-miR-380-3p/rno-miR-879-5p
GnRH signaling pathway	KEGG PATHWAY	rno04912	7/451	90/8902	0.170698582154816	0.5432987130949	24242/314436/25679/303200/171492/81707/24605	Calm1/Elk1/Itpr3/Map2k3/Map3k2/Mmp14/Nras	http://www.genome.jp/kegg-bin/show_pathway?rno04912/rno:24242%09red/rno:314436%09red/rno:25679%09red/rno:303200%09red/rno:171492%09red/rno:81707%09red/rno:24605%09red	rno-miR-21-3p/rno-miR-539-5p/rno-miR-21-3p,rno-miR-380-3p/rno-miR-21-3p/rno-miR-539-5p/rno-miR-380-3p/rno-miR-879-5p
AMPK signaling pathway	KEGG PATHWAY	rno04152	9/451	124/8902	0.176721331579418	0.544623364922561	83506/29184/363854/170911/24672/60660/65248/78975/117103	Camkk2/Cd36/Elavl1/Pik3ca/Ppp2ca/Ppp2r2b/Prkaa1/Prkaa2/Rab8a	http://www.genome.jp/kegg-bin/show_pathway?rno04152/rno:83506%09red/rno:29184%09red/rno:363854%09red/rno:170911%09red/rno:24672%09red/rno:60660%09red/rno:65248%09red/rno:78975%09red/rno:117103%09red	rno-miR-21-3p/rno-miR-879-5p/rno-miR-539-5p/rno-miR-21-3p/rno-miR-879-5p/rno-miR-667-3p/rno-miR-539-5p/rno-miR-667-3p/rno-miR-21-3p
Hippo signaling pathway	KEGG PATHWAY	rno04390	11/451	158/8902	0.177522773973694	0.544623364922561	85265/305922/316101/24672/60660/299116/24882/114850/303586/56011/25577	Ajuba/Lats2/Limd1/Ppp2ca/Ppp2r2b/Sav1/Wnt3/Wnt7a/Wnt9b/Ywhab/Ywhaq	http://www.genome.jp/kegg-bin/show_pathway?rno04390/rno:85265%09red/rno:305922%09red/rno:316101%09red/rno:24672%09red/rno:60660%09red/rno:299116%09red/rno:24882%09red/rno:114850%09red/rno:303586%09red/rno:56011%09red/rno:25577%09red	rno-miR-539-5p/rno-miR-21-3p/rno-miR-539-5p/rno-miR-879-5p/rno-miR-667-3p/rno-miR-21-3p/rno-miR-155-3p/rno-miR-21-3p/rno-miR-879-5p/rno-miR-155-3p/rno-miR-155-3p,rno-miR-539-5p,rno-miR-667-3p
Endocrine and other factor-regulated calcium reabsorption	KEGG PATHWAY	rno04961	5/451	59/8902	0.177818058381708	0.544623364922561	24211/84396/83839/83800/54241	Atp1a1/Atp1b4/Calb1/Clta/Cltc	http://www.genome.jp/kegg-bin/show_pathway?rno04961/rno:24211%09red/rno:84396%09red/rno:83839%09red/rno:83800%09red/rno:54241%09red	rno-miR-155-3p/rno-miR-539-5p/rno-miR-21-3p/rno-miR-879-5p/rno-miR-21-3p
Gastric acid secretion	KEGG PATHWAY	rno04971	6/451	75/8902	0.178915358636038	0.544623364922561	24211/84396/24242/25643/25679/24782	Atp1a1/Atp1b4/Calm1/Gnai3/Itpr3/Slc9a1	http://www.genome.jp/kegg-bin/show_pathway?rno04971/rno:24211%09red/rno:84396%09red/rno:24242%09red/rno:25643%09red/rno:25679%09red/rno:24782%09red	rno-miR-155-3p/rno-miR-539-5p/rno-miR-21-3p/rno-miR-155-3p/rno-miR-21-3p,rno-miR-380-3p/rno-miR-21-3p
Transcriptional misregulation in cancer	KEGG PATHWAY	rno05202	13/451	193/8902	0.180314492440578	0.544623364922561	362316/287765/304786/362733/360635/303828/312777/297893/79242/24484/25094/362489/24790	Cdk14/Ddx5/Elk4/Etv1/Etv4/Etv5/Etv6/Hdac1/Hpgd/Igfbp3/Mitf/Runx1t1/Sp1	http://www.genome.jp/kegg-bin/show_pathway?rno05202/rno:362316%09red/rno:287765%09red/rno:304786%09red/rno:362733%09red/rno:360635%09red/rno:303828%09red/rno:312777%09red/rno:297893%09red/rno:79242%09red/rno:24484%09red/rno:25094%09red/rno:362489%09red/rno:24790%09red	rno-miR-380-3p/rno-miR-539-5p/rno-miR-539-5p/rno-miR-21-3p/rno-miR-879-5p/rno-miR-380-3p/rno-miR-879-5p/rno-miR-539-5p/rno-miR-539-5p/rno-miR-539-5p/rno-miR-539-5p/rno-miR-539-5p/rno-miR-539-5p
Alcoholism	KEGG PATHWAY	rno05034	12/451	177/8902	0.186636273712837	0.556118979260137	24242/83506/24316/25643/50664/60449/24410/297893/24605/25054/29190/25549	Calm1/Camkk2/Drd1/Gnai3/Gnao1/Gnb3/Grin2b/Hdac1/Nras/Ntrk2/Pdyn/Slc18a2	http://www.genome.jp/kegg-bin/show_pathway?rno05034/rno:24242%09red/rno:83506%09red/rno:24316%09red/rno:25643%09red/rno:50664%09red/rno:60449%09red/rno:24410%09red/rno:297893%09red/rno:24605%09red/rno:25054%09red/rno:29190%09red/rno:25549%09red	rno-miR-21-3p/rno-miR-21-3p/rno-miR-21-3p,rno-miR-539-5p/rno-miR-155-3p/rno-miR-539-5p/rno-miR-667-3p/rno-miR-539-5p/rno-miR-539-5p/rno-miR-879-5p/rno-miR-21-3p,rno-miR-539-5p/rno-miR-155-3p/rno-miR-21-3p
Alzheimer disease	KEGG PATHWAY	rno05010	24/451	391/8902	0.189686904511955	0.556118979260137	365872/24242/25402/309361/360229/24410/25700/25679/84019/678759/291660/681024/24605/170911/29748/363061/363229/306009/29219/303206/293448/24882/114850/303586	Aph1a/Calm1/Casp3/Chuk/Cox8c/Grin2b/Ide/Itpr3/Nae1/Ndufa10/Ndufa2/Ndufa4/Nras/Pik3ca/Ppp3r1/Sdhd/Slc39a10/Slc39a14/Snca/Ulk2/Uqcrc2/Wnt3/Wnt7a/Wnt9b	http://www.genome.jp/kegg-bin/show_pathway?rno05010/rno:365872%09red/rno:24242%09red/rno:25402%09red/rno:309361%09red/rno:360229%09red/rno:24410%09red/rno:25700%09red/rno:25679%09red/rno:84019%09red/rno:678759%09red/rno:291660%09red/rno:681024%09red/rno:24605%09red/rno:170911%09red/rno:29748%09red/rno:363061%09red/rno:363229%09red/rno:306009%09red/rno:29219%09red/rno:303206%09red/rno:293448%09red…	rno-miR-539-5p/rno-miR-21-3p/rno-miR-879-5p/rno-miR-539-5p/rno-miR-667-3p/rno-miR-539-5p/rno-miR-539-5p/rno-miR-21-3p,rno-miR-380-3p/rno-miR-539-5p/rno-miR-21-3p/rno-miR-539-5p/rno-miR-539-5p/rno-miR-879-5p/rno-miR-21-3p/rno-miR-879-5p/rno-miR-21-3p/rno-miR-21-3p/rno-miR-21-3p/rno-miR-21-3p/rno-miR-155-3p,rno-miR-380-3p/rno-miR-539-5p/rno-miR-155-3p/rno-miR-21-3p/rno-miR-879-5p
Folate biosynthesis	KEGG PATHWAY	rno00790	3/451	30/8902	0.192662805818992	0.556118979260137	25586/29244/64845	Alpl/Gch1/Gphn	http://www.genome.jp/kegg-bin/show_pathway?rno00790/rno:25586%09red/rno:29244%09red/rno:64845%09red	rno-miR-539-5p/rno-miR-539-5p/rno-miR-539-5p
Non-alcoholic fatty liver disease	KEGG PATHWAY	rno04932	11/451	161/8902	0.193155700634059	0.556118979260137	25402/360229/309168/678759/291660/681024/170911/65248/78975/363061/293448	Casp3/Cox8c/Map3k11/Ndufa10/Ndufa2/Ndufa4/Pik3ca/Prkaa1/Prkaa2/Sdhd/Uqcrc2	http://www.genome.jp/kegg-bin/show_pathway?rno04932/rno:25402%09red/rno:360229%09red/rno:309168%09red/rno:678759%09red/rno:291660%09red/rno:681024%09red/rno:170911%09red/rno:65248%09red/rno:78975%09red/rno:363061%09red/rno:293448%09red	rno-miR-879-5p/rno-miR-667-3p/rno-miR-667-3p/rno-miR-21-3p/rno-miR-539-5p/rno-miR-539-5p/rno-miR-21-3p/rno-miR-539-5p/rno-miR-667-3p/rno-miR-21-3p/rno-miR-539-5p
Insulin resistance	KEGG PATHWAY	rno04931	8/451	110/8902	0.193683711667849	0.556118979260137	29184/26295/170911/500036/309513/689995/65248/78975	Cd36/Ogt/Pik3ca/Ppp1r3a/Ppp1r3c/Ppp1r3d/Prkaa1/Prkaa2	http://www.genome.jp/kegg-bin/show_pathway?rno04931/rno:29184%09red/rno:26295%09red/rno:170911%09red/rno:500036%09red/rno:309513%09red/rno:689995%09red/rno:65248%09red/rno:78975%09red	rno-miR-879-5p/rno-miR-879-5p/rno-miR-21-3p/rno-miR-539-5p/rno-miR-21-3p/rno-miR-539-5p/rno-miR-539-5p/rno-miR-667-3p
RIG-I-like receptor signaling pathway	KEGG PATHWAY	rno04622	5/451	61/8902	0.195393154875183	0.556118979260137	365601/309361/306886/299827/362788	Atg5/Chuk/Ripk1/Tbk1/Traf3	http://www.genome.jp/kegg-bin/show_pathway?rno04622/rno:365601%09red/rno:309361%09red/rno:306886%09red/rno:299827%09red/rno:362788%09red	rno-miR-879-5p/rno-miR-539-5p/rno-miR-21-3p/rno-miR-539-5p/rno-miR-667-3p
Biosynthesis of amino acids	KEGG PATHWAY	rno01230	6/451	78/8902	0.202314002937861	0.570332808281971	24334/683630/293820/364064/362383/689374	Eno2/Mat2b/Psat1/Pycr2/Rpia/Tktl1	http://www.genome.jp/kegg-bin/show_pathway?rno01230/rno:24334%09red/rno:683630%09red/rno:293820%09red/rno:364064%09red/rno:362383%09red/rno:689374%09red	rno-miR-539-5p/rno-miR-21-3p/rno-miR-21-3p/rno-miR-667-3p/rno-miR-21-3p/rno-miR-21-3p,rno-miR-380-3p
Kaposi sarcoma-associated herpesvirus infection	KEGG PATHWAY	rno05167	14/451	216/8902	0.206095519110971	0.575512015630637	171415/24242/25402/309361/60449/25205/25679/81515/361400/24605/170911/29748/299827/362788	Atg3/Calm1/Casp3/Chuk/Gnb3/Il6st/Itpr3/Lyn/Nfatc3/Nras/Pik3ca/Ppp3r1/Tbk1/Traf3	http://www.genome.jp/kegg-bin/show_pathway?rno05167/rno:171415%09red/rno:24242%09red/rno:25402%09red/rno:309361%09red/rno:60449%09red/rno:25205%09red/rno:25679%09red/rno:81515%09red/rno:361400%09red/rno:24605%09red/rno:170911%09red/rno:29748%09red/rno:299827%09red/rno:362788%09red	rno-miR-539-5p/rno-miR-21-3p/rno-miR-879-5p/rno-miR-539-5p/rno-miR-667-3p/rno-miR-21-3p,rno-miR-380-3p/rno-miR-21-3p,rno-miR-380-3p/rno-miR-879-5p/rno-miR-879-5p/rno-miR-879-5p/rno-miR-21-3p/rno-miR-879-5p/rno-miR-539-5p/rno-miR-667-3p
Huntington disease	KEGG PATHWAY	rno05016	19/451	307/8902	0.213183971355515	0.58531556878349	25402/83800/54241/360229/29167/29326/24410/29430/297893/29424/678759/291660/681024/117017/363061/24790/83474/303206/293448	Casp3/Clta/Cltc/Cox8c/Dctn1/Gpx2/Grin2b/Hap1/Hdac1/Htt/Ndufa10/Ndufa2/Ndufa4/Polr2g/Sdhd/Sp1/Tfam/Ulk2/Uqcrc2	http://www.genome.jp/kegg-bin/show_pathway?rno05016/rno:25402%09red/rno:83800%09red/rno:54241%09red/rno:360229%09red/rno:29167%09red/rno:29326%09red/rno:24410%09red/rno:29430%09red/rno:297893%09red/rno:29424%09red/rno:678759%09red/rno:291660%09red/rno:681024%09red/rno:117017%09red/rno:363061%09red/rno:24790%09red/rno:83474%09red/rno:303206%09red/rno:293448%09red	rno-miR-879-5p/rno-miR-879-5p/rno-miR-21-3p/rno-miR-667-3p/rno-miR-21-3p/rno-miR-155-3p/rno-miR-539-5p/rno-miR-21-3p/rno-miR-539-5p/rno-miR-667-3p/rno-miR-21-3p/rno-miR-539-5p/rno-miR-539-5p/rno-miR-155-3p/rno-miR-21-3p/rno-miR-539-5p/rno-miR-539-5p/rno-miR-155-3p,rno-miR-380-3p/rno-miR-539-5p
Cholinergic synapse	KEGG PATHWAY	rno04725	8/451	113/8902	0.21356108590749	0.58531556878349	25643/50664/60449/25679/25743/24605/170911/85426	Gnai3/Gnao1/Gnb3/Itpr3/Kcnj6/Nras/Pik3ca/Slc5a7	http://www.genome.jp/kegg-bin/show_pathway?rno04725/rno:25643%09red/rno:50664%09red/rno:60449%09red/rno:25679%09red/rno:25743%09red/rno:24605%09red/rno:170911%09red/rno:85426%09red	rno-miR-155-3p/rno-miR-539-5p/rno-miR-667-3p/rno-miR-21-3p,rno-miR-380-3p/rno-miR-380-3p,rno-miR-539-5p/rno-miR-879-5p/rno-miR-21-3p/rno-miR-539-5p
PI3K-Akt signaling pathway	KEGG PATHWAY	rno04151	21/451	345/8902	0.220135229435981	0.597798421220645	309361/290905/362584/117045/25022/60449/24483/364786/24511/24605/81737/25054/24629/170911/24672/60660/65248/78975/24684/56011/25577	Chuk/Col4a1/Col9a2/Eif4e/Fgfr2/Gnb3/Igf2/Itga8/Itgb1/Nras/Ntf3/Ntrk2/Pdgfrb/Pik3ca/Ppp2ca/Ppp2r2b/Prkaa1/Prkaa2/Prlr/Ywhab/Ywhaq	http://www.genome.jp/kegg-bin/show_pathway?rno04151/rno:309361%09red/rno:290905%09red/rno:362584%09red/rno:117045%09red/rno:25022%09red/rno:60449%09red/rno:24483%09red/rno:364786%09red/rno:24511%09red/rno:24605%09red/rno:81737%09red/rno:25054%09red/rno:24629%09red/rno:170911%09red/rno:24672%09red/rno:60660%09red/rno:65248%09red/rno:78975%09red/rno:24684%09red/rno:56011%09red/rno:25577%09red	rno-miR-539-5p/rno-miR-667-3p/rno-miR-667-3p/rno-miR-380-3p/rno-miR-21-3p/rno-miR-667-3p/rno-miR-155-3p/rno-miR-539-5p/rno-miR-21-3p/rno-miR-879-5p/rno-miR-539-5p/rno-miR-21-3p,rno-miR-539-5p/rno-miR-21-3p/rno-miR-21-3p/rno-miR-879-5p/rno-miR-667-3p/rno-miR-539-5p/rno-miR-667-3p/rno-miR-539-5p/rno-miR-155-3p/rno-miR-155-3p,rno-miR-539-5p,rno-miR-667-3p
NF-kappa B signaling pathway	KEGG PATHWAY	rno04064	7/451	98/8902	0.227831598722859	0.613074120199693	83477/309361/81515/306886/308267/362788/25573	Bcl10/Chuk/Lyn/Ripk1/Tab2/Traf3/Ube2i	http://www.genome.jp/kegg-bin/show_pathway?rno04064/rno:83477%09red/rno:309361%09red/rno:81515%09red/rno:306886%09red/rno:308267%09red/rno:362788%09red/rno:25573%09red	rno-miR-539-5p/rno-miR-539-5p/rno-miR-879-5p/rno-miR-21-3p/rno-miR-380-3p/rno-miR-667-3p/rno-miR-21-3p,rno-miR-879-5p
Pathways of neurodegeneration - multiple diseases	KEGG PATHWAY	rno05022	28/451	477/8902	0.232803539172306	0.616627486012726	24242/25402/360229/29167/29326/24410/24414/29430/29424/25679/303200/678759/291660/681024/24605/29190/29748/117103/363061/29219/299827/156767/294331/303206/293448/24882/114850/303586	Calm1/Casp3/Cox8c/Dctn1/Gpx2/Grin2b/Grm1/Hap1/Htt/Itpr3/Map2k3/Ndufa10/Ndufa2/Ndufa4/Nras/Pdyn/Ppp3r1/Rab8a/Sdhd/Snca/Tbk1/Tnfrsf1b/Ube2g2/Ulk2/Uqcrc2/Wnt3/Wnt7a/Wnt9b	http://www.genome.jp/kegg-bin/show_pathway?rno05022/rno:24242%09red/rno:25402%09red/rno:360229%09red/rno:29167%09red/rno:29326%09red/rno:24410%09red/rno:24414%09red/rno:29430%09red/rno:29424%09red/rno:25679%09red/rno:303200%09red/rno:678759%09red/rno:291660%09red/rno:681024%09red/rno:24605%09red/rno:29190%09red/rno:29748%09red/rno:117103%09red/rno:363061%09red/rno:29219%09red/rno:299827%09red/rno…	rno-miR-21-3p/rno-miR-879-5p/rno-miR-667-3p/rno-miR-21-3p/rno-miR-155-3p/rno-miR-539-5p/rno-miR-539-5p/rno-miR-21-3p/rno-miR-667-3p/rno-miR-21-3p,rno-miR-380-3p/rno-miR-21-3p/rno-miR-21-3p/rno-miR-539-5p/rno-miR-539-5p/rno-miR-879-5p/rno-miR-155-3p/rno-miR-879-5p/rno-miR-21-3p/rno-miR-21-3p/rno-miR-21-3p/rno-miR-539-5p/rno-miR-21-3p/rno-miR-21-3p/rno-miR-155-3p,rno-miR-380-3p/rno-miR-539-5p/rno-m…
Cysteine and methionine metabolism	KEGG PATHWAY	rno00270	4/451	49/8902	0.235383783420117	0.616627486012726	298934/362013/683630/293820	Adi1/Ahcyl1/Mat2b/Psat1	http://www.genome.jp/kegg-bin/show_pathway?rno00270/rno:298934%09red/rno:362013%09red/rno:683630%09red/rno:293820%09red	rno-miR-667-3p,rno-miR-879-5p/rno-miR-539-5p/rno-miR-21-3p/rno-miR-21-3p
Prostate cancer	KEGG PATHWAY	rno05215	7/451	99/8902	0.235401709187291	0.616627486012726	309361/303828/25022/60663/24605/24629/170911	Chuk/Etv5/Fgfr2/Insrr/Nras/Pdgfrb/Pik3ca	http://www.genome.jp/kegg-bin/show_pathway?rno05215/rno:309361%09red/rno:303828%09red/rno:25022%09red/rno:60663%09red/rno:24605%09red/rno:24629%09red/rno:170911%09red	rno-miR-539-5p/rno-miR-380-3p/rno-miR-21-3p/rno-miR-667-3p/rno-miR-879-5p/rno-miR-21-3p/rno-miR-21-3p
Apoptosis - multiple species	KEGG PATHWAY	rno04215	3/451	34/8902	0.24656042317935	0.640191975974454	313876/25402/288753	Birc6/Casp3/Diablo	http://www.genome.jp/kegg-bin/show_pathway?rno04215/rno:313876%09red/rno:25402%09red/rno:288753%09red	rno-miR-380-3p/rno-miR-879-5p/rno-miR-539-5p
AGE-RAGE signaling pathway in diabetic complications	KEGG PATHWAY	rno04933	7/451	101/8902	0.250783617252035	0.640820530320061	25402/24770/84032/290905/25584/24605/170911	Casp3/Ccl2/Col3a1/Col4a1/F3/Nras/Pik3ca	http://www.genome.jp/kegg-bin/show_pathway?rno04933/rno:25402%09red/rno:24770%09red/rno:84032%09red/rno:290905%09red/rno:25584%09red/rno:24605%09red/rno:170911%09red	rno-miR-879-5p/rno-miR-539-5p/rno-miR-21-3p/rno-miR-667-3p/rno-miR-380-3p/rno-miR-879-5p/rno-miR-21-3p
Apoptosis	KEGG PATHWAY	rno04210	9/451	136/8902	0.251755074432957	0.640820530320061	25402/309361/288753/117271/25679/24605/170911/306886/289257	Casp3/Chuk/Diablo/Hrk/Itpr3/Nras/Pik3ca/Ripk1/Spta1	http://www.genome.jp/kegg-bin/show_pathway?rno04210/rno:25402%09red/rno:309361%09red/rno:288753%09red/rno:117271%09red/rno:25679%09red/rno:24605%09red/rno:170911%09red/rno:306886%09red/rno:289257%09red	rno-miR-879-5p/rno-miR-539-5p/rno-miR-539-5p/rno-miR-539-5p/rno-miR-21-3p,rno-miR-380-3p/rno-miR-879-5p/rno-miR-21-3p/rno-miR-21-3p/rno-miR-155-3p
Cell adhesion molecules	KEGG PATHWAY	rno04514	11/451	172/8902	0.25526880924178	0.640820530320061	363058/290789/303926/364786/24511/24564/360871/60391/25615/25651/295322	Cadm1/Cldn23/Igsf11/Itga8/Itgb1/Mpz/Mpzl1/Nrxn1/Sdc2/Selp/Vtcn1	http://www.genome.jp/kegg-bin/show_pathway?rno04514/rno:363058%09red/rno:290789%09red/rno:303926%09red/rno:364786%09red/rno:24511%09red/rno:24564%09red/rno:360871%09red/rno:60391%09red/rno:25615%09red/rno:25651%09red/rno:295322%09red	rno-miR-667-3p/rno-miR-539-5p/rno-miR-21-3p/rno-miR-539-5p/rno-miR-21-3p/rno-miR-539-5p/rno-miR-21-3p/rno-miR-539-5p/rno-miR-879-5p/rno-miR-21-3p/rno-miR-380-3p,rno-miR-539-5p
Carbon metabolism	KEGG PATHWAY	rno01200	8/451	119/8902	0.255462238438403	0.640820530320061	81708/24334/24399/289950/293820/362383/363061/689374	Aldh6a1/Eno2/Glud1/Pdhb/Psat1/Rpia/Sdhd/Tktl1	http://www.genome.jp/kegg-bin/show_pathway?rno01200/rno:81708%09red/rno:24334%09red/rno:24399%09red/rno:289950%09red/rno:293820%09red/rno:362383%09red/rno:363061%09red/rno:689374%09red	rno-miR-539-5p/rno-miR-539-5p/rno-miR-155-3p/rno-miR-21-3p/rno-miR-21-3p/rno-miR-21-3p/rno-miR-21-3p/rno-miR-21-3p,rno-miR-380-3p
Amino sugar and nucleotide sugar metabolism	KEGG PATHWAY	rno00520	4/451	51/8902	0.257745251122076	0.641114238085164	365345/498486/304860/246232	Cyb5r2/Gnpnat1/Npl/Uxs1	http://www.genome.jp/kegg-bin/show_pathway?rno00520/rno:365345%09red/rno:498486%09red/rno:304860%09red/rno:246232%09red	rno-miR-667-3p/rno-miR-539-5p/rno-miR-539-5p/rno-miR-21-3p,rno-miR-667-3p
Viral protein interaction with cytokine and cytokine receptor	KEGG PATHWAY	rno04061	6/451	85/8902	0.260702121943989	0.643065234128505	24770/114492/287561/306748/25205/156767	Ccl2/Ccl28/Ccl7/Cxcl14/Il6st/Tnfrsf1b	http://www.genome.jp/kegg-bin/show_pathway?rno04061/rno:24770%09red/rno:114492%09red/rno:287561%09red/rno:306748%09red/rno:25205%09red/rno:156767%09red	rno-miR-539-5p/rno-miR-539-5p/rno-miR-155-3p/rno-miR-539-5p/rno-miR-21-3p,rno-miR-380-3p/rno-miR-21-3p
Steroid biosynthesis	KEGG PATHWAY	rno00100	2/451	20/8902	0.269148024725184	0.656969391564531	29580/25055	Fdft1/Lipa	http://www.genome.jp/kegg-bin/show_pathway?rno00100/rno:29580%09red/rno:25055%09red	rno-miR-539-5p/rno-miR-879-5p
Central carbon metabolism in cancer	KEGG PATHWAY	rno05230	5/451	69/8902	0.270777924901597	0.656969391564531	25022/24605/24629/289950/170911	Fgfr2/Nras/Pdgfrb/Pdhb/Pik3ca	http://www.genome.jp/kegg-bin/show_pathway?rno05230/rno:25022%09red/rno:24605%09red/rno:24629%09red/rno:289950%09red/rno:170911%09red	rno-miR-21-3p/rno-miR-879-5p/rno-miR-21-3p/rno-miR-21-3p/rno-miR-21-3p
Chagas disease	KEGG PATHWAY	rno05142	7/451	104/8902	0.274397925305778	0.660339722687076	24770/309361/25643/50664/170911/24672/60660	Ccl2/Chuk/Gnai3/Gnao1/Pik3ca/Ppp2ca/Ppp2r2b	http://www.genome.jp/kegg-bin/show_pathway?rno05142/rno:24770%09red/rno:309361%09red/rno:25643%09red/rno:50664%09red/rno:170911%09red/rno:24672%09red/rno:60660%09red	rno-miR-539-5p/rno-miR-539-5p/rno-miR-155-3p/rno-miR-539-5p/rno-miR-21-3p/rno-miR-879-5p/rno-miR-667-3p
Thyroid hormone signaling pathway	KEGG PATHWAY	rno04919	8/451	124/8902	0.292162075475656	0.69506875859999	24211/84396/25430/297893/24605/170911/140666/24782	Atp1a1/Atp1b4/Dio1/Hdac1/Nras/Pik3ca/Rcan2/Slc9a1	http://www.genome.jp/kegg-bin/show_pathway?rno04919/rno:24211%09red/rno:84396%09red/rno:25430%09red/rno:297893%09red/rno:24605%09red/rno:170911%09red/rno:140666%09red/rno:24782%09red	rno-miR-155-3p/rno-miR-539-5p/rno-miR-21-3p/rno-miR-539-5p/rno-miR-879-5p/rno-miR-21-3p/rno-miR-879-5p/rno-miR-21-3p
Parkinson disease	KEGG PATHWAY	rno05012	16/451	270/8902	0.293816753991234	0.69506875859999	24242/25402/360229/24316/25643/25679/678759/291660/681024/363061/25549/363229/306009/29219/294331/293448	Calm1/Casp3/Cox8c/Drd1/Gnai3/Itpr3/Ndufa10/Ndufa2/Ndufa4/Sdhd/Slc18a2/Slc39a10/Slc39a14/Snca/Ube2g2/Uqcrc2	http://www.genome.jp/kegg-bin/show_pathway?rno05012/rno:24242%09red/rno:25402%09red/rno:360229%09red/rno:24316%09red/rno:25643%09red/rno:25679%09red/rno:678759%09red/rno:291660%09red/rno:681024%09red/rno:363061%09red/rno:25549%09red/rno:363229%09red/rno:306009%09red/rno:29219%09red/rno:294331%09red/rno:293448%09red	rno-miR-21-3p/rno-miR-879-5p/rno-miR-667-3p/rno-miR-21-3p,rno-miR-539-5p/rno-miR-155-3p/rno-miR-21-3p,rno-miR-380-3p/rno-miR-21-3p/rno-miR-539-5p/rno-miR-539-5p/rno-miR-21-3p/rno-miR-21-3p/rno-miR-21-3p/rno-miR-21-3p/rno-miR-21-3p/rno-miR-21-3p/rno-miR-539-5p
PD-L1 expression and PD-1 checkpoint pathway in cancer	KEGG PATHWAY	rno05235	6/451	89/8902	0.295873863458104	0.69506875859999	309361/303200/361400/24605/170911/29748	Chuk/Map2k3/Nfatc3/Nras/Pik3ca/Ppp3r1	http://www.genome.jp/kegg-bin/show_pathway?rno05235/rno:309361%09red/rno:303200%09red/rno:361400%09red/rno:24605%09red/rno:170911%09red/rno:29748%09red	rno-miR-539-5p/rno-miR-21-3p/rno-miR-879-5p/rno-miR-879-5p/rno-miR-21-3p/rno-miR-879-5p
Aldosterone-regulated sodium reabsorption	KEGG PATHWAY	rno04960	3/451	38/8902	0.302412319531094	0.695577934741805	24211/84396/170911	Atp1a1/Atp1b4/Pik3ca	http://www.genome.jp/kegg-bin/show_pathway?rno04960/rno:24211%09red/rno:84396%09red/rno:170911%09red	rno-miR-155-3p/rno-miR-539-5p/rno-miR-21-3p
Thyroid cancer	KEGG PATHWAY	rno05216	3/451	38/8902	0.302412319531094	0.695577934741805	619385/24605/360709	Ncoa4/Nras/Tfg	http://www.genome.jp/kegg-bin/show_pathway?rno05216/rno:619385%09red/rno:24605%09red/rno:360709%09red	rno-miR-539-5p,rno-miR-879-5p/rno-miR-879-5p/rno-miR-21-3p
Malaria	KEGG PATHWAY	rno05144	4/451	55/8902	0.303558525462823	0.695577934741805	24770/29184/25615/25651	Ccl2/Cd36/Sdc2/Selp	http://www.genome.jp/kegg-bin/show_pathway?rno05144/rno:24770%09red/rno:29184%09red/rno:25615%09red/rno:25651%09red	rno-miR-539-5p/rno-miR-879-5p/rno-miR-879-5p/rno-miR-21-3p
Mismatch repair	KEGG PATHWAY	rno03430	2/451	22/8902	0.30736462331098	0.695577934741805	293144/89809	Pold3/Rfc1	http://www.genome.jp/kegg-bin/show_pathway?rno03430/rno:293144%09red/rno:89809%09red	rno-miR-21-3p/rno-miR-879-5p
Pertussis	KEGG PATHWAY	rno05133	5/451	73/8902	0.310599576246825	0.695577934741805	24242/25402/366624/25643/24511	Calm1/Casp3/Cfl2/Gnai3/Itgb1	http://www.genome.jp/kegg-bin/show_pathway?rno05133/rno:24242%09red/rno:25402%09red/rno:366624%09red/rno:25643%09red/rno:24511%09red	rno-miR-21-3p/rno-miR-879-5p/rno-miR-539-5p/rno-miR-155-3p/rno-miR-21-3p
Taste transduction	KEGG PATHWAY	rno04742	6/451	91/8902	0.313803914084408	0.695577934741805	83633/29707/60449/24414/25679/78956	Gabbr2/Gabra5/Gnb3/Grm1/Itpr3/Scn9a	http://www.genome.jp/kegg-bin/show_pathway?rno04742/rno:83633%09red/rno:29707%09red/rno:60449%09red/rno:24414%09red/rno:25679%09red/rno:78956%09red	rno-miR-539-5p/rno-miR-539-5p/rno-miR-667-3p/rno-miR-539-5p/rno-miR-21-3p,rno-miR-380-3p/rno-miR-21-3p
Hypertrophic cardiomyopathy	KEGG PATHWAY	rno05410	6/451	91/8902	0.313803914084408	0.695577934741805	116600/114489/364786/24511/65248/78975	Cacnb2/Dag1/Itga8/Itgb1/Prkaa1/Prkaa2	http://www.genome.jp/kegg-bin/show_pathway?rno05410/rno:116600%09red/rno:114489%09red/rno:364786%09red/rno:24511%09red/rno:65248%09red/rno:78975%09red	rno-miR-21-3p/rno-miR-879-5p/rno-miR-539-5p/rno-miR-21-3p/rno-miR-539-5p/rno-miR-667-3p
Thermogenesis	KEGG PATHWAY	rno04714	14/451	237/8902	0.314890010997979	0.695577934741805	113976/503252/289278/360229/314850/303200/678759/291660/681024/24605/65248/78975/363061/293448	Acsl4/Coa5/Cox20/Cox8c/Frs2/Map2k3/Ndufa10/Ndufa2/Ndufa4/Nras/Prkaa1/Prkaa2/Sdhd/Uqcrc2	http://www.genome.jp/kegg-bin/show_pathway?rno04714/rno:113976%09red/rno:503252%09red/rno:289278%09red/rno:360229%09red/rno:314850%09red/rno:303200%09red/rno:678759%09red/rno:291660%09red/rno:681024%09red/rno:24605%09red/rno:65248%09red/rno:78975%09red/rno:363061%09red/rno:293448%09red	rno-miR-21-3p/rno-miR-21-3p/rno-miR-667-3p/rno-miR-667-3p/rno-miR-21-3p,rno-miR-539-5p/rno-miR-21-3p/rno-miR-21-3p/rno-miR-539-5p/rno-miR-539-5p/rno-miR-879-5p/rno-miR-539-5p/rno-miR-667-3p/rno-miR-21-3p/rno-miR-539-5p
Various types of N-glycan biosynthesis	KEGG PATHWAY	rno00513	3/451	40/8902	0.330612141168662	0.720975425334509	295319/94273/25596	Man1a2/Mgat2/Rpn1	http://www.genome.jp/kegg-bin/show_pathway?rno00513/rno:295319%09red/rno:94273%09red/rno:25596%09red	rno-miR-155-3p/rno-miR-667-3p/rno-miR-21-3p
Toxoplasmosis	KEGG PATHWAY	rno05145	7/451	111/8902	0.33142872574567	0.720975425334509	25402/309361/25643/50664/24511/303200/308267	Casp3/Chuk/Gnai3/Gnao1/Itgb1/Map2k3/Tab2	http://www.genome.jp/kegg-bin/show_pathway?rno05145/rno:25402%09red/rno:309361%09red/rno:25643%09red/rno:50664%09red/rno:24511%09red/rno:303200%09red/rno:308267%09red	rno-miR-879-5p/rno-miR-539-5p/rno-miR-155-3p/rno-miR-539-5p/rno-miR-21-3p/rno-miR-21-3p/rno-miR-380-3p
Cellular senescence	KEGG PATHWAY	rno04218	11/451	185/8902	0.3360402137922	0.720975425334509	24242/365895/498411/24484/25679/303200/85482/361400/24605/170911/29748	Calm1/Hipk1/Hus1/Igfbp3/Itpr3/Map2k3/Nbn/Nfatc3/Nras/Pik3ca/Ppp3r1	http://www.genome.jp/kegg-bin/show_pathway?rno04218/rno:24242%09red/rno:365895%09red/rno:498411%09red/rno:24484%09red/rno:25679%09red/rno:303200%09red/rno:85482%09red/rno:361400%09red/rno:24605%09red/rno:170911%09red/rno:29748%09red	rno-miR-21-3p/rno-miR-155-3p,rno-miR-380-3p/rno-miR-539-5p/rno-miR-539-5p/rno-miR-21-3p,rno-miR-380-3p/rno-miR-21-3p/rno-miR-380-3p/rno-miR-879-5p/rno-miR-879-5p/rno-miR-21-3p/rno-miR-879-5p
VEGF signaling pathway	KEGG PATHWAY	rno04370	4/451	58/8902	0.338479553822599	0.720975425334509	315994/24605/170911/29748	Mapkapk3/Nras/Pik3ca/Ppp3r1	http://www.genome.jp/kegg-bin/show_pathway?rno04370/rno:315994%09red/rno:24605%09red/rno:170911%09red/rno:29748%09red	rno-miR-155-3p/rno-miR-879-5p/rno-miR-21-3p/rno-miR-879-5p
TGF-beta signaling pathway	KEGG PATHWAY	rno04350	6/451	94/8902	0.341001890360916	0.720975425334509	29263/24672/81762/303614/24790/499508	Acvr2a/Ppp2ca/Rock1/Smurf2/Sp1/Zfyve16	http://www.genome.jp/kegg-bin/show_pathway?rno04350/rno:29263%09red/rno:24672%09red/rno:81762%09red/rno:303614%09red/rno:24790%09red/rno:499508%09red	rno-miR-21-3p/rno-miR-879-5p/rno-miR-21-3p/rno-miR-21-3p/rno-miR-539-5p/rno-miR-155-3p
Bile secretion	KEGG PATHWAY	rno04976	6/451	94/8902	0.341001890360916	0.720975425334509	155192/25293/24211/84396/25315/24782	Abcg8/Aqp4/Atp1a1/Atp1b4/Ephx1/Slc9a1	http://www.genome.jp/kegg-bin/show_pathway?rno04976/rno:155192%09red/rno:25293%09red/rno:24211%09red/rno:84396%09red/rno:25315%09red/rno:24782%09red	rno-miR-21-3p/rno-miR-155-3p/rno-miR-155-3p/rno-miR-539-5p/rno-miR-380-3p/rno-miR-21-3p
Basal transcription factors	KEGG PATHWAY	rno03022	3/451	41/8902	0.344709300778584	0.723645056953622	303918/682902/294018	Gtf2e1/Taf12/Taf5	http://www.genome.jp/kegg-bin/show_pathway?rno03022/rno:303918%09red/rno:682902%09red/rno:294018%09red	rno-miR-539-5p/rno-miR-879-5p/rno-miR-380-3p
Influenza A	KEGG PATHWAY	rno05164	10/451	169/8902	0.352927538315709	0.735679939024294	25402/24770/309361/361749/81738/315352/170911/65190/299827/362788	Casp3/Ccl2/Chuk/Il33/Nup98/Nxt2/Pik3ca/Rsad2/Tbk1/Traf3	http://www.genome.jp/kegg-bin/show_pathway?rno05164/rno:25402%09red/rno:24770%09red/rno:309361%09red/rno:361749%09red/rno:81738%09red/rno:315352%09red/rno:170911%09red/rno:65190%09red/rno:299827%09red/rno:362788%09red	rno-miR-879-5p/rno-miR-539-5p/rno-miR-539-5p/rno-miR-380-3p/rno-miR-539-5p/rno-miR-539-5p/rno-miR-21-3p/rno-miR-539-5p/rno-miR-539-5p/rno-miR-667-3p
Aldosterone synthesis and secretion	KEGG PATHWAY	rno04925	6/451	96/8902	0.359271355739286	0.742765522953475	24211/84396/24242/25679/29713/313834	Atp1a1/Atp1b4/Calm1/Itpr3/Kcnj5/Prkd3	http://www.genome.jp/kegg-bin/show_pathway?rno04925/rno:24211%09red/rno:84396%09red/rno:24242%09red/rno:25679%09red/rno:29713%09red/rno:313834%09red	rno-miR-155-3p/rno-miR-539-5p/rno-miR-21-3p/rno-miR-21-3p,rno-miR-380-3p/rno-miR-667-3p/rno-miR-21-3p,rno-miR-539-5p
Chronic myeloid leukemia	KEGG PATHWAY	rno05220	5/451	78/8902	0.361345389544934	0.742765522953475	309361/54245/297893/24605/170911	Chuk/Crk/Hdac1/Nras/Pik3ca	http://www.genome.jp/kegg-bin/show_pathway?rno05220/rno:309361%09red/rno:54245%09red/rno:297893%09red/rno:24605%09red/rno:170911%09red	rno-miR-539-5p/rno-miR-667-3p/rno-miR-539-5p/rno-miR-879-5p/rno-miR-21-3p
Other types of O-glycan biosynthesis	KEGG PATHWAY	rno00514	3/451	43/8902	0.372807400922345	0.748270565191475	311952/300173/26295	Galnt11/Gxylt1/Ogt	http://www.genome.jp/kegg-bin/show_pathway?rno00514/rno:311952%09red/rno:300173%09red/rno:26295%09red	rno-miR-21-3p/rno-miR-21-3p/rno-miR-879-5p
Base excision repair	KEGG PATHWAY	rno03410	3/451	43/8902	0.372807400922345	0.748270565191475	293144/114521/304577	Pold3/Tdg/Ung	http://www.genome.jp/kegg-bin/show_pathway?rno03410/rno:293144%09red/rno:114521%09red/rno:304577%09red	rno-miR-21-3p/rno-miR-879-5p/rno-miR-21-3p
Growth hormone synthesis, secretion and action	KEGG PATHWAY	rno04935	7/451	116/8902	0.373182575132862	0.748270565191475	54245/25643/24484/25679/303200/24605/170911	Crk/Gnai3/Igfbp3/Itpr3/Map2k3/Nras/Pik3ca	http://www.genome.jp/kegg-bin/show_pathway?rno04935/rno:54245%09red/rno:25643%09red/rno:24484%09red/rno:25679%09red/rno:303200%09red/rno:24605%09red/rno:170911%09red	rno-miR-667-3p/rno-miR-155-3p/rno-miR-539-5p/rno-miR-21-3p,rno-miR-380-3p/rno-miR-21-3p/rno-miR-879-5p/rno-miR-21-3p
Choline metabolism in cancer	KEGG PATHWAY	rno05231	6/451	98/8902	0.377600705529275	0.748270565191475	24605/24629/170911/85254/85426/24790	Nras/Pdgfrb/Pik3ca/Slc44a1/Slc5a7/Sp1	http://www.genome.jp/kegg-bin/show_pathway?rno05231/rno:24605%09red/rno:24629%09red/rno:170911%09red/rno:85254%09red/rno:85426%09red/rno:24790%09red	rno-miR-879-5p/rno-miR-21-3p/rno-miR-21-3p/rno-miR-879-5p/rno-miR-539-5p/rno-miR-539-5p
EGFR tyrosine kinase inhibitor resistance	KEGG PATHWAY	rno01521	5/451	80/8902	0.381750784960549	0.748270565191475	117045/25022/24605/24629/170911	Eif4e/Fgfr2/Nras/Pdgfrb/Pik3ca	http://www.genome.jp/kegg-bin/show_pathway?rno01521/rno:117045%09red/rno:25022%09red/rno:24605%09red/rno:24629%09red/rno:170911%09red	rno-miR-380-3p/rno-miR-21-3p/rno-miR-879-5p/rno-miR-21-3p/rno-miR-21-3p
Phototransduction	KEGG PATHWAY	rno04744	2/451	26/8902	0.382293472772911	0.748270565191475	24242/307401	Calm1/Pde6a	http://www.genome.jp/kegg-bin/show_pathway?rno04744/rno:24242%09red/rno:307401%09red	rno-miR-21-3p/rno-miR-539-5p
Notch signaling pathway	KEGG PATHWAY	rno04330	4/451	62/8902	0.385197900875811	0.748270565191475	365872/498089/297893/25565	Aph1a/Dtx3l/Hdac1/Tle4	http://www.genome.jp/kegg-bin/show_pathway?rno04330/rno:365872%09red/rno:498089%09red/rno:297893%09red/rno:25565%09red	rno-miR-539-5p/rno-miR-539-5p/rno-miR-539-5p/rno-miR-21-3p
Vasopressin-regulated water reabsorption	KEGG PATHWAY	rno04962	3/451	44/8902	0.386774988088837	0.748270565191475	25293/29167/140734	Aqp4/Dctn1/Dynll2	http://www.genome.jp/kegg-bin/show_pathway?rno04962/rno:25293%09red/rno:29167%09red/rno:140734%09red	rno-miR-155-3p/rno-miR-21-3p/rno-miR-667-3p
Fat digestion and absorption	KEGG PATHWAY	rno04975	3/451	44/8902	0.386774988088837	0.748270565191475	155192/29184/252900	Abcg8/Cd36/Dgat2	http://www.genome.jp/kegg-bin/show_pathway?rno04975/rno:155192%09red/rno:29184%09red/rno:252900%09red	rno-miR-21-3p/rno-miR-879-5p/rno-miR-879-5p
Salivary secretion	KEGG PATHWAY	rno04970	5/451	81/8902	0.391947964381818	0.753354528941677	24211/84396/24242/25679/24782	Atp1a1/Atp1b4/Calm1/Itpr3/Slc9a1	http://www.genome.jp/kegg-bin/show_pathway?rno04970/rno:24211%09red/rno:84396%09red/rno:24242%09red/rno:25679%09red/rno:24782%09red	rno-miR-155-3p/rno-miR-539-5p/rno-miR-21-3p/rno-miR-21-3p,rno-miR-380-3p/rno-miR-21-3p
Collecting duct acid secretion	KEGG PATHWAY	rno04966	2/451	27/8902	0.400516022585297	0.759834967314493	685232/298103	Atp6v1a/Atp6v1g1	http://www.genome.jp/kegg-bin/show_pathway?rno04966/rno:685232%09red/rno:298103%09red	rno-miR-21-3p,rno-miR-539-5p/rno-miR-21-3p
RNA degradation	KEGG PATHWAY	rno03018	5/451	82/8902	0.402132502739815	0.759834967314493	29619/310461/24334/291671/298086	Btg2/Dhx36/Eno2/Hspa9/Zcchc7	http://www.genome.jp/kegg-bin/show_pathway?rno03018/rno:29619%09red/rno:310461%09red/rno:24334%09red/rno:291671%09red/rno:298086%09red	rno-miR-380-3p,rno-miR-539-5p/rno-miR-21-3p/rno-miR-539-5p/rno-miR-879-5p/rno-miR-155-3p
Vitamin B6 metabolism	KEGG PATHWAY	rno00750	1/451	10/8902	0.405587583904358	0.759834967314493	293820	Psat1	http://www.genome.jp/kegg-bin/show_pathway?rno00750/rno:293820%09red	rno-miR-21-3p
Sulfur metabolism	KEGG PATHWAY	rno00920	1/451	10/8902	0.405587583904358	0.759834967314493	312952	Impad1	http://www.genome.jp/kegg-bin/show_pathway?rno00920/rno:312952%09red	rno-miR-21-3p,rno-miR-539-5p
Carbohydrate digestion and absorption	KEGG PATHWAY	rno04973	3/451	46/8902	0.414471063216856	0.763944185164652	24211/84396/170911	Atp1a1/Atp1b4/Pik3ca	http://www.genome.jp/kegg-bin/show_pathway?rno04973/rno:24211%09red/rno:84396%09red/rno:170911%09red	rno-miR-155-3p/rno-miR-539-5p/rno-miR-21-3p
Butanoate metabolism	KEGG PATHWAY	rno00650	2/451	28/8902	0.418482074708449	0.763944185164652	24380/29637	Gad2/Hmgcs1	http://www.genome.jp/kegg-bin/show_pathway?rno00650/rno:24380%09red/rno:29637%09red	rno-miR-667-3p/rno-miR-155-3p
Oxidative phosphorylation	KEGG PATHWAY	rno00190	8/451	141/8902	0.423290353753237	0.763944185164652	685232/298103/360229/678759/291660/681024/363061/293448	Atp6v1a/Atp6v1g1/Cox8c/Ndufa10/Ndufa2/Ndufa4/Sdhd/Uqcrc2	http://www.genome.jp/kegg-bin/show_pathway?rno00190/rno:685232%09red/rno:298103%09red/rno:360229%09red/rno:678759%09red/rno:291660%09red/rno:681024%09red/rno:363061%09red/rno:293448%09red	rno-miR-21-3p,rno-miR-539-5p/rno-miR-21-3p/rno-miR-667-3p/rno-miR-21-3p/rno-miR-539-5p/rno-miR-539-5p/rno-miR-21-3p/rno-miR-539-5p
Protein digestion and absorption	KEGG PATHWAY	rno04974	6/451	103/8902	0.423418134840412	0.763944185164652	24211/84396/366474/84032/290905/362584	Atp1a1/Atp1b4/Col16a1/Col3a1/Col4a1/Col9a2	http://www.genome.jp/kegg-bin/show_pathway?rno04974/rno:24211%09red/rno:84396%09red/rno:366474%09red/rno:84032%09red/rno:290905%09red/rno:362584%09red	rno-miR-155-3p/rno-miR-539-5p/rno-miR-21-3p/rno-miR-21-3p/rno-miR-667-3p/rno-miR-667-3p
Human papillomavirus infection	KEGG PATHWAY	rno05165	19/451	353/8902	0.426249132977529	0.763944185164652	685232/298103/25402/309361/290905/362584/297893/364786/24511/24605/24629/170911/24672/60660/299827/362788/24882/114850/303586	Atp6v1a/Atp6v1g1/Casp3/Chuk/Col4a1/Col9a2/Hdac1/Itga8/Itgb1/Nras/Pdgfrb/Pik3ca/Ppp2ca/Ppp2r2b/Tbk1/Traf3/Wnt3/Wnt7a/Wnt9b	http://www.genome.jp/kegg-bin/show_pathway?rno05165/rno:685232%09red/rno:298103%09red/rno:25402%09red/rno:309361%09red/rno:290905%09red/rno:362584%09red/rno:297893%09red/rno:364786%09red/rno:24511%09red/rno:24605%09red/rno:24629%09red/rno:170911%09red/rno:24672%09red/rno:60660%09red/rno:299827%09red/rno:362788%09red/rno:24882%09red/rno:114850%09red/rno:303586%09red	rno-miR-21-3p,rno-miR-539-5p/rno-miR-21-3p/rno-miR-879-5p/rno-miR-539-5p/rno-miR-667-3p/rno-miR-667-3p/rno-miR-539-5p/rno-miR-539-5p/rno-miR-21-3p/rno-miR-879-5p/rno-miR-21-3p/rno-miR-21-3p/rno-miR-879-5p/rno-miR-667-3p/rno-miR-539-5p/rno-miR-667-3p/rno-miR-155-3p/rno-miR-21-3p/rno-miR-879-5p
Fc epsilon RI signaling pathway	KEGG PATHWAY	rno04664	4/451	66/8902	0.431496623138637	0.763944185164652	81515/303200/24605/170911	Lyn/Map2k3/Nras/Pik3ca	http://www.genome.jp/kegg-bin/show_pathway?rno04664/rno:81515%09red/rno:303200%09red/rno:24605%09red/rno:170911%09red	rno-miR-879-5p/rno-miR-21-3p/rno-miR-879-5p/rno-miR-21-3p
Glucagon signaling pathway	KEGG PATHWAY	rno04922	6/451	104/8902	0.432541821138451	0.763944185164652	24242/25679/289950/29748/65248/78975	Calm1/Itpr3/Pdhb/Ppp3r1/Prkaa1/Prkaa2	http://www.genome.jp/kegg-bin/show_pathway?rno04922/rno:24242%09red/rno:25679%09red/rno:289950%09red/rno:29748%09red/rno:65248%09red/rno:78975%09red	rno-miR-21-3p/rno-miR-21-3p,rno-miR-380-3p/rno-miR-21-3p/rno-miR-879-5p/rno-miR-539-5p/rno-miR-667-3p
Insulin secretion	KEGG PATHWAY	rno04911	5/451	85/8902	0.432546395542464	0.763944185164652	24211/84396/25051/25679/25012	Atp1a1/Atp1b4/Glp1r/Itpr3/Snap25	http://www.genome.jp/kegg-bin/show_pathway?rno04911/rno:24211%09red/rno:84396%09red/rno:25051%09red/rno:25679%09red/rno:25012%09red	rno-miR-155-3p/rno-miR-539-5p/rno-miR-21-3p/rno-miR-21-3p,rno-miR-380-3p/rno-miR-539-5p
Fatty acid elongation	KEGG PATHWAY	rno00062	2/451	29/8902	0.436170835448737	0.763944185164652	309449/29411	Elovl3/Ppt1	http://www.genome.jp/kegg-bin/show_pathway?rno00062/rno:309449%09red/rno:29411%09red	rno-miR-21-3p/rno-miR-879-5p
Glycosphingolipid biosynthesis - lacto and neolacto series	KEGG PATHWAY	rno00601	2/451	29/8902	0.436170835448737	0.763944185164652	116740/363040	B3gnt5/St3gal4	http://www.genome.jp/kegg-bin/show_pathway?rno00601/rno:116740%09red/rno:363040%09red	rno-miR-539-5p/rno-miR-155-3p
Antifolate resistance	KEGG PATHWAY	rno01523	2/451	29/8902	0.436170835448737	0.763944185164652	287454/309361	Alox12/Chuk	http://www.genome.jp/kegg-bin/show_pathway?rno01523/rno:287454%09red/rno:309361%09red	rno-miR-21-3p/rno-miR-539-5p
Parathyroid hormone synthesis, secretion and action	KEGG PATHWAY	rno04928	6/451	105/8902	0.441641519843324	0.765786993086884	25643/25679/309957/81707/65205/24790	Gnai3/Itpr3/Mef2a/Mmp14/Mmp16/Sp1	http://www.genome.jp/kegg-bin/show_pathway?rno04928/rno:25643%09red/rno:25679%09red/rno:309957%09red/rno:81707%09red/rno:65205%09red/rno:24790%09red	rno-miR-155-3p/rno-miR-21-3p,rno-miR-380-3p/rno-miR-380-3p/rno-miR-380-3p/rno-miR-21-3p/rno-miR-539-5p
Complement and coagulation cascades	KEGG PATHWAY	rno04610	5/451	86/8902	0.442617487262673	0.765786993086884	117517/60327/25584/50692/60325	C7/F13a1/F3/Plaur/Serpinb2	http://www.genome.jp/kegg-bin/show_pathway?rno04610/rno:117517%09red/rno:60327%09red/rno:25584%09red/rno:50692%09red/rno:60325%09red	rno-miR-21-3p/rno-miR-667-3p/rno-miR-380-3p/rno-miR-21-3p/rno-miR-539-5p,rno-miR-879-5p
Viral carcinogenesis	KEGG PATHWAY	rno05203	12/451	221/8902	0.444984333820757	0.765786993086884	25402/303918/297893/117282/25205/81515/24605/170911/294790/362788/56011/25577	Casp3/Gtf2e1/Hdac1/Hnrnpk/Il6st/Lyn/Nras/Pik3ca/Skp2/Traf3/Ywhab/Ywhaq	http://www.genome.jp/kegg-bin/show_pathway?rno05203/rno:25402%09red/rno:303918%09red/rno:297893%09red/rno:117282%09red/rno:25205%09red/rno:81515%09red/rno:24605%09red/rno:170911%09red/rno:294790%09red/rno:362788%09red/rno:56011%09red/rno:25577%09red	rno-miR-879-5p/rno-miR-539-5p/rno-miR-539-5p/rno-miR-155-3p,rno-miR-21-3p,rno-miR-539-5p/rno-miR-21-3p,rno-miR-380-3p/rno-miR-879-5p/rno-miR-879-5p/rno-miR-21-3p/rno-miR-21-3p/rno-miR-667-3p/rno-miR-155-3p/rno-miR-155-3p,rno-miR-539-5p,rno-miR-667-3p
Pentose phosphate pathway	KEGG PATHWAY	rno00030	2/451	30/8902	0.453564266136576	0.768431179763066	362383/689374	Rpia/Tktl1	http://www.genome.jp/kegg-bin/show_pathway?rno00030/rno:362383%09red/rno:689374%09red	rno-miR-21-3p/rno-miR-21-3p,rno-miR-380-3p
Circadian rhythm	KEGG PATHWAY	rno04710	2/451	30/8902	0.453564266136576	0.768431179763066	65248/78975	Prkaa1/Prkaa2	http://www.genome.jp/kegg-bin/show_pathway?rno04710/rno:65248%09red/rno:78975%09red	rno-miR-539-5p/rno-miR-667-3p
Acute myeloid leukemia	KEGG PATHWAY	rno05221	4/451	68/8902	0.454308974522083	0.768431179763066	309361/24605/170911/362489	Chuk/Nras/Pik3ca/Runx1t1	http://www.genome.jp/kegg-bin/show_pathway?rno05221/rno:309361%09red/rno:24605%09red/rno:170911%09red/rno:362489%09red	rno-miR-539-5p/rno-miR-879-5p/rno-miR-21-3p/rno-miR-539-5p
N-Glycan biosynthesis	KEGG PATHWAY	rno00510	3/451	50/8902	0.468538683755399	0.778276369212151	295319/94273/25596	Man1a2/Mgat2/Rpn1	http://www.genome.jp/kegg-bin/show_pathway?rno00510/rno:295319%09red/rno:94273%09red/rno:25596%09red	rno-miR-155-3p/rno-miR-667-3p/rno-miR-21-3p
Citrate cycle (TCA cycle)	KEGG PATHWAY	rno00020	2/451	31/8902	0.470646858408699	0.778276369212151	289950/363061	Pdhb/Sdhd	http://www.genome.jp/kegg-bin/show_pathway?rno00020/rno:289950%09red/rno:363061%09red	rno-miR-21-3p/rno-miR-21-3p
beta-Alanine metabolism	KEGG PATHWAY	rno00410	2/451	31/8902	0.470646858408699	0.778276369212151	81708/24380	Aldh6a1/Gad2	http://www.genome.jp/kegg-bin/show_pathway?rno00410/rno:81708%09red/rno:24380%09red	rno-miR-539-5p/rno-miR-667-3p
Mucin type O-glycan biosynthesis	KEGG PATHWAY	rno00512	2/451	31/8902	0.470646858408699	0.778276369212151	311952/29758	Galnt11/St6galnac3	http://www.genome.jp/kegg-bin/show_pathway?rno00512/rno:311952%09red/rno:29758%09red	rno-miR-21-3p/rno-miR-879-5p
Relaxin signaling pathway	KEGG PATHWAY	rno04926	7/451	128/8902	0.473574171250612	0.778766414945451	84032/290905/25643/50664/60449/24605/170911	Col3a1/Col4a1/Gnai3/Gnao1/Gnb3/Nras/Pik3ca	http://www.genome.jp/kegg-bin/show_pathway?rno04926/rno:84032%09red/rno:290905%09red/rno:25643%09red/rno:50664%09red/rno:60449%09red/rno:24605%09red/rno:170911%09red	rno-miR-21-3p/rno-miR-667-3p/rno-miR-155-3p/rno-miR-539-5p/rno-miR-667-3p/rno-miR-879-5p/rno-miR-21-3p
Adrenergic signaling in cardiomyocytes	KEGG PATHWAY	rno04261	8/451	148/8902	0.477535087969652	0.780941359331585	24211/84396/116600/24242/25643/24672/60660/24782	Atp1a1/Atp1b4/Cacnb2/Calm1/Gnai3/Ppp2ca/Ppp2r2b/Slc9a1	http://www.genome.jp/kegg-bin/show_pathway?rno04261/rno:24211%09red/rno:84396%09red/rno:116600%09red/rno:24242%09red/rno:25643%09red/rno:24672%09red/rno:60660%09red/rno:24782%09red	rno-miR-155-3p/rno-miR-539-5p/rno-miR-21-3p/rno-miR-21-3p/rno-miR-155-3p/rno-miR-879-5p/rno-miR-667-3p/rno-miR-21-3p
Sphingolipid metabolism	KEGG PATHWAY	rno00600	3/451	51/8902	0.481713273294981	0.783445763161069	84431/114104/300129	Asah1/Asah2/Cerk	http://www.genome.jp/kegg-bin/show_pathway?rno00600/rno:84431%09red/rno:114104%09red/rno:300129%09red	rno-miR-21-3p/rno-miR-539-5p/rno-miR-667-3p
Taurine and hypotaurine metabolism	KEGG PATHWAY	rno00430	1/451	13/8902	0.491532287114553	0.795046759485834	24380	Gad2	http://www.genome.jp/kegg-bin/show_pathway?rno00430/rno:24380%09red	rno-miR-667-3p
Hedgehog signaling pathway	KEGG PATHWAY	rno04340	3/451	52/8902	0.494731541427849	0.79587247968828	301555/29216/303614	Cul3/Lrp2/Smurf2	http://www.genome.jp/kegg-bin/show_pathway?rno04340/rno:301555%09red/rno:29216%09red/rno:303614%09red	rno-miR-21-3p,rno-miR-539-5p/rno-miR-879-5p/rno-miR-21-3p
Renin secretion	KEGG PATHWAY	rno04924	4/451	72/8902	0.498954639135816	0.798327422617305	24242/25643/25679/29748	Calm1/Gnai3/Itpr3/Ppp3r1	http://www.genome.jp/kegg-bin/show_pathway?rno04924/rno:24242%09red/rno:25643%09red/rno:25679%09red/rno:29748%09red	rno-miR-21-3p/rno-miR-155-3p/rno-miR-21-3p,rno-miR-380-3p/rno-miR-879-5p
p53 signaling pathway	KEGG PATHWAY	rno04115	4/451	73/8902	0.509873773216337	0.807072924449389	25402/24484/315427/64394	Casp3/Igfbp3/Sesn3/Zmat3	http://www.genome.jp/kegg-bin/show_pathway?rno04115/rno:25402%09red/rno:24484%09red/rno:315427%09red/rno:64394%09red	rno-miR-879-5p/rno-miR-539-5p/rno-miR-539-5p/rno-miR-21-3p,rno-miR-539-5p
Melanoma	KEGG PATHWAY	rno05218	4/451	73/8902	0.509873773216337	0.807072924449389	25094/24605/24629/170911	Mitf/Nras/Pdgfrb/Pik3ca	http://www.genome.jp/kegg-bin/show_pathway?rno05218/rno:25094%09red/rno:24605%09red/rno:24629%09red/rno:170911%09red	rno-miR-539-5p/rno-miR-879-5p/rno-miR-21-3p/rno-miR-21-3p
Glycosaminoglycan biosynthesis - keratan sulfate	KEGG PATHWAY	rno00533	1/451	14/8902	0.517330345221352	0.814520118008086	316583	B3gnt7	http://www.genome.jp/kegg-bin/show_pathway?rno00533/rno:316583%09red	rno-miR-539-5p
Glioma	KEGG PATHWAY	rno05214	4/451	74/8902	0.520684357291534	0.815463332054465	24242/24605/24629/170911	Calm1/Nras/Pdgfrb/Pik3ca	http://www.genome.jp/kegg-bin/show_pathway?rno05214/rno:24242%09red/rno:24605%09red/rno:24629%09red/rno:170911%09red	rno-miR-21-3p/rno-miR-879-5p/rno-miR-21-3p/rno-miR-21-3p
Diabetic cardiomyopathy	KEGG PATHWAY	rno05415	11/451	214/8902	0.524950963779008	0.817818343571508	29184/84032/360229/678759/291660/681024/289950/170911/363061/24790/293448	Cd36/Col3a1/Cox8c/Ndufa10/Ndufa2/Ndufa4/Pdhb/Pik3ca/Sdhd/Sp1/Uqcrc2	http://www.genome.jp/kegg-bin/show_pathway?rno05415/rno:29184%09red/rno:84032%09red/rno:360229%09red/rno:678759%09red/rno:291660%09red/rno:681024%09red/rno:289950%09red/rno:170911%09red/rno:363061%09red/rno:24790%09red/rno:293448%09red	rno-miR-879-5p/rno-miR-21-3p/rno-miR-667-3p/rno-miR-21-3p/rno-miR-539-5p/rno-miR-539-5p/rno-miR-21-3p/rno-miR-21-3p/rno-miR-21-3p/rno-miR-539-5p/rno-miR-539-5p
Inflammatory mediator regulation of TRP channels	KEGG PATHWAY	rno04750	6/451	115/8902	0.530424559478875	0.822019212595535	287454/63866/24242/25679/303200/170911	Alox12/Asic5/Calm1/Itpr3/Map2k3/Pik3ca	http://www.genome.jp/kegg-bin/show_pathway?rno04750/rno:287454%09red/rno:63866%09red/rno:24242%09red/rno:25679%09red/rno:303200%09red/rno:170911%09red	rno-miR-21-3p/rno-miR-380-3p/rno-miR-21-3p/rno-miR-21-3p,rno-miR-380-3p/rno-miR-21-3p/rno-miR-21-3p
DNA replication	KEGG PATHWAY	rno03030	2/451	35/8902	0.535635928986686	0.825772057187808	293144/89809	Pold3/Rfc1	http://www.genome.jp/kegg-bin/show_pathway?rno03030/rno:293144%09red/rno:89809%09red	rno-miR-21-3p/rno-miR-879-5p
Amoebiasis	KEGG PATHWAY	rno05146	5/451	96/8902	0.540126311109908	0.82607626313816	25402/84032/290905/170911/29448	Casp3/Col3a1/Col4a1/Pik3ca/Rab7a	http://www.genome.jp/kegg-bin/show_pathway?rno05146/rno:25402%09red/rno:84032%09red/rno:290905%09red/rno:170911%09red/rno:29448%09red	rno-miR-879-5p/rno-miR-21-3p/rno-miR-667-3p/rno-miR-21-3p/rno-miR-21-3p
Glycosphingolipid biosynthesis - ganglio series	KEGG PATHWAY	rno00604	1/451	15/8902	0.541822246020763	0.82607626313816	29758	St6galnac3	http://www.genome.jp/kegg-bin/show_pathway?rno00604/rno:29758%09red	rno-miR-879-5p
NOD-like receptor signaling pathway	KEGG PATHWAY	rno04621	9/451	177/8902	0.54461952777086	0.82607626313816	365601/24770/309361/25679/58923/306886/308267/299827/362788	Atg5/Ccl2/Chuk/Itpr3/Mefv/Ripk1/Tab2/Tbk1/Traf3	http://www.genome.jp/kegg-bin/show_pathway?rno04621/rno:365601%09red/rno:24770%09red/rno:309361%09red/rno:25679%09red/rno:58923%09red/rno:306886%09red/rno:308267%09red/rno:299827%09red/rno:362788%09red	rno-miR-879-5p/rno-miR-539-5p/rno-miR-539-5p/rno-miR-21-3p,rno-miR-380-3p/rno-miR-667-3p/rno-miR-21-3p/rno-miR-380-3p/rno-miR-539-5p/rno-miR-667-3p
Calcium signaling pathway	KEGG PATHWAY	rno04020	12/451	238/8902	0.549729196516268	0.82607626313816	24242/24316/25022/24414/308451/25679/25054/24629/29748/25007/309139/59299	Calm1/Drd1/Fgfr2/Grm1/Itpkc/Itpr3/Ntrk2/Pdgfrb/Ppp3r1/Tacr2/Tpcn2/Trdn	http://www.genome.jp/kegg-bin/show_pathway?rno04020/rno:24242%09red/rno:24316%09red/rno:25022%09red/rno:24414%09red/rno:308451%09red/rno:25679%09red/rno:25054%09red/rno:24629%09red/rno:29748%09red/rno:25007%09red/rno:309139%09red/rno:59299%09red	rno-miR-21-3p/rno-miR-21-3p,rno-miR-539-5p/rno-miR-21-3p/rno-miR-539-5p/rno-miR-667-3p/rno-miR-21-3p,rno-miR-380-3p/rno-miR-21-3p,rno-miR-539-5p/rno-miR-21-3p/rno-miR-879-5p/rno-miR-667-3p/rno-miR-21-3p/rno-miR-539-5p
Arrhythmogenic right ventricular cardiomyopathy	KEGG PATHWAY	rno05412	4/451	77/8902	0.552414763289276	0.82607626313816	116600/114489/364786/24511	Cacnb2/Dag1/Itga8/Itgb1	http://www.genome.jp/kegg-bin/show_pathway?rno05412/rno:116600%09red/rno:114489%09red/rno:364786%09red/rno:24511%09red	rno-miR-21-3p/rno-miR-879-5p/rno-miR-539-5p/rno-miR-21-3p
Cushing syndrome	KEGG PATHWAY	rno04934	8/451	158/8902	0.552578040882958	0.82607626313816	25643/25679/295347/304794/24790/24882/114850/303586	Gnai3/Itpr3/Rap1a/Rbbp5/Sp1/Wnt3/Wnt7a/Wnt9b	http://www.genome.jp/kegg-bin/show_pathway?rno04934/rno:25643%09red/rno:25679%09red/rno:295347%09red/rno:304794%09red/rno:24790%09red/rno:24882%09red/rno:114850%09red/rno:303586%09red	rno-miR-155-3p/rno-miR-21-3p,rno-miR-380-3p/rno-miR-539-5p/rno-miR-539-5p/rno-miR-539-5p/rno-miR-155-3p/rno-miR-21-3p/rno-miR-879-5p
Vascular smooth muscle contraction	KEGG PATHWAY	rno04270	7/451	139/8902	0.561758894827061	0.832085293847855	24242/25679/308899/114593/304813/81762/25537	Calm1/Itpr3/Mrvi1/Nppc/Ppp1r12b/Rock1/Rock2	http://www.genome.jp/kegg-bin/show_pathway?rno04270/rno:24242%09red/rno:25679%09red/rno:308899%09red/rno:114593%09red/rno:304813%09red/rno:81762%09red/rno:25537%09red	rno-miR-21-3p/rno-miR-21-3p,rno-miR-380-3p/rno-miR-21-3p/rno-miR-21-3p/rno-miR-667-3p/rno-miR-21-3p/rno-miR-380-3p
Nicotinate and nicotinamide metabolism	KEGG PATHWAY	rno00760	2/451	37/8902	0.566015421642095	0.832085293847855	365699/367323	Nadk2/Nudt12	http://www.genome.jp/kegg-bin/show_pathway?rno00760/rno:365699%09red/rno:367323%09red	rno-miR-380-3p/rno-miR-380-3p
Biosynthesis of nucleotide sugars	KEGG PATHWAY	rno01250	2/451	37/8902	0.566015421642095	0.832085293847855	498486/246232	Gnpnat1/Uxs1	http://www.genome.jp/kegg-bin/show_pathway?rno01250/rno:498486%09red/rno:246232%09red	rno-miR-539-5p/rno-miR-21-3p,rno-miR-667-3p
Natural killer cell mediated cytotoxicity	KEGG PATHWAY	rno04650	5/451	99/8902	0.567841991071847	0.832085293847855	25402/24605/29431/170911/29748	Casp3/Nras/Pak1/Pik3ca/Ppp3r1	http://www.genome.jp/kegg-bin/show_pathway?rno04650/rno:25402%09red/rno:24605%09red/rno:29431%09red/rno:170911%09red/rno:29748%09red	rno-miR-879-5p/rno-miR-879-5p/rno-miR-879-5p/rno-miR-21-3p/rno-miR-879-5p
Oocyte meiosis	KEGG PATHWAY	rno04114	6/451	120/8902	0.572605434306494	0.834932061845922	24242/25679/24672/29748/56011/25577	Calm1/Itpr3/Ppp2ca/Ppp3r1/Ywhab/Ywhaq	http://www.genome.jp/kegg-bin/show_pathway?rno04114/rno:24242%09red/rno:25679%09red/rno:24672%09red/rno:29748%09red/rno:56011%09red/rno:25577%09red	rno-miR-21-3p/rno-miR-21-3p,rno-miR-380-3p/rno-miR-879-5p/rno-miR-879-5p/rno-miR-155-3p/rno-miR-155-3p,rno-miR-539-5p,rno-miR-667-3p
Osteoclast differentiation	KEGG PATHWAY	rno04380	6/451	121/8902	0.580817780345963	0.838726257968496	309361/25094/170911/29748/308267/25341	Chuk/Mitf/Pik3ca/Ppp3r1/Tab2/Tnfrsf11b	http://www.genome.jp/kegg-bin/show_pathway?rno04380/rno:309361%09red/rno:25094%09red/rno:170911%09red/rno:29748%09red/rno:308267%09red/rno:25341%09red	rno-miR-539-5p/rno-miR-539-5p/rno-miR-21-3p/rno-miR-879-5p/rno-miR-380-3p/rno-miR-539-5p
Endometrial cancer	KEGG PATHWAY	rno05213	3/451	59/8902	0.58087460433629	0.838726257968496	314436/24605/170911	Elk1/Nras/Pik3ca	http://www.genome.jp/kegg-bin/show_pathway?rno05213/rno:314436%09red/rno:24605%09red/rno:170911%09red	rno-miR-539-5p/rno-miR-879-5p/rno-miR-21-3p
Nitrogen metabolism	KEGG PATHWAY	rno00910	1/451	17/8902	0.587148213831468	0.84366927812677	24399	Glud1	http://www.genome.jp/kegg-bin/show_pathway?rno00910/rno:24399%09red	rno-miR-155-3p
Epstein-Barr virus infection	KEGG PATHWAY	rno05169	11/451	226/8902	0.598986788607283	0.853075436525463	25402/309361/297893/81515/303200/170911/306886/294790/308267/299827/362788	Casp3/Chuk/Hdac1/Lyn/Map2k3/Pik3ca/Ripk1/Skp2/Tab2/Tbk1/Traf3	http://www.genome.jp/kegg-bin/show_pathway?rno05169/rno:25402%09red/rno:309361%09red/rno:297893%09red/rno:81515%09red/rno:303200%09red/rno:170911%09red/rno:306886%09red/rno:294790%09red/rno:308267%09red/rno:299827%09red/rno:362788%09red	rno-miR-879-5p/rno-miR-539-5p/rno-miR-539-5p/rno-miR-879-5p/rno-miR-21-3p/rno-miR-21-3p/rno-miR-21-3p/rno-miR-21-3p/rno-miR-380-3p/rno-miR-539-5p/rno-miR-667-3p
Fatty acid metabolism	KEGG PATHWAY	rno01212	3/451	61/8902	0.603722889307898	0.853075436525463	113976/309449/29411	Acsl4/Elovl3/Ppt1	http://www.genome.jp/kegg-bin/show_pathway?rno01212/rno:113976%09red/rno:309449%09red/rno:29411%09red	rno-miR-21-3p/rno-miR-21-3p/rno-miR-879-5p
Spinocerebellar ataxia	KEGG PATHWAY	rno05017	7/451	145/8902	0.606969271499317	0.853075436525463	24410/24414/25679/29190/170911/24790/303206	Grin2b/Grm1/Itpr3/Pdyn/Pik3ca/Sp1/Ulk2	http://www.genome.jp/kegg-bin/show_pathway?rno05017/rno:24410%09red/rno:24414%09red/rno:25679%09red/rno:29190%09red/rno:170911%09red/rno:24790%09red/rno:303206%09red	rno-miR-539-5p/rno-miR-539-5p/rno-miR-21-3p,rno-miR-380-3p/rno-miR-155-3p/rno-miR-21-3p/rno-miR-539-5p/rno-miR-155-3p,rno-miR-380-3p
Fatty acid biosynthesis	KEGG PATHWAY	rno00061	1/451	18/8902	0.60810444968538	0.853075436525463	113976	Acsl4	http://www.genome.jp/kegg-bin/show_pathway?rno00061/rno:113976%09red	rno-miR-21-3p
Primary bile acid biosynthesis	KEGG PATHWAY	rno00120	1/451	18/8902	0.60810444968538	0.853075436525463	192242	Akr1d1	http://www.genome.jp/kegg-bin/show_pathway?rno00120/rno:192242%09red	rno-miR-21-3p
Th17 cell differentiation	KEGG PATHWAY	rno04659	5/451	104/8902	0.612046639984804	0.854417659632435	309361/25205/291100/361400/29748	Chuk/Il6st/Irf4/Nfatc3/Ppp3r1	http://www.genome.jp/kegg-bin/show_pathway?rno04659/rno:309361%09red/rno:25205%09red/rno:291100%09red/rno:361400%09red/rno:29748%09red	rno-miR-539-5p/rno-miR-21-3p,rno-miR-380-3p/rno-miR-21-3p,rno-miR-539-5p/rno-miR-879-5p/rno-miR-879-5p
Basal cell carcinoma	KEGG PATHWAY	rno05217	3/451	62/8902	0.614834329397664	0.854417659632435	24882/114850/303586	Wnt3/Wnt7a/Wnt9b	http://www.genome.jp/kegg-bin/show_pathway?rno05217/rno:24882%09red/rno:114850%09red/rno:303586%09red	rno-miR-155-3p/rno-miR-21-3p/rno-miR-879-5p
Homologous recombination	KEGG PATHWAY	rno03440	2/451	41/8902	0.622396215045549	0.85662562633298	85482/293144	Nbn/Pold3	http://www.genome.jp/kegg-bin/show_pathway?rno03440/rno:85482%09red/rno:293144%09red	rno-miR-380-3p/rno-miR-21-3p
MicroRNAs in cancer	KEGG PATHWAY	rno05206	14/451	292/8902	0.624308468984056	0.85662562633298	25402/54245/297893/117282/65205/24605/24629/170911/315655/81762/246334/25573/24882/314930	Casp3/Crk/Hdac1/Hnrnpk/Mmp16/Nras/Pdgfrb/Pik3ca/Rdx/Rock1/Tp63/Ube2i/Wnt3/Zfpm2	http://www.genome.jp/kegg-bin/show_pathway?rno05206/rno:25402%09red/rno:54245%09red/rno:297893%09red/rno:117282%09red/rno:65205%09red/rno:24605%09red/rno:24629%09red/rno:170911%09red/rno:315655%09red/rno:81762%09red/rno:246334%09red/rno:25573%09red/rno:24882%09red/rno:314930%09red	rno-miR-879-5p/rno-miR-667-3p/rno-miR-539-5p/rno-miR-155-3p,rno-miR-21-3p,rno-miR-539-5p/rno-miR-21-3p/rno-miR-879-5p/rno-miR-21-3p/rno-miR-21-3p/rno-miR-21-3p/rno-miR-21-3p/rno-miR-21-3p/rno-miR-21-3p,rno-miR-879-5p/rno-miR-155-3p/rno-miR-21-3p,rno-miR-539-5p
Glycerolipid metabolism	KEGG PATHWAY	rno00561	3/451	63/8902	0.625734266660987	0.85662562633298	294324/252900/498741	Agpat3/Dgat2/Mboat1	http://www.genome.jp/kegg-bin/show_pathway?rno00561/rno:294324%09red/rno:252900%09red/rno:498741%09red	rno-miR-667-3p/rno-miR-879-5p/rno-miR-667-3p
Arginine biosynthesis	KEGG PATHWAY	rno00220	1/451	19/8902	0.627999192277894	0.85662562633298	24399	Glud1	http://www.genome.jp/kegg-bin/show_pathway?rno00220/rno:24399%09red	rno-miR-155-3p
Chemical carcinogenesis - reactive oxygen species	KEGG PATHWAY	rno05208	11/451	234/8902	0.645241029270818	0.868438619816158	309361/360229/25315/678759/291660/681024/24605/170911/313834/363061/293448	Chuk/Cox8c/Ephx1/Ndufa10/Ndufa2/Ndufa4/Nras/Pik3ca/Prkd3/Sdhd/Uqcrc2	http://www.genome.jp/kegg-bin/show_pathway?rno05208/rno:309361%09red/rno:360229%09red/rno:25315%09red/rno:678759%09red/rno:291660%09red/rno:681024%09red/rno:24605%09red/rno:170911%09red/rno:313834%09red/rno:363061%09red/rno:293448%09red	rno-miR-539-5p/rno-miR-667-3p/rno-miR-380-3p/rno-miR-21-3p/rno-miR-539-5p/rno-miR-539-5p/rno-miR-879-5p/rno-miR-21-3p/rno-miR-21-3p,rno-miR-539-5p/rno-miR-21-3p/rno-miR-539-5p
Glycosaminoglycan degradation	KEGG PATHWAY	rno00531	1/451	20/8902	0.6468860958333	0.868438619816158	360904	Idua	http://www.genome.jp/kegg-bin/show_pathway?rno00531/rno:360904%09red	rno-miR-667-3p
Glycosaminoglycan biosynthesis - chondroitin sulfate / dermatan sulfate	KEGG PATHWAY	rno00532	1/451	20/8902	0.6468860958333	0.868438619816158	691394	Chst14	http://www.genome.jp/kegg-bin/show_pathway?rno00532/rno:691394%09red	rno-miR-667-3p
Intestinal immune network for IgA production	KEGG PATHWAY	rno04672	2/451	43/8902	0.648395050605983	0.868438619816158	114492/25046	Ccl28/Pigr	http://www.genome.jp/kegg-bin/show_pathway?rno04672/rno:114492%09red/rno:25046%09red	rno-miR-539-5p/rno-miR-21-3p
Nucleotide excision repair	KEGG PATHWAY	rno03420	2/451	45/8902	0.672954800480588	0.897273067307451	293144/89809	Pold3/Rfc1	http://www.genome.jp/kegg-bin/show_pathway?rno03420/rno:293144%09red/rno:89809%09red	rno-miR-21-3p/rno-miR-879-5p
Leishmaniasis	KEGG PATHWAY	rno05140	3/451	71/8902	0.705201564397446	0.936052300724862	314436/24511/308267	Elk1/Itgb1/Tab2	http://www.genome.jp/kegg-bin/show_pathway?rno05140/rno:314436%09red/rno:24511%09red/rno:308267%09red	rno-miR-539-5p/rno-miR-21-3p/rno-miR-380-3p
Dilated cardiomyopathy	KEGG PATHWAY	rno05414	4/451	94/8902	0.708480454703102	0.936206315143385	116600/114489/364786/24511	Cacnb2/Dag1/Itga8/Itgb1	http://www.genome.jp/kegg-bin/show_pathway?rno05414/rno:116600%09red/rno:114489%09red/rno:364786%09red/rno:24511%09red	rno-miR-21-3p/rno-miR-879-5p/rno-miR-539-5p/rno-miR-21-3p
Non-small cell lung cancer	KEGG PATHWAY	rno05223	3/451	73/8902	0.722924324108996	0.93984026382075	24605/170911/311622	Nras/Pik3ca/Stk4	http://www.genome.jp/kegg-bin/show_pathway?rno05223/rno:24605%09red/rno:170911%09red/rno:311622%09red	rno-miR-879-5p/rno-miR-21-3p/rno-miR-879-5p
Phagosome	KEGG PATHWAY	rno04145	8/451	185/8902	0.727182049759568	0.93984026382075	685232/298103/29144/29184/24511/29448/65033/60466	Atp6v1a/Atp6v1g1/Canx/Cd36/Itgb1/Rab7a/Stx12/Stx7	http://www.genome.jp/kegg-bin/show_pathway?rno04145/rno:685232%09red/rno:298103%09red/rno:29144%09red/rno:29184%09red/rno:24511%09red/rno:29448%09red/rno:65033%09red/rno:60466%09red	rno-miR-21-3p,rno-miR-539-5p/rno-miR-21-3p/rno-miR-21-3p/rno-miR-879-5p/rno-miR-21-3p/rno-miR-21-3p/rno-miR-539-5p/rno-miR-380-3p
Histidine metabolism	KEGG PATHWAY	rno00340	1/451	25/8902	0.727898926052259	0.93984026382075	79251	Aspa	http://www.genome.jp/kegg-bin/show_pathway?rno00340/rno:79251%09red	rno-miR-21-3p
Terpenoid backbone biosynthesis	KEGG PATHWAY	rno00900	1/451	25/8902	0.727898926052259	0.93984026382075	29637	Hmgcs1	http://www.genome.jp/kegg-bin/show_pathway?rno00900/rno:29637%09red	rno-miR-155-3p
Vitamin digestion and absorption	KEGG PATHWAY	rno04977	1/451	25/8902	0.727898926052259	0.93984026382075	313520	Mmachc	http://www.genome.jp/kegg-bin/show_pathway?rno04977/rno:313520%09red	rno-miR-155-3p
Prion disease	KEGG PATHWAY	rno05020	12/451	273/8902	0.735736238599197	0.93984026382075	117517/25402/360229/24410/25679/678759/291660/681024/170911/29748/363061/293448	C7/Casp3/Cox8c/Grin2b/Itpr3/Ndufa10/Ndufa2/Ndufa4/Pik3ca/Ppp3r1/Sdhd/Uqcrc2	http://www.genome.jp/kegg-bin/show_pathway?rno05020/rno:117517%09red/rno:25402%09red/rno:360229%09red/rno:24410%09red/rno:25679%09red/rno:678759%09red/rno:291660%09red/rno:681024%09red/rno:170911%09red/rno:29748%09red/rno:363061%09red/rno:293448%09red	rno-miR-21-3p/rno-miR-879-5p/rno-miR-667-3p/rno-miR-539-5p/rno-miR-21-3p,rno-miR-380-3p/rno-miR-21-3p/rno-miR-539-5p/rno-miR-539-5p/rno-miR-21-3p/rno-miR-879-5p/rno-miR-21-3p/rno-miR-539-5p
Arginine and proline metabolism	KEGG PATHWAY	rno00330	2/451	51/8902	0.738338420831765	0.93984026382075	64313/364064	Oat/Pycr2	http://www.genome.jp/kegg-bin/show_pathway?rno00330/rno:64313%09red/rno:364064%09red	rno-miR-380-3p/rno-miR-667-3p
Prolactin signaling pathway	KEGG PATHWAY	rno04917	3/451	75/8902	0.739806694156198	0.93984026382075	24605/170911/24684	Nras/Pik3ca/Prlr	http://www.genome.jp/kegg-bin/show_pathway?rno04917/rno:24605%09red/rno:170911%09red/rno:24684%09red	rno-miR-879-5p/rno-miR-21-3p/rno-miR-539-5p
Pancreatic cancer	KEGG PATHWAY	rno05212	3/451	75/8902	0.739806694156198	0.93984026382075	309361/170911/84014	Chuk/Pik3ca/Ralbp1	http://www.genome.jp/kegg-bin/show_pathway?rno05212/rno:309361%09red/rno:170911%09red/rno:84014%09red	rno-miR-539-5p/rno-miR-21-3p/rno-miR-667-3p
Measles	KEGG PATHWAY	rno05162	6/451	144/8902	0.74456666142314	0.941845007612177	25402/309361/170911/308267/299827/362788	Casp3/Chuk/Pik3ca/Tab2/Tbk1/Traf3	http://www.genome.jp/kegg-bin/show_pathway?rno05162/rno:25402%09red/rno:309361%09red/rno:170911%09red/rno:308267%09red/rno:299827%09red/rno:362788%09red	rno-miR-879-5p/rno-miR-539-5p/rno-miR-21-3p/rno-miR-380-3p/rno-miR-539-5p/rno-miR-667-3p
Breast cancer	KEGG PATHWAY	rno05224	6/451	148/8902	0.767722722712134	0.962975371315988	24605/170911/24790/24882/114850/303586	Nras/Pik3ca/Sp1/Wnt3/Wnt7a/Wnt9b	http://www.genome.jp/kegg-bin/show_pathway?rno05224/rno:24605%09red/rno:170911%09red/rno:24790%09red/rno:24882%09red/rno:114850%09red/rno:303586%09red	rno-miR-879-5p/rno-miR-21-3p/rno-miR-539-5p/rno-miR-155-3p/rno-miR-21-3p/rno-miR-879-5p
Pyrimidine metabolism	KEGG PATHWAY	rno00240	2/451	55/8902	0.775464147729745	0.962975371315988	313560/497778	Ctps1/Dut	http://www.genome.jp/kegg-bin/show_pathway?rno00240/rno:313560%09red/rno:497778%09red	rno-miR-21-3p/rno-miR-21-3p
Cell cycle	KEGG PATHWAY	rno04110	5/451	127/8902	0.778092980025349	0.962975371315988	297893/294790/313304/56011/25577	Hdac1/Skp2/Stag2/Ywhab/Ywhaq	http://www.genome.jp/kegg-bin/show_pathway?rno04110/rno:297893%09red/rno:294790%09red/rno:313304%09red/rno:56011%09red/rno:25577%09red	rno-miR-539-5p/rno-miR-21-3p/rno-miR-539-5p/rno-miR-155-3p/rno-miR-155-3p,rno-miR-539-5p,rno-miR-667-3p
Phospholipase D signaling pathway	KEGG PATHWAY	rno04072	6/451	150/8902	0.778702389688336	0.962975371315988	294324/116693/24414/24605/24629/170911	Agpat3/Cyth3/Grm1/Nras/Pdgfrb/Pik3ca	http://www.genome.jp/kegg-bin/show_pathway?rno04072/rno:294324%09red/rno:116693%09red/rno:24414%09red/rno:24605%09red/rno:24629%09red/rno:170911%09red	rno-miR-667-3p/rno-miR-539-5p/rno-miR-539-5p/rno-miR-879-5p/rno-miR-21-3p/rno-miR-21-3p
Valine, leucine and isoleucine degradation	KEGG PATHWAY	rno00280	2/451	56/8902	0.783996664853669	0.962975371315988	81708/29637	Aldh6a1/Hmgcs1	http://www.genome.jp/kegg-bin/show_pathway?rno00280/rno:81708%09red/rno:29637%09red	rno-miR-539-5p/rno-miR-155-3p
Regulation of lipolysis in adipocytes	KEGG PATHWAY	rno04923	2/451	56/8902	0.783996664853669	0.962975371315988	25643/170911	Gnai3/Pik3ca	http://www.genome.jp/kegg-bin/show_pathway?rno04923/rno:25643%09red/rno:170911%09red	rno-miR-155-3p/rno-miR-21-3p
Gastric cancer	KEGG PATHWAY	rno05226	6/451	151/8902	0.784044136780923	0.962975371315988	25022/24605/170911/24882/114850/303586	Fgfr2/Nras/Pik3ca/Wnt3/Wnt7a/Wnt9b	http://www.genome.jp/kegg-bin/show_pathway?rno05226/rno:25022%09red/rno:24605%09red/rno:170911%09red/rno:24882%09red/rno:114850%09red/rno:303586%09red	rno-miR-21-3p/rno-miR-879-5p/rno-miR-21-3p/rno-miR-155-3p/rno-miR-21-3p/rno-miR-879-5p
Mineral absorption	KEGG PATHWAY	rno04978	2/451	57/8902	0.792243355894749	0.967199318449724	24211/84396	Atp1a1/Atp1b4	http://www.genome.jp/kegg-bin/show_pathway?rno04978/rno:24211%09red/rno:84396%09red	rno-miR-155-3p/rno-miR-539-5p
Purine metabolism	KEGG PATHWAY	rno00230	5/451	130/8902	0.795077936778309	0.967199318449724	289276/24183/314416/307401/81744	Adss/Ak1/Ak7/Pde6a/Pde7a	http://www.genome.jp/kegg-bin/show_pathway?rno00230/rno:289276%09red/rno:24183%09red/rno:314416%09red/rno:307401%09red/rno:81744%09red	rno-miR-21-3p/rno-miR-539-5p/rno-miR-539-5p/rno-miR-539-5p/rno-miR-21-3p
Tuberculosis	KEGG PATHWAY	rno05152	7/451	177/8902	0.800022023140401	0.967199318449724	83477/24242/25402/25301/291671/29748/29448	Bcl10/Calm1/Casp3/Cebpg/Hspa9/Ppp3r1/Rab7a	http://www.genome.jp/kegg-bin/show_pathway?rno05152/rno:83477%09red/rno:24242%09red/rno:25402%09red/rno:25301%09red/rno:291671%09red/rno:29748%09red/rno:29448%09red	rno-miR-539-5p/rno-miR-21-3p/rno-miR-879-5p/rno-miR-155-3p/rno-miR-879-5p/rno-miR-879-5p/rno-miR-21-3p
Propanoate metabolism	KEGG PATHWAY	rno00640	1/451	31/8902	0.801014069933919	0.967199318449724	81708	Aldh6a1	http://www.genome.jp/kegg-bin/show_pathway?rno00640/rno:81708%09red	rno-miR-539-5p
Hepatocellular carcinoma	KEGG PATHWAY	rno05225	7/451	179/8902	0.809216775818788	0.967199318449724	314436/24483/24605/170911/24882/114850/303586	Elk1/Igf2/Nras/Pik3ca/Wnt3/Wnt7a/Wnt9b	http://www.genome.jp/kegg-bin/show_pathway?rno05225/rno:314436%09red/rno:24483%09red/rno:24605%09red/rno:170911%09red/rno:24882%09red/rno:114850%09red/rno:303586%09red	rno-miR-539-5p/rno-miR-155-3p/rno-miR-879-5p/rno-miR-21-3p/rno-miR-155-3p/rno-miR-21-3p/rno-miR-879-5p
Cytokine-cytokine receptor interaction	KEGG PATHWAY	rno04060	11/451	269/8902	0.809320424776707	0.967199318449724	29263/24770/114492/287561/365395/306748/361749/25205/24684/25341/156767	Acvr2a/Ccl2/Ccl28/Ccl7/Clcf1/Cxcl14/Il33/Il6st/Prlr/Tnfrsf11b/Tnfrsf1b	http://www.genome.jp/kegg-bin/show_pathway?rno04060/rno:29263%09red/rno:24770%09red/rno:114492%09red/rno:287561%09red/rno:365395%09red/rno:306748%09red/rno:361749%09red/rno:25205%09red/rno:24684%09red/rno:25341%09red/rno:156767%09red	rno-miR-21-3p/rno-miR-539-5p/rno-miR-539-5p/rno-miR-155-3p/rno-miR-380-3p/rno-miR-539-5p/rno-miR-380-3p/rno-miR-21-3p,rno-miR-380-3p/rno-miR-539-5p/rno-miR-539-5p/rno-miR-21-3p
Viral myocarditis	KEGG PATHWAY	rno05416	3/451	85/8902	0.812240704570004	0.967199318449724	25402/89843/114489	Casp3/Cxadr/Dag1	http://www.genome.jp/kegg-bin/show_pathway?rno05416/rno:25402%09red/rno:89843%09red/rno:114489%09red	rno-miR-879-5p/rno-miR-21-3p/rno-miR-879-5p
PPAR signaling pathway	KEGG PATHWAY	rno03320	3/451	86/8902	0.818451959310829	0.967199318449724	113976/29184/29637	Acsl4/Cd36/Hmgcs1	http://www.genome.jp/kegg-bin/show_pathway?rno03320/rno:113976%09red/rno:29184%09red/rno:29637%09red	rno-miR-21-3p/rno-miR-879-5p/rno-miR-155-3p
Rheumatoid arthritis	KEGG PATHWAY	rno05323	3/451	86/8902	0.818451959310829	0.967199318449724	685232/298103/24770	Atp6v1a/Atp6v1g1/Ccl2	http://www.genome.jp/kegg-bin/show_pathway?rno05323/rno:685232%09red/rno:298103%09red/rno:24770%09red	rno-miR-21-3p,rno-miR-539-5p/rno-miR-21-3p/rno-miR-539-5p
Pentose and glucuronate interconversions	KEGG PATHWAY	rno00040	1/451	34/8902	0.82984957516957	0.967199318449724	24788	Sord	http://www.genome.jp/kegg-bin/show_pathway?rno00040/rno:24788%09red	rno-miR-155-3p
Biosynthesis of unsaturated fatty acids	KEGG PATHWAY	rno01040	1/451	34/8902	0.82984957516957	0.967199318449724	309449	Elovl3	http://www.genome.jp/kegg-bin/show_pathway?rno01040/rno:309449%09red	rno-miR-21-3p
Th1 and Th2 cell differentiation	KEGG PATHWAY	rno04658	3/451	89/8902	0.836047398556945	0.967199318449724	309361/361400/29748	Chuk/Nfatc3/Ppp3r1	http://www.genome.jp/kegg-bin/show_pathway?rno04658/rno:309361%09red/rno:361400%09red/rno:29748%09red	rno-miR-539-5p/rno-miR-879-5p/rno-miR-879-5p
Colorectal cancer	KEGG PATHWAY	rno05210	3/451	89/8902	0.836047398556945	0.967199318449724	25402/24605/170911	Casp3/Nras/Pik3ca	http://www.genome.jp/kegg-bin/show_pathway?rno05210/rno:25402%09red/rno:24605%09red/rno:170911%09red	rno-miR-879-5p/rno-miR-879-5p/rno-miR-21-3p
Lysine degradation	KEGG PATHWAY	rno00310	2/451	63/8902	0.836113124425853	0.967199318449724	300901/316013	Plod2/Setd2	http://www.genome.jp/kegg-bin/show_pathway?rno00310/rno:300901%09red/rno:316013%09red	rno-miR-539-5p/rno-miR-21-3p
HIF-1 signaling pathway	KEGG PATHWAY	rno04066	4/451	114/8902	0.83649670784841	0.967199318449724	117045/24334/289950/170911	Eif4e/Eno2/Pdhb/Pik3ca	http://www.genome.jp/kegg-bin/show_pathway?rno04066/rno:117045%09red/rno:24334%09red/rno:289950%09red/rno:170911%09red	rno-miR-380-3p/rno-miR-539-5p/rno-miR-21-3p/rno-miR-21-3p
Fructose and mannose metabolism	KEGG PATHWAY	rno00051	1/451	36/8902	0.846717103349487	0.971427374385458	24788	Sord	http://www.genome.jp/kegg-bin/show_pathway?rno00051/rno:24788%09red	rno-miR-155-3p
Primary immunodeficiency	KEGG PATHWAY	rno05340	1/451	36/8902	0.846717103349487	0.971427374385458	304577	Ung	http://www.genome.jp/kegg-bin/show_pathway?rno05340/rno:304577%09red	rno-miR-21-3p
Progesterone-mediated oocyte maturation	KEGG PATHWAY	rno04914	3/451	92/8902	0.852155737598247	0.973892271540854	25643/170911/29398	Gnai3/Pik3ca/Stk10	http://www.genome.jp/kegg-bin/show_pathway?rno04914/rno:25643%09red/rno:170911%09red/rno:29398%09red	rno-miR-155-3p/rno-miR-21-3p/rno-miR-879-5p
Endocrine resistance	KEGG PATHWAY	rno01522	3/451	94/8902	0.862113746259727	0.974267807236145	24605/170911/24790	Nras/Pik3ca/Sp1	http://www.genome.jp/kegg-bin/show_pathway?rno01522/rno:24605%09red/rno:170911%09red/rno:24790%09red	rno-miR-879-5p/rno-miR-21-3p/rno-miR-539-5p
Neuroactive ligand-receptor interaction	KEGG PATHWAY	rno04080	15/451	375/8902	0.86223244435014	0.974267807236145	25102/24316/83633/29707/24922/29694/25051/24410/24414/24413/29190/24684/60399/25007/378939	Chrna5/Drd1/Gabbr2/Gabra5/Gabrb3/Gabrr1/Glp1r/Grin2b/Grm1/Nr3c1/Pdyn/Prlr/S1pr5/Tacr2/Uts2b	http://www.genome.jp/kegg-bin/show_pathway?rno04080/rno:25102%09red/rno:24316%09red/rno:83633%09red/rno:29707%09red/rno:24922%09red/rno:29694%09red/rno:25051%09red/rno:24410%09red/rno:24414%09red/rno:24413%09red/rno:29190%09red/rno:24684%09red/rno:60399%09red/rno:25007%09red/rno:378939%09red	rno-miR-21-3p/rno-miR-21-3p,rno-miR-539-5p/rno-miR-539-5p/rno-miR-539-5p/rno-miR-539-5p/rno-miR-539-5p/rno-miR-21-3p/rno-miR-539-5p/rno-miR-539-5p/rno-miR-21-3p,rno-miR-380-3p/rno-miR-155-3p/rno-miR-539-5p/rno-miR-155-3p/rno-miR-667-3p/rno-miR-539-5p
Glycolysis / Gluconeogenesis	KEGG PATHWAY	rno00010	2/451	68/8902	0.866086311486795	0.974267807236145	24334/289950	Eno2/Pdhb	http://www.genome.jp/kegg-bin/show_pathway?rno00010/rno:24334%09red/rno:289950%09red	rno-miR-539-5p/rno-miR-21-3p
Cortisol synthesis and secretion	KEGG PATHWAY	rno04927	2/451	68/8902	0.866086311486795	0.974267807236145	25679/24790	Itpr3/Sp1	http://www.genome.jp/kegg-bin/show_pathway?rno04927/rno:25679%09red/rno:24790%09red	rno-miR-21-3p,rno-miR-380-3p/rno-miR-539-5p
Glycine, serine and threonine metabolism	KEGG PATHWAY	rno00260	1/451	39/8902	0.868941557805211	0.974267807236145	293820	Psat1	http://www.genome.jp/kegg-bin/show_pathway?rno00260/rno:293820%09red	rno-miR-21-3p
Bladder cancer	KEGG PATHWAY	rno05219	1/451	41/8902	0.881940917580407	0.985111364542644	24605	Nras	http://www.genome.jp/kegg-bin/show_pathway?rno05219/rno:24605%09red	rno-miR-879-5p
JAK-STAT signaling pathway	KEGG PATHWAY	rno04630	5/451	158/8902	0.908468822473148	0.999682216380456	444986/25205/24629/170911/24684	Il22ra2/Il6st/Pdgfrb/Pik3ca/Prlr	http://www.genome.jp/kegg-bin/show_pathway?rno04630/rno:444986%09red/rno:25205%09red/rno:24629%09red/rno:170911%09red/rno:24684%09red	rno-miR-539-5p,rno-miR-879-5p/rno-miR-21-3p,rno-miR-380-3p/rno-miR-21-3p/rno-miR-21-3p/rno-miR-539-5p
Pyruvate metabolism	KEGG PATHWAY	rno00620	1/451	46/8902	0.909084191101679	0.999682216380456	289950	Pdhb	http://www.genome.jp/kegg-bin/show_pathway?rno00620/rno:289950%09red	rno-miR-21-3p
Ether lipid metabolism	KEGG PATHWAY	rno00565	1/451	47/8902	0.91371416285113	0.999682216380456	84050	Enpp2	http://www.genome.jp/kegg-bin/show_pathway?rno00565/rno:84050%09red	rno-miR-21-3p
Fatty acid degradation	KEGG PATHWAY	rno00071	1/451	49/8902	0.922280170155002	0.999682216380456	113976	Acsl4	http://www.genome.jp/kegg-bin/show_pathway?rno00071/rno:113976%09red	rno-miR-21-3p
Type II diabetes mellitus	KEGG PATHWAY	rno04930	1/451	49/8902	0.922280170155002	0.999682216380456	170911	Pik3ca	http://www.genome.jp/kegg-bin/show_pathway?rno04930/rno:170911%09red	rno-miR-21-3p
Necroptosis	KEGG PATHWAY	rno04217	5/451	164/8902	0.9239887575464	0.999682216380456	689364/361916/24399/361749/306886	Chmp1b/Chmp4c/Glud1/Il33/Ripk1	http://www.genome.jp/kegg-bin/show_pathway?rno04217/rno:689364%09red/rno:361916%09red/rno:24399%09red/rno:361749%09red/rno:306886%09red	rno-miR-879-5p/rno-miR-21-3p/rno-miR-155-3p/rno-miR-380-3p/rno-miR-21-3p
Arachidonic acid metabolism	KEGG PATHWAY	rno00590	2/451	82/8902	0.925242975074094	0.999682216380456	287454/29326	Alox12/Gpx2	http://www.genome.jp/kegg-bin/show_pathway?rno00590/rno:287454%09red/rno:29326%09red	rno-miR-21-3p/rno-miR-155-3p
Platinum drug resistance	KEGG PATHWAY	rno01524	2/451	83/8902	0.92835318632843	0.999682216380456	25402/170911	Casp3/Pik3ca	http://www.genome.jp/kegg-bin/show_pathway?rno01524/rno:25402%09red/rno:170911%09red	rno-miR-879-5p/rno-miR-21-3p
ABC transporters	KEGG PATHWAY	rno02010	1/451	52/8902	0.93356444325212	0.999682216380456	155192	Abcg8	http://www.genome.jp/kegg-bin/show_pathway?rno02010/rno:155192%09red	rno-miR-21-3p
Coronavirus disease - COVID-19	KEGG PATHWAY	rno05171	11/451	318/8902	0.934858306920419	0.999682216380456	117517/24770/309361/60327/25205/170911/29283/25651/308267/299827/362788	C7/Ccl2/Chuk/F13a1/Il6st/Pik3ca/Rpl29/Selp/Tab2/Tbk1/Traf3	http://www.genome.jp/kegg-bin/show_pathway?rno05171/rno:117517%09red/rno:24770%09red/rno:309361%09red/rno:60327%09red/rno:25205%09red/rno:170911%09red/rno:29283%09red/rno:25651%09red/rno:308267%09red/rno:299827%09red/rno:362788%09red	rno-miR-21-3p/rno-miR-539-5p/rno-miR-539-5p/rno-miR-667-3p/rno-miR-21-3p,rno-miR-380-3p/rno-miR-21-3p/rno-miR-21-3p/rno-miR-21-3p/rno-miR-380-3p/rno-miR-539-5p/rno-miR-667-3p
Retinol metabolism	KEGG PATHWAY	rno00830	2/451	86/8902	0.936967100145615	0.999682216380456	312495/313689	Cyp26b1/Dhrs3	http://www.genome.jp/kegg-bin/show_pathway?rno00830/rno:312495%09red/rno:313689%09red	rno-miR-21-3p/rno-miR-539-5p
Ribosome biogenesis in eukaryotes	KEGG PATHWAY	rno03008	2/451	87/8902	0.939613668372808	0.999682216380456	315352/312182	Nxt2/Rbm28	http://www.genome.jp/kegg-bin/show_pathway?rno03008/rno:315352%09red/rno:312182%09red	rno-miR-539-5p/rno-miR-380-3p
Human T-cell leukemia virus 1 infection	KEGG PATHWAY	rno05166	8/451	249/8902	0.94144870296149	0.999682216380456	29144/309361/314436/304786/361400/24605/170911/29748	Canx/Chuk/Elk1/Elk4/Nfatc3/Nras/Pik3ca/Ppp3r1	http://www.genome.jp/kegg-bin/show_pathway?rno05166/rno:29144%09red/rno:309361%09red/rno:314436%09red/rno:304786%09red/rno:361400%09red/rno:24605%09red/rno:170911%09red/rno:29748%09red	rno-miR-21-3p/rno-miR-539-5p/rno-miR-539-5p/rno-miR-539-5p/rno-miR-879-5p/rno-miR-879-5p/rno-miR-21-3p/rno-miR-879-5p
Systemic lupus erythematosus	KEGG PATHWAY	rno05322	3/451	119/8902	0.944905758532912	0.999682216380456	117517/24410/171365	C7/Grin2b/Snrpb	http://www.genome.jp/kegg-bin/show_pathway?rno05322/rno:117517%09red/rno:24410%09red/rno:171365%09red	rno-miR-21-3p/rno-miR-539-5p/rno-miR-21-3p
Legionellosis	KEGG PATHWAY	rno05134	1/451	58/8902	0.951463673930655	0.999682216380456	25402	Casp3	http://www.genome.jp/kegg-bin/show_pathway?rno05134/rno:25402%09red	rno-miR-879-5p
Glycerophospholipid metabolism	KEGG PATHWAY	rno00564	2/451	98/8902	0.96255130209408	0.999682216380456	294324/498741	Agpat3/Mboat1	http://www.genome.jp/kegg-bin/show_pathway?rno00564/rno:294324%09red/rno:498741%09red	rno-miR-667-3p/rno-miR-667-3p
Aminoacyl-tRNA biosynthesis	KEGG PATHWAY	rno00970	1/451	67/8902	0.969703793966656	0.999682216380456	294810	Tars	http://www.genome.jp/kegg-bin/show_pathway?rno00970/rno:294810%09red	rno-miR-21-3p
Type I diabetes mellitus	KEGG PATHWAY	rno04940	1/451	69/8902	0.972718073621142	0.999682216380456	24380	Gad2	http://www.genome.jp/kegg-bin/show_pathway?rno04940/rno:24380%09red	rno-miR-667-3p
Glutathione metabolism	KEGG PATHWAY	rno00480	1/451	71/8902	0.975433050168007	0.999682216380456	29326	Gpx2	http://www.genome.jp/kegg-bin/show_pathway?rno00480/rno:29326%09red	rno-miR-155-3p
Adherens junction	KEGG PATHWAY	rno04520	1/451	72/8902	0.976687686604903	0.999682216380456	311163	Ctnnd1	http://www.genome.jp/kegg-bin/show_pathway?rno04520/rno:311163%09red	rno-miR-155-3p,rno-miR-539-5p,rno-miR-879-5p
Herpes simplex virus 1 infection	KEGG PATHWAY	rno05168	12/451	384/8902	0.977205850961277	0.999682216380456	690585/25402/24770/309361/363519/170911/689890/494445/362264/308267/299827/362788	Alyref/Casp3/Ccl2/Chuk/Hcfc1/Pik3ca/Srsf1/Srsf2/Srsf6/Tab2/Tbk1/Traf3	http://www.genome.jp/kegg-bin/show_pathway?rno05168/rno:690585%09red/rno:25402%09red/rno:24770%09red/rno:309361%09red/rno:363519%09red/rno:170911%09red/rno:689890%09red/rno:494445%09red/rno:362264%09red/rno:308267%09red/rno:299827%09red/rno:362788%09red	rno-miR-21-3p/rno-miR-879-5p/rno-miR-539-5p/rno-miR-539-5p/rno-miR-539-5p/rno-miR-21-3p/rno-miR-21-3p/rno-miR-21-3p/rno-miR-21-3p,rno-miR-667-3p,rno-miR-879-5p/rno-miR-380-3p/rno-miR-539-5p/rno-miR-667-3p
Metabolism of xenobiotics by cytochrome P450	KEGG PATHWAY	rno00980	1/451	76/8902	0.981098536502458	0.999682216380456	25315	Ephx1	http://www.genome.jp/kegg-bin/show_pathway?rno00980/rno:25315%09red	rno-miR-380-3p
Chemical carcinogenesis - DNA adducts	KEGG PATHWAY	rno05204	1/451	76/8902	0.981098536502458	0.999682216380456	25315	Ephx1	http://www.genome.jp/kegg-bin/show_pathway?rno05204/rno:25315%09red	rno-miR-380-3p
Steroid hormone biosynthesis	KEGG PATHWAY	rno00140	1/451	83/8902	0.986908602602127	0.999682216380456	192242	Akr1d1	http://www.genome.jp/kegg-bin/show_pathway?rno00140/rno:192242%09red	rno-miR-21-3p
Antigen processing and presentation	KEGG PATHWAY	rno04612	1/451	87/8902	0.989388436114838	0.999682216380456	29144	Canx	http://www.genome.jp/kegg-bin/show_pathway?rno04612/rno:29144%09red	rno-miR-21-3p
Hematopoietic cell lineage	KEGG PATHWAY	rno04640	1/451	90/8902	0.990935443835537	0.999682216380456	29184	Cd36	http://www.genome.jp/kegg-bin/show_pathway?rno04640/rno:29184%09red	rno-miR-879-5p
Chemical carcinogenesis - receptor activation	KEGG PATHWAY	rno05207	5/451	228/8902	0.991570679340518	0.999682216380456	25315/25643/84410/24605/170911	Ephx1/Gnai3/Klf5/Nras/Pik3ca	http://www.genome.jp/kegg-bin/show_pathway?rno05207/rno:25315%09red/rno:25643%09red/rno:84410%09red/rno:24605%09red/rno:170911%09red	rno-miR-380-3p/rno-miR-155-3p/rno-miR-21-3p/rno-miR-879-5p/rno-miR-21-3p
Drug metabolism - other enzymes	KEGG PATHWAY	rno00983	1/451	96/8902	0.993386839543904	0.999682216380456	497778	Dut	http://www.genome.jp/kegg-bin/show_pathway?rno00983/rno:497778%09red	rno-miR-21-3p
Staphylococcus aureus infection	KEGG PATHWAY	rno05150	1/451	96/8902	0.993386839543904	0.999682216380456	25651	Selp	http://www.genome.jp/kegg-bin/show_pathway?rno05150/rno:25651%09red	rno-miR-21-3p
Neutrophil extracellular trap formation	KEGG PATHWAY	rno04613	3/451	185/8902	0.996304911595387	0.999682216380456	297893/170911/25651	Hdac1/Pik3ca/Selp	http://www.genome.jp/kegg-bin/show_pathway?rno04613/rno:297893%09red/rno:170911%09red/rno:25651%09red	rno-miR-539-5p/rno-miR-21-3p/rno-miR-21-3p
Ribosome	KEGG PATHWAY	rno03010	1/451	228/8902	0.999993928445142	0.999993928445142	29283	Rpl29	http://www.genome.jp/kegg-bin/show_pathway?rno03010/rno:29283%09red	rno-miR-21-3p
