# Supplementary material for: Characteristics of phosgene aspiration lung injury analyzed based on transcriptomics and proteomics
Source: Front Genet. 2024 May 17;15:1393665. doi: 10.3389/fgene.2024.1393665 (PMC11140124; doi:10.3389/fgene.2024.1393665)
Supplement: Supplementary file 1 [file Presentation1.zip › Data/miRNA/know_miRNA_expression/1/1.base.bias.xls]

pos	A	U	C	G
1	9548	18585	7624	2812
2	11538	8416	7668	10947
3	11357	8456	10337	8419
4	10702	6843	10253	10771
5	11635	8445	7527	10962
6	8426	10514	10178	9451
7	12395	9123	9202	7849
8	10609	9928	6892	11140
9	7684	15472	6904	8509
10	10420	8892	9448	9809
11	7221	9833	9733	11782
12	7798	10535	10424	9812
13	8565	11868	9427	8709
14	9244	11484	7260	10581
15	10786	9119	7256	11408
16	9747	11721	10234	6867
17	8021	14207	7708	8633
18	7613	11982	8631	10343
19	8637	12098	6800	11034
20	5893	10988	6961	14727
21	5762	11151	6981	9100
22	4853	8381	3690	6790
23	2185	5057	2698	2840
24	937	2626	765	826
25	312	682	141	433
26	76	237	46	69
