# Supplementary material for: Characteristics of phosgene aspiration lung injury analyzed based on transcriptomics and proteomics
Source: Front Genet. 2024 May 17;15:1393665. doi: 10.3389/fgene.2024.1393665 (PMC11140124; doi:10.3389/fgene.2024.1393665)
Supplement: Supplementary file 1 [file Presentation1.zip › Data/miRNA/know_miRNA_expression/1/1.miR.expre.xls]

miRNA_ID	Total_Count	Normalized_Value
rno-miR-126a-3p	1123504.00	107327.04
rno-miR-143-3p	922740.00	88148.29
rno-let-7f-5p	880515	84114.58
rno-let-7c-5p	631217	60299.43
rno-miR-26a-5p	629852.00	60169.04
rno-let-7i-5p	588548.00	56223.31
rno-miR-99a-5p	519715.00	49647.78
rno-let-7a-5p	434957	41550.95
rno-miR-30c-5p	410305	39195.96
rno-miR-30d-5p	347912.00	33235.63
rno-let-7g-5p	290974.00	27796.41
rno-miR-10a-5p	217771.00	20803.41
rno-miR-181a-5p	199050	19015.02
rno-miR-30a-5p	192177.00	18358.45
rno-miR-27b-3p	187945.00	17954.17
rno-miR-125b-5p	183964	17573.87
rno-miR-148a-3p	179696.00	17166.15
rno-miR-24-3p	169774	16218.31
rno-miR-125a-5p	137597.00	13144.48
rno-miR-199a-3p	126617.00	12095.58
rno-let-7b-5p	97786.00	9341.38
rno-miR-191a-5p	86508.00	8264.01
rno-miR-21-5p	83390.00	7966.15
rno-miR-99b-5p	81879.00	7821.81
rno-miR-27a-3p	64463.00	6158.08
rno-let-7d-5p	59751.00	5707.94
rno-miR-100-5p	58526.00	5590.92
rno-miR-146b-5p	56266.00	5375.03
rno-miR-23b-3p	52700.00	5034.37
rno-miR-103-3p	52059	4973.14
rno-miR-145-5p	48482.00	4631.43
rno-miR-146a-5p	46347.00	4427.48
rno-miR-23a-3p	43674.00	4172.13
rno-miR-218a-5p	41223	3937.99
rno-miR-26b-5p	41152.00	3931.20
rno-miR-200b-3p	41094.00	3925.66
rno-let-7e-5p	36259.00	3463.78
rno-miR-450b-5p	34814	3325.74
rno-miR-200c-3p	34248.00	3271.67
rno-miR-351-5p	33654	3214.92
rno-miR-92a-3p	33000	3152.45
rno-miR-181b-5p	32182	3074.31
rno-miR-152-3p	32011.00	3057.97
rno-miR-34c-5p	31366.00	2996.36
rno-miR-25-3p	30667.00	2929.58
rno-miR-140-3p	30037.00	2869.40
rno-miR-29a-3p	29672.00	2834.53
rno-miR-200a-3p	29054.00	2775.50
rno-miR-450a-5p	28403.00	2713.31
rno-miR-126a-5p	27685.00	2644.72
rno-miR-30a-3p	27445.00	2621.79
rno-miR-7a-5p	26713	2551.87
rno-miR-378a-3p	26021.00	2485.76
rno-miR-199a-5p	22435.00	2143.19
rno-miR-151-3p	21862.00	2088.45
rno-miR-22-3p	20732.00	1980.50
rno-miR-375-3p	18308.00	1748.94
rno-miR-221-3p	17673.00	1688.28
rno-miR-128-3p	17501	1671.85
rno-miR-322-3p	17384	1660.68
rno-miR-30b-5p	13638.00	1302.82
rno-miR-148b-3p	13286.00	1269.20
rno-miR-328a-3p	13254.00	1266.14
rno-miR-16-5p	12328.00	1177.68
rno-miR-150-5p	11893.00	1136.12
rno-miR-145-3p	11421.00	1091.03
rno-miR-423-3p	11063.00	1056.84
rno-miR-30e-5p	10976.00	1048.52
rno-miR-486	10890.00	1040.31
rno-miR-1b	10755.00	1027.41
rno-miR-320-3p	9870.00	942.87
rno-miR-182	9278.00	886.32
rno-miR-222-3p	9009.00	860.62
rno-miR-127-3p	8982.00	858.04
rno-miR-98-5p	8243.00	787.44
rno-miR-30e-3p	7789.00	744.07
rno-miR-183-5p	7768.00	742.07
rno-miR-186-5p	7258.00	693.35
rno-miR-28-3p	7156.00	683.60
rno-miR-449a-5p	6481.00	619.12
rno-miR-1-3p	6305.00	602.31
rno-miR-195-5p	6161.00	588.55
rno-miR-24-2-5p	6140.00	586.55
rno-let-7d-3p	5999.00	573.08
rno-miR-322-5p	5942	567.64
rno-miR-181d-5p	5941.00	567.54
rno-miR-429	5872.00	560.95
rno-miR-423-5p	5209.00	497.61
rno-miR-30c-2-3p	5088.00	486.05
rno-miR-224-5p	5046.00	482.04
rno-miR-652-3p	4878.00	465.99
rno-miR-142-5p	4566.00	436.18
rno-miR-10b-5p	4448.00	424.91
rno-miR-93-5p	4427.00	422.91
rno-miR-503-3p	4374	417.84
rno-miR-34b-5p	4306.00	411.35
rno-miR-374-5p	4184.00	399.69
rno-miR-676	4170.00	398.36
rno-miR-192-5p	3920.00	374.47
rno-miR-17-5p	3896	372.18
rno-miR-361-3p	3694.00	352.88
rno-miR-139-5p	3557.00	339.80
rno-miR-34b-3p	3521.00	336.36
rno-miR-378b	3492.00	333.59
rno-let-7c-2-3p	3461	330.62
rno-let-7a-1-3p	3461	330.62
rno-miR-185-5p	3357.00	320.69
rno-miR-532-5p	3299.00	315.15
rno-miR-194-5p	3191	304.84
rno-miR-203a-3p	3116.00	297.67
rno-miR-872-5p	3043.00	290.69
rno-miR-1843b-5p	3043	290.69
rno-miR-92b-3p	2886.00	275.70
rno-miR-106b-3p	2794.00	266.91
rno-miR-28-5p	2762.00	263.85
rno-miR-674-3p	2686.00	256.59
rno-miR-451-5p	2646.00	252.77
rno-miR-455-3p	2628.00	251.05
rno-miR-20a-5p	2360.00	225.45
rno-miR-140-5p	2349.00	224.40
rno-miR-1843a-5p	2343.00	223.82
rno-miR-99b-3p	2285.00	218.28
rno-miR-34a-5p	2284.00	218.19
rno-miR-205	2265.00	216.37
rno-miR-107-3p	2216.00	211.69
rno-miR-542-3p	2163	206.64
rno-miR-425-5p	2150.00	205.39
rno-miR-143-5p	2092.00	199.85
rno-miR-195-3p	2072.00	197.94
rno-miR-101a-3p	2042.00	195.07
rno-miR-340-3p	2040	194.88
rno-miR-497-5p	1958.00	187.05
rno-miR-133a-3p	1924.00	183.80
rno-miR-450b-3p	1852	176.92
rno-miR-1298	1819.00	173.77
rno-miR-342-3p	1804.00	172.33
rno-miR-101b-3p	1755.00	167.65
rno-miR-181a-1-3p	1678.00	160.30
rno-miR-200a-5p	1675.00	160.01
rno-miR-672-5p	1675.00	160.01
rno-miR-503-5p	1666	159.16
rno-miR-223-3p	1641.00	156.76
rno-miR-455-5p	1512.00	144.44
rno-miR-339-5p	1490.00	142.34
rno-miR-1839-5p	1444.00	137.94
rno-miR-125b-2-3p	1409.00	134.60
rno-miR-34c-3p	1362.00	130.11
rno-miR-365-3p	1349.00	128.87
rno-miR-214-3p	1322.00	126.29
rno-miR-434-3p	1318	125.9
rno-miR-141-3p	1307.00	124.86
rno-miR-541-5p	1202.00	114.83
rno-miR-15b-5p	1200.00	114.63
rno-miR-9a-5p	1158	110.61
rno-miR-379-5p	1127.00	107.66
rno-miR-22-5p	1102.00	105.27
rno-miR-505-3p	1097.00	104.80
rno-miR-151-5p	1056.00	100.88
rno-miR-96-5p	1016.00	97.06
rno-miR-27a-5p	1008.00	96.29
rno-miR-10a-3p	1002.00	95.72
rno-miR-499-5p	998.00	95.34
rno-miR-330-5p	977.00	93.33
rno-miR-184	963.00	91.99
rno-miR-148a-5p	956.00	91.33
rno-miR-130a-3p	951.00	90.85
rno-miR-363-3p	943.00	90.08
rno-miR-221-5p	863.00	82.44
rno-miR-361-5p	856.00	81.77
rno-miR-204-5p	852.00	81.39
rno-miR-29b-3p	849	81.09
rno-miR-340-5p	822	78.52
rno-miR-30b-3p	791.00	75.56
rno-miR-155-5p	786.00	75.09
rno-miR-181c-5p	716.00	68.40
rno-miR-19b-3p	694	66.3
rno-miR-142-3p	684.00	65.34
rno-miR-106b-5p	660.00	63.05
rno-miR-3559-3p	648.00	61.90
rno-miR-339-3p	634.00	60.57
rno-miR-598-3p	626	59.8
rno-miR-125b-1-3p	620.00	59.23
rno-miR-411-5p	611.00	58.37
rno-miR-345-3p	609.00	58.18
rno-miR-664-3p	598	57.12
rno-miR-210-3p	593.00	56.65
rno-miR-149-5p	588.00	56.17
rno-miR-326-3p	573.00	54.74
rno-miR-542-5p	567	54.15
rno-miR-872-3p	565.00	53.97
rno-miR-30d-3p	529.00	50.53
rno-miR-24-1-5p	526.00	50.25
rno-miR-434-5p	522	49.86
rno-miR-484	514.00	49.10
rno-miR-674-5p	511.00	48.82
rno-miR-3559-5p	501.00	47.86
rno-miR-181c-3p	471.00	44.99
rno-let-7b-3p	452.00	43.18
rno-miR-494-3p	445.00	42.51
rno-miR-3068-3p	439.00	41.94
rno-let-7e-3p	415.00	39.64
rno-miR-449c-5p	401.00	38.31
rno-miR-31a-5p	398.00	38.02
rno-miR-200b-5p	379.00	36.21
rno-miR-760-3p	359.00	34.29
rno-miR-187-3p	345.00	32.96
rno-miR-181a-2-3p	335.00	32.00
rno-miR-337-5p	334.00	31.91
rno-miR-532-3p	334.00	31.91
rno-miR-330-3p	327.00	31.24
rno-miR-223-5p	321.00	30.66
rno-miR-3068-5p	311.00	29.71
rno-miR-15a-5p	306.00	29.23
rno-miR-29c-5p	296	28.28
rno-miR-15b-3p	295.00	28.18
rno-miR-378a-5p	295.00	28.18
rno-miR-490-3p	292.00	27.89
rno-miR-27b-5p	288.00	27.51
rno-miR-671	287.00	27.42
rno-miR-148b-5p	261.00	24.93
rno-miR-201-5p	260.00	24.84
rno-miR-708-5p	258.00	24.65
rno-miR-1843a-3p	257.00	24.55
rno-miR-130b-5p	249.00	23.79
rno-miR-708-3p	246.00	23.50
rno-miR-152-5p	244.00	23.31
rno-miR-150-3p	243.00	23.21
rno-miR-134-5p	243.00	23.21
rno-miR-324-3p	242.00	23.12
rno-miR-301a-5p	235.00	22.45
rno-miR-29c-3p	224	21.4
rno-miR-125a-3p	218.00	20.83
rno-miR-582-3p	216.00	20.63
rno-miR-217-5p	210.00	20.06
rno-miR-133b-3p	201.00	19.20
rno-miR-382-5p	198.00	18.91
rno-miR-452-5p	198.00	18.91
rno-miR-30c-1-3p	194.00	18.53
rno-miR-345-5p	194.00	18.53
rno-miR-874-3p	194.00	18.53
rno-miR-466c-5p	191.00	18.25
rno-miR-331-3p	186.00	17.77
rno-miR-338-5p	186.00	17.77
rno-miR-425-3p	182.00	17.39
rno-miR-146b-3p	182.00	17.39
rno-let-7i-3p	182.00	17.39
rno-miR-193a-5p	170.00	16.24
rno-miR-702-3p	166.00	15.86
rno-miR-501-3p	165.00	15.76
rno-miR-409a-3p	158.00	15.09
rno-miR-362-5p	153.00	14.62
rno-miR-335	153.00	14.62
rno-miR-547-3p	152.00	14.52
rno-miR-411-3p	148.00	14.14
rno-miR-350	144	13.76
rno-miR-211-5p	138.00	13.18
rno-miR-374-3p	137.00	13.09
rno-miR-144-5p	134.00	12.80
rno-miR-1249	133.00	12.71
rno-miR-298-5p	130.00	12.42
rno-miR-382-3p	129.00	12.32
rno-miR-26b-3p	128.00	12.23
rno-miR-7a-1-3p	126.00	12.04
rno-miR-92b-5p	125.00	11.94
rno-miR-493-5p	124.00	11.85
rno-miR-3585-3p	124.00	11.85
rno-miR-191a-3p	122.00	11.65
rno-let-7f-1-3p	122.00	11.65
rno-miR-351-3p	120	11.46
rno-miR-490-5p	120.00	11.46
rno-miR-342-5p	117.00	11.18
rno-miR-421-3p	116.00	11.08
rno-miR-504	111.00	10.60
rno-miR-300-3p	111.00	10.60
rno-miR-32-5p	111.00	10.60
rno-miR-370-3p	110.00	10.51
rno-miR-132-3p	108.00	10.32
rno-miR-324-5p	107.00	10.22
rno-miR-141-5p	103.00	9.84
rno-miR-488-3p	101.00	9.65
rno-miR-1193-3p	93.00	8.88
rno-miR-139-3p	91.00	8.69
rno-miR-433-3p	91.00	8.69
rno-miR-20b-5p	90.00	8.60
rno-miR-29b-5p	88	8.4
rno-miR-7b	83.00	7.93
rno-miR-25-5p	83.00	7.93
rno-miR-23b-5p	82.00	7.83
rno-miR-6324	80.00	7.64
rno-miR-193b-3p	79.00	7.55
rno-miR-3473	78.00	7.45
rno-miR-409a-5p	76.00	7.26
rno-miR-341	76.00	7.26
rno-miR-547-5p	75.00	7.16
rno-miR-206-3p	73.00	6.97
rno-miR-93-3p	71.00	6.78
rno-miR-431	70.00	6.69
rno-miR-664-2-5p	68.00	6.50
rno-let-7c-1-3p	67.00	6.40
rno-miR-379-3p	67.00	6.40
rno-miR-17-2-3p	66.00	6.30
rno-miR-500-3p	64.00	6.11
rno-miR-582-5p	63.00	6.02
rno-miR-493-3p	61.00	5.83
rno-miR-6328	61.00	5.83
rno-miR-18a-3p	59.00	5.64
rno-let-7f-2-3p	58.00	5.54
rno-miR-17-1-3p	58.00	5.54
rno-miR-296-5p	58.00	5.54
rno-miR-190b-5p	57.00	5.45
rno-miR-672-3p	57.00	5.45
rno-miR-466b-5p	56	5.36
rno-miR-1306-5p	54.00	5.16
rno-miR-127-5p	53.00	5.06
rno-miR-511-3p	52.00	4.97
rno-miR-329-3p	51.00	4.87
rno-miR-99a-3p	50.00	4.78
rno-miR-132-5p	49.00	4.68
rno-miR-450a-3p	46.00	4.39
rno-miR-6329	46.00	4.39
rno-miR-509-3p	44.00	4.20
rno-miR-495	44.00	4.20
rno-miR-362-3p	43.00	4.11
rno-miR-543-3p	43.00	4.11
rno-miR-3102	42.00	4.01
rno-miR-9a-3p	42	4.02
rno-miR-369-5p	40.00	3.82
rno-miR-1306-3p	39.00	3.73
rno-miR-147	38.00	3.63
rno-miR-6319	38	3.64
rno-miR-298-3p	38.00	3.63
rno-miR-3577	36.00	3.44
rno-miR-130b-3p	36.00	3.44
rno-miR-146a-3p	36.00	3.44
rno-miR-19a-3p	36.00	3.44
rno-miR-122-5p	35.00	3.34
rno-miR-338-3p	33.00	3.15
rno-miR-383-5p	33.00	3.15
rno-miR-877	33.00	3.15
rno-miR-219a-1-3p	32.00	3.06
rno-miR-136-3p	31.00	2.96
rno-miR-540-3p	31.00	2.96
rno-miR-873-5p	31.00	2.96
rno-miR-129-5p	30	2.86
rno-miR-138-5p	30	2.87
rno-miR-485-5p	30.00	2.87
rno-miR-487b-3p	28.00	2.67
rno-miR-452-3p	28.00	2.67
rno-miR-329-5p	27.00	2.58
rno-miR-485-3p	27.00	2.58
rno-miR-299a-3p	27.00	2.58
rno-miR-130a-5p	26.00	2.48
rno-miR-1839-3p	26.00	2.48
rno-miR-299b-3p	26	2.48
rno-miR-33-3p	26.00	2.48
rno-miR-100-3p	24.00	2.29
rno-miR-212-5p	24.00	2.29
rno-miR-6216	23.00	2.20
rno-miR-92a-1-5p	23.00	2.20
rno-miR-16-3p	23.00	2.20
rno-miR-216a-5p	23.00	2.20
rno-miR-194-3p	23.00	2.20
rno-miR-133a-5p	22.00	2.10
rno-miR-331-5p	22.00	2.10
rno-miR-410-3p	20.00	1.91
rno-miR-3064-5p	20.00	1.91
rno-miR-3585-5p	20.00	1.91
rno-miR-18a-5p	20.00	1.91
rno-miR-32-3p	19.00	1.82
rno-miR-193a-3p	19.00	1.82
rno-miR-323-3p	18.00	1.72
rno-miR-196b-5p	18	1.72
rno-miR-6331	17.00	1.62
rno-miR-344a-3p	16	1.52
rno-miR-181b-1-3p	16.00	1.53
rno-miR-466b-4-3p	16	1.52
rno-miR-466b-2-3p	16	1.52
rno-miR-183-3p	16.00	1.53
rno-miR-20b-3p	16.00	1.53
rno-miR-369-3p	15.00	1.43
rno-miR-216a-3p	15.00	1.43
rno-miR-511-5p	15.00	1.43
rno-miR-3558-3p	15.00	1.43
rno-miR-10b-3p	14.00	1.34
rno-miR-3594-3p	14.00	1.34
rno-miR-3542	14	1.34
rno-miR-201-3p	14.00	1.34
rno-miR-203b-3p	14.00	1.34
rno-miR-376b-3p	13.00	1.24
rno-miR-652-5p	13.00	1.24
rno-miR-296-3p	13.00	1.24
rno-miR-496-3p	13.00	1.24
rno-miR-6315	12.00	1.15
rno-miR-668	12.00	1.15
rno-miR-653-5p	12.00	1.15
rno-miR-505-5p	12.00	1.15
rno-miR-154-5p	12.00	1.15
rno-miR-466b-3p	12	1.14
rno-miR-26a-3p	11.00	1.05
rno-miR-208a-3p	11.00	1.05
rno-miR-31a-3p	11.00	1.05
rno-miR-879-3p	10.00	0.96
rno-miR-3583-3p	10.00	0.96
rno-miR-222-5p	10.00	0.96
rno-miR-20a-3p	9.00	0.86
rno-miR-3120	9.00	0.86
rno-miR-592	9.00	0.86
rno-miR-218a-1-3p	9.00	0.86
rno-miR-376c-3p	9.00	0.86
rno-miR-325-5p	8.00	0.76
rno-miR-376b-5p	8.00	0.76
rno-miR-3572	8.00	0.76
rno-miR-551b-3p	8.00	0.76
rno-miR-346	8.00	0.76
rno-miR-200c-5p	8.00	0.76
rno-miR-224-3p	7.00	0.67
rno-miR-758-3p	7.00	0.67
rno-miR-23a-5p	7.00	0.67
rno-miR-144-3p	7.00	0.67
rno-miR-128-1-5p	7.00	0.67
rno-miR-187-5p	7.00	0.67
rno-miR-98-3p	7.00	0.67
rno-miR-5132-5p	7.00	0.67
rno-miR-449a-3p	7.00	0.67
rno-miR-136-5p	7.00	0.67
rno-miR-6318	7.00	0.67
rno-miR-1956-5p	7.00	0.67
rno-miR-328b-3p	7.00	0.67
rno-miR-1843b-3p	7.00	0.67
rno-miR-3099	7.00	0.67
rno-miR-3547	7.00	0.67
rno-miR-301a-3p	7.00	0.67
rno-miR-451-3p	6.00	0.57
rno-miR-770-3p	6.00	0.57
rno-miR-181d-3p	6.00	0.57
rno-miR-483-3p	6.00	0.57
rno-miR-466c-3p	6.00	0.57
rno-miR-3084b-5p	6	0.57
rno-miR-741-3p	6.00	0.57
rno-miR-3541	6.00	0.57
rno-miR-188-5p	6.00	0.57
rno-miR-873-3p	6.00	0.57
rno-miR-3084a-5p	6	0.57
rno-miR-3075	6.00	0.57
rno-miR-192-3p	5.00	0.48
rno-miR-325-3p	5.00	0.48
rno-miR-1224	5.00	0.48
rno-miR-381-3p	5.00	0.48
rno-miR-210-5p	5.00	0.48
rno-miR-483-5p	5.00	0.48
rno-miR-384-5p	5.00	0.48
rno-miR-1247-5p	5.00	0.48
rno-let-7a-2-3p	5.00	0.48
rno-miR-181b-2-3p	5.00	0.48
rno-miR-449c-3p	5.00	0.48
rno-miR-412-5p	5.00	0.48
rno-miR-3084a-3p	0	0
rno-miR-667-3p	0	0
rno-miR-193b-5p	0	0
rno-miR-540-5p	0	0
rno-miR-299a-5p	0	0
rno-miR-204-3p	0	0
rno-miR-3084a-1-5p	0	0
rno-miR-380-3p	0	0
rno-miR-380-5p	0	0
rno-miR-7578	0	0
rno-miR-675-3p	0	0
rno-miR-673-5p	0	0
rno-miR-541-3p	0	0
rno-miR-138-1-3p	0	0
rno-miR-1949	0	0
rno-miR-501-5p	0	0
rno-miR-673-3p	0	0
rno-miR-3072	0	0
rno-miR-874-5p	0	0
rno-miR-448-3p	0	0
rno-miR-539-5p	0	0
rno-miR-208a-5p	0	0
rno-miR-320-5p	0	0
rno-miR-155-3p	0	0
rno-miR-494-5p	0	0
rno-miR-124-3p	0	0
rno-miR-384-3p	0	0
rno-miR-138-2-3p	0	0
rno-miR-212-3p	0	0
rno-miR-1956-3p	0	0
rno-miR-219b	0	0
rno-miR-301b-5p	0	0
rno-miR-702-5p	0	0
rno-miR-667-5p	0	0
rno-miR-203a-5p	0	0
rno-miR-34a-3p	0	0
rno-miR-19b-1-5p	0	0
rno-miR-326-5p	0	0
rno-miR-301b-3p	0	0
rno-miR-292-5p	0	0
rno-miR-3074	0	0
rno-miR-376a-5p	0	0
rno-miR-3584-3p	0	0
rno-miR-871-3p	0	0
rno-miR-3594-5p	0	0
rno-miR-1912-3p	0	0
rno-miR-363-5p	0	0
rno-miR-3558-5p	0	0
rno-miR-509-5p	0	0
rno-miR-29a-5p	0	0
rno-miR-101a-5p	0	0
rno-miR-21-3p	0	0
rno-miR-190a-5p	0	0
rno-miR-653-3p	0	0
rno-miR-466d	0	0
rno-miR-129-1-3p	0	0
rno-miR-497-3p	0	0
rno-miR-421-5p	0	0
rno-miR-879-5p	0	0
rno-miR-743a-3p	0	0
rno-miR-188-3p	0	0
rno-miR-3065-3p	0	0
rno-miR-365-5p	0	0
rno-miR-3552	0	0
rno-miR-3590-3p	0	0
rno-miR-3586-3p	0	0
rno-miR-103-1-5p	0	0
rno-miR-370-5p	0	0
rno-miR-3064-3p	0	0
rno-miR-352	0	0
rno-miR-214-5p	0	0
rno-miR-218a-2-3p	0	0
rno-miR-300-5p	0	0
rno-miR-299b-5p	0	0
rno-miR-135a-5p	0	0
rno-miR-349	0	0
rno-miR-675-5p	0	0
rno-miR-551b-5p	0	0
rno-miR-103-2-5p	0	0
rno-miR-412-3p	0	0
rno-miR-3593-3p	0	0
rno-let-7g-3p	0	0
rno-miR-6215	0	0
rno-miR-377-5p	0	0
rno-miR-33-5p	0	0
rno-miR-376c-5p	0	0
rno-miR-433-5p	0	0
rno-miR-764-3p	0	0
rno-miR-1247-3p	0	0
rno-miR-3583-5p	0	0
rno-miR-154-3p	0	0
rno-miR-6332	0	0
rno-miR-3557-3p	0	0
rno-miR-134-3p	0	0
rno-miR-488-5p	0	0
rno-miR-6314	0	0
rno-miR-219a-5p	0	0
rno-miR-881-3p	0	0
rno-miR-135b-5p	0	0
rno-miR-336-5p	0	0
rno-miR-743b-5p	0	0
rno-miR-15a-3p	0	0
rno-miR-487b-5p	0	0
rno-miR-29b-1-5p	0	0
rno-miR-376a-3p	0	0
rno-miR-6326	0	0
rno-miR-3576	0	0
rno-miR-186-3p	0	0
rno-miR-5132-3p	0	0
rno-miR-1896	0	0
rno-miR-3557-5p	0	0
rno-miR-802-3p	0	0
rno-miR-3568	0	0
rno-miR-217-3p	0	0
rno-miR-196a-5p	0	0
rno-miR-153-5p	0	0
rno-miR-711	0	0
rno-miR-3544	0	0
rno-miR-3596b	0	0
rno-miR-3580-3p	0	0
rno-miR-96-3p	0	0
rno-miR-3575	0	0
rno-miR-347	0	0
rno-miR-3596d	0	0
rno-miR-742-3p	0	0
rno-miR-741-5p	0	0
rno-miR-1193-5p	0	0
rno-miR-666-5p	0	0
rno-miR-1188-3p	0	0
rno-miR-196c-3p	0	0
rno-miR-743a-5p	0	0
rno-miR-7a-2-3p	0	0
rno-miR-3569	0	0
rno-miR-410-5p	0	0
rno-miR-294	0	0
rno-miR-19b-2-5p	0	0
rno-miR-3584-5p	0	0
rno-miR-3573-3p	0	0
rno-miR-3551-3p	0	0
rno-miR-375-5p	0	0
rno-miR-101b-5p	0	0
rno-miR-664-1-5p	0	0
rno-miR-539-3p	0	0
rno-miR-344b-3p	0	0
rno-miR-761	0	0
rno-miR-1188-5p	0	0
rno-miR-489-3p	0	0
rno-miR-327	0	0
rno-miR-206-5p	0	0
rno-miR-218b	0	0
rno-miR-202-3p	0	0
rno-miR-92a-2-5p	0	0
rno-miR-31b	0	0
rno-miR-153-3p	0	0
rno-miR-632	0	0
rno-miR-3593-5p	0	0
rno-miR-6323	0	0
rno-miR-463-3p	0	0
rno-miR-3085	0	0
rno-miR-219a-2-3p	0	0
rno-miR-211-3p	0	0
rno-miR-742-5p	0	0
rno-miR-760-5p	0	0
rno-miR-802-5p	0	0
rno-miR-149-3p	0	0
rno-miR-208b-3p	0	0
rno-miR-6330	0	0
rno-miR-598-5p	0	0
rno-miR-3590-5p	0	0
rno-miR-137-3p	0	0
rno-miR-496-5p	0	0
rno-miR-1199-5p	0	0
rno-miR-489-5p	0	0
rno-miR-3574	0	0
rno-miR-292-3p	0	0
rno-miR-3596a	0	0
rno-miR-3596c	0	0
rno-miR-465-5p	0	0
rno-miR-3084b-3p	0	0
rno-miR-880-5p	0	0
rno-miR-190a-3p	0	0
rno-miR-3579	0	0
rno-miR-3580-5p	0	0
rno-miR-1-5p	0	0
rno-miR-471-5p	0	0
rno-miR-297	0	0
rno-miR-295-5p	0	0
rno-miR-291a-5p	0	0
rno-miR-3586-5p	0	0
rno-miR-343	0	0
rno-miR-137-5p	0	0
rno-miR-1199-3p	0	0
rno-miR-6333	0	0
rno-miR-381-5p	0	0
rno-miR-293-5p	0	0
rno-miR-291a-3p	0	0
rno-miR-770-5p	0	0
rno-miR-196c-5p	0	0
rno-miR-383-3p	0	0
rno-miR-344g	0	0
rno-miR-290	0	0
rno-miR-1297	0	0
rno-miR-3551-5p	0	0
rno-miR-666-3p	0	0
rno-miR-6321	0	0
rno-miR-875	0	0
rno-miR-880-3p	0	0
rno-miR-762	0	0
rno-miR-764-5p	0	0
rno-miR-543-5p	0	0
rno-miR-208b-5p	0	0
rno-miR-293-3p	0	0
rno-miR-202-5p	0	0
rno-miR-544-3p	0	0
rno-miR-6316	0	0
rno-miR-3570	0	0
rno-miR-6322	0	0
rno-miR-133c	0	0
rno-miR-3587	0	0
rno-miR-190b-3p	0	0
rno-miR-448-5p	0	0
rno-miR-344b-5p	0	0
rno-miR-3561-3p	0	0
rno-miR-6325	0	0
rno-miR-3543	0	0
rno-miR-471-3p	0	0
rno-miR-344b-1-3p	0	0
rno-miR-196b-3p	0	0
rno-miR-3573-5p	0	0
rno-miR-3589	0	0
rno-miR-133b-5p	0	0
rno-miR-615	0	0
rno-miR-185-3p	0	0
rno-miR-881-5p	0	0
rno-miR-3553	0	0
rno-miR-3564	0	0
rno-miR-500-5p	0	0
rno-miR-291b	0	0
rno-miR-3065-5p	0	0
rno-miR-9b-5p	0	0
rno-miR-344i	0	0
rno-miR-544-5p	0	0
rno-miR-878	0	0
rno-miR-216b-3p	0	0
rno-miR-122b	0	0
rno-miR-409b	0	0
rno-miR-107-5p	0	0
rno-miR-3548	0	0
rno-miR-6317	0	0
rno-miR-3550	0	0
rno-miR-344a-5p	0	0
rno-miR-709	0	0
rno-miR-6320	0	0
rno-miR-3588	0	0
rno-miR-128-2-5p	0	0
rno-miR-126b	0	0
rno-miR-679	0	0
rno-miR-465-3p	0	0
rno-miR-3592	0	0
rno-miR-3571	0	0
rno-miR-216b-5p	0	0
rno-miR-758-5p	0	0
rno-miR-883-3p	0	0
rno-miR-203b-5p	0	0
rno-miR-935	0	0
rno-miR-328a-5p	0	0
rno-miR-9b-3p	0	0
rno-miR-3546	0	0
rno-miR-883-5p	0	0
rno-miR-678	0	0
rno-miR-6334	0	0
rno-miR-568	0	0
rno-miR-6327	0	0
rno-miR-377-3p	0	0
rno-miR-499-3p	0	0
rno-miR-871-5p	0	0
rno-miR-759	0	0
rno-miR-3561-5p	0	0
rno-miR-665	0	0
rno-miR-207	0	0
rno-miR-3560	0	0
rno-miR-196a-3p	0	0
rno-miR-323-5p	0	0
rno-miR-336-3p	0	0
rno-miR-122-3p	0	0
rno-miR-1912-5p	0	0
rno-miR-191b	0	0
rno-miR-19a-5p	0	0
rno-miR-105	0	0
rno-miR-124-5p	0	0
rno-miR-628	0	0
rno-miR-3562	0	0
rno-miR-3556a	0	0
rno-miR-3549	0	0
rno-miR-3595	0	0
rno-miR-3566	0	0
rno-miR-3556b	0	0
rno-miR-2985	0	0
rno-miR-135b-3p	0	0
rno-miR-3578	0	0
rno-miR-337-3p	0	0
rno-miR-135a-3p	0	0
rno-miR-743b-3p	0	0
rno-miR-295-3p	0	0
rno-miR-129-2-3p	0	0
rno-miR-463-5p	0	0
rno-miR-876	0	0
