# Supplementary material for: Characteristics of phosgene aspiration lung injury analyzed based on transcriptomics and proteomics
Source: Front Genet. 2024 May 17;15:1393665. doi: 10.3389/fgene.2024.1393665 (PMC11140124; doi:10.3389/fgene.2024.1393665)
Supplement: Supplementary file 1 [file Presentation1.zip › Data/miRNA/know_miRNA_expression/1/1.miRNA.length.xls]

length	number
17	24663
18	114380
19	118928
20	754821
21	2417664
22	4927965
23	1583503
24	486912
25	31257
26	6774
27	370
28	70
29	163
