# Supplementary material for: Characteristics of phosgene aspiration lung injury analyzed based on transcriptomics and proteomics
Source: Front Genet. 2024 May 17;15:1393665. doi: 10.3389/fgene.2024.1393665 (PMC11140124; doi:10.3389/fgene.2024.1393665)
Supplement: Supplementary file 1 [file Presentation1.zip › Data/miRNA/know_miRNA_expression/2/2.base.bias.xls]

pos	A	U	C	G
1	8098	16289	6689	3063
2	10404	7524	6662	9549
3	10211	7436	9206	7286
4	9091	6023	8968	10057
5	10117	7633	6403	9986
6	7582	9277	8890	8390
7	11033	8094	8093	6919
8	9375	8765	5891	10108
9	6786	13620	6017	7716
10	9188	7540	8492	8919
11	6163	8439	8716	10821
12	6741	9433	9360	8605
13	7225	10796	8385	7733
14	7885	10386	6439	9429
15	9572	8115	6536	9916
16	8563	10385	9260	5931
17	7039	12707	6812	7581
18	6776	10524	7523	9316
19	7723	10420	6138	9858
20	5132	9916	6131	12960
21	4963	10221	6200	7957
22	4196	7859	3347	5928
23	1905	4734	2606	2314
24	851	2483	740	670
25	289	659	145	368
26	62	231	51	57
