# Supplementary material for: Characteristics of phosgene aspiration lung injury analyzed based on transcriptomics and proteomics
Source: Front Genet. 2024 May 17;15:1393665. doi: 10.3389/fgene.2024.1393665 (PMC11140124; doi:10.3389/fgene.2024.1393665)
Supplement: Supplementary file 1 [file Presentation1.zip › Data/miRNA/know_miRNA_expression/2/2.miR.expre.xls]

miRNA_ID	Total_Count	Normalized_Value
rno-miR-143-3p	1183675.00	117912.62
rno-miR-126a-3p	828642.00	82545.75
rno-let-7f-5p	783337	78032.66
rno-let-7i-5p	646239.00	64375.55
rno-let-7c-5p	615586	61322.03
rno-miR-26a-5p	583836.00	58159.23
rno-miR-99a-5p	507762.00	50581.07
rno-miR-30d-5p	457228.00	45547.09
rno-let-7a-5p	418725	41711.59
rno-miR-30c-5p	392986	39147.58
rno-miR-10a-5p	262888.00	26187.77
rno-let-7g-5p	253519.00	25254.47
rno-miR-30a-5p	221600.00	22074.84
rno-miR-148a-3p	197689.00	19692.93
rno-miR-27b-3p	175614.00	17493.91
rno-miR-125b-5p	144758	14420.17
rno-miR-181a-5p	140135	13959.64
rno-miR-125a-5p	122984.00	12251.14
rno-miR-24-3p	122078	12160.88
rno-miR-99b-5p	103635.00	10323.67
rno-miR-199a-3p	97853.00	9747.70
rno-let-7b-5p	90862.00	9051.28
rno-miR-146b-5p	71631.00	7135.57
rno-miR-100-5p	71630.00	7135.47
rno-miR-21-5p	67842.00	6758.13
rno-miR-191a-5p	58565.00	5833.99
rno-let-7d-5p	51741.00	5154.22
rno-miR-145-5p	45303.00	4512.89
rno-miR-378a-3p	41200.00	4104.17
rno-miR-27a-3p	40323.00	4016.80
rno-miR-200b-3p	38924.00	3877.44
rno-miR-103-3p	38361	3821.35
rno-miR-146a-5p	38152.00	3800.54
rno-miR-218a-5p	35886	3574.81
rno-miR-23b-3p	34321.00	3418.91
rno-miR-450b-5p	33890	3375.98
rno-miR-92a-3p	33353	3322.48
rno-miR-34c-5p	31927.00	3180.43
rno-miR-351-5p	31386	3126.54
rno-let-7e-5p	30692.00	3057.41
rno-miR-151-3p	30651.00	3053.32
rno-miR-25-3p	30532.00	3041.47
rno-miR-26b-5p	29795.00	2968.05
rno-miR-450a-5p	28671.00	2856.08
rno-miR-152-3p	27947.00	2783.96
rno-miR-30a-3p	27940.00	2783.26
rno-miR-140-3p	26212.00	2611.13
rno-miR-200a-3p	26184.00	2608.34
rno-miR-29a-3p	25974.00	2587.42
rno-miR-181b-5p	23551	2346.05
rno-miR-200c-3p	23003.00	2291.46
rno-miR-128-3p	22718	2263.07
rno-miR-7a-5p	21637	2155.39
rno-miR-199a-5p	21236.00	2115.44
rno-miR-23a-3p	20348.00	2026.98
rno-miR-148b-3p	19125.00	1905.15
rno-miR-126a-5p	18280.00	1820.98
rno-miR-375-3p	17320.00	1725.34
rno-miR-22-3p	16425.00	1636.19
rno-miR-322-3p	15998	1593.66
rno-miR-486	14868.00	1481.09
rno-miR-221-3p	12691.00	1264.22
rno-miR-183-5p	12076.00	1202.96
rno-miR-328a-3p	11958.00	1191.20
rno-miR-182	11767.00	1172.18
rno-miR-423-3p	11091.00	1104.84
rno-miR-30e-5p	10720.00	1067.88
rno-miR-378b	9270.00	923.44
rno-miR-145-3p	9181.00	914.57
rno-miR-320-3p	8566.00	853.31
rno-miR-30e-3p	8014.00	798.32
rno-miR-30b-5p	8009.00	797.82
rno-miR-127-3p	7979.00	794.83
rno-miR-28-3p	7959.00	792.84
rno-miR-186-5p	7559.00	753.00
rno-miR-150-5p	7377.00	734.87
rno-miR-222-3p	7326.00	729.78
rno-miR-34b-5p	7216.00	718.83
rno-miR-423-5p	6894.00	686.75
rno-miR-30c-2-3p	6305.00	628.08
rno-miR-16-5p	6281.00	625.69
rno-miR-224-5p	6243.00	621.90
rno-let-7d-3p	5523.00	550.18
rno-miR-181d-5p	5518.00	549.68
rno-miR-676	5149.00	512.92
rno-miR-361-3p	5133.00	511.33
rno-miR-192-5p	4867.00	484.83
rno-miR-10b-5p	4820.00	480.15
rno-miR-429	4539.00	452.16
rno-miR-98-5p	4457.00	443.99
rno-miR-449a-5p	4319.00	430.24
rno-miR-24-2-5p	4234.00	421.77
rno-miR-451-5p	4205.00	418.88
rno-miR-652-3p	3880.00	386.51
rno-miR-1843b-5p	3743	372.86
rno-miR-503-3p	3694	367.98
rno-miR-139-5p	3687.00	367.28
rno-miR-322-5p	3588	357.42
rno-miR-532-5p	3557.00	354.33
rno-miR-106b-3p	3465.00	345.17
rno-miR-195-5p	3458.00	344.47
rno-miR-374-5p	3254.00	324.15
rno-miR-93-5p	3179.00	316.68
rno-miR-1b	3047.00	303.53
rno-miR-1843a-5p	2892.00	288.09
rno-miR-99b-3p	2828.00	281.71
rno-miR-92b-3p	2744.00	273.35
rno-miR-101a-3p	2737.00	272.65
rno-miR-674-3p	2709.00	269.86
rno-miR-203a-3p	2667.00	265.68
rno-miR-195-3p	2512.00	250.23
rno-miR-34a-5p	2509.00	249.94
rno-miR-185-5p	2488.00	247.84
rno-let-7c-2-3p	2364	235.5
rno-let-7a-1-3p	2364	235.5
rno-miR-181a-1-3p	2285.00	227.62
rno-miR-34b-3p	2200.00	219.15
rno-miR-1298	2187.00	217.86
rno-miR-17-5p	2098	208.99
rno-miR-455-3p	2072.00	206.40
rno-miR-142-5p	1882.00	187.48
rno-miR-200a-5p	1880.00	187.28
rno-miR-125b-2-3p	1879.00	187.18
rno-miR-28-5p	1819.00	181.20
rno-miR-101b-3p	1781.00	177.42
rno-miR-143-5p	1772.00	176.52
rno-miR-194-5p	1743	173.63
rno-miR-672-5p	1727.00	172.04
rno-miR-107-3p	1564.00	155.80
rno-miR-205	1546.00	154.01
rno-miR-425-5p	1474.00	146.83
rno-miR-872-5p	1472.00	146.63
rno-miR-148a-5p	1467.00	146.14
rno-miR-340-3p	1444	143.84
rno-miR-342-3p	1392.00	138.67
rno-miR-497-5p	1382.00	137.67
rno-miR-140-5p	1298.00	129.30
rno-miR-450b-3p	1292	128.7
rno-miR-339-5p	1274.00	126.91
rno-miR-3559-3p	1254.00	124.92
rno-miR-542-3p	1194	118.95
rno-miR-20a-5p	1131.00	112.67
rno-miR-214-3p	1123.00	111.87
rno-miR-9a-5p	1104	109.98
rno-miR-455-5p	1103.00	109.88
rno-miR-340-5p	1050	104.6
rno-miR-503-5p	1044	104
rno-miR-96-5p	985.00	98.12
rno-miR-30b-3p	983.00	97.92
rno-miR-1839-5p	966.00	96.23
rno-miR-221-5p	906.00	90.25
rno-miR-204-5p	902.00	89.85
rno-miR-223-3p	894.00	89.06
rno-miR-151-5p	892.00	88.86
rno-miR-505-3p	879.00	87.56
rno-miR-365-3p	873.00	86.96
rno-miR-27a-5p	850.00	84.67
rno-miR-499-5p	824.00	82.08
rno-miR-541-5p	762.00	75.91
rno-miR-10a-3p	749.00	74.61
rno-miR-1-3p	731.00	72.82
rno-miR-22-5p	725.00	72.22
rno-miR-330-5p	722.00	71.92
rno-miR-598-3p	714	71.12
rno-miR-15b-5p	699.00	69.63
rno-miR-363-3p	660.00	65.75
rno-miR-434-3p	658	65.54
rno-miR-125b-1-3p	647.00	64.45
rno-miR-339-3p	645.00	64.25
rno-miR-34c-3p	630.00	62.76
rno-miR-379-5p	596.00	59.37
rno-miR-181c-3p	581.00	57.88
rno-miR-130a-3p	577.00	57.48
rno-miR-210-3p	570.00	56.78
rno-miR-141-3p	569.00	56.68
rno-miR-133a-3p	567.00	56.48
rno-miR-345-3p	566.00	56.38
rno-miR-361-5p	541.00	53.89
rno-miR-181c-5p	540.00	53.79
rno-miR-19b-3p	498	49.6
rno-miR-30d-3p	495.00	49.31
rno-let-7b-3p	494.00	49.21
rno-miR-149-5p	493.00	49.11
rno-miR-3559-5p	481.00	47.92
rno-miR-671	437.00	43.53
rno-miR-184	426.00	42.44
rno-miR-181a-2-3p	417.00	41.54
rno-miR-24-1-5p	409.00	40.74
rno-miR-155-5p	407.00	40.54
rno-miR-484	404.00	40.24
rno-miR-664-3p	398	39.64
rno-miR-29b-3p	390	38.85
rno-miR-106b-5p	369.00	36.76
rno-miR-760-3p	361.00	35.96
rno-miR-200b-5p	341.00	33.97
rno-let-7e-3p	330.00	32.87
rno-miR-872-3p	329.00	32.77
rno-miR-674-5p	327.00	32.57
rno-miR-142-3p	319.00	31.78
rno-miR-542-5p	309	30.78
rno-miR-148b-5p	305.00	30.38
rno-miR-330-3p	303.00	30.18
rno-miR-708-3p	300.00	29.88
rno-miR-378a-5p	297.00	29.59
rno-miR-490-3p	293.00	29.19
rno-miR-326-3p	292.00	29.09
rno-miR-150-3p	279.00	27.79
rno-miR-27b-5p	279.00	27.79
rno-miR-152-5p	272.00	27.10
rno-miR-3068-3p	264.00	26.30
rno-miR-31a-5p	258.00	25.70
rno-miR-29c-5p	250	24.9
rno-miR-337-5p	250.00	24.90
rno-miR-223-5p	249.00	24.80
rno-miR-411-5p	247.00	24.61
rno-miR-217-5p	246.00	24.51
rno-miR-466c-5p	243.00	24.21
rno-miR-1843a-3p	242.00	24.11
rno-miR-434-5p	238	23.7
rno-miR-532-3p	225.00	22.41
rno-miR-187-3p	216.00	21.52
rno-miR-211-5p	211.00	21.02
rno-miR-331-3p	206.00	20.52
rno-miR-30c-1-3p	197.00	19.62
rno-miR-125a-3p	196.00	19.52
rno-miR-146b-3p	193.00	19.23
rno-miR-582-3p	180.00	17.93
rno-miR-134-5p	179.00	17.83
rno-miR-130b-5p	179.00	17.83
rno-miR-449c-5p	178.00	17.73
rno-miR-409a-3p	177.00	17.63
rno-miR-3068-5p	174.00	17.33
rno-miR-494-3p	171.00	17.03
rno-miR-15a-5p	169.00	16.84
rno-miR-345-5p	164.00	16.34
rno-miR-301a-5p	160.00	15.94
rno-miR-452-5p	158.00	15.74
rno-miR-338-5p	155.00	15.44
rno-miR-708-5p	152.00	15.14
rno-miR-324-3p	151.00	15.04
rno-miR-201-5p	151.00	15.04
rno-miR-15b-3p	149.00	14.84
rno-miR-382-5p	146.00	14.54
rno-let-7i-3p	144.00	14.34
rno-miR-501-3p	138.00	13.75
rno-miR-350	128	12.76
rno-miR-425-3p	125.00	12.45
rno-let-7f-1-3p	124.00	12.35
rno-miR-702-3p	122.00	12.15
rno-miR-874-3p	121.00	12.05
rno-miR-490-5p	120.00	11.95
rno-miR-92b-5p	117.00	11.66
rno-miR-26b-3p	117.00	11.66
rno-miR-29c-3p	116	11.56
rno-miR-362-5p	114.00	11.36
rno-miR-411-3p	112.00	11.16
rno-miR-193a-5p	112.00	11.16
rno-miR-139-3p	110.00	10.96
rno-miR-351-3p	110	10.96
rno-miR-3473	104.00	10.36
rno-miR-6328	103.00	10.26
rno-miR-191a-3p	101.00	10.06
rno-miR-122-5p	96.00	9.56
rno-miR-488-3p	89.00	8.87
rno-miR-342-5p	87.00	8.67
rno-miR-493-5p	87.00	8.67
rno-miR-133b-3p	86.00	8.57
rno-miR-29b-5p	84	8.36
rno-miR-298-5p	84.00	8.37
rno-miR-504	84.00	8.37
rno-miR-370-3p	83.00	8.27
rno-miR-341	82.00	8.17
rno-miR-300-3p	81.00	8.07
rno-miR-132-3p	78.00	7.77
rno-miR-7a-1-3p	78.00	7.77
rno-miR-382-3p	77.00	7.67
rno-miR-1249	73.00	7.27
rno-miR-6329	72.00	7.17
rno-miR-421-3p	71.00	7.07
rno-miR-433-3p	70.00	6.97
rno-miR-129-5p	68	6.78
rno-miR-193b-3p	67.00	6.67
rno-miR-6324	65.00	6.48
rno-miR-7b	65.00	6.48
rno-miR-17-2-3p	64.00	6.38
rno-miR-206-3p	62.00	6.18
rno-miR-144-5p	61.00	6.08
rno-miR-23b-5p	60.00	5.98
rno-miR-3585-3p	59.00	5.88
rno-miR-374-3p	59.00	5.88
rno-miR-6319	58	5.78
rno-miR-141-5p	57.00	5.68
rno-let-7c-1-3p	56.00	5.58
rno-miR-335	54.00	5.38
rno-miR-1306-5p	53.00	5.28
rno-miR-409a-5p	53.00	5.28
rno-miR-219a-1-3p	53.00	5.28
rno-miR-127-5p	50.00	4.98
rno-let-7f-2-3p	49.00	4.88
rno-miR-547-5p	49.00	4.88
rno-miR-664-2-5p	49.00	4.88
rno-miR-32-5p	48.00	4.78
rno-miR-93-3p	47.00	4.68
rno-miR-18a-3p	47.00	4.68
rno-miR-383-5p	45.00	4.48
rno-miR-324-5p	45.00	4.48
rno-miR-25-5p	44.00	4.38
rno-miR-500-3p	42.00	4.18
rno-miR-132-5p	40.00	3.98
rno-miR-1193-3p	39.00	3.89
rno-miR-877	38.00	3.79
rno-miR-873-5p	38.00	3.79
rno-miR-547-3p	38.00	3.79
rno-miR-1306-3p	38.00	3.79
rno-miR-379-3p	37.00	3.69
rno-miR-466b-5p	36	3.6
rno-miR-329-3p	35.00	3.49
rno-miR-543-3p	35.00	3.49
rno-miR-20b-5p	34.00	3.39
rno-miR-99a-3p	34.00	3.39
rno-miR-493-3p	33.00	3.29
rno-miR-146a-3p	33.00	3.29
rno-miR-511-3p	32.00	3.19
rno-miR-147	32.00	3.19
rno-miR-17-1-3p	31.00	3.09
rno-miR-3558-3p	31.00	3.09
rno-miR-338-3p	31.00	3.09
rno-miR-672-3p	30.00	2.99
rno-miR-212-5p	30.00	2.99
rno-miR-450a-3p	29.00	2.89
rno-miR-296-3p	29.00	2.89
rno-miR-144-3p	29.00	2.89
rno-miR-296-5p	28.00	2.79
rno-miR-323-3p	27.00	2.69
rno-miR-299a-3p	27.00	2.69
rno-miR-92a-1-5p	27.00	2.69
rno-miR-298-3p	27.00	2.69
rno-miR-299b-3p	27	2.69
rno-miR-138-5p	27	2.69
rno-miR-741-3p	26.00	2.59
rno-miR-3577	26.00	2.59
rno-miR-136-3p	26.00	2.59
rno-miR-190b-5p	25.00	2.49
rno-miR-130a-5p	24.00	2.39
rno-miR-511-5p	24.00	2.39
rno-miR-32-3p	24.00	2.39
rno-miR-1839-3p	23.00	2.29
rno-miR-331-5p	22.00	2.19
rno-miR-329-5p	22.00	2.19
rno-miR-487b-3p	22.00	2.19
rno-miR-431	22.00	2.19
rno-miR-509-3p	22.00	2.19
rno-miR-328b-3p	21.00	2.09
rno-miR-19a-3p	21.00	2.09
rno-miR-216a-3p	21.00	2.09
rno-miR-3064-5p	20.00	1.99
rno-miR-203b-3p	20.00	1.99
rno-miR-495	19.00	1.89
rno-miR-485-5p	19.00	1.89
rno-miR-582-5p	19.00	1.89
rno-miR-26a-3p	18.00	1.79
rno-miR-130b-3p	18.00	1.79
rno-miR-3102	18.00	1.79
rno-miR-20b-3p	17.00	1.69
rno-miR-452-3p	17.00	1.69
rno-miR-216a-5p	17.00	1.69
rno-miR-194-3p	16.00	1.59
rno-miR-33-3p	15.00	1.49
rno-miR-222-5p	15.00	1.49
rno-miR-485-3p	15.00	1.49
rno-miR-362-3p	14.00	1.39
rno-miR-466b-4-3p	14	1.4
rno-miR-3542	14	1.4
rno-miR-369-5p	14.00	1.39
rno-miR-410-3p	14.00	1.39
rno-miR-466b-2-3p	14	1.4
rno-miR-204-3p	14.00	1.39
rno-miR-100-3p	14.00	1.39
rno-miR-325-5p	13.00	1.30
rno-miR-873-3p	13.00	1.30
rno-miR-505-5p	12.00	1.20
rno-miR-16-3p	12.00	1.20
rno-miR-3120	12.00	1.20
rno-miR-652-5p	12.00	1.20
rno-miR-6331	12.00	1.20
rno-miR-18a-5p	12.00	1.20
rno-miR-183-3p	12.00	1.20
rno-miR-3585-5p	11.00	1.10
rno-miR-3547	11.00	1.10
rno-miR-6216	11.00	1.10
rno-miR-376b-3p	10.00	1.00
rno-miR-1247-3p	10.00	1.00
rno-miR-135a-5p	10.00	1.00
rno-miR-181b-1-3p	10.00	1.00
rno-miR-201-3p	10.00	1.00
rno-miR-196b-5p	10	1
rno-miR-193a-3p	10.00	1.00
rno-miR-381-3p	9.00	0.90
rno-miR-325-3p	9.00	0.90
rno-miR-6315	8.00	0.80
rno-miR-1843b-3p	8.00	0.80
rno-miR-412-5p	8.00	0.80
rno-miR-540-3p	8.00	0.80
rno-miR-299a-5p	8.00	0.80
rno-miR-376b-5p	8.00	0.80
rno-miR-344a-3p	8	0.8
rno-miR-540-5p	7.00	0.70
rno-miR-369-3p	7.00	0.70
rno-miR-6314	7.00	0.70
rno-miR-154-5p	7.00	0.70
rno-miR-3075	7.00	0.70
rno-miR-1956-5p	7.00	0.70
rno-miR-483-5p	6.00	0.60
rno-miR-6332	6.00	0.60
rno-miR-6318	6.00	0.60
rno-miR-668	6.00	0.60
rno-miR-376a-5p	6.00	0.60
rno-miR-124-3p	6	0.6
rno-miR-224-3p	6.00	0.60
rno-miR-466b-3p	6	0.6
rno-miR-10b-3p	5.00	0.50
rno-miR-3074	5.00	0.50
rno-miR-23a-5p	5.00	0.50
rno-miR-592	5.00	0.50
rno-let-7a-2-3p	5.00	0.50
rno-miR-1912-3p	5.00	0.50
rno-miR-98-3p	5.00	0.50
rno-miR-496-3p	5.00	0.50
rno-miR-3594-3p	5.00	0.50
rno-miR-128-1-5p	5.00	0.50
rno-miR-448-3p	5.00	0.50
rno-miR-133a-5p	5.00	0.50
rno-miR-181d-3p	5.00	0.50
rno-miR-200c-5p	5.00	0.50
rno-miR-3084a-1-5p	0	0
rno-miR-451-3p	0	0
rno-miR-449a-3p	0	0
rno-miR-376c-3p	0	0
rno-miR-871-3p	0	0
rno-miR-7578	0	0
rno-miR-667-5p	0	0
rno-miR-346	0	0
rno-miR-155-3p	0	0
rno-miR-5132-5p	0	0
rno-miR-31a-3p	0	0
rno-miR-21-3p	0	0
rno-miR-483-3p	0	0
rno-miR-187-5p	0	0
rno-miR-653-3p	0	0
rno-miR-758-3p	0	0
rno-miR-551b-3p	0	0
rno-miR-653-5p	0	0
rno-miR-673-5p	0	0
rno-miR-3072	0	0
rno-miR-384-5p	0	0
rno-miR-879-5p	0	0
rno-miR-181b-2-3p	0	0
rno-miR-3099	0	0
rno-miR-770-3p	0	0
rno-miR-3084a-5p	0	0
rno-miR-216b-5p	0	0
rno-miR-128-2-5p	0	0
rno-miR-363-5p	0	0
rno-miR-3586-3p	0	0
rno-miR-218a-1-3p	0	0
rno-miR-29a-5p	0	0
rno-miR-219b	0	0
rno-miR-3084b-5p	0	0
rno-miR-9a-3p	0	0
rno-miR-212-3p	0	0
rno-miR-365-5p	0	0
rno-miR-466c-3p	0	0
rno-miR-879-3p	0	0
rno-miR-380-3p	0	0
rno-miR-539-5p	0	0
rno-miR-301b-5p	0	0
rno-miR-370-5p	0	0
rno-miR-3064-3p	0	0
rno-miR-101a-5p	0	0
rno-miR-667-3p	0	0
rno-miR-301a-3p	0	0
rno-miR-1247-5p	0	0
rno-miR-19b-1-5p	0	0
rno-miR-136-5p	0	0
rno-miR-874-5p	0	0
rno-miR-3558-5p	0	0
rno-miR-210-5p	0	0
rno-miR-3541	0	0
rno-miR-138-1-3p	0	0
rno-miR-295-3p	0	0
rno-miR-666-5p	0	0
rno-miR-3583-3p	0	0
rno-miR-871-5p	0	0
rno-miR-499-3p	0	0
rno-miR-743a-3p	0	0
rno-miR-138-2-3p	0	0
rno-miR-1949	0	0
rno-miR-33-5p	0	0
rno-miR-191b	0	0
rno-miR-764-5p	0	0
rno-miR-380-5p	0	0
rno-miR-665	0	0
rno-miR-3572	0	0
rno-miR-509-5p	0	0
rno-miR-292-5p	0	0
rno-miR-3590-3p	0	0
rno-miR-193b-5p	0	0
rno-miR-673-3p	0	0
rno-miR-217-3p	0	0
rno-miR-463-5p	0	0
rno-miR-134-3p	0	0
rno-miR-466d	0	0
rno-miR-381-5p	0	0
rno-miR-883-3p	0	0
rno-miR-326-5p	0	0
rno-miR-376a-3p	0	0
rno-miR-488-5p	0	0
rno-miR-743b-3p	0	0
rno-miR-192-3p	0	0
rno-miR-154-3p	0	0
rno-miR-489-5p	0	0
rno-miR-3065-5p	0	0
rno-miR-352	0	0
rno-miR-344b-1-3p	0	0
rno-miR-3552	0	0
rno-miR-3593-5p	0	0
rno-miR-135a-3p	0	0
rno-miR-743a-5p	0	0
rno-miR-328a-5p	0	0
rno-miR-501-5p	0	0
rno-miR-377-5p	0	0
rno-miR-1224	0	0
rno-let-7g-3p	0	0
rno-miR-384-3p	0	0
rno-miR-186-3p	0	0
rno-miR-3561-3p	0	0
rno-miR-3580-3p	0	0
rno-miR-1956-3p	0	0
rno-miR-336-5p	0	0
rno-miR-137-3p	0	0
rno-miR-433-5p	0	0
rno-miR-208a-3p	0	0
rno-miR-3594-5p	0	0
rno-miR-5132-3p	0	0
rno-miR-541-3p	0	0
rno-miR-702-5p	0	0
rno-miR-3561-5p	0	0
rno-miR-337-3p	0	0
rno-miR-802-3p	0	0
rno-miR-153-3p	0	0
rno-miR-471-3p	0	0
rno-miR-292-3p	0	0
rno-miR-208a-5p	0	0
rno-miR-448-5p	0	0
rno-miR-3569	0	0
rno-miR-6325	0	0
rno-miR-709	0	0
rno-miR-299b-5p	0	0
rno-miR-1188-3p	0	0
rno-miR-539-3p	0	0
rno-miR-196b-3p	0	0
rno-miR-133b-5p	0	0
rno-miR-137-5p	0	0
rno-miR-881-5p	0	0
rno-miR-7a-2-3p	0	0
rno-miR-208b-3p	0	0
rno-miR-3571	0	0
rno-miR-3595	0	0
rno-miR-449c-3p	0	0
rno-miR-3579	0	0
rno-miR-568	0	0
rno-miR-6333	0	0
rno-miR-196a-5p	0	0
rno-miR-880-5p	0	0
rno-miR-409b	0	0
rno-miR-760-5p	0	0
rno-miR-935	0	0
rno-miR-881-3p	0	0
rno-miR-218b	0	0
rno-miR-494-5p	0	0
rno-miR-206-5p	0	0
rno-miR-190a-3p	0	0
rno-miR-3584-5p	0	0
rno-miR-31b	0	0
rno-miR-383-3p	0	0
rno-miR-218a-2-3p	0	0
rno-miR-216b-3p	0	0
rno-miR-126b	0	0
rno-miR-103-1-5p	0	0
rno-miR-3580-5p	0	0
rno-miR-214-5p	0	0
rno-miR-202-5p	0	0
rno-miR-6320	0	0
rno-miR-6322	0	0
rno-miR-3574	0	0
rno-miR-487b-5p	0	0
rno-miR-3566	0	0
rno-miR-679	0	0
rno-miR-421-5p	0	0
rno-miR-3557-3p	0	0
rno-miR-376c-5p	0	0
rno-miR-149-3p	0	0
rno-miR-133c	0	0
rno-miR-185-3p	0	0
rno-miR-2985	0	0
rno-miR-412-3p	0	0
rno-miR-135b-5p	0	0
rno-miR-92a-2-5p	0	0
rno-miR-3589	0	0
rno-miR-320-5p	0	0
rno-miR-465-5p	0	0
rno-miR-6326	0	0
rno-miR-878	0	0
rno-miR-3575	0	0
rno-miR-876	0	0
rno-miR-3596c	0	0
rno-miR-3573-3p	0	0
rno-miR-291a-5p	0	0
rno-miR-3065-3p	0	0
rno-miR-3592	0	0
rno-miR-3562	0	0
rno-miR-3551-5p	0	0
rno-miR-190b-3p	0	0
rno-miR-3590-5p	0	0
rno-miR-344b-3p	0	0
rno-miR-3084b-3p	0	0
rno-miR-6323	0	0
rno-miR-211-3p	0	0
rno-miR-103-2-5p	0	0
rno-miR-343	0	0
rno-miR-6330	0	0
rno-miR-6317	0	0
rno-miR-202-3p	0	0
rno-miR-883-5p	0	0
rno-miR-9b-3p	0	0
rno-miR-764-3p	0	0
rno-miR-3560	0	0
rno-miR-219a-2-3p	0	0
rno-miR-3557-5p	0	0
rno-miR-675-5p	0	0
rno-miR-15a-3p	0	0
rno-miR-3584-3p	0	0
rno-miR-3576	0	0
rno-miR-471-5p	0	0
rno-miR-208b-5p	0	0
rno-miR-3546	0	0
rno-miR-743b-5p	0	0
rno-miR-294	0	0
rno-miR-96-3p	0	0
rno-miR-34a-3p	0	0
rno-miR-336-3p	0	0
rno-miR-295-5p	0	0
rno-miR-1199-3p	0	0
rno-miR-122b	0	0
rno-miR-19b-2-5p	0	0
rno-miR-375-5p	0	0
rno-miR-3544	0	0
rno-miR-323-5p	0	0
rno-miR-742-5p	0	0
rno-miR-615	0	0
rno-miR-293-3p	0	0
rno-miR-544-5p	0	0
rno-miR-129-2-3p	0	0
rno-miR-1896	0	0
rno-miR-196c-5p	0	0
rno-miR-3550	0	0
rno-miR-290	0	0
rno-miR-1912-5p	0	0
rno-miR-153-5p	0	0
rno-miR-758-5p	0	0
rno-miR-802-5p	0	0
rno-miR-598-5p	0	0
rno-miR-463-3p	0	0
rno-miR-3564	0	0
rno-miR-1199-5p	0	0
rno-miR-349	0	0
rno-miR-410-5p	0	0
rno-miR-678	0	0
rno-miR-203a-5p	0	0
rno-miR-3084a-3p	0	0
rno-miR-770-5p	0	0
rno-miR-6334	0	0
rno-miR-3596a	0	0
rno-miR-3587	0	0
rno-miR-711	0	0
rno-miR-219a-5p	0	0
rno-miR-3573-5p	0	0
rno-miR-3570	0	0
rno-miR-544-3p	0	0
rno-miR-122-3p	0	0
rno-miR-741-5p	0	0
rno-miR-190a-5p	0	0
rno-miR-465-3p	0	0
rno-miR-20a-3p	0	0
rno-miR-105	0	0
rno-miR-3586-5p	0	0
rno-miR-666-3p	0	0
rno-miR-742-3p	0	0
rno-miR-628	0	0
rno-miR-129-1-3p	0	0
rno-miR-344i	0	0
rno-miR-347	0	0
rno-miR-203b-5p	0	0
rno-miR-6215	0	0
rno-miR-6327	0	0
rno-miR-3556b	0	0
rno-miR-293-5p	0	0
rno-miR-543-5p	0	0
rno-miR-3596b	0	0
rno-miR-3568	0	0
rno-miR-291a-3p	0	0
rno-miR-759	0	0
rno-miR-664-1-5p	0	0
rno-miR-196a-3p	0	0
rno-miR-9b-5p	0	0
rno-miR-297	0	0
rno-miR-301b-3p	0	0
rno-miR-29b-1-5p	0	0
rno-miR-3548	0	0
rno-miR-3593-3p	0	0
rno-miR-761	0	0
rno-miR-196c-3p	0	0
rno-miR-188-3p	0	0
rno-miR-327	0	0
rno-miR-875	0	0
rno-miR-3551-3p	0	0
rno-miR-497-3p	0	0
rno-miR-344a-5p	0	0
rno-miR-3556a	0	0
rno-miR-1188-5p	0	0
rno-miR-377-3p	0	0
rno-miR-1-5p	0	0
rno-miR-675-3p	0	0
rno-miR-551b-5p	0	0
rno-miR-101b-5p	0	0
rno-miR-344b-5p	0	0
rno-miR-632	0	0
rno-miR-6316	0	0
rno-miR-135b-3p	0	0
rno-miR-1297	0	0
rno-miR-3543	0	0
rno-miR-3596d	0	0
rno-miR-3588	0	0
rno-miR-489-3p	0	0
rno-miR-124-5p	0	0
rno-miR-500-5p	0	0
rno-miR-3553	0	0
rno-miR-880-3p	0	0
rno-miR-496-5p	0	0
rno-miR-300-5p	0	0
rno-miR-291b	0	0
rno-miR-3578	0	0
rno-miR-6321	0	0
rno-miR-3549	0	0
rno-miR-3583-5p	0	0
rno-miR-19a-5p	0	0
rno-miR-107-5p	0	0
rno-miR-188-5p	0	0
rno-miR-1193-5p	0	0
rno-miR-762	0	0
rno-miR-3085	0	0
rno-miR-207	0	0
rno-miR-344g	0	0
