# Supplementary material for: Characteristics of phosgene aspiration lung injury analyzed based on transcriptomics and proteomics
Source: Front Genet. 2024 May 17;15:1393665. doi: 10.3389/fgene.2024.1393665 (PMC11140124; doi:10.3389/fgene.2024.1393665)
Supplement: Supplementary file 1 [file Presentation1.zip › Data/miRNA/know_miRNA_expression/2/2.miRNA.length.xls]

length	number
17	24064
18	98132
19	101265
20	703960
21	2356919
22	4593644
23	1536659
24	582281
25	32990
26	8274
27	352
28	98
29	114
