# Supplementary material for: Characteristics of phosgene aspiration lung injury analyzed based on transcriptomics and proteomics
Source: Front Genet. 2024 May 17;15:1393665. doi: 10.3389/fgene.2024.1393665 (PMC11140124; doi:10.3389/fgene.2024.1393665)
Supplement: Supplementary file 1 [file Presentation1.zip › Data/miRNA/know_miRNA_expression/3/3.base.bias.xls]

pos	A	U	C	G
1	8632	17224	7349	3350
2	11036	8015	7345	10159
3	10907	7822	10002	7824
4	9672	6475	9766	10642
5	10752	8183	7023	10597
6	8104	9753	9733	8965
7	11776	8783	8613	7383
8	9865	9339	6430	10921
9	7216	14469	6450	8420
10	9605	8037	9116	9797
11	6603	9007	9393	11552
12	7146	10074	10144	9191
13	7589	11360	9183	8423
14	8392	10970	6924	10269
15	10087	8818	7111	10539
16	8889	11058	9983	6625
17	7445	13523	7416	8171
18	7123	11118	8221	10093
19	8273	11183	6692	10407
20	5425	10584	6648	13898
21	5284	10655	6740	8687
22	4560	8298	3619	6363
23	2125	4992	2753	2581
24	900	2580	799	766
25	315	650	150	392
26	69	226	42	50
