# Supplementary material for: Characteristics of phosgene aspiration lung injury analyzed based on transcriptomics and proteomics
Source: Front Genet. 2024 May 17;15:1393665. doi: 10.3389/fgene.2024.1393665 (PMC11140124; doi:10.3389/fgene.2024.1393665)
Supplement: Supplementary file 1 [file Presentation1.zip › Data/miRNA/know_miRNA_expression/3/3.miR.expre.xls]

miRNA_ID	Total_Count	Normalized_Value
rno-miR-143-3p	1206769.00	104923.72
rno-miR-126a-3p	937998.00	81555.16
rno-let-7f-5p	786564	68388.58
rno-let-7c-5p	779731	67794.48
rno-let-7i-5p	692592.00	60218.09
rno-miR-26a-5p	612925.00	53291.37
rno-miR-30d-5p	582943.00	50684.55
rno-miR-99a-5p	562528.00	48909.55
rno-let-7a-5p	549764	47799.78
rno-miR-30c-5p	519863	45200
rno-miR-10a-5p	287117.00	24963.67
rno-let-7g-5p	276944.00	24079.17
rno-miR-30a-5p	229747.00	19975.58
rno-miR-27b-3p	224581.00	19526.42
rno-miR-181a-5p	208036	18087.9
rno-miR-125a-5p	191363.00	16638.24
rno-miR-125b-5p	185790	16153.69
rno-miR-24-3p	159432	13861.97
rno-miR-99b-5p	146084.00	12701.42
rno-miR-148a-3p	138152.00	12011.76
rno-let-7b-5p	119766.00	10413.17
rno-miR-199a-3p	89993.00	7824.53
rno-miR-100-5p	84268.00	7326.76
rno-miR-191a-5p	73315.00	6374.44
rno-miR-146b-5p	70701.00	6147.17
rno-miR-145-5p	67167.00	5839.90
rno-let-7d-5p	66584.00	5789.21
rno-miR-103-3p	53374	4640.65
rno-miR-351-5p	52672	4579.62
rno-miR-21-5p	52114.00	4531.10
rno-miR-146a-5p	51764.00	4500.67
rno-miR-23b-3p	51698.00	4494.93
rno-miR-92a-3p	51212	4452.68
rno-miR-378a-3p	49778.00	4328.00
rno-miR-200b-3p	48834.00	4245.92
rno-let-7e-5p	45559.00	3961.17
rno-miR-151-3p	44871.00	3901.35
rno-miR-27a-3p	43556.00	3787.02
rno-miR-25-3p	42847.00	3725.37
rno-miR-30a-3p	37396.00	3251.43
rno-miR-181b-5p	34241	2977.12
rno-miR-140-3p	32677.00	2841.13
rno-miR-200c-3p	31952.00	2778.10
rno-miR-128-3p	31167	2709.85
rno-miR-26b-5p	30699.00	2669.15
rno-miR-218a-5p	30602	2660.72
rno-miR-152-3p	30546.00	2655.85
rno-miR-23a-3p	28452.00	2473.79
rno-miR-450b-5p	28188	2450.84
rno-miR-29a-3p	27725.00	2410.58
rno-miR-200a-3p	27490.00	2390.15
rno-miR-450a-5p	25366.00	2205.47
rno-miR-375-3p	24940.00	2168.43
rno-miR-34c-5p	24098.00	2095.22
rno-miR-148b-3p	22956.00	1995.93
rno-miR-486	22039.00	1916.20
rno-miR-328a-3p	21881.00	1902.47
rno-miR-199a-5p	19585.00	1702.84
rno-miR-322-3p	19182	1667.8
rno-miR-126a-5p	18347.00	1595.20
rno-miR-7a-5p	17488	1520.51
rno-miR-221-3p	17216.00	1496.86
rno-miR-423-3p	15832.00	1376.53
rno-miR-22-3p	15606.00	1356.88
rno-miR-150-5p	13132.00	1141.77
rno-miR-183-5p	13038.00	1133.60
rno-miR-182	12222.00	1062.65
rno-miR-320-3p	12156.00	1056.92
rno-miR-28-3p	11556.00	1004.75
rno-miR-222-3p	10778.00	937.10
rno-miR-378b	10752.00	934.84
rno-miR-423-5p	10311.00	896.50
rno-miR-30c-2-3p	9521.00	827.81
rno-let-7d-3p	9416.00	818.68
rno-miR-30e-3p	9380.00	815.55
rno-miR-127-3p	9202.00	800.08
rno-miR-145-3p	9075.00	789.03
rno-miR-30b-5p	8995.00	782.08
rno-miR-30e-5p	8624.00	749.82
rno-miR-186-5p	8322.00	723.56
rno-miR-16-5p	7064.00	614.19
rno-miR-361-3p	6807.00	591.84
rno-miR-676	6696.00	582.19
rno-miR-181d-5p	6696.00	582.19
rno-miR-224-5p	6451.00	560.89
rno-miR-503-3p	5626	489.16
rno-miR-652-3p	5555.00	482.98
rno-miR-34b-5p	5305.00	461.25
rno-miR-429	5132.00	446.21
rno-miR-139-5p	5012.00	435.77
rno-miR-106b-3p	4974.00	432.47
rno-miR-98-5p	4701.00	408.73
rno-miR-24-2-5p	4698.00	408.47
rno-miR-93-5p	4457.00	387.52
rno-miR-322-5p	4084	355.08
rno-miR-99b-3p	4069.00	353.78
rno-miR-185-5p	4016.00	349.18
rno-miR-192-5p	4000.00	347.78
rno-miR-1843b-5p	3993	347.17
rno-miR-451-5p	3938.00	342.39
rno-miR-674-3p	3691.00	320.92
rno-miR-195-5p	3647.00	317.09
rno-miR-532-5p	3548.00	308.48
rno-miR-195-3p	3297.00	286.66
rno-miR-34a-5p	3275.00	284.75
rno-miR-449a-5p	3268.00	284.14
rno-miR-181a-1-3p	3200.00	278.23
rno-miR-455-3p	3143.00	273.27
rno-miR-1843a-5p	3119.00	271.18
rno-miR-374-5p	2900.00	252.14
rno-miR-92b-3p	2843.00	247.19
rno-miR-203a-3p	2805.00	243.88
rno-miR-10b-5p	2702.00	234.93
rno-miR-17-5p	2579	224.24
rno-miR-672-5p	2361.00	205.28
rno-miR-34b-3p	2338.00	203.28
rno-miR-200a-5p	2282.00	198.41
rno-miR-125b-2-3p	2268.00	197.19
rno-miR-28-5p	2180.00	189.54
rno-miR-342-3p	2180.00	189.54
rno-miR-1b	2152.00	187.11
rno-miR-339-5p	2119.00	184.24
rno-let-7c-2-3p	2099	182.5
rno-let-7a-1-3p	2099	182.5
rno-miR-107-3p	2063.00	179.37
rno-miR-205	2057.00	178.85
rno-miR-143-5p	1986.00	172.67
rno-miR-1298	1966.00	170.94
rno-miR-497-5p	1842.00	160.15
rno-miR-194-5p	1758	152.85
rno-miR-503-5p	1754	152.5
rno-miR-450b-3p	1662	144.5
rno-miR-3559-3p	1660.00	144.33
rno-miR-425-5p	1629.00	141.64
rno-miR-101a-3p	1557.00	135.37
rno-miR-340-3p	1418	123.28
rno-miR-365-3p	1397.00	121.46
rno-miR-872-5p	1348.00	117.20
rno-miR-151-5p	1340.00	116.51
rno-miR-101b-3p	1275.00	110.86
rno-miR-1839-5p	1275.00	110.86
rno-miR-214-3p	1223.00	106.33
rno-miR-505-3p	1197.00	104.07
rno-miR-140-5p	1194.00	103.81
rno-miR-142-5p	1185.00	103.03
rno-miR-20a-5p	1174.00	102.07
rno-miR-27a-5p	1092.00	94.95
rno-miR-148a-5p	1075.00	93.47
rno-miR-30b-3p	1057.00	91.90
rno-miR-15b-5p	1037.00	90.16
rno-miR-542-3p	1032	89.73
rno-miR-184	990.00	86.08
rno-miR-455-5p	984.00	85.55
rno-miR-221-5p	982.00	85.38
rno-miR-223-3p	959.00	83.38
rno-miR-330-5p	926.00	80.51
rno-miR-339-3p	884.00	76.86
rno-miR-204-5p	879.00	76.43
rno-miR-96-5p	848.00	73.73
rno-miR-434-3p	814	70.78
rno-miR-598-3p	810	70.42
rno-miR-22-5p	799.00	69.47
rno-miR-130a-3p	796.00	69.21
rno-miR-363-3p	791.00	68.77
rno-miR-10a-3p	767.00	66.69
rno-miR-181c-3p	766.00	66.60
rno-miR-484	756.00	65.73
rno-miR-9a-5p	756	65.73
rno-miR-210-3p	755.00	65.64
rno-miR-361-5p	730.00	63.47
rno-miR-125b-1-3p	726.00	63.12
rno-miR-133a-3p	723.00	62.86
rno-miR-345-3p	712.00	61.91
rno-let-7b-3p	684.00	59.47
rno-miR-541-5p	673.00	58.51
rno-miR-181c-5p	658.00	57.21
rno-miR-149-5p	635.00	55.21
rno-miR-326-3p	631.00	54.86
rno-miR-671	586.00	50.95
rno-miR-664-3p	580	50.42
rno-miR-181a-2-3p	578.00	50.25
rno-miR-155-5p	569.00	49.47
rno-miR-24-1-5p	568.00	49.39
rno-miR-379-5p	563.00	48.95
rno-miR-34c-3p	556.00	48.34
rno-miR-340-5p	546	47.48
rno-miR-141-3p	537.00	46.69
rno-miR-30d-3p	525.00	45.65
rno-miR-200b-5p	497.00	43.21
rno-miR-499-5p	491.00	42.69
rno-miR-150-3p	477.00	41.47
rno-let-7e-3p	447.00	38.86
rno-miR-542-5p	447	38.85
rno-miR-674-5p	434.00	37.73
rno-miR-3559-5p	422.00	36.69
rno-miR-760-3p	410.00	35.65
rno-miR-378a-5p	403.00	35.04
rno-miR-330-3p	398.00	34.60
rno-miR-27b-5p	386.00	33.56
rno-miR-532-3p	383.00	33.30
rno-miR-872-3p	368.00	32.00
rno-miR-3068-3p	361.00	31.39
rno-miR-106b-5p	356.00	30.95
rno-miR-29b-3p	351	30.51
rno-miR-152-5p	338.00	29.39
rno-miR-217-5p	329.00	28.61
rno-miR-331-3p	323.00	28.08
rno-miR-1843a-3p	318.00	27.65
rno-miR-19b-3p	311	27.04
rno-miR-29c-5p	310	26.96
rno-miR-434-5p	304	26.44
rno-miR-148b-5p	298.00	25.91
rno-miR-125a-3p	283.00	24.61
rno-miR-187-3p	279.00	24.26
rno-miR-708-3p	273.00	23.74
rno-miR-211-5p	266.00	23.13
rno-miR-201-5p	259.00	22.52
rno-miR-31a-5p	257.00	22.35
rno-miR-338-5p	251.00	21.82
rno-miR-337-5p	240.00	20.87
rno-miR-324-3p	231.00	20.08
rno-miR-146b-3p	227.00	19.74
rno-miR-490-3p	226.00	19.65
rno-miR-582-3p	219.00	19.04
rno-miR-30c-1-3p	218.00	18.95
rno-miR-874-3p	217.00	18.87
rno-miR-345-5p	216.00	18.78
rno-miR-223-5p	215.00	18.69
rno-miR-301a-5p	207.00	18.00
rno-miR-702-3p	207.00	18.00
rno-miR-15b-3p	207.00	18.00
rno-miR-501-3p	201.00	17.48
rno-miR-139-3p	195.00	16.95
rno-miR-130b-5p	192.00	16.69
rno-miR-193a-5p	191.00	16.61
rno-miR-15a-5p	186.00	16.17
rno-let-7i-3p	184.00	16.00
rno-miR-142-3p	183.00	15.91
rno-miR-411-5p	179.00	15.56
rno-miR-466c-5p	178.00	15.48
rno-miR-708-5p	176.00	15.30
rno-miR-382-5p	165.00	14.35
rno-miR-26b-3p	162.00	14.09
rno-miR-494-3p	161.00	14.00
rno-miR-504	159.00	13.82
rno-miR-449c-5p	158.00	13.74
rno-miR-3068-5p	154.00	13.39
rno-miR-350	154	13.38
rno-miR-488-3p	153.00	13.30
rno-miR-362-5p	148.00	12.87
rno-miR-425-3p	146.00	12.69
rno-miR-134-5p	145.00	12.61
rno-miR-1-3p	138.00	12.00
rno-miR-351-3p	136	11.82
rno-miR-409a-3p	134.00	11.65
rno-miR-191a-3p	134.00	11.65
rno-miR-6328	132.00	11.48
rno-miR-3585-3p	131.00	11.39
rno-miR-452-5p	130.00	11.30
rno-miR-29c-3p	130	11.3
rno-miR-132-3p	129.00	11.22
rno-miR-342-5p	126.00	10.96
rno-miR-1249	124.00	10.78
rno-miR-298-5p	123.00	10.69
rno-miR-92b-5p	121.00	10.52
rno-miR-370-3p	119.00	10.35
rno-miR-6324	117.00	10.17
rno-miR-3473	115.00	10.00
rno-let-7f-1-3p	104.00	9.04
rno-miR-1306-5p	103.00	8.96
rno-miR-23b-5p	100.00	8.69
rno-miR-664-2-5p	93.00	8.09
rno-miR-133b-3p	91.00	7.91
rno-miR-25-5p	91.00	7.91
rno-miR-411-3p	90.00	7.83
rno-miR-7a-1-3p	84.00	7.30
rno-miR-93-3p	84.00	7.30
rno-miR-490-5p	83.00	7.22
rno-miR-122-5p	82.00	7.13
rno-miR-300-3p	80.00	6.96
rno-miR-141-5p	79.00	6.87
rno-miR-29b-5p	78	6.78
rno-miR-193b-3p	77.00	6.69
rno-miR-493-5p	76.00	6.61
rno-miR-547-5p	75.00	6.52
rno-miR-6319	70	6.08
rno-miR-433-3p	68.00	5.91
rno-miR-17-2-3p	66.00	5.74
rno-miR-382-3p	65.00	5.65
rno-miR-324-5p	64.00	5.56
rno-miR-341	62.00	5.39
rno-miR-421-3p	60.00	5.22
rno-miR-509-3p	59.00	5.13
rno-miR-219a-1-3p	55.00	4.78
rno-miR-547-3p	55.00	4.78
rno-miR-6329	55.00	4.78
rno-miR-1306-3p	54.00	4.70
rno-miR-877	52.00	4.52
rno-miR-3102	51.00	4.43
rno-let-7c-1-3p	51.00	4.43
rno-let-7f-2-3p	50.00	4.35
rno-miR-206-3p	50.00	4.35
rno-miR-7b	49.00	4.26
rno-miR-296-5p	49.00	4.26
rno-miR-18a-3p	49.00	4.26
rno-miR-298-3p	48.00	4.17
rno-miR-127-5p	47.00	4.09
rno-miR-409a-5p	47.00	4.09
rno-miR-212-5p	46.00	4.00
rno-miR-329-3p	44.00	3.83
rno-miR-383-5p	43.00	3.74
rno-miR-3577	42.00	3.65
rno-miR-500-3p	41.00	3.56
rno-miR-144-5p	40.00	3.48
rno-miR-130a-5p	40.00	3.48
rno-miR-672-3p	39.00	3.39
rno-miR-873-5p	39.00	3.39
rno-miR-26a-3p	38.00	3.30
rno-miR-1193-3p	37.00	3.22
rno-miR-129-5p	36	3.14
rno-miR-17-1-3p	36.00	3.13
rno-miR-379-3p	34.00	2.96
rno-miR-20b-5p	34.00	2.96
rno-miR-147	33.00	2.87
rno-miR-99a-3p	33.00	2.87
rno-miR-374-3p	32.00	2.78
rno-miR-466b-3p	32	2.78
rno-miR-466b-5p	32	2.8
rno-miR-92a-1-5p	31.00	2.70
rno-miR-194-3p	31.00	2.70
rno-miR-201-3p	29.00	2.52
rno-miR-323-3p	29.00	2.52
rno-miR-582-5p	28.00	2.43
rno-miR-511-3p	28.00	2.43
rno-miR-487b-3p	28.00	2.43
rno-miR-543-3p	28.00	2.43
rno-miR-3558-3p	27.00	2.35
rno-miR-511-5p	27.00	2.35
rno-miR-132-5p	26.00	2.26
rno-miR-466b-2-3p	26	2.26
rno-miR-32-5p	26.00	2.26
rno-miR-466b-4-3p	26	2.26
rno-miR-299b-3p	24	2.08
rno-miR-299a-3p	24.00	2.09
rno-miR-493-3p	24.00	2.09
rno-miR-505-5p	23.00	2.00
rno-miR-331-5p	23.00	2.00
rno-miR-138-5p	23	2
rno-miR-873-3p	22.00	1.91
rno-miR-216a-3p	22.00	1.91
rno-miR-130b-3p	22.00	1.91
rno-miR-3064-5p	22.00	1.91
rno-miR-485-3p	21.00	1.83
rno-miR-33-3p	21.00	1.83
rno-miR-183-3p	20.00	1.74
rno-miR-325-5p	20.00	1.74
rno-miR-431	20.00	1.74
rno-miR-1839-3p	20.00	1.74
rno-miR-485-5p	19.00	1.65
rno-miR-362-3p	19.00	1.65
rno-miR-216a-5p	19.00	1.65
rno-miR-296-3p	19.00	1.65
rno-miR-32-3p	19.00	1.65
rno-miR-328b-3p	19.00	1.65
rno-miR-338-3p	17.00	1.48
rno-miR-146a-3p	17.00	1.48
rno-miR-190b-5p	17.00	1.48
rno-miR-222-5p	16.00	1.39
rno-miR-16-3p	16.00	1.39
rno-miR-6216	16.00	1.39
rno-miR-128-1-5p	16.00	1.39
rno-miR-3542	16	1.4
rno-miR-3585-5p	15.00	1.30
rno-miR-329-5p	15.00	1.30
rno-miR-136-3p	14.00	1.22
rno-miR-20b-3p	14.00	1.22
rno-miR-369-5p	14.00	1.22
rno-miR-451-3p	14.00	1.22
rno-miR-154-5p	13.00	1.13
rno-miR-450a-3p	13.00	1.13
rno-miR-668	13.00	1.13
rno-miR-3120	13.00	1.13
rno-miR-6315	12.00	1.04
rno-miR-1843b-3p	12.00	1.04
rno-miR-100-3p	12.00	1.04
rno-miR-3084a-3p	12	1.04
rno-miR-452-3p	12.00	1.04
rno-miR-204-3p	12.00	1.04
rno-miR-652-5p	12.00	1.04
rno-miR-410-3p	11.00	0.96
rno-miR-6331	11.00	0.96
rno-miR-299a-5p	11.00	0.96
rno-miR-495	11.00	0.96
rno-miR-6314	11.00	0.96
rno-miR-3075	11.00	0.96
rno-miR-200c-5p	11.00	0.96
rno-miR-1956-5p	11.00	0.96
rno-miR-540-3p	10.00	0.87
rno-miR-193a-3p	10.00	0.87
rno-miR-135a-5p	10.00	0.87
rno-miR-6318	10.00	0.87
rno-miR-203b-3p	9.00	0.78
rno-miR-384-5p	9.00	0.78
rno-miR-879-3p	9.00	0.78
rno-miR-18a-5p	9.00	0.78
rno-miR-3547	9.00	0.78
rno-let-7a-2-3p	8.00	0.70
rno-miR-19a-3p	8.00	0.70
rno-miR-196b-5p	8	0.7
rno-miR-181b-1-3p	8.00	0.70
rno-miR-3594-3p	8.00	0.70
rno-miR-496-3p	8.00	0.70
rno-miR-181d-3p	8.00	0.70
rno-miR-483-3p	8.00	0.70
rno-miR-592	7.00	0.61
rno-let-7g-3p	7.00	0.61
rno-miR-218a-1-3p	7.00	0.61
rno-miR-466c-3p	7.00	0.61
rno-miR-380-5p	6.00	0.52
rno-miR-98-3p	6.00	0.52
rno-miR-1247-5p	6.00	0.52
rno-miR-9a-3p	6	0.51
rno-miR-3064-3p	6.00	0.52
rno-miR-5132-5p	6.00	0.52
rno-miR-3583-3p	6.00	0.52
rno-miR-764-5p	6.00	0.52
rno-miR-181b-2-3p	6.00	0.52
rno-miR-3558-5p	5.00	0.43
rno-miR-188-5p	5.00	0.43
rno-miR-212-3p	5.00	0.43
rno-miR-653-5p	5.00	0.43
rno-miR-23a-5p	5.00	0.43
rno-miR-219b	5.00	0.43
rno-miR-673-3p	5.00	0.43
rno-miR-193b-5p	5.00	0.43
rno-miR-741-3p	5.00	0.43
rno-miR-144-3p	5.00	0.43
rno-miR-138-1-3p	5.00	0.43
rno-miR-448-3p	5.00	0.43
rno-miR-412-5p	5.00	0.43
rno-miR-325-3p	5.00	0.43
rno-miR-1912-3p	5.00	0.43
rno-miR-335	5.00	0.43
rno-miR-3572	5.00	0.43
rno-miR-31a-3p	0	0
rno-miR-539-5p	0	0
rno-miR-376b-5p	0	0
rno-miR-770-3p	0	0
rno-miR-10b-3p	0	0
rno-miR-344a-3p	0	0
rno-miR-551b-3p	0	0
rno-miR-21-3p	0	0
rno-miR-376b-3p	0	0
rno-miR-1949	0	0
rno-miR-133a-5p	0	0
rno-miR-20a-3p	0	0
rno-miR-155-3p	0	0
rno-miR-1247-3p	0	0
rno-miR-336-5p	0	0
rno-miR-3099	0	0
rno-miR-3586-3p	0	0
rno-miR-702-5p	0	0
rno-miR-218a-2-3p	0	0
rno-miR-412-3p	0	0
rno-miR-667-5p	0	0
rno-miR-352	0	0
rno-miR-1224	0	0
rno-miR-224-3p	0	0
rno-miR-210-5p	0	0
rno-miR-370-5p	0	0
rno-miR-3541	0	0
rno-miR-494-5p	0	0
rno-miR-211-3p	0	0
rno-miR-124-3p	0	0
rno-miR-879-5p	0	0
rno-miR-363-5p	0	0
rno-miR-3074	0	0
rno-miR-758-3p	0	0
rno-miR-129-1-3p	0	0
rno-miR-376c-3p	0	0
rno-miR-500-5p	0	0
rno-miR-874-5p	0	0
rno-miR-7578	0	0
rno-miR-187-5p	0	0
rno-miR-3590-3p	0	0
rno-miR-6332	0	0
rno-miR-3552	0	0
rno-miR-34a-3p	0	0
rno-miR-377-3p	0	0
rno-miR-135a-3p	0	0
rno-miR-190a-5p	0	0
rno-miR-101a-5p	0	0
rno-miR-871-3p	0	0
rno-miR-449a-3p	0	0
rno-miR-365-5p	0	0
rno-miR-29a-5p	0	0
rno-miR-377-5p	0	0
rno-miR-667-3p	0	0
rno-miR-540-5p	0	0
rno-miR-3065-5p	0	0
rno-miR-129-2-3p	0	0
rno-miR-449c-3p	0	0
rno-miR-509-5p	0	0
rno-miR-551b-5p	0	0
rno-miR-217-3p	0	0
rno-miR-138-2-3p	0	0
rno-miR-19b-1-5p	0	0
rno-miR-935	0	0
rno-miR-433-5p	0	0
rno-miR-301a-3p	0	0
rno-miR-203a-5p	0	0
rno-miR-384-3p	0	0
rno-miR-743b-5p	0	0
rno-miR-541-3p	0	0
rno-miR-1956-3p	0	0
rno-miR-122-3p	0	0
rno-miR-128-2-5p	0	0
rno-miR-465-5p	0	0
rno-miR-488-5p	0	0
rno-miR-369-3p	0	0
rno-miR-191b	0	0
rno-miR-743a-3p	0	0
rno-miR-653-3p	0	0
rno-miR-3594-5p	0	0
rno-miR-208b-3p	0	0
rno-miR-134-3p	0	0
rno-miR-673-5p	0	0
rno-miR-665	0	0
rno-miR-6325	0	0
rno-miR-15a-3p	0	0
rno-miR-3583-5p	0	0
rno-miR-216b-5p	0	0
rno-miR-483-5p	0	0
rno-miR-709	0	0
rno-miR-539-3p	0	0
rno-miR-320-5p	0	0
rno-miR-3569	0	0
rno-miR-501-5p	0	0
rno-miR-666-5p	0	0
rno-miR-346	0	0
rno-miR-3593-3p	0	0
rno-miR-381-3p	0	0
rno-miR-344b-1-3p	0	0
rno-miR-5132-3p	0	0
rno-miR-326-5p	0	0
rno-miR-328a-5p	0	0
rno-miR-3574	0	0
rno-miR-3580-5p	0	0
rno-miR-292-5p	0	0
rno-miR-293-5p	0	0
rno-miR-7a-2-3p	0	0
rno-miR-3556b	0	0
rno-miR-208b-5p	0	0
rno-miR-3595	0	0
rno-miR-3556a	0	0
rno-miR-135b-5p	0	0
rno-miR-471-5p	0	0
rno-miR-216b-3p	0	0
rno-miR-3568	0	0
rno-miR-6323	0	0
rno-miR-294	0	0
rno-miR-3561-5p	0	0
rno-miR-192-3p	0	0
rno-miR-675-3p	0	0
rno-miR-6322	0	0
rno-miR-153-5p	0	0
rno-miR-880-3p	0	0
rno-miR-133c	0	0
rno-miR-3551-5p	0	0
rno-miR-3566	0	0
rno-miR-219a-2-3p	0	0
rno-miR-3561-3p	0	0
rno-miR-196a-3p	0	0
rno-miR-293-3p	0	0
rno-miR-202-5p	0	0
rno-miR-3551-3p	0	0
rno-miR-190b-3p	0	0
rno-miR-6215	0	0
rno-miR-3549	0	0
rno-miR-207	0	0
rno-miR-3570	0	0
rno-miR-2985	0	0
rno-miR-344b-5p	0	0
rno-miR-421-5p	0	0
rno-miR-615	0	0
rno-miR-3575	0	0
rno-miR-219a-5p	0	0
rno-miR-770-5p	0	0
rno-miR-448-5p	0	0
rno-miR-9b-3p	0	0
rno-miR-376a-3p	0	0
rno-miR-743b-3p	0	0
rno-miR-3589	0	0
rno-miR-1188-5p	0	0
rno-miR-214-5p	0	0
rno-miR-376c-5p	0	0
rno-miR-3065-3p	0	0
rno-miR-3084b-5p	0	0
rno-miR-295-3p	0	0
rno-miR-410-5p	0	0
rno-miR-463-5p	0	0
rno-miR-291a-3p	0	0
rno-miR-3586-5p	0	0
rno-miR-6333	0	0
rno-miR-3576	0	0
rno-miR-762	0	0
rno-miR-137-5p	0	0
rno-miR-31b	0	0
rno-miR-598-5p	0	0
rno-miR-33-5p	0	0
rno-miR-347	0	0
rno-miR-381-5p	0	0
rno-miR-3072	0	0
rno-miR-802-3p	0	0
rno-miR-1199-5p	0	0
rno-miR-3544	0	0
rno-miR-471-3p	0	0
rno-miR-628	0	0
rno-miR-186-3p	0	0
rno-miR-3587	0	0
rno-miR-137-3p	0	0
rno-miR-297	0	0
rno-miR-3562	0	0
rno-miR-6327	0	0
rno-miR-6330	0	0
rno-miR-344i	0	0
rno-miR-19b-2-5p	0	0
rno-miR-290	0	0
rno-miR-1188-3p	0	0
rno-miR-3571	0	0
rno-miR-675-5p	0	0
rno-miR-203b-5p	0	0
rno-miR-336-3p	0	0
rno-miR-19a-5p	0	0
rno-miR-107-5p	0	0
rno-miR-3557-5p	0	0
rno-miR-1193-5p	0	0
rno-miR-489-3p	0	0
rno-miR-301b-5p	0	0
rno-miR-6334	0	0
rno-miR-487b-5p	0	0
rno-miR-679	0	0
rno-miR-208a-3p	0	0
rno-miR-3584-5p	0	0
rno-miR-3084b-3p	0	0
rno-miR-29b-1-5p	0	0
rno-miR-742-5p	0	0
rno-miR-3592	0	0
rno-miR-124-5p	0	0
rno-miR-3550	0	0
rno-miR-568	0	0
rno-miR-196b-3p	0	0
rno-miR-1297	0	0
rno-miR-343	0	0
rno-miR-3596b	0	0
rno-miR-759	0	0
rno-miR-327	0	0
rno-miR-760-5p	0	0
rno-miR-206-5p	0	0
rno-miR-3578	0	0
rno-miR-103-2-5p	0	0
rno-miR-133b-5p	0	0
rno-miR-3553	0	0
rno-miR-3543	0	0
rno-miR-218b	0	0
rno-miR-188-3p	0	0
rno-miR-878	0	0
rno-miR-1912-5p	0	0
rno-miR-881-5p	0	0
rno-miR-3579	0	0
rno-miR-344a-5p	0	0
rno-miR-881-3p	0	0
rno-miR-632	0	0
rno-miR-802-5p	0	0
rno-miR-3084a-5p	0	0
rno-miR-208a-5p	0	0
rno-miR-1-5p	0	0
rno-miR-883-3p	0	0
rno-miR-6326	0	0
rno-miR-883-5p	0	0
rno-miR-301b-3p	0	0
rno-miR-6317	0	0
rno-miR-3548	0	0
rno-miR-544-3p	0	0
rno-miR-1199-3p	0	0
rno-miR-466d	0	0
rno-miR-463-3p	0	0
rno-miR-6316	0	0
rno-miR-196c-3p	0	0
rno-miR-6321	0	0
rno-miR-678	0	0
rno-miR-190a-3p	0	0
rno-miR-3596d	0	0
rno-miR-6320	0	0
rno-miR-154-3p	0	0
rno-miR-291b	0	0
rno-miR-126b	0	0
rno-miR-742-3p	0	0
rno-miR-295-5p	0	0
rno-miR-499-3p	0	0
rno-miR-666-3p	0	0
rno-miR-758-5p	0	0
rno-miR-135b-3p	0	0
rno-miR-3596c	0	0
rno-miR-497-3p	0	0
rno-miR-375-5p	0	0
rno-miR-136-5p	0	0
rno-miR-543-5p	0	0
rno-miR-761	0	0
rno-miR-9b-5p	0	0
rno-miR-3557-3p	0	0
rno-miR-3573-5p	0	0
rno-miR-871-5p	0	0
rno-miR-3590-5p	0	0
rno-miR-3560	0	0
rno-miR-349	0	0
rno-miR-880-5p	0	0
rno-miR-323-5p	0	0
rno-miR-185-3p	0	0
rno-miR-105	0	0
rno-miR-92a-2-5p	0	0
rno-miR-764-3p	0	0
rno-miR-741-5p	0	0
rno-miR-465-3p	0	0
rno-miR-3588	0	0
rno-miR-3580-3p	0	0
rno-miR-489-5p	0	0
rno-miR-149-3p	0	0
rno-miR-3596a	0	0
rno-miR-664-1-5p	0	0
rno-miR-344b-3p	0	0
rno-miR-876	0	0
rno-miR-383-3p	0	0
rno-miR-1896	0	0
rno-miR-376a-5p	0	0
rno-miR-875	0	0
rno-miR-3546	0	0
rno-miR-101b-5p	0	0
rno-miR-3564	0	0
rno-miR-292-3p	0	0
rno-miR-202-3p	0	0
rno-miR-300-5p	0	0
rno-miR-544-5p	0	0
rno-miR-96-3p	0	0
rno-miR-496-5p	0	0
rno-miR-291a-5p	0	0
rno-miR-3084a-1-5p	0	0
rno-miR-103-1-5p	0	0
rno-miR-196c-5p	0	0
rno-miR-337-3p	0	0
rno-miR-299b-5p	0	0
rno-miR-344g	0	0
rno-miR-3085	0	0
rno-miR-196a-5p	0	0
rno-miR-3593-5p	0	0
rno-miR-380-3p	0	0
rno-miR-409b	0	0
rno-miR-3573-3p	0	0
rno-miR-743a-5p	0	0
rno-miR-3584-3p	0	0
rno-miR-711	0	0
rno-miR-153-3p	0	0
rno-miR-122b	0	0
