# Supplementary material for: Characteristics of phosgene aspiration lung injury analyzed based on transcriptomics and proteomics
Source: Front Genet. 2024 May 17;15:1393665. doi: 10.3389/fgene.2024.1393665 (PMC11140124; doi:10.3389/fgene.2024.1393665)
Supplement: Supplementary file 1 [file Presentation1.zip › Data/miRNA/know_miRNA_expression/3/3.miRNA.length.xls]

length	number
17	23483
18	109413
19	120280
20	760922
21	2658569
22	5163494
23	1924521
24	690073
25	42232
26	9189
27	423
28	143
29	96
