# Supplementary material for: Characteristics of phosgene aspiration lung injury analyzed based on transcriptomics and proteomics
Source: Front Genet. 2024 May 17;15:1393665. doi: 10.3389/fgene.2024.1393665 (PMC11140124; doi:10.3389/fgene.2024.1393665)
Supplement: Supplementary file 1 [file Presentation1.zip › Data/miRNA/know_miRNA_expression/4/4.base.bias.xls]

pos	A	U	C	G
1	8765	17475	7317	3255
2	11168	8114	7236	10294
3	10940	7975	9897	8000
4	9821	6493	9760	10738
5	10968	8270	7028	10546
6	8091	9897	9703	9121
7	11737	8795	8671	7609
8	9821	9617	6508	10866
9	7244	14678	6522	8368
10	9827	8228	9023	9734
11	6836	9163	9228	11585
12	7375	10169	10081	9187
13	7815	11494	9034	8469
14	8675	10960	6895	10282
15	10222	8831	7206	10553
16	9169	11153	9918	6572
17	7487	13615	7361	8349
18	7151	11316	8154	10191
19	8254	11230	6551	10777
20	5565	10727	6623	13897
21	5272	10889	6673	8727
22	4559	8293	3696	6408
23	2065	5043	2812	2510
24	875	2598	816	745
25	306	713	161	353
26	60	231	48	33
