# Supplementary material for: Characteristics of phosgene aspiration lung injury analyzed based on transcriptomics and proteomics
Source: Front Genet. 2024 May 17;15:1393665. doi: 10.3389/fgene.2024.1393665 (PMC11140124; doi:10.3389/fgene.2024.1393665)
Supplement: Supplementary file 1 [file Presentation1.zip › Data/miRNA/know_miRNA_expression/4/4.miR.expre.xls]

miRNA_ID	Total_Count	Normalized_Value
rno-miR-143-3p	1320889.00	110282.62
rno-miR-126a-3p	976033.00	81490.17
rno-let-7f-5p	931780	77795.44
rno-let-7i-5p	790932.00	66035.87
rno-let-7c-5p	749557	62581.42
rno-miR-26a-5p	640559.00	53481.04
rno-miR-99a-5p	617981.00	51595.98
rno-let-7a-5p	512370	42778.39
rno-miR-30d-5p	502139.00	41924.19
rno-miR-30c-5p	459896	38397.27
rno-miR-10a-5p	302800.00	25281.14
rno-let-7g-5p	296206.00	24730.60
rno-miR-30a-5p	245322.00	20482.23
rno-miR-148a-3p	231736.00	19347.92
rno-miR-27b-3p	225858.00	18857.16
rno-miR-181a-5p	172418	14395.39
rno-miR-125b-5p	171583	14325.67
rno-miR-24-3p	158334	13219.5
rno-miR-125a-5p	149443.00	12477.18
rno-miR-99b-5p	139331.00	11632.91
rno-let-7b-5p	118478.00	9891.87
rno-miR-199a-3p	116184.00	9700.34
rno-miR-146b-5p	112200.00	9367.71
rno-miR-21-5p	99898.00	8340.60
rno-miR-100-5p	89316.00	7457.10
rno-miR-191a-5p	77454.00	6466.73
rno-let-7d-5p	62885.00	5250.34
rno-miR-146a-5p	56193.00	4691.62
rno-miR-34c-5p	51104.00	4266.73
rno-miR-27a-3p	50393.00	4207.37
rno-miR-145-5p	50165.00	4188.34
rno-miR-103-3p	49371	4122.04
rno-miR-92a-3p	48947	4086.65
rno-miR-200b-3p	48036.00	4010.58
rno-miR-23b-3p	47676.00	3980.53
rno-miR-378a-3p	46023.00	3842.52
rno-miR-351-5p	42220	3525
rno-miR-25-3p	40729.00	3400.51
rno-let-7e-5p	40574.00	3387.57
rno-miR-151-3p	38675.00	3229.02
rno-miR-450b-5p	35534	2966.78
rno-miR-26b-5p	34525.00	2882.53
rno-miR-218a-5p	34212	2856.4
rno-miR-30a-3p	33635.00	2808.23
rno-miR-140-3p	33071.00	2761.14
rno-miR-152-3p	32277.00	2694.85
rno-miR-181b-5p	32239	2691.68
rno-miR-200a-3p	31212.00	2605.93
rno-miR-128-3p	31037	2591.32
rno-miR-200c-3p	30899.00	2579.79
rno-miR-29a-3p	30579.00	2553.08
rno-miR-450a-5p	29698.00	2479.52
rno-miR-199a-5p	29240.00	2441.28
rno-miR-23a-3p	28185.00	2353.20
rno-miR-375-3p	26500.00	2212.52
rno-miR-7a-5p	25422	2122.51
rno-miR-148b-3p	21178.00	1768.18
rno-miR-126a-5p	19790.00	1652.29
rno-miR-22-3p	19673.00	1642.52
rno-miR-322-3p	16850	1406.82
rno-miR-328a-3p	16166.00	1349.72
rno-miR-423-3p	16110.00	1345.04
rno-miR-221-3p	15372.00	1283.43
rno-miR-486	14874.00	1241.85
rno-miR-30e-5p	11808.00	985.86
rno-miR-34b-5p	11798.00	985.03
rno-miR-183-5p	11742.00	980.35
rno-miR-182	11417.00	953.22
rno-miR-378b	10630.00	887.51
rno-miR-320-3p	10625.00	887.09
rno-miR-222-3p	10479.00	874.90
rno-miR-30e-3p	9746.00	813.71
rno-miR-150-5p	9740.00	813.20
rno-miR-145-3p	9677.00	807.94
rno-miR-186-5p	9444.00	788.49
rno-miR-28-3p	9427.00	787.07
rno-miR-423-5p	8983.00	750.00
rno-miR-30b-5p	8167.00	681.87
rno-miR-224-5p	7974.00	665.76
rno-miR-16-5p	7941.00	663.00
rno-miR-676	7828.00	653.57
rno-miR-10b-5p	7701.00	642.97
rno-miR-449a-5p	7536.00	629.19
rno-let-7d-3p	7296.00	609.15
rno-miR-30c-2-3p	7294.00	608.98
rno-miR-181d-5p	7042.00	587.95
rno-miR-127-3p	6985.00	583.19
rno-miR-361-3p	6108.00	509.96
rno-miR-429	5937.00	495.69
rno-miR-92b-3p	5489.00	458.28
rno-miR-24-2-5p	5345.00	446.26
rno-miR-192-5p	5249.00	438.25
rno-miR-652-3p	5161.00	430.90
rno-miR-98-5p	5100.00	425.81
rno-miR-1b	4926.00	411.28
rno-miR-532-5p	4880.00	407.44
rno-miR-106b-3p	4411.00	368.28
rno-miR-1843b-5p	4338	362.18
rno-miR-93-5p	4330.00	361.52
rno-miR-99b-3p	4222.00	352.50
rno-miR-503-3p	4218	352.16
rno-miR-34b-3p	4004.00	334.30
rno-miR-195-5p	3960.00	330.63
rno-miR-322-5p	3952	329.96
rno-miR-451-5p	3892.00	324.95
rno-miR-1-3p	3824.00	319.27
rno-miR-139-5p	3766.00	314.43
rno-miR-374-5p	3633.00	303.32
rno-miR-203a-3p	3593.00	299.98
rno-miR-674-3p	3421.00	285.62
rno-miR-34a-5p	3400.00	283.87
rno-miR-1843a-5p	3383.00	282.45
rno-miR-195-3p	3157.00	263.58
rno-let-7a-1-3p	3009	251.22
rno-let-7c-2-3p	3009	251.22
rno-miR-17-5p	2944	245.8
rno-miR-185-5p	2893.00	241.54
rno-miR-455-3p	2837.00	236.86
rno-miR-101a-3p	2728.00	227.76
rno-miR-181a-1-3p	2645.00	220.83
rno-miR-125b-2-3p	2448.00	204.39
rno-miR-200a-5p	2382.00	198.88
rno-miR-142-5p	2381.00	198.79
rno-miR-101b-3p	2154.00	179.84
rno-miR-425-5p	2067.00	172.58
rno-miR-107-3p	2030.00	169.49
rno-miR-872-5p	2014.00	168.15
rno-miR-28-5p	2000.00	166.98
rno-miR-194-5p	1996	166.65
rno-miR-205	1942.00	162.14
rno-miR-672-5p	1882.00	157.13
rno-miR-340-3p	1824	152.28
rno-miR-143-5p	1752.00	146.28
rno-miR-148a-5p	1732.00	144.61
rno-miR-140-5p	1730.00	144.44
rno-miR-9a-5p	1719	143.52
rno-miR-214-3p	1718.00	143.44
rno-miR-497-5p	1673.00	139.68
rno-miR-3559-3p	1647.00	137.51
rno-miR-342-3p	1643.00	137.18
rno-miR-339-5p	1641.00	137.01
rno-miR-1298	1610.00	134.42
rno-miR-184	1607.00	134.17
rno-miR-542-3p	1563	130.5
rno-miR-20a-5p	1534.00	128.08
rno-miR-503-5p	1500	125.24
rno-miR-450b-3p	1394	116.38
rno-miR-340-5p	1344	112.22
rno-miR-455-5p	1343.00	112.13
rno-miR-1839-5p	1310.00	109.37
rno-miR-223-3p	1290.00	107.70
rno-miR-204-5p	1255.00	104.78
rno-miR-27a-5p	1185.00	98.94
rno-miR-133a-3p	1169.00	97.60
rno-miR-365-3p	1159.00	96.77
rno-miR-505-3p	1084.00	90.50
rno-miR-34c-3p	1063.00	88.75
rno-miR-151-5p	1056.00	88.17
rno-miR-221-5p	1028.00	85.83
rno-miR-30b-3p	1028.00	85.83
rno-miR-499-5p	1000.00	83.49
rno-miR-15b-5p	976.00	81.49
rno-miR-330-5p	961.00	80.24
rno-miR-96-5p	952.00	79.48
rno-miR-363-3p	925.00	77.23
rno-miR-125b-1-3p	873.00	72.89
rno-miR-339-3p	859.00	71.72
rno-miR-22-5p	842.00	70.30
rno-miR-10a-3p	816.00	68.13
rno-miR-598-3p	784	65.46
rno-miR-361-5p	758.00	63.29
rno-miR-760-3p	745.00	62.20
rno-miR-181c-3p	725.00	60.53
rno-miR-149-5p	716.00	59.78
rno-miR-130a-3p	689.00	57.53
rno-miR-345-3p	679.00	56.69
rno-miR-155-5p	664.00	55.44
rno-miR-210-3p	656.00	54.77
rno-miR-141-3p	644.00	53.77
rno-let-7b-3p	630.00	52.60
rno-miR-3559-5p	604.00	50.43
rno-miR-30d-3p	600.00	50.09
rno-miR-24-1-5p	597.00	49.84
rno-miR-541-5p	597.00	49.84
rno-miR-664-3p	596	49.76
rno-miR-181c-5p	594.00	49.59
rno-miR-181a-2-3p	589.00	49.18
rno-miR-434-3p	570	47.58
rno-miR-671	542.00	45.25
rno-miR-484	531.00	44.33
rno-miR-379-5p	507.00	42.33
rno-miR-19b-3p	501	41.83
rno-miR-106b-5p	473.00	39.49
rno-miR-142-3p	470.00	39.24
rno-miR-200b-5p	465.00	38.82
rno-miR-150-3p	452.00	37.74
rno-let-7e-3p	442.00	36.90
rno-miR-27b-5p	433.00	36.15
rno-miR-872-3p	429.00	35.82
rno-miR-326-3p	423.00	35.32
rno-miR-29b-3p	411	34.32
rno-miR-449c-5p	407.00	33.98
rno-miR-490-3p	406.00	33.90
rno-miR-152-5p	400.00	33.40
rno-miR-674-5p	400.00	33.40
rno-miR-3068-3p	371.00	30.98
rno-miR-330-3p	368.00	30.72
rno-miR-223-5p	367.00	30.64
rno-miR-542-5p	342	28.56
rno-miR-31a-5p	341.00	28.47
rno-miR-146b-3p	338.00	28.22
rno-miR-148b-5p	321.00	26.80
rno-miR-708-3p	319.00	26.63
rno-miR-532-3p	313.00	26.13
rno-miR-187-3p	312.00	26.05
rno-miR-582-3p	306.00	25.55
rno-miR-378a-5p	299.00	24.96
rno-miR-1843a-3p	290.00	24.21
rno-miR-125a-3p	289.00	24.13
rno-miR-331-3p	259.00	21.62
rno-miR-466c-5p	255.00	21.29
rno-miR-130b-5p	252.00	21.04
rno-miR-30c-1-3p	242.00	20.20
rno-miR-3068-5p	240.00	20.04
rno-miR-92b-5p	238.00	19.87
rno-miR-501-3p	227.00	18.95
rno-miR-504	222.00	18.54
rno-miR-211-5p	216.00	18.03
rno-miR-29c-5p	214	17.86
rno-miR-301a-5p	213.00	17.78
rno-miR-324-3p	211.00	17.62
rno-miR-338-5p	209.00	17.45
rno-miR-411-5p	206.00	17.20
rno-miR-434-5p	204	17.04
rno-miR-337-5p	197.00	16.45
rno-miR-452-5p	191.00	15.95
rno-miR-217-5p	190.00	15.86
rno-let-7i-3p	188.00	15.70
rno-miR-409a-3p	184.00	15.36
rno-miR-345-5p	184.00	15.36
rno-miR-708-5p	184.00	15.36
rno-miR-490-5p	183.00	15.28
rno-miR-15a-5p	182.00	15.20
rno-miR-874-3p	182.00	15.20
rno-miR-702-3p	181.00	15.11
rno-miR-15b-3p	175.00	14.61
rno-miR-193a-5p	171.00	14.28
rno-miR-29c-3p	170	14.2
rno-miR-362-5p	162.00	13.53
rno-miR-201-5p	161.00	13.44
rno-miR-133b-3p	159.00	13.28
rno-miR-425-3p	152.00	12.69
rno-miR-191a-3p	148.00	12.36
rno-miR-134-5p	141.00	11.77
rno-miR-350	140	11.68
rno-miR-3473	138.00	11.52
rno-miR-139-3p	136.00	11.35
rno-let-7f-1-3p	131.00	10.94
rno-miR-351-3p	126	10.52
rno-miR-26b-3p	125.00	10.44
rno-miR-382-5p	124.00	10.35
rno-miR-488-3p	123.00	10.27
rno-miR-342-5p	121.00	10.10
rno-miR-1249	119.00	9.94
rno-miR-122-5p	119.00	9.94
rno-miR-132-3p	118.00	9.85
rno-miR-6324	111.00	9.27
rno-miR-6328	110.00	9.18
rno-miR-493-5p	108.00	9.02
rno-miR-494-3p	107.00	8.93
rno-miR-141-5p	103.00	8.60
rno-miR-421-3p	103.00	8.60
rno-miR-129-5p	96	8.02
rno-miR-341	96.00	8.02
rno-miR-7a-1-3p	93.00	7.76
rno-miR-25-5p	93.00	7.76
rno-miR-7b	93.00	7.76
rno-miR-1306-5p	91.00	7.60
rno-miR-370-3p	90.00	7.51
rno-miR-3585-3p	89.00	7.43
rno-miR-411-3p	86.00	7.18
rno-miR-17-2-3p	84.00	7.01
rno-miR-93-3p	82.00	6.85
rno-miR-300-3p	82.00	6.85
rno-miR-433-3p	81.00	6.76
rno-miR-193b-3p	79.00	6.60
rno-miR-23b-5p	79.00	6.60
rno-let-7f-2-3p	76.00	6.35
rno-miR-298-5p	75.00	6.26
rno-miR-18a-3p	71.00	5.93
rno-miR-547-3p	71.00	5.93
rno-miR-29b-5p	70	5.84
rno-miR-6319	70	5.84
rno-miR-32-5p	69.00	5.76
rno-miR-6329	68.00	5.68
rno-miR-382-3p	67.00	5.59
rno-let-7c-1-3p	65.00	5.43
rno-miR-206-3p	64.00	5.34
rno-miR-144-5p	62.00	5.18
rno-miR-1306-3p	60.00	5.01
rno-miR-20b-5p	59.00	4.93
rno-miR-664-2-5p	59.00	4.93
rno-miR-374-3p	58.00	4.84
rno-miR-212-5p	57.00	4.76
rno-miR-466b-5p	52	4.36
rno-miR-219a-1-3p	51.00	4.26
rno-miR-409a-5p	51.00	4.26
rno-miR-547-5p	51.00	4.26
rno-miR-672-3p	50.00	4.17
rno-miR-324-5p	49.00	4.09
rno-miR-873-5p	48.00	4.01
rno-miR-383-5p	47.00	3.92
rno-miR-582-5p	46.00	3.84
rno-miR-3102	46.00	3.84
rno-miR-877	46.00	3.84
rno-miR-500-3p	46.00	3.84
rno-miR-147	44.00	3.67
rno-miR-146a-3p	41.00	3.42
rno-miR-138-5p	40	3.34
rno-miR-19a-3p	40.00	3.34
rno-miR-17-1-3p	39.00	3.26
rno-miR-509-3p	39.00	3.26
rno-miR-144-3p	39.00	3.26
rno-miR-3558-3p	38.00	3.17
rno-miR-1193-3p	37.00	3.09
rno-miR-543-3p	36.00	3.01
rno-miR-511-3p	36.00	3.01
rno-miR-130a-5p	34.00	2.84
rno-miR-3064-5p	34.00	2.84
rno-miR-323-3p	33.00	2.76
rno-miR-196b-5p	32	2.68
rno-miR-92a-1-5p	32.00	2.67
rno-miR-132-5p	32.00	2.67
rno-miR-298-3p	31.00	2.59
rno-miR-194-3p	31.00	2.59
rno-miR-3577	29.00	2.42
rno-miR-450a-3p	29.00	2.42
rno-miR-127-5p	28.00	2.34
rno-miR-379-3p	28.00	2.34
rno-miR-329-3p	28.00	2.34
rno-miR-493-3p	27.00	2.25
rno-miR-335	26.00	2.17
rno-miR-495	26.00	2.17
rno-miR-299b-3p	25	2.09
rno-miR-99a-3p	25.00	2.09
rno-miR-505-5p	25.00	2.09
rno-miR-299a-3p	25.00	2.09
rno-miR-203b-3p	25.00	2.09
rno-miR-452-3p	24.00	2.00
rno-miR-511-5p	24.00	2.00
rno-miR-331-5p	23.00	1.92
rno-miR-431	22.00	1.84
rno-miR-1839-3p	22.00	1.84
rno-miR-296-5p	22.00	1.84
rno-miR-329-5p	22.00	1.84
rno-miR-338-3p	22.00	1.84
rno-miR-6216	22.00	1.84
rno-miR-6331	21.00	1.75
rno-miR-183-3p	21.00	1.75
rno-miR-6315	21.00	1.75
rno-miR-136-3p	21.00	1.75
rno-miR-466b-4-3p	20	1.66
rno-miR-32-3p	20.00	1.67
rno-miR-466b-2-3p	20	1.66
rno-miR-873-3p	19.00	1.59
rno-miR-20b-3p	19.00	1.59
rno-miR-26a-3p	19.00	1.59
rno-miR-369-5p	18.00	1.50
rno-miR-328b-3p	17.00	1.42
rno-miR-216a-3p	17.00	1.42
rno-miR-100-3p	17.00	1.42
rno-miR-130b-3p	17.00	1.42
rno-miR-362-3p	17.00	1.42
rno-miR-190b-5p	16.00	1.34
rno-miR-652-5p	16.00	1.34
rno-miR-10b-3p	16.00	1.34
rno-miR-33-3p	16.00	1.34
rno-miR-325-5p	16.00	1.34
rno-miR-540-3p	16.00	1.34
rno-miR-16-3p	15.00	1.25
rno-miR-487b-3p	15.00	1.25
rno-miR-222-5p	15.00	1.25
rno-miR-181b-1-3p	14.00	1.17
rno-miR-410-3p	13.00	1.09
rno-miR-485-5p	13.00	1.09
rno-miR-296-3p	12.00	1.00
rno-miR-741-3p	12.00	1.00
rno-miR-201-3p	12.00	1.00
rno-miR-3585-5p	12.00	1.00
rno-miR-9a-3p	12	0.99
rno-miR-3542	12	1
rno-miR-204-3p	11.00	0.92
rno-miR-451-3p	11.00	0.92
rno-miR-770-3p	11.00	0.92
rno-miR-3120	11.00	0.92
rno-miR-200c-5p	11.00	0.92
rno-miR-466b-3p	10	0.84
rno-miR-18a-5p	10.00	0.83
rno-miR-3547	9.00	0.75
rno-miR-879-3p	9.00	0.75
rno-miR-1956-5p	9.00	0.75
rno-miR-449c-3p	9.00	0.75
rno-miR-135a-5p	9.00	0.75
rno-miR-133a-5p	9.00	0.75
rno-miR-3075	9.00	0.75
rno-miR-449a-3p	9.00	0.75
rno-miR-1247-5p	9.00	0.75
rno-miR-539-5p	8.00	0.67
rno-let-7a-2-3p	8.00	0.67
rno-miR-193b-5p	8.00	0.67
rno-miR-376b-5p	8.00	0.67
rno-miR-3594-3p	8.00	0.67
rno-miR-412-5p	8.00	0.67
rno-miR-216a-5p	8.00	0.67
rno-miR-1843b-3p	8.00	0.67
rno-miR-6318	8.00	0.67
rno-miR-98-3p	7.00	0.58
rno-miR-5132-5p	7.00	0.58
rno-miR-193a-3p	7.00	0.58
rno-miR-485-3p	7.00	0.58
rno-miR-224-3p	7.00	0.58
rno-miR-218a-1-3p	7.00	0.58
rno-miR-3099	7.00	0.58
rno-miR-128-1-5p	6.00	0.50
rno-miR-483-5p	6.00	0.50
rno-miR-181b-2-3p	6.00	0.50
rno-miR-3084a-1-5p	6.00	0.50
rno-miR-653-5p	6.00	0.50
rno-miR-138-2-3p	6.00	0.50
rno-miR-380-5p	6.00	0.50
rno-miR-879-5p	6.00	0.50
rno-miR-3572	6.00	0.50
rno-miR-23a-5p	6.00	0.50
rno-miR-3584-3p	6	0.5
rno-miR-325-3p	6.00	0.50
rno-miR-219b	6.00	0.50
rno-miR-212-3p	5.00	0.42
rno-miR-21-3p	5.00	0.42
rno-miR-154-5p	5.00	0.42
rno-miR-181d-3p	5.00	0.42
rno-miR-155-3p	5.00	0.42
rno-miR-187-5p	5.00	0.42
rno-miR-210-5p	5.00	0.42
rno-miR-208a-3p	5.00	0.42
rno-miR-3558-5p	5.00	0.42
rno-miR-758-3p	5.00	0.42
rno-miR-871-3p	5.00	0.42
rno-miR-352	5.00	0.42
rno-miR-7578	0	0
rno-miR-668	0	0
rno-miR-376b-3p	0	0
rno-miR-218a-2-3p	0	0
rno-miR-3084a-3p	0	0
rno-miR-551b-3p	0	0
rno-miR-129-1-3p	0	0
rno-miR-384-3p	0	0
rno-miR-346	0	0
rno-miR-3569	0	0
rno-miR-369-3p	0	0
rno-miR-129-2-3p	0	0
rno-miR-31a-3p	0	0
rno-miR-196a-5p	0	0
rno-miR-1949	0	0
rno-miR-3084b-5p	0	0
rno-miR-301b-5p	0	0
rno-miR-363-5p	0	0
rno-miR-448-3p	0	0
rno-miR-3084a-5p	0	0
rno-miR-466c-3p	0	0
rno-miR-29a-5p	0	0
rno-miR-19b-1-5p	0	0
rno-miR-301a-3p	0	0
rno-miR-6314	0	0
rno-miR-365-5p	0	0
rno-miR-384-5p	0	0
rno-let-7g-3p	0	0
rno-miR-328a-5p	0	0
rno-miR-299a-5p	0	0
rno-miR-3590-3p	0	0
rno-miR-3074	0	0
rno-miR-540-5p	0	0
rno-miR-3566	0	0
rno-miR-380-3p	0	0
rno-miR-292-5p	0	0
rno-miR-376a-5p	0	0
rno-miR-3583-3p	0	0
rno-miR-216b-5p	0	0
rno-miR-592	0	0
rno-miR-137-3p	0	0
rno-miR-190a-5p	0	0
rno-miR-34a-3p	0	0
rno-miR-15a-3p	0	0
rno-miR-33-5p	0	0
rno-miR-134-3p	0	0
rno-miR-667-3p	0	0
rno-miR-673-3p	0	0
rno-miR-6332	0	0
rno-miR-101a-5p	0	0
rno-miR-344a-3p	0	0
rno-miR-496-3p	0	0
rno-miR-208a-5p	0	0
rno-miR-1956-3p	0	0
rno-miR-381-3p	0	0
rno-miR-3594-5p	0	0
rno-miR-3064-3p	0	0
rno-miR-138-1-3p	0	0
rno-miR-3065-5p	0	0
rno-miR-192-3p	0	0
rno-miR-433-5p	0	0
rno-miR-500-5p	0	0
rno-miR-3580-3p	0	0
rno-miR-377-3p	0	0
rno-miR-20a-3p	0	0
rno-miR-743b-3p	0	0
rno-miR-6323	0	0
rno-miR-483-3p	0	0
rno-miR-1224	0	0
rno-miR-196c-5p	0	0
rno-miR-188-5p	0	0
rno-miR-6325	0	0
rno-miR-466d	0	0
rno-miR-465-5p	0	0
rno-miR-448-5p	0	0
rno-miR-770-5p	0	0
rno-miR-487b-5p	0	0
rno-miR-881-3p	0	0
rno-miR-702-5p	0	0
rno-miR-337-3p	0	0
rno-miR-743a-3p	0	0
rno-miR-494-5p	0	0
rno-miR-3586-3p	0	0
rno-miR-370-5p	0	0
rno-miR-5132-3p	0	0
rno-miR-203a-5p	0	0
rno-miR-3552	0	0
rno-miR-188-3p	0	0
rno-miR-665	0	0
rno-miR-653-3p	0	0
rno-miR-135a-3p	0	0
rno-miR-1247-3p	0	0
rno-miR-301b-3p	0	0
rno-miR-128-2-5p	0	0
rno-miR-3593-3p	0	0
rno-miR-217-3p	0	0
rno-miR-297	0	0
rno-miR-667-5p	0	0
rno-miR-122-3p	0	0
rno-miR-376c-3p	0	0
rno-miR-326-5p	0	0
rno-miR-743a-5p	0	0
rno-miR-377-5p	0	0
rno-miR-412-3p	0	0
rno-miR-764-5p	0	0
rno-miR-501-5p	0	0
rno-miR-760-5p	0	0
rno-miR-336-5p	0	0
rno-miR-211-3p	0	0
rno-miR-2985	0	0
rno-miR-3574	0	0
rno-miR-875	0	0
rno-miR-107-5p	0	0
rno-miR-632	0	0
rno-miR-876	0	0
rno-miR-3590-5p	0	0
rno-miR-216b-3p	0	0
rno-miR-126b	0	0
rno-miR-291b	0	0
rno-miR-196b-3p	0	0
rno-miR-344i	0	0
rno-miR-320-5p	0	0
rno-miR-92a-2-5p	0	0
rno-miR-3579	0	0
rno-miR-465-3p	0	0
rno-miR-3570	0	0
rno-miR-7a-2-3p	0	0
rno-miR-133c	0	0
rno-miR-802-3p	0	0
rno-miR-3573-3p	0	0
rno-miR-3595	0	0
rno-miR-874-5p	0	0
rno-miR-1912-5p	0	0
rno-miR-29b-1-5p	0	0
rno-miR-9b-3p	0	0
rno-miR-1199-5p	0	0
rno-miR-463-3p	0	0
rno-miR-9b-5p	0	0
rno-miR-3549	0	0
rno-miR-3561-5p	0	0
rno-miR-742-5p	0	0
rno-miR-3596a	0	0
rno-miR-383-3p	0	0
rno-miR-124-5p	0	0
rno-miR-3575	0	0
rno-miR-6322	0	0
rno-miR-6320	0	0
rno-miR-664-1-5p	0	0
rno-miR-293-3p	0	0
rno-miR-3584-5p	0	0
rno-miR-300-5p	0	0
rno-miR-135b-5p	0	0
rno-miR-675-5p	0	0
rno-miR-3596d	0	0
rno-miR-185-3p	0	0
rno-miR-3561-3p	0	0
rno-miR-3587	0	0
rno-miR-219a-5p	0	0
rno-miR-615	0	0
rno-miR-344b-3p	0	0
rno-miR-3571	0	0
rno-miR-137-5p	0	0
rno-miR-471-5p	0	0
rno-miR-1193-5p	0	0
rno-miR-202-5p	0	0
rno-miR-153-3p	0	0
rno-miR-761	0	0
rno-miR-133b-5p	0	0
rno-miR-3592	0	0
rno-miR-759	0	0
rno-miR-186-3p	0	0
rno-miR-743b-5p	0	0
rno-miR-196a-3p	0	0
rno-miR-3551-5p	0	0
rno-miR-349	0	0
rno-miR-6317	0	0
rno-miR-344b-1-3p	0	0
rno-miR-878	0	0
rno-miR-291a-3p	0	0
rno-miR-3084b-3p	0	0
rno-miR-762	0	0
rno-miR-758-5p	0	0
rno-miR-191b	0	0
rno-miR-202-3p	0	0
rno-miR-1188-3p	0	0
rno-miR-551b-5p	0	0
rno-miR-544-5p	0	0
rno-miR-3560	0	0
rno-miR-3543	0	0
rno-miR-207	0	0
rno-miR-1-5p	0	0
rno-miR-103-1-5p	0	0
rno-miR-499-3p	0	0
rno-miR-291a-5p	0	0
rno-miR-1188-5p	0	0
rno-miR-6316	0	0
rno-miR-376c-5p	0	0
rno-miR-203b-5p	0	0
rno-miR-489-5p	0	0
rno-miR-3551-3p	0	0
rno-miR-3596b	0	0
rno-miR-218b	0	0
rno-miR-3576	0	0
rno-miR-628	0	0
rno-miR-3588	0	0
rno-miR-6330	0	0
rno-miR-880-5p	0	0
rno-miR-543-5p	0	0
rno-miR-3556b	0	0
rno-miR-666-5p	0	0
rno-miR-219a-2-3p	0	0
rno-miR-463-5p	0	0
rno-miR-673-5p	0	0
rno-miR-742-3p	0	0
rno-miR-101b-5p	0	0
rno-miR-802-5p	0	0
rno-miR-3546	0	0
rno-miR-105	0	0
rno-miR-381-5p	0	0
rno-miR-3573-5p	0	0
rno-miR-376a-3p	0	0
rno-miR-208b-5p	0	0
rno-miR-96-3p	0	0
rno-miR-293-5p	0	0
rno-miR-3544	0	0
rno-miR-539-3p	0	0
rno-miR-19a-5p	0	0
rno-miR-292-3p	0	0
rno-miR-6321	0	0
rno-miR-295-3p	0	0
rno-miR-3583-5p	0	0
rno-miR-6326	0	0
rno-miR-3557-3p	0	0
rno-miR-6333	0	0
rno-miR-3596c	0	0
rno-miR-214-5p	0	0
rno-miR-149-3p	0	0
rno-miR-497-3p	0	0
rno-miR-675-3p	0	0
rno-miR-190a-3p	0	0
rno-miR-295-5p	0	0
rno-miR-3586-5p	0	0
rno-miR-327	0	0
rno-miR-421-5p	0	0
rno-miR-103-2-5p	0	0
rno-miR-1297	0	0
rno-miR-1199-3p	0	0
rno-miR-3065-3p	0	0
rno-miR-375-5p	0	0
rno-miR-153-5p	0	0
rno-miR-666-3p	0	0
rno-miR-336-3p	0	0
rno-miR-347	0	0
rno-miR-764-3p	0	0
rno-miR-6215	0	0
rno-miR-190b-3p	0	0
rno-miR-208b-3p	0	0
rno-miR-598-5p	0	0
rno-miR-3578	0	0
rno-miR-711	0	0
rno-miR-410-5p	0	0
rno-miR-3580-5p	0	0
rno-miR-883-3p	0	0
rno-miR-3589	0	0
rno-miR-323-5p	0	0
rno-miR-709	0	0
rno-miR-3593-5p	0	0
rno-miR-3564	0	0
rno-miR-881-5p	0	0
rno-miR-3568	0	0
rno-miR-541-3p	0	0
rno-miR-3562	0	0
rno-miR-935	0	0
rno-miR-544-3p	0	0
rno-miR-871-5p	0	0
rno-miR-6327	0	0
rno-miR-196c-3p	0	0
rno-miR-31b	0	0
rno-miR-299b-5p	0	0
rno-miR-294	0	0
rno-miR-6334	0	0
rno-miR-344b-5p	0	0
rno-miR-3085	0	0
rno-miR-136-5p	0	0
rno-miR-880-3p	0	0
rno-miR-3553	0	0
rno-miR-3548	0	0
rno-miR-488-5p	0	0
rno-miR-19b-2-5p	0	0
rno-miR-344a-5p	0	0
rno-miR-206-5p	0	0
rno-miR-496-5p	0	0
rno-miR-3541	0	0
rno-miR-509-5p	0	0
rno-miR-122b	0	0
rno-miR-344g	0	0
rno-miR-290	0	0
rno-miR-1912-3p	0	0
rno-miR-3557-5p	0	0
rno-miR-1896	0	0
rno-miR-409b	0	0
rno-miR-679	0	0
rno-miR-471-3p	0	0
rno-miR-741-5p	0	0
rno-miR-568	0	0
rno-miR-3550	0	0
rno-miR-135b-3p	0	0
rno-miR-3072	0	0
rno-miR-3556a	0	0
rno-miR-489-3p	0	0
rno-miR-678	0	0
rno-miR-883-5p	0	0
rno-miR-154-3p	0	0
rno-miR-124-3p	0	0
rno-miR-343	0	0
