# Supplementary material for: Characteristics of phosgene aspiration lung injury analyzed based on transcriptomics and proteomics
Source: Front Genet. 2024 May 17;15:1393665. doi: 10.3389/fgene.2024.1393665 (PMC11140124; doi:10.3389/fgene.2024.1393665)
Supplement: Supplementary file 1 [file Presentation1.zip › Data/miRNA/know_miRNA_expression/4/4.miRNA.length.xls]

length	number
17	29424
18	129226
19	125656
20	823714
21	2863023
22	5471031
23	1824064
24	663304
25	39074
26	8776
27	417
28	132
29	143
