# Supplementary material for: Characteristics of phosgene aspiration lung injury analyzed based on transcriptomics and proteomics
Source: Front Genet. 2024 May 17;15:1393665. doi: 10.3389/fgene.2024.1393665 (PMC11140124; doi:10.3389/fgene.2024.1393665)
Supplement: Supplementary file 1 [file Presentation1.zip › Data/miRNA/know_miRNA_expression/5/5.base.bias.xls]

pos	A	U	C	G
1	8452	16903	6772	3116
2	10668	7650	6977	9948
3	10484	7600	9473	7686
4	9429	6237	9337	10240
5	10559	7900	6669	10115
6	7708	9681	9159	8695
7	11124	8476	8290	7353
8	9440	9201	6255	10347
9	7114	14038	6157	7934
10	9535	7778	8691	9239
11	6563	8590	9028	11062
12	7026	9749	9568	8900
13	7454	11015	8596	8178
14	8304	10550	6613	9776
15	9847	8390	6704	10302
16	8798	10652	9656	6137
17	7325	13103	6983	7832
18	6947	10857	7720	9719
19	7895	10775	6224	10349
20	5273	10405	6304	13261
21	5097	10543	6379	8225
22	4249	8211	3495	6077
23	1914	4871	2713	2353
24	826	2559	751	694
25	257	658	172	352
26	57	232	54	42
