# Supplementary material for: Characteristics of phosgene aspiration lung injury analyzed based on transcriptomics and proteomics
Source: Front Genet. 2024 May 17;15:1393665. doi: 10.3389/fgene.2024.1393665 (PMC11140124; doi:10.3389/fgene.2024.1393665)
Supplement: Supplementary file 1 [file Presentation1.zip › Data/miRNA/know_miRNA_expression/5/5.miR.expre.xls]

miRNA_ID	Total_Count	Normalized_Value
rno-miR-143-3p	1214445.00	125056.60
rno-miR-126a-3p	777489.00	80061.37
rno-let-7f-5p	720440	74186.79
rno-let-7i-5p	661687.00	68136.74
rno-let-7c-5p	594431	61211.11
rno-miR-26a-5p	577549.00	59472.69
rno-miR-99a-5p	533813.00	54969.01
rno-let-7a-5p	417169	42957.68
rno-miR-30d-5p	412044.00	42429.93
rno-miR-30c-5p	342317	35249.84
rno-let-7g-5p	235988.00	24300.69
rno-miR-148a-3p	225998.00	23271.98
rno-miR-10a-5p	206781.00	21293.12
rno-miR-30a-5p	187792.00	19337.75
rno-miR-27b-3p	148587.00	15300.64
rno-miR-125b-5p	134108	13809.68
rno-miR-181a-5p	127197	13098.02
rno-miR-24-3p	109531	11278.87
rno-miR-125a-5p	107486.00	11068.29
rno-miR-99b-5p	100789.00	10378.67
rno-miR-199a-3p	96321.00	9918.59
rno-miR-21-5p	87255.00	8985.02
rno-let-7b-5p	86277.00	8884.31
rno-miR-100-5p	74963.00	7719.26
rno-miR-146b-5p	63576.00	6546.69
rno-miR-191a-5p	57391.00	5909.80
rno-let-7d-5p	51150.00	5267.13
rno-miR-145-5p	44345.00	4566.39
rno-miR-200b-3p	41967.00	4321.52
rno-miR-378a-3p	40915.00	4213.19
rno-miR-92a-3p	37813	3893.76
rno-miR-34c-5p	36662.00	3775.24
rno-miR-27a-3p	36089.00	3716.24
rno-miR-23b-3p	35341.00	3639.21
rno-miR-103-3p	33118	3410.3
rno-let-7e-5p	31353.00	3228.55
rno-miR-146a-5p	29742.00	3062.66
rno-miR-26b-5p	29620.00	3050.10
rno-miR-351-5p	29528	3040.62
rno-miR-151-3p	29063.00	2992.74
rno-miR-218a-5p	29002	2986.46
rno-miR-450b-5p	28866	2972.46
rno-miR-25-3p	27430.00	2824.58
rno-miR-152-3p	27223.00	2803.27
rno-miR-140-3p	26905.00	2770.52
rno-miR-200a-3p	26550.00	2733.97
rno-miR-30a-3p	24699.00	2543.36
rno-miR-7a-5p	24529	2525.86
rno-miR-450a-5p	24433.00	2515.97
rno-miR-181b-5p	23960	2467.26
rno-miR-29a-3p	23836.00	2454.49
rno-miR-128-3p	23799	2450.69
rno-miR-200c-3p	23187.00	2387.66
rno-miR-199a-5p	22624.00	2329.69
rno-miR-23a-3p	19178.00	1974.84
rno-miR-148b-3p	18171.00	1871.15
rno-miR-126a-5p	17833.00	1836.34
rno-miR-22-3p	17374.00	1789.08
rno-miR-486	16127.00	1660.67
rno-miR-375-3p	14688.00	1512.49
rno-miR-127-3p	13597.00	1400.14
rno-miR-322-3p	13260	1365.44
rno-miR-328a-3p	13239.00	1363.28
rno-miR-221-3p	11987.00	1234.35
rno-miR-423-3p	11393.00	1173.19
rno-miR-1-3p	10389.00	1069.80
rno-miR-30e-5p	10110.00	1041.07
rno-miR-183-5p	9966.00	1026.24
rno-miR-378b	9959.00	1025.52
rno-miR-182	9865.00	1015.84
rno-miR-145-3p	9229.00	950.35
rno-miR-222-3p	8680.00	893.82
rno-miR-1b	8658.00	891.55
rno-miR-150-5p	8588.00	884.34
rno-miR-320-3p	8278.00	852.42
rno-miR-34b-5p	8197.00	844.08
rno-miR-10b-5p	7560.00	778.49
rno-miR-30e-3p	7514.00	773.75
rno-miR-186-5p	7021.00	722.98
rno-miR-30b-5p	6627.00	682.41
rno-miR-28-3p	6608.00	680.45
rno-miR-423-5p	6564.00	675.92
rno-miR-224-5p	6496.00	668.92
rno-miR-676	6419.00	660.99
rno-miR-16-5p	6128.00	631.03
rno-miR-30c-2-3p	6070.00	625.05
rno-let-7d-3p	5458.00	562.03
rno-miR-449a-5p	5388.00	554.83
rno-miR-181d-5p	5217.00	537.22
rno-miR-429	4884.00	502.93
rno-miR-361-3p	4716.00	485.63
rno-miR-451-5p	4549.00	468.43
rno-miR-98-5p	4474.00	460.71
rno-miR-24-2-5p	3997.00	411.59
rno-miR-1843b-5p	3488	359.17
rno-miR-106b-3p	3398.00	349.91
rno-miR-92b-3p	3389.00	348.98
rno-miR-192-5p	3336.00	343.52
rno-miR-374-5p	3297.00	339.51
rno-miR-652-3p	3295.00	339.30
rno-miR-93-5p	3282.00	337.96
rno-miR-139-5p	3263.00	336.01
rno-miR-503-3p	3258	335.5
rno-miR-195-5p	3221.00	331.68
rno-miR-532-5p	3204.00	329.93
rno-miR-99b-3p	3031.00	312.12
rno-miR-101a-3p	2977.00	306.55
rno-miR-205	2868.00	295.33
rno-miR-322-5p	2808	289.16
rno-miR-34b-3p	2775.00	285.75
rno-miR-1843a-5p	2739.00	282.05
rno-miR-195-3p	2541.00	261.66
rno-miR-674-3p	2499.00	257.33
rno-miR-203a-3p	2450.00	252.29
rno-miR-185-5p	2444.00	251.67
rno-miR-181a-1-3p	2270.00	233.75
rno-miR-9a-5p	2190	225.51
rno-miR-17-5p	2183	224.79
rno-let-7c-2-3p	2183	224.79
rno-let-7a-1-3p	2183	224.79
rno-miR-455-3p	2114.00	217.69
rno-miR-133a-3p	1963.00	202.14
rno-miR-200a-5p	1940.00	199.77
rno-miR-34a-5p	1823.00	187.72
rno-miR-125b-2-3p	1774.00	182.68
rno-miR-101b-3p	1760.00	181.23
rno-miR-143-5p	1732.00	178.35
rno-miR-142-5p	1684.00	173.41
rno-miR-425-5p	1660.00	170.94
rno-miR-28-5p	1602.00	164.96
rno-miR-872-5p	1588.00	163.52
rno-miR-107-3p	1561.00	160.74
rno-miR-148a-5p	1548.00	159.40
rno-miR-1298	1539.00	158.48
rno-miR-672-5p	1499.00	154.36
rno-miR-340-3p	1484	152.82
rno-miR-140-5p	1473.00	151.68
rno-miR-184	1456.00	149.93
rno-miR-542-3p	1389	143.04
rno-miR-497-5p	1352.00	139.22
rno-miR-342-3p	1308.00	134.69
rno-miR-204-5p	1289.00	132.73
rno-miR-214-3p	1266.00	130.37
rno-miR-541-5p	1257.00	129.44
rno-miR-455-5p	1238.00	127.48
rno-miR-340-5p	1238	127.48
rno-miR-194-5p	1230	126.66
rno-miR-434-3p	1168	120.28
rno-miR-20a-5p	1081.00	111.32
rno-miR-3559-3p	1072.00	110.39
rno-miR-27a-5p	1054.00	108.53
rno-miR-503-5p	1034	106.48
rno-miR-339-5p	1032.00	106.27
rno-miR-1839-5p	1023.00	105.34
rno-miR-450b-3p	1016	104.62
rno-miR-379-5p	1013.00	104.31
rno-miR-499-5p	985.00	101.43
rno-miR-365-3p	958.00	98.65
rno-miR-30b-3p	869.00	89.48
rno-miR-96-5p	867.00	89.28
rno-miR-223-3p	833.00	85.78
rno-miR-221-5p	832.00	85.67
rno-miR-505-3p	784.00	80.73
rno-miR-151-5p	779.00	80.22
rno-miR-22-5p	779.00	80.22
rno-miR-125b-1-3p	750.00	77.23
rno-miR-34c-3p	741.00	76.30
rno-miR-15b-5p	726.00	74.76
rno-miR-149-5p	719.00	74.04
rno-miR-10a-3p	709.00	73.01
rno-miR-363-3p	695.00	71.57
rno-miR-598-3p	650	66.94
rno-miR-490-3p	604.00	62.20
rno-miR-361-5p	589.00	60.65
rno-miR-330-5p	587.00	60.45
rno-miR-141-3p	577.00	59.42
rno-miR-339-3p	577.00	59.42
rno-miR-345-3p	557.00	57.36
rno-miR-181c-3p	525.00	54.06
rno-miR-130a-3p	518.00	53.34
rno-miR-210-3p	514.00	52.93
rno-miR-155-5p	506.00	52.10
rno-let-7b-3p	501.00	51.59
rno-miR-142-3p	501.00	51.59
rno-miR-19b-3p	497	51.18
rno-miR-671	495.00	50.97
rno-miR-30d-3p	479.00	49.32
rno-miR-434-5p	470	48.4
rno-miR-760-3p	469.00	48.29
rno-miR-24-1-5p	461.00	47.47
rno-miR-181c-5p	448.00	46.13
rno-miR-484	435.00	44.79
rno-miR-411-5p	413.00	42.53
rno-miR-181a-2-3p	411.00	42.32
rno-miR-337-5p	391.00	40.26
rno-miR-200b-5p	385.00	39.65
rno-miR-29b-3p	366	37.68
rno-miR-3559-5p	362.00	37.28
rno-let-7e-3p	343.00	35.32
rno-miR-106b-5p	337.00	34.70
rno-miR-872-3p	333.00	34.29
rno-miR-664-3p	330	33.98
rno-miR-449c-5p	328.00	33.78
rno-miR-150-3p	325.00	33.47
rno-miR-409a-3p	322.00	33.16
rno-miR-133b-3p	321.00	33.05
rno-miR-378a-5p	316.00	32.54
rno-miR-134-5p	307.00	31.61
rno-miR-152-5p	293.00	30.17
rno-miR-674-5p	293.00	30.17
rno-miR-3068-3p	286.00	29.45
rno-miR-148b-5p	286.00	29.45
rno-miR-326-3p	282.00	29.04
rno-miR-708-3p	274.00	28.21
rno-miR-338-5p	274.00	28.21
rno-miR-542-5p	270	27.81
rno-miR-223-5p	267.00	27.49
rno-miR-382-5p	256.00	26.36
rno-miR-27b-5p	253.00	26.05
rno-miR-330-3p	241.00	24.82
rno-miR-125a-3p	239.00	24.61
rno-miR-30c-1-3p	227.00	23.38
rno-miR-187-3p	225.00	23.17
rno-miR-504	224.00	23.07
rno-miR-29c-5p	224	23.06
rno-miR-31a-5p	223.00	22.96
rno-miR-301a-5p	219.00	22.55
rno-miR-217-5p	206.00	21.21
rno-miR-146b-3p	201.00	20.70
rno-miR-130b-5p	201.00	20.70
rno-miR-3068-5p	199.00	20.49
rno-miR-1843a-3p	198.00	20.39
rno-miR-532-3p	195.00	20.08
rno-miR-211-5p	195.00	20.08
rno-miR-494-3p	192.00	19.77
rno-miR-29c-3p	188	19.36
rno-miR-466c-5p	185.00	19.05
rno-miR-331-3p	185.00	19.05
rno-miR-452-5p	184.00	18.95
rno-miR-490-5p	179.00	18.43
rno-miR-582-3p	173.00	17.81
rno-miR-15a-5p	172.00	17.71
rno-miR-92b-5p	167.00	17.20
rno-miR-324-3p	167.00	17.20
rno-miR-201-5p	161.00	16.58
rno-miR-345-5p	160.00	16.48
rno-miR-708-5p	159.00	16.37
rno-miR-501-3p	158.00	16.27
rno-miR-493-5p	154.00	15.86
rno-miR-370-3p	150.00	15.45
rno-miR-341	149.00	15.34
rno-miR-362-5p	147.00	15.14
rno-miR-874-3p	145.00	14.93
rno-miR-411-3p	144.00	14.83
rno-let-7i-3p	141.00	14.52
rno-miR-15b-3p	140.00	14.42
rno-miR-382-3p	139.00	14.31
rno-miR-129-5p	130	13.38
rno-miR-702-3p	130.00	13.39
rno-miR-433-3p	128.00	13.18
rno-miR-425-3p	125.00	12.87
rno-miR-132-3p	122.00	12.56
rno-miR-193a-5p	119.00	12.25
rno-miR-300-3p	118.00	12.15
rno-miR-191a-3p	111.00	11.43
rno-miR-351-3p	108	11.12
rno-miR-3473	107.00	11.02
rno-miR-6328	106.00	10.92
rno-miR-26b-3p	105.00	10.81
rno-miR-350	104	10.7
rno-miR-32-5p	101.00	10.40
rno-miR-139-3p	100.00	10.30
rno-miR-488-3p	99.00	10.19
rno-let-7f-1-3p	93.00	9.58
rno-miR-342-5p	92.00	9.47
rno-miR-543-3p	91.00	9.37
rno-miR-298-5p	90.00	9.27
rno-miR-144-5p	89.00	9.16
rno-miR-7b	88.00	9.06
rno-miR-409a-5p	86.00	8.86
rno-miR-23b-5p	83.00	8.55
rno-miR-421-3p	82.00	8.44
rno-miR-379-3p	82.00	8.44
rno-miR-141-5p	79.00	8.13
rno-miR-3585-3p	78.00	8.03
rno-miR-6324	77.00	7.93
rno-miR-206-3p	77.00	7.93
rno-miR-127-5p	76.00	7.83
rno-miR-1249	69.00	7.11
rno-miR-193b-3p	67.00	6.90
rno-let-7c-1-3p	63.00	6.49
rno-miR-144-3p	61.00	6.28
rno-miR-6329	61.00	6.28
rno-miR-219a-1-3p	60.00	6.18
rno-miR-374-3p	59.00	6.08
rno-miR-25-5p	59.00	6.08
rno-miR-1306-3p	59.00	6.08
rno-miR-7a-1-3p	58.00	5.97
rno-miR-1193-3p	58.00	5.97
rno-miR-6319	58	5.98
rno-miR-122-5p	58.00	5.97
rno-miR-323-3p	58.00	5.97
rno-let-7f-2-3p	53.00	5.46
rno-miR-493-3p	52.00	5.35
rno-miR-338-3p	52.00	5.35
rno-miR-664-2-5p	52.00	5.35
rno-miR-19a-3p	51.00	5.25
rno-miR-547-3p	50.00	5.15
rno-miR-17-2-3p	49.00	5.05
rno-miR-1306-5p	47.00	4.84
rno-miR-298-3p	46.00	4.74
rno-miR-18a-3p	46.00	4.74
rno-miR-29b-5p	46	4.74
rno-miR-93-3p	45.00	4.63
rno-miR-466b-5p	44	4.52
rno-miR-299a-3p	44.00	4.53
rno-miR-672-3p	43.00	4.43
rno-miR-212-5p	43.00	4.43
rno-miR-299b-3p	42	4.32
rno-miR-329-3p	42.00	4.32
rno-miR-324-5p	41.00	4.22
rno-miR-147	40.00	4.12
rno-miR-873-5p	39.00	4.02
rno-miR-203b-3p	39.00	4.02
rno-miR-132-5p	39.00	4.02
rno-miR-877	37.00	3.81
rno-miR-17-1-3p	37.00	3.81
rno-miR-136-3p	37.00	3.81
rno-miR-547-5p	36.00	3.71
rno-miR-509-3p	36.00	3.71
rno-miR-487b-3p	36.00	3.71
rno-miR-431	35.00	3.60
rno-miR-495	34.00	3.50
rno-miR-450a-3p	34.00	3.50
rno-miR-20b-5p	33.00	3.40
rno-miR-452-3p	31.00	3.19
rno-miR-92a-1-5p	31.00	3.19
rno-miR-511-5p	30.00	3.09
rno-miR-741-3p	29.00	2.99
rno-miR-335	29.00	2.99
rno-miR-296-5p	29.00	2.99
rno-miR-100-3p	28.00	2.88
rno-miR-329-5p	28.00	2.88
rno-miR-99a-3p	27.00	2.78
rno-miR-485-5p	26.00	2.68
rno-miR-3558-3p	26.00	2.68
rno-miR-500-3p	26.00	2.68
rno-miR-3577	24.00	2.47
rno-miR-296-3p	24.00	2.47
rno-miR-26a-3p	24.00	2.47
rno-miR-383-5p	24.00	2.47
rno-miR-138-5p	23	2.37
rno-miR-485-3p	23.00	2.37
rno-miR-505-5p	23.00	2.37
rno-miR-190b-5p	22.00	2.27
rno-miR-325-5p	22.00	2.27
rno-miR-540-3p	22.00	2.27
rno-miR-32-3p	22.00	2.27
rno-miR-582-5p	21.00	2.16
rno-miR-3064-5p	21.00	2.16
rno-miR-133a-5p	21.00	2.16
rno-miR-6331	21.00	2.16
rno-miR-1839-3p	21.00	2.16
rno-miR-130a-5p	20.00	2.06
rno-miR-196b-5p	20	2.06
rno-miR-511-3p	20.00	2.06
rno-miR-376b-5p	20.00	2.06
rno-miR-3102	20.00	2.06
rno-miR-369-5p	19.00	1.96
rno-miR-410-3p	19.00	1.96
rno-miR-466b-2-3p	18	1.86
rno-miR-216a-3p	18.00	1.85
rno-miR-466b-4-3p	18	1.86
rno-miR-146a-3p	18.00	1.85
rno-miR-328b-3p	18.00	1.85
rno-miR-194-3p	17.00	1.75
rno-miR-18a-5p	17.00	1.75
rno-miR-216a-5p	16.00	1.65
rno-miR-331-5p	16.00	1.65
rno-miR-362-3p	16.00	1.65
rno-miR-208a-3p	16.00	1.65
rno-miR-33-3p	16.00	1.65
rno-miR-668	16.00	1.65
rno-miR-770-3p	14.00	1.44
rno-miR-10b-3p	14.00	1.44
rno-miR-873-3p	13.00	1.34
rno-miR-381-3p	12.00	1.24
rno-miR-130b-3p	12.00	1.24
rno-miR-224-3p	12.00	1.24
rno-miR-496-3p	12.00	1.24
rno-miR-183-3p	12.00	1.24
rno-miR-222-5p	11.00	1.13
rno-miR-3585-5p	11.00	1.13
rno-miR-6315	11.00	1.13
rno-miR-376b-3p	11.00	1.13
rno-miR-3594-3p	10.00	1.03
rno-miR-3542	10	1.02
rno-miR-380-5p	10.00	1.03
rno-miR-181d-3p	10.00	1.03
rno-miR-384-5p	10.00	1.03
rno-miR-193a-3p	10.00	1.03
rno-miR-299a-5p	10.00	1.03
rno-miR-344a-3p	10	1.02
rno-miR-9a-3p	9	0.93
rno-miR-154-5p	9.00	0.93
rno-miR-136-5p	9.00	0.93
rno-miR-451-3p	9.00	0.93
rno-miR-325-3p	9.00	0.93
rno-miR-218a-1-3p	8.00	0.82
rno-miR-201-3p	8.00	0.82
rno-miR-540-5p	8.00	0.82
rno-miR-6216	8.00	0.82
rno-miR-380-3p	8.00	0.82
rno-miR-208a-5p	8.00	0.82
rno-miR-1247-5p	8.00	0.82
rno-miR-449a-3p	8.00	0.82
rno-miR-128-1-5p	8.00	0.82
rno-miR-135a-5p	8.00	0.82
rno-miR-31a-3p	8.00	0.82
rno-miR-5132-5p	8.00	0.82
rno-miR-483-3p	7.00	0.72
rno-miR-193b-5p	7.00	0.72
rno-miR-369-3p	7.00	0.72
rno-miR-20b-3p	7.00	0.72
rno-miR-673-5p	7.00	0.72
rno-miR-412-5p	7.00	0.72
rno-miR-16-3p	7.00	0.72
rno-miR-200c-5p	7.00	0.72
rno-miR-3120	7.00	0.72
rno-miR-673-3p	7.00	0.72
rno-miR-6314	6.00	0.62
rno-miR-879-5p	6.00	0.62
rno-miR-871-3p	6.00	0.62
rno-miR-1843b-3p	6.00	0.62
rno-miR-129-1-3p	6	0.62
rno-miR-301a-3p	6.00	0.62
rno-miR-1956-5p	6.00	0.62
rno-miR-6318	6.00	0.62
rno-miR-667-3p	6.00	0.62
rno-miR-652-5p	6.00	0.62
rno-miR-346	6.00	0.62
rno-miR-466b-3p	6	0.62
rno-miR-3569	5.00	0.51
rno-miR-33-5p	5.00	0.51
rno-miR-449c-3p	5.00	0.51
rno-miR-376c-3p	5.00	0.51
rno-miR-539-5p	5.00	0.51
rno-miR-3547	5.00	0.51
rno-miR-1247-3p	5.00	0.51
rno-miR-210-5p	5.00	0.51
rno-miR-1949	5.00	0.51
rno-miR-181b-1-3p	5.00	0.51
rno-miR-187-5p	0	0
rno-miR-21-3p	0	0
rno-miR-3558-5p	0	0
rno-miR-181b-2-3p	0	0
rno-miR-551b-3p	0	0
rno-miR-98-3p	0	0
rno-miR-448-3p	0	0
rno-miR-23a-5p	0	0
rno-miR-204-3p	0	0
rno-miR-3074	0	0
rno-miR-20a-3p	0	0
rno-miR-1224	0	0
rno-miR-501-5p	0	0
rno-miR-3084a-5p	0	0
rno-miR-483-5p	0	0
rno-miR-29a-5p	0	0
rno-miR-3583-3p	0	0
rno-miR-879-3p	0	0
rno-miR-653-3p	0	0
rno-miR-3065-5p	0	0
rno-miR-212-3p	0	0
rno-miR-218a-2-3p	0	0
rno-miR-743a-5p	0	0
rno-miR-101a-5p	0	0
rno-miR-3075	0	0
rno-miR-326-5p	0	0
rno-miR-702-5p	0	0
rno-miR-743a-3p	0	0
rno-miR-129-2-3p	0	0
rno-miR-3594-5p	0	0
rno-miR-3084b-5p	0	0
rno-miR-466c-3p	0	0
rno-miR-871-5p	0	0
rno-miR-211-3p	0	0
rno-let-7g-3p	0	0
rno-miR-3072	0	0
rno-miR-466d	0	0
rno-miR-881-3p	0	0
rno-miR-337-3p	0	0
rno-miR-336-5p	0	0
rno-miR-509-5p	0	0
rno-miR-412-3p	0	0
rno-miR-188-3p	0	0
rno-miR-758-3p	0	0
rno-miR-598-5p	0	0
rno-miR-365-5p	0	0
rno-miR-448-5p	0	0
rno-miR-3590-3p	0	0
rno-miR-653-5p	0	0
rno-miR-376a-5p	0	0
rno-miR-134-3p	0	0
rno-miR-3552	0	0
rno-miR-344b-1-3p	0	0
rno-miR-155-3p	0	0
rno-miR-190a-5p	0	0
rno-miR-320-5p	0	0
rno-miR-328a-5p	0	0
rno-miR-433-5p	0	0
rno-miR-3561-5p	0	0
rno-miR-219b	0	0
rno-let-7a-2-3p	0	0
rno-miR-217-3p	0	0
rno-miR-128-2-5p	0	0
rno-miR-764-5p	0	0
rno-miR-207	0	0
rno-miR-463-5p	0	0
rno-miR-743b-5p	0	0
rno-miR-666-5p	0	0
rno-miR-301b-5p	0	0
rno-miR-465-5p	0	0
rno-miR-135b-5p	0	0
rno-miR-1912-3p	0	0
rno-miR-34a-3p	0	0
rno-miR-471-5p	0	0
rno-miR-6321	0	0
rno-miR-323-5p	0	0
rno-miR-665	0	0
rno-miR-137-3p	0	0
rno-miR-384-3p	0	0
rno-miR-3586-3p	0	0
rno-miR-188-5p	0	0
rno-miR-363-5p	0	0
rno-miR-541-3p	0	0
rno-miR-154-3p	0	0
rno-miR-3064-3p	0	0
rno-miR-377-5p	0	0
rno-miR-3099	0	0
rno-miR-216b-5p	0	0
rno-miR-500-5p	0	0
rno-miR-6332	0	0
rno-miR-743b-3p	0	0
rno-miR-592	0	0
rno-miR-138-1-3p	0	0
rno-miR-299b-5p	0	0
rno-miR-471-3p	0	0
rno-miR-214-5p	0	0
rno-miR-352	0	0
rno-miR-3065-3p	0	0
rno-miR-3572	0	0
rno-miR-615	0	0
rno-miR-709	0	0
rno-miR-6215	0	0
rno-miR-3586-5p	0	0
rno-miR-344b-5p	0	0
rno-miR-3596c	0	0
rno-miR-6327	0	0
rno-miR-133c	0	0
rno-miR-29b-1-5p	0	0
rno-miR-764-3p	0	0
rno-miR-802-5p	0	0
rno-miR-3589	0	0
rno-miR-675-3p	0	0
rno-miR-107-5p	0	0
rno-miR-6320	0	0
rno-miR-667-5p	0	0
rno-miR-3548	0	0
rno-miR-496-5p	0	0
rno-miR-1199-5p	0	0
rno-miR-876	0	0
rno-miR-410-5p	0	0
rno-miR-124-3p	0	0
rno-miR-105	0	0
rno-miR-208b-5p	0	0
rno-miR-138-2-3p	0	0
rno-miR-874-5p	0	0
rno-miR-1896	0	0
rno-miR-291b	0	0
rno-miR-203a-5p	0	0
rno-miR-3580-5p	0	0
rno-miR-499-3p	0	0
rno-miR-2985	0	0
rno-miR-3587	0	0
rno-miR-196c-5p	0	0
rno-miR-344i	0	0
rno-miR-742-3p	0	0
rno-miR-3592	0	0
rno-miR-421-5p	0	0
rno-miR-3575	0	0
rno-miR-1956-3p	0	0
rno-miR-770-5p	0	0
rno-miR-103-2-5p	0	0
rno-miR-1912-5p	0	0
rno-miR-344b-3p	0	0
rno-miR-3576	0	0
rno-miR-219a-5p	0	0
rno-miR-3550	0	0
rno-miR-135a-3p	0	0
rno-miR-3566	0	0
rno-miR-1297	0	0
rno-miR-381-5p	0	0
rno-miR-3588	0	0
rno-miR-6333	0	0
rno-miR-202-5p	0	0
rno-miR-3557-5p	0	0
rno-miR-544-5p	0	0
rno-miR-3543	0	0
rno-miR-3568	0	0
rno-miR-409b	0	0
rno-miR-463-3p	0	0
rno-miR-3580-3p	0	0
rno-miR-679	0	0
rno-miR-628	0	0
rno-miR-327	0	0
rno-miR-3578	0	0
rno-miR-3571	0	0
rno-miR-3551-3p	0	0
rno-miR-149-3p	0	0
rno-miR-3596d	0	0
rno-miR-218b	0	0
rno-miR-291a-5p	0	0
rno-miR-935	0	0
rno-miR-664-1-5p	0	0
rno-miR-196a-3p	0	0
rno-miR-206-5p	0	0
rno-miR-191b	0	0
rno-miR-762	0	0
rno-miR-122-3p	0	0
rno-miR-741-5p	0	0
rno-miR-568	0	0
rno-miR-759	0	0
rno-miR-1193-5p	0	0
rno-miR-5132-3p	0	0
rno-miR-126b	0	0
rno-miR-539-3p	0	0
rno-miR-196b-3p	0	0
rno-miR-9b-3p	0	0
rno-miR-290	0	0
rno-miR-3584-3p	0	0
rno-miR-6325	0	0
rno-miR-3593-5p	0	0
rno-miR-6330	0	0
rno-miR-208b-3p	0	0
rno-miR-3551-5p	0	0
rno-miR-551b-5p	0	0
rno-miR-3541	0	0
rno-miR-153-3p	0	0
rno-miR-544-3p	0	0
rno-miR-678	0	0
rno-miR-3085	0	0
rno-miR-880-3p	0	0
rno-miR-293-5p	0	0
rno-miR-3564	0	0
rno-miR-711	0	0
rno-miR-3084a-3p	0	0
rno-miR-153-5p	0	0
rno-miR-3560	0	0
rno-miR-7a-2-3p	0	0
rno-miR-3595	0	0
rno-miR-3596a	0	0
rno-miR-344g	0	0
rno-miR-300-5p	0	0
rno-miR-190b-3p	0	0
rno-miR-875	0	0
rno-miR-383-3p	0	0
rno-miR-489-3p	0	0
rno-miR-632	0	0
rno-miR-3544	0	0
rno-miR-135b-3p	0	0
rno-miR-295-3p	0	0
rno-miR-3562	0	0
rno-miR-497-3p	0	0
rno-miR-881-5p	0	0
rno-miR-196c-3p	0	0
rno-miR-742-5p	0	0
rno-miR-883-3p	0	0
rno-miR-216b-3p	0	0
rno-miR-291a-3p	0	0
rno-miR-301b-3p	0	0
rno-miR-19a-5p	0	0
rno-miR-7578	0	0
rno-miR-19b-1-5p	0	0
rno-miR-92a-2-5p	0	0
rno-miR-3573-3p	0	0
rno-miR-543-5p	0	0
rno-miR-489-5p	0	0
rno-miR-3084b-3p	0	0
rno-miR-1188-3p	0	0
rno-miR-9b-5p	0	0
rno-miR-758-5p	0	0
rno-miR-203b-5p	0	0
rno-miR-6326	0	0
rno-miR-487b-5p	0	0
rno-miR-802-3p	0	0
rno-miR-3583-5p	0	0
rno-miR-6317	0	0
rno-miR-343	0	0
rno-miR-761	0	0
rno-miR-6323	0	0
rno-miR-3557-3p	0	0
rno-miR-666-3p	0	0
rno-miR-292-5p	0	0
rno-miR-3579	0	0
rno-miR-185-3p	0	0
rno-miR-878	0	0
rno-miR-3570	0	0
rno-miR-883-5p	0	0
rno-miR-344a-5p	0	0
rno-miR-3596b	0	0
rno-miR-3556a	0	0
rno-miR-15a-3p	0	0
rno-miR-3546	0	0
rno-miR-376a-3p	0	0
rno-miR-1-5p	0	0
rno-miR-3593-3p	0	0
rno-miR-196a-5p	0	0
rno-miR-202-3p	0	0
rno-miR-292-3p	0	0
rno-miR-3574	0	0
rno-miR-675-5p	0	0
rno-miR-3549	0	0
rno-miR-19b-2-5p	0	0
rno-miR-880-5p	0	0
rno-miR-103-1-5p	0	0
rno-miR-186-3p	0	0
rno-miR-295-5p	0	0
rno-miR-3561-3p	0	0
rno-miR-122b	0	0
rno-miR-347	0	0
rno-miR-3556b	0	0
rno-miR-3584-5p	0	0
rno-miR-760-5p	0	0
rno-miR-192-3p	0	0
rno-miR-6322	0	0
rno-miR-101b-5p	0	0
rno-miR-190a-3p	0	0
rno-miR-124-5p	0	0
rno-miR-294	0	0
rno-miR-375-5p	0	0
rno-miR-488-5p	0	0
rno-miR-3590-5p	0	0
rno-miR-96-3p	0	0
rno-miR-376c-5p	0	0
rno-miR-133b-5p	0	0
rno-miR-349	0	0
rno-miR-1188-5p	0	0
rno-miR-219a-2-3p	0	0
rno-miR-336-3p	0	0
rno-miR-31b	0	0
rno-miR-3553	0	0
rno-miR-465-3p	0	0
rno-miR-1199-3p	0	0
rno-miR-3084a-1-5p	0	0
rno-miR-297	0	0
rno-miR-370-5p	0	0
rno-miR-6316	0	0
rno-miR-3573-5p	0	0
rno-miR-494-5p	0	0
rno-miR-377-3p	0	0
rno-miR-293-3p	0	0
rno-miR-137-5p	0	0
rno-miR-6334	0	0
