# Supplementary material for: Characteristics of phosgene aspiration lung injury analyzed based on transcriptomics and proteomics
Source: Front Genet. 2024 May 17;15:1393665. doi: 10.3389/fgene.2024.1393665 (PMC11140124; doi:10.3389/fgene.2024.1393665)
Supplement: Supplementary file 1 [file Presentation1.zip › Data/miRNA/know_miRNA_expression/5/5.miRNA.length.xls]

length	number
17	21830
18	93029
19	93075
20	658829
21	2314044
22	4516627
23	1438394
24	534768
25	32232
26	8262
27	376
28	118
29	111
