# Supplementary material for: Characteristics of phosgene aspiration lung injury analyzed based on transcriptomics and proteomics
Source: Front Genet. 2024 May 17;15:1393665. doi: 10.3389/fgene.2024.1393665 (PMC11140124; doi:10.3389/fgene.2024.1393665)
Supplement: Supplementary file 1 [file Presentation1.zip › Data/miRNA/know_miRNA_expression/6/6.base.bias.xls]

pos	A	U	C	G
1	11907	21870	9635	3803
2	14308	10534	9724	12649
3	13861	10454	12541	10359
4	12855	8425	12590	13345
5	14199	10202	9501	13313
6	10491	12492	12677	11555
7	14907	11335	11346	9627
8	12769	12404	8812	13230
9	9195	18459	8873	10688
10	12436	10826	11621	12332
11	8819	12392	11870	14134
12	9626	13022	12845	11722
13	10502	14084	11692	10937
14	11443	13858	8944	12970
15	12990	11436	9191	13598
16	11749	14110	12530	8826
17	9453	17352	9784	10626
18	9348	14548	10521	12798
19	10309	14753	8652	13501
20	7323	13616	8806	17470
21	6914	13469	8619	10916
22	5979	9832	4574	8206
23	2785	6100	3187	3316
24	1124	3160	952	953
25	346	791	196	480
26	62	275	65	76
