# Supplementary material for: Characteristics of phosgene aspiration lung injury analyzed based on transcriptomics and proteomics
Source: Front Genet. 2024 May 17;15:1393665. doi: 10.3389/fgene.2024.1393665 (PMC11140124; doi:10.3389/fgene.2024.1393665)
Supplement: Supplementary file 1 [file Presentation1.zip › Data/miRNA/know_miRNA_expression/6/6.miR.expre.xls]

miRNA_ID	Total_Count	Normalized_Value
rno-miR-126a-3p	2205534.00	114213.83
rno-miR-143-3p	1937815.00	100349.97
rno-let-7f-5p	1254493	64964.06
rno-let-7c-5p	1183299	61277.27
rno-miR-26a-5p	1053526.00	54556.96
rno-let-7i-5p	1047325.00	54235.84
rno-miR-99a-5p	1028395.00	53255.55
rno-miR-30c-5p	811895	42044.08
rno-let-7a-5p	729438	37774.03
rno-miR-30d-5p	675153.00	34962.87
rno-let-7g-5p	457459.00	23689.57
rno-miR-181a-5p	453256	23471.91
rno-miR-24-3p	401122	20772.14
rno-miR-10a-5p	395195.00	20465.22
rno-miR-27b-3p	383249.00	19846.59
rno-miR-125b-5p	377658	19557.06
rno-miR-30a-5p	330012.00	17089.71
rno-miR-148a-3p	271862.00	14078.40
rno-miR-125a-5p	262233.00	13579.77
rno-miR-199a-3p	239565.00	12405.90
rno-let-7b-5p	185159.00	9588.48
rno-miR-99b-5p	175287.00	9077.26
rno-miR-27a-3p	171440.00	8878.04
rno-miR-191a-5p	149547.00	7744.31
rno-miR-21-5p	115767.00	5995.01
rno-miR-100-5p	108552.00	5621.38
rno-let-7d-5p	104067.00	5389.12
rno-miR-146b-5p	101601.00	5261.42
rno-miR-145-5p	100560.00	5207.51
rno-miR-23b-3p	100147.00	5186.12
rno-miR-146a-5p	97602.00	5054.33
rno-miR-103-3p	96353	4989.65
rno-miR-218a-5p	84029	4351.45
rno-miR-29a-3p	82790.00	4287.29
rno-miR-23a-3p	82780.00	4286.77
rno-miR-200b-3p	66947.00	3466.86
rno-miR-26b-5p	65009.00	3366.50
rno-miR-25-3p	62849.00	3254.64
rno-let-7e-5p	62145.00	3218.19
rno-miR-92a-3p	62132	3217.51
rno-miR-200c-3p	61770.00	3198.77
rno-miR-181b-5p	59212	3066.3
rno-miR-140-3p	58884.00	3049.31
rno-miR-378a-3p	58794.00	3044.65
rno-miR-34c-5p	57433.00	2974.17
rno-miR-200a-3p	55201.00	2858.59
rno-miR-152-3p	50405.00	2610.23
rno-miR-30a-3p	47515.00	2460.57
rno-miR-351-5p	47146	2441.46
rno-miR-151-3p	46219.00	2393.46
rno-miR-199a-5p	44128.00	2285.17
rno-miR-450b-5p	40714	2108.38
rno-miR-221-3p	37564.00	1945.26
rno-miR-22-3p	37134.00	1922.99
rno-miR-126a-5p	33985.00	1759.92
rno-miR-128-3p	33971	1759.19
rno-miR-450a-5p	33937.00	1757.43
rno-miR-375-3p	31980.00	1656.09
rno-miR-322-3p	30970	1603.78
rno-miR-148b-3p	29707.00	1538.38
rno-miR-150-5p	27455.00	1421.76
rno-miR-328a-3p	27047.00	1400.63
rno-miR-7a-5p	25941	1343.36
rno-miR-423-3p	23201.00	1201.47
rno-miR-30b-5p	22194.00	1149.32
rno-miR-30e-5p	19752.00	1022.86
rno-miR-182	19707.00	1020.53
rno-miR-145-3p	19041.00	986.04
rno-miR-16-5p	18239.00	944.51
rno-miR-222-3p	17942.00	929.13
rno-miR-183-5p	17613.00	912.09
rno-miR-320-3p	16298.00	843.99
rno-miR-486	15761.00	816.19
rno-miR-24-2-5p	14134.00	731.93
rno-miR-30e-3p	12962.00	671.24
rno-miR-186-5p	12718.00	658.60
rno-miR-28-3p	12648.00	654.98
rno-miR-652-3p	11932.00	617.90
rno-let-7d-3p	11276.00	583.93
rno-miR-423-5p	11168.00	578.34
rno-miR-195-5p	11106.00	575.13
rno-miR-429	10733.00	555.81
rno-miR-181d-5p	10597.00	548.77
rno-miR-127-3p	10100.00	523.03
rno-miR-30c-2-3p	9913.00	513.35
rno-miR-322-5p	9764	505.62
rno-miR-676	9447.00	489.21
rno-miR-98-5p	9240.00	478.49
rno-miR-93-5p	8318.00	430.75
rno-miR-34b-5p	8253.00	427.38
rno-miR-139-5p	8228.00	426.09
rno-miR-378b	8198.00	424.53
rno-miR-449a-5p	8092.00	419.05
rno-miR-374-5p	7779.00	402.84
rno-miR-361-3p	7701.00	398.80
rno-miR-224-5p	7511.00	388.96
rno-miR-1b	7290.00	377.51
rno-miR-503-3p	7018	363.42
rno-miR-34b-3p	6453.00	334.17
rno-miR-192-5p	6388.00	330.80
rno-miR-10b-5p	6359.00	329.30
rno-miR-17-5p	6309	326.71
rno-miR-1843b-5p	6172	319.62
rno-miR-532-5p	5963.00	308.79
rno-miR-194-5p	5854	303.15
rno-miR-106b-3p	5736.00	297.04
rno-miR-674-3p	5579.00	288.91
rno-miR-185-5p	5487.00	284.14
rno-miR-455-3p	5363.00	277.72
rno-miR-203a-3p	5223.00	270.47
rno-miR-28-5p	5139.00	266.12
rno-miR-99b-3p	5106.00	264.41
rno-miR-92b-3p	5066.00	262.34
rno-miR-34a-5p	4971.00	257.42
rno-miR-101a-3p	4939.00	255.77
rno-miR-142-5p	4877.00	252.56
rno-miR-1843a-5p	4770.00	247.01
rno-miR-107-3p	4765.00	246.76
rno-miR-497-5p	4718.00	244.32
rno-miR-195-3p	4698.00	243.29
rno-miR-1298	4615.00	238.99
rno-miR-425-5p	4555.00	235.88
rno-miR-872-5p	4454.00	230.65
rno-let-7a-1-3p	4333	224.39
rno-let-7c-2-3p	4333	224.39
rno-miR-181a-1-3p	3916.00	202.79
rno-miR-143-5p	3904.00	202.17
rno-miR-1-3p	3765.00	194.97
rno-miR-205	3666.00	189.84
rno-miR-200a-5p	3566.00	184.67
rno-miR-451-5p	3541.00	183.37
rno-miR-140-5p	3513.00	181.92
rno-miR-342-3p	3437.00	177.99
rno-miR-339-5p	3398.00	175.97
rno-miR-101b-3p	3263.00	168.97
rno-miR-214-3p	3179.00	164.62
rno-miR-340-3p	3170	164.16
rno-miR-20a-5p	3047.00	157.79
rno-miR-96-5p	2933.00	151.89
rno-miR-450b-3p	2898	150.08
rno-miR-133a-3p	2831.00	146.60
rno-miR-125b-2-3p	2769.00	143.39
rno-miR-223-3p	2647.00	137.08
rno-miR-27a-5p	2644.00	136.92
rno-miR-330-5p	2396.00	124.08
rno-miR-15b-5p	2387.00	123.61
rno-miR-455-5p	2363.00	122.37
rno-miR-503-5p	2352	121.8
rno-miR-672-5p	2345.00	121.44
rno-miR-151-5p	2341.00	121.23
rno-miR-22-5p	2318.00	120.04
rno-miR-34c-3p	2300.00	119.11
rno-miR-9a-5p	2241	116.04
rno-miR-130a-3p	2136.00	110.61
rno-miR-3559-3p	2066.00	106.99
rno-miR-505-3p	2054.00	106.37
rno-miR-365-3p	2047.00	106.00
rno-miR-363-3p	2008.00	103.98
rno-miR-141-3p	2005.00	103.83
rno-miR-542-3p	1959	101.46
rno-miR-10a-3p	1939.00	100.41
rno-miR-148a-5p	1901.00	98.44
rno-miR-499-5p	1801.00	93.26
rno-miR-1839-5p	1754.00	90.83
rno-miR-221-5p	1641.00	84.98
rno-miR-339-3p	1546.00	80.06
rno-miR-361-5p	1527.00	79.08
rno-miR-30b-3p	1417.00	73.38
rno-miR-181c-5p	1416.00	73.33
rno-miR-434-3p	1338	69.28
rno-miR-155-5p	1331.00	68.93
rno-miR-598-3p	1304	67.52
rno-miR-29b-3p	1302	67.41
rno-miR-340-5p	1284	66.5
rno-miR-204-5p	1283.00	66.44
rno-miR-106b-5p	1254.00	64.94
rno-miR-24-1-5p	1241.00	64.27
rno-miR-345-3p	1230.00	63.70
rno-miR-149-5p	1213.00	62.82
rno-miR-210-3p	1194.00	61.83
rno-miR-142-3p	1172.00	60.69
rno-miR-181c-3p	1136.00	58.83
rno-miR-326-3p	1124.00	58.21
rno-miR-664-3p	1122	58.1
rno-miR-484	1098.00	56.86
rno-miR-125b-1-3p	1027.00	53.18
rno-miR-542-5p	1008	52.2
rno-miR-674-5p	1007.00	52.15
rno-miR-30d-3p	967.00	50.08
rno-miR-379-5p	948.00	49.09
rno-miR-872-3p	916.00	47.44
rno-let-7b-3p	908.00	47.02
rno-miR-541-5p	865.00	44.79
rno-let-7e-3p	830.00	42.98
rno-miR-3559-5p	805.00	41.69
rno-miR-184	777.00	40.24
rno-miR-330-3p	770.00	39.87
rno-miR-19b-3p	766	39.67
rno-miR-378a-5p	740.00	38.32
rno-miR-760-3p	713.00	36.92
rno-miR-31a-5p	713.00	36.92
rno-miR-200b-5p	698.00	36.15
rno-miR-181a-2-3p	695.00	35.99
rno-miR-3068-3p	690.00	35.73
rno-miR-532-3p	685.00	35.47
rno-miR-671	621.00	32.16
rno-miR-27b-5p	609.00	31.54
rno-miR-150-3p	606.00	31.38
rno-miR-187-3p	570.00	29.52
rno-miR-29c-5p	566	29.32
rno-miR-411-5p	553.00	28.64
rno-miR-217-5p	553.00	28.64
rno-miR-201-5p	544.00	28.17
rno-miR-434-5p	544	28.18
rno-miR-29c-3p	542	28.06
rno-miR-490-3p	540.00	27.96
rno-miR-331-3p	532.00	27.55
rno-miR-708-5p	525.00	27.19
rno-miR-3068-5p	517.00	26.77
rno-miR-708-3p	505.00	26.15
rno-miR-152-5p	497.00	25.74
rno-miR-324-3p	496.00	25.69
rno-let-7i-3p	494.00	25.58
rno-miR-345-5p	487.00	25.22
rno-miR-15a-5p	485.00	25.12
rno-miR-148b-5p	479.00	24.81
rno-miR-146b-3p	459.00	23.77
rno-miR-582-3p	435.00	22.53
rno-miR-125a-3p	426.00	22.06
rno-miR-223-5p	409.00	21.18
rno-miR-1843a-3p	407.00	21.08
rno-miR-193a-5p	405.00	20.97
rno-miR-301a-5p	401.00	20.77
rno-miR-425-3p	376.00	19.47
rno-miR-15b-3p	367.00	19.01
rno-miR-30c-1-3p	353.00	18.28
rno-miR-874-3p	352.00	18.23
rno-miR-130b-5p	352.00	18.23
rno-miR-466c-5p	344.00	17.81
rno-miR-337-5p	341.00	17.66
rno-miR-490-5p	336.00	17.40
rno-miR-26b-3p	336.00	17.40
rno-miR-133b-3p	331.00	17.14
rno-miR-702-3p	307.00	15.90
rno-miR-3585-3p	296.00	15.33
rno-miR-211-5p	296.00	15.33
rno-miR-350	278	14.4
rno-miR-501-3p	278.00	14.40
rno-miR-494-3p	264.00	13.67
rno-miR-338-5p	261.00	13.52
rno-let-7f-1-3p	257.00	13.31
rno-miR-191a-3p	254.00	13.15
rno-miR-141-5p	250.00	12.95
rno-miR-449c-5p	248.00	12.84
rno-miR-362-5p	248.00	12.84
rno-miR-452-5p	240.00	12.43
rno-miR-547-3p	235.00	12.17
rno-miR-488-3p	224.00	11.60
rno-miR-7a-1-3p	223.00	11.55
rno-miR-6324	205.00	10.62
rno-miR-139-3p	205.00	10.62
rno-miR-1306-5p	203.00	10.51
rno-miR-382-5p	203.00	10.51
rno-miR-92b-5p	199.00	10.31
rno-miR-132-3p	198.00	10.25
rno-miR-29b-5p	196	10.14
rno-miR-134-5p	186.00	9.63
rno-miR-342-5p	183.00	9.48
rno-miR-351-3p	178	9.22
rno-miR-324-5p	177.00	9.17
rno-miR-500-3p	172.00	8.91
rno-miR-1249	172.00	8.91
rno-miR-421-3p	171.00	8.86
rno-miR-298-5p	169.00	8.75
rno-miR-25-5p	161.00	8.34
rno-miR-23b-5p	160.00	8.29
rno-miR-93-3p	158.00	8.18
rno-miR-3473	145.00	7.51
rno-miR-664-2-5p	144.00	7.46
rno-miR-547-5p	135.00	6.99
rno-miR-17-2-3p	132.00	6.84
rno-miR-6329	131.00	6.78
rno-miR-409a-3p	128.00	6.63
rno-miR-582-5p	125.00	6.47
rno-miR-411-3p	123.00	6.37
rno-miR-20b-5p	119.00	6.16
rno-miR-32-5p	119.00	6.16
rno-miR-493-5p	118.00	6.11
rno-miR-409a-5p	117.00	6.06
rno-miR-335	116.00	6.01
rno-miR-374-3p	113.00	5.85
rno-let-7f-2-3p	110.00	5.70
rno-miR-433-3p	110.00	5.70
rno-miR-147	107.00	5.54
rno-miR-300-3p	107.00	5.54
rno-let-7c-1-3p	105.00	5.44
rno-miR-146a-3p	104.00	5.39
rno-miR-132-5p	101.00	5.23
rno-miR-18a-3p	101.00	5.23
rno-miR-206-3p	99.00	5.13
rno-miR-193b-3p	98.00	5.07
rno-miR-370-3p	98.00	5.07
rno-miR-466b-5p	96	4.96
rno-miR-504	95.00	4.92
rno-miR-17-1-3p	90.00	4.66
rno-miR-6328	88.00	4.56
rno-miR-296-5p	85.00	4.40
rno-miR-877	85.00	4.40
rno-miR-3102	84.00	4.35
rno-miR-431	84.00	4.35
rno-miR-341	84.00	4.35
rno-miR-509-3p	82.00	4.25
rno-miR-219a-1-3p	81.00	4.19
rno-miR-511-3p	79.00	4.09
rno-miR-144-5p	78.00	4.04
rno-miR-338-3p	77.00	3.99
rno-miR-122-5p	76.00	3.94
rno-miR-1193-3p	75.00	3.88
rno-miR-382-3p	75.00	3.88
rno-miR-3577	74.00	3.83
rno-miR-672-3p	73.00	3.78
rno-miR-1306-3p	72.00	3.73
rno-miR-7b	71.00	3.68
rno-miR-212-5p	67.00	3.47
rno-miR-99a-3p	64.00	3.31
rno-miR-130a-5p	64.00	3.31
rno-miR-298-3p	62.00	3.21
rno-miR-138-5p	61	3.16
rno-miR-329-3p	61.00	3.16
rno-miR-873-5p	59.00	3.06
rno-miR-129-5p	58	3
rno-miR-362-3p	58.00	3.00
rno-miR-1839-3p	57.00	2.95
rno-miR-511-5p	56.00	2.90
rno-miR-369-5p	56.00	2.90
rno-miR-33-3p	54.00	2.80
rno-miR-92a-1-5p	54.00	2.80
rno-miR-466b-3p	52	2.7
rno-miR-331-5p	51.00	2.64
rno-miR-450a-3p	51.00	2.64
rno-miR-190b-5p	50.00	2.59
rno-miR-487b-3p	48.00	2.49
rno-miR-3542	46	2.38
rno-miR-6319	46	2.38
rno-miR-495	45.00	2.33
rno-miR-543-3p	44.00	2.28
rno-miR-493-3p	44.00	2.28
rno-miR-201-3p	44.00	2.28
rno-miR-216a-5p	43.00	2.23
rno-miR-196b-5p	42	2.18
rno-miR-133a-5p	42.00	2.17
rno-miR-296-3p	40.00	2.07
rno-miR-9a-3p	39	2.01
rno-miR-379-3p	39.00	2.02
rno-miR-32-3p	38.00	1.97
rno-miR-452-3p	38.00	1.97
rno-miR-130b-3p	38.00	1.97
rno-miR-383-5p	37.00	1.92
rno-miR-323-3p	37.00	1.92
rno-miR-193a-3p	37.00	1.92
rno-miR-3585-5p	37.00	1.92
rno-miR-26a-3p	36.00	1.86
rno-miR-466b-2-3p	36	1.86
rno-miR-466b-4-3p	36	1.86
rno-miR-127-5p	36.00	1.86
rno-miR-136-3p	35.00	1.81
rno-miR-19a-3p	35.00	1.81
rno-miR-181b-1-3p	34.00	1.76
rno-miR-3064-5p	33.00	1.71
rno-miR-16-3p	31.00	1.61
rno-miR-194-3p	31.00	1.61
rno-miR-216a-3p	30.00	1.55
rno-miR-505-5p	29.00	1.50
rno-miR-652-5p	29.00	1.50
rno-miR-1843b-3p	28.00	1.45
rno-miR-6216	27.00	1.40
rno-miR-100-3p	27.00	1.40
rno-miR-203b-3p	27.00	1.40
rno-miR-3558-3p	27.00	1.40
rno-miR-183-3p	26.00	1.35
rno-miR-540-3p	25.00	1.29
rno-miR-18a-5p	25.00	1.29
rno-miR-20b-3p	24.00	1.24
rno-miR-329-5p	22.00	1.14
rno-miR-154-5p	22.00	1.14
rno-miR-410-3p	21.00	1.09
rno-miR-222-5p	21.00	1.09
rno-miR-328b-3p	20.00	1.04
rno-miR-376b-5p	20.00	1.04
rno-miR-3084a-3p	20	1.04
rno-miR-135a-5p	19.00	0.98
rno-miR-98-3p	19.00	0.98
rno-miR-3594-3p	19.00	0.98
rno-miR-1956-5p	19.00	0.98
rno-miR-485-5p	18.00	0.93
rno-miR-551b-3p	18.00	0.93
rno-miR-21-3p	18.00	0.93
rno-miR-218a-1-3p	18.00	0.93
rno-miR-485-3p	17.00	0.88
rno-miR-10b-3p	17.00	0.88
rno-miR-3583-3p	17.00	0.88
rno-miR-181b-2-3p	17.00	0.88
rno-miR-299a-3p	16.00	0.83
rno-miR-873-3p	16.00	0.83
rno-miR-144-3p	16.00	0.83
rno-miR-6331	15.00	0.78
rno-miR-188-5p	15.00	0.78
rno-miR-210-5p	15.00	0.78
rno-miR-344a-3p	14	0.72
rno-miR-3075	14.00	0.72
rno-miR-325-5p	14.00	0.72
rno-miR-3120	14.00	0.72
rno-let-7a-2-3p	14.00	0.72
rno-miR-879-3p	14.00	0.72
rno-miR-224-3p	13.00	0.67
rno-miR-6314	13.00	0.67
rno-miR-181d-3p	13.00	0.67
rno-miR-31a-3p	13.00	0.67
rno-miR-448-3p	13.00	0.67
rno-miR-668	13.00	0.67
rno-miR-299b-3p	13	0.67
rno-miR-204-3p	12.00	0.62
rno-miR-381-3p	12.00	0.62
rno-miR-212-3p	12.00	0.62
rno-miR-128-1-5p	12.00	0.62
rno-miR-675-3p	12.00	0.62
rno-miR-5132-5p	12.00	0.62
rno-miR-412-5p	12.00	0.62
rno-miR-1247-3p	11.00	0.57
rno-miR-23a-5p	11.00	0.57
rno-miR-3547	11.00	0.57
rno-miR-667-3p	11.00	0.57
rno-miR-208a-3p	11.00	0.57
rno-miR-384-5p	11.00	0.57
rno-let-7g-3p	11.00	0.57
rno-miR-592	11.00	0.57
rno-miR-301a-3p	10.00	0.52
rno-miR-6318	10.00	0.52
rno-miR-3541	10.00	0.52
rno-miR-136-5p	10.00	0.52
rno-miR-3084a-1-5p	10.00	0.52
rno-miR-29a-5p	9.00	0.47
rno-miR-369-3p	9.00	0.47
rno-miR-155-3p	9.00	0.47
rno-miR-1912-3p	8.00	0.41
rno-miR-466c-3p	8.00	0.41
rno-miR-200c-5p	8.00	0.41
rno-miR-376b-3p	8.00	0.41
rno-miR-3572	8.00	0.41
rno-miR-6315	8.00	0.41
rno-miR-451-3p	8.00	0.41
rno-miR-539-5p	8.00	0.41
rno-miR-190a-5p	8	0.42
rno-miR-764-5p	7.00	0.36
rno-miR-449a-3p	7.00	0.36
rno-miR-20a-3p	7.00	0.36
rno-miR-509-5p	7.00	0.36
rno-miR-380-3p	7.00	0.36
rno-miR-741-3p	7.00	0.36
rno-miR-193b-5p	7.00	0.36
rno-miR-346	7.00	0.36
rno-miR-380-5p	7.00	0.36
rno-miR-879-5p	7.00	0.36
rno-miR-483-3p	7.00	0.36
rno-miR-19b-1-5p	6.00	0.31
rno-miR-3084b-5p	6	0.3
rno-miR-376a-5p	6.00	0.31
rno-miR-3594-5p	6.00	0.31
rno-miR-376c-3p	6.00	0.31
rno-miR-211-3p	6.00	0.31
rno-miR-325-3p	6.00	0.31
rno-miR-219a-5p	6	0.31
rno-miR-299a-5p	6.00	0.31
rno-miR-3084a-5p	6	0.3
rno-miR-138-1-3p	6.00	0.31
rno-miR-352	6.00	0.31
rno-miR-384-3p	6.00	0.31
rno-miR-101a-5p	5.00	0.26
rno-miR-483-5p	5.00	0.26
rno-miR-702-5p	5.00	0.26
rno-miR-3074	5.00	0.26
rno-miR-653-5p	5.00	0.26
rno-miR-187-5p	5.00	0.26
rno-miR-216b-5p	5.00	0.26
rno-miR-675-5p	5.00	0.26
rno-miR-3552	5.00	0.26
rno-miR-1956-3p	0	0
rno-miR-3558-5p	0	0
rno-miR-496-3p	0	0
rno-miR-33-5p	0	0
rno-miR-219b	0	0
rno-miR-34a-3p	0	0
rno-miR-6332	0	0
rno-miR-874-5p	0	0
rno-miR-363-5p	0	0
rno-miR-301b-5p	0	0
rno-miR-7578	0	0
rno-miR-3064-3p	0	0
rno-miR-673-5p	0	0
rno-miR-135a-3p	0	0
rno-miR-365-5p	0	0
rno-miR-758-3p	0	0
rno-miR-3065-5p	0	0
rno-miR-326-5p	0	0
rno-miR-770-3p	0	0
rno-miR-540-5p	0	0
rno-miR-292-5p	0	0
rno-miR-3586-3p	0	0
rno-miR-673-3p	0	0
rno-miR-488-5p	0	0
rno-miR-1224	0	0
rno-miR-500-5p	0	0
rno-miR-218a-2-3p	0	0
rno-miR-336-5p	0	0
rno-miR-501-5p	0	0
rno-miR-463-3p	0	0
rno-miR-653-3p	0	0
rno-miR-3590-3p	0	0
rno-miR-320-5p	0	0
rno-miR-301b-3p	0	0
rno-miR-494-5p	0	0
rno-miR-377-3p	0	0
rno-miR-543-5p	0	0
rno-miR-186-3p	0	0
rno-miR-196a-5p	0	0
rno-miR-370-5p	0	0
rno-miR-129-1-3p	0	0
rno-miR-6325	0	0
rno-miR-328a-5p	0	0
rno-miR-1247-5p	0	0
rno-miR-743b-5p	0	0
rno-miR-295-3p	0	0
rno-miR-191b	0	0
rno-miR-3583-5p	0	0
rno-miR-760-5p	0	0
rno-miR-1949	0	0
rno-miR-138-2-3p	0	0
rno-miR-203b-5p	0	0
rno-miR-499-3p	0	0
rno-miR-3566	0	0
rno-miR-489-5p	0	0
rno-miR-878	0	0
rno-miR-412-3p	0	0
rno-miR-5132-3p	0	0
rno-miR-448-5p	0	0
rno-miR-466d	0	0
rno-miR-349	0	0
rno-miR-881-3p	0	0
rno-miR-337-3p	0	0
rno-miR-871-3p	0	0
rno-miR-192-3p	0	0
rno-miR-1188-5p	0	0
rno-miR-293-5p	0	0
rno-miR-208a-5p	0	0
rno-miR-665	0	0
rno-miR-3593-3p	0	0
rno-miR-709	0	0
rno-miR-935	0	0
rno-miR-664-1-5p	0	0
rno-miR-122-3p	0	0
rno-miR-3072	0	0
rno-miR-188-3p	0	0
rno-miR-743a-3p	0	0
rno-miR-137-3p	0	0
rno-miR-135b-5p	0	0
rno-miR-3099	0	0
rno-miR-551b-5p	0	0
rno-miR-3562	0	0
rno-miR-666-3p	0	0
rno-miR-541-3p	0	0
rno-miR-410-5p	0	0
rno-miR-217-3p	0	0
rno-miR-129-2-3p	0	0
rno-miR-6323	0	0
rno-miR-875	0	0
rno-miR-3570	0	0
rno-miR-3578	0	0
rno-miR-463-5p	0	0
rno-miR-544-5p	0	0
rno-miR-770-5p	0	0
rno-miR-3596d	0	0
rno-miR-6316	0	0
rno-miR-208b-5p	0	0
rno-miR-149-3p	0	0
rno-miR-323-5p	0	0
rno-miR-154-3p	0	0
rno-miR-297	0	0
rno-miR-3574	0	0
rno-miR-679	0	0
rno-miR-3592	0	0
rno-miR-344b-1-3p	0	0
rno-miR-632	0	0
rno-miR-128-2-5p	0	0
rno-miR-3550	0	0
rno-miR-107-5p	0	0
rno-miR-3573-5p	0	0
rno-miR-421-5p	0	0
rno-miR-678	0	0
rno-miR-6322	0	0
rno-miR-598-5p	0	0
rno-miR-6333	0	0
rno-miR-1896	0	0
rno-miR-31b	0	0
rno-miR-3551-3p	0	0
rno-miR-743b-3p	0	0
rno-miR-103-1-5p	0	0
rno-miR-207	0	0
rno-miR-1188-3p	0	0
rno-miR-291b	0	0
rno-miR-3596a	0	0
rno-miR-344i	0	0
rno-miR-471-5p	0	0
rno-miR-3588	0	0
rno-miR-1912-5p	0	0
rno-miR-3543	0	0
rno-miR-185-3p	0	0
rno-miR-3085	0	0
rno-miR-3065-3p	0	0
rno-miR-3576	0	0
rno-miR-3593-5p	0	0
rno-miR-377-5p	0	0
rno-miR-615	0	0
rno-miR-539-3p	0	0
rno-miR-96-3p	0	0
rno-miR-376a-3p	0	0
rno-miR-743a-5p	0	0
rno-miR-6326	0	0
rno-miR-1-5p	0	0
rno-miR-3544	0	0
rno-miR-667-5p	0	0
rno-miR-133b-5p	0	0
rno-miR-7a-2-3p	0	0
rno-miR-208b-3p	0	0
rno-miR-489-3p	0	0
rno-miR-409b	0	0
rno-miR-196b-3p	0	0
rno-miR-762	0	0
rno-miR-203a-5p	0	0
rno-miR-214-5p	0	0
rno-miR-3561-5p	0	0
rno-miR-196c-5p	0	0
rno-miR-295-5p	0	0
rno-miR-15a-3p	0	0
rno-miR-742-3p	0	0
rno-miR-291a-5p	0	0
rno-miR-666-5p	0	0
rno-miR-105	0	0
rno-miR-3596c	0	0
rno-miR-871-5p	0	0
rno-miR-6317	0	0
rno-miR-6327	0	0
rno-miR-3564	0	0
rno-miR-293-3p	0	0
rno-miR-3586-5p	0	0
rno-miR-3551-5p	0	0
rno-miR-742-5p	0	0
rno-miR-202-5p	0	0
rno-miR-1199-5p	0	0
rno-miR-465-5p	0	0
rno-miR-3556b	0	0
rno-miR-761	0	0
rno-miR-347	0	0
rno-miR-3553	0	0
rno-miR-134-3p	0	0
rno-miR-290	0	0
rno-miR-206-5p	0	0
rno-miR-202-3p	0	0
rno-miR-376c-5p	0	0
rno-miR-3573-3p	0	0
rno-miR-124-5p	0	0
rno-miR-433-5p	0	0
rno-miR-124-3p	0	0
rno-miR-568	0	0
rno-miR-137-5p	0	0
rno-miR-741-5p	0	0
rno-miR-3584-5p	0	0
rno-miR-292-3p	0	0
rno-miR-1193-5p	0	0
rno-miR-1199-3p	0	0
rno-miR-327	0	0
rno-miR-344b-3p	0	0
rno-miR-299b-5p	0	0
rno-miR-876	0	0
rno-miR-3596b	0	0
rno-miR-3580-5p	0	0
rno-miR-628	0	0
rno-miR-300-5p	0	0
rno-miR-344b-5p	0	0
rno-miR-6321	0	0
rno-miR-3561-3p	0	0
rno-miR-383-3p	0	0
rno-miR-1297	0	0
rno-miR-759	0	0
rno-miR-883-3p	0	0
rno-miR-3569	0	0
rno-miR-343	0	0
rno-miR-3584-3p	0	0
rno-miR-883-5p	0	0
rno-miR-196a-3p	0	0
rno-miR-135b-3p	0	0
rno-miR-880-3p	0	0
rno-miR-3556a	0	0
rno-miR-190b-3p	0	0
rno-miR-471-3p	0	0
rno-miR-3575	0	0
rno-miR-218b	0	0
rno-miR-122b	0	0
rno-miR-465-3p	0	0
rno-miR-3580-3p	0	0
rno-miR-294	0	0
rno-miR-101b-5p	0	0
rno-miR-880-5p	0	0
rno-miR-3084b-3p	0	0
rno-miR-496-5p	0	0
rno-miR-216b-3p	0	0
rno-miR-449c-3p	0	0
rno-miR-3579	0	0
rno-miR-126b	0	0
rno-miR-3590-5p	0	0
rno-miR-381-5p	0	0
rno-miR-3589	0	0
rno-miR-544-3p	0	0
rno-miR-3587	0	0
rno-miR-764-3p	0	0
rno-miR-6320	0	0
rno-miR-802-5p	0	0
rno-miR-2985	0	0
rno-miR-3560	0	0
rno-miR-19b-2-5p	0	0
rno-miR-3557-3p	0	0
rno-miR-29b-1-5p	0	0
rno-miR-133c	0	0
rno-miR-3557-5p	0	0
rno-miR-92a-2-5p	0	0
rno-miR-291a-3p	0	0
rno-miR-6330	0	0
rno-miR-103-2-5p	0	0
rno-miR-3546	0	0
rno-miR-336-3p	0	0
rno-miR-190a-3p	0	0
rno-miR-3595	0	0
rno-miR-6215	0	0
rno-miR-3571	0	0
rno-miR-3549	0	0
rno-miR-219a-2-3p	0	0
rno-miR-6334	0	0
rno-miR-19a-5p	0	0
rno-miR-497-3p	0	0
rno-miR-153-5p	0	0
rno-miR-344a-5p	0	0
rno-miR-9b-5p	0	0
rno-miR-9b-3p	0	0
rno-miR-758-5p	0	0
rno-miR-344g	0	0
rno-miR-3548	0	0
rno-miR-375-5p	0	0
rno-miR-196c-3p	0	0
rno-miR-881-5p	0	0
rno-miR-802-3p	0	0
rno-miR-3568	0	0
rno-miR-487b-5p	0	0
rno-miR-153-3p	0	0
rno-miR-711	0	0
