# Supplementary material for: Characteristics of phosgene aspiration lung injury analyzed based on transcriptomics and proteomics
Source: Front Genet. 2024 May 17;15:1393665. doi: 10.3389/fgene.2024.1393665 (PMC11140124; doi:10.3389/fgene.2024.1393665)
Supplement: Supplementary file 1 [file Presentation1.zip › Data/miRNA/know_miRNA_expression/6/6.miRNA.length.xls]

length	number
17	70250
18	263074
19	269723
20	1587691
21	4770142
22	8470408
23	2978474
24	840848
25	51405
26	9062
27	445
28	116
29	138
