# Supplementary material for: Characteristics of phosgene aspiration lung injury analyzed based on transcriptomics and proteomics
Source: Front Genet. 2024 May 17;15:1393665. doi: 10.3389/fgene.2024.1393665 (PMC11140124; doi:10.3389/fgene.2024.1393665)
Supplement: Supplementary file 1 [file Presentation1.zip › Data/miRNA/know_miRNA_expression/known.miR.NO.xls]

SampleName	MiRNA.NO
1	456
2	434
3	444
4	448
5	452
6	486
