# Supplementary material for: Characteristics of phosgene aspiration lung injury analyzed based on transcriptomics and proteomics
Source: Front Genet. 2024 May 17;15:1393665. doi: 10.3389/fgene.2024.1393665 (PMC11140124; doi:10.3389/fgene.2024.1393665)
Supplement: Supplementary file 1 [file Presentation1.zip › Data/miRNA/know_miRNA_expression/sampleRPM.xls]

tracking_id	1	2	3	4	5	6
rno-miR-208a-5p	0	0	0	0	0.82	0
rno-miR-221-3p	1688.28	1264.22	1496.86	1283.43	1234.35	1945.26
rno-miR-1224	0.48	0	0	0	0	0
rno-miR-196b-3p	0	0	0	0	0	0
rno-miR-217-5p	20.06	24.51	28.61	15.86	21.21	28.64
rno-miR-541-3p	0	0	0	0	0	0
rno-miR-155-5p	75.09	40.54	49.47	55.44	52.10	68.93
rno-miR-1839-3p	2.48	2.29	1.74	1.84	2.16	2.95
rno-miR-499-5p	95.34	82.08	42.69	83.49	101.43	93.26
rno-miR-3072	0	0	0	0	0	0
rno-miR-128-1-5p	0.67	0.50	1.39	0.50	0.82	0.62
rno-miR-380-3p	0	0	0	0	0.82	0.36
rno-miR-876	0	0	0	0	0	0
rno-miR-1843a-3p	24.55	24.11	27.65	24.21	20.39	21.08
rno-miR-450b-5p	3325.74	3375.98	2450.84	2966.78	2972.46	2108.38
rno-miR-743b-3p	0	0	0	0	0	0
rno-miR-883-5p	0	0	0	0	0	0
rno-miR-103-2-5p	0	0	0	0	0	0
rno-miR-495	4.20	1.89	0.96	2.17	3.50	2.33
rno-miR-3099	0.67	0	0	0.58	0	0
rno-miR-881-5p	0	0	0	0	0	0
rno-miR-1188-3p	0	0	0	0	0	0
rno-miR-668	1.15	0.60	1.13	0	1.65	0.67
rno-miR-493-5p	11.85	8.67	6.61	9.02	15.86	6.11
rno-miR-652-5p	1.24	1.20	1.04	1.34	0.62	1.50
rno-let-7i-5p	56223.31	64375.55	60218.09	66035.87	68136.74	54235.84
rno-miR-328b-3p	0.67	2.09	1.65	1.42	1.85	1.04
rno-miR-19a-5p	0	0	0	0	0	0
rno-miR-201-3p	1.34	1.00	2.52	1.00	0.82	2.28
rno-miR-130b-5p	23.79	17.83	16.69	21.04	20.70	18.23
rno-miR-496-3p	1.24	0.50	0.70	0	1.24	0
rno-miR-99a-5p	49647.78	50581.07	48909.55	51595.98	54969.01	53255.55
rno-miR-33-3p	2.48	1.49	1.83	1.34	1.65	2.80
rno-miR-1912-3p	0	0.50	0.43	0	0	0.41
rno-miR-1193-5p	0	0	0	0	0	0
rno-miR-3065-3p	0	0	0	0	0	0
rno-let-7g-5p	27796.41	25254.47	24079.17	24730.60	24300.69	23689.57
rno-miR-218a-5p	3937.99	3574.81	2660.72	2856.4	2986.46	4351.45
rno-miR-3570	0	0	0	0	0	0
rno-miR-421-5p	0	0	0	0	0	0
rno-miR-203b-3p	1.34	1.99	0.78	2.09	4.02	1.40
rno-miR-365-5p	0	0	0	0	0	0
rno-miR-466b-3p	1.14	0.6	2.78	0.84	0.62	2.7
rno-miR-873-3p	0.57	1.30	1.91	1.59	1.34	0.83
rno-miR-154-5p	1.15	0.70	1.13	0.42	0.93	1.14
rno-miR-1843a-5p	223.82	288.09	271.18	282.45	282.05	247.01
rno-miR-878	0	0	0	0	0	0
rno-miR-125a-5p	13144.48	12251.14	16638.24	12477.18	11068.29	13579.77
rno-miR-133c	0	0	0	0	0	0
rno-miR-6320	0	0	0	0	0	0
rno-miR-673-5p	0	0	0	0	0.72	0
rno-miR-352	0	0	0	0.42	0	0.31
rno-miR-6332	0	0.60	0	0	0	0
rno-miR-335	14.62	5.38	0.43	2.17	2.99	6.01
rno-miR-1912-5p	0	0	0	0	0	0
rno-miR-7578	0	0	0	0	0	0
rno-miR-299b-3p	2.48	2.69	2.08	2.09	4.32	0.67
rno-miR-760-5p	0	0	0	0	0	0
rno-miR-3583-5p	0	0	0	0	0	0
rno-miR-3561-5p	0	0	0	0	0	0
rno-miR-679	0	0	0	0	0	0
rno-miR-412-3p	0	0	0	0	0	0
rno-miR-34c-3p	130.11	62.76	48.34	88.75	76.30	119.11
rno-miR-33-5p	0	0	0	0	0.51	0
rno-miR-664-1-5p	0	0	0	0	0	0
rno-let-7f-2-3p	5.54	4.88	4.35	6.35	5.46	5.70
rno-miR-6328	5.83	10.26	11.48	9.18	10.92	4.56
rno-miR-19b-3p	66.3	49.6	27.04	41.83	51.18	39.67
rno-miR-323-3p	1.72	2.69	2.52	2.76	5.97	1.92
rno-miR-3102	4.01	1.79	4.43	3.84	2.06	4.35
rno-miR-448-3p	0	0.50	0.43	0	0	0.67
rno-miR-6334	0	0	0	0	0	0
rno-miR-129-2-3p	0	0	0	0	0	0
rno-miR-381-5p	0	0	0	0	0	0
rno-miR-431	6.69	2.19	1.74	1.84	3.60	4.35
rno-miR-542-5p	54.15	30.78	38.85	28.56	27.81	52.2
rno-miR-218a-1-3p	0.86	0	0.61	0.58	0.82	0.93
rno-miR-299a-5p	0	0.80	0.96	0	1.03	0.31
rno-miR-370-3p	10.51	8.27	10.35	7.51	15.45	5.07
rno-miR-144-5p	12.80	6.08	3.48	5.18	9.16	4.04
rno-miR-487b-3p	2.67	2.19	2.43	1.25	3.71	2.49
rno-miR-130a-3p	90.85	57.48	69.21	57.53	53.34	110.61
rno-miR-186-3p	0	0	0	0	0	0
rno-miR-292-5p	0	0	0	0	0	0
rno-miR-152-3p	3057.97	2783.96	2655.85	2694.85	2803.27	2610.23
rno-miR-509-3p	4.20	2.19	5.13	3.26	3.71	4.25
rno-miR-100-5p	5590.92	7135.47	7326.76	7457.10	7719.26	5621.38
rno-miR-3068-3p	41.94	26.30	31.39	30.98	29.45	35.73
rno-miR-296-3p	1.24	2.89	1.65	1.00	2.47	2.07
rno-miR-483-3p	0.57	0	0.70	0	0.72	0.36
rno-miR-3084a-5p	0.57	0	0	0	0	0.3
rno-miR-218a-2-3p	0	0	0	0	0	0
rno-miR-31a-5p	38.02	25.70	22.35	28.47	22.96	36.92
rno-miR-133a-5p	2.10	0.50	0	0.75	2.16	2.17
rno-miR-450a-3p	4.39	2.89	1.13	2.42	3.50	2.64
rno-miR-182	886.32	1172.18	1062.65	953.22	1015.84	1020.53
rno-miR-6215	0	0	0	0	0	0
rno-miR-153-3p	0	0	0	0	0	0
rno-miR-6330	0	0	0	0	0	0
rno-miR-3551-5p	0	0	0	0	0	0
rno-miR-339-3p	60.57	64.25	76.86	71.72	59.42	80.06
rno-miR-3593-3p	0	0	0	0	0	0
rno-miR-743a-5p	0	0	0	0	0	0
rno-miR-496-5p	0	0	0	0	0	0
rno-miR-125b-1-3p	59.23	64.45	63.12	72.89	77.23	53.18
rno-miR-1956-3p	0	0	0	0	0	0
rno-miR-9a-3p	4.02	0	0.51	0.99	0.93	2.01
rno-miR-582-5p	6.02	1.89	2.43	3.84	2.16	6.47
rno-let-7d-5p	5707.94	5154.22	5789.21	5250.34	5267.13	5389.12
rno-miR-764-3p	0	0	0	0	0	0
rno-miR-105	0	0	0	0	0	0
rno-let-7e-3p	39.64	32.87	38.86	36.90	35.32	42.98
rno-miR-582-3p	20.63	17.93	19.04	25.55	17.81	22.53
rno-miR-323-5p	0	0	0	0	0	0
rno-miR-532-5p	315.15	354.33	308.48	407.44	329.93	308.79
rno-miR-26a-5p	60169.04	58159.23	53291.37	53481.04	59472.69	54556.96
rno-miR-489-3p	0	0	0	0	0	0
rno-miR-146a-3p	3.44	3.29	1.48	3.42	1.85	5.39
rno-miR-301a-5p	22.45	15.94	18.00	17.78	22.55	20.77
rno-miR-6326	0	0	0	0	0	0
rno-miR-29b-3p	81.09	38.85	30.51	34.32	37.68	67.41
rno-let-7c-5p	60299.43	61322.03	67794.48	62581.42	61211.11	61277.27
rno-miR-465-3p	0	0	0	0	0	0
rno-miR-183-5p	742.07	1202.96	1133.60	980.35	1026.24	912.09
rno-miR-758-5p	0	0	0	0	0	0
rno-miR-129-1-3p	0	0	0	0	0.62	0
rno-miR-543-5p	0	0	0	0	0	0
rno-miR-1896	0	0	0	0	0	0
rno-miR-362-3p	4.11	1.39	1.65	1.42	1.65	3.00
rno-miR-129-5p	2.86	6.78	3.14	8.02	13.38	3
rno-miR-224-3p	0.67	0.60	0	0.58	1.24	0.67
rno-miR-598-5p	0	0	0	0	0	0
rno-miR-466c-5p	18.25	24.21	15.48	21.29	19.05	17.81
rno-miR-300-5p	0	0	0	0	0	0
rno-miR-132-3p	10.32	7.77	11.22	9.85	12.56	10.25
rno-miR-219a-2-3p	0	0	0	0	0	0
rno-miR-381-3p	0.48	0.90	0	0	1.24	0.62
rno-miR-490-3p	27.89	29.19	19.65	33.90	62.20	27.96
rno-miR-3592	0	0	0	0	0	0
rno-miR-26b-3p	12.23	11.66	14.09	10.44	10.81	17.40
rno-miR-490-5p	11.46	11.95	7.22	15.28	18.43	17.40
rno-miR-338-3p	3.15	3.09	1.48	1.84	5.35	3.99
rno-miR-935	0	0	0	0	0	0
rno-miR-200c-3p	3271.67	2291.46	2778.10	2579.79	2387.66	3198.77
rno-miR-299b-5p	0	0	0	0	0	0
rno-miR-200b-5p	36.21	33.97	43.21	38.82	39.65	36.15
rno-miR-196c-5p	0	0	0	0	0	0
rno-miR-3573-3p	0	0	0	0	0	0
rno-miR-3575	0	0	0	0	0	0
rno-miR-144-3p	0.67	2.89	0.43	3.26	6.28	0.83
rno-miR-193a-5p	16.24	11.16	16.61	14.28	12.25	20.97
rno-miR-423-5p	497.61	686.75	896.50	750.00	675.92	578.34
rno-miR-540-5p	0	0.70	0	0	0.82	0
rno-miR-711	0	0	0	0	0	0
rno-miR-146a-5p	4427.48	3800.54	4500.67	4691.62	3062.66	5054.33
rno-miR-501-5p	0	0	0	0	0	0
rno-miR-154-3p	0	0	0	0	0	0
rno-miR-145-3p	1091.03	914.57	789.03	807.94	950.35	986.04
rno-miR-210-5p	0.48	0	0	0.42	0.51	0.78
rno-miR-141-5p	9.84	5.68	6.87	8.60	8.13	12.95
rno-miR-196a-5p	0	0	0	0	0	0
rno-miR-410-5p	0	0	0	0	0	0
rno-miR-26b-5p	3931.20	2968.05	2669.15	2882.53	3050.10	3366.50
rno-miR-411-5p	58.37	24.61	15.56	17.20	42.53	28.64
rno-miR-181b-5p	3074.31	2346.05	2977.12	2691.68	2467.26	3066.3
rno-miR-449a-3p	0.67	0	0	0.75	0.82	0.36
rno-miR-329-5p	2.58	2.19	1.30	1.84	2.88	1.14
rno-miR-493-3p	5.83	3.29	2.09	2.25	5.35	2.28
rno-miR-293-5p	0	0	0	0	0	0
rno-miR-29a-3p	2834.53	2587.42	2410.58	2553.08	2454.49	4287.29
rno-miR-128-3p	1671.85	2263.07	2709.85	2591.32	2450.69	1759.19
rno-miR-3587	0	0	0	0	0	0
rno-miR-3557-5p	0	0	0	0	0	0
rno-miR-1249	12.71	7.27	10.78	9.94	7.11	8.91
rno-miR-185-5p	320.69	247.84	349.18	241.54	251.67	284.14
rno-miR-483-5p	0.48	0.60	0	0.50	0	0.26
rno-miR-363-3p	90.08	65.75	68.77	77.23	71.57	103.98
rno-miR-345-5p	18.53	16.34	18.78	15.36	16.48	25.22
rno-miR-30b-5p	1302.82	797.82	782.08	681.87	682.41	1149.32
rno-miR-101b-3p	167.65	177.42	110.86	179.84	181.23	168.97
rno-miR-196b-5p	1.72	1	0.7	2.68	2.06	2.18
rno-miR-455-3p	251.05	206.40	273.27	236.86	217.69	277.72
rno-miR-190b-5p	5.45	2.49	1.48	1.34	2.27	2.59
rno-miR-667-3p	0	0	0	0	0.62	0.57
rno-miR-653-5p	1.15	0	0.43	0.50	0	0.26
rno-miR-190a-5p	0	0	0	0	0	0.42
rno-miR-150-5p	1136.12	734.87	1141.77	813.20	884.34	1421.76
rno-miR-196c-3p	0	0	0	0	0	0
rno-miR-181b-2-3p	0.48	0	0.52	0.50	0	0.88
rno-miR-376a-5p	0	0.60	0	0	0	0.31
rno-miR-28-5p	263.85	181.20	189.54	166.98	164.96	266.12
rno-miR-28-3p	683.60	792.84	1004.75	787.07	680.45	654.98
rno-miR-30e-3p	744.07	798.32	815.55	813.71	773.75	671.24
rno-let-7f-5p	84114.58	78032.66	68388.58	77795.44	74186.79	64964.06
rno-miR-762	0	0	0	0	0	0
rno-miR-103-3p	4973.14	3821.35	4640.65	4122.04	3410.3	4989.65
rno-miR-3594-3p	1.34	0.50	0.70	0.67	1.03	0.98
rno-miR-351-5p	3214.92	3126.54	4579.62	3525	3040.62	2441.46
rno-miR-181c-5p	68.40	53.79	57.21	49.59	46.13	73.33
rno-miR-23b-3p	5034.37	3418.91	4494.93	3980.53	3639.21	5186.12
rno-miR-34c-5p	2996.36	3180.43	2095.22	4266.73	3775.24	2974.17
rno-miR-674-5p	48.82	32.57	37.73	33.40	30.17	52.15
rno-miR-497-3p	0	0	0	0	0	0
rno-miR-378a-3p	2485.76	4104.17	4328.00	3842.52	4213.19	3044.65
rno-let-7a-2-3p	0.48	0.50	0.70	0.67	0	0.72
rno-miR-425-5p	205.39	146.83	141.64	172.58	170.94	235.88
rno-miR-133a-3p	183.80	56.48	62.86	97.60	202.14	146.60
rno-miR-362-5p	14.62	11.36	12.87	13.53	15.14	12.84
rno-miR-434-5p	49.86	23.7	26.44	17.04	48.4	28.18
rno-miR-3074	0	0.50	0	0	0	0.26
rno-miR-130b-3p	3.44	1.79	1.91	1.42	1.24	1.97
rno-miR-107-3p	211.69	155.80	179.37	169.49	160.74	246.76
rno-miR-363-5p	0	0	0	0	0	0
rno-miR-34a-5p	218.19	249.94	284.75	283.87	187.72	257.42
rno-miR-504	10.60	8.37	13.82	18.54	23.07	4.92
rno-miR-25-5p	7.93	4.38	7.91	7.76	6.08	8.34
rno-miR-206-5p	0	0	0	0	0	0
rno-miR-871-3p	0	0	0	0.42	0.62	0
rno-miR-874-3p	18.53	12.05	18.87	15.20	14.93	18.23
rno-miR-466b-2-3p	1.52	1.4	2.26	1.66	1.86	1.86
rno-miR-127-3p	858.04	794.83	800.08	583.19	1400.14	523.03
rno-miR-15a-3p	0	0	0	0	0	0
rno-miR-494-5p	0	0	0	0	0	0
rno-miR-770-3p	0.57	0	0	0.92	1.44	0
rno-miR-3576	0	0	0	0	0	0
rno-miR-448-5p	0	0	0	0	0	0
rno-miR-10b-3p	1.34	0.50	0	1.34	1.44	0.88
rno-miR-331-5p	2.10	2.19	2.00	1.92	1.65	2.64
rno-miR-143-3p	88148.29	117912.62	104923.72	110282.62	125056.60	100349.97
rno-miR-195-5p	588.55	344.47	317.09	330.63	331.68	575.13
rno-miR-471-3p	0	0	0	0	0	0
rno-miR-350	13.76	12.76	13.38	11.68	10.7	14.4
rno-miR-181d-3p	0.57	0.50	0.70	0.42	1.03	0.67
rno-miR-149-5p	56.17	49.11	55.21	59.78	74.04	62.82
rno-miR-92a-1-5p	2.20	2.69	2.70	2.67	3.19	2.80
rno-miR-212-5p	2.29	2.99	4.00	4.76	4.43	3.47
rno-miR-203a-3p	297.67	265.68	243.88	299.98	252.29	270.47
rno-miR-152-5p	23.31	27.10	29.39	33.40	30.17	25.74
rno-miR-547-5p	7.16	4.88	6.52	4.26	3.71	6.99
rno-miR-181c-3p	44.99	57.88	66.60	60.53	54.06	58.83
rno-miR-3547	0.67	1.10	0.78	0.75	0.51	0.57
rno-miR-539-3p	0	0	0	0	0	0
rno-miR-3590-5p	0	0	0	0	0	0
rno-miR-100-3p	2.29	1.39	1.04	1.42	2.88	1.40
rno-miR-320-5p	0	0	0	0	0	0
rno-miR-664-3p	57.12	39.64	50.42	49.76	33.98	58.1
rno-miR-146b-3p	17.39	19.23	19.74	28.22	20.70	23.77
rno-miR-151-5p	100.88	88.86	116.51	88.17	80.22	121.23
rno-miR-628	0	0	0	0	0	0
rno-miR-150-3p	23.21	27.79	41.47	37.74	33.47	31.38
rno-miR-221-5p	82.44	90.25	85.38	85.83	85.67	84.98
rno-miR-301b-3p	0	0	0	0	0	0
rno-miR-17-1-3p	5.54	3.09	3.13	3.26	3.81	4.66
rno-let-7f-1-3p	11.65	12.35	9.04	10.94	9.58	13.31
rno-miR-802-3p	0	0	0	0	0	0
rno-miR-207	0	0	0	0	0	0
rno-miR-6319	3.64	5.78	6.08	5.84	5.98	2.38
rno-miR-148b-3p	1269.20	1905.15	1995.93	1768.18	1871.15	1538.38
rno-miR-137-3p	0	0	0	0	0	0
rno-miR-463-3p	0	0	0	0	0	0
rno-miR-665	0	0	0	0	0	0
rno-miR-216a-3p	1.43	2.09	1.91	1.42	1.85	1.55
rno-miR-3064-5p	1.91	1.99	1.91	2.84	2.16	1.71
rno-miR-451-5p	252.77	418.88	342.39	324.95	468.43	183.37
rno-miR-148b-5p	24.93	30.38	25.91	26.80	29.45	24.81
rno-miR-3553	0	0	0	0	0	0
rno-miR-101b-5p	0	0	0	0	0	0
rno-let-7a-5p	41550.95	41711.59	47799.78	42778.39	42957.68	37774.03
rno-miR-376c-3p	0.86	0	0	0	0.51	0.31
rno-miR-25-3p	2929.58	3041.47	3725.37	3400.51	2824.58	3254.64
rno-miR-3596c	0	0	0	0	0	0
rno-miR-3548	0	0	0	0	0	0
rno-miR-140-5p	224.40	129.30	103.81	144.44	151.68	181.92
rno-miR-3550	0	0	0	0	0	0
rno-miR-452-3p	2.67	1.69	1.04	2.00	3.19	1.97
rno-miR-218b	0	0	0	0	0	0
rno-miR-191a-5p	8264.01	5833.99	6374.44	6466.73	5909.80	7744.31
rno-miR-15b-5p	114.63	69.63	90.16	81.49	74.76	123.61
rno-miR-92b-3p	275.70	273.35	247.19	458.28	348.98	262.34
rno-miR-295-3p	0	0	0	0	0	0
rno-miR-223-3p	156.76	89.06	83.38	107.70	85.78	137.08
rno-miR-155-3p	0	0	0	0.42	0	0.47
rno-miR-384-3p	0	0	0	0	0	0.31
rno-miR-330-3p	31.24	30.18	34.60	30.72	24.82	39.87
rno-miR-126b	0	0	0	0	0	0
rno-miR-880-5p	0	0	0	0	0	0
rno-miR-32-3p	1.82	2.39	1.65	1.67	2.27	1.97
rno-let-7g-3p	0	0	0.61	0	0	0.57
rno-miR-532-3p	31.91	22.41	33.30	26.13	20.08	35.47
rno-miR-21-5p	7966.15	6758.13	4531.10	8340.60	8985.02	5995.01
rno-miR-339-5p	142.34	126.91	184.24	137.01	106.27	175.97
rno-miR-293-3p	0	0	0	0	0	0
rno-miR-330-5p	93.33	71.92	80.51	80.24	60.45	124.08
rno-miR-132-5p	4.68	3.98	2.26	2.67	4.02	5.23
rno-miR-30a-5p	18358.45	22074.84	19975.58	20482.23	19337.75	17089.71
rno-miR-210-3p	56.65	56.78	65.64	54.77	52.93	61.83
rno-miR-190a-3p	0	0	0	0	0	0
rno-miR-3580-5p	0	0	0	0	0	0
rno-miR-344b-5p	0	0	0	0	0	0
rno-miR-107-5p	0	0	0	0	0	0
rno-miR-29c-3p	21.4	11.56	11.3	14.2	19.36	28.06
rno-let-7c-2-3p	330.62	235.5	182.5	251.22	224.79	224.39
rno-miR-875	0	0	0	0	0	0
rno-miR-204-3p	0	1.39	1.04	0.92	0	0.62
rno-miR-193b-3p	7.55	6.67	6.69	6.60	6.90	5.07
rno-miR-343	0	0	0	0	0	0
rno-miR-23b-5p	7.83	5.98	8.69	6.60	8.55	8.29
rno-miR-30c-5p	39195.96	39147.58	45200	38397.27	35249.84	42044.08
rno-miR-3573-5p	0	0	0	0	0	0
rno-miR-376a-3p	0	0	0	0	0	0
rno-miR-135a-3p	0	0	0	0	0	0
rno-miR-337-3p	0	0	0	0	0	0
rno-miR-138-1-3p	0	0	0.43	0	0	0.31
rno-miR-3596b	0	0	0	0	0	0
rno-miR-466d	0	0	0	0	0	0
rno-miR-93-5p	422.91	316.68	387.52	361.52	337.96	430.75
rno-miR-3583-3p	0.96	0	0.52	0	0	0.88
rno-miR-344a-5p	0	0	0	0	0	0
rno-miR-19b-1-5p	0	0	0	0	0	0.31
rno-miR-3586-5p	0	0	0	0	0	0
rno-miR-326-3p	54.74	29.09	54.86	35.32	29.04	58.21
rno-miR-194-5p	304.84	173.63	152.85	166.65	126.66	303.15
rno-miR-503-3p	417.84	367.98	489.16	352.16	335.5	363.42
rno-miR-190b-3p	0	0	0	0	0	0
rno-miR-211-3p	0	0	0	0	0	0.31
rno-miR-652-3p	465.99	386.51	482.98	430.90	339.30	617.90
rno-miR-673-3p	0	0	0.43	0	0.72	0
rno-let-7b-5p	9341.38	9051.28	10413.17	9891.87	8884.31	9588.48
rno-miR-30e-5p	1048.52	1067.88	749.82	985.86	1041.07	1022.86
rno-miR-137-5p	0	0	0	0	0	0
rno-miR-709	0	0	0	0	0	0
rno-miR-344b-1-3p	0	0	0	0	0	0
rno-miR-133b-5p	0	0	0	0	0	0
rno-miR-678	0	0	0	0	0	0
rno-miR-324-5p	10.22	4.48	5.56	4.09	4.22	9.17
rno-miR-540-3p	2.96	0.80	0.87	1.34	2.27	1.29
rno-miR-1843b-3p	0.67	0.80	1.04	0.67	0.62	1.45
rno-miR-19b-2-5p	0	0	0	0	0	0
rno-miR-3584-3p	0	0	0	0.5	0	0
rno-let-7a-1-3p	330.62	235.5	182.5	251.22	224.79	224.39
rno-miR-3579	0	0	0	0	0	0
rno-miR-592	0.86	0.50	0.61	0	0	0.57
rno-miR-374-5p	399.69	324.15	252.14	303.32	339.51	402.84
rno-miR-92a-3p	3152.45	3322.48	4452.68	4086.65	3893.76	3217.51
rno-miR-1188-5p	0	0	0	0	0	0
rno-miR-136-3p	2.96	2.59	1.22	1.75	3.81	1.81
rno-miR-378a-5p	28.18	29.59	35.04	24.96	32.54	38.32
rno-miR-3564	0	0	0	0	0	0
rno-miR-3584-5p	0	0	0	0	0	0
rno-miR-409a-3p	15.09	17.63	11.65	15.36	33.16	6.63
rno-miR-378b	333.59	923.44	934.84	887.51	1025.52	424.53
rno-miR-24-2-5p	586.55	421.77	408.47	446.26	411.59	731.93
rno-miR-222-5p	0.96	1.49	1.39	1.25	1.13	1.09
rno-miR-202-5p	0	0	0	0	0	0
rno-miR-32-5p	10.60	4.78	2.26	5.76	10.40	6.16
rno-miR-181a-2-3p	32.00	41.54	50.25	49.18	42.32	35.99
rno-miR-881-3p	0	0	0	0	0	0
rno-miR-103-1-5p	0	0	0	0	0	0
rno-miR-27a-5p	96.29	84.67	94.95	98.94	108.53	136.92
rno-miR-331-3p	17.77	20.52	28.08	21.62	19.05	27.55
rno-miR-188-3p	0	0	0	0	0	0
rno-miR-374-3p	13.09	5.88	2.78	4.84	6.08	5.85
rno-miR-126a-5p	2644.72	1820.98	1595.20	1652.29	1836.34	1759.92
rno-miR-3120	0.86	1.20	1.13	0.92	0.72	0.72
rno-miR-365-3p	128.87	86.96	121.46	96.77	98.65	106.00
rno-miR-3561-3p	0	0	0	0	0	0
rno-miR-222-3p	860.62	729.78	937.10	874.90	893.82	929.13
rno-miR-344i	0	0	0	0	0	0
rno-miR-500-5p	0	0	0	0	0	0
rno-miR-217-3p	0	0	0	0	0	0
rno-miR-295-5p	0	0	0	0	0	0
rno-miR-3566	0	0	0	0	0	0
rno-miR-188-5p	0.57	0	0.43	0	0	0.78
rno-miR-484	49.10	40.24	65.73	44.33	44.79	56.86
rno-miR-328a-5p	0	0	0	0	0	0
rno-miR-92a-2-5p	0	0	0	0	0	0
rno-miR-181a-1-3p	160.30	227.62	278.23	220.83	233.75	202.79
rno-miR-31b	0	0	0	0	0	0
rno-miR-24-3p	16218.31	12160.88	13861.97	13219.5	11278.87	20772.14
rno-miR-1199-3p	0	0	0	0	0	0
rno-miR-494-3p	42.51	17.03	14.00	8.93	19.77	13.67
rno-miR-139-3p	8.69	10.96	16.95	11.35	10.30	10.62
rno-miR-6316	0	0	0	0	0	0
rno-miR-433-3p	8.69	6.97	5.91	6.76	13.18	5.70
rno-miR-544-5p	0	0	0	0	0	0
rno-miR-183-3p	1.53	1.20	1.74	1.75	1.24	1.35
rno-miR-151-3p	2088.45	3053.32	3901.35	3229.02	2992.74	2393.46
rno-miR-22-5p	105.27	72.22	69.47	70.30	80.22	120.04
rno-miR-676	398.36	512.92	582.19	653.57	660.99	489.21
rno-miR-125b-5p	17573.87	14420.17	16153.69	14325.67	13809.68	19557.06
rno-miR-30c-2-3p	486.05	628.08	827.81	608.98	625.05	513.35
rno-miR-3571	0	0	0	0	0	0
rno-miR-299a-3p	2.58	2.69	2.09	2.09	4.53	0.83
rno-miR-19a-3p	3.44	2.09	0.70	3.34	5.25	1.81
rno-miR-742-3p	0	0	0	0	0	0
rno-miR-20a-5p	225.45	112.67	102.07	128.08	111.32	157.79
rno-miR-3558-3p	1.43	3.09	2.35	3.17	2.68	1.40
rno-miR-671	27.42	43.53	50.95	45.25	50.97	32.16
rno-miR-7a-1-3p	12.04	7.77	7.30	7.76	5.97	11.55
rno-miR-708-5p	24.65	15.14	15.30	15.36	16.37	27.19
rno-miR-1839-5p	137.94	96.23	110.86	109.37	105.34	90.83
rno-miR-3542	1.34	1.4	1.4	1	1.02	2.38
rno-miR-10b-5p	424.91	480.15	234.93	642.97	778.49	329.30
rno-miR-667-5p	0	0	0	0	0	0
rno-miR-466b-5p	5.36	3.6	2.8	4.36	4.52	4.96
rno-miR-192-3p	0.48	0	0	0	0	0
rno-miR-542-3p	206.64	118.95	89.73	130.5	143.04	101.46
rno-miR-6317	0	0	0	0	0	0
rno-miR-336-5p	0	0	0	0	0	0
rno-miR-141-3p	124.86	56.68	46.69	53.77	59.42	103.83
rno-miR-344g	0	0	0	0	0	0
rno-miR-505-3p	104.80	87.56	104.07	90.50	80.73	106.37
rno-miR-770-5p	0	0	0	0	0	0
rno-miR-99b-5p	7821.81	10323.67	12701.42	11632.91	10378.67	9077.26
rno-miR-3590-3p	0	0	0	0	0	0
rno-miR-3551-3p	0	0	0	0	0	0
rno-miR-383-3p	0	0	0	0	0	0
rno-miR-551b-5p	0	0	0	0	0	0
rno-miR-675-5p	0	0	0	0	0	0.26
rno-miR-1b	1027.41	303.53	187.11	411.28	891.55	377.51
rno-miR-3068-5p	29.71	17.33	13.39	20.04	20.49	26.77
rno-miR-3596a	0	0	0	0	0	0
rno-miR-20b-3p	1.53	1.69	1.22	1.59	0.72	1.24
rno-miR-874-5p	0	0	0	0	0	0
rno-miR-205	216.37	154.01	178.85	162.14	295.33	189.84
rno-miR-449a-5p	619.12	430.24	284.14	629.19	554.83	419.05
rno-miR-30b-3p	75.56	97.92	91.90	85.83	89.48	73.38
rno-miR-208b-3p	0	0	0	0	0	0
rno-miR-666-5p	0	0	0	0	0	0
rno-miR-21-3p	0	0	0	0.42	0	0.93
rno-miR-3594-5p	0	0	0	0	0	0.31
rno-miR-106b-5p	63.05	36.76	30.95	39.49	34.70	64.94
rno-miR-3569	0	0	0	0	0.51	0
rno-miR-34b-3p	336.36	219.15	203.28	334.30	285.75	334.17
rno-miR-499-3p	0	0	0	0	0	0
rno-miR-181b-1-3p	1.53	1.00	0.70	1.17	0.51	1.76
rno-miR-503-5p	159.16	104	152.5	125.24	106.48	121.8
rno-miR-3568	0	0	0	0	0	0
rno-miR-743a-3p	0	0	0	0	0	0
rno-miR-1298	173.77	217.86	170.94	134.42	158.48	238.99
rno-miR-1247-3p	0	1.00	0	0	0.51	0.57
rno-miR-6318	0.67	0.60	0.87	0.67	0.62	0.52
rno-miR-489-5p	0	0	0	0	0	0
rno-miR-421-3p	11.08	7.07	5.22	8.60	8.44	8.86
rno-miR-122b	0	0	0	0	0	0
rno-miR-125a-3p	20.83	19.52	24.61	24.13	24.61	22.06
rno-miR-29b-1-5p	0	0	0	0	0	0
rno-miR-6327	0	0	0	0	0	0
rno-miR-185-3p	0	0	0	0	0	0
rno-miR-201-5p	24.84	15.04	22.52	13.44	16.58	28.17
rno-miR-7a-2-3p	0	0	0	0	0	0
rno-miR-290	0	0	0	0	0	0
rno-miR-187-3p	32.96	21.52	24.26	26.05	23.17	29.52
rno-miR-149-3p	0	0	0	0	0	0
rno-miR-1306-3p	3.73	3.79	4.70	5.01	6.08	3.73
rno-miR-124-3p	0	0.6	0	0	0	0
rno-miR-186-5p	693.35	753.00	723.56	788.49	722.98	658.60
rno-miR-488-5p	0	0	0	0	0	0
rno-miR-27b-3p	17954.17	17493.91	19526.42	18857.16	15300.64	19846.59
rno-let-7c-1-3p	6.40	5.58	4.43	5.43	6.49	5.44
rno-miR-15a-5p	29.23	16.84	16.17	15.20	17.71	25.12
rno-miR-291a-3p	0	0	0	0	0	0
rno-let-7b-3p	43.18	49.21	59.47	52.60	51.59	47.02
rno-miR-200a-5p	160.01	187.28	198.41	198.88	199.77	184.67
rno-miR-877	3.15	3.79	4.52	3.84	3.81	4.40
rno-miR-452-5p	18.91	15.74	11.30	15.95	18.95	12.43
rno-miR-5132-3p	0	0	0	0	0	0
rno-miR-6324	7.64	6.48	10.17	9.27	7.93	10.62
rno-miR-98-5p	787.44	443.99	408.73	425.81	460.71	478.49
rno-miR-199a-5p	2143.19	2115.44	1702.84	2441.28	2329.69	2285.17
rno-miR-3065-5p	0	0	0	0	0	0
rno-miR-463-5p	0	0	0	0	0	0
rno-miR-879-3p	0.96	0	0.78	0.75	0	0.72
rno-miR-327	0	0	0	0	0	0
rno-miR-6329	4.39	7.17	4.78	5.68	6.28	6.78
rno-miR-10a-3p	95.72	74.61	66.69	68.13	73.01	100.41
rno-miR-18a-5p	1.91	1.20	0.78	0.83	1.75	1.29
rno-miR-147	3.63	3.19	2.87	3.67	4.12	5.54
rno-miR-223-5p	30.66	24.80	18.69	30.64	27.49	21.18
rno-miR-130a-5p	2.48	2.39	3.48	2.84	2.06	3.31
rno-let-7i-3p	17.39	14.34	16.00	15.70	14.52	25.58
rno-miR-6323	0	0	0	0	0	0
rno-miR-455-5p	144.44	109.88	85.55	112.13	127.48	122.37
rno-miR-879-5p	0	0	0	0.50	0.62	0.36
rno-miR-30a-3p	2621.79	2783.26	3251.43	2808.23	2543.36	2460.57
rno-miR-382-5p	18.91	14.54	14.35	10.35	26.36	10.51
rno-miR-702-5p	0	0	0	0	0	0.26
rno-miR-34b-5p	411.35	718.83	461.25	985.03	844.08	427.38
rno-miR-511-5p	1.43	2.39	2.35	2.00	3.09	2.90
rno-miR-485-3p	2.58	1.49	1.83	0.58	2.37	0.88
rno-miR-187-5p	0.67	0	0	0.42	0	0.26
rno-miR-471-5p	0	0	0	0	0	0
rno-miR-702-3p	15.86	12.15	18.00	15.11	13.39	15.90
rno-miR-30c-1-3p	18.53	19.62	18.95	20.20	23.38	18.28
rno-miR-3064-3p	0	0	0.52	0	0	0
rno-miR-216a-5p	2.20	1.69	1.65	0.67	1.65	2.23
rno-miR-3595	0	0	0	0	0	0
rno-miR-214-5p	0	0	0	0	0	0
rno-miR-10a-5p	20803.41	26187.77	24963.67	25281.14	21293.12	20465.22
rno-miR-361-5p	81.77	53.89	63.47	63.29	60.65	79.08
rno-miR-18a-3p	5.64	4.68	4.26	5.93	4.74	5.23
rno-miR-708-3p	23.50	29.88	23.74	26.63	28.21	26.15
rno-miR-200a-3p	2775.50	2608.34	2390.15	2605.93	2733.97	2858.59
rno-miR-511-3p	4.97	3.19	2.43	3.01	2.06	4.09
rno-miR-340-3p	194.88	143.84	123.28	152.28	152.82	164.16
rno-miR-297	0	0	0	0	0	0
rno-miR-219b	0	0	0.43	0.50	0	0
rno-miR-146b-5p	5375.03	7135.57	6147.17	9367.71	6546.69	5261.42
rno-miR-3557-3p	0	0	0	0	0	0
rno-miR-15b-3p	28.18	14.84	18.00	14.61	14.42	19.01
rno-miR-501-3p	15.76	13.75	17.48	18.95	16.27	14.40
rno-miR-136-5p	0.67	0	0	0	0.93	0.52
rno-miR-142-5p	436.18	187.48	103.03	198.79	173.41	252.56
rno-miR-6315	1.15	0.80	1.04	1.75	1.13	0.41
rno-miR-3556a	0	0	0	0	0	0
rno-miR-6322	0	0	0	0	0	0
rno-miR-98-3p	0.67	0.50	0.52	0.58	0	0.98
rno-miR-30d-5p	33235.63	45547.09	50684.55	41924.19	42429.93	34962.87
rno-miR-466c-3p	0.57	0	0.61	0	0	0.41
rno-miR-326-5p	0	0	0	0	0	0
rno-miR-134-3p	0	0	0	0	0	0
rno-miR-200c-5p	0.76	0.50	0.96	0.92	0.72	0.41
rno-miR-3572	0.76	0	0.43	0.50	0	0.41
rno-miR-340-5p	78.52	104.6	47.48	112.22	127.48	66.5
rno-miR-883-3p	0	0	0	0	0	0
rno-miR-3541	0.57	0	0	0	0	0.52
rno-miR-7b	7.93	6.48	4.26	7.76	9.06	3.68
rno-miR-145-5p	4631.43	4512.89	5839.90	4188.34	4566.39	5207.51
rno-miR-449c-3p	0.48	0	0	0.75	0.51	0
rno-miR-142-3p	65.34	31.78	15.91	39.24	51.59	60.69
rno-miR-292-3p	0	0	0	0	0	0
rno-miR-3549	0	0	0	0	0	0
rno-miR-23a-3p	4172.13	2026.98	2473.79	2353.20	1974.84	4286.77
rno-miR-376b-3p	1.24	1.00	0	0	1.13	0.41
rno-miR-451-3p	0.57	0	1.22	0.92	0.93	0.41
rno-miR-3577	3.44	2.59	3.65	2.42	2.47	3.83
rno-miR-193a-3p	1.82	1.00	0.87	0.58	1.03	1.92
rno-miR-509-5p	0	0	0	0	0	0.36
rno-miR-329-3p	4.87	3.49	3.83	2.34	4.32	3.16
rno-miR-101a-5p	0	0	0	0	0	0.26
rno-miR-632	0	0	0	0	0	0
rno-miR-349	0	0	0	0	0	0
rno-miR-336-3p	0	0	0	0	0	0
rno-miR-369-3p	1.43	0.70	0	0	0.72	0.47
rno-miR-433-5p	0	0	0	0	0	0
rno-miR-96-5p	97.06	98.12	73.73	79.48	89.28	151.89
rno-miR-300-3p	10.60	8.07	6.96	6.85	12.15	5.54
rno-miR-1956-5p	0.67	0.70	0.96	0.75	0.62	0.98
rno-miR-6321	0	0	0	0	0	0
rno-miR-487b-5p	0	0	0	0	0	0
rno-miR-3085	0	0	0	0	0	0
rno-miR-17-2-3p	6.30	6.38	5.74	7.01	5.05	6.84
rno-miR-6333	0	0	0	0	0	0
rno-miR-802-5p	0	0	0	0	0	0
rno-let-7e-5p	3463.78	3057.41	3961.17	3387.57	3228.55	3218.19
rno-miR-3559-3p	61.90	124.92	144.33	137.51	110.39	106.99
rno-miR-212-3p	0	0	0.43	0.42	0	0.62
rno-miR-3596d	0	0	0	0	0	0
rno-miR-204-5p	81.39	89.85	76.43	104.78	132.73	66.44
rno-miR-27a-3p	6158.08	4016.80	3787.02	4207.37	3716.24	8878.04
rno-miR-99a-3p	4.78	3.39	2.87	2.09	2.78	3.31
rno-miR-758-3p	0.67	0	0	0.42	0	0
rno-miR-598-3p	59.8	71.12	70.42	65.46	66.94	67.52
rno-miR-128-2-5p	0	0	0	0	0	0
rno-miR-298-3p	3.63	2.69	4.17	2.59	4.74	3.21
rno-miR-465-5p	0	0	0	0	0	0
rno-miR-3562	0	0	0	0	0	0
rno-miR-741-3p	0.57	2.59	0.43	1.00	2.99	0.36
rno-miR-3585-5p	1.91	1.10	1.30	1.00	1.13	1.92
rno-miR-224-5p	482.04	621.90	560.89	665.76	668.92	388.96
rno-miR-344b-3p	0	0	0	0	0	0
rno-miR-434-3p	125.9	65.54	70.78	47.58	120.28	69.28
rno-miR-106b-3p	266.91	345.17	432.47	368.28	349.91	297.04
rno-miR-193b-5p	0	0	0.43	0.67	0.72	0.36
rno-miR-148a-5p	91.33	146.14	93.47	144.61	159.40	98.44
rno-miR-346	0.76	0	0	0	0.62	0.36
rno-miR-425-3p	17.39	12.45	12.69	12.69	12.87	19.47
rno-miR-124-5p	0	0	0	0	0	0
rno-miR-126a-3p	107327.04	82545.75	81555.16	81490.17	80061.37	114213.83
rno-miR-16-5p	1177.68	625.69	614.19	663.00	631.03	944.51
rno-miR-3558-5p	0	0	0.43	0.42	0	0
rno-miR-191a-3p	11.65	10.06	11.65	12.36	11.43	13.15
rno-miR-759	0	0	0	0	0	0
rno-miR-2985	0	0	0	0	0	0
rno-miR-337-5p	31.91	24.90	20.87	16.45	40.26	17.66
rno-miR-196a-3p	0	0	0	0	0	0
rno-miR-871-5p	0	0	0	0	0	0
rno-miR-541-5p	114.83	75.91	58.51	49.84	129.44	44.79
rno-miR-3084b-3p	0	0	0	0	0	0
rno-miR-497-5p	187.05	137.67	160.15	139.68	139.22	244.32
rno-miR-741-5p	0	0	0	0	0	0
rno-miR-450a-5p	2713.31	2856.08	2205.47	2479.52	2515.97	1757.43
rno-miR-361-3p	352.88	511.33	591.84	509.96	485.63	398.80
rno-miR-291a-5p	0	0	0	0	0	0
rno-miR-486	1040.31	1481.09	1916.20	1241.85	1660.67	816.19
rno-miR-26a-3p	1.05	1.79	3.30	1.59	2.47	1.86
rno-miR-3556b	0	0	0	0	0	0
rno-miR-200b-3p	3925.66	3877.44	4245.92	4010.58	4321.52	3466.86
rno-miR-192-5p	374.47	484.83	347.78	438.25	343.52	330.80
rno-miR-134-5p	23.21	17.83	12.61	11.77	31.61	9.63
rno-miR-1-3p	602.31	72.82	12.00	319.27	1069.80	194.97
rno-miR-376c-5p	0	0	0	0	0	0
rno-miR-1199-5p	0	0	0	0	0	0
rno-miR-206-3p	6.97	6.18	4.35	5.34	7.93	5.13
rno-miR-409b	0	0	0	0	0	0
rno-miR-181d-5p	567.54	549.68	582.19	587.95	537.22	548.77
rno-let-7d-3p	573.08	550.18	818.68	609.15	562.03	583.93
rno-miR-674-3p	256.59	269.86	320.92	285.62	257.33	288.91
rno-miR-181a-5p	19015.02	13959.64	18087.9	14395.39	13098.02	23471.91
rno-miR-653-3p	0	0	0	0	0	0
rno-miR-31a-3p	1.05	0	0	0	0.82	0.67
rno-miR-543-3p	4.11	3.49	2.43	3.01	9.37	2.28
rno-miR-347	0	0	0	0	0	0
rno-miR-203a-5p	0	0	0	0	0	0
rno-miR-20b-5p	8.60	3.39	2.96	4.93	3.40	6.16
rno-miR-7a-5p	2551.87	2155.39	1520.51	2122.51	2525.86	1343.36
rno-miR-322-5p	567.64	357.42	355.08	329.96	289.16	505.62
rno-miR-547-3p	14.52	3.79	4.78	5.93	5.15	12.17
rno-miR-3560	0	0	0	0	0	0
rno-miR-466b-4-3p	1.52	1.4	2.26	1.66	1.86	1.86
rno-miR-377-5p	0	0	0	0	0	0
rno-miR-1247-5p	0.48	0	0.52	0.75	0.82	0
rno-miR-9a-5p	110.61	109.98	65.73	143.52	225.51	116.04
rno-miR-342-3p	172.33	138.67	189.54	137.18	134.69	177.99
rno-miR-199a-3p	12095.58	9747.70	7824.53	9700.34	9918.59	12405.90
rno-miR-3586-3p	0	0	0	0	0	0
rno-miR-761	0	0	0	0	0	0
rno-miR-301a-3p	0.67	0	0	0	0.62	0.52
rno-miR-760-3p	34.29	35.96	35.65	62.20	48.29	36.92
rno-miR-384-5p	0.48	0	0.78	0	1.03	0.57
rno-miR-880-3p	0	0	0	0	0	0
rno-miR-764-5p	0	0	0.52	0	0	0.36
rno-miR-99b-3p	218.28	281.71	353.78	352.50	312.12	264.41
rno-miR-5132-5p	0.67	0	0.52	0.58	0.82	0.62
rno-miR-139-5p	339.80	367.28	435.77	314.43	336.01	426.09
rno-miR-211-5p	13.18	21.02	23.13	18.03	20.08	15.33
rno-miR-153-5p	0	0	0	0	0	0
rno-miR-135b-5p	0	0	0	0	0	0
rno-miR-17-5p	372.18	208.99	224.24	245.8	224.79	326.71
rno-miR-29b-5p	8.4	8.36	6.78	5.84	4.74	10.14
rno-miR-34a-3p	0	0	0	0	0	0
rno-miR-184	91.99	42.44	86.08	134.17	149.93	40.24
rno-miR-379-3p	6.40	3.69	2.96	2.34	8.44	2.02
rno-miR-6331	1.62	1.20	0.96	1.75	2.16	0.78
rno-miR-3585-3p	11.85	5.88	11.39	7.43	8.03	15.33
rno-miR-344a-3p	1.52	0.8	0	0	1.02	0.72
rno-miR-1193-3p	8.88	3.89	3.22	3.09	5.97	3.88
rno-miR-488-3p	9.65	8.87	13.30	10.27	10.19	11.60
rno-miR-143-5p	199.85	176.52	172.67	146.28	178.35	202.17
rno-miR-29a-5p	0	0	0	0	0	0.47
rno-miR-1949	0	0	0	0	0.51	0
rno-miR-672-3p	5.45	2.99	3.39	4.17	4.43	3.78
rno-miR-125b-2-3p	134.60	187.18	197.19	204.39	182.68	143.39
rno-miR-22-3p	1980.50	1636.19	1356.88	1642.52	1789.08	1922.99
rno-miR-322-3p	1660.68	1593.66	1667.8	1406.82	1365.44	1603.78
rno-miR-127-5p	5.06	4.98	4.09	2.34	7.83	1.86
rno-miR-872-5p	290.69	146.63	117.20	168.15	163.52	230.65
rno-miR-27b-5p	27.51	27.79	33.56	36.15	26.05	31.54
rno-miR-138-5p	2.87	2.69	2	3.34	2.37	3.16
rno-miR-203b-5p	0	0	0	0	0	0
rno-miR-338-5p	17.77	15.44	21.82	17.45	28.21	13.52
rno-miR-3580-3p	0	0	0	0	0	0
rno-miR-382-3p	12.32	7.67	5.65	5.59	14.31	3.88
rno-miR-3084a-1-5p	0	0	0	0.50	0	0.52
rno-miR-369-5p	3.82	1.39	1.22	1.50	1.96	2.90
rno-miR-6216	2.20	1.10	1.39	1.84	0.82	1.40
rno-miR-380-5p	0	0	0.52	0.50	1.03	0.36
rno-miR-29c-5p	28.28	24.9	26.96	17.86	23.06	29.32
rno-miR-92b-5p	11.94	11.66	10.52	19.87	17.20	10.31
rno-miR-505-5p	1.15	1.20	2.00	2.09	2.37	1.50
rno-miR-3546	0	0	0	0	0	0
rno-miR-3084b-5p	0.57	0	0	0	0	0.3
rno-miR-216b-3p	0	0	0	0	0	0
rno-miR-208b-5p	0	0	0	0	0	0
rno-miR-873-5p	2.96	3.79	3.39	4.01	4.02	3.06
rno-miR-3075	0.57	0.70	0.96	0.75	0	0.72
rno-miR-138-2-3p	0	0	0	0.50	0	0
rno-miR-135b-3p	0	0	0	0	0	0
rno-miR-429	560.95	452.16	446.21	495.69	502.93	555.81
rno-miR-101a-3p	195.07	272.65	135.37	227.76	306.55	255.77
rno-miR-6325	0	0	0	0	0	0
rno-miR-450b-3p	176.92	128.7	144.5	116.38	104.62	150.08
rno-miR-412-5p	0.48	0.80	0.43	0.67	0.72	0.62
rno-miR-3543	0	0	0	0	0	0
rno-miR-376b-5p	0.76	0.80	0	0.67	2.06	1.04
rno-miR-320-3p	942.87	853.31	1056.92	887.09	852.42	843.99
rno-miR-16-3p	2.20	1.20	1.39	1.25	0.72	1.61
rno-miR-375-5p	0	0	0	0	0	0
rno-miR-379-5p	107.66	59.37	48.95	42.33	104.31	49.09
rno-miR-148a-3p	17166.15	19692.93	12011.76	19347.92	23271.98	14078.40
rno-miR-500-3p	6.11	4.18	3.56	3.84	2.68	8.91
rno-miR-133b-3p	19.20	8.57	7.91	13.28	33.05	17.14
rno-miR-324-3p	23.12	15.04	20.08	17.62	17.20	25.69
rno-miR-3578	0	0	0	0	0	0
rno-miR-3559-5p	47.86	47.92	36.69	50.43	37.28	41.69
rno-miR-24-1-5p	50.25	40.74	49.39	49.84	47.47	64.27
rno-miR-214-3p	126.29	111.87	106.33	143.44	130.37	164.62
rno-miR-743b-5p	0	0	0	0	0	0
rno-miR-370-5p	0	0	0	0	0	0
rno-miR-93-3p	6.78	4.68	7.30	6.85	4.63	8.18
rno-miR-383-5p	3.15	4.48	3.74	3.92	2.47	1.92
rno-miR-423-3p	1056.84	1104.84	1376.53	1345.04	1173.19	1201.47
rno-miR-872-3p	53.97	32.77	32.00	35.82	34.29	47.44
rno-miR-3593-5p	0	0	0	0	0	0
rno-miR-135a-5p	0	1.00	0.87	0.75	0.82	0.98
rno-miR-208a-3p	1.05	0	0	0.42	1.65	0.57
rno-miR-325-5p	0.76	1.30	1.74	1.34	2.27	0.72
rno-miR-568	0	0	0	0	0	0
rno-miR-298-5p	12.42	8.37	10.69	6.26	9.27	8.75
rno-miR-3552	0	0	0	0	0	0.26
rno-miR-294	0	0	0	0	0	0
rno-miR-194-3p	2.20	1.59	2.70	2.59	1.75	1.61
rno-miR-615	0	0	0	0	0	0
rno-miR-96-3p	0	0	0	0	0	0
rno-miR-23a-5p	0.67	0.50	0.43	0.50	0	0.57
rno-miR-140-3p	2869.40	2611.13	2841.13	2761.14	2770.52	3049.31
rno-miR-342-5p	11.18	8.67	10.96	10.10	9.47	9.48
rno-miR-202-3p	0	0	0	0	0	0
rno-miR-377-3p	0	0	0	0	0	0
rno-miR-291b	0	0	0	0	0	0
rno-miR-544-3p	0	0	0	0	0	0
rno-miR-1306-5p	5.16	5.28	8.96	7.60	4.84	10.51
rno-miR-3473	7.45	10.36	10.00	11.52	11.02	7.51
rno-miR-449c-5p	38.31	17.73	13.74	33.98	33.78	12.84
rno-miR-296-5p	5.54	2.79	4.26	1.84	2.99	4.40
rno-miR-3589	0	0	0	0	0	0
rno-miR-122-3p	0	0	0	0	0	0
rno-miR-345-3p	58.18	56.38	61.91	56.69	57.36	63.70
rno-miR-666-3p	0	0	0	0	0	0
rno-miR-742-5p	0	0	0	0	0	0
rno-miR-1843b-5p	290.69	372.86	347.17	362.18	359.17	319.62
rno-miR-675-3p	0	0	0	0	0	0.62
rno-miR-216b-5p	0	0	0	0	0	0.26
rno-miR-672-5p	160.01	172.04	205.28	157.13	154.36	121.44
rno-miR-328a-3p	1266.14	1191.20	1902.47	1349.72	1363.28	1400.63
rno-miR-9b-5p	0	0	0	0	0	0
rno-miR-351-3p	11.46	10.96	11.82	10.52	11.12	9.22
rno-miR-30d-3p	50.53	49.31	45.65	50.09	49.32	50.08
rno-miR-3574	0	0	0	0	0	0
rno-miR-3588	0	0	0	0	0	0
rno-miR-3544	0	0	0	0	0	0
rno-miR-191b	0	0	0	0	0	0
rno-miR-325-3p	0.48	0.90	0.43	0.50	0.93	0.31
rno-miR-6314	0	0.70	0.96	0	0.62	0.67
rno-miR-219a-1-3p	3.06	5.28	4.78	4.26	6.18	4.19
rno-miR-122-5p	3.34	9.56	7.13	9.94	5.97	3.94
rno-miR-195-3p	197.94	250.23	286.66	263.58	261.66	243.29
rno-miR-411-3p	14.14	11.16	7.83	7.18	14.83	6.37
rno-miR-1297	0	0	0	0	0	0
rno-miR-3084a-3p	0	0	1.04	0	0	1.04
rno-miR-219a-5p	0	0	0	0	0	0.31
rno-miR-20a-3p	0.86	0	0	0	0	0.36
rno-miR-485-5p	2.87	1.89	1.65	1.09	2.68	0.93
rno-miR-410-3p	1.91	1.39	0.96	1.09	1.96	1.09
rno-miR-341	7.26	8.17	5.39	8.02	15.34	4.35
rno-miR-539-5p	0	0	0	0.67	0.51	0.41
rno-miR-9b-3p	0	0	0	0	0	0
rno-miR-301b-5p	0	0	0	0	0	0
rno-miR-409a-5p	7.26	5.28	4.09	4.26	8.86	6.06
rno-miR-664-2-5p	6.50	4.88	8.09	4.93	5.35	7.46
rno-miR-551b-3p	0.76	0	0	0	0	0.93
rno-miR-375-3p	1748.94	1725.34	2168.43	2212.52	1512.49	1656.09
rno-miR-1-5p	0	0	0	0	0	0
