# Supplementary material for: Characteristics of phosgene aspiration lung injury analyzed based on transcriptomics and proteomics
Source: Front Genet. 2024 May 17;15:1393665. doi: 10.3389/fgene.2024.1393665 (PMC11140124; doi:10.3389/fgene.2024.1393665)
Supplement: Supplementary file 1 [file Presentation1.zip › Data/miRNA/miR_target/Control--Treatment/stat/candidategene_stat.xls]

miRNA	targetGeneNumber
rno-miR-879-5p	148
rno-miR-21-3p	328
rno-miR-539-5p	314
rno-miR-3084a-1-5p	0
rno-miR-155-3p	84
rno-miR-667-3p	103
rno-miR-380-3p	98
