# Supplementary material for: Characteristics of phosgene aspiration lung injury analyzed based on transcriptomics and proteomics
Source: Front Genet. 2024 May 17;15:1393665. doi: 10.3389/fgene.2024.1393665 (PMC11140124; doi:10.3389/fgene.2024.1393665)
Supplement: Supplementary file 1 [file Presentation1.zip › Data/miRNA/miR_target/Control--Treatment/stat/total_stat.xls]

miRNA	miRDB	miRTarBase	miRWalk	TargetScan
rno-miR-879-5p	196	0	4367	3083
rno-miR-21-3p	408	0	3921	3701
rno-miR-539-5p	407	0	5735	4362
rno-miR-3084a-1-5p	191	0	0	0
rno-miR-155-3p	114	0	2402	2171
rno-miR-667-3p	143	0	2786	2253
rno-miR-380-3p	142	0	2739	1836
