# Supplementary material for: Characteristics of phosgene aspiration lung injury analyzed based on transcriptomics and proteomics
Source: Front Genet. 2024 May 17;15:1393665. doi: 10.3389/fgene.2024.1393665 (PMC11140124; doi:10.3389/fgene.2024.1393665)
Supplement: Supplementary file 1 [file Presentation1.zip › Data/protein.xlsx]

## Sheet: allprotein
Entry	Entry name	Protein names	Gene names	Protein IDs	Majority protein IDs	Peptide counts (all)	Peptide counts (razor+unique)	Peptide counts (unique)	Fasta headers	Number of proteins	Peptides	Razor + unique peptides	Unique peptides	Peptides S1B	Peptides S6	Razor + unique peptides S1B	Razor + unique peptides S6	Unique peptides S1B	Unique peptides S6	Sequence coverage [%]	Unique + razor sequence coverage [%]	Unique sequence coverage [%]	Mol. weight [kDa]	Sequence length	Sequence lengths	Q-value	Score	Sequence coverage S1B [%]	Sequence coverage S6 [%]	Intensity	Intensity S1B	Intensity S6	iBAQ	iBAQ S1B	iBAQ S6	MS/MS count	Only identified by site	Reverse	Potential contaminant	id	Peptide IDs	Peptide is razor	Mod. peptide IDs	Evidence IDs	MS/MS IDs	Best MS/MS	Oxidation (M) site IDs	Oxidation (M) site positions
Q9EQV8	CBPN_RAT	Carboxypeptidase N catalytic chain (CPN) (EC 3.4.17.3) (Carboxypeptidase N polypeptide 1) (Carboxypeptidase N small subunit)	Cpn1	sp|Q9EQV8|CBPN_RATCarboxypeptidaseNcatalyticchainOS=RattusnorvegicusOX=10116GN=Cpn1PE=2SV=1;CON__Q2KJ83	sp|Q9EQV8|CBPN_RATCarboxypeptidaseNcatalyticchainOS=RattusnorvegicusOX=10116GN=Cpn1PE=2SV=1;CON__Q2KJ83	1;1	1;1	1;1	;	2	1	1	1	1	1	1	1	1	1	3.3	3.3	3.3	51.98	457	457;462	0	3.912	3.3	3.3	17252000	7340500	9911800	862620	367030	495590	2			+	21	3302	TRUE	3389	6616;6617	6870;6871	6870
A0A0G2JXT6	MTMR6_RAT	Myotubularin-related protein 6 (Phosphatidylinositol-3,5-bisphosphate 3-phosphatase) (EC 3.1.3.95) (Phosphatidylinositol-3-phosphate phosphatase) (EC 3.1.3.64)	Mtmr6	sp|A0A0G2JXT6|MTMR6_RATMyotubularin-relatedprotein6OS=RattusnorvegicusOX=10116GN=Mtmr6PE=1SV=1	sp|A0A0G2JXT6|MTMR6_RATMyotubularin-relatedprotein6OS=RattusnorvegicusOX=10116GN=Mtmr6PE=1SV=1	1	1	1		1	1	1	1	0	1	0	1	0	1	2.1	2.1	2.1	75.576	655	655	0	3.7955	0	2.1	12017000	0	12017000	324780	0	324780	1				57	12361	TRUE	12688	24945	25942	25942
A0A0G2K0D3	LMOD1_RAT	Leiomodin-1 (Smooth muscle leiomodin) (SM-Lmod)	Lmod1	sp|A0A0G2K0D3|LMOD1_RATLeiomodin-1OS=RattusnorvegicusOX=10116GN=Lmod1PE=1SV=1	sp|A0A0G2K0D3|LMOD1_RATLeiomodin-1OS=RattusnorvegicusOX=10116GN=Lmod1PE=1SV=1	2	2	2		1	2	2	2	2	1	2	1	2	1	4	4	4	66.215	595	595	0	3.2815	4	1.2	15099000	6909300	8189900	539260	246760	292500	3				58	3768;6054	True;True	3865;6212	7526;12073;12074	7810;12518;12519	7810;12519
A0A0G2K2P5	ZO1_RAT	Tight junction protein ZO-1 (Tight junction protein 1) (Zona occludens protein 1) (Zonula occludens protein 1)	Tjp1	sp|A0A0G2K2P5|ZO1_RATTightjunctionproteinZO-1OS=RattusnorvegicusOX=10116GN=Tjp1PE=1SV=1;tr|F1M4A0|F1M4A0_RATTightjunctionprotein1(Predicted)OS=RattusnorvegicusOX=10116GN=Tjp1PE=1SV=2	sp|A0A0G2K2P5|ZO1_RATTightjunctionproteinZO-1OS=RattusnorvegicusOX=10116GN=Tjp1PE=1SV=1;tr|F1M4A0|F1M4A0_RATTightjunctionprotein1(Predicted)OS=RattusnorvegicusOX=10116GN=Tjp1PE=1SV=2	32;31	32;31	32;31	;	2	32	32	32	25	21	25	21	25	21	22.8	22.8	22.8	197.15	1765	1765;1733	0	231.25	18.2	17.1	2387900000	1464900000	922970000	26830000	16460000	10371000	57				59	433;1376;1377;1756;1954;2485;2697;2698;2883;3269;3286;3412;3566;4196;4622;5932;6981;7011;8980;9820;9821;9928;10638;14821;15028;16351;16487;17311;17860;19850;20404;20852	True;True;True;True;True;True;True;True;True;True;True;True;True;True;True;True;True;True;True;True;True;True;True;True;True;True;True;True;True;True;True;True	441;1421;1422;1809;2013;2557;2772;2773;2963;3356;3373;3501;3658;4302;4738;6089;7162;7192;9221;10079;10080;10192;10923;15300;15512;16869;17007;17856;18417;20470;21037;21501	908;909;2804;2805;2806;3581;3996;5018;5019;5434;5435;5808;5809;5810;5811;6559;6560;6561;6562;6588;6589;6829;6830;7116;8365;9213;9214;11828;11829;13970;14032;14033;14034;18111;18112;19926;19927;19928;19929;19930;20148;20149;20150;21530;21531;29900;30339;32983;33252;34898;35962;35963;40024;41129;42033;42034;42035;42036	948;949;2903;2904;2905;3702;4142;5190;5191;5614;5615;6021;6022;6023;6024;6813;6814;6815;6816;6842;6843;7089;7090;7384;8664;9543;9544;12262;12263;14473;14535;14536;14537;18781;18782;20660;20661;20662;20663;20664;20886;20887;20888;20889;22353;22354;31081;31554;34296;34571;36292;37376;37377;41631;42757;43714;43715;43716;43717	948;2903;2905;3702;4142;5191;5614;5615;6024;6813;6842;7090;7384;8664;9544;12262;14473;14535;18781;20662;20664;20887;22354;31081;31554;34296;34571;36292;37377;41631;42757;43714
A0JPJ7	OLA1_RAT	Obg-like ATPase 1	Ola1	sp|A0JPJ7|OLA1_RATObg-likeATPase1OS=RattusnorvegicusOX=10116GN=Ola1PE=2SV=1	sp|A0JPJ7|OLA1_RATObg-likeATPase1OS=RattusnorvegicusOX=10116GN=Ola1PE=2SV=1	2	2	2		1	2	2	2	1	2	1	2	1	2	8.3	8.3	8.3	44.535	396	396	0	8.2834	3.3	8.3	53602000	19250000	34352000	2061600	740380	1321200	3				60	580;13949	True;True	592;14405	1214;28232;28233	1265;29361;29362	1265;29362
A0JPM9	EIF3J_RAT	Eukaryotic translation initiation factor 3 subunit J (eIF3j) (Eukaryotic translation initiation factor 3 subunit 1) (eIF-3-alpha) (eIF3 p35)	Eif3j Eif3s1	sp|A0JPM9|EIF3J_RATEukaryotictranslationinitiationfactor3subunitJOS=RattusnorvegicusOX=10116GN=Eif3jPE=1SV=1	sp|A0JPM9|EIF3J_RATEukaryotictranslationinitiationfactor3subunitJOS=RattusnorvegicusOX=10116GN=Eif3jPE=1SV=1	2	2	2		1	2	2	2	1	2	1	2	1	2	10	10	10	29.187	259	259	0	6.56	5	10	31558000	3884800	27673000	2254100	277480	1976600	3				61	16131;19253	True;True	16644;19854	32547;32548;38824	33838;33839;40360	33839;40360
A0JPN2	S39A4_RAT	Zinc transporter ZIP4 (Solute carrier family 39 member 4) (Zrt- and Irt-like protein 4) (ZIP-4)	Slc39a4 Zip4	sp|A0JPN2|S39A4_RATZinctransporterZIP4OS=RattusnorvegicusOX=10116GN=Slc39a4PE=2SV=1;tr|A0A0H2UHY4|A0A0H2UHY4_RATSolutecarrierfamily39(Zinctransporter),member4(Predicted),isoformCRA_aOS=RattusnorvegicusOX=10116GN=Slc39a4PE=3SV=1;tr|M0RAL0|M0RAL0_RATZinctransporterZIP4OS=RattusnorvegicusOX=10116GN=Slc39a4PE=3SV=2	sp|A0JPN2|S39A4_RATZinctransporterZIP4OS=RattusnorvegicusOX=10116GN=Slc39a4PE=2SV=1;tr|A0A0H2UHY4|A0A0H2UHY4_RATSolutecarrierfamily39(Zinctransporter),member4(Predicted),isoformCRA_aOS=RattusnorvegicusOX=10116GN=Slc39a4PE=3SV=1	5;5;1	5;5;1	5;5;1	;	3	5	5	5	4	2	4	2	4	2	11	11	11	71.121	656	656;657;343	0	42.517	6.9	6.2	61076000	39246000	21830000	3592700	2308600	1284100	4				62	615;2165;15433;15434;16798	True;True;True;True;True	628;2227;15926;15927;17329	1282;1283;1284;4392;31175;31176;33853	1335;1336;1337;4546;32414;32415;32416;35194	1337;4546;32415;32416;35194
A0A0G2K2J4	A0A0G2K2J4_RAT	RNA binding protein fox-1 homolog 3	Rbfox3	tr|A0A0G2K2J4|A0A0G2K2J4_RATRNAbindingproteinfox-1homolog3OS=RattusnorvegicusOX=10116GN=Rbfox3PE=4SV=1;tr|A0A249Y6E1|A0A249Y6E1_RATRNAbindingproteinfox-1homologOS=RattusnorvegicusOX=10116GN=Rbfox2PE=2SV=1;tr|D4A2H6|D4A2H6_RATRNAbindingproteinfox-1homolog3OS=RattusnorvegicusOX=10116GN=Rbfox3PE=4SV=1;tr|A0A0G2JYU0|A0A0G2JYU0_RATRNAbindingproteinfox-1homolog1OS=RattusnorvegicusOX=10116GN=Rbfox1PE=4S…	tr|A0A0G2K2J4|A0A0G2K2J4_RATRNAbindingproteinfox-1homolog3OS=RattusnorvegicusOX=10116GN=Rbfox3PE=4SV=1;tr|A0A249Y6E1|A0A249Y6E1_RATRNAbindingproteinfox-1homologOS=RattusnorvegicusOX=10116GN=Rbfox2PE=2SV=1;tr|D4A2H6|D4A2H6_RATRNAbindingproteinfox-1homolog3OS=RattusnorvegicusOX=10116GN=Rbfox3PE=4SV=1;tr|A0A0G2JYU0|A0A0G2JYU0_RATRNAbindingproteinfox-1homolog1OS=RattusnorvegicusOX=10116GN=Rbfox1PE=4S…	1;1;1;1;1;1;1	1;1;1;1;1;1;1	1;1;1;1;1;1;1	;;;;;;	7	1	1	1	1	1	1	1	1	1	2.2	2.2	2.2	34.051	314	314;367;375;376;400;416;432	0.0066159	1.7432	2.2	2.2	24270000	15626000	8644700	2427000	1562600	864470	2				63	5224	TRUE	5363	10419;10420	10822;10823	10822
A1A5S1	PRP6_RAT	Pre-mRNA-processing factor 6 (PRP6 homolog) (U5 snRNP-associated 102 kDa protein) (U5-102 kDa protein)	Prpf6	sp|A1A5S1|PRP6_RATPre-mRNA-processingfactor6OS=RattusnorvegicusOX=10116GN=Prpf6PE=1SV=1	sp|A1A5S1|PRP6_RATPre-mRNA-processingfactor6OS=RattusnorvegicusOX=10116GN=Prpf6PE=1SV=1	2	2	2		1	2	2	2	2	0	2	0	2	0	2.2	2.2	2.2	106.76	941	941	0	3.6788	2.2	0	19871000	19871000	0	354840	354840	0	2				64	4183;9350	True;True	4289;9600	8336;18880	8635;19580	8635;19580
A1L134	AUP1_RAT	Lipid droplet-regulating VLDL assembly factor AUP1 (Ancient ubiquitous protein 1)	Aup1	sp|A1L134|AUP1_RATLipiddroplet-regulatingVLDLassemblyfactorAUP1OS=RattusnorvegicusOX=10116GN=Aup1PE=2SV=1	sp|A1L134|AUP1_RATLipiddroplet-regulatingVLDLassemblyfactorAUP1OS=RattusnorvegicusOX=10116GN=Aup1PE=2SV=1	2	2	2		1	2	2	2	1	1	1	1	1	1	10.5	10.5	10.5	46.199	410	410	0.0011038	2.5659	6.8	3.7	35982000	23275000	12707000	1999000	1293000	705950	2				65	11974;18971	True;True	12291;19563	24167;38281	25141;39806	25141;39806
A1L1J9	LMF2_RAT	Lipase maturation factor 2	Lmf2	sp|A1L1J9|LMF2_RATLipasematurationfactor2OS=RattusnorvegicusOX=10116GN=Lmf2PE=2SV=1	sp|A1L1J9|LMF2_RATLipasematurationfactor2OS=RattusnorvegicusOX=10116GN=Lmf2PE=2SV=1	6	6	6		1	6	6	6	3	6	3	6	3	6	11.4	11.4	11.4	80.253	702	702	0	23.95	5.7	11.4	438820000	166180000	272640000	19946000	7553800	12393000	11				66	10400;10863;11338;13135;17891;20233	True;True;True;True;True;True	10678;11152;11638;13566;18448;20863	21080;21081;21082;22008;22009;22933;22934;26592;36019;40819;40820	21879;21880;21881;22856;22857;23831;23832;27655;37433;42444;42445	21879;22857;23831;27655;37433;42444
A2RRU1	GYS1_RAT	Glycogen [starch] synthase, muscle (EC 2.4.1.11)	Gys1	sp|A2RRU1|GYS1_RATGlycogen[starch]synthase,muscleOS=RattusnorvegicusOX=10116GN=Gys1PE=1SV=1	sp|A2RRU1|GYS1_RATGlycogen[starch]synthase,muscleOS=RattusnorvegicusOX=10116GN=Gys1PE=1SV=1	1	1	1		1	1	1	1	1	1	1	1	1	1	2.2	2.2	2.2	84.071	738	738	0	4.0238	2.2	2.2	18286000	8804900	9480900	554120	266810	287300	2				67	11729	TRUE	12034	23643;23644	24609;24610	24609
A0A0H2UHL3	A0A0H2UHL3_RAT	Adipocyte enhancer-binding protein 1	Aebp1	tr|A0A0H2UHL3|A0A0H2UHL3_RATAdipocyteenhancer-bindingprotein1OS=RattusnorvegicusOX=10116GN=Aebp1PE=3SV=1;sp|A2RUV9|AEBP1_RATAdipocyteenhancer-bindingprotein1OS=RattusnorvegicusOX=10116GN=Aebp1PE=2SV=1	tr|A0A0H2UHL3|A0A0H2UHL3_RATAdipocyteenhancer-bindingprotein1OS=RattusnorvegicusOX=10116GN=Aebp1PE=3SV=1;sp|A2RUV9|AEBP1_RATAdipocyteenhancer-bindingprotein1OS=RattusnorvegicusOX=10116GN=Aebp1PE=2SV=1	4;4	4;4	4;4	;	2	4	4	4	3	4	3	4	3	4	5.1	5.1	5.1	127.99	1127	1127;1128	0	21.982	4.3	5.1	187910000	74684000	113230000	4085100	1623600	2461500	8				68	5369;17698;17699;20711	True;True;True;True	5513;18251;18252;21351	10717;35657;35658;35659;35660;35661;35662;41750;41751	11129;37068;37069;37070;37071;37072;37073;43414;43415	11129;37071;37072;43415
A2RUW1	TOLIP_RAT	Toll-interacting protein	Tollip	sp|A2RUW1|TOLIP_RATToll-interactingproteinOS=RattusnorvegicusOX=10116GN=TollipPE=1SV=1;tr|C9K104|C9K104_RATTollinteractingprotein(Fragment)OS=RattusnorvegicusOX=10116GN=tollipPE=2SV=1	sp|A2RUW1|TOLIP_RATToll-interactingproteinOS=RattusnorvegicusOX=10116GN=TollipPE=1SV=1	4;1	4;1	4;1		2	4	4	4	4	2	4	2	4	2	24.5	24.5	24.5	30.314	274	274;90	0	17.279	24.5	9.9	188600000	123430000	65177000	15717000	10286000	5431400	7				69	6477;7625;8906;12080	True;True;True;True	6645;7820;9146;12398	12936;12937;12938;15449;15450;17962;24373	13405;13406;13407;16010;16011;18632;25354	13407;16011;18632;25354
A4L9P7	PDS5A_RAT	Sister chromatid cohesion protein PDS5 homolog A	Pds5a	sp|A4L9P7|PDS5A_RATSisterchromatidcohesionproteinPDS5homologAOS=RattusnorvegicusOX=10116GN=Pds5aPE=1SV=1	sp|A4L9P7|PDS5A_RATSisterchromatidcohesionproteinPDS5homologAOS=RattusnorvegicusOX=10116GN=Pds5aPE=1SV=1	4	3	3		1	4	3	3	3	2	2	1	2	1	4.1	3.2	3.2	150.28	1333	1333	0	15.457	3.2	1.8	25051000	18442000	6609400	334020	245890	88125	3				70	2665;7580;11412;20456	True;True;False;True	2739;7775;11712;21091	5372;15363;23060;23061;41253	5548;15921;23964;23965;42897	5548;15921;23965;42897
M0RDM4	M0RDM4_RAT	Histone H2A	rCG_23111	tr|M0RDM4|M0RDM4_RATHistoneH2AOS=RattusnorvegicusOX=10116GN=rCG_23111PE=3SV=1;sp|A9UMV8|H2AJ_RATHistoneH2A.JOS=RattusnorvegicusOX=10116GN=H2ajPE=2SV=1;tr|Q6I8Q6|Q6I8Q6_RATHistoneH2AOS=RattusnorvegicusOX=10116GN=Hist1h2afPE=3SV=1;tr|M0RCL5|M0RCL5_RATHistoneH2AOS=RattusnorvegicusOX=10116GN=LOC100910554PE=1SV=1;tr|K7R8M0|K7R8M0_RATHistoneH2AOS=RattusnorvegicusOX=10116GN=Hist1h2ahPE=3SV=1;tr|G3V9C0|G…	tr|M0RDM4|M0RDM4_RATHistoneH2AOS=RattusnorvegicusOX=10116GN=rCG_23111PE=3SV=1;sp|A9UMV8|H2AJ_RATHistoneH2A.JOS=RattusnorvegicusOX=10116GN=H2ajPE=2SV=1;tr|Q6I8Q6|Q6I8Q6_RATHistoneH2AOS=RattusnorvegicusOX=10116GN=Hist1h2afPE=3SV=1;tr|M0RCL5|M0RCL5_RATHistoneH2AOS=RattusnorvegicusOX=10116GN=LOC100910554PE=1SV=1;tr|K7R8M0|K7R8M0_RATHistoneH2AOS=RattusnorvegicusOX=10116GN=Hist1h2ahPE=3SV=1;tr|G3V9C0|G…	7;7;7;7;7;7;7;7;7;7;7;7;4;1	2;2;2;2;2;2;2;2;2;2;2;2;0;0	2;2;2;2;2;2;2;2;2;2;2;2;0;0	;;;;;;;;;;;;	14	7	2	2	6	7	2	2	2	2	35.9	14.1	14.1	14.068	128	128;129;130;130;130;130;130;130;130;130;130;130;143;123	0	21.51	35.9	35.9	3391200000	1789100000	1602100000	678240000	357820000	320410000	13				71	621;7230;7232;7234;13183;13185;19741	False;False;False;True;False;True;False	635;7416;7418;7420;13615;13617;20357	1295;1296;1297;1298;14540;14541;14542;14543;14548;14549;14550;14551;14552;14559;14560;14561;14562;14563;14564;14565;14566;26676;26681;26682;26683;26684;39787;39788;39789;39790	1348;1349;1350;1351;1352;15059;15060;15061;15062;15063;15064;15069;15070;15071;15072;15073;15074;15075;15076;15083;15084;15085;15086;15087;15088;15089;15090;27740;27745;27746;27747;27748;27749;41362;41363;41364;41365;41366;41367;41368;41369	1348;15059;15072;15090;27740;27745;41367
B0BN18	PFD2_RAT	Prefoldin subunit 2	Pfdn2	sp|B0BN18|PFD2_RATPrefoldinsubunit2OS=RattusnorvegicusOX=10116GN=Pfdn2PE=2SV=1	sp|B0BN18|PFD2_RATPrefoldinsubunit2OS=RattusnorvegicusOX=10116GN=Pfdn2PE=2SV=1	2	2	2		1	2	2	2	2	1	2	1	2	1	16.9	16.9	16.9	16.58	154	154	0	4.5697	16.9	9.1	71775000	42037000	29738000	7177500	4203700	2973800	2				72	5669;8053	True;True	5818;8264	11307;11308;16302	11735;11736;16909	11735;16909
B0BN85	SGT1_RAT	Protein SGT1 homolog (Suppressor of G2 allele of SKP1 homolog)	Sugt1	sp|B0BN85|SGT1_RATProteinSGT1homologOS=RattusnorvegicusOX=10116GN=Sugt1PE=2SV=1	sp|B0BN85|SGT1_RATProteinSGT1homologOS=RattusnorvegicusOX=10116GN=Sugt1PE=2SV=1	3	3	3		1	3	3	3	1	2	1	2	1	2	11.3	11.3	11.3	38.09	336	336	0	9.5755	3.6	7.7	114560000	105770000	8793700	5455400	5036600	418750	3				73	3;995;10200	True;True;True	3;1024;10472	4;2066;20679	4;2134;21445	4;2134;21445
A0A0G2JUS7	A0A0G2JUS7_RAT	Transmembrane protein 11, mitochondrial	Tmem11	tr|A0A0G2JUS7|A0A0G2JUS7_RATTransmembraneprotein11,mitochondrialOS=RattusnorvegicusOX=10116GN=Tmem11PE=1SV=1;sp|B0BN86|TMM11_RATTransmembraneprotein11,mitochondrialOS=RattusnorvegicusOX=10116GN=Tmem11PE=2SV=1	tr|A0A0G2JUS7|A0A0G2JUS7_RATTransmembraneprotein11,mitochondrialOS=RattusnorvegicusOX=10116GN=Tmem11PE=1SV=1;sp|B0BN86|TMM11_RATTransmembraneprotein11,mitochondrialOS=RattusnorvegicusOX=10116GN=Tmem11PE=2SV=1	1;1	1;1	1;1	;	2	1	1	1	1	1	1	1	1	1	9.1	9.1	9.1	19.834	176	176;190	0.009539	1.489	9.1	9.1	83136000	53520000	29615000	11877000	7645700	4230800	2				74	11684	TRUE	11988	23559;23560	24520;24521	24520
B0BN93	PSD13_RAT	26S proteasome non-ATPase regulatory subunit 13 (26S proteasome regulatory subunit RPN9) (26S proteasome regulatory subunit S11) (26S proteasome regulatory subunit p40.5)	Psmd13	sp|B0BN93|PSD13_RAT26Sproteasomenon-ATPaseregulatorysubunit13OS=RattusnorvegicusOX=10116GN=Psmd13PE=1SV=1	sp|B0BN93|PSD13_RAT26Sproteasomenon-ATPaseregulatorysubunit13OS=RattusnorvegicusOX=10116GN=Psmd13PE=1SV=1	9	9	9		1	9	9	9	6	8	6	8	6	8	29.5	29.5	29.5	42.817	376	376	0	31.38	22.3	23.9	563310000	201460000	361850000	21666000	7748400	13917000	17				75	2795;4972;11525;12670;13804;14544;15379;16135;19041	True;True;True;True;True;True;True;True;True	2870;5099;11828;13005;14254;15015;15872;16648;19635	5626;9906;9907;23263;23264;25565;25566;25567;27936;29376;31078;32560;32561;32562;38411;38412	5810;10269;10270;24198;24199;26580;26581;26582;29046;30537;32316;32317;33851;33852;33853;39938;39939	5810;10270;24198;26582;29046;30537;32316;33853;39939
B0BNA5	COTL1_RAT	Coactosin-like protein	Cotl1 Clp	sp|B0BNA5|COTL1_RATCoactosin-likeproteinOS=RattusnorvegicusOX=10116GN=Cotl1PE=1SV=1	sp|B0BNA5|COTL1_RATCoactosin-likeproteinOS=RattusnorvegicusOX=10116GN=Cotl1PE=1SV=1	5	5	5		1	5	5	5	3	5	3	5	3	5	50	50	50	15.932	142	142	0	22.481	41.5	50	365510000	62766000	302740000	40612000	6974000	33638000	10				76	2344;3501;3502;4508;20355	True;True;True;True;True	2414;3591;3592;4621;20986	4732;6995;6996;6997;8979;8980;8981;8982;41042;41043	4894;7258;7259;7260;9302;9303;9304;9305;42670;42671	4894;7258;7259;9302;42670
B0BNA7	EIF3I_RAT	Eukaryotic translation initiation factor 3 subunit I (eIF3i) (Eukaryotic translation initiation factor 3 subunit 2) (eIF-3-beta) (eIF3 p36)	Eif3i Eif3s2	sp|B0BNA7|EIF3I_RATEukaryotictranslationinitiationfactor3subunitIOS=RattusnorvegicusOX=10116GN=Eif3iPE=2SV=1;tr|M0RCH0|M0RCH0_RATEukaryotictranslationinitiationfactor3subunitIOS=RattusnorvegicusOX=10116GN=EIF3IPE=1SV=2	sp|B0BNA7|EIF3I_RATEukaryotictranslationinitiationfactor3subunitIOS=RattusnorvegicusOX=10116GN=Eif3iPE=2SV=1;tr|M0RCH0|M0RCH0_RATEukaryotictranslationinitiationfactor3subunitIOS=RattusnorvegicusOX=10116GN=EIF3IPE=1SV=2	10;9	10;9	10;9	;	2	10	10	10	9	8	9	8	9	8	47.7	47.7	47.7	36.46	325	325;331	0	66.436	44.9	40	522640000	191220000	331410000	27507000	10064000	17443000	19				77	3524;3525;4670;5986;8916;10304;14371;15642;16752;16982	True;True;True;True;True;True;True;True;True;True	3614;3615;4790;6143;9156;10578;14839;16143;17281;17520	7038;7039;7040;7041;9301;9302;9303;11930;17989;17990;20889;20890;20891;29037;31588;33747;33748;34216;34217	7302;7303;7304;7305;9634;9635;9636;12366;18659;18660;21678;21679;21680;30189;32841;35082;35083;35575;35576	7302;7305;9635;12366;18660;21679;30189;32841;35082;35575
B0BNA9	CNO11_RAT	CCR4-NOT transcription complex subunit 11	Cnot11	sp|B0BNA9|CNO11_RATCCR4-NOTtranscriptioncomplexsubunit11OS=RattusnorvegicusOX=10116GN=Cnot11PE=2SV=1	sp|B0BNA9|CNO11_RATCCR4-NOTtranscriptioncomplexsubunit11OS=RattusnorvegicusOX=10116GN=Cnot11PE=2SV=1	1	1	1		1	1	1	1	1	1	1	1	1	1	4.8	4.8	4.8	54.835	504	504	0	7.2862	4.8	4.8	2124200	2124200	0	81699	81699	0	2				78	16975	TRUE	17513	34200;34201	35559;35560	35560
A0A1W2Q690	A0A1W2Q690_RAT	DNA-directed RNA polymerase II subunit E (RPB5 homolog)	Polr2e rCG_29511	tr|A0A1W2Q690|A0A1W2Q690_RATDNA-directedRNApolymeraseIIsubunitEOS=RattusnorvegicusOX=10116GN=Polr2ePE=1SV=1;sp|B0BNE2|RPAB1_RATDNA-directedRNApolymerasesI,II,andIIIsubunitRPABC1OS=RattusnorvegicusOX=10116GN=Polr2ePE=2SV=1	tr|A0A1W2Q690|A0A1W2Q690_RATDNA-directedRNApolymeraseIIsubunitEOS=RattusnorvegicusOX=10116GN=Polr2ePE=1SV=1;sp|B0BNE2|RPAB1_RATDNA-directedRNApolymerasesI,II,andIIIsubunitRPABC1OS=RattusnorvegicusOX=10116GN=Polr2ePE=2SV=1	1;1	1;1	1;1	;	2	1	1	1	0	1	0	1	0	1	5	5	5	23.13	202	202;210	0.0014414	2.3816	0	5	52996000	0	52996000	5299600	0	5299600	1				79	8130	TRUE	8343	16467	17084	17084
B0BNE5	ESTD_RAT	S-formylglutathione hydrolase (FGH) (EC 3.1.2.12) (Esterase D)	Esd	sp|B0BNE5|ESTD_RATS-formylglutathionehydrolaseOS=RattusnorvegicusOX=10116GN=EsdPE=2SV=1	sp|B0BNE5|ESTD_RATS-formylglutathionehydrolaseOS=RattusnorvegicusOX=10116GN=EsdPE=2SV=1	5	5	5		1	5	5	5	4	3	4	3	4	3	32.6	32.6	32.6	31.363	282	282	0	27.419	25.5	18.1	229630000	107980000	121650000	16402000	7712800	8689400	6				80	2180;11775;13096;16651;18543	True;True;True;True;True	2243;12085;13527;17177;19124	4419;23755;23756;26521;33560;37383;37384	4573;24725;24726;27583;34885;38855;38856	4573;24726;27583;34885;38855
G3V9Z6	G3V9Z6_RAT	Septin	Sept8 Sept8_predicted Septin8 rCG_33165	tr|G3V9Z6|G3V9Z6_RATSeptin-8OS=RattusnorvegicusOX=10116GN=Sept8PE=1SV=1;sp|B0BNF1|SEPT8_RATSeptin-8OS=RattusnorvegicusOX=10116GN=Septin8PE=1SV=1;tr|A0A0G2K7G7|A0A0G2K7G7_RATSeptin-8OS=RattusnorvegicusOX=10116GN=Sept8PE=1SV=1;tr|A0A0G2JVY6|A0A0G2JVY6_RATSeptin-8OS=RattusnorvegicusOX=10116GN=Sept8PE=1SV=1	tr|G3V9Z6|G3V9Z6_RATSeptin-8OS=RattusnorvegicusOX=10116GN=Sept8PE=1SV=1;sp|B0BNF1|SEPT8_RATSeptin-8OS=RattusnorvegicusOX=10116GN=Septin8PE=1SV=1;tr|A0A0G2K7G7|A0A0G2K7G7_RATSeptin-8OS=RattusnorvegicusOX=10116GN=Sept8PE=1SV=1;tr|A0A0G2JVY6|A0A0G2JVY6_RATSeptin-8OS=RattusnorvegicusOX=10116GN=Sept8PE=1SV=1	7;7;7;6	3;3;3;2	3;3;3;2	;;;	4	7	3	3	7	5	3	2	3	2	19.6	10	10	49.856	429	429;442;483;431	0	10.115	19.6	16.3	361510000	185050000	176460000	19027000	9739600	9287300	6				81	168;11945;11975;14836;15928;16081;19368	True;False;True;False;False;True;False	171;12261;12262;12292;15315;16436;16594;19978	364;24113;24114;24115;24168;24169;29920;29921;32139;32140;32449;32450;32451;32452;39039	388;25085;25086;25087;25142;25143;31101;31102;31103;33422;33423;33739;33740;33741;33742;40578	388;25086;25143;31101;33423;33740;40578	22	279
A0A0A0MXU4	A0A0A0MXU4_RAT	ER membrane protein complex subunit 2	Emc2	tr|A0A0A0MXU4|A0A0A0MXU4_RATERmembraneproteincomplexsubunit2OS=RattusnorvegicusOX=10116GN=Emc2PE=1SV=2;sp|B0BNG0|EMC2_RATERmembraneproteincomplexsubunit2OS=RattusnorvegicusOX=10116GN=Emc2PE=2SV=1	tr|A0A0A0MXU4|A0A0A0MXU4_RATERmembraneproteincomplexsubunit2OS=RattusnorvegicusOX=10116GN=Emc2PE=1SV=2;sp|B0BNG0|EMC2_RATERmembraneproteincomplexsubunit2OS=RattusnorvegicusOX=10116GN=Emc2PE=2SV=1	2;2	2;2	2;2	;	2	2	2	2	2	2	2	2	2	2	8.4	8.4	8.4	34.513	296	296;297	0	6.3304	8.4	8.4	139490000	75436000	64052000	9963400	5388300	4575100	4				82	8383;20931	True;True	8603;21583	16957;16958;42186;42187	17598;17599;43870;43871	17599;43870
B0BNI5	OLFL3_RAT	Olfactomedin-like protein 3	Olfml3	sp|B0BNI5|OLFL3_RATOlfactomedin-likeprotein3OS=RattusnorvegicusOX=10116GN=Olfml3PE=2SV=2;tr|G3V8H7|G3V8H7_RATOlfactomedin-like3(Predicted)OS=RattusnorvegicusOX=10116GN=Olfml3PE=3SV=1	sp|B0BNI5|OLFL3_RATOlfactomedin-likeprotein3OS=RattusnorvegicusOX=10116GN=Olfml3PE=2SV=2;tr|G3V8H7|G3V8H7_RATOlfactomedin-like3(Predicted)OS=RattusnorvegicusOX=10116GN=Olfml3PE=3SV=1	3;3	3;3	3;3	;	2	3	3	3	3	1	3	1	3	1	11.6	11.6	11.6	45.961	406	406;418	0	16.08	11.6	4.9	91457000	67869000	23588000	4355100	3231900	1123200	4				83	8614;15147;18056	True;True;True	8849;15633;18622	17399;30601;30602;36419	18051;31825;31826;37858	18051;31826;37858
B0BNL6	ARRD1_RAT	Arrestin domain-containing protein 1 (Alpha-arrestin 1)	Arrdc1	sp|B0BNL6|ARRD1_RATArrestindomain-containingprotein1OS=RattusnorvegicusOX=10116GN=Arrdc1PE=1SV=1	sp|B0BNL6|ARRD1_RATArrestindomain-containingprotein1OS=RattusnorvegicusOX=10116GN=Arrdc1PE=1SV=1	1	1	1		1	1	1	1	0	1	0	1	0	1	3.7	3.7	3.7	46.108	434	434	0.00038655	2.9917	0	3.7	26537000	0	26537000	2041300	0	2041300	1				84	19998	TRUE	20625	40326	41940	41940
B0BNM9	GLTP_RAT	Glycolipid transfer protein (GLTP)	GLTP	sp|B0BNM9|GLTP_RATGlycolipidtransferproteinOS=RattusnorvegicusOX=10116GN=GLTPPE=2SV=1	sp|B0BNM9|GLTP_RATGlycolipidtransferproteinOS=RattusnorvegicusOX=10116GN=GLTPPE=2SV=1	1	1	1		1	1	1	1	1	1	1	1	1	1	7.2	7.2	7.2	23.703	209	209	0	3.827	7.2	7.2	75601000	32855000	42746000	5040000	2190300	2849700	2				85	1070	TRUE	1100	2200;2201	2273;2274	2273
B0BNN3	CAH1_RAT	Carbonic anhydrase 1 (EC 4.2.1.1) (Carbonate dehydratase I) (Carbonic anhydrase I) (CA-I)	Ca1 Car1	sp|B0BNN3|CAH1_RATCarbonicanhydrase1OS=RattusnorvegicusOX=10116GN=Ca1PE=1SV=1	sp|B0BNN3|CAH1_RATCarbonicanhydrase1OS=RattusnorvegicusOX=10116GN=Ca1PE=1SV=1	12	12	12		1	12	12	12	12	12	12	12	12	12	70.5	70.5	70.5	28.299	261	261	0	180.77	70.5	70.5	6771600000	3137400000	3634300000	483690000	224100000	259590000	47				86	274;3727;4180;5939;6270;7005;12316;12706;18742;19028;20873;20902	True;True;True;True;True;True;True;True;True;True;True;True	277;278;3823;4286;6096;6430;7186;12642;13041;19325;19620;21523;21554	590;591;592;593;7445;7446;7447;7448;7449;7450;8327;8328;8329;8330;11842;11843;12521;12522;14016;14017;14018;14019;14020;24838;24839;24840;24841;24842;24843;24844;25635;25636;37781;37782;38383;38384;42069;42070;42071;42072;42073;42074;42135;42136	621;622;623;624;7729;7730;7731;7732;7733;7734;8625;8626;8627;8628;8629;12276;12277;12980;12981;12982;14519;14520;14521;14522;14523;25833;25834;25835;25836;25837;25838;25839;26659;26660;39284;39285;39910;39911;43752;43753;43754;43755;43756;43757;43758;43819;43820	624;7731;8625;12276;12982;14520;25837;26660;39284;39910;43758;43819	23	149
B0K025	OSTC_RAT	Oligosaccharyltransferase complex subunit OSTC	Ostc Dc2	sp|B0K025|OSTC_RATOligosaccharyltransferasecomplexsubunitOSTCOS=RattusnorvegicusOX=10116GN=OstcPE=2SV=1	sp|B0K025|OSTC_RATOligosaccharyltransferasecomplexsubunitOSTCOS=RattusnorvegicusOX=10116GN=OstcPE=2SV=1	1	1	1		1	1	1	1	0	1	0	1	0	1	8.1	8.1	8.1	16.815	149	149	0	4.0099	0	8.1	68287000	0	68287000	11381000	0	11381000	2				87	19423	TRUE	20035	39163;39164	40714;40715;40716	40715
H9KVF3	H9KVF3_RAT	Serine/threonine-protein kinase 24	Stk24	tr|H9KVF3|H9KVF3_RATSerine/threonine-proteinkinase24OS=RattusnorvegicusOX=10116GN=Stk24PE=1SV=1;sp|B0LT89|STK24_RATSerine/threonine-proteinkinase24OS=RattusnorvegicusOX=10116GN=Stk24PE=2SV=1;tr|F1LXV3|F1LXV3_RATSerine/threoninekinase26OS=RattusnorvegicusOX=10116GN=Stk26PE=1SV=2	tr|H9KVF3|H9KVF3_RATSerine/threonine-proteinkinase24OS=RattusnorvegicusOX=10116GN=Stk24PE=1SV=1;sp|B0LT89|STK24_RATSerine/threonine-proteinkinase24OS=RattusnorvegicusOX=10116GN=Stk24PE=2SV=1;tr|F1LXV3|F1LXV3_RATSerine/threoninekinase26OS=RattusnorvegicusOX=10116GN=Stk26PE=1SV=2	6;6;4	6;6;4	3;3;1	;;	3	6	6	3	6	5	6	5	3	2	13.8	13.8	8.1	46.809	419	419;431;416	0	16.045	13.8	11.2	299890000	153370000	146520000	15784000	8072100	7711800	11				88	120;9758;9759;17874;19086;20883	True;True;True;True;True;True	121;10015;10016;18431;19680;21533	269;270;19813;19814;19815;19816;35984;35985;38503;38504;42093	290;291;20545;20546;20547;20548;37398;37399;40032;40033;43777	291;20546;20548;37398;40032;43777
B1H267	SNX5_RAT	Sorting nexin-5	Snx5	sp|B1H267|SNX5_RATSortingnexin-5OS=RattusnorvegicusOX=10116GN=Snx5PE=1SV=1	sp|B1H267|SNX5_RATSortingnexin-5OS=RattusnorvegicusOX=10116GN=Snx5PE=1SV=1	6	6	6		1	6	6	6	2	6	2	6	2	6	18.6	18.6	18.6	46.793	404	404	0	21.312	6.2	18.6	315990000	123370000	192620000	13166000	5140300	8025800	11				89	4302;13644;13645;17905;18037;19664	True;True;True;True;True;True	4410;14089;14090;18464;18601;20280	8584;27592;27593;36088;36363;36364;36365;36366;39635;39636	8887;28694;28695;28696;37515;37797;37798;37799;37800;41208;41209	8887;28694;28696;37515;37800;41208
B1WC61	ACAD9_RAT	Complex I assembly factor ACAD9, mitochondrial (Acyl-CoA dehydrogenase family member 9) (ACAD-9) (EC 1.3.8.-)	Acad9	sp|B1WC61|ACAD9_RATComplexIassemblyfactorACAD9,mitochondrialOS=RattusnorvegicusOX=10116GN=Acad9PE=1SV=1;tr|Q7TSP3|Q7TSP3_RATNYGGF2OS=RattusnorvegicusOX=10116GN=NYGGF2PE=2SV=1	sp|B1WC61|ACAD9_RATComplexIassemblyfactorACAD9,mitochondrialOS=RattusnorvegicusOX=10116GN=Acad9PE=1SV=1;tr|Q7TSP3|Q7TSP3_RATNYGGF2OS=RattusnorvegicusOX=10116GN=NYGGF2PE=2SV=1	4;2	4;2	4;2	;	2	4	4	4	3	2	3	2	3	2	11	11	11	68.842	625	625;158	0	15.113	9	4.5	67563000	56766000	10797000	1826000	1534200	291810	5				90	8344;17948;17966;19483	True;True;True;True	8563;18509;18527;20097	16894;36171;36206;39273;39274	17532;37600;37635;40832;40833	17532;37600;37635;40832
A0A0H2UHV4	A0A0H2UHV4_RAT	Eukaryotic translation initiation factor 5B (Translation initiation factor IF-2)	Eif5b	tr|A0A0H2UHV4|A0A0H2UHV4_RATEukaryotictranslationinitiationfactor5BOS=RattusnorvegicusOX=10116GN=Eif5bPE=1SV=1;sp|B2GUV7|IF2P_RATEukaryotictranslationinitiationfactor5BOS=RattusnorvegicusOX=10116GN=Eif5bPE=1SV=1;tr|M0R7Z0|M0R7Z0_RATEukaryotictranslationinitiationfactor5BOS=RattusnorvegicusOX=10116PE=4SV=1;tr|Q4FZQ8|Q4FZQ8_RATEukaryotictranslationinitiationfactor5B(Fragment)OS=RattusnorvegicusOX=1…	tr|A0A0H2UHV4|A0A0H2UHV4_RATEukaryotictranslationinitiationfactor5BOS=RattusnorvegicusOX=10116GN=Eif5bPE=1SV=1;sp|B2GUV7|IF2P_RATEukaryotictranslationinitiationfactor5BOS=RattusnorvegicusOX=10116GN=Eif5bPE=1SV=1;tr|M0R7Z0|M0R7Z0_RATEukaryotictranslationinitiationfactor5BOS=RattusnorvegicusOX=10116PE=4SV=1;tr|Q4FZQ8|Q4FZQ8_RATEukaryotictranslationinitiationfactor5B(Fragment)OS=RattusnorvegicusOX=1…	4;4;3;2	4;4;3;2	4;4;3;2	;;;	4	4	4	4	2	4	2	4	2	4	5.9	5.9	5.9	136.41	1205	1205;1216;1215;388	0	13.93	3.3	5.9	100580000	41034000	59542000	2052600	837430	1215100	6				91	793;8301;8559;10940	True;True;True;True	814;8520;8791;11232	1651;16816;17282;17283;22162;22163	1713;17451;17933;17934;23020;23021	1713;17451;17934;23020
B2GUZ5	CAZA1_RAT	F-actin-capping protein subunit alpha-1 (CapZ alpha-1)	Capza1	sp|B2GUZ5|CAZA1_RATF-actin-cappingproteinsubunitalpha-1OS=RattusnorvegicusOX=10116GN=Capza1PE=1SV=1	sp|B2GUZ5|CAZA1_RATF-actin-cappingproteinsubunitalpha-1OS=RattusnorvegicusOX=10116GN=Capza1PE=1SV=1	10	8	7		1	10	8	7	7	7	6	6	6	6	57.3	47.9	43	32.909	286	286	0	55.358	49	39.9	967610000	407470000	560140000	74431000	31343000	43088000	18				92	265;3131;3333;3510;4874;5375;7745;8676;11269;17233	True;True;True;True;True;True;True;False;False;True	3215;3420;3600;5000;5519;7943;8911;11569;17778	6281;6282;6669;6670;7008;9699;9700;9701;9702;10731;10732;10733;15675;17509;17510;22814;34732;34733;34734	6523;6524;6923;6924;7271;10046;10047;10048;10049;10050;10051;11143;11144;11145;16247;18165;18166;23701;23702;36120;36121;36122	6524;6923;7271;10046;11145;16247;18166;23701;36122
B2GV06	SCOT1_RAT	Succinyl-CoA:3-ketoacid coenzyme A transferase 1, mitochondrial (EC 2.8.3.5) (3-oxoacid CoA-transferase 1) (Somatic-type succinyl-CoA:3-oxoacid CoA-transferase) (SCOT-s)	Oxct1 Oxct Scot	sp|B2GV06|SCOT1_RATSuccinyl-CoA:3-ketoacidcoenzymeAtransferase1,mitochondrialOS=RattusnorvegicusOX=10116GN=Oxct1PE=1SV=1	sp|B2GV06|SCOT1_RATSuccinyl-CoA:3-ketoacidcoenzymeAtransferase1,mitochondrialOS=RattusnorvegicusOX=10116GN=Oxct1PE=1SV=1	13	13	13		1	13	13	13	9	12	9	12	9	12	36.9	36.9	36.9	56.203	520	520	0	137.88	27.1	35	903840000	187680000	716160000	39297000	8160200	31137000	31				93	69;591;592;642;2501;2819;4280;5543;6500;6768;12876;14247;17165	True;True;True;True;True;True;True;True;True;True;True;True;True	69;603;604;657;2573;2894;4387;5691;6669;6943;13249;14711;17707	165;166;167;168;1235;1236;1237;1238;1239;1332;1333;5060;5061;5663;5664;5665;5666;8535;8536;11037;12982;12983;12984;13542;13543;26021;28789;28790;28791;28792;34583	182;183;184;185;1288;1289;1290;1291;1292;1386;1387;5233;5234;5850;5851;5852;5853;8836;8837;11457;13452;13453;13454;14033;14034;27054;29935;29936;29937;29938;35966	184;1289;1292;1387;5234;5853;8837;11457;13452;14034;27054;29935;35966
A0A0G2K266	A0A0G2K266_RAT	E3 UFM1-protein ligase 1 (E3 UFM1-protein transferase 1)	Ufl1	tr|A0A0G2K266|A0A0G2K266_RATE3UFM1-proteinligase1OS=RattusnorvegicusOX=10116GN=Ufl1PE=1SV=1;sp|B2GV24|UFL1_RATE3UFM1-proteinligase1OS=RattusnorvegicusOX=10116GN=Ufl1PE=1SV=1	tr|A0A0G2K266|A0A0G2K266_RATE3UFM1-proteinligase1OS=RattusnorvegicusOX=10116GN=Ufl1PE=1SV=1;sp|B2GV24|UFL1_RATE3UFM1-proteinligase1OS=RattusnorvegicusOX=10116GN=Ufl1PE=1SV=1	4;4	4;4	4;4	;	2	4	4	4	1	4	1	4	1	4	8.7	8.7	8.7	83.633	739	739;793	0	17.569	2.7	8.7	66394000	12508000	53885000	1580800	297820	1283000	5				94	250;6212;17271;19350	True;True;True;True	254;6372;17816;19959	543;12421;34815;39012;39013	572;12875;36204;40551;40552	572;12875;36204;40552
B2GV54	NCEH1_RAT	Neutral cholesterol ester hydrolase 1 (NCEH) (EC 3.1.1.-) (Arylacetamide deacetylase-like 1)	Nceh1 Aadacl1	sp|B2GV54|NCEH1_RATNeutralcholesterolesterhydrolase1OS=RattusnorvegicusOX=10116GN=Nceh1PE=1SV=1	sp|B2GV54|NCEH1_RATNeutralcholesterolesterhydrolase1OS=RattusnorvegicusOX=10116GN=Nceh1PE=1SV=1	6	6	6		1	6	6	6	2	6	2	6	2	6	18.9	18.9	18.9	45.821	408	408	0	22.177	7.4	18.9	189300000	69128000	120170000	10517000	3840400	6676400	6				95	1548;10132;12526;18772;19720;21020	True;True;True;True;True;True	1598;10404;12857;19355;20336;21672	3151;3152;20560;25268;25269;37835;39745;42366	3269;3270;21325;26275;26276;39338;41319;44053	3270;21325;26276;39338;41319;44053
B2RYG6	OTUB1_RAT	Ubiquitin thioesterase OTUB1 (EC 3.4.19.12) (Deubiquitinating enzyme OTUB1) (OTU domain-containing ubiquitin aldehyde-binding protein 1) (Otubain-1) (Ubiquitin-specific-processing protease OTUB1)	Otub1	sp|B2RYG6|OTUB1_RATUbiquitinthioesteraseOTUB1OS=RattusnorvegicusOX=10116GN=Otub1PE=1SV=1	sp|B2RYG6|OTUB1_RATUbiquitinthioesteraseOTUB1OS=RattusnorvegicusOX=10116GN=Otub1PE=1SV=1	7	7	7		1	7	7	7	5	7	5	7	5	7	36.2	36.2	36.2	31.27	271	271	0	26.476	28	36.2	699310000	406880000	292430000	46621000	27125000	19496000	13				96	487;4424;4660;5760;8667;11403;20057	True;True;True;True;True;True;True	496;4536;4780;5911;8902;11703;20684	1018;1019;8807;9286;11476;11477;17495;17496;17497;23043;23044;40451;40452;40453	1061;1062;9120;9619;11904;11905;18151;18152;18153;23947;23948;42069;42070;42071	1062;9120;9619;11905;18151;23948;42070
B2RYM5	BRCC3_RAT	Lys-63-specific deubiquitinase BRCC36 (EC 3.4.19.-) (BRCA1-A complex subunit BRCC36) (BRCA1/BRCA2-containing complex subunit 3) (BRCA1/BRCA2-containing complex subunit 36) (BRISC complex subunit BRCC36)	Brcc3 Brcc36	sp|B2RYM5|BRCC3_RATLys-63-specificdeubiquitinaseBRCC36OS=RattusnorvegicusOX=10116GN=Brcc3PE=2SV=1	sp|B2RYM5|BRCC3_RATLys-63-specificdeubiquitinaseBRCC36OS=RattusnorvegicusOX=10116GN=Brcc3PE=2SV=1	3	3	3		1	3	3	3	3	0	3	0	3	0	15.5	15.5	15.5	33.015	291	291	0	12.343	15.5	0	22457000	22457000	0	1403600	1403600	0	2				97	7753;18470;19299	True;True;True	7951;19046;19903	15693;37241;38909	16267;38712;40445	16267;38712;40445
B2RYW9	FAHD2_RAT	Fumarylacetoacetate hydrolase domain-containing protein 2 (EC 3.-.-.-)	Fahd2 Fahd2a	sp|B2RYW9|FAHD2_RATFumarylacetoacetatehydrolasedomain-containingprotein2OS=RattusnorvegicusOX=10116GN=Fahd2PE=1SV=1	sp|B2RYW9|FAHD2_RATFumarylacetoacetatehydrolasedomain-containingprotein2OS=RattusnorvegicusOX=10116GN=Fahd2PE=1SV=1	2	2	2		1	2	2	2	1	2	1	2	1	2	15	15	15	34.581	313	313	0	4.475	3.5	15	128180000	58994000	69189000	9156000	4213900	4942100	5				98	903;12537	True;True	929;12870	1883;1884;1885;1886;25303	1947;1948;1949;1950;26314	1950;26314
B2RZ37	REEP5_RAT	Receptor expression-enhancing protein 5 (Polyposis locus protein 1 homolog)	Reep5 Dp1	sp|B2RZ37|REEP5_RATReceptorexpression-enhancingprotein5OS=RattusnorvegicusOX=10116GN=Reep5PE=1SV=1	sp|B2RZ37|REEP5_RATReceptorexpression-enhancingprotein5OS=RattusnorvegicusOX=10116GN=Reep5PE=1SV=1	2	2	2		1	2	2	2	1	2	1	2	1	2	6.3	6.3	6.3	21.431	189	189	0	3.7067	5.8	6.3	123910000	10803000	113100000	20651000	1800400	18851000	3				99	1802;9184	True;True	1857;9429	3665;3666;18515;18516	3786;3787;19206;19207	3787;19207
B2RZ78	VPS29_RAT	Vacuolar protein sorting-associated protein 29 (Vesicle protein sorting 29)	Vps29	sp|B2RZ78|VPS29_RATVacuolarproteinsorting-associatedprotein29OS=RattusnorvegicusOX=10116GN=Vps29PE=1SV=2;tr|A0A0G2JTS3|A0A0G2JTS3_RATVacuolarproteinsorting-associatedprotein29OS=RattusnorvegicusOX=10116GN=Vps29PE=1SV=1	sp|B2RZ78|VPS29_RATVacuolarproteinsorting-associatedprotein29OS=RattusnorvegicusOX=10116GN=Vps29PE=1SV=2;tr|A0A0G2JTS3|A0A0G2JTS3_RATVacuolarproteinsorting-associatedprotein29OS=RattusnorvegicusOX=10116GN=Vps29PE=1SV=1	7;6	7;6	7;6	;	2	7	7	7	7	5	7	5	7	5	44.5	44.5	44.5	20.468	182	182;209	0	47.075	44.5	31.9	384290000	223730000	160560000	38429000	22373000	16056000	17				100	5698;7940;8645;12493;12951;17366;19971	True;True;True;True;True;True;True	5848;8145;8880;12823;13336;13337;17911;20597	11358;11359;16061;16062;17445;17446;25202;25203;25204;26179;26180;26181;26182;26183;34997;40283;40284	11786;11787;16653;16654;18101;18102;26208;26209;26210;27220;27221;27222;27223;27224;36394;41896;41897	11786;16654;18101;26208;27223;36394;41897	24	1
A0A0G2JUL7	A0A0G2JUL7_RAT	Septin	Sept11 Sept6_predicted Septin11 rCG_60496	tr|A0A0G2JUL7|A0A0G2JUL7_RATSeptin6(Predicted),isoformCRA_bOS=RattusnorvegicusOX=10116GN=Sept11PE=1SV=1;sp|B3GNI6|SEP11_RATSeptin-11OS=RattusnorvegicusOX=10116GN=Septin11PE=1SV=1;tr|B5DFG5|B5DFG5_RATRCG53214,isoformCRA_dOS=RattusnorvegicusOX=10116GN=Sept6PE=1SV=1;tr|A0A0U1RRT8|A0A0U1RRT8_RATSeptin6OS=RattusnorvegicusOX=10116GN=Sept6PE=1SV=1;tr|A0A0U1RRW2|A0A0U1RRW2_RATSeptin6OS=RattusnorvegicusOX…	tr|A0A0G2JUL7|A0A0G2JUL7_RATSeptin6(Predicted),isoformCRA_bOS=RattusnorvegicusOX=10116GN=Sept11PE=1SV=1;sp|B3GNI6|SEP11_RATSeptin-11OS=RattusnorvegicusOX=10116GN=Septin11PE=1SV=1	18;18;5;5;2	18;18;5;5;2	14;14;3;3;1	;	5	18	18	14	18	16	18	16	14	13	44.1	44.1	34.5	49.341	429	429;431;427;432;264	0	147.11	44.1	42.4	3573800000	1960000000	1613800000	170180000	93334000	76845000	44				101	19;20;3813;4641;7989;9150;10975;11945;12266;13218;13574;14836;15099;15928;15971;16558;16726;19368	True;True;True;True;True;True;True;True;True;True;True;True;True;True;True;True;True;True	19;20;3912;4757;8198;9395;11267;12261;12262;12592;13650;14016;15315;15584;16436;16481;17081;17253;19978	31;32;33;34;35;7615;7616;9248;9249;9250;16155;16156;16157;16158;18437;18438;22231;22232;24113;24114;24115;24737;26745;26746;27453;27454;27455;27456;29920;29921;30490;30491;32139;32140;32227;32228;32229;32230;33392;33393;33394;33704;33705;39039	31;32;33;34;35;7900;7901;9580;9581;9582;16747;16748;16749;16750;19123;19124;23093;23094;25085;25086;25087;25727;27812;27813;28553;28554;28555;28556;31101;31102;31103;31707;31708;33422;33423;33511;33512;33513;33514;34713;34714;34715;35039;35040;40578	31;34;7901;9581;16750;19124;23094;25086;25727;27812;28554;31101;31707;33423;33511;34715;35040;40578	22	276
B4F779	DP13B_RAT	DCC-interacting protein 13-beta (Adapter protein containing PH domain, PTB domain and leucine zipper motif 2)	Appl2	sp|B4F779|DP13B_RATDCC-interactingprotein13-betaOS=RattusnorvegicusOX=10116GN=Appl2PE=2SV=1	sp|B4F779|DP13B_RATDCC-interactingprotein13-betaOS=RattusnorvegicusOX=10116GN=Appl2PE=2SV=1	1	1	1		1	1	1	1	1	1	1	1	1	1	1.5	1.5	1.5	74.116	662	662	0	3.8825	1.5	1.5	0	0	0	0	0	0	2				102	10749	TRUE	11035	21790;21791	22634;22635	22634
B4F795	CTL2_RAT	Choline transporter-like protein 2 (Solute carrier family 44 member 2)	Slc44a2 Ctl2	sp|B4F795|CTL2_RATCholinetransporter-likeprotein2OS=RattusnorvegicusOX=10116GN=Slc44a2PE=2SV=1	sp|B4F795|CTL2_RATCholinetransporter-likeprotein2OS=RattusnorvegicusOX=10116GN=Slc44a2PE=2SV=1	11	11	11		1	11	11	11	9	7	9	7	9	7	19.7	19.7	19.7	79.896	705	705	0	41.056	16	14	553770000	264470000	289310000	19096000	9119600	9976100	20				103	2091;2117;2450;5742;6742;8322;8964;9523;13109;13122;20718	True;True;True;True;True;True;True;True;True;True;True	2153;2179;2521;5893;6917;8541;9204;9777;13540;13553;21358	4258;4259;4300;4301;4931;11442;11443;13499;16853;18083;18084;19304;26542;26543;26544;26572;41761;41762	4411;4412;4453;4454;5101;11870;11871;13984;17489;18753;18754;20016;20017;27604;27605;27606;27607;27635;43425;43426	4412;4453;5101;11870;13984;17489;18754;20017;27607;27635;43426	25	484
B4F7E7	PALS1_RAT	Protein PALS1 (MAGUK p55 subfamily member 5) (Protein associated with Lin-7 1)	Pals1 Mpp5	sp|B4F7E7|MPP5_RATMAGUKp55subfamilymember5OS=RattusnorvegicusOX=10116GN=Mpp5PE=1SV=1	sp|B4F7E7|MPP5_RATMAGUKp55subfamilymember5OS=RattusnorvegicusOX=10116GN=Mpp5PE=1SV=1	4	4	4		1	4	4	4	1	4	1	4	1	4	10.2	10.2	10.2	77.152	675	675	0	7.6515	1	10.2	34442000	6730400	27711000	861040	168260	692780	5				104	3583;7149;7641;20032	True;True;True;True	3677;7333;7836;20659	7148;14360;15478;15479;40396	7420;14877;16039;16040;42011	7420;14877;16039;42011
B4F7E8	NIBA2_RAT	Protein Niban 2 (Meg-3) (Niban-like protein 1) (Protein FAM129B)	Niban2 Fam129b	sp|B4F7E8|NIBA2_RATProteinNiban2OS=RattusnorvegicusOX=10116GN=Niban2PE=1SV=1;tr|Q3MHT9|Q3MHT9_RATFam129bprotein(Fragment)OS=RattusnorvegicusOX=10116GN=Fam129bPE=2SV=1	sp|B4F7E8|NIBA2_RATProteinNiban2OS=RattusnorvegicusOX=10116GN=Niban2PE=1SV=1	13;5	13;5	13;5		2	13	13	13	8	12	8	12	8	12	23.6	23.6	23.6	84.73	747	747;392	0	182.25	13.5	22.2	1690400000	551160000	1139300000	46957000	15310000	31647000	28				105	1902;2187;3304;4109;5167;5508;7013;8061;9709;12141;12436;14807;19259	True;True;True;True;True;True;True;True;True;True;True;True;True	1959;2251;3391;4214;5301;5656;7194;8272;9965;12461;12766;15286;19861	3872;4434;6620;8184;8185;10306;10307;10979;14037;14038;14039;14040;16319;16320;16321;16322;19706;24493;24494;24495;24496;25088;25089;29874;29875;38834;38835	4013;4588;6874;8481;8482;10706;10707;10708;11397;14540;14541;14542;14543;16926;16927;16928;16929;20438;25477;25478;25479;25480;26088;26089;31055;31056;40370;40371	4013;4588;6874;8482;10706;11397;14540;16929;20438;25480;26089;31055;40370	26	44
B5DEH0	LIMD1_RAT	LIM domain-containing protein 1	Limd1	sp|B5DEH0|LIMD1_RATLIMdomain-containingprotein1OS=RattusnorvegicusOX=10116GN=Limd1PE=1SV=1	sp|B5DEH0|LIMD1_RATLIMdomain-containingprotein1OS=RattusnorvegicusOX=10116GN=Limd1PE=1SV=1	2	2	2		1	2	2	2	1	2	1	2	1	2	4.5	4.5	4.5	71.392	663	663	0	9.4994	2.9	4.5	35545000	15113000	20431000	960670	408470	552200	2				106	3027;8007	True;True	3110;8217	6080;16202;16203	6304;16808;16809	6304;16808
B5DEH2	ERLN2_RAT	Erlin-2 (Endoplasmic reticulum lipid raft-associated protein 2) (Stomatin-prohibitin-flotillin-HflC/K domain-containing protein 2) (SPFH domain-containing protein 2)	Erlin2 Spfh2	sp|B5DEH2|ERLN2_RATErlin-2OS=RattusnorvegicusOX=10116GN=Erlin2PE=1SV=1;tr|B1WBY7|B1WBY7_RATERlipidraft-associated1OS=RattusnorvegicusOX=10116GN=Erlin1PE=1SV=1	sp|B5DEH2|ERLN2_RATErlin-2OS=RattusnorvegicusOX=10116GN=Erlin2PE=1SV=1	6;2	6;2	6;2		2	6	6	6	3	5	3	5	3	5	19.8	19.8	19.8	37.71	339	339;348	0	17.614	9.1	19.5	275250000	98520000	176730000	13107000	4691400	8415600	9				107	5891;11214;16648;18260;19749;19750	True;True;True;True;True;True	6047;11513;17174;18833;20365;20366	11760;22702;22703;22704;33553;33554;36836;39805;39806	12192;23586;23587;23588;34878;34879;38294;41384;41385	12192;23588;34879;38294;41384;41385
B5DF45	TRAF6_RAT	TNF receptor-associated factor 6 (EC 2.3.2.27) (E3 ubiquitin-protein ligase TRAF6) (RING-type E3 ubiquitin transferase TRAF6)	Traf6	sp|B5DF45|TRAF6_RATTNFreceptor-associatedfactor6OS=RattusnorvegicusOX=10116GN=Traf6PE=2SV=1	sp|B5DF45|TRAF6_RATTNFreceptor-associatedfactor6OS=RattusnorvegicusOX=10116GN=Traf6PE=2SV=1	1	1	1		1	1	1	1	0	1	0	1	0	1	2.3	2.3	2.3	60.253	530	530	0.0044293	1.9398	0	2.3	7303300	0	7303300	292130	0	292130	0				108	12263	TRUE	12589	24733	25723	25723
A0A0G2JSP3	A0A0G2JSP3_RAT	Cullin-3	Cul3	tr|A0A0G2JSP3|A0A0G2JSP3_RATCullin-3OS=RattusnorvegicusOX=10116GN=Cul3PE=1SV=1;sp|B5DF89|CUL3_RATCullin-3OS=RattusnorvegicusOX=10116GN=Cul3PE=1SV=2	tr|A0A0G2JSP3|A0A0G2JSP3_RATCullin-3OS=RattusnorvegicusOX=10116GN=Cul3PE=1SV=1;sp|B5DF89|CUL3_RATCullin-3OS=RattusnorvegicusOX=10116GN=Cul3PE=1SV=2	7;7	7;7	7;7	;	2	7	7	7	3	6	3	6	3	6	13.1	13.1	13.1	86.467	746	746;768	0	33.986	7	11.3	139620000	22016000	117600000	3246900	512010	2734900	10				109	5013;6311;13132;14327;16214;19260;20091	True;True;True;True;True;True;True	5140;6471;13563;14794;16732;19862;20718	9979;12599;26587;28948;28949;32708;38836;40533;40534	10343;13059;27650;30099;30100;30101;34014;40372;42154;42155	10343;13059;27650;30100;34014;40372;42154
B5DF91	ELAV1_RAT	ELAV-like protein 1 (Hu-antigen R) (HuR)	Elavl1 Hur	sp|B5DF91|ELAV1_RATELAV-likeprotein1OS=RattusnorvegicusOX=10116GN=Elavl1PE=1SV=1	sp|B5DF91|ELAV1_RATELAV-likeprotein1OS=RattusnorvegicusOX=10116GN=Elavl1PE=1SV=1	7	7	7		1	7	7	7	5	6	5	6	5	6	25.5	25.5	25.5	36.169	326	326	0	20.376	19.3	21.2	948010000	421570000	526440000	59251000	26348000	32903000	11				110	842;2293;8392;13599;15974;17600;19269	True;True;True;True;True;True;True	865;2362;8613;14042;16484;18152;18153;19871	1746;4634;16975;16976;27506;32233;32234;35463;35464;38853;38854	1809;4793;17616;17617;28606;33517;33518;36870;36871;40389;40390	1809;4793;17617;28606;33517;36871;40389	27	31
B5DFC8	EIF3C_RAT	Eukaryotic translation initiation factor 3 subunit C (eIF3c) (Eukaryotic translation initiation factor 3 subunit 8) (eIF3 p110)	Eif3c Eif3s8	sp|B5DFC8|EIF3C_RATEukaryotictranslationinitiationfactor3subunitCOS=RattusnorvegicusOX=10116GN=Eif3cPE=1SV=1	sp|B5DFC8|EIF3C_RATEukaryotictranslationinitiationfactor3subunitCOS=RattusnorvegicusOX=10116GN=Eif3cPE=1SV=1	10	10	10		1	10	10	10	7	7	7	7	7	7	12.6	12.6	12.6	105.43	911	911	0	26.83	8.5	9.5	446950000	190020000	256930000	10642000	4524400	6117400	13				111	877;5677;6659;10633;11506;14545;16846;16976;17573;20001	True;True;True;True;True;True;True;True;True;True	901;5826;6832;10918;11809;15016;17380;17514;18124;20628	1815;11325;13304;13305;21522;21523;23228;29377;33958;34202;34203;34204;34205;35410;40330;40331	1878;11753;13782;13783;22345;22346;24163;30538;35314;35561;35562;35563;35564;36816;41944;41945	1878;11753;13783;22346;24163;30538;35314;35563;36816;41945
B5DFC9	NID2_RAT	Nidogen-2 (NID-2)	Nid2	sp|B5DFC9|NID2_RATNidogen-2OS=RattusnorvegicusOX=10116GN=Nid2PE=2SV=1;tr|A0A0G2K3C8|A0A0G2K3C8_RATNidogen-2OS=RattusnorvegicusOX=10116GN=Nid2PE=1SV=1;tr|W4VSR4|W4VSR4_RATNidogen-2OS=RattusnorvegicusOX=10116GN=Nid2PE=1SV=2	sp|B5DFC9|NID2_RATNidogen-2OS=RattusnorvegicusOX=10116GN=Nid2PE=2SV=1;tr|A0A0G2K3C8|A0A0G2K3C8_RATNidogen-2OS=RattusnorvegicusOX=10116GN=Nid2PE=1SV=1;tr|W4VSR4|W4VSR4_RATNidogen-2OS=RattusnorvegicusOX=10116GN=Nid2PE=1SV=2	18;17;17	18;17;17	18;17;17	;;	3	18	18	18	16	11	16	11	16	11	17.4	17.4	17.4	152.97	1396	1396;1395;1438	0	86.951	15.8	12.2	1765800000	1077200000	688570000	27591000	16832000	10759000	32				112	471;854;3002;3071;3693;4186;7174;7777;8443;9669;9851;10156;11049;14069;17100;18918;19084;20236	True;True;True;True;True;True;True;True;True;True;True;True;True;True;True;True;True;True	479;878;3084;3155;3788;4292;7359;7976;8665;9925;10110;10428;11341;14529;17640;19508;19678;20866	988;1767;6034;6035;6175;6176;7373;7374;8342;8343;8344;8345;14410;14411;14412;14413;15731;15732;15733;17061;17062;19644;19983;19984;20603;22363;28456;34471;38178;38179;38180;38499;38500;38501;40825	1031;1830;6256;6257;6401;6402;7657;7658;8641;8642;8643;8644;14927;14928;14929;14930;16305;16306;16307;17707;17708;20375;20717;20718;21368;23226;29596;35854;39700;39701;39702;40028;40029;40030;42450	1031;1830;6257;6401;7657;8644;14929;16306;17707;20375;20717;21368;23226;29596;35854;39701;40028;42450
A0A140TAI8	A0A140TAI8_RAT	S-adenosylhomocysteine hydrolase-like protein 1	Ahcyl1	tr|A0A140TAI8|A0A140TAI8_RATS-adenosylhomocysteinehydrolase-likeprotein1OS=RattusnorvegicusOX=10116GN=Ahcyl1PE=1SV=1;sp|B5DFN2|SAHH2_RATS-adenosylhomocysteinehydrolase-likeprotein1OS=RattusnorvegicusOX=10116GN=Ahcyl1PE=1SV=2;tr|D3ZWL6|D3ZWL6_RATAdenosylhomocysteinase-like2OS=RattusnorvegicusOX=10116GN=Ahcyl2PE=1SV=3	tr|A0A140TAI8|A0A140TAI8_RATS-adenosylhomocysteinehydrolase-likeprotein1OS=RattusnorvegicusOX=10116GN=Ahcyl1PE=1SV=1;sp|B5DFN2|SAHH2_RATS-adenosylhomocysteinehydrolase-likeprotein1OS=RattusnorvegicusOX=10116GN=Ahcyl1PE=1SV=2;tr|D3ZWL6|D3ZWL6_RATAdenosylhomocysteinase-like2OS=RattusnorvegicusOX=10116GN=Ahcyl2PE=1SV=3	6;6;4	6;6;4	6;6;4	;;	3	6	6	6	4	5	4	5	4	5	14.9	14.9	14.9	52.895	475	475;483;612	0	10.993	9.5	12.4	274720000	77141000	197580000	11945000	3354000	8590600	9				113	3653;6100;14746;16331;17654;20613	True;True;True;True;True;True	3748;6260;15225;16849;18207;21250	7297;12184;12185;12186;29767;32939;32940;35572;35573;41562	7578;12633;12634;12635;30940;34250;34251;36981;36982;43217	7578;12633;30940;34251;36981;43217
D2XV59	GTPB1_RAT	GTP-binding protein 1	Gtpbp1	sp|D2XV59|GTPB1_RATGTP-bindingprotein1OS=RattusnorvegicusOX=10116GN=Gtpbp1PE=1SV=1	sp|D2XV59|GTPB1_RATGTP-bindingprotein1OS=RattusnorvegicusOX=10116GN=Gtpbp1PE=1SV=1	4	4	4		1	4	4	4	2	4	2	4	2	4	10.3	10.3	10.3	72.488	669	669	0	8.3915	3.7	10.3	69185000	27719000	41466000	2306200	923950	1382200	6				114	12495;12832;17876;18942	True;True;True;True	12825;13193;18433;19532	25209;25210;25930;25931;35988;38232	26215;26216;26963;26964;37402;39756	26216;26963;37402;39756
D3Z8L7	RRAS_RAT	Ras-related protein R-Ras (EC 3.6.5.-) (p23)	Rras	sp|D3Z8L7|RRAS_RATRas-relatedproteinR-RasOS=RattusnorvegicusOX=10116GN=RrasPE=1SV=1	sp|D3Z8L7|RRAS_RATRas-relatedproteinR-RasOS=RattusnorvegicusOX=10116GN=RrasPE=1SV=1	9	9	7		1	9	9	7	6	7	6	7	4	5	56.4	56.4	44	23.909	218	218	0	30.854	28.4	50	920050000	379080000	540970000	61337000	25272000	36065000	15				115	634;10065;10411;11591;11956;12612;15342;15467;18965	True;True;True;True;True;True;True;True;True	648;10334;10335;10689;11894;12273;12946;15833;15960;19555	1315;20445;20446;20447;21097;21098;23385;24134;24135;25462;25463;31011;31232;31233;38268;38269	1369;21207;21208;21209;21897;21898;24323;25106;25107;26474;26475;32247;32474;32475;39793;39794	1369;21209;21898;24323;25107;26474;32247;32474;39794	28	93
D3ZAA9	MPP2_RAT	MAGUK p55 subfamily member 2 (Protein MPP2)	Mpp2 rCG_34691	sp|D3ZAA9|MPP2_RATMAGUKp55subfamilymember2OS=RattusnorvegicusOX=10116GN=Mpp2PE=1SV=2;tr|O88953|O88953_RATDlg2(Fragment)OS=RattusnorvegicusOX=10116PE=2SV=1	sp|D3ZAA9|MPP2_RATMAGUKp55subfamilymember2OS=RattusnorvegicusOX=10116GN=Mpp2PE=1SV=2;tr|O88953|O88953_RATDlg2(Fragment)OS=RattusnorvegicusOX=10116PE=2SV=1	3;2	3;2	3;2	;	2	3	3	3	3	1	3	1	3	1	6.5	6.5	6.5	61.564	552	552;234	0	6.1701	6.5	1.3	79394000	60348000	19046000	2481100	1885900	595200	4				116	1144;2880;6924	True;True;True	1176;2960;7103	2345;2346;5804;13855	2427;2428;6016;14352	2427;6016;14352
D3ZAF6	ATPK_RAT	ATP synthase subunit f, mitochondrial (ATP synthase membrane subunit f)	Atp5mf Atp5j2	sp|D3ZAF6|ATPK_RATATPsynthasesubunitf,mitochondrialOS=RattusnorvegicusOX=10116GN=Atp5mfPE=1SV=1	sp|D3ZAF6|ATPK_RATATPsynthasesubunitf,mitochondrialOS=RattusnorvegicusOX=10116GN=Atp5mfPE=1SV=1	2	2	2		1	2	2	2	1	2	1	2	1	2	18.2	18.2	18.2	10.452	88	88	0.001423	2.2438	10.2	18.2	22190000	6446000	15744000	5547500	1611500	3936000	3				117	1626;3924	True;True	1676;4024	3333;7823;7824	3452;8113;8114	3452;8113
D3ZBE5	NEK7_RAT	Serine/threonine-protein kinase Nek7 (EC 2.7.11.1) (Never in mitosis A-related kinase 7) (NimA-related protein kinase 7)	Nek7	sp|D3ZBE5|NEK7_RATSerine/threonine-proteinkinaseNek7OS=RattusnorvegicusOX=10116GN=Nek7PE=2SV=1;tr|A0A0G2JUP0|A0A0G2JUP0_RATSerine/threonine-proteinkinaseNek7OS=RattusnorvegicusOX=10116GN=Nek7PE=1SV=1	sp|D3ZBE5|NEK7_RATSerine/threonine-proteinkinaseNek7OS=RattusnorvegicusOX=10116GN=Nek7PE=2SV=1;tr|A0A0G2JUP0|A0A0G2JUP0_RATSerine/threonine-proteinkinaseNek7OS=RattusnorvegicusOX=10116GN=Nek7PE=1SV=1	1;1	1;1	1;1	;	2	1	1	1	0	1	0	1	0	1	5.3	5.3	5.3	34.529	302	302;340	0.0027691	2.0223	0	5.3	16177000	0	16177000	898740	0	898740	1				118	2572	TRUE	2646	5198	5371	5371
D3ZBN0	H15_RAT	Histone H1.5	H1-5 H1f5 HIf5 Hist1h1b	sp|D3ZBN0|H15_RATHistoneH1.5OS=RattusnorvegicusOX=10116GN=H1-5PE=1SV=1	sp|D3ZBN0|H15_RATHistoneH1.5OS=RattusnorvegicusOX=10116GN=H1-5PE=1SV=1	9	7	7		1	9	7	7	8	8	7	6	7	6	36	25.2	25.2	22.649	222	222	0	47.806	30.6	36	2406200000	896480000	1509800000	267360000	99609000	167750000	20				119	900;901;4134;5968;6676;9168;9181;15544;16116	True;True;True;True;False;True;True;True;False	926;927;4239;6125;6850;9413;9426;16042;16043;16629	1877;1878;1879;1880;1881;8231;8232;8233;11895;11896;11897;13358;18476;18506;18507;18508;18509;31408;31409;31410;31411;32514;32515;32516	1941;1942;1943;1944;1945;8528;8529;8530;12331;12332;12333;13840;19162;19196;19197;19198;19199;19200;32655;32656;32657;32658;33804;33805;33806	1941;1945;8530;12331;13840;19162;19196;32658;33804
D3ZBP4	MICA1_RAT	[F-actin]-monooxygenase MICAL1 (EC 1.14.13.225) (Molecule interacting with CasL protein 1) (MICAL-1)	Mical1	sp|D3ZBP4|MICA1_RAT[F-actin]-monooxygenaseMICAL1OS=RattusnorvegicusOX=10116GN=Mical1PE=1SV=1	sp|D3ZBP4|MICA1_RAT[F-actin]-monooxygenaseMICAL1OS=RattusnorvegicusOX=10116GN=Mical1PE=1SV=1	2	2	2		1	2	2	2	2	2	2	2	2	2	1.5	1.5	1.5	116.67	1047	1047	0.0057297	1.8525	1.5	1.5	938960000	553510000	385450000	19562000	11532000	8030200	4				120	11505;19919	True;True	11808;20542	23226;23227;40159;40160	24161;24162;41771;41772	24162;41771
D4ACC2	D4ACC2_RAT	KN motif and ankyrin repeat domain-containing protein 2 (RCG31687, isoform CRA_c)	Kank2 rCG_31687	tr|D4ACC2|D4ACC2_RATKNmotifandankyrinrepeatdomain-containingprotein2OS=RattusnorvegicusOX=10116GN=Kank2PE=1SV=2;sp|D3ZD05|KANK2_RATKNmotifandankyrinrepeatdomain-containingprotein2OS=RattusnorvegicusOX=10116GN=Kank2PE=1SV=2	tr|D4ACC2|D4ACC2_RATKNmotifandankyrinrepeatdomain-containingprotein2OS=RattusnorvegicusOX=10116GN=Kank2PE=1SV=2;sp|D3ZD05|KANK2_RATKNmotifandankyrinrepeatdomain-containingprotein2OS=RattusnorvegicusOX=10116GN=Kank2PE=1SV=2	14;14	14;14	14;14	;	2	14	14	14	11	10	11	10	11	10	26	26	26	90.221	840	840;847	0	49.408	23.3	16.7	747100000	483230000	263870000	16602000	10739000	5863700	22				121	141;695;930;5887;10079;10850;11091;15200;16407;18296;18297;19245;20650;20948	True;True;True;True;True;True;True;True;True;True;True;True;True;True	142;710;957;6043;10350;11139;11384;15688;16925;18869;18870;19846;21287;21600	301;302;1438;1439;1935;1936;11751;20470;21979;21980;22444;22445;30711;33083;36908;36909;38810;38811;38812;41634;41635;42224	322;323;1495;1496;2000;2001;12183;21232;22827;22828;23307;23308;23309;31935;34398;38369;38370;40346;40347;40348;43291;43292;43909	322;1495;2001;12183;21232;22828;23309;31935;34398;38369;38370;40347;43292;43909
D3ZDK7	PGP_RAT	Glycerol-3-phosphate phosphatase (G3PP) (EC 3.1.3.21) (Aspartate-based ubiquitous Mg(2+)-dependent phosphatase) (AUM) (EC 3.1.3.48) (Phosphoglycolate phosphatase) (PGP)	Pgp	sp|D3ZDK7|PGP_RATGlycerol-3-phosphatephosphataseOS=RattusnorvegicusOX=10116GN=PgpPE=1SV=1	sp|D3ZDK7|PGP_RATGlycerol-3-phosphatephosphataseOS=RattusnorvegicusOX=10116GN=PgpPE=1SV=1	4	4	4		1	4	4	4	2	3	2	3	2	3	16.8	16.8	16.8	34.6	321	321	0	11.478	8.1	13.7	79632000	56086000	23545000	4424000	3115900	1308100	4				122	4819;4826;5775;17281	True;True;True;True	4944;4951;5926;17826	9599;9610;9611;11509;34835	9941;9952;9953;11937;36224	9941;9953;11937;36224
A0A387KC71	A0A387KC71_RAT	Aldo-keto reductase family 1, member C15	Akr1c15 17beta-HSD	tr|A0A387KC71|A0A387KC71_RATAldo-ketoreductasefamily1,memberC15OS=RattusnorvegicusOX=10116GN=Akr1c15PE=2SV=1;sp|D3ZF77|AK1CA_RATAldo-ketoreductasefamily1memberC15OS=RattusnorvegicusOX=10116GN=Akr1c15PE=1SV=1	tr|A0A387KC71|A0A387KC71_RATAldo-ketoreductasefamily1,memberC15OS=RattusnorvegicusOX=10116GN=Akr1c15PE=2SV=1;sp|D3ZF77|AK1CA_RATAldo-ketoreductasefamily1memberC15OS=RattusnorvegicusOX=10116GN=Akr1c15PE=1SV=1	18;18	18;18	16;16	;	2	18	18	16	16	14	16	14	14	12	65.4	65.4	60.5	37.194	324	324;324	0	269.25	59.9	63.3	7487000000	3707600000	3779400000	374350000	185380000	188970000	57				123	2620;3033;3388;4827;4828;7124;7125;8183;8184;9089;10561;11495;14907;15865;17238;18202;20612;20897	True;True;True;True;True;True;True;True;True;True;True;True;True;True;True;True;True;True	2694;3116;3475;4952;4953;7308;7309;8398;8399;8400;9333;10843;10844;11797;11798;15387;16373;17783;18771;21249;21548;21549	5281;5282;5283;5284;6090;6091;6774;9612;9613;9614;9615;14309;14310;14311;14312;14313;14314;14315;14316;16580;16581;16582;16583;18314;18315;18316;18317;21387;21388;21389;21390;21391;23205;23206;23207;23208;23209;30064;30065;30066;32031;32032;34742;36704;36705;36706;41560;41561;42124;42125;42126;42127;42128	5454;5455;5456;5457;5458;6314;6315;7034;9954;9955;9956;9957;14825;14826;14827;14828;14829;14830;14831;14832;14833;17200;17201;17202;17203;18993;18994;18995;18996;18997;18998;22208;22209;22210;22211;22212;24138;24139;24140;24141;24142;31253;31254;31255;33309;33310;36130;38154;38155;38156;43215;43216;43808;43809;43810;43811;43812	5455;6315;7034;9954;9957;14829;14833;17202;17203;18994;22208;24141;31255;33310;36130;38154;43215;43810	29;30;31;32;33	17;123;243;294;309
D3ZFJ3	3BP1_RAT	SH3 domain-binding protein 1	Sh3bp1	sp|D3ZFJ3|3BP1_RATSH3domain-bindingprotein1OS=RattusnorvegicusOX=10116GN=Sh3bp1PE=1SV=1	sp|D3ZFJ3|3BP1_RATSH3domain-bindingprotein1OS=RattusnorvegicusOX=10116GN=Sh3bp1PE=1SV=1	1	1	1		1	1	1	1	0	1	0	1	0	1	1.5	1.5	1.5	74.851	689	689	0.0072131	1.6884	0	1.5	8819100	0	8819100	244970	0	244970	1				124	9735	TRUE	9992	19759	20491	20491
A0A0H2UHR7	A0A0H2UHR7_RAT	Filamin-C	Flnc	tr|A0A0H2UHR7|A0A0H2UHR7_RATFilamin-COS=RattusnorvegicusOX=10116GN=FlncPE=1SV=1;sp|D3ZHA0|FLNC_RATFilamin-COS=RattusnorvegicusOX=10116GN=FlncPE=1SV=1	tr|A0A0H2UHR7|A0A0H2UHR7_RATFilamin-COS=RattusnorvegicusOX=10116GN=FlncPE=1SV=1;sp|D3ZHA0|FLNC_RATFilamin-COS=RattusnorvegicusOX=10116GN=FlncPE=1SV=1	21;21	12;12	12;12	;	2	21	12	12	12	16	7	8	7	8	10.5	7.2	7.2	287.3	2693	2693;2726	0	37.035	5.7	7.9	239790000	82411000	157370000	1665200	572300	1092900	17				125	490;1397;2655;5581;5589;6502;7137;8670;10629;10725;10727;11200;12060;12563;13199;16093;16218;16927;18290;18451;20485	True;True;False;False;True;False;True;False;True;False;False;False;True;False;False;True;True;True;True;True;True	499;1442;2729;5730;5738;6671;7321;8905;10914;11011;11013;11499;12378;12896;13631;16606;16736;17464;18863;19027;21120	1024;1025;2841;2842;2843;2844;5352;11111;11133;12989;14341;17500;21517;21737;21738;21741;21742;22674;22675;24330;25354;25355;26709;32470;32717;34117;36901;36902;37207;41321	1067;1068;1069;2945;2946;2947;2948;5528;11533;11555;13459;14858;18156;22340;22576;22577;22581;22582;23558;23559;25310;25311;26365;26366;27775;33760;34023;35476;38362;38363;38678;42967	1069;2946;5528;11533;11555;13459;14858;18156;22340;22576;22582;23558;25311;26366;27775;33760;34023;35476;38362;38678;42967
M9MMM9	M9MMM9_RAT	Microtubule-actin cross-linking factor 1	Macf1	tr|M9MMM9|M9MMM9_RATMicrotubule-actincross-linkingfactor1OS=RattusnorvegicusOX=10116GN=Macf1PE=1SV=2;tr|A0A0G2JU82|A0A0G2JU82_RATMicrotubule-actincross-linkingfactor1OS=RattusnorvegicusOX=10116GN=Macf1PE=1SV=1;sp|D3ZHV2|MACF1_RATMicrotubule-actincross-linkingfactor1OS=RattusnorvegicusOX=10116GN=Macf1PE=1SV=1	tr|M9MMM9|M9MMM9_RATMicrotubule-actincross-linkingfactor1OS=RattusnorvegicusOX=10116GN=Macf1PE=1SV=2;tr|A0A0G2JU82|A0A0G2JU82_RATMicrotubule-actincross-linkingfactor1OS=RattusnorvegicusOX=10116GN=Macf1PE=1SV=1;sp|D3ZHV2|MACF1_RATMicrotubule-actincross-linkingfactor1OS=RattusnorvegicusOX=10116GN=Macf1PE=1SV=1	89;89;89	1;1;1	1;1;1	;;	3	89	1	1	51	73	1	1	1	1	19.8	0.1	0.1	611.47	5358	5358;5358;5430	0.0011107	2.607	11.7	16.7	84870000	43554000	41317000	276450	141870	134580	2				126	526;631;797;798;874;875;1640;1661;2214;2326;2331;2548;2699;2762;2804;2942;2950;3047;3291;3292;3327;4172;4271;4310;4360;4361;4726;4811;4944;5211;6251;6511;7327;7528;7582;7583;8877;9177;9794;9882;10091;10223;10272;11050;11282;11315;11367;11760;11854;11863;11888;11898;12065;12066;12134;12819;12834;12982;13208;13531;13551;14213;14216;14601;15059;15819;16007;16067;16550;16553;16949;17156;17319;17501;1…	False;False;False;False;False;False;False;False;False;False;False;False;False;False;False;False;False;False;False;False;False;False;False;False;False;False;True;False;False;False;False;False;False;False;False;False;False;False;False;False;False;False;False;False;False;False;False;False;False;False;False;False;False;False;False;False;False;False;False;False;False;False;False;False;False;False;Fals…	535;645;818;819;898;899;1690;1711;2279;2395;2400;2622;2774;2837;2879;3023;3031;3131;3378;3379;3414;4278;4378;4419;4470;4471;4848;4936;5071;5349;6411;6680;7516;7722;7777;7778;9117;9422;10053;10144;10362;10495;10546;11342;11582;11615;11667;12067;12168;12177;12204;12214;12383;12384;12454;13174;13175;13195;13378;13640;13971;13993;14676;14679;15077;15544;16326;16518;16580;17073;17076;17486;17698;17864…	1099;1100;1312;1657;1658;1811;1812;3354;3387;4477;4697;4703;5155;5436;5437;5568;5569;5639;5925;5937;6126;6127;6597;6598;6599;6600;6601;6661;8312;8313;8314;8517;8518;8603;8693;8694;9417;9418;9583;9584;9845;9846;10393;12488;13008;14787;14788;14789;14790;15270;15366;15367;15368;15369;17907;17908;18500;19887;20046;20047;20494;20730;20731;20826;20827;20828;22364;22365;22837;22888;22889;22987;22988;237…	1147;1148;1366;1719;1720;1874;1875;3473;3506;4632;4857;4863;5328;5616;5617;5752;5753;5823;6139;6151;6351;6352;6851;6852;6853;6854;6855;6915;8610;8611;8612;8818;8819;8907;9000;9001;9754;9755;9922;9923;10206;10207;10795;12947;13478;15331;15332;15333;15334;15828;15924;15925;15926;15927;18575;18576;19190;20621;20780;20781;21256;21496;21497;21614;21615;21616;23227;23228;23730;23782;23783;23890;23891;2…	1147;1366;1719;1720;1874;1875;3473;3506;4632;4857;4863;5328;5616;5752;5823;6139;6151;6352;6854;6855;6915;8611;8819;8907;9000;9001;9754;9923;10207;10795;12947;13478;15333;15828;15924;15926;18576;19190;20621;20781;21256;21497;21614;23228;23730;23783;23890;24689;24892;24911;24971;24987;25319;25321;25468;26917;26966;27297;27794;28460;28504;29866;29870;30654;31629;33202;33596;33719;34699;34703;35510;3…	34	4321
D3ZQL7	TPPP_RAT	Tubulin polymerization-promoting protein (TPPP) (EC 3.6.5.-) (25 kDa brain-specific protein) (TPPP/p25) (p25-alpha)	Tppp	sp|D3ZQL7|TPPP_RATTubulinpolymerization-promotingproteinOS=RattusnorvegicusOX=10116GN=TpppPE=1SV=1;tr|A0A5H1ZRV3|A0A5H1ZRV3_RATTubulinpolymerization-promotingproteinOS=RattusnorvegicusOX=10116GN=TpppPE=1SV=1	sp|D3ZQL7|TPPP_RATTubulinpolymerization-promotingproteinOS=RattusnorvegicusOX=10116GN=TpppPE=1SV=1;tr|A0A5H1ZRV3|A0A5H1ZRV3_RATTubulinpolymerization-promotingproteinOS=RattusnorvegicusOX=10116GN=TpppPE=1SV=1	1;1	1;1	1;1	;	2	1	1	1	1	1	1	1	1	1	12.4	12.4	12.4	23.546	218	218;235	0	5.1316	12.4	12.4	22616000	10961000	11655000	2056000	996450	1059500	1				127	12096	TRUE	12414	24415;24416	25398;25399	25398
D3ZTE0	FA12_RAT	Coagulation factor XII (EC 3.4.21.38) (Hageman factor) (HAF) [Cleaved into: Coagulation factor XIIa heavy chain; Coagulation factor XIIa light chain]	F12	sp|D3ZTE0|FA12_RATCoagulationfactorXIIOS=RattusnorvegicusOX=10116GN=F12PE=2SV=1;tr|A0A0H2UI19|A0A0H2UI19_RATCoagulationfactorXIIOS=RattusnorvegicusOX=10116GN=F12PE=1SV=1	sp|D3ZTE0|FA12_RATCoagulationfactorXIIOS=RattusnorvegicusOX=10116GN=F12PE=2SV=1;tr|A0A0H2UI19|A0A0H2UI19_RATCoagulationfactorXIIOS=RattusnorvegicusOX=10116GN=F12PE=1SV=1	4;4	4;4	4;4	;	2	4	4	4	1	3	1	3	1	3	8.4	8.4	8.4	65.843	595	595;603	0	10.128	1.7	6.7	93475000	13021000	80454000	3223300	449010	2774300	4				128	2199;4669;11406;13449	True;True;True;True	2263;4789;11706;13885	4456;9300;23049;27185	4611;9633;23953;28271	4611;9633;23953;28271
D3ZTX0	TMED7_RAT	Transmembrane emp24 domain-containing protein 7 (p24 family protein gamma-3) (p24gamma3) (p27)	Tmed7	sp|D3ZTX0|TMED7_RATTransmembraneemp24domain-containingprotein7OS=RattusnorvegicusOX=10116GN=Tmed7PE=1SV=1	sp|D3ZTX0|TMED7_RATTransmembraneemp24domain-containingprotein7OS=RattusnorvegicusOX=10116GN=Tmed7PE=1SV=1	3	3	3		1	3	3	3	3	2	3	2	3	2	15	15	15	25.479	226	226	0	11.033	15	10.2	239550000	57936000	181620000	19963000	4828000	15135000	6				129	4554;14819;16618	True;True;True	4668;15298;17141	9082;9083;29898;33496;33497;33498	9409;9410;31079;34819;34820;34821	9409;31079;34821
D3ZW55	ITPA_RAT	Inosine triphosphate pyrophosphatase (ITPase) (Inosine triphosphatase) (EC 3.6.1.9) (Non-canonical purine NTP pyrophosphatase) (Non-standard purine NTP pyrophosphatase) (Nucleoside-triphosphate diphosphatase) (Nucleoside-triphosphate pyrophosphatase) (NTPase)	Itpa	sp|D3ZW55|ITPA_RATInosinetriphosphatepyrophosphataseOS=RattusnorvegicusOX=10116GN=ItpaPE=3SV=1	sp|D3ZW55|ITPA_RATInosinetriphosphatepyrophosphataseOS=RattusnorvegicusOX=10116GN=ItpaPE=3SV=1	7	7	7		1	7	7	7	4	7	4	7	4	7	54.5	54.5	54.5	21.927	198	198	0	35.723	37.9	54.5	299640000	41856000	257790000	27240000	3805100	23435000	13				130	155;7691;8989;9408;10980;11789;15382	True;True;True;True;True;True;True	157;7888;9230;9660;11272;12099;15875	338;15576;15577;18128;19037;19038;19039;22238;23784;23785;31082;31083;31084	359;16138;16139;18798;19745;19746;19747;23100;24754;24755;32321;32322;32323	359;16138;18798;19747;23100;24755;32322
A2VCX0	A2VCX0_RAT	B30.2/SPRY domain-containing protein (Fragment)		tr|A2VCX0|A2VCX0_RATB30.2/SPRYdomain-containingprotein(Fragment)OS=RattusnorvegicusOX=10116PE=2SV=1;tr|F1LMI7|F1LMI7_RATE3ubiquitin-proteinligaseRNF123OS=RattusnorvegicusOX=10116GN=Rnf123PE=1SV=1;sp|D3ZXK7|RN123_RATE3ubiquitin-proteinligaseRNF123OS=RattusnorvegicusOX=10116GN=Rnf123PE=1SV=1	tr|A2VCX0|A2VCX0_RATB30.2/SPRYdomain-containingprotein(Fragment)OS=RattusnorvegicusOX=10116PE=2SV=1;tr|F1LMI7|F1LMI7_RATE3ubiquitin-proteinligaseRNF123OS=RattusnorvegicusOX=10116GN=Rnf123PE=1SV=1;sp|D3ZXK7|RN123_RATE3ubiquitin-proteinligaseRNF123OS=RattusnorvegicusOX=10116GN=Rnf123PE=1SV=1	1;1;1	1;1;1	1;1;1	;;	3	1	1	1	1	0	1	0	1	0	2.2	2.2	2.2	83.266	736	736;1312;1318	0.0014276	2.2748	2.2	0	9998300	9998300	0	256370	256370	0	0				131	5311	TRUE	5455	10614	11023	11023
D3ZYR1	FCHO2_RAT	F-BAR domain only protein 2	Fcho2	sp|D3ZYR1|FCHO2_RATF-BARdomainonlyprotein2OS=RattusnorvegicusOX=10116GN=Fcho2PE=1SV=1	sp|D3ZYR1|FCHO2_RATF-BARdomainonlyprotein2OS=RattusnorvegicusOX=10116GN=Fcho2PE=1SV=1	2	2	2		1	2	2	2	1	2	1	2	1	2	4.1	4.1	4.1	88.711	809	809	0	5.0238	1.7	4.1	51657000	22628000	29029000	1291400	565700	725730	3				132	15362;18635	True;True	15853;19216	31048;37576;37577	32286;39069;39070	32286;39070
D3ZZX1	I5P1_RAT	Inositol polyphosphate-5-phosphatase A (EC 3.1.3.56) (Type I inositol 1,4,5-trisphosphate 5-phosphatase) (5PTase)	Inpp5a	sp|D3ZZX1|I5P1_RATInositolpolyphosphate-5-phosphataseAOS=RattusnorvegicusOX=10116GN=Inpp5aPE=1SV=1	sp|D3ZZX1|I5P1_RATInositolpolyphosphate-5-phosphataseAOS=RattusnorvegicusOX=10116GN=Inpp5aPE=1SV=1	1	1	1		1	1	1	1	1	1	1	1	1	1	2.7	2.7	2.7	47.622	412	412	0	4.1914	2.7	2.7	21951000	11785000	10166000	878060	471400	406660	2				133	10306	TRUE	10580	20893;20894	21682;21683	21683
D4A1R8	CPNE1_RAT	Copine-1 (Copine I)	Cpne1	sp|D4A1R8|CPNE1_RATCopine-1OS=RattusnorvegicusOX=10116GN=Cpne1PE=1SV=1	sp|D4A1R8|CPNE1_RATCopine-1OS=RattusnorvegicusOX=10116GN=Cpne1PE=1SV=1	4	4	4		1	4	4	4	4	4	4	4	4	4	7.5	7.5	7.5	58.843	536	536	0	20.683	7.5	7.5	281700000	158450000	123250000	12248000	6889200	5358700	7				134	2624;6695;14111;15437	True;True;True;True	2698;6869;14573;15930	5291;5292;13403;13404;28534;28535;31179;31180	5466;5467;13885;13886;29675;29676;32419;32420	5466;13886;29676;32420
B5DEJ1	B5DEJ1_RAT	SLIT-ROBO Rho GTPase-activating protein 2 (Srgap2 protein)	Srgap2	tr|B5DEJ1|B5DEJ1_RATSLIT-ROBORhoGTPase-activatingprotein2OS=RattusnorvegicusOX=10116GN=Srgap2PE=1SV=1;tr|A0A0G2JZ92|A0A0G2JZ92_RATSLIT-ROBORhoGTPase-activatingprotein2OS=RattusnorvegicusOX=10116GN=Srgap2PE=1SV=1;sp|D4A208|SRGP2_RATSLIT-ROBORhoGTPase-activatingprotein2OS=RattusnorvegicusOX=10116GN=Srgap2PE=1SV=1;tr|F1M287|F1M287_RATSLIT-ROBORhoGTPase-activatingprotein1OS=RattusnorvegicusOX=10116GN…	tr|B5DEJ1|B5DEJ1_RATSLIT-ROBORhoGTPase-activatingprotein2OS=RattusnorvegicusOX=10116GN=Srgap2PE=1SV=1;tr|A0A0G2JZ92|A0A0G2JZ92_RATSLIT-ROBORhoGTPase-activatingprotein2OS=RattusnorvegicusOX=10116GN=Srgap2PE=1SV=1;sp|D4A208|SRGP2_RATSLIT-ROBORhoGTPase-activatingprotein2OS=RattusnorvegicusOX=10116GN=Srgap2PE=1SV=1;tr|F1M287|F1M287_RATSLIT-ROBORhoGTPase-activatingprotein1OS=RattusnorvegicusOX=10116GN…	3;3;3;2	3;3;3;2	3;3;3;2	;;;	4	3	3	3	2	2	2	2	2	2	4.7	4.7	4.7	98.367	858	858;973;1071;1085	0	8.7553	3.3	2.8	53126000	30335000	22790000	1398000	798300	599750	4				135	2537;19526;19628	True;True;True	2611;20140;20242	5136;39355;39356;39556	5309;40915;40916;41125	5309;40915;41125
D4A2H2	SPTC1_RAT	Serine palmitoyltransferase 1 (EC 2.3.1.50) (Long chain base biosynthesis protein 1) (LCB 1) (Serine-palmitoyl-CoA transferase 1) (SPT 1) (SPT1)	Sptlc1 Lcb1 rCG_44191	sp|D4A2H2|SPTC1_RATSerinepalmitoyltransferase1OS=RattusnorvegicusOX=10116GN=Sptlc1PE=1SV=1	sp|D4A2H2|SPTC1_RATSerinepalmitoyltransferase1OS=RattusnorvegicusOX=10116GN=Sptlc1PE=1SV=1	2	2	2		1	2	2	2	2	1	2	1	2	1	6.6	6.6	6.6	52.548	473	473	0	13.193	6.6	3.6	37230000	28990000	8239700	1861500	1449500	411980	2				136	7829;19986	True;True	8028;20613	15823;15824;40310	16398;16399;41924	16398;41924
D4A3K5	H11_RAT	Histone H1.1 (Histone H1a)	H1-1 Hist1h1a	sp|D4A3K5|H11_RATHistoneH1.1OS=RattusnorvegicusOX=10116GN=H1-1PE=1SV=1	sp|D4A3K5|H11_RATHistoneH1.1OS=RattusnorvegicusOX=10116GN=H1-1PE=1SV=1	9	5	5		1	9	5	5	9	9	5	5	5	5	32.2	26.6	26.6	22.004	214	214	0	42.716	32.2	32.2	924360000	278800000	645570000	132050000	39828000	92224000	19				137	4151;4152;9377;9518;15545;15546;15710;15711;15896	False;False;True;True;True;True;False;False;True	4257;4258;9627;9772;16044;16045;16214;16215;16404	8275;8276;8277;8278;8279;18955;18956;18957;18958;19296;19297;19298;31412;31413;31414;31415;31416;31417;31418;31707;31708;31709;31710;31711;31712;32079;32080;32081	8573;8574;8575;8576;8577;19659;19660;19661;19662;19663;19664;19665;20008;20009;20010;32659;32660;32661;32662;32663;32664;32665;32963;32964;32965;32966;32967;32968;33357;33358;33359	8573;8577;19665;20010;32661;32665;32963;32967;33359
D4A4T9	CHRD1_RAT	Cysteine and histidine-rich domain-containing protein 1 (CHORD domain-containing protein 1) (CHP-1) (Morgana)	Chordc1	sp|D4A4T9|CHRD1_RATCysteineandhistidine-richdomain-containingprotein1OS=RattusnorvegicusOX=10116GN=Chordc1PE=3SV=1	sp|D4A4T9|CHRD1_RATCysteineandhistidine-richdomain-containingprotein1OS=RattusnorvegicusOX=10116GN=Chordc1PE=3SV=1	1	1	1		1	1	1	1	1	0	1	0	1	0	2.1	2.1	2.1	37.361	331	331	0.0095724	1.5001	2.1	0	14336000	14336000	0	955750	955750	0	1				138	1075	TRUE	1105	2213	2289	2289
D4A702	SYNP2_RAT	Synaptopodin-2 (Myopodin)	Synpo2	sp|D4A702|SYNP2_RATSynaptopodin-2OS=RattusnorvegicusOX=10116GN=Synpo2PE=1SV=2	sp|D4A702|SYNP2_RATSynaptopodin-2OS=RattusnorvegicusOX=10116GN=Synpo2PE=1SV=2	4	4	4		1	4	4	4	4	3	4	3	4	3	5.3	5.3	5.3	136.02	1262	1262	0	12.433	5.3	4.1	96056000	51168000	44889000	1715300	913710	801580	6				139	1410;13357;16233;19655	True;True;True;True	1455;13792;16751;20270	2868;2869;27015;32741;32742;39613;39614	2974;2975;28099;34049;34050;41186;41187	2975;28099;34050;41186
D4A929	WDR81_RAT	WD repeat-containing protein 81	Wdr81	sp|D4A929|WDR81_RATWDrepeat-containingprotein81OS=RattusnorvegicusOX=10116GN=Wdr81PE=3SV=1	sp|D4A929|WDR81_RATWDrepeat-containingprotein81OS=RattusnorvegicusOX=10116GN=Wdr81PE=3SV=1	1	1	1		1	1	1	1	1	0	1	0	1	0	0.5	0.5	0.5	212.26	1933	1933	0.0017649	2.184	0.5	0	4191800	4191800	0	50504	50504	0	1				140	6325	TRUE	6485	12629	13089	13089
D4AAT7	NNRD_RAT	ATP-dependent (S)-NAD(P)H-hydrate dehydratase (EC 4.2.1.93) (ATP-dependent NAD(P)HX dehydratase) (Carbohydrate kinase domain-containing protein) (NAD(P)HX dehydratase)	Naxd Carkd	sp|D4AAT7|NNRD_RATATP-dependent(S)-NAD(P)H-hydratedehydrataseOS=RattusnorvegicusOX=10116GN=NaxdPE=3SV=1;tr|D3ZLK9|D3ZLK9_RATATP-dependent(S)-NAD(P)H-hydratedehydrataseOS=RattusnorvegicusOX=10116GN=NaxdPE=1SV=2	sp|D4AAT7|NNRD_RATATP-dependent(S)-NAD(P)H-hydratedehydrataseOS=RattusnorvegicusOX=10116GN=NaxdPE=3SV=1;tr|D3ZLK9|D3ZLK9_RATATP-dependent(S)-NAD(P)H-hydratedehydrataseOS=RattusnorvegicusOX=10116GN=NaxdPE=1SV=2	4;4	4;4	4;4	;	2	4	4	4	2	4	2	4	2	4	17.5	17.5	17.5	36.518	343	343;365	0	22.467	13.7	17.5	148030000	52727000	95298000	7401300	2636400	4764900	8				141	2591;10672;10673;12131	True;True;True;True	2665;10957;10958;12451	5229;5230;5231;21603;21604;21605;21606;24481	5402;5403;5404;22426;22427;22428;22429;25465	5402;22426;22428;25465
D4AB98	AF1L1_RAT	Actin filament-associated protein 1-like 1 (AFAP1-like protein 1)	Afap1l1	sp|D4AB98|AF1L1_RATActinfilament-associatedprotein1-like1OS=RattusnorvegicusOX=10116GN=Afap1l1PE=1SV=1	sp|D4AB98|AF1L1_RATActinfilament-associatedprotein1-like1OS=RattusnorvegicusOX=10116GN=Afap1l1PE=1SV=1	1	1	1		1	1	1	1	1	0	1	0	1	0	2.1	2.1	2.1	86.874	767	767	0	4.3046	2.1	0	9782900	9782900	0	257440	257440	0	1				142	5319	TRUE	5463	10623	11032	11032
D4ABY2	COPG2_RAT	Coatomer subunit gamma-2 (Gamma-2-coat protein) (Gamma-2-COP)	Copg2	sp|D4ABY2|COPG2_RATCoatomersubunitgamma-2OS=RattusnorvegicusOX=10116GN=Copg2PE=3SV=2;tr|A0A0H2UHV9|A0A0H2UHV9_RATCoatomersubunitgammaOS=RattusnorvegicusOX=10116GN=Copg2PE=1SV=1	sp|D4ABY2|COPG2_RATCoatomersubunitgamma-2OS=RattusnorvegicusOX=10116GN=Copg2PE=3SV=2;tr|A0A0H2UHV9|A0A0H2UHV9_RATCoatomersubunitgammaOS=RattusnorvegicusOX=10116GN=Copg2PE=1SV=1	4;4	2;2	2;2	;	2	4	2	2	4	4	2	2	2	2	8.4	4.3	4.3	80.488	715	715;870	0.00039063	3.0702	8.4	8.4	92066000	40430000	51636000	2360700	1036700	1324000	4				143	3786;7310;10393;15757	False;True;True;False	3884;7499;10671;16262	7562;7563;7564;7565;14742;14743;21068;21069;31806;31807;31808	7846;7847;7848;7849;15279;15280;21867;21868;33070;33071;33072	7849;15280;21868;33072
Q6P9U9	Q6P9U9_RAT	Inosine-5'-monophosphate dehydrogenase (IMP dehydrogenase) (IMPD) (IMPDH) (EC 1.1.1.205)	Impdh2 IMPDH	tr|Q6P9U9|Q6P9U9_RATInosine-5'-monophosphatedehydrogenaseOS=RattusnorvegicusOX=10116GN=Impdh2PE=2SV=1;sp|E9PU28|IMDH2_RATInosine-5'-monophosphatedehydrogenase2OS=RattusnorvegicusOX=10116GN=Impdh2PE=1SV=1;sp|D3ZLZ7|IMDH1_RATInosine-5'-monophosphatedehydrogenase1OS=RattusnorvegicusOX=10116GN=Impdh1PE=3SV=1;tr|A0A0A0MXZ8|A0A0A0MXZ8_RATInosine-5'-monophosphatedehydrogenaseOS=RattusnorvegicusOX=10116G…	tr|Q6P9U9|Q6P9U9_RATInosine-5'-monophosphatedehydrogenaseOS=RattusnorvegicusOX=10116GN=Impdh2PE=2SV=1;sp|E9PU28|IMDH2_RATInosine-5'-monophosphatedehydrogenase2OS=RattusnorvegicusOX=10116GN=Impdh2PE=1SV=1	11;11;1;1	11;11;1;1	11;11;1;1	;	4	11	11	11	4	10	4	10	4	10	26.1	26.1	26.1	55.798	514	514;514;514;548	0	54.91	7.6	26.1	496540000	159110000	337430000	22570000	7232300	15338000	13				144	3315;3774;4788;5461;6137;11676;12446;13505;14938;17855;18254	True;True;True;True;True;True;True;True;True;True;True	3402;3872;4911;5608;6297;11980;12776;13944;15420;18411;18827	6637;7536;9528;10894;12265;23547;25103;25104;27320;27321;30130;30131;35952;36822	6891;7820;9866;11309;12715;24507;26106;26107;28410;28411;31319;31320;37366;38280	6891;7820;9866;11309;12715;24507;26107;28410;31320;37366;38280
F1LMZ8	PSD11_RAT	26S proteasome non-ATPase regulatory subunit 11 (26S proteasome regulatory subunit RPN6)	Psmd11	sp|F1LMZ8|PSD11_RAT26Sproteasomenon-ATPaseregulatorysubunit11OS=RattusnorvegicusOX=10116GN=Psmd11PE=1SV=2;tr|B5DEP6|B5DEP6_RATPCIdomain-containingprotein(Fragment)OS=RattusnorvegicusOX=10116PE=2SV=1;tr|A0A0G2JWX1|A0A0G2JWX1_RAT26Sproteasomenon-ATPaseregulatorysubunit11OS=RattusnorvegicusOX=10116GN=Psmd11PE=1SV=1;tr|D3Z950|D3Z950_RAT26Sproteasomenon-ATPaseregulatorysubunit11OS=RattusnorvegicusOX=1…	sp|F1LMZ8|PSD11_RAT26Sproteasomenon-ATPaseregulatorysubunit11OS=RattusnorvegicusOX=10116GN=Psmd11PE=1SV=2;tr|B5DEP6|B5DEP6_RATPCIdomain-containingprotein(Fragment)OS=RattusnorvegicusOX=10116PE=2SV=1;tr|A0A0G2JWX1|A0A0G2JWX1_RAT26Sproteasomenon-ATPaseregulatorysubunit11OS=RattusnorvegicusOX=10116GN=Psmd11PE=1SV=1;tr|D3Z950|D3Z950_RAT26Sproteasomenon-ATPaseregulatorysubunit11OS=RattusnorvegicusOX=1…	9;8;8;7	9;8;8;7	9;8;8;7	;;;	4	9	9	9	4	9	4	9	4	9	24.2	24.2	24.2	47.463	422	422;427;500;445	0	32.088	12.3	24.2	582660000	128750000	453910000	21580000	4768600	16811000	15				145	8;1517;1518;4118;12664;18095;19519;20814;20984	True;True;True;True;True;True;True;True;True	8;1567;1568;4223;12999;18662;20133;21463;21636	9;10;3085;3086;3087;8201;25556;36500;36501;36502;39344;41964;41965;42295;42296	9;10;3202;3203;3204;8498;26571;37946;37947;37948;40904;43645;43646;43980;43981	10;3203;3204;8498;26571;37947;40904;43645;43980
M3ZCQ2	M3ZCQ2_RAT	U5 small nuclear ribonucleoprotein 200 kDa helicase	Snrnp200	tr|M3ZCQ2|M3ZCQ2_RATU5smallnuclearribonucleoprotein200kDahelicaseOS=RattusnorvegicusOX=10116GN=Snrnp200PE=1SV=1;sp|F1LNJ2|U520_RATU5smallnuclearribonucleoprotein200kDahelicaseOS=RattusnorvegicusOX=10116GN=Snrnp200PE=1SV=1;tr|Q4KLH1|Q4KLH1_RATAscc3l1proteinOS=RattusnorvegicusOX=10116GN=Ascc3l1PE=2SV=1	tr|M3ZCQ2|M3ZCQ2_RATU5smallnuclearribonucleoprotein200kDahelicaseOS=RattusnorvegicusOX=10116GN=Snrnp200PE=1SV=1;sp|F1LNJ2|U520_RATU5smallnuclearribonucleoprotein200kDahelicaseOS=RattusnorvegicusOX=10116GN=Snrnp200PE=1SV=1	26;26;1	26;26;1	26;26;1	;	3	26	26	26	16	23	16	23	16	23	16.8	16.8	16.8	244.53	2136	2136;2139;151	0	104.94	10.1	15.4	840490000	388820000	451670000	7122800	3295100	3827700	43				146	1330;3061;5504;6214;6241;6376;7237;7603;8957;9558;10228;10794;10907;12663;12929;13143;13736;16113;17224;17601;18116;18623;20548;20592;20805;20965	True;True;True;True;True;True;True;True;True;True;True;True;True;True;True;True;True;True;True;True;True;True;True;True;True;True	1372;3145;5652;6374;6401;6542;7423;7798;9197;9812;10500;11080;11198;12998;13312;13574;14183;16626;17769;18154;18683;19204;21185;21229;21454;21617	2723;2724;6154;6155;10971;12423;12473;12741;12742;14574;15409;15410;15411;18068;18069;19372;19373;20738;20739;21874;21875;22093;22094;22095;25554;25555;26140;26606;27792;27793;27794;32510;34714;35465;36540;37552;37553;41445;41521;41522;41523;41524;41951;42258	2819;2820;6379;6380;11389;12877;12930;13209;13210;15098;15969;15970;15971;18738;18739;20095;20096;21504;21505;22718;22719;22951;22952;22953;26569;26570;27179;27669;28898;28899;28900;33800;36102;36872;37987;39043;39044;43098;43174;43175;43176;43177;43632;43943	2819;6379;11389;12877;12930;13209;15098;15969;18739;20095;21504;22718;22951;26570;27179;27669;28899;33800;36102;36872;37987;39044;43098;43174;43632;43943
A0A0A0MXY4	A0A0A0MXY4_RAT	E3 ubiquitin-protein ligase TRIP12 (EC 2.3.2.26) (HECT-type E3 ubiquitin transferase TRIP12) (Thyroid receptor-interacting protein 12)	Trip12	tr|A0A0A0MXY4|A0A0A0MXY4_RATE3ubiquitin-proteinligaseTRIP12OS=RattusnorvegicusOX=10116GN=Trip12PE=1SV=2;tr|A0A1W2Q676|A0A1W2Q676_RATE3ubiquitin-proteinligaseTRIP12OS=RattusnorvegicusOX=10116GN=Trip12PE=1SV=1;sp|F1LP64|TRIPC_RATE3ubiquitin-proteinligaseTRIP12OS=RattusnorvegicusOX=10116GN=Trip12PE=1SV=1;tr|A0A0G2JU73|A0A0G2JU73_RATE3ubiquitin-proteinligaseTRIP12OS=RattusnorvegicusOX=10116GN=Trip12P…	tr|A0A0A0MXY4|A0A0A0MXY4_RATE3ubiquitin-proteinligaseTRIP12OS=RattusnorvegicusOX=10116GN=Trip12PE=1SV=2;tr|A0A1W2Q676|A0A1W2Q676_RATE3ubiquitin-proteinligaseTRIP12OS=RattusnorvegicusOX=10116GN=Trip12PE=1SV=1;sp|F1LP64|TRIPC_RATE3ubiquitin-proteinligaseTRIP12OS=RattusnorvegicusOX=10116GN=Trip12PE=1SV=1;tr|A0A0G2JU73|A0A0G2JU73_RATE3ubiquitin-proteinligaseTRIP12OS=RattusnorvegicusOX=10116GN=Trip12P…	3;3;3;3	3;3;3;3	3;3;3;3	;;;	4	3	3	3	1	2	1	2	1	2	2.1	2.1	2.1	218.1	1975	1975;1976;2025;2038	0	7.5809	0.7	1.4	30542000	14454000	16088000	324910	153760	171150	2				147	7697;11999;18486	True;True;True	7895;12316;19062	15590;24211;37269	16159;25189;38740	16159;25189;38740
F1M754	F1M754_RAT	Mitogen-activated protein kinase kinase kinase kinase 4 (Mitogen-activated protein kinase kinase kinase kinase 4 (Predicted))	Map4k4 Map4k4_predicted rCG_22368	tr|F1M754|F1M754_RATMitogen-activatedproteinkinasekinasekinasekinase4OS=RattusnorvegicusOX=10116GN=Map4k4PE=1SV=2;tr|A0A0G2K382|A0A0G2K382_RATMisshapen-likekinase1OS=RattusnorvegicusOX=10116GN=Mink1PE=1SV=1;sp|F1LP90|MINK1_RATMisshapen-likekinase1OS=RattusnorvegicusOX=10116GN=Mink1PE=1SV=2;tr|A0A0G2JV77|A0A0G2JV77_RATMisshapen-likekinase1OS=RattusnorvegicusOX=10116GN=Mink1PE=1SV=1;tr|A0A0G2K7W4|A…	tr|F1M754|F1M754_RATMitogen-activatedproteinkinasekinasekinasekinase4OS=RattusnorvegicusOX=10116GN=Map4k4PE=1SV=2;tr|A0A0G2K382|A0A0G2K382_RATMisshapen-likekinase1OS=RattusnorvegicusOX=10116GN=Mink1PE=1SV=1;sp|F1LP90|MINK1_RATMisshapen-likekinase1OS=RattusnorvegicusOX=10116GN=Mink1PE=1SV=2;tr|A0A0G2JV77|A0A0G2JV77_RATMisshapen-likekinase1OS=RattusnorvegicusOX=10116GN=Mink1PE=1SV=1;tr|A0A0G2K7W4|A…	2;2;2;2;2;2;2;2;1;1;1	2;2;2;2;2;2;2;2;1;1;1	2;2;2;2;2;2;2;2;1;1;1	;;;;;;;;;;	11	2	2	2	2	2	2	2	2	2	1.3	1.3	1.3	135.05	1178	1178;1331;1336;1347;1348;1354;1354;1360;254;355;694	0.00039216	3.097	1.3	1.3	124810000	68667000	56143000	2269300	1248500	1020800	4				148	1014;20094	True;True	1043;20721	2100;2101;40538;40539	2170;2171;42159;42160	2171;42159
F1LQ48	HNRPL_RAT	Heterogeneous nuclear ribonucleoprotein L (hnRNP L)	Hnrnpl Fblim1	sp|F1LQ48|HNRPL_RATHeterogeneousnuclearribonucleoproteinLOS=RattusnorvegicusOX=10116GN=HnrnplPE=1SV=2;tr|B5DFG2|B5DFG2_RATHnrnplprotein(Fragment)OS=RattusnorvegicusOX=10116GN=HnrnplPE=2SV=1;tr|F2Z3R2|F2Z3R2_RATHeterogeneousnuclearribonucleoproteinLOS=RattusnorvegicusOX=10116GN=HnrnplPE=1SV=1;tr|Q9ET33|Q9ET33_RATHeterogeneousnuclearribonucleoproteinhnRNP-L(Fragment)OS=RattusnorvegicusOX=10116PE=2S…	sp|F1LQ48|HNRPL_RATHeterogeneousnuclearribonucleoproteinLOS=RattusnorvegicusOX=10116GN=HnrnplPE=1SV=2;tr|B5DFG2|B5DFG2_RATHnrnplprotein(Fragment)OS=RattusnorvegicusOX=10116GN=HnrnplPE=2SV=1;tr|F2Z3R2|F2Z3R2_RATHeterogeneousnuclearribonucleoproteinLOS=RattusnorvegicusOX=10116GN=HnrnplPE=1SV=1	17;16;16;5;3	17;16;16;5;3	17;16;16;5;3	;;	5	17	17	17	13	17	13	17	13	17	49.1	49.1	49.1	67.902	623	623;571;586;140;446	0	176.82	40.1	49.1	2396800000	855540000	1541300000	104210000	37197000	67014000	42				149	848;1642;5329;8646;9993;10997;11594;13201;13326;14115;14657;16454;16455;16968;17643;18606;20511	True;True;True;True;True;True;True;True;True;True;True;True;True;True;True;True;True	871;872;1692;5473;8881;10259;11289;11897;13633;13760;14577;15133;16973;16974;16975;17506;18196;19187;21146	1755;1756;1757;1758;3357;10640;10641;17447;17448;17449;17450;20304;20305;22273;22274;22275;23390;23391;23392;26712;26951;26952;28540;29595;29596;29597;33191;33192;33193;33194;34184;34185;34186;34187;35551;35552;35553;37518;37519;37520;41367;41368	1818;1819;1820;1821;3476;11049;11050;18103;18104;18105;18106;21048;21049;23135;23136;23137;24328;24329;24330;27778;28027;28028;29681;30759;30760;30761;34508;34509;34510;34511;35543;35544;35545;35546;36960;36961;36962;39008;39009;39010;43013;43014;43015;43016;43017	1819;3476;11049;18105;21048;23137;24328;27778;28028;29681;30759;34508;34510;35543;36962;39010;43015	35;36	478;601
F1LR10	LIMA1_RAT	LIM domain and actin-binding protein 1 (Epithelial protein lost in neoplasm)	Lima1 eplin	sp|F1LR10|LIMA1_RATLIMdomainandactin-bindingprotein1OS=RattusnorvegicusOX=10116GN=Lima1PE=1SV=2	sp|F1LR10|LIMA1_RATLIMdomainandactin-bindingprotein1OS=RattusnorvegicusOX=10116GN=Lima1PE=1SV=2	4	4	4		1	4	4	4	2	4	2	4	2	4	7.2	7.2	7.2	83.796	755	755	0	12.47	4.1	7.2	198150000	72299000	125850000	4307600	1571700	2735900	7				150	11035;12098;15465;16367	True;True;True;True	11327;12416;15958;16885	22336;22337;22338;24419;31228;31229;33016	23199;23200;23201;25402;32470;32471;34330	23200;25402;32471;34330
F1LTR1	WDR26_RAT	WD repeat-containing protein 26	Wdr26	sp|F1LTR1|WDR26_RATWDrepeat-containingprotein26OS=RattusnorvegicusOX=10116GN=Wdr26PE=3SV=2	sp|F1LTR1|WDR26_RATWDrepeat-containingprotein26OS=RattusnorvegicusOX=10116GN=Wdr26PE=3SV=2	2	2	2		1	2	2	2	0	2	0	2	0	2	6.2	6.2	6.2	58.49	514	514	0	9.2114	0	6.2	18008000	0	18008000	643130	0	643130	2				151	9863;15516	True;True	10122;16012	20004;31347	20738;32593	20738;32593
F1LYQ8	FARP1_RAT	FERM, ARHGEF and pleckstrin domain-containing protein 1 (FERM, RhoGEF and pleckstrin domain-containing protein 1)	Farp1	sp|F1LYQ8|FARP1_RATFERM,ARHGEFandpleckstrindomain-containingprotein1OS=RattusnorvegicusOX=10116GN=Farp1PE=1SV=2	sp|F1LYQ8|FARP1_RATFERM,ARHGEFandpleckstrindomain-containingprotein1OS=RattusnorvegicusOX=10116GN=Farp1PE=1SV=2	9	9	9		1	9	9	9	6	7	6	7	6	7	10	10	10	118.84	1049	1049	0	17.591	6.9	7.7	229200000	78152000	151050000	4244400	1447300	2797100	12				152	3655;4813;9067;10452;14025;16003;16118;18344;20656	True;True;True;True;True;True;True;True;True	3750;4938;9311;10730;14482;16514;16631;18918;21294	7299;9589;9590;18269;21182;21183;28378;32299;32300;32518;32519;37015;41645	7580;9928;9929;18943;21986;21987;29518;33588;33589;33808;33809;38479;43302	7580;9929;18943;21986;29518;33589;33809;38479;43302
A0A1P0PBZ6	A0A1P0PBZ6_RAT	Non-specific serine/threonine protein kinase (EC 2.7.11.1)	Trio	tr|A0A1P0PBZ6|A0A1P0PBZ6_RATNon-specificserine/threonineproteinkinaseOS=RattusnorvegicusOX=10116GN=TrioPE=1SV=1;sp|F1M0Z1|TRIO_RATTriplefunctionaldomainproteinOS=RattusnorvegicusOX=10116GN=TrioPE=1SV=4	tr|A0A1P0PBZ6|A0A1P0PBZ6_RATNon-specificserine/threonineproteinkinaseOS=RattusnorvegicusOX=10116GN=TrioPE=1SV=1;sp|F1M0Z1|TRIO_RATTriplefunctionaldomainproteinOS=RattusnorvegicusOX=10116GN=TrioPE=1SV=4	1;1	1;1	1;1	;	2	1	1	1	1	0	1	0	1	0	0.4	0.4	0.4	343.87	3053	3053;3100	0.00074571	2.6793	0.4	0	7385100	7385100	0	51285	51285	0	1				153	11836	TRUE	12148	23889	24859	24859
F1M3G7	AKP13_RAT	A-kinase anchor protein 13 (AKAP-13) (AKAP-Lbc)	Akap13 Rt13	sp|F1M3G7|AKP13_RATA-kinaseanchorprotein13OS=RattusnorvegicusOX=10116GN=Akap13PE=1SV=2	sp|F1M3G7|AKP13_RATA-kinaseanchorprotein13OS=RattusnorvegicusOX=10116GN=Akap13PE=1SV=2	4	4	4		1	4	4	4	3	1	3	1	3	1	1.9	1.9	1.9	301.4	2760	2760	0	5.3416	1.3	0.7	56900000	43189000	13711000	441080	334800	106290	3				154	7897;8970;10374;12371	True;True;True;True	8100;9211;10651;12698	15969;18093;21032;24960	16547;18763;21829;25959	16547;18763;21829;25959
A0A0G2QC35	A0A0G2QC35_RAT	Ubiquitin-specific peptidase 12	Usp12	tr|A0A0G2QC35|A0A0G2QC35_RATUbiquitin-specificpeptidase12OS=RattusnorvegicusOX=10116GN=Usp12PE=4SV=1;tr|A0A0G2K2V1|A0A0G2K2V1_RATUbiquitincarboxyl-terminalhydrolase46OS=RattusnorvegicusOX=10116GN=Usp46PE=1SV=1;tr|F1LSW9|F1LSW9_RATUSPdomain-containingproteinOS=RattusnorvegicusOX=10116GN=RGD1561481PE=4SV=3;sp|F1M625|UBP46_RATUbiquitincarboxyl-terminalhydrolase46OS=RattusnorvegicusOX=10116GN=Usp46PE…	tr|A0A0G2QC35|A0A0G2QC35_RATUbiquitin-specificpeptidase12OS=RattusnorvegicusOX=10116GN=Usp12PE=4SV=1;tr|A0A0G2K2V1|A0A0G2K2V1_RATUbiquitincarboxyl-terminalhydrolase46OS=RattusnorvegicusOX=10116GN=Usp46PE=1SV=1;tr|F1LSW9|F1LSW9_RATUSPdomain-containingproteinOS=RattusnorvegicusOX=10116GN=RGD1561481PE=4SV=3;sp|F1M625|UBP46_RATUbiquitincarboxyl-terminalhydrolase46OS=RattusnorvegicusOX=10116GN=Usp46PE…	1;1;1;1;1	1;1;1;1;1	1;1;1;1;1	;;;;	5	1	1	1	1	1	1	1	1	1	2.3	2.3	2.3	41.076	354	354;359;366;366;370	0.0078406	1.6656	2.3	2.3	24245000	13567000	10678000	1515300	847940	667380	2				155	19871	TRUE	20491	40062;40063	41671;41672	41671
A0A096MJP6	A0A096MJP6_RAT	Neutrophil cytosolic factor 1 (Fragment)	Ncf1	tr|A0A096MJP6|A0A096MJP6_RATNeutrophilcytosolicfactor1(Fragment)OS=RattusnorvegicusOX=10116GN=Ncf1PE=1SV=1;tr|Q9JK56|Q9JK56_RATp47phox(Fragment)OS=RattusnorvegicusOX=10116PE=2SV=1;tr|Q99M65|Q99M65_RATNeutrophilcytosolicfactor1OS=RattusnorvegicusOX=10116GN=Ncf1PE=2SV=1;tr|Q811Y3|Q811Y3_RATNeutrophilcytosolicfactor1OS=RattusnorvegicusOX=10116GN=Ncf1PE=2SV=1;sp|F1M707|NCF1_RATNeutrophilcytosolicfact…	tr|A0A096MJP6|A0A096MJP6_RATNeutrophilcytosolicfactor1(Fragment)OS=RattusnorvegicusOX=10116GN=Ncf1PE=1SV=1;tr|Q9JK56|Q9JK56_RATp47phox(Fragment)OS=RattusnorvegicusOX=10116PE=2SV=1;tr|Q99M65|Q99M65_RATNeutrophilcytosolicfactor1OS=RattusnorvegicusOX=10116GN=Ncf1PE=2SV=1;tr|Q811Y3|Q811Y3_RATNeutrophilcytosolicfactor1OS=RattusnorvegicusOX=10116GN=Ncf1PE=2SV=1;sp|F1M707|NCF1_RATNeutrophilcytosolicfact…	2;2;2;2;2;1;1	2;2;2;2;2;1;1	2;2;2;2;2;1;1	;;;;;;	7	2	2	2	2	1	2	1	2	1	6.7	6.7	6.7	30.735	268	268;310;389;389;389;54;54	0	3.4754	6.7	3.4	27769000	18125000	9644000	1735500	1132800	602750	3				156	2184;18912	True;True	2248;19502	4428;38167;38168	4582;39689;39690	4582;39689
F1M775	DIAP1_RAT	Protein diaphanous homolog 1 (Diaphanous-related formin-1) (DRF1) (mDIA1)	Diaph1 Diap1	sp|F1M775|DIAP1_RATProteindiaphanoushomolog1OS=RattusnorvegicusOX=10116GN=Diaph1PE=1SV=3	sp|F1M775|DIAP1_RATProteindiaphanoushomolog1OS=RattusnorvegicusOX=10116GN=Diaph1PE=1SV=3	6	6	6		1	6	6	6	6	5	6	5	6	5	6.4	6.4	6.4	140.3	1265	1265	0	26.75	6.4	5.7	226790000	102140000	124650000	3717900	1674400	2043500	12				157	428;2857;5196;10569;16823;19527	True;True;True;True;True;True	436;2937;5334;10852;17357;20141	898;899;5752;5753;10362;21403;21404;21405;33914;33915;39357;39358	938;939;5948;5949;10764;22224;22225;22226;35255;35256;40917;40918	938;5948;10764;22224;35256;40918
Q9R1X8	Q9R1X8_RAT	PKC lambda protein (Fragment)	PKC lambda	tr|Q9R1X8|Q9R1X8_RATPKClambdaprotein(Fragment)OS=RattusnorvegicusOX=10116GN=PKClambdaPE=2SV=1;sp|F1M7Y5|KPCI_RATProteinkinaseCiotatypeOS=RattusnorvegicusOX=10116GN=PrkciPE=1SV=1	tr|Q9R1X8|Q9R1X8_RATPKClambdaprotein(Fragment)OS=RattusnorvegicusOX=10116GN=PKClambdaPE=2SV=1;sp|F1M7Y5|KPCI_RATProteinkinaseCiotatypeOS=RattusnorvegicusOX=10116GN=PrkciPE=1SV=1	3;3	3;3	3;3	;	2	3	3	3	3	3	3	3	3	3	13.9	13.9	13.9	40.372	352	352;596	0	12.38	13.9	13.9	122230000	60491000	61740000	8148700	4032700	4116000	6				158	1674;5537;10461	True;True;True	1724;5685;10739	3416;3417;11028;11029;21198;21199	3535;3536;11448;11449;22004;22005	3535;11448;22004
F1MA98	TPR_RAT	Nucleoprotein TPR (Megator) (NPC-associated intranuclear protein) (Translocated promoter region protein)	Tpr	sp|F1MA98|TPR_RATNucleoproteinTPROS=RattusnorvegicusOX=10116GN=TprPE=1SV=1	sp|F1MA98|TPR_RATNucleoproteinTPROS=RattusnorvegicusOX=10116GN=TprPE=1SV=1	5	5	5		1	5	5	5	3	5	3	5	3	5	2.5	2.5	2.5	267.3	2360	2360	0	27.909	1.1	2.5	141650000	55875000	85773000	1299500	512610	786900	9				159	195;8046;11787;13356;16069	True;True;True;True;True	198;8257;12097;13791;16582	426;16287;16288;23781;23782;27013;27014;32433	452;16894;16895;24751;24752;28096;28097;28098;33723	452;16894;24751;28096;33723
F1MAD2	INADL_RAT	InaD-like protein (Inadl protein) (Channel-interacting PDZ domain-containing protein) (Pals1-associated tight junction protein) (Protein associated to tight junctions)	Patj Cipp Inadl	sp|F1MAD2|INADL_RATInaD-likeproteinOS=RattusnorvegicusOX=10116GN=PatjPE=1SV=2	sp|F1MAD2|INADL_RATInaD-likeproteinOS=RattusnorvegicusOX=10116GN=PatjPE=1SV=2	6	6	6		1	6	6	6	5	5	5	5	5	5	5.8	5.8	5.8	199.47	1836	1836	0	15.558	4.6	5.1	122700000	73598000	49101000	1319300	791380	527970	10				160	2930;7134;11309;12577;13127;17864	True;True;True;True;True;True	3011;7318;11609;12910;13558;18421	5901;5902;14335;14336;22876;22877;25386;26579;35969;35970	6115;6116;14852;14853;23770;23771;26398;27642;37383;37384	6115;14852;23771;26398;27642;37383
G3V645	OASL1_RAT	2'-5'-oligoadenylate synthase-like protein 1	Oasl	sp|G3V645|OASL1_RAT2'-5'-oligoadenylatesynthase-likeprotein1OS=RattusnorvegicusOX=10116GN=OaslPE=2SV=1	sp|G3V645|OASL1_RAT2'-5'-oligoadenylatesynthase-likeprotein1OS=RattusnorvegicusOX=10116GN=OaslPE=2SV=1	2	2	2		1	2	2	2	1	2	1	2	1	2	4.3	4.3	4.3	58.968	512	512	0	4.2176	2.5	4.3	16348000	8276400	8071500	628760	318320	310440	2				161	1840;19057	True;True	1895;19651	3734;3735;38448	3855;3856;39976	3856;39976
G3V6S8	SRSF6_RAT	Serine/arginine-rich splicing factor 6 (Pre-mRNA-splicing factor SRP55) (Splicing factor, arginine/serine-rich 6)	Srsf6 Sfrs6 Srp55	sp|G3V6S8|SRSF6_RATSerine/arginine-richsplicingfactor6OS=RattusnorvegicusOX=10116GN=Srsf6PE=1SV=1	sp|G3V6S8|SRSF6_RATSerine/arginine-richsplicingfactor6OS=RattusnorvegicusOX=10116GN=Srsf6PE=1SV=1	4	4	3		1	4	4	3	2	3	2	3	1	2	9.7	9.7	7.1	39.025	339	339	0	7.0968	5.3	7.1	866210000	403230000	462980000	57747000	26882000	30865000	5				162	2649;10903;11120;17583	True;True;True;True	2723;11194;11414;18135	5339;22087;22088;22499;35431	5515;22944;22945;23363;36837	5515;22944;23363;36837
A0A0G2K4U8	A0A0G2K4U8_RAT	Syntaxin-12	Stx12	tr|A0A0G2K4U8|A0A0G2K4U8_RATSyntaxin-12OS=RattusnorvegicusOX=10116GN=Stx12PE=1SV=1;sp|G3V7P1|STX12_RATSyntaxin-12OS=RattusnorvegicusOX=10116GN=Stx12PE=1SV=1;tr|A0A0G2JVB6|A0A0G2JVB6_RATSyntaxin-12OS=RattusnorvegicusOX=10116GN=Stx12PE=1SV=1	tr|A0A0G2K4U8|A0A0G2K4U8_RATSyntaxin-12OS=RattusnorvegicusOX=10116GN=Stx12PE=1SV=1;sp|G3V7P1|STX12_RATSyntaxin-12OS=RattusnorvegicusOX=10116GN=Stx12PE=1SV=1;tr|A0A0G2JVB6|A0A0G2JVB6_RATSyntaxin-12OS=RattusnorvegicusOX=10116GN=Stx12PE=1SV=1	3;3;3	3;3;3	3;3;3	;;	3	3	3	3	2	3	2	3	2	3	15.8	15.8	15.8	31.106	272	272;274;285	0	10.516	9.6	15.8	328870000	150310000	178560000	27406000	12526000	14880000	5				163	8811;11479;11784	True;True;True	9049;11781;12094	17781;17782;23179;23180;23775	18445;18446;24112;24113;24745	18446;24113;24745
G3V7W1	PDCD6_RAT	Programmed cell death protein 6 (Apoptosis-linked gene 2 protein homolog) (ALG-2)	Pdcd6 Alg2	sp|G3V7W1|PDCD6_RATProgrammedcelldeathprotein6OS=RattusnorvegicusOX=10116GN=Pdcd6PE=2SV=1	sp|G3V7W1|PDCD6_RATProgrammedcelldeathprotein6OS=RattusnorvegicusOX=10116GN=Pdcd6PE=2SV=1	9	9	9		1	9	9	9	5	7	5	7	5	7	63.9	63.9	63.9	21.904	191	191	0	29.147	46.6	44	603790000	237980000	365810000	54890000	21634000	33256000	15				164	221;686;12018;12019;12215;14113;15707;15783;20594	True;True;True;True;True;True;True;True;True	224;701;12335;12336;12539;14575;16211;16288;21231	484;485;1421;24249;24250;24251;24252;24253;24254;24255;24640;24641;28537;31704;31855;41527	512;513;1478;25227;25228;25229;25230;25231;25232;25233;25234;25628;25629;29678;32960;33124;43180	512;1478;25227;25234;25629;29678;32960;33124;43180
G3V928	LRP1_RAT	Prolow-density lipoprotein receptor-related protein 1 (LRP-1) [Cleaved into: Low-density lipoprotein receptor-related protein 1 85 kDa subunit (LRP-85); Low-density lipoprotein receptor-related protein 1 515 kDa subunit (LRP-515); Low-density lipoprotein receptor-related protein 1 intracellular domain (LRPICD)]	Lrp1	sp|G3V928|LRP1_RATProlow-densitylipoproteinreceptor-relatedprotein1OS=RattusnorvegicusOX=10116GN=Lrp1PE=1SV=1;tr|F1M443|F1M443_RATUncharacterizedproteinOS=RattusnorvegicusOX=10116PE=4SV=3	sp|G3V928|LRP1_RATProlow-densitylipoproteinreceptor-relatedprotein1OS=RattusnorvegicusOX=10116GN=Lrp1PE=1SV=1	30;1	30;1	30;1		2	30	30	30	17	29	17	29	17	29	9.8	9.8	9.8	504.88	4545	4545;752	0	122.72	5.4	9.4	1636600000	494580000	1142000000	7178200	2169200	5009000	46				165	107;108;405;749;1978;4243;4256;5981;6303;6471;6744;7417;7804;8437;8935;8986;9146;12674;13162;15529;15532;15786;15935;17619;17902;17903;18016;18558;20093;20994	True;True;True;True;True;True;True;True;True;True;True;True;True;True;True;True;True;True;True;True;True;True;True;True;True;True;True;True;True;True	108;109;412;768;2037;4350;4363;6138;6463;6639;6919;7609;8003;8658;9175;9227;9391;13009;13593;16025;16028;16291;16445;18172;18461;18462;18578;19139;20720;21646	244;245;246;247;853;1567;1568;4041;8462;8478;8479;11921;11922;12587;12924;12925;13502;13503;15019;15020;15775;15776;17051;17052;18024;18121;18122;18432;18433;25571;26639;31375;31380;31381;31862;32156;32157;35495;35496;36083;36084;36085;36086;36307;37415;40537;42313;42314	265;266;267;268;893;1628;1629;4187;8762;8779;8780;12357;12358;13047;13393;13394;13987;13988;15574;15575;16349;16350;17697;17698;18694;18791;18792;19118;19119;26586;27703;32622;32627;32628;33131;33439;33440;36902;36903;37510;37511;37512;37513;37737;38887;42158;43998;43999	266;267;893;1628;4187;8762;8780;12357;13047;13394;13988;15574;16350;17697;18694;18792;19119;26586;27703;32622;32627;33131;33439;36902;37510;37513;37737;38887;42158;43998
Q5BJN4	Q5BJN4_RAT	Ktelc1 protein (Fragment)	Poglut1 Ktelc1	tr|Q5BJN4|Q5BJN4_RATKtelc1protein(Fragment)OS=RattusnorvegicusOX=10116GN=Poglut1PE=2SV=1;sp|G3V9D0|PGLT1_RATProteinO-glucosyltransferase1OS=RattusnorvegicusOX=10116GN=Poglut1PE=3SV=1;tr|A0A140TAF7|A0A140TAF7_RATProteinO-glucosyltransferase1OS=RattusnorvegicusOX=10116GN=Poglut1PE=1SV=1	tr|Q5BJN4|Q5BJN4_RATKtelc1protein(Fragment)OS=RattusnorvegicusOX=10116GN=Poglut1PE=2SV=1;sp|G3V9D0|PGLT1_RATProteinO-glucosyltransferase1OS=RattusnorvegicusOX=10116GN=Poglut1PE=3SV=1;tr|A0A140TAF7|A0A140TAF7_RATProteinO-glucosyltransferase1OS=RattusnorvegicusOX=10116GN=Poglut1PE=1SV=1	2;2;2	2;2;2	2;2;2	;;	3	2	2	2	1	2	1	2	1	2	7.7	7.7	7.7	41.426	349	349;392;454	0	5.1957	3.7	7.7	42933000	19854000	23079000	2044400	945420	1099000	3				166	16903;17850	True;True	17439;18406	34068;35943;35944	35426;37357;37358	35426;37357
Q63399	Q63399_RAT	Rattus norvegicus (clone REM1) ORF (Fragment)		tr|Q63399|Q63399_RATRattusnorvegicus(cloneREM1)ORF(Fragment)OS=RattusnorvegicusOX=10116PE=2SV=1;sp|I6L9G5|RCN3_RATReticulocalbin-3OS=RattusnorvegicusOX=10116GN=Rcn3PE=1SV=1;tr|A0A0G2K022|A0A0G2K022_RATReticulocalbin-3OS=RattusnorvegicusOX=10116GN=Rcn3PE=1SV=1	tr|Q63399|Q63399_RATRattusnorvegicus(cloneREM1)ORF(Fragment)OS=RattusnorvegicusOX=10116PE=2SV=1;sp|I6L9G5|RCN3_RATReticulocalbin-3OS=RattusnorvegicusOX=10116GN=Rcn3PE=1SV=1;tr|A0A0G2K022|A0A0G2K022_RATReticulocalbin-3OS=RattusnorvegicusOX=10116GN=Rcn3PE=1SV=1	2;2;2	2;2;2	2;2;2	;;	3	2	2	2	0	2	0	2	0	2	20.4	20.4	20.4	11.277	98	98;328;337	0	5.5887	0	20.4	7063500	0	7063500	1177200	0	1177200	2				167	3457;18775	True;True	3547;19358	6912;37840	7172;39343	7172;39343
M0RC99	RAB5A_RAT	Ras-related protein Rab-5A (EC 3.6.5.2) (Small GTP-binding protein rab5)	Rab5a	sp|M0RC99|RAB5A_RATRas-relatedproteinRab-5AOS=RattusnorvegicusOX=10116GN=Rab5aPE=2SV=1	sp|M0RC99|RAB5A_RATRas-relatedproteinRab-5AOS=RattusnorvegicusOX=10116GN=Rab5aPE=2SV=1	7	4	4		1	7	4	4	6	5	3	2	3	2	40	25.1	25.1	23.624	215	215	0	13.581	31.2	30.2	213740000	117180000	96558000	19430000	10652000	8778000	4				168	4628;5631;6548;12486;14124;14125;20544	False;True;True;False;True;True;False	4744;5780;6718;12816;14586;14587;21180	9223;9224;11219;13071;25189;25190;28559;28560;28561;41432;41433;41434	9553;9554;11641;13542;26195;26196;29700;29701;29702;43082;43083;43084	9553;11641;13542;26195;29701;29702;43083	37	88
M0RDU0	HAP40_RAT	40-kDa huntingtin-associated protein (Factor VIII intron 22 protein)	F8a1 F8a Hap40	sp|M0RDU0|HAP40_RAT40-kDahuntingtin-associatedproteinOS=RattusnorvegicusOX=10116GN=F8a1PE=1SV=1	sp|M0RDU0|HAP40_RAT40-kDahuntingtin-associatedproteinOS=RattusnorvegicusOX=10116GN=F8a1PE=1SV=1	1	1	1		1	1	1	1	0	1	0	1	0	1	3.4	3.4	3.4	40.543	381	381	0.0041265	1.9824	0	3.4	1756500	0	1756500	146380	0	146380	0				169	19168	TRUE	19764	38656	40188	40188
O08557	DDAH1_RAT	N(G),N(G)-dimethylarginine dimethylaminohydrolase 1 (DDAH-1) (Dimethylarginine dimethylaminohydrolase 1) (EC 3.5.3.18) (DDAHI) (Dimethylargininase-1)	Ddah1 Ddah	sp|O08557|DDAH1_RATN(G),N(G)-dimethylargininedimethylaminohydrolase1OS=RattusnorvegicusOX=10116GN=Ddah1PE=1SV=3	sp|O08557|DDAH1_RATN(G),N(G)-dimethylargininedimethylaminohydrolase1OS=RattusnorvegicusOX=10116GN=Ddah1PE=1SV=3	6	5	5		1	6	5	5	6	4	5	3	5	3	28.1	28.1	28.1	31.426	285	285	0	16.422	28.1	18.9	466200000	248900000	217300000	27423000	14641000	12783000	8				170	3462;3463;5569;11830;16297;17653	False;True;True;True;True;True	3552;3553;5718;12142;16815;18206	6921;6922;6923;11085;11086;23881;32869;32870;35570;35571	7181;7182;7183;11507;11508;24851;34180;34181;36979;36980	7182;7183;11508;24851;34180;36980
Q6AZ40	Q6AZ40_RAT	Phosphoribosyl pyrophosphate synthase-associated protein 2 (Prpsap2 protein)	Prpsap2	tr|Q6AZ40|Q6AZ40_RATPhosphoribosylpyrophosphatesynthase-associatedprotein2OS=RattusnorvegicusOX=10116GN=Prpsap2PE=1SV=1;sp|O08618|KPRB_RATPhosphoribosylpyrophosphatesynthase-associatedprotein2OS=RattusnorvegicusOX=10116GN=Prpsap2PE=1SV=1	tr|Q6AZ40|Q6AZ40_RATPhosphoribosylpyrophosphatesynthase-associatedprotein2OS=RattusnorvegicusOX=10116GN=Prpsap2PE=1SV=1;sp|O08618|KPRB_RATPhosphoribosylpyrophosphatesynthase-associatedprotein2OS=RattusnorvegicusOX=10116GN=Prpsap2PE=1SV=1	3;3	3;3	3;3	;	2	3	3	3	3	2	3	2	3	2	18.7	18.7	18.7	31.292	283	283;369	0	6.5282	18.7	13.8	44193000	24985000	19208000	2599600	1469700	1129900	4				171	1656;3704;10762	True;True;True	1706;3799;11048	3377;3378;7392;21820;21821	3496;3497;7676;22664;22665	3497;7676;22665
G3V811	G3V811_RAT	Protein-glutamine gamma-glutamyltransferase (EC 2.3.2.13)	F13a1 rCG_44203	tr|G3V811|G3V811_RATCoagulationfactorXIIIAchainOS=RattusnorvegicusOX=10116GN=F13a1PE=1SV=1;sp|O08619|F13A_RATCoagulationfactorXIIIAchainOS=RattusnorvegicusOX=10116GN=F13a1PE=2SV=3	tr|G3V811|G3V811_RATCoagulationfactorXIIIAchainOS=RattusnorvegicusOX=10116GN=F13a1PE=1SV=1;sp|O08619|F13A_RATCoagulationfactorXIIIAchainOS=RattusnorvegicusOX=10116GN=F13a1PE=2SV=3	1;1	1;1	1;1	;	2	1	1	1	1	0	1	0	1	0	1.5	1.5	1.5	83.053	732	732;732	0	7.3089	1.5	0	18379000	18379000	0	496720	496720	0	1				172	7471	TRUE	7665	15144	15701	15701
A0A0H2UHB5	A0A0H2UHB5_RAT	Sequestosome-1	Sqstm1	tr|A0A0H2UHB5|A0A0H2UHB5_RATSequestosome-1OS=RattusnorvegicusOX=10116GN=Sqstm1PE=1SV=1;sp|O08623|SQSTM_RATSequestosome-1OS=RattusnorvegicusOX=10116GN=Sqstm1PE=1SV=1	tr|A0A0H2UHB5|A0A0H2UHB5_RATSequestosome-1OS=RattusnorvegicusOX=10116GN=Sqstm1PE=1SV=1;sp|O08623|SQSTM_RATSequestosome-1OS=RattusnorvegicusOX=10116GN=Sqstm1PE=1SV=1	1;1	1;1	1;1	;	2	1	1	1	1	1	1	1	1	1	7.7	7.7	7.7	26.092	234	234;439	0	4.4195	7.7	7.7	14770000	7903200	6866900	1230800	658600	572240	2				173	10783	TRUE	11069	21858;21859	22702;22703	22703
O08628	PCOC1_RAT	Procollagen C-endopeptidase enhancer 1 (Procollagen COOH-terminal proteinase enhancer 1) (PCPE-1) (Procollagen C-proteinase enhancer 1) (Type 1 procollagen C-proteinase enhancer protein) (Type I procollagen COOH-terminal proteinase enhancer)	Pcolce Pcpe1	sp|O08628|PCOC1_RATProcollagenC-endopeptidaseenhancer1OS=RattusnorvegicusOX=10116GN=PcolcePE=1SV=1;tr|Q5RJN2|Q5RJN2_RATPcolceproteinOS=RattusnorvegicusOX=10116GN=PcolcePE=1SV=1	sp|O08628|PCOC1_RATProcollagenC-endopeptidaseenhancer1OS=RattusnorvegicusOX=10116GN=PcolcePE=1SV=1;tr|Q5RJN2|Q5RJN2_RATPcolceproteinOS=RattusnorvegicusOX=10116GN=PcolcePE=1SV=1	1;1	1;1	1;1	;	2	1	1	1	0	1	0	1	0	1	4.3	4.3	4.3	50.184	468	468;493	0.0010945	2.4923	0	4.3	21261000	0	21261000	1063100	0	1063100	1				174	4558	TRUE	4672	9090	9417	9417
O08629	TIF1B_RAT	Transcription intermediary factor 1-beta (TIF1-beta) (E3 SUMO-protein ligase TRIM28) (EC 2.3.2.27) (KRAB-associated protein 1) (Nuclear corepressor KAP-1) (RING-type E3 ubiquitin transferase TIF1-beta) (Tripartite motif-containing protein 28)	Trim28 Kap1 Tif1b	sp|O08629|TIF1B_RATTranscriptionintermediaryfactor1-betaOS=RattusnorvegicusOX=10116GN=Trim28PE=1SV=2	sp|O08629|TIF1B_RATTranscriptionintermediaryfactor1-betaOS=RattusnorvegicusOX=10116GN=Trim28PE=1SV=2	11	11	11		1	11	11	11	9	9	9	9	9	9	17.7	17.7	17.7	88.955	835	835	0	56.42	15.4	15.2	493600000	250230000	243360000	14957000	7582900	7374600	18				175	143;4533;5216;8952;9440;10081;10917;12752;15637;18609;19643	True;True;True;True;True;True;True;True;True;True;True	144;4647;5354;9192;9692;10352;11209;13086;16138;19190;20257	304;305;9041;9042;9043;10399;10400;18056;19124;20472;20473;22112;22113;22114;25723;31582;37523;37524;39589;39590	325;326;9367;9368;9369;10801;10802;10803;18726;19832;21234;21235;22970;22971;22972;26748;32835;39013;39014;41162;41163	326;9368;10801;18726;19832;21234;22970;26748;32835;39014;41163	38	483
A0A140TAJ5	A0A140TAJ5_RAT	Phosphatidylinositol 4-kinase alpha	Pi4ka	tr|A0A140TAJ5|A0A140TAJ5_RATPhosphatidylinositol4-kinasealphaOS=RattusnorvegicusOX=10116GN=Pi4kaPE=1SV=1;sp|O08662|PI4KA_RATPhosphatidylinositol4-kinasealphaOS=RattusnorvegicusOX=10116GN=Pi4kaPE=1SV=2	tr|A0A140TAJ5|A0A140TAJ5_RATPhosphatidylinositol4-kinasealphaOS=RattusnorvegicusOX=10116GN=Pi4kaPE=1SV=1;sp|O08662|PI4KA_RATPhosphatidylinositol4-kinasealphaOS=RattusnorvegicusOX=10116GN=Pi4kaPE=1SV=2	5;5	5;5	5;5	;	2	5	5	5	5	2	5	2	5	2	3.8	3.8	3.8	231.7	2044	2044;2096	0	11.197	3.8	1.3	62235000	41823000	20412000	536510	360540	175960	6				176	1031;5157;10895;14823;17452	True;True;True;True;True	1060;5290;11185;15302;17997	2128;10289;10290;22069;29902;35170;35171	2199;10688;10689;22925;31083;36570;36571	2199;10688;22925;31083;36570
A0A1B0GWW8	A0A1B0GWW8_RAT	ADP-ribosylation factor-like protein 2 (Fragment)	Arl2	tr|A0A1B0GWW8|A0A1B0GWW8_RATADP-ribosylationfactor-likeprotein2(Fragment)OS=RattusnorvegicusOX=10116GN=Arl2PE=1SV=1;tr|G3V8V0|G3V8V0_RATADP-ribosylationfactor-likeprotein2OS=RattusnorvegicusOX=10116GN=Arl2PE=1SV=2;sp|O08697|ARL2_RATADP-ribosylationfactor-likeprotein2OS=RattusnorvegicusOX=10116GN=Arl2PE=1SV=1	tr|A0A1B0GWW8|A0A1B0GWW8_RATADP-ribosylationfactor-likeprotein2(Fragment)OS=RattusnorvegicusOX=10116GN=Arl2PE=1SV=1;tr|G3V8V0|G3V8V0_RATADP-ribosylationfactor-likeprotein2OS=RattusnorvegicusOX=10116GN=Arl2PE=1SV=2;sp|O08697|ARL2_RATADP-ribosylationfactor-likeprotein2OS=RattusnorvegicusOX=10116GN=Arl2PE=1SV=1	1;1;1	1;1;1	1;1;1	;;	3	1	1	1	1	0	1	0	1	0	9.4	9.4	9.4	13.88	128	128;175;184	0.0014347	2.3309	9.4	0	6936000	6936000	0	1387200	1387200	0	1				177	9812	TRUE	10071	19913	20647	20647
O08699	PGDH_RAT	15-hydroxyprostaglandin dehydrogenase [NAD(+)] (15-PGDH) (EC 1.1.1.141) (Prostaglandin dehydrogenase 1)	Hpgd Pgdh1	sp|O08699|PGDH_RAT15-hydroxyprostaglandindehydrogenase[NAD(+)]OS=RattusnorvegicusOX=10116GN=HpgdPE=2SV=2	sp|O08699|PGDH_RAT15-hydroxyprostaglandindehydrogenase[NAD(+)]OS=RattusnorvegicusOX=10116GN=HpgdPE=2SV=2	2	2	2		1	2	2	2	2	0	2	0	2	0	7.5	7.5	7.5	28.939	266	266	0	3.8217	7.5	0	13705000	13705000	0	913640	913640	0	2				178	535;7083	True;True	544;7267	1113;14215	1162;14728	1162;14728
F1M8I7	F1M8I7_RAT	Ena/VASP-like protein (Ena/vasodilator-stimulated phosphoprotein-like)	Evl	tr|F1M8I7|F1M8I7_RATEna/VASP-likeproteinOS=RattusnorvegicusOX=10116GN=EvlPE=1SV=1;sp|O08719|EVL_RATEna/VASP-likeproteinOS=RattusnorvegicusOX=10116GN=EvlPE=1SV=2	tr|F1M8I7|F1M8I7_RATEna/VASP-likeproteinOS=RattusnorvegicusOX=10116GN=EvlPE=1SV=1;sp|O08719|EVL_RATEna/VASP-likeproteinOS=RattusnorvegicusOX=10116GN=EvlPE=1SV=2	2;2	2;2	2;2	;	2	2	2	2	2	0	2	0	2	0	7.9	7.9	7.9	42.035	392	392;420	0	13.108	7.9	0	12919000	12919000	0	645930	645930	0	2				179	8491;19538	True;True	8722;20152	17162;39379	17811;40941	17811;40941
O08730	GLYG_RAT	Glycogenin-1 (GN-1) (GN1) (EC 2.4.1.186)	Gyg1 Gyg	sp|O08730|GLYG_RATGlycogenin-1OS=RattusnorvegicusOX=10116GN=Gyg1PE=2SV=4;tr|A0A0G2JXP1|A0A0G2JXP1_RATGlycogenin-1OS=RattusnorvegicusOX=10116GN=Gyg1PE=1SV=1;tr|F8WFR6|F8WFR6_RATGlycogenin-1OS=RattusnorvegicusOX=10116GN=Gyg1PE=1SV=1	sp|O08730|GLYG_RATGlycogenin-1OS=RattusnorvegicusOX=10116GN=Gyg1PE=2SV=4;tr|A0A0G2JXP1|A0A0G2JXP1_RATGlycogenin-1OS=RattusnorvegicusOX=10116GN=Gyg1PE=1SV=1;tr|F8WFR6|F8WFR6_RATGlycogenin-1OS=RattusnorvegicusOX=10116GN=Gyg1PE=1SV=1	4;4;3	4;4;3	4;4;3	;;	3	4	4	4	3	3	3	3	3	3	15.9	15.9	15.9	37.378	333	333;361;331	0	25.201	11.7	12.9	182180000	69902000	112280000	16562000	6354700	10207000	7				180	15115;16910;17352;18060	True;True;True;True	15600;17446;17897;18626;18627	30530;34077;34078;34968;34969;36426;36427	31754;35436;35437;36365;36366;37865;37866	31754;35437;36366;37866	39	47
A0A0G2JW10	A0A0G2JW10_RAT	Vascular endothelial growth factor receptor 2	Kdr	tr|A0A0G2JW10|A0A0G2JW10_RATReceptorprotein-tyrosinekinaseOS=RattusnorvegicusOX=10116GN=KdrPE=1SV=1;tr|Q5PQU0|Q5PQU0_RATReceptorprotein-tyrosinekinaseOS=RattusnorvegicusOX=10116GN=KdrPE=1SV=1;sp|O08775|VGFR2_RATVascularendothelialgrowthfactorreceptor2OS=RattusnorvegicusOX=10116GN=KdrPE=1SV=1	tr|A0A0G2JW10|A0A0G2JW10_RATReceptorprotein-tyrosinekinaseOS=RattusnorvegicusOX=10116GN=KdrPE=1SV=1;tr|Q5PQU0|Q5PQU0_RATReceptorprotein-tyrosinekinaseOS=RattusnorvegicusOX=10116GN=KdrPE=1SV=1;sp|O08775|VGFR2_RATVascularendothelialgrowthfactorreceptor2OS=RattusnorvegicusOX=10116GN=KdrPE=1SV=1	2;2;2	2;2;2	2;2;2	;;	3	2	2	2	1	2	1	2	1	2	2.4	2.4	2.4	110.65	991	991;1343;1343	0.00038358	2.9276	0.8	2.4	36822000	16204000	20618000	694750	305740	389020	3				181	3049;18929	True;True	3133;19519	6129;38207;38208	6354;39730;39731	6354;39730
G3V7I8	G3V7I8_RAT	Non-specific serine/threonine protein kinase (EC 2.7.11.1)	Slk rCG_57812	tr|G3V7I8|G3V7I8_RATNon-specificserine/threonineproteinkinaseOS=RattusnorvegicusOX=10116GN=SlkPE=1SV=1;sp|O08815|SLK_RATSTE20-likeserine/threonine-proteinkinaseOS=RattusnorvegicusOX=10116GN=SlkPE=1SV=1	tr|G3V7I8|G3V7I8_RATNon-specificserine/threonineproteinkinaseOS=RattusnorvegicusOX=10116GN=SlkPE=1SV=1;sp|O08815|SLK_RATSTE20-likeserine/threonine-proteinkinaseOS=RattusnorvegicusOX=10116GN=SlkPE=1SV=1	3;3	3;3	3;3	;	2	3	3	3	3	1	3	1	3	1	4.2	4.2	4.2	137.64	1203	1203;1206	0	15.168	4.2	1.2	109230000	95666000	13560000	1916200	1678300	237890	3				182	1720;10660;20272	True;True;True	1772;10945;20902	3509;3510;21579;40886	3630;3631;22402;42512	3631;22402;42512
F1LSG0	F1LSG0_RAT	Neural Wiskott-Aldrich syndrome protein (RCG28240, isoform CRA_b)	Wasl rCG_28240	tr|F1LSG0|F1LSG0_RATNeuralWiskott-AldrichsyndromeproteinOS=RattusnorvegicusOX=10116GN=WaslPE=1SV=2;sp|O08816|WASL_RATNeuralWiskott-AldrichsyndromeproteinOS=RattusnorvegicusOX=10116GN=WaslPE=1SV=2	tr|F1LSG0|F1LSG0_RATNeuralWiskott-AldrichsyndromeproteinOS=RattusnorvegicusOX=10116GN=WaslPE=1SV=2;sp|O08816|WASL_RATNeuralWiskott-AldrichsyndromeproteinOS=RattusnorvegicusOX=10116GN=WaslPE=1SV=2	2;2	2;2	2;2	;	2	2	2	2	1	1	1	1	1	1	6.6	6.6	6.6	54.296	501	501;501	0.0011054	2.5687	5	1.6	26922000	15976000	10946000	1170500	694620	475910	2				183	1428;18954	True;True	1474;19544	2903;38249	3014;39774	3014;39774
O08836	IGBP1_RAT	Immunoglobulin-binding protein 1 (Alpha4 phosphoprotein) (CD79a-binding protein 1) (Protein phosphatase 2/4/6 regulatory subunit)	Igbp1	sp|O08836|IGBP1_RATImmunoglobulin-bindingprotein1OS=RattusnorvegicusOX=10116GN=Igbp1PE=2SV=2	sp|O08836|IGBP1_RATImmunoglobulin-bindingprotein1OS=RattusnorvegicusOX=10116GN=Igbp1PE=2SV=2	1	1	1		1	1	1	1	0	1	0	1	0	1	3.2	3.2	3.2	39.135	340	340	0	3.2275	0	3.2	5804400	0	5804400	305490	0	305490	0				184	149	TRUE	151	321	342	342
B1WBQ0	B1WBQ0_RAT	CDC5 cell division cycle 5-like (S. pombe) (Cell division cycle 5-like (S. pombe))	Cdc5l rCG_43423	tr|B1WBQ0|B1WBQ0_RATCDC5celldivisioncycle5-like(S.pombe)OS=RattusnorvegicusOX=10116GN=Cdc5lPE=1SV=1;sp|O08837|CDC5L_RATCelldivisioncycle5-likeproteinOS=RattusnorvegicusOX=10116GN=Cdc5lPE=1SV=2	tr|B1WBQ0|B1WBQ0_RATCDC5celldivisioncycle5-like(S.pombe)OS=RattusnorvegicusOX=10116GN=Cdc5lPE=1SV=1;sp|O08837|CDC5L_RATCelldivisioncycle5-likeproteinOS=RattusnorvegicusOX=10116GN=Cdc5lPE=1SV=2	5;5	5;5	5;5	;	2	5	5	5	4	4	4	4	4	4	9.6	9.6	9.6	92.216	802	802;802	0	11.618	6.2	8.6	121840000	60853000	60992000	3206400	1601400	1605000	8				185	2793;10575;14507;14800;17219	True;True;True;True;True	2868;10858;14977;15279;17764	5624;21419;21420;29311;29312;29863;29864;34705	5808;22240;22241;30469;30470;31044;31045;36093	5808;22240;30470;31044;36093
Q5HZA7	Q5HZA7_RAT	Bin1 protein (Myc box-dependent-interacting protein 1)	Bin1	tr|Q5HZA7|Q5HZA7_RATBin1proteinOS=RattusnorvegicusOX=10116GN=Bin1PE=1SV=1;tr|D4A4P1|D4A4P1_RATMycbox-dependent-interactingprotein1OS=RattusnorvegicusOX=10116GN=Bin1PE=1SV=3;sp|O08839|BIN1_RATMycbox-dependent-interactingprotein1OS=RattusnorvegicusOX=10116GN=Bin1PE=1SV=1;tr|F1LMX1|F1LMX1_RATMycbox-dependent-interactingprotein1OS=RattusnorvegicusOX=10116GN=Bin1PE=1SV=2;tr|A0A0G2K5Z4|A0A0G2K5Z4_RATUn…	tr|Q5HZA7|Q5HZA7_RATBin1proteinOS=RattusnorvegicusOX=10116GN=Bin1PE=1SV=1;tr|D4A4P1|D4A4P1_RATMycbox-dependent-interactingprotein1OS=RattusnorvegicusOX=10116GN=Bin1PE=1SV=3;sp|O08839|BIN1_RATMycbox-dependent-interactingprotein1OS=RattusnorvegicusOX=10116GN=Bin1PE=1SV=1;tr|F1LMX1|F1LMX1_RATMycbox-dependent-interactingprotein1OS=RattusnorvegicusOX=10116GN=Bin1PE=1SV=2	3;3;3;3;1;1;1;1	3;3;3;3;1;1;1;1	2;2;2;2;0;0;0;0	;;;	8	3	3	2	1	3	1	3	1	2	11.7	11.7	9.5	45.833	410	410;572;588;589;614;675;681;683	0	7.7885	4.6	11.7	62597000	17311000	45286000	2608200	721280	1886900	3				186	9483;18694;19343	True;True;True	9736;19277;19952	19211;37687;38998;38999	19920;39182;40536;40537	19920;39182;40536
A0A0G2K6J2	A0A0G2K6J2_RAT	Protein kinase C (EC 2.7.11.13)	Pkn2	tr|A0A0G2K6J2|A0A0G2K6J2_RATProteinkinaseCOS=RattusnorvegicusOX=10116GN=Pkn2PE=1SV=1;tr|F1LPA4|F1LPA4_RATProteinkinaseCOS=RattusnorvegicusOX=10116GN=Pkn2PE=1SV=1;sp|O08874|PKN2_RATSerine/threonine-proteinkinaseN2OS=RattusnorvegicusOX=10116GN=Pkn2PE=1SV=2	tr|A0A0G2K6J2|A0A0G2K6J2_RATProteinkinaseCOS=RattusnorvegicusOX=10116GN=Pkn2PE=1SV=1;tr|F1LPA4|F1LPA4_RATProteinkinaseCOS=RattusnorvegicusOX=10116GN=Pkn2PE=1SV=1;sp|O08874|PKN2_RATSerine/threonine-proteinkinaseN2OS=RattusnorvegicusOX=10116GN=Pkn2PE=1SV=2	1;1;1	1;1;1	1;1;1	;;	3	1	1	1	0	1	0	1	0	1	1.1	1.1	1.1	98.945	870	870;983;985	0.0054072	1.8675	0	1.1	8150000	0	8150000	166330	0	166330	1				187	18992	TRUE	19584	38316	39842	39842
O08984	LBR_RAT	Delta(14)-sterol reductase LBR (Delta-14-SR) (EC 1.3.1.70) (3-beta-hydroxysterol Delta (14)-reductase) (C-14 sterol reductase) (C14SR) (Integral nuclear envelope inner membrane protein) (Lamin-B receptor) (NBP60) (Sterol C14-reductase)	Lbr	sp|O08984|LBR_RATDelta(14)-sterolreductaseLBROS=RattusnorvegicusOX=10116GN=LbrPE=1SV=1	sp|O08984|LBR_RATDelta(14)-sterolreductaseLBROS=RattusnorvegicusOX=10116GN=LbrPE=1SV=1	8	8	3		1	8	8	3	7	8	7	8	3	3	17.6	17.6	7.3	70.723	620	620	0	61.833	15.6	17.6	838170000	435550000	402620000	41909000	21777000	20131000	16				188	2367;2907;6474;7886;16037;16652;18893;19857	True;True;True;True;True;True;True;True	2438;2987;6642;8088;16548;17178;19483;20477	4777;4778;5869;5870;5871;5872;12928;12929;15951;15952;32367;33561;33562;38112;38113;38114;40035;40036	4940;4941;6083;6084;6085;6086;13397;13398;16529;16530;33657;34886;34887;39626;39627;39628;41642;41643	4941;6083;13397;16529;33657;34886;39628;41643
Q6P7D2	Q6P7D2_RAT	Arginyl aminopeptidase (Aminopeptidase B)	Rnpep	tr|Q6P7D2|Q6P7D2_RATArginylaminopeptidase(AminopeptidaseB)OS=RattusnorvegicusOX=10116GN=RnpepPE=2SV=1;tr|G3V6V1|G3V6V1_RATAminopeptidaseBOS=RattusnorvegicusOX=10116GN=RnpepPE=1SV=1;sp|O09175|AMPB_RATAminopeptidaseBOS=RattusnorvegicusOX=10116GN=RnpepPE=1SV=2	tr|Q6P7D2|Q6P7D2_RATArginylaminopeptidase(AminopeptidaseB)OS=RattusnorvegicusOX=10116GN=RnpepPE=2SV=1;tr|G3V6V1|G3V6V1_RATAminopeptidaseBOS=RattusnorvegicusOX=10116GN=RnpepPE=1SV=1;sp|O09175|AMPB_RATAminopeptidaseBOS=RattusnorvegicusOX=10116GN=RnpepPE=1SV=2	7;7;7	7;7;7	7;7;7	;;	3	7	7	7	5	7	5	7	5	7	14.3	14.3	14.3	72.603	650	650;650;650	0	17.782	9.1	14.3	377870000	167600000	210280000	11451000	5078700	6372000	13				189	481;483;5239;9530;10335;15026;15135	True;True;True;True;True;True;True	490;492;5378;9784;10609;15510;15621	1004;1005;1006;1011;1012;10455;10456;19319;20953;20954;30337;30577;30578;30579;30580	1047;1048;1049;1054;1055;10858;10859;20035;21745;21746;31552;31801;31802;31803;31804	1049;1054;10859;20035;21746;31552;31804
O35077	GPDA_RAT	Glycerol-3-phosphate dehydrogenase [NAD(+)], cytoplasmic (GPD-C) (GPDH-C) (EC 1.1.1.8)	Gpd1	sp|O35077|GPDA_RATGlycerol-3-phosphatedehydrogenase[NAD(+)],cytoplasmicOS=RattusnorvegicusOX=10116GN=Gpd1PE=1SV=4	sp|O35077|GPDA_RATGlycerol-3-phosphatedehydrogenase[NAD(+)],cytoplasmicOS=RattusnorvegicusOX=10116GN=Gpd1PE=1SV=4	5	3	3		1	5	3	3	2	5	1	3	1	3	17.8	12.6	12.6	37.452	349	349	0	4.3549	7.4	17.8	114160000	39976000	74187000	5436300	1903600	3532700	4				190	6319;8995;10578;18156;18331	True;True;False;False;True	6479;9236;10861;18723;18904	12612;18135;18136;21425;21426;36609;36985	13072;18805;18806;22246;22247;38058;38449	13072;18805;22246;38058;38449
G3V640	G3V640_RAT	Mitochondrial import inner membrane translocase subunit TIM44	Timm44 rCG_58919	tr|G3V640|G3V640_RATMitochondrialimportinnermembranetranslocasesubunitTIM44OS=RattusnorvegicusOX=10116GN=Timm44PE=1SV=1;sp|O35094|TIM44_RATMitochondrialimportinnermembranetranslocasesubunitTIM44OS=RattusnorvegicusOX=10116GN=Timm44PE=1SV=1	tr|G3V640|G3V640_RATMitochondrialimportinnermembranetranslocasesubunitTIM44OS=RattusnorvegicusOX=10116GN=Timm44PE=1SV=1;sp|O35094|TIM44_RATMitochondrialimportinnermembranetranslocasesubunitTIM44OS=RattusnorvegicusOX=10116GN=Timm44PE=1SV=1	3;3	3;3	3;3	;	2	3	3	3	0	3	0	3	0	3	7.9	7.9	7.9	51.06	453	453;453	0	7.554	0	7.9	28237000	0	28237000	941250	0	941250	3				191	1033;2940;18537	True;True;True	1062;3021;19118	2133;5923;37371	2204;6137;38843	2204;6137;38843
O35095	NCDN_RAT	Neurochondrin (Neurite outgrowth-related protein from the rat brain) (Norbin)	Ncdn	sp|O35095|NCDN_RATNeurochondrinOS=RattusnorvegicusOX=10116GN=NcdnPE=1SV=2	sp|O35095|NCDN_RATNeurochondrinOS=RattusnorvegicusOX=10116GN=NcdnPE=1SV=2	2	2	2		1	2	2	2	2	1	2	1	2	1	4.3	4.3	4.3	78.923	729	729	0.00038625	2.99	4.3	2.2	30651000	17011000	13640000	901500	500320	401180	0				192	11272;11388	True;True	11572;11688	22819;22820;23021	23710;23711;23925	23710;23925
O35112	CD166_RAT	CD166 antigen (Activated leukocyte cell adhesion molecule) (HB2) (KG-CAM) (Protein MEMD) (SB-10 antigen) (CD antigen CD166)	Alcam	sp|O35112|CD166_RATCD166antigenOS=RattusnorvegicusOX=10116GN=AlcamPE=1SV=1	sp|O35112|CD166_RATCD166antigenOS=RattusnorvegicusOX=10116GN=AlcamPE=1SV=1	12	12	12		1	12	12	12	8	11	8	11	8	11	31.2	31.2	31.2	65.021	583	583	0	40.757	16.1	31.2	1142600000	509390000	633210000	38087000	16980000	21107000	24				193	54;55;3648;4189;5412;13596;14354;16435;16650;17323;19218;20392	True;True;True;True;True;True;True;True;True;True;True;True	54;55;3743;4295;5556;14038;14821;16954;17176;17868;19815;21025	142;143;144;145;7290;8350;8351;8352;10796;27497;28997;28998;33153;33154;33155;33156;33557;33558;33559;34920;38742;38743;41107;41108	158;159;160;161;7571;8649;8650;8651;11209;28597;30149;30150;34468;34469;34470;34471;34882;34883;34884;36315;40275;40276;42735;42736	158;161;7571;8651;11209;28597;30150;34469;34884;36315;40276;42735	40	321
Q5M7X1	Q5M7X1_RAT	Coatomer subunit beta'	Copb2	tr|Q5M7X1|Q5M7X1_RATCoatomersubunitbeta'OS=RattusnorvegicusOX=10116GN=Copb2PE=2SV=1;sp|O35142|COPB2_RATCoatomersubunitbeta'OS=RattusnorvegicusOX=10116GN=Copb2PE=1SV=3;tr|A0A0G2K0P9|A0A0G2K0P9_RATBeta'-coatproteinOS=RattusnorvegicusOX=10116PE=1SV=1	tr|Q5M7X1|Q5M7X1_RATCoatomersubunitbeta'OS=RattusnorvegicusOX=10116GN=Copb2PE=2SV=1;sp|O35142|COPB2_RATCoatomersubunitbeta'OS=RattusnorvegicusOX=10116GN=Copb2PE=1SV=3	20;20;9	20;20;9	20;20;9	;	3	20	20	20	14	17	14	17	14	17	27.4	27.4	27.4	102.46	905	905;905;733	0	120.23	22.7	24.9	1492000000	552220000	939790000	31083000	11504000	19579000	35				194	48;3260;3261;4629;6614;11603;11637;12640;14606;14833;15578;15587;16640;17013;17147;17576;18104;18607;20000;20015	True;True;True;True;True;True;True;True;True;True;True;True;True;True;True;True;True;True;True;True	48;3347;3348;4745;6784;11906;11940;12975;15082;15312;16078;16087;17164;17552;17687;18127;18671;19188;20627;20642	128;129;130;131;6545;6546;6547;9225;13197;23403;23404;23472;23473;25509;29503;29504;29915;31469;31470;31471;31490;31491;31492;33534;33535;34276;34277;34555;35413;36522;37521;40328;40329;40360;40361;40362;40363	144;145;146;147;6799;6800;6801;9555;13668;24341;24342;24425;24426;26522;30666;30667;31096;32716;32717;32718;32738;32739;32740;34857;34858;35636;35637;35938;36819;37968;39011;41942;41943;41974;41975;41976;41977	146;6799;6801;9555;13668;24341;24425;26522;30667;31096;32718;32739;34857;35636;35938;36819;37968;39011;41942;41977
G3V7H2	G3V7H2_RAT	2,3-bisphosphoglycerate 3-phosphatase (EC 3.1.3.62) (EC 3.1.3.80) (Multiple inositol polyphosphate phosphatase 1)	Minpp1 rCG_47320	tr|G3V7H2|G3V7H2_RAT2,3-bisphosphoglycerate3-phosphataseOS=RattusnorvegicusOX=10116GN=Minpp1PE=3SV=1;sp|O35217|MINP1_RATMultipleinositolpolyphosphatephosphatase1OS=RattusnorvegicusOX=10116GN=Minpp1PE=1SV=3;tr|M0R8T0|M0R8T0_RAT2,3-bisphosphoglycerate3-phosphataseOS=RattusnorvegicusOX=10116GN=RGD1564801PE=3SV=1	tr|G3V7H2|G3V7H2_RAT2,3-bisphosphoglycerate3-phosphataseOS=RattusnorvegicusOX=10116GN=Minpp1PE=3SV=1;sp|O35217|MINP1_RATMultipleinositolpolyphosphatephosphatase1OS=RattusnorvegicusOX=10116GN=Minpp1PE=1SV=3;tr|M0R8T0|M0R8T0_RAT2,3-bisphosphoglycerate3-phosphataseOS=RattusnorvegicusOX=10116GN=RGD1564801PE=3SV=1	2;2;1	2;2;1	2;2;1	;;	3	2	2	2	1	2	1	2	1	2	6.4	6.4	6.4	54.599	481	481;481;481	0	6.437	4.2	6.4	3862600	1298100	2564400	167940	56440	111500	1				195	9742;14898	True;True	9999;15378	19772;30045;30046	20504;31234;31235	20504;31235
O35244	PRDX6_RAT	Peroxiredoxin-6 (EC 1.11.1.27) (1-Cys peroxiredoxin) (1-Cys PRX) (Acidic calcium-independent phospholipase A2) (aiPLA2) (EC 3.1.1.4) (Antioxidant protein 2) (Glutathione-dependent peroxiredoxin) (Lysophosphatidylcholine acyltransferase 5) (LPC acyltransferase 5) (LPCAT-5) (Lyso-PC acyltransferase 5) (EC 2.3.1.23) (Non-selenium glutathione peroxidase) (NSGPx) (Thiol-specific antioxidant protein)	Prdx6 Aipla2 Aop2 Tsa	sp|O35244|PRDX6_RATPeroxiredoxin-6OS=RattusnorvegicusOX=10116GN=Prdx6PE=1SV=3	sp|O35244|PRDX6_RATPeroxiredoxin-6OS=RattusnorvegicusOX=10116GN=Prdx6PE=1SV=3	20	20	20		1	20	20	20	17	20	17	20	17	20	82.6	82.6	82.6	24.818	224	224	0	278.62	82.6	82.6	19915000000	9813500000	10102000000	1422500000	700970000	721550000	61				196	2428;2579;2660;4795;5774;9289;9885;9886;10729;10730;10974;11656;11657;12075;13242;14000;19847;19848;19866;19867	True;True;True;True;True;True;True;True;True;True;True;True;True;True;True;True;True;True;True;True	2499;2653;2734;4918;5925;9539;10147;10148;11015;11016;11266;11959;11960;12393;13675;14457;20467;20468;20486;20487	4898;4899;5208;5209;5362;5363;9538;9539;9540;9541;9542;9543;11507;11508;18754;20051;20052;20053;20054;21744;21745;21746;21747;21748;22227;22228;22229;22230;23510;23511;23512;24361;24362;24363;26791;26792;28328;28329;28330;28331;28332;28333;40015;40016;40017;40018;40019;40020;40021;40052;40053;40054;40055;40056;40057	5068;5069;5381;5382;5538;5539;9876;9877;9878;9879;9880;9881;9882;11935;11936;19454;20786;20787;20788;20789;22584;22585;22586;22587;22588;22589;22590;22591;23089;23090;23091;23092;24469;24470;24471;25342;25343;25344;27858;27859;29465;29466;29467;29468;29469;29470;41620;41621;41622;41623;41624;41625;41626;41627;41628;41659;41660;41661;41662;41663;41664;41665;41666	5069;5382;5539;9882;11935;19454;20787;20788;22588;22591;23089;24469;24470;25343;27859;29470;41620;41628;41659;41661	41	188
B1WBR1	B1WBR1_RAT	Golgi reassembly-stacking protein 1 (Gorasp1 protein) (RCG25352, isoform CRA_b)	Gorasp1 rCG_25352	tr|B1WBR1|B1WBR1_RATGolgireassembly-stackingprotein1OS=RattusnorvegicusOX=10116GN=Gorasp1PE=1SV=1;tr|A0A0G2JWJ7|A0A0G2JWJ7_RATGolgireassembly-stackingprotein1OS=RattusnorvegicusOX=10116GN=Gorasp1PE=1SV=1;sp|O35254|GORS1_RATGolgireassembly-stackingprotein1OS=RattusnorvegicusOX=10116GN=Gorasp1PE=1SV=4	tr|B1WBR1|B1WBR1_RATGolgireassembly-stackingprotein1OS=RattusnorvegicusOX=10116GN=Gorasp1PE=1SV=1;tr|A0A0G2JWJ7|A0A0G2JWJ7_RATGolgireassembly-stackingprotein1OS=RattusnorvegicusOX=10116GN=Gorasp1PE=1SV=1;sp|O35254|GORS1_RATGolgireassembly-stackingprotein1OS=RattusnorvegicusOX=10116GN=Gorasp1PE=1SV=4	1;1;1	1;1;1	1;1;1	;;	3	1	1	1	1	0	1	0	1	0	6.1	6.1	6.1	47.052	446	446;450;451	0	3.4634	6.1	0	9179300	9179300	0	917930	917930	0	1				197	4390	TRUE	4501	8747	9058	9058
O35263	PA1B3_RAT	Platelet-activating factor acetylhydrolase IB subunit alpha1 (EC 3.1.1.47) (PAF acetylhydrolase 29 kDa subunit) (PAF-AH 29 kDa subunit) (PAF-AH subunit gamma) (PAFAH subunit gamma) (Platelet-activating factor acetylhydrolase alpha 1 subunit) (PAF-AH alpha 1)	Pafah1b3 Pafahg	sp|O35263|PA1B3_RATPlatelet-activatingfactoracetylhydrolaseIBsubunitalpha1OS=RattusnorvegicusOX=10116GN=Pafah1b3PE=1SV=1	sp|O35263|PA1B3_RATPlatelet-activatingfactoracetylhydrolaseIBsubunitalpha1OS=RattusnorvegicusOX=10116GN=Pafah1b3PE=1SV=1	2	2	2		1	2	2	2	2	1	2	1	2	1	7.3	7.3	7.3	25.863	232	232	0	4.4543	7.3	3.9	56517000	39488000	17028000	3532300	2468000	1064300	3				198	1049;19981	True;True	1078;20608	2159;40303;40304	2231;41917;41918	2231;41917
O35264	PA1B2_RAT	Platelet-activating factor acetylhydrolase IB subunit alpha2 (EC 3.1.1.47) (PAF acetylhydrolase 30 kDa subunit) (PAF-AH 30 kDa subunit) (PAF-AH subunit beta) (PAFAH subunit beta) (Platelet-activating factor acetylhydrolase alpha 2 subunit) (PAF-AH alpha 2)	Pafah1b2 Pafahb	sp|O35264|PA1B2_RATPlatelet-activatingfactoracetylhydrolaseIBsubunitalpha2OS=RattusnorvegicusOX=10116GN=Pafah1b2PE=1SV=1	sp|O35264|PA1B2_RATPlatelet-activatingfactoracetylhydrolaseIBsubunitalpha2OS=RattusnorvegicusOX=10116GN=Pafah1b2PE=1SV=1	2	2	2		1	2	2	2	2	2	2	2	2	2	12.2	12.2	12.2	25.581	229	229	0	49.461	12.2	12.2	684090000	385380000	298700000	97727000	55055000	42672000	7				199	3835;8163	True;True	3934;8378	7658;7659;7660;7661;16536;16537	7945;7946;7947;7948;17154;17155;17156	7948;17154
B1H262	B1H262_RAT	Protein phosphatase 1, regulatory subunit 9B	Ppp1r9b	tr|B1H262|B1H262_RATProteinphosphatase1,regulatorysubunit9BOS=RattusnorvegicusOX=10116GN=Ppp1r9bPE=2SV=1;sp|O35274|NEB2_RATNeurabin-2OS=RattusnorvegicusOX=10116GN=Ppp1r9bPE=1SV=1	tr|B1H262|B1H262_RATProteinphosphatase1,regulatorysubunit9BOS=RattusnorvegicusOX=10116GN=Ppp1r9bPE=2SV=1;sp|O35274|NEB2_RATNeurabin-2OS=RattusnorvegicusOX=10116GN=Ppp1r9bPE=1SV=1	1;1	1;1	1;1	;	2	1	1	1	0	1	0	1	0	1	2.6	2.6	2.6	89.661	817	817;817	0.00074822	2.7058	0	2.6	9940200	0	9940200	331340	0	331340	1				200	4143	TRUE	4249	8254	8551	8551
O35276	NRP2_RAT	Neuropilin-2 (Vascular endothelial cell growth factor 165 receptor 2)	Nrp2	sp|O35276|NRP2_RATNeuropilin-2OS=RattusnorvegicusOX=10116GN=Nrp2PE=2SV=1	sp|O35276|NRP2_RATNeuropilin-2OS=RattusnorvegicusOX=10116GN=Nrp2PE=2SV=1	1	1	1		1	1	1	1	1	0	1	0	1	0	1.1	1.1	1.1	103.9	925	925	0.0078252	1.6454	1.1	0	6275700	6275700	0	133530	133530	0	1				201	10878	TRUE	11167	22037	22889	22889
O35293	CP2F2_RAT	Cytochrome P450 2F2 (EC 1.14.14.-) (CYPIIF2) (Cytochrome P450-NAH-2) (Naphthalene dehydrogenase) (Naphthalene hydroxylase)	Cyp2f2 Cyp2f4	sp|O35293|CP2F2_RATCytochromeP4502F2OS=RattusnorvegicusOX=10116GN=Cyp2f2PE=2SV=1	sp|O35293|CP2F2_RATCytochromeP4502F2OS=RattusnorvegicusOX=10116GN=Cyp2f2PE=2SV=1	2	2	2		1	2	2	2	2	0	2	0	2	0	4.1	4.1	4.1	55.945	491	491	0.0078074	1.6263	4.1	0	12088000	12088000	0	464930	464930	0	1				202	5339;8258	True;True	5483;8477	10659;16736	11068;17366	11068;17366
O35303	DNM1L_RAT	Dynamin-1-like protein (EC 3.6.5.5) (Dynamin-like protein)	Dnm1l Dlp1 Drp1	sp|O35303|DNM1L_RATDynamin-1-likeproteinOS=RattusnorvegicusOX=10116GN=Dnm1lPE=1SV=1	sp|O35303|DNM1L_RATDynamin-1-likeproteinOS=RattusnorvegicusOX=10116GN=Dnm1lPE=1SV=1	8	8	8		1	8	8	8	5	5	5	5	5	5	16.2	16.2	16.2	83.907	755	755	0	31.469	8.9	12.6	155340000	74413000	80924000	2987200	1431000	1556200	10				203	5978;7649;8518;13155;15138;15139;18913;20564	True;True;True;True;True;True;True;True	6135;7844;8749;13587;15624;15625;19503;21201	11916;15493;15494;17210;26630;30588;30589;30590;38169;38170;41478	12352;16054;16055;17859;27694;31812;31813;31814;39691;39692;43131	12352;16055;17859;27694;31813;31814;39691;43131
O35331	PDXK_RAT	Pyridoxal kinase (EC 2.7.1.35) (Pyridoxine kinase)	Pdxk Pkh	sp|O35331|PDXK_RATPyridoxalkinaseOS=RattusnorvegicusOX=10116GN=PdxkPE=1SV=1;tr|G3V647|G3V647_RATPyridoxalkinaseOS=RattusnorvegicusOX=10116GN=PdxkPE=1SV=1;tr|D3Z8P5|D3Z8P5_RATPyridoxalkinaseOS=RattusnorvegicusOX=10116GN=RGD1566085PE=1SV=2	sp|O35331|PDXK_RATPyridoxalkinaseOS=RattusnorvegicusOX=10116GN=PdxkPE=1SV=1;tr|G3V647|G3V647_RATPyridoxalkinaseOS=RattusnorvegicusOX=10116GN=PdxkPE=1SV=1;tr|D3Z8P5|D3Z8P5_RATPyridoxalkinaseOS=RattusnorvegicusOX=10116GN=RGD1566085PE=1SV=2	6;5;4	6;5;4	6;5;4	;;	3	6	6	6	1	6	1	6	1	6	37.5	37.5	37.5	34.908	312	312;312;319	0	20.229	5.4	37.5	173520000	11684000	161830000	10845000	730240	10115000	7				204	112;356;1321;6533;9202;19934	True;True;True;True;True;True	113;363;1363;6703;9447;20558	253;754;755;2708;13043;18548;40191	274;791;792;2804;13514;19239;41803	274;792;2804;13514;19239;41803
O35346	FAK1_RAT	Focal adhesion kinase 1 (FADK 1) (EC 2.7.10.2) (Focal adhesion kinase-related nonkinase) (FRNK) (Protein-tyrosine kinase 2) (p125FAK) (pp125FAK)	Ptk2 Fak Fak1	sp|O35346|FAK1_RATFocaladhesionkinase1OS=RattusnorvegicusOX=10116GN=Ptk2PE=1SV=1;tr|A0A0G2KAT5|A0A0G2KAT5_RATNon-specificprotein-tyrosinekinaseOS=RattusnorvegicusOX=10116GN=Ptk2PE=1SV=1	sp|O35346|FAK1_RATFocaladhesionkinase1OS=RattusnorvegicusOX=10116GN=Ptk2PE=1SV=1;tr|A0A0G2KAT5|A0A0G2KAT5_RATNon-specificprotein-tyrosinekinaseOS=RattusnorvegicusOX=10116GN=Ptk2PE=1SV=1	3;2	3;2	3;2	;	2	3	3	3	3	2	3	2	3	2	3.4	3.4	3.4	119.72	1055	1055;1067	0	6.5877	3.4	2.7	87245000	58259000	28985000	1530600	1022100	508520	4				205	10864;13517;18569	True;True;True	11153;13957;19150	22010;27340;27341;37437;37438	22858;28430;28431;38913;38914	22858;28430;38913
O35353	GBB4_RAT	Guanine nucleotide-binding protein subunit beta-4 (Transducin beta chain 4)	Gnb4	sp|O35353|GBB4_RATGuaninenucleotide-bindingproteinsubunitbeta-4OS=RattusnorvegicusOX=10116GN=Gnb4PE=2SV=4;tr|Q45QL2|Q45QL2_RATGuaninenucleotidebindingproteinbeta4(Fragment)OS=RattusnorvegicusOX=10116GN=Gnb4PE=2SV=1;tr|A0A0G2K8M9|A0A0G2K8M9_RATGuaninenucleotide-bindingproteinsubunitbeta-4OS=RattusnorvegicusOX=10116GN=Gnb4PE=1SV=1;tr|D4A752|D4A752_RATGuaninenucleotide-bindingproteinsubunitbeta-4OS=…	sp|O35353|GBB4_RATGuaninenucleotide-bindingproteinsubunitbeta-4OS=RattusnorvegicusOX=10116GN=Gnb4PE=2SV=4;tr|Q45QL2|Q45QL2_RATGuaninenucleotidebindingproteinbeta4(Fragment)OS=RattusnorvegicusOX=10116GN=Gnb4PE=2SV=1;tr|A0A0G2K8M9|A0A0G2K8M9_RATGuaninenucleotide-bindingproteinsubunitbeta-4OS=RattusnorvegicusOX=10116GN=Gnb4PE=1SV=1;tr|D4A752|D4A752_RATGuaninenucleotide-bindingproteinsubunitbeta-4OS=…	10;8;7;5	4;4;4;4	4;4;4;4	;;;	4	10	4	4	8	10	3	4	3	4	40.9	26.8	26.8	37.363	340	340;315;335;252	0	54.599	37.4	40.9	183270000	64141000	119130000	13091000	4581500	8509300	8				206	3918;10298;10816;11244;11437;11438;14670;15511;15512;17065	False;True;False;True;False;False;True;False;False;True	4018;10572;11103;11544;11737;11738;15146;16007;16008;17605	7811;7812;7813;7814;20877;20878;21914;21915;22760;22761;22762;22763;23104;23105;23106;23107;29620;29621;31337;31338;31339;31340;31341;31342;34401	8098;8099;8100;8101;8102;21665;21666;22758;22759;23647;23648;23649;23650;24013;24014;24015;24016;30784;30785;32583;32584;32585;32586;32587;32588;35777	8099;21665;22758;23649;24013;24016;30784;32584;32586;35777
Q6AZ23	Q6AZ23_RAT	Caspase 6, isoform CRA_a (Caspase-6)	Casp6 LOC103689977 rCG_28913	tr|Q6AZ23|Q6AZ23_RATCaspase6,isoformCRA_aOS=RattusnorvegicusOX=10116GN=Casp6PE=1SV=1;sp|O35397|CASP6_RATCaspase-6OS=RattusnorvegicusOX=10116GN=Casp6PE=2SV=2;tr|A0A1B0GWP9|A0A1B0GWP9_RATCaspase-6(Fragment)OS=RattusnorvegicusOX=10116GN=LOC103689977PE=1SV=1	tr|Q6AZ23|Q6AZ23_RATCaspase6,isoformCRA_aOS=RattusnorvegicusOX=10116GN=Casp6PE=1SV=1;sp|O35397|CASP6_RATCaspase-6OS=RattusnorvegicusOX=10116GN=Casp6PE=2SV=2;tr|A0A1B0GWP9|A0A1B0GWP9_RATCaspase-6(Fragment)OS=RattusnorvegicusOX=10116GN=LOC103689977PE=1SV=1	4;4;2	4;4;2	4;4;2	;;	3	4	4	4	3	2	3	2	3	2	14.8	14.8	14.8	31.574	277	277;277;217	0	7.6452	9.7	8.7	78507000	45597000	32910000	5607700	3257000	2350700	4				207	4707;7095;7096;7754	True;True;True;True	4827;7279;7280;7952	9374;9375;14238;14239;15694	9711;9712;14754;14755;16268	9711;14754;14755;16268
F1LS65	F1LS65_RAT	Signal-induced proliferation-associated 1-like protein 1 (Fragment)	Sipa1l1	tr|F1LS65|F1LS65_RATSignal-inducedproliferation-associated1-likeprotein1(Fragment)OS=RattusnorvegicusOX=10116GN=Sipa1l1PE=1SV=3;tr|A0A0G2KAW2|A0A0G2KAW2_RATSignal-inducedproliferation-associated1like1,isoformCRA_bOS=RattusnorvegicusOX=10116GN=Sipa1l1PE=1SV=1;tr|Q5JCS7|Q5JCS7_RATSerine-richsynapseassociatedproteinSERSAP1OS=RattusnorvegicusOX=10116PE=2SV=1;sp|O35412|SI1L1_RATSignal-inducedprolifera…	tr|F1LS65|F1LS65_RATSignal-inducedproliferation-associated1-likeprotein1(Fragment)OS=RattusnorvegicusOX=10116GN=Sipa1l1PE=1SV=3;tr|A0A0G2KAW2|A0A0G2KAW2_RATSignal-inducedproliferation-associated1like1,isoformCRA_bOS=RattusnorvegicusOX=10116GN=Sipa1l1PE=1SV=1;tr|Q5JCS7|Q5JCS7_RATSerine-richsynapseassociatedproteinSERSAP1OS=RattusnorvegicusOX=10116PE=2SV=1;sp|O35412|SI1L1_RATSignal-inducedprolifera…	1;1;1;1	1;1;1;1	1;1;1;1	;;;	4	1	1	1	1	0	1	0	1	0	0.9	0.9	0.9	130.42	1177	1177;1782;1822;1822	0.00038037	2.8735	0.9	0	18947000	18947000	0	326670	326670	0	1				208	15726	TRUE	16231	31747	33007	33007
O35509	RB11B_RAT	Ras-related protein Rab-11B (EC 3.6.5.2)	Rab11b	sp|O35509|RB11B_RATRas-relatedproteinRab-11BOS=RattusnorvegicusOX=10116GN=Rab11bPE=1SV=4;tr|A0A0G2JZR4|A0A0G2JZR4_RATRas-relatedproteinRab-11BOS=RattusnorvegicusOX=10116GN=Rab11bPE=1SV=1;sp|P62494|RB11A_RATRas-relatedproteinRab-11AOS=RattusnorvegicusOX=10116GN=Rab11aPE=1SV=3;tr|B5DEP2|B5DEP2_RATRAB25,memberRASoncogenefamilyOS=RattusnorvegicusOX=10116GN=Rab25PE=2SV=1	sp|O35509|RB11B_RATRas-relatedproteinRab-11BOS=RattusnorvegicusOX=10116GN=Rab11bPE=1SV=4;tr|A0A0G2JZR4|A0A0G2JZR4_RATRas-relatedproteinRab-11BOS=RattusnorvegicusOX=10116GN=Rab11bPE=1SV=1;sp|P62494|RB11A_RATRas-relatedproteinRab-11AOS=RattusnorvegicusOX=10116GN=Rab11aPE=1SV=3	11;10;9;1	11;10;9;1	11;10;9;1	;;	4	11	11	11	10	9	10	9	10	9	54.1	54.1	54.1	24.488	218	218;217;216;213	0	76.439	52.8	45.4	2427600000	1389500000	1038100000	161840000	92633000	69207000	26				209	850;1482;2522;5389;5661;6711;7246;13219;13401;13631;16522	True;True;True;True;True;True;True;True;True;True;True	874;1530;2596;5533;5810;6885;7432;13651;13837;14076;17044	1762;3016;5104;5105;10760;11291;11292;11293;11294;13430;13431;14589;14590;14591;14592;26747;26748;27095;27096;27565;27566;27567;27568;33325;33326	1825;3133;5277;5278;11173;11716;11717;11718;11719;11720;13912;13913;15113;15114;15115;15116;27814;27815;28180;28181;28667;28668;28669;28670;34646;34647	1825;3133;5278;11173;11716;13912;15115;27815;28180;28669;34647
O35567	PUR9_RAT	Bifunctional purine biosynthesis protein ATIC (AICAR transformylase/inosine monophosphate cyclohydrolase) (ATIC) [Includes: Phosphoribosylaminoimidazolecarboxamide formyltransferase (EC 2.1.2.3) (5-aminoimidazole-4-carboxamide ribonucleotide formyltransferase) (AICAR formyltransferase) (AICAR transformylase); IMP cyclohydrolase (EC 3.5.4.10) (IMP synthase) (Inosinicase)]	Atic Purh	sp|O35567|PUR9_RATBifunctionalpurinebiosynthesisproteinATICOS=RattusnorvegicusOX=10116GN=AticPE=1SV=2	sp|O35567|PUR9_RATBifunctionalpurinebiosynthesisproteinATICOS=RattusnorvegicusOX=10116GN=AticPE=1SV=2	21	21	21		1	21	21	21	14	20	14	20	14	20	51.2	51.2	51.2	64.208	592	592	0	181.44	35.5	48.6	2325200000	917120000	1408100000	66434000	26204000	40230000	44				210	458;536;1011;1331;1671;1672;2492;2737;3138;4378;4422;7463;10046;12068;13467;14865;15702;15973;17425;17942;19973	True;True;True;True;True;True;True;True;True;True;True;True;True;True;True;True;True;True;True;True;True	466;545;1040;1373;1721;1722;2564;2812;3222;4489;4534;7657;10314;12386;13905;15345;16206;16483;17970;18503;20600	959;960;1114;1115;2096;2097;2725;2726;3408;3409;3410;3411;3412;5029;5030;5514;5515;6297;8726;8805;15121;15122;15123;15124;20407;20408;24344;27225;27226;27227;27228;29975;31697;31698;32232;35114;35115;35116;35117;35118;36161;36162;36163;40290;40291	1002;1003;1163;1164;2166;2167;2821;2822;3527;3528;3529;3530;3531;5201;5202;5694;5695;6539;9037;9118;15678;15679;15680;15681;21168;21169;25325;28311;28312;28313;28314;31157;32953;32954;33516;36512;36513;36514;36515;36516;37589;37590;37591;37592;41904;41905	1003;1163;2166;2821;3528;3531;5202;5694;6539;9037;9118;15681;21169;25325;28311;31157;32954;33516;36512;37592;41905	42	60
Q6AXN2	Q6AXN2_RAT	EGF-containing fibulin-like extracellular matrix protein 1	Efemp1	tr|Q6AXN2|Q6AXN2_RATEGF-containingfibulin-likeextracellularmatrixprotein1OS=RattusnorvegicusOX=10116GN=Efemp1PE=1SV=1;sp|O35568|FBLN3_RATEGF-containingfibulin-likeextracellularmatrixprotein1OS=RattusnorvegicusOX=10116GN=Efemp1PE=1SV=1	tr|Q6AXN2|Q6AXN2_RATEGF-containingfibulin-likeextracellularmatrixprotein1OS=RattusnorvegicusOX=10116GN=Efemp1PE=1SV=1;sp|O35568|FBLN3_RATEGF-containingfibulin-likeextracellularmatrixprotein1OS=RattusnorvegicusOX=10116GN=Efemp1PE=1SV=1	4;4	4;4	4;4	;	2	4	4	4	4	4	4	4	4	4	16	16	16	54.654	493	493;493	0	45.337	16	16	419040000	211890000	207160000	18219000	9212400	9006800	10				211	14732;15676;16646;16822	True;True;True;True	15211;16179;17172;17356	29741;29742;31653;31654;33548;33549;33550;33551;33912;33913	30912;30913;32907;32908;34873;34874;34875;34876;35253;35254	30912;32907;34874;35253
O35760	IDI1_RAT	Isopentenyl-diphosphate Delta-isomerase 1 (EC 5.3.3.2) (Isopentenyl pyrophosphate isomerase 1) (IPP isomerase 1) (IPPI1)	Idi1	sp|O35760|IDI1_RATIsopentenyl-diphosphateDelta-isomerase1OS=RattusnorvegicusOX=10116GN=Idi1PE=2SV=2;tr|A0A0H2UHN2|A0A0H2UHN2_RATIsopentenyl-diphosphateDelta-isomeraseOS=RattusnorvegicusOX=10116GN=Idi1PE=1SV=1	sp|O35760|IDI1_RATIsopentenyl-diphosphateDelta-isomerase1OS=RattusnorvegicusOX=10116GN=Idi1PE=2SV=2;tr|A0A0H2UHN2|A0A0H2UHN2_RATIsopentenyl-diphosphateDelta-isomeraseOS=RattusnorvegicusOX=10116GN=Idi1PE=1SV=1	1;1	1;1	1;1	;	2	1	1	1	1	1	1	1	1	1	5.3	5.3	5.3	26.396	227	227;283	0	9.5533	5.3	5.3	28608000	7702600	20905000	2860800	770260	2090500	3				212	531	TRUE	540	1106;1107	1154;1155;1156	1156
G3V9X8	G3V9X8_RAT	Dolichyl-diphosphooligosaccharide--protein glycosyltransferase subunit MAGT1 (Magnesium transporter protein 1)	Magt1	tr|G3V9X8|G3V9X8_RATDolichyl-diphosphooligosaccharide--proteinglycosyltransferasesubunitMAGT1OS=RattusnorvegicusOX=10116GN=Magt1PE=1SV=2;sp|O35777|MAGT1_RATMagnesiumtransporterprotein1OS=RattusnorvegicusOX=10116GN=Magt1PE=2SV=2;tr|A0A0G2K5G6|A0A0G2K5G6_RATDolichyl-diphosphooligosaccharide--proteinglycosyltransferasesubunitMAGT1OS=RattusnorvegicusOX=10116GN=Magt1PE=1SV=1	tr|G3V9X8|G3V9X8_RATDolichyl-diphosphooligosaccharide--proteinglycosyltransferasesubunitMAGT1OS=RattusnorvegicusOX=10116GN=Magt1PE=1SV=2;sp|O35777|MAGT1_RATMagnesiumtransporterprotein1OS=RattusnorvegicusOX=10116GN=Magt1PE=2SV=2;tr|A0A0G2K5G6|A0A0G2K5G6_RATDolichyl-diphosphooligosaccharide--proteinglycosyltransferasesubunitMAGT1OS=RattusnorvegicusOX=10116GN=Magt1PE=1SV=1	2;2;2	2;2;2	2;2;2	;;	3	2	2	2	0	2	0	2	0	2	5.7	5.7	5.7	37.94	335	335;335;368	0	4.9909	0	5.7	96614000	0	96614000	6440900	0	6440900	3				213	5867;14855	True;True	6023;15335	11716;29949;29950	12148;31131;31132	12148;31131
O35786	CML1_RAT	Chemokine-like receptor 1 (G-protein coupled chemoattractant-like receptor) (G-protein coupled receptor DEZ)	Cmklr1 Dez	sp|O35786|CML1_RATChemokine-likereceptor1OS=RattusnorvegicusOX=10116GN=Cmklr1PE=1SV=1;tr|G3V625|G3V625_RATChemokine-likereceptor1OS=RattusnorvegicusOX=10116GN=Cmklr1PE=1SV=1	sp|O35786|CML1_RATChemokine-likereceptor1OS=RattusnorvegicusOX=10116GN=Cmklr1PE=1SV=1;tr|G3V625|G3V625_RATChemokine-likereceptor1OS=RattusnorvegicusOX=10116GN=Cmklr1PE=1SV=1	2;2	2;2	2;2	;	2	2	2	2	1	1	1	1	1	1	7	7	7	41.722	371	371;372	0	4.2627	2.2	4.9	109410000	68611000	40801000	13677000	8576400	5100100	2				214	12499;16909	True;True	12829;17445	25216;34076	26222;35435	26222;35435
O35806	LTBP2_RAT	Latent-transforming growth factor beta-binding protein 2 (LTBP-2)	Ltbp2	sp|O35806|LTBP2_RATLatent-transforminggrowthfactorbeta-bindingprotein2OS=RattusnorvegicusOX=10116GN=Ltbp2PE=1SV=1;tr|A0A0G2KAU7|A0A0G2KAU7_RATLatent-transforminggrowthfactorbeta-bindingprotein2OS=RattusnorvegicusOX=10116GN=Ltbp2PE=1SV=1;tr|F1M7L7|F1M7L7_RATLatenttransforminggrowthfactorbetabindingprotein2,isoformCRA_bOS=RattusnorvegicusOX=10116GN=Ltbp2PE=1SV=2;tr|A0A0G2K1G5|A0A0G2K1G5_RATLatenttr…	sp|O35806|LTBP2_RATLatent-transforminggrowthfactorbeta-bindingprotein2OS=RattusnorvegicusOX=10116GN=Ltbp2PE=1SV=1;tr|A0A0G2KAU7|A0A0G2KAU7_RATLatent-transforminggrowthfactorbeta-bindingprotein2OS=RattusnorvegicusOX=10116GN=Ltbp2PE=1SV=1;tr|F1M7L7|F1M7L7_RATLatenttransforminggrowthfactorbetabindingprotein2,isoformCRA_bOS=RattusnorvegicusOX=10116GN=Ltbp2PE=1SV=2;tr|A0A0G2K1G5|A0A0G2K1G5_RATLatenttr…	2;2;2;2	2;2;2;2	2;2;2;2	;;;	4	2	2	2	2	1	2	1	2	1	1.4	1.4	1.4	189.87	1764	1764;1767;1787;1831	0.0017718	2.2024	1.4	0.5	45037000	35085000	9951600	776500	604920	171580	2				215	1078;17519	True;True	1108;18067	2216;2217;35296	2292;2293;36698	2293;36698
O35814	STIP1_RAT	Stress-induced-phosphoprotein 1 (STI1) (Hsc70/Hsp90-organizing protein) (Hop)	Stip1 Hop	sp|O35814|STIP1_RATStress-induced-phosphoprotein1OS=RattusnorvegicusOX=10116GN=Stip1PE=1SV=1	sp|O35814|STIP1_RATStress-induced-phosphoprotein1OS=RattusnorvegicusOX=10116GN=Stip1PE=1SV=1	17	17	17		1	17	17	17	6	16	6	16	6	16	35.5	35.5	35.5	62.569	543	543	0	127.95	13.1	33.3	861960000	158140000	703820000	25352000	4651200	20701000	25				216	14;1165;2919;3860;7497;7950;9149;9979;10100;10824;11115;11472;12818;17457;17949;18083;20601	True;True;True;True;True;True;True;True;True;True;True;True;True;True;True;True;True	14;1197;2999;3959;7691;8155;9394;10245;10371;11112;11409;11774;13173;18002;18510;18650;21238	23;2383;5887;7707;7708;7709;15204;16082;16083;16084;16085;18436;20276;20277;20511;21931;22491;23165;23166;25887;35179;36172;36472;41538;41539	23;2465;6101;7994;7995;7996;15761;16674;16675;16676;16677;19122;21020;21021;21275;22776;23355;24098;24099;26915;36579;37601;37913;43193;43194	23;2465;6101;7995;15761;16675;19122;21020;21275;22776;23355;24099;26915;36579;37601;37913;43193	43	1
O35821	MBB1A_RAT	Myb-binding protein 1A (PAR-interacting protein) (PIP)	Mybbp1a	sp|O35821|MBB1A_RATMyb-bindingprotein1AOS=RattusnorvegicusOX=10116GN=Mybbp1aPE=1SV=2	sp|O35821|MBB1A_RATMyb-bindingprotein1AOS=RattusnorvegicusOX=10116GN=Mybbp1aPE=1SV=2	8	8	8		1	8	8	8	5	7	5	7	5	7	8	8	8	152.28	1344	1344	0	38.937	4.7	7.1	145120000	53650000	91465000	1987900	734940	1252900	12				217	3472;4561;7324;11635;13524;16191;16603;17920	True;True;True;True;True;True;True;True	3562;4675;7513;11938;13964;16708;17126;18479	6938;9094;9095;14781;23469;23470;27352;27353;32663;33470;36119;36120	7198;9421;9422;15325;24422;24423;28442;28443;33965;34793;37546;37547	7198;9422;15325;24423;28442;33965;34793;37547
A0A0A0MXU2	A0A0A0MXU2_RAT	Coronin	Coro7	tr|A0A0A0MXU2|A0A0A0MXU2_RATCoroninOS=RattusnorvegicusOX=10116GN=Coro7PE=1SV=2;sp|O35828|CORO7_RATCoronin-7OS=RattusnorvegicusOX=10116GN=Coro7PE=1SV=2;tr|A0A0G2K9F9|A0A0G2K9F9_RATCoroninOS=RattusnorvegicusOX=10116GN=Coro7PE=1SV=1	tr|A0A0A0MXU2|A0A0A0MXU2_RATCoroninOS=RattusnorvegicusOX=10116GN=Coro7PE=1SV=2;sp|O35828|CORO7_RATCoronin-7OS=RattusnorvegicusOX=10116GN=Coro7PE=1SV=2;tr|A0A0G2K9F9|A0A0G2K9F9_RATCoroninOS=RattusnorvegicusOX=10116GN=Coro7PE=1SV=1	11;11;11	11;11;11	11;11;11	;;	3	11	11	11	8	7	8	7	8	7	22.1	22.1	22.1	86.138	788	788;922;923	0	34.946	15.7	14.7	649500000	363900000	285600000	18557000	10397000	8159900	14				218	3461;4809;6280;9962;9976;11378;14731;16073;16443;18304;19646	True;True;True;True;True;True;True;True;True;True;True	3551;4934;6440;10227;10242;11678;15210;16586;16962;18877;20260	6919;6920;9577;9578;12545;20231;20232;20269;23003;29740;32438;33171;33172;36923;36924;39593;39594	7179;7180;9916;9917;13005;20972;20973;21013;23907;30911;33728;34488;34489;38384;38385;41166;41167	7179;9917;13005;20973;21013;23907;30911;33728;34489;38385;41167
G3V6J5	G3V6J5_RAT	Cyclin-dependent kinase 17 (PCTAIRE-motif protein kinase 2, isoform CRA_b)	Cdk17 Pctk2 rCG_49073	tr|G3V6J5|G3V6J5_RATCyclin-dependentkinase17OS=RattusnorvegicusOX=10116GN=Cdk17PE=1SV=1;sp|O35831|CDK17_RATCyclin-dependentkinase17OS=RattusnorvegicusOX=10116GN=Cdk17PE=1SV=1	tr|G3V6J5|G3V6J5_RATCyclin-dependentkinase17OS=RattusnorvegicusOX=10116GN=Cdk17PE=1SV=1;sp|O35831|CDK17_RATCyclin-dependentkinase17OS=RattusnorvegicusOX=10116GN=Cdk17PE=1SV=1	2;2	1;1	1;1	;	2	2	1	1	2	2	1	1	1	1	3.1	1.5	1.5	59.482	523	523;523	0.0087605	1.6089	3.1	3.1	12227000	5932000	6294700	407560	197730	209820	2				219	9757;10366	False;True	10014;10640	19810;19811;19812;21014;21015	20542;20543;20544;21811;21812	20542;21811
G3V8U8	G3V8U8_RAT	Branched-chain-amino-acid aminotransferase (EC 2.6.1.42)	Bcat2 rCG_53622	tr|G3V8U8|G3V8U8_RATBranched-chain-amino-acidaminotransferaseOS=RattusnorvegicusOX=10116GN=Bcat2PE=1SV=1;sp|O35854|BCAT2_RATBranched-chain-amino-acidaminotransferase,mitochondrialOS=RattusnorvegicusOX=10116GN=Bcat2PE=1SV=1;tr|Q6P784|Q6P784_RATBranched-chain-amino-acidaminotransferaseOS=RattusnorvegicusOX=10116GN=Bcat2PE=2SV=1	tr|G3V8U8|G3V8U8_RATBranched-chain-amino-acidaminotransferaseOS=RattusnorvegicusOX=10116GN=Bcat2PE=1SV=1;sp|O35854|BCAT2_RATBranched-chain-amino-acidaminotransferase,mitochondrialOS=RattusnorvegicusOX=10116GN=Bcat2PE=1SV=1;tr|Q6P784|Q6P784_RATBranched-chain-amino-acidaminotransferaseOS=RattusnorvegicusOX=10116GN=Bcat2PE=2SV=1	9;9;8	9;9;8	9;9;8	;;	3	9	9	9	7	8	7	8	7	8	31.3	31.3	31.3	44.229	393	393;393;388	0	42.052	25.7	29.3	617800000	265190000	352610000	32516000	13957000	18558000	16				220	38;2030;4326;8663;9519;10000;10519;10520;14680	True;True;True;True;True;True;True;True;True	38;2090;4436;8898;9773;10266;10800;10801;15158	109;110;4152;8635;8636;17486;17487;17488;19299;19300;20314;20315;21302;21303;21304;21305;29641	125;126;4300;8940;8941;18142;18143;18144;20011;20012;21058;21059;22122;22123;22124;22125;30806	125;4300;8941;18143;20011;21059;22123;22125;30806
F1LT10	F1LT10_RAT	Afadin	Afdn	tr|F1LT10|F1LT10_RATAfadinOS=RattusnorvegicusOX=10116GN=AfdnPE=1SV=3;sp|O35889|AFAD_RATAfadinOS=RattusnorvegicusOX=10116GN=AfdnPE=1SV=1	tr|F1LT10|F1LT10_RATAfadinOS=RattusnorvegicusOX=10116GN=AfdnPE=1SV=3;sp|O35889|AFAD_RATAfadinOS=RattusnorvegicusOX=10116GN=AfdnPE=1SV=1	10;10	10;10	10;10	;	2	10	10	10	10	6	10	6	10	6	9.2	9.2	9.2	201.13	1773	1773;1829	0	47.459	9.2	5.2	268870000	194460000	74405000	2922500	2113700	808750	15				221	4205;6066;7165;7660;11791;12581;16108;16284;17633;20975	True;True;True;True;True;True;True;True;True;True	4311;6224;7350;7855;12101;12914;16621;16802;18186;21627	8381;8382;12101;12102;14393;15511;15512;23787;23788;25391;32500;32840;32841;35526;42276;42277	8680;8681;8682;12548;12549;14910;16072;16073;24757;24758;26403;33790;34150;34151;36933;43961;43962	8681;12548;14910;16073;24758;26403;33790;34150;36933;43962
O35964	SH3G1_RAT	Endophilin-A2 (Endophilin-2) (SH3 domain protein 2B) (SH3 domain-containing GRB2-like protein 1) (SH3p8)	Sh3gl1 Sh3p8	sp|O35964|SH3G1_RATEndophilin-A2OS=RattusnorvegicusOX=10116GN=Sh3gl1PE=1SV=1;sp|O35179|SH3G2_RATEndophilin-A1OS=RattusnorvegicusOX=10116GN=Sh3gl2PE=1SV=2	sp|O35964|SH3G1_RATEndophilin-A2OS=RattusnorvegicusOX=10116GN=Sh3gl1PE=1SV=1	4;1	4;1	4;1		2	4	4	4	2	3	2	3	2	3	11.4	11.4	11.4	41.492	368	368;352	0	14.942	7.1	8.2	1611400000	106970000	1504500000	94790000	6292500	88498000	4				222	1819;8855;14138;17252	True;True;True;True	1874;9095;14600;17797	3696;17865;28587;28588;34768	3817;18533;29728;29729;36156	3817;18533;29728;36156
A0A0G2K911	A0A0G2K911_RAT	NSFL1 cofactor p47	Nsfl1c	tr|A0A0G2K911|A0A0G2K911_RATNSFL1cofactorp47OS=RattusnorvegicusOX=10116GN=Nsfl1cPE=1SV=1;sp|O35987|NSF1C_RATNSFL1cofactorp47OS=RattusnorvegicusOX=10116GN=Nsfl1cPE=1SV=1	tr|A0A0G2K911|A0A0G2K911_RATNSFL1cofactorp47OS=RattusnorvegicusOX=10116GN=Nsfl1cPE=1SV=1;sp|O35987|NSF1C_RATNSFL1cofactorp47OS=RattusnorvegicusOX=10116GN=Nsfl1cPE=1SV=1	6;6	6;6	6;6	;	2	6	6	6	4	6	4	6	4	6	21.2	21.2	21.2	37.249	340	340;370	0	38.978	17.6	21.2	256460000	108790000	147680000	11657000	4944900	6712500	11				223	1673;3320;5781;10442;14962;16744	True;True;True;True;True;True	1723;3407;5932;10720;15446;17272	3413;3414;3415;6646;11517;21163;21164;30188;30189;33732;33733	3532;3533;3534;6900;11945;21966;21967;31377;31378;35067;35068	3532;6900;11945;21966;31378;35068
O54698	S29A1_RAT	Equilibrative nucleoside transporter 1 (Equilibrative nitrobenzylmercaptopurine riboside-sensitive nucleoside transporter) (Equilibrative NBMPR-sensitive nucleoside transporter) (Nucleoside transporter, es-type) (Solute carrier family 29 member 1)	Slc29a1 Ent1	sp|O54698|S29A1_RATEquilibrativenucleosidetransporter1OS=RattusnorvegicusOX=10116GN=Slc29a1PE=1SV=3	sp|O54698|S29A1_RATEquilibrativenucleosidetransporter1OS=RattusnorvegicusOX=10116GN=Slc29a1PE=1SV=3	6	6	6		1	6	6	6	6	5	6	5	6	5	14.7	14.7	14.7	50.017	457	457	0	142.44	14.7	14.7	1254700000	820140000	434570000	89623000	58582000	31041000	15				224	3441;5949;7490;7491;19869;20206	True;True;True;True;True;True	3531;6106;7684;7685;20489;20836	6883;11862;11863;11864;11865;15188;15189;15190;15191;15192;15193;40059;40060;40771;40772	7143;12298;12299;12300;12301;15745;15746;15747;15748;15749;15750;41668;41669;42396;42397	7143;12299;15745;15749;41669;42396	44	377
G3V7V8	G3V7V8_RAT	Phosphodiesterase (EC 3.1.4.-)	Pde5a rCG_28515	tr|G3V7V8|G3V7V8_RATPhosphodiesteraseOS=RattusnorvegicusOX=10116GN=Pde5aPE=1SV=1;sp|O54735|PDE5A_RATcGMP-specific3',5'-cyclicphosphodiesteraseOS=RattusnorvegicusOX=10116GN=Pde5aPE=2SV=1;tr|Q9QWH9|Q9QWH9_RATcGMP-specificphosphodiesterase(Fragment)OS=RattusnorvegicusOX=10116GN=PDE5PE=2SV=1;tr|Q9QYT5|Q9QYT5_RATcGMP-bindingcGMPspecificphosphodiesterase(Fragment)OS=RattusnorvegicusOX=10116GN=PDE5A2PE=…	tr|G3V7V8|G3V7V8_RATPhosphodiesteraseOS=RattusnorvegicusOX=10116GN=Pde5aPE=1SV=1;sp|O54735|PDE5A_RATcGMP-specific3',5'-cyclicphosphodiesteraseOS=RattusnorvegicusOX=10116GN=Pde5aPE=2SV=1	10;10;3;3;2	10;10;3;3;2	10;10;3;3;2	;	5	10	10	10	9	5	9	5	9	5	13.8	13.8	13.8	94.429	833	833;833;209;235;237	0	26.298	13.8	6.2	688900000	456890000	232010000	15309000	10153000	5155700	16				225	2608;3927;5087;5754;6813;7527;10305;13844;14959;18863	True;True;True;True;True;True;True;True;True;True	2682;4027;5220;5905;6990;7721;10579;14296;15443;19451	5259;7831;7832;7833;10156;11466;13640;13641;15266;15267;15268;15269;20892;28013;30182;30183;38037	5432;8121;8122;8123;10522;11894;14134;14135;15824;15825;15826;15827;21681;29123;31371;31372;39546	5432;8121;10522;11894;14134;15824;21681;29123;31372;39546
O54772	SMRD2_RAT	SWI/SNF-related matrix-associated actin-dependent regulator of chromatin subfamily D member 2 (60 kDa BRG-1/Brm-associated factor subunit B) (BRG1-associated factor 60B) (BAF60B)	Smarcd2 Baf60b	sp|O54772|SMRD2_RATSWI/SNF-relatedmatrix-associatedactin-dependentregulatorofchromatinsubfamilyDmember2OS=RattusnorvegicusOX=10116GN=Smarcd2PE=1SV=3	sp|O54772|SMRD2_RATSWI/SNF-relatedmatrix-associatedactin-dependentregulatorofchromatinsubfamilyDmember2OS=RattusnorvegicusOX=10116GN=Smarcd2PE=1SV=3	2	2	2		1	2	2	2	1	1	1	1	1	1	4.5	4.5	4.5	59.128	531	531	0	6.5646	1.7	2.8	58796000	42960000	15836000	1837400	1342500	494880	2				226	62;11199	True;True	62;11498	156;22673	172;23557	172;23557
O54861	SORT_RAT	Sortilin (Glycoprotein 110) (Gp110) (Neurotensin receptor 3) (NTR3)	Sort1	sp|O54861|SORT_RATSortilinOS=RattusnorvegicusOX=10116GN=Sort1PE=1SV=3	sp|O54861|SORT_RATSortilinOS=RattusnorvegicusOX=10116GN=Sort1PE=1SV=3	1	1	1		1	1	1	1	0	1	0	1	0	1	1.7	1.7	1.7	91.168	825	825	0.0044278	1.9352	0	1.7	11361000	0	11361000	355040	0	355040	1				227	4967	TRUE	5094	9899	10262	10262
A0A0G2K5Z1	A0A0G2K5Z1_RAT	Non-specific serine/threonine protein kinase (EC 2.7.11.1)	Cdc42bpa	tr|A0A0G2K5Z1|A0A0G2K5Z1_RATNon-specificserine/threonineproteinkinaseOS=RattusnorvegicusOX=10116GN=Cdc42bpaPE=1SV=1;tr|G3V6C9|G3V6C9_RATNon-specificserine/threonineproteinkinaseOS=RattusnorvegicusOX=10116GN=Cdc42bpaPE=1SV=1;sp|O54874|MRCKA_RATSerine/threonine-proteinkinaseMRCKalphaOS=RattusnorvegicusOX=10116GN=Cdc42bpaPE=1SV=1	tr|A0A0G2K5Z1|A0A0G2K5Z1_RATNon-specificserine/threonineproteinkinaseOS=RattusnorvegicusOX=10116GN=Cdc42bpaPE=1SV=1;tr|G3V6C9|G3V6C9_RATNon-specificserine/threonineproteinkinaseOS=RattusnorvegicusOX=10116GN=Cdc42bpaPE=1SV=1;sp|O54874|MRCKA_RATSerine/threonine-proteinkinaseMRCKalphaOS=RattusnorvegicusOX=10116GN=Cdc42bpaPE=1SV=1	1;1;1	1;1;1	1;1;1	;;	3	1	1	1	0	1	0	1	0	1	0.7	0.7	0.7	186.78	1644	1644;1732;1732	0.0090119	1.549	0	0.7	2779900	0	2779900	34749	0	34749	0				228	10226	TRUE	10498	20735	21501	21501
A0A0G2K888	A0A0G2K888_RAT	Exocyst complex component 2	Exoc2	tr|A0A0G2K888|A0A0G2K888_RATExocystcomplexcomponent2OS=RattusnorvegicusOX=10116GN=Exoc2PE=1SV=1;tr|F1LMB9|F1LMB9_RATExocystcomplexcomponent2OS=RattusnorvegicusOX=10116GN=Exoc2PE=1SV=1;sp|O54921|EXOC2_RATExocystcomplexcomponent2OS=RattusnorvegicusOX=10116GN=Exoc2PE=1SV=1;tr|A0A0G2K1K8|A0A0G2K1K8_RATExocystcomplexcomponent2(Fragment)OS=RattusnorvegicusOX=10116GN=LOC103689971PE=1SV=1	tr|A0A0G2K888|A0A0G2K888_RATExocystcomplexcomponent2OS=RattusnorvegicusOX=10116GN=Exoc2PE=1SV=1;tr|F1LMB9|F1LMB9_RATExocystcomplexcomponent2OS=RattusnorvegicusOX=10116GN=Exoc2PE=1SV=1;sp|O54921|EXOC2_RATExocystcomplexcomponent2OS=RattusnorvegicusOX=10116GN=Exoc2PE=1SV=1;tr|A0A0G2K1K8|A0A0G2K1K8_RATExocystcomplexcomponent2(Fragment)OS=RattusnorvegicusOX=10116GN=LOC103689971PE=1SV=1	4;4;4;3	4;4;4;3	4;4;4;3	;;;	4	4	4	4	3	2	3	2	3	2	6	6	6	101.92	905	905;924;924;707	0	8.2588	3.9	3.1	61382000	44613000	16769000	1334400	969850	364550	4				229	1652;5607;5927;18842	True;True;True;True	1702;5756;6084;19429	3370;11170;11171;11821;37998	3489;11592;11593;12255;39504	3489;11593;12255;39504
O54975	XPP1_RAT	Xaa-Pro aminopeptidase 1 (EC 3.4.11.9) (Aminoacylproline aminopeptidase) (Cytosolic aminopeptidase P) (Soluble aminopeptidase P) (sAmp) (X-Pro aminopeptidase 1) (X-prolyl aminopeptidase 1, soluble)	Xpnpep1 App	sp|O54975|XPP1_RATXaa-Proaminopeptidase1OS=RattusnorvegicusOX=10116GN=Xpnpep1PE=1SV=1;tr|A0A0G2JV31|A0A0G2JV31_RATX-prolylaminopeptidase(AminopeptidaseP)1,soluble,isoformCRA_aOS=RattusnorvegicusOX=10116GN=Xpnpep1PE=1SV=1	sp|O54975|XPP1_RATXaa-Proaminopeptidase1OS=RattusnorvegicusOX=10116GN=Xpnpep1PE=1SV=1;tr|A0A0G2JV31|A0A0G2JV31_RATX-prolylaminopeptidase(AminopeptidaseP)1,soluble,isoformCRA_aOS=RattusnorvegicusOX=10116GN=Xpnpep1PE=1SV=1	10;10	10;10	10;10	;	2	10	10	10	7	7	7	7	7	7	23	23	23	69.657	623	623;666	0	45.23	20.4	17.3	207940000	95104000	112840000	5941100	2717300	3223900	13				230	5969;6574;7759;14178;14604;17513;17514;18768;19786;20437	True;True;True;True;True;True;True;True;True;True	6126;6744;7957;14640;15080;18061;18062;19351;20403;21072	11898;11899;13114;15701;15702;28661;29499;29500;35288;35289;37829;37830;39871;41220	12334;12335;13585;16275;16276;29804;30662;30663;36690;36691;39332;39333;41450;42863	12334;13585;16276;29804;30662;36690;36691;39333;41450;42863
W0UVG1	W0UVG1_RAT	Ribonuclease A b1 (Ribonuclease, RNase A family 4, isoform CRA_b)	Rnase4 Rab1 rCG_61258	tr|W0UVG1|W0UVG1_RATRibonucleaseAb1OS=RattusnorvegicusOX=10116GN=Rnase4PE=3SV=1;sp|O55004|RNAS4_RATRibonuclease4OS=RattusnorvegicusOX=10116GN=Rnase4PE=1SV=1	tr|W0UVG1|W0UVG1_RATRibonucleaseAb1OS=RattusnorvegicusOX=10116GN=Rnase4PE=3SV=1;sp|O55004|RNAS4_RATRibonuclease4OS=RattusnorvegicusOX=10116GN=Rnase4PE=1SV=1	1;1	1;1	1;1	;	2	1	1	1	1	0	1	0	1	0	8.8	8.8	8.8	16.903	147	147;147	0.0090293	1.5671	8.8	0	11473000	11473000	0	1434100	1434100	0	1				231	5116	TRUE	5249	10213	10588	10588
A0A0G2K0S2	A0A0G2K0S2_RAT	RoBo-1	LOC24906	tr|A0A0G2K0S2|A0A0G2K0S2_RATRoBo-1OS=RattusnorvegicusOX=10116GN=LOC24906PE=1SV=1;sp|O55006|ROB1_RATProteinRoBo-1OS=RattusnorvegicusOX=10116PE=1SV=1	tr|A0A0G2K0S2|A0A0G2K0S2_RATRoBo-1OS=RattusnorvegicusOX=10116GN=LOC24906PE=1SV=1;sp|O55006|ROB1_RATProteinRoBo-1OS=RattusnorvegicusOX=10116PE=1SV=1	1;1	1;1	1;1	;	2	1	1	1	1	0	1	0	1	0	6	6	6	23.952	218	218;240	0	3.9783	6	0	16155000	16155000	0	1615500	1615500	0	1				232	7713	TRUE	7911	15619	16190	16190
A0A140TAA3	A0A140TAA3_RAT	Ral GTPase-activating protein subunit alpha-1	Ralgapa1	tr|A0A140TAA3|A0A140TAA3_RATRalGTPase-activatingproteinsubunitalpha-1OS=RattusnorvegicusOX=10116GN=Ralgapa1PE=1SV=1;sp|O55007|RGPA1_RATRalGTPase-activatingproteinsubunitalpha-1OS=RattusnorvegicusOX=10116GN=Ralgapa1PE=1SV=2	tr|A0A140TAA3|A0A140TAA3_RATRalGTPase-activatingproteinsubunitalpha-1OS=RattusnorvegicusOX=10116GN=Ralgapa1PE=1SV=1;sp|O55007|RGPA1_RATRalGTPase-activatingproteinsubunitalpha-1OS=RattusnorvegicusOX=10116GN=Ralgapa1PE=1SV=2	1;1	1;1	1;1	;	2	1	1	1	1	1	1	1	1	1	0.4	0.4	0.4	204.28	1823	1823;2035	0.0044566	1.9685	0.4	0.4	3236100	0	3236100	41488	0	41488	2				233	8413	TRUE	8634	17008;17009	17652;17653	17652
Q66WT9	Q66WT9_RAT	Clathrin-assembly lymphoid myeloid leukemia protein (Phosphatidylinositol binding clathrin assembly protein, isoform CRA_e) (Phosphatidylinositol-binding clathrin assembly protein)	Picalm CALM rCG_40449	tr|Q66WT9|Q66WT9_RATClathrin-assemblylymphoidmyeloidleukemiaproteinOS=RattusnorvegicusOX=10116GN=PicalmPE=1SV=1;tr|Q66SY1|Q66SY1_RATClathrin-assemblylymphoidleukemiaproteinOS=RattusnorvegicusOX=10116GN=PicalmPE=1SV=1;tr|A0A0G2JUQ5|A0A0G2JUQ5_RATPhosphatidylinositolbindingclathrinassemblyprotein,isoformCRA_dOS=RattusnorvegicusOX=10116GN=PicalmPE=1SV=1;sp|O55012|PICAL_RATPhosphatidylinositol-bindin…	tr|Q66WT9|Q66WT9_RATClathrin-assemblylymphoidmyeloidleukemiaproteinOS=RattusnorvegicusOX=10116GN=PicalmPE=1SV=1;tr|Q66SY1|Q66SY1_RATClathrin-assemblylymphoidleukemiaproteinOS=RattusnorvegicusOX=10116GN=PicalmPE=1SV=1;tr|A0A0G2JUQ5|A0A0G2JUQ5_RATPhosphatidylinositolbindingclathrinassemblyprotein,isoformCRA_dOS=RattusnorvegicusOX=10116GN=PicalmPE=1SV=1;sp|O55012|PICAL_RATPhosphatidylinositol-bindin…	7;7;7;7;7;7;2;2;2	7;7;7;7;7;7;2;2;2	7;7;7;7;7;7;2;2;2	;;;;;	9	7	7	7	4	4	4	4	4	4	19.6	19.6	19.6	64.713	597	597;610;640;640;647;655;897;915;918	0	99.845	7.5	14.1	346420000	238780000	107630000	14434000	9949300	4484700	9				234	1793;4865;8850;10281;13817;14078;18173	True;True;True;True;True;True;True	1848;4991;9090;10555;14267;14538;18741	3647;9688;17856;17857;20841;27960;27961;28471;36651;36652	3768;10035;18524;18525;21629;29070;29071;29611;38100;38101	3768;10035;18525;21629;29071;29611;38100
G3V6Y9	G3V6Y9_RAT	Peptidyl-prolyl cis-trans isomerase G (RCG26145, isoform CRA_a)	Ppig rCG_26145	tr|G3V6Y9|G3V6Y9_RATPeptidyl-prolylcis-transisomeraseGOS=RattusnorvegicusOX=10116GN=PpigPE=1SV=1;sp|O55035|PPIG_RATPeptidyl-prolylcis-transisomeraseGOS=RattusnorvegicusOX=10116GN=PpigPE=1SV=2	tr|G3V6Y9|G3V6Y9_RATPeptidyl-prolylcis-transisomeraseGOS=RattusnorvegicusOX=10116GN=PpigPE=1SV=1;sp|O55035|PPIG_RATPeptidyl-prolylcis-transisomeraseGOS=RattusnorvegicusOX=10116GN=PpigPE=1SV=2	1;1	1;1	1;1	;	2	1	1	1	1	0	1	0	1	0	1.6	1.6	1.6	88.318	752	752;752	0.00601	1.7786	1.6	0	10435000	10435000	0	474300	474300	0	0				235	19862	TRUE	20482	40044	41651	41651
O55043	ARHG7_RAT	Rho guanine nucleotide exchange factor 7 (Beta-Pix) (PAK-interacting exchange factor beta)	Arhgef7 Pak3bp Pixb	sp|O55043|ARHG7_RATRhoguaninenucleotideexchangefactor7OS=RattusnorvegicusOX=10116GN=Arhgef7PE=1SV=1;tr|Q52NK0|Q52NK0_RATPAK-interactingexchangefactorOS=RattusnorvegicusOX=10116GN=Arhgef7PE=2SV=1;tr|A3KMH4|A3KMH4_RATArhgef7protein(Fragment)OS=RattusnorvegicusOX=10116GN=Arhgef7PE=2SV=1;tr|A0A0G2QC21|A0A0G2QC21_RATRhoguaninenucleotideexchangefactor7OS=RattusnorvegicusOX=10116GN=Arhgef7PE=1SV=1;tr|Q9…	sp|O55043|ARHG7_RATRhoguaninenucleotideexchangefactor7OS=RattusnorvegicusOX=10116GN=Arhgef7PE=1SV=1;tr|Q52NK0|Q52NK0_RATPAK-interactingexchangefactorOS=RattusnorvegicusOX=10116GN=Arhgef7PE=2SV=1;tr|A3KMH4|A3KMH4_RATArhgef7protein(Fragment)OS=RattusnorvegicusOX=10116GN=Arhgef7PE=2SV=1;tr|A0A0G2QC21|A0A0G2QC21_RATRhoguaninenucleotideexchangefactor7OS=RattusnorvegicusOX=10116GN=Arhgef7PE=1SV=1;tr|Q9…	7;7;7;7;6;1;1	7;7;7;7;6;1;1	7;7;7;7;6;1;1	;;;;	7	7	7	7	4	7	4	7	4	7	13.9	13.9	13.9	73.139	646	646;705;722;862;625;772;796	0	18.273	9	13.9	257630000	112950000	144680000	6963100	3052700	3910400	8				236	3685;3823;5808;8431;16105;17173;18843	True;True;True;True;True;True;True	3780;3922;5959;8652;16618;17715;19430	7360;7633;7634;11570;11571;17037;17038;17039;32496;32497;34601;37999	7644;7918;7919;11999;12000;17683;17684;17685;33786;33787;35984;39505	7644;7918;11999;17683;33786;35984;39505
O55096	DPP3_RAT	Dipeptidyl peptidase 3 (EC 3.4.14.4) (Dipeptidyl aminopeptidase III) (Dipeptidyl arylamidase III) (Dipeptidyl peptidase III) (DPP III) (Enkephalinase B)	Dpp3	sp|O55096|DPP3_RATDipeptidylpeptidase3OS=RattusnorvegicusOX=10116GN=Dpp3PE=1SV=2	sp|O55096|DPP3_RATDipeptidylpeptidase3OS=RattusnorvegicusOX=10116GN=Dpp3PE=1SV=2	17	17	17		1	17	17	17	10	17	10	17	10	17	35.4	35.4	35.4	83.038	738	738	0	155.14	24.8	35.4	1075100000	329420000	745700000	29865000	9150600	20714000	32				237	1244;2044;5328;5459;5576;6431;9439;9902;9939;10202;10429;10912;13912;13913;16723;19158;20173	True;True;True;True;True;True;True;True;True;True;True;True;True;True;True;True;True	1280;2104;5472;5606;5725;6597;9691;10165;10203;10474;10707;11203;14367;14368;17250;19754;20802	2555;2556;2557;4173;10638;10639;10887;11101;11102;12849;19121;19122;19123;20087;20088;20089;20090;20181;20182;20183;20682;20683;20684;21134;22101;28160;28161;28162;33686;38640;38641;38642;40705;40706	2644;2645;2646;4323;11047;11048;11302;11523;11524;13318;19829;19830;19831;20823;20824;20825;20826;20920;20921;20922;21448;21449;21450;21935;22959;29280;29281;29282;35014;40172;40173;40174;42330;42331	2646;4323;11048;11302;11524;13318;19829;20825;20921;21450;21935;22959;29281;29282;35014;40172;42330
O55159	EPCAM_RAT	Epithelial cell adhesion molecule (Ep-CAM) (Epithelial glycoprotein 314) (EGP314) (Protein D5.7A) (Tumor-associated calcium signal transducer 1) (CD antigen CD326)	Epcam Tacstd1	sp|O55159|EPCAM_RATEpithelialcelladhesionmoleculeOS=RattusnorvegicusOX=10116GN=EpcamPE=1SV=1	sp|O55159|EPCAM_RATEpithelialcelladhesionmoleculeOS=RattusnorvegicusOX=10116GN=EpcamPE=1SV=1	3	3	3		1	3	3	3	2	3	2	3	2	3	18.1	18.1	18.1	35.207	315	315	0	27.327	13	18.1	448130000	214780000	233350000	32009000	15341000	16668000	8				238	1503;17725;19341	True;True;True	1553;18278;19950	3056;3057;3058;35706;38991;38992;38993	3173;3174;3175;37118;40528;40529;40530;40531	3174;37118;40529
Q6IMX8	Q6IMX8_RAT	Acyl-CoA thioesterase 2 (Acyl-coenzyme A thioesterase 2, mitochondrial) (RCG20653)	Acot2 Mte1 rCG_20653	tr|Q6IMX8|Q6IMX8_RATAcyl-CoAthioesterase2OS=RattusnorvegicusOX=10116GN=Acot2PE=1SV=1;sp|O55171|ACOT2_RATAcyl-coenzymeAthioesterase2,mitochondrialOS=RattusnorvegicusOX=10116GN=Acot2PE=1SV=1;sp|O88267|ACOT1_RATAcyl-coenzymeAthioesterase1OS=RattusnorvegicusOX=10116GN=Acot1PE=1SV=1;tr|D3ZIQ1|D3ZIQ1_RATAcyl-CoAthioesterase4OS=RattusnorvegicusOX=10116GN=Acot4PE=1SV=1	tr|Q6IMX8|Q6IMX8_RATAcyl-CoAthioesterase2OS=RattusnorvegicusOX=10116GN=Acot2PE=1SV=1;sp|O55171|ACOT2_RATAcyl-coenzymeAthioesterase2,mitochondrialOS=RattusnorvegicusOX=10116GN=Acot2PE=1SV=1;sp|O88267|ACOT1_RATAcyl-coenzymeAthioesterase1OS=RattusnorvegicusOX=10116GN=Acot1PE=1SV=1;tr|D3ZIQ1|D3ZIQ1_RATAcyl-CoAthioesterase4OS=RattusnorvegicusOX=10116GN=Acot4PE=1SV=1	2;2;1;1	2;2;1;1	2;2;1;1	;;;	4	2	2	2	1	2	1	2	1	2	6.6	6.6	6.6	49.628	453	453;453;419;421	0	6.0909	4	6.6	43927000	11999000	31928000	1909900	521700	1388200	2				239	2480;15409	True;True	2551;15902	5009;5010;31129	5181;5182;32368	5182;32368
O55173	PDPK1_RAT	3-phosphoinositide-dependent protein kinase 1 (EC 2.7.11.1) (Protein kinase B kinase) (PkB kinase)	Pdpk1 Pdk1	sp|O55173|PDPK1_RAT3-phosphoinositide-dependentproteinkinase1OS=RattusnorvegicusOX=10116GN=Pdpk1PE=1SV=2	sp|O55173|PDPK1_RAT3-phosphoinositide-dependentproteinkinase1OS=RattusnorvegicusOX=10116GN=Pdpk1PE=1SV=2	3	3	3		1	3	3	3	2	1	2	1	2	1	7	7	7	63.593	559	559	0	4.69	4.5	2.5	24496000	17679000	6816700	942160	679980	262180	3				240	5541;8298;11425	True;True;True	5689;8517;11725	11034;16808;23084	11454;17442;23992	11454;17442;23992
O70196	PPCE_RAT	Prolyl endopeptidase (PE) (EC 3.4.21.26) (Post-proline cleaving enzyme) (rPop)	Prep	sp|O70196|PPCE_RATProlylendopeptidaseOS=RattusnorvegicusOX=10116GN=PrepPE=1SV=1;tr|A0A0G2K1M8|A0A0G2K1M8_RATPost-prolinecleavingenzymeOS=RattusnorvegicusOX=10116GN=PrepPE=1SV=1	sp|O70196|PPCE_RATProlylendopeptidaseOS=RattusnorvegicusOX=10116GN=PrepPE=1SV=1;tr|A0A0G2K1M8|A0A0G2K1M8_RATPost-prolinecleavingenzymeOS=RattusnorvegicusOX=10116GN=PrepPE=1SV=1	11;10	11;10	11;10	;	2	11	11	11	6	10	6	10	6	10	22.8	22.8	22.8	80.741	710	710;709	0	50.395	11.4	20.7	339660000	121350000	218310000	7383800	2637900	4745900	17				241	4821;6022;10056;13400;14318;16153;17037;18580;18845;19301;20974	True;True;True;True;True;True;True;True;True;True;True	4946;6180;10324;13836;14785;16669;17576;19161;19432;19905;21626	9601;9602;12007;20422;27092;27093;27094;28922;32598;32599;34340;37461;37462;38002;38912;38913;42275	9943;9944;12452;21184;28177;28178;28179;30069;33891;33892;35710;35711;38939;38940;39508;40448;40449;43960	9943;12452;21184;28179;30069;33892;35711;38939;39508;40449;43960
G3V6C4	G3V6C4_RAT	UDP-glucose 6-dehydrogenase (EC 1.1.1.22)	Ugdh rCG_57003	tr|G3V6C4|G3V6C4_RATUDP-glucose6-dehydrogenaseOS=RattusnorvegicusOX=10116GN=UgdhPE=1SV=1;sp|O70199|UGDH_RATUDP-glucose6-dehydrogenaseOS=RattusnorvegicusOX=10116GN=UgdhPE=1SV=1	tr|G3V6C4|G3V6C4_RATUDP-glucose6-dehydrogenaseOS=RattusnorvegicusOX=10116GN=UgdhPE=1SV=1;sp|O70199|UGDH_RATUDP-glucose6-dehydrogenaseOS=RattusnorvegicusOX=10116GN=UgdhPE=1SV=1	2;2	2;2	2;2	;	2	2	2	2	0	2	0	2	0	2	4.5	4.5	4.5	54.886	493	493;493	0	4.6093	0	4.5	25988000	0	25988000	928140	0	928140	2				242	7550;19135	True;True	7744;19731	15302;38598	15860;40129	15860;40129
M0R930	M0R930_RAT	Syntaxin-7-like	LOC100910446	tr|M0R930|M0R930_RATSyntaxin-7-likeOS=RattusnorvegicusOX=10116GN=LOC100910446PE=3SV=2;tr|A0A0G2K6Y9|A0A0G2K6Y9_RATSyntaxin-7OS=RattusnorvegicusOX=10116GN=Stx7PE=3SV=1;sp|O70257|STX7_RATSyntaxin-7OS=RattusnorvegicusOX=10116GN=Stx7PE=1SV=4	tr|M0R930|M0R930_RATSyntaxin-7-likeOS=RattusnorvegicusOX=10116GN=LOC100910446PE=3SV=2;tr|A0A0G2K6Y9|A0A0G2K6Y9_RATSyntaxin-7OS=RattusnorvegicusOX=10116GN=Stx7PE=3SV=1;sp|O70257|STX7_RATSyntaxin-7OS=RattusnorvegicusOX=10116GN=Stx7PE=1SV=4	3;3;3	3;3;3	3;3;3	;;	3	3	3	3	3	2	3	2	3	2	17.5	17.5	17.5	29.037	252	252;252;261	0	48.318	17.5	11.9	132680000	92075000	40605000	14742000	10231000	4511600	4				243	12377;14624;17479	True;True;True	12704;15100;18026	24970;29532;29533;35219;35220	25969;30695;30696;36621;36622	25969;30695;36621
B0BMW2	B0BMW2_RAT	3-hydroxyacyl-CoA dehydrogenase type-2 (Hydroxyacyl-Coenzyme A dehydrogenase type II) (Hydroxysteroid (17-beta) dehydrogenase 10)	Hsd17b10 Hadh2 rCG_38941	tr|B0BMW2|B0BMW2_RAT3-hydroxyacyl-CoAdehydrogenasetype-2OS=RattusnorvegicusOX=10116GN=Hsd17b10PE=1SV=1;sp|O70351|HCD2_RAT3-hydroxyacyl-CoAdehydrogenasetype-2OS=RattusnorvegicusOX=10116GN=Hsd17b10PE=1SV=3	tr|B0BMW2|B0BMW2_RAT3-hydroxyacyl-CoAdehydrogenasetype-2OS=RattusnorvegicusOX=10116GN=Hsd17b10PE=1SV=1;sp|O70351|HCD2_RAT3-hydroxyacyl-CoAdehydrogenasetype-2OS=RattusnorvegicusOX=10116GN=Hsd17b10PE=1SV=3	11;11	11;11	11;11	;	2	11	11	11	7	11	7	11	7	11	53.3	53.3	53.3	27.249	261	261;261	0	75.813	37.2	53.3	707440000	329460000	377980000	50532000	23533000	26999000	25				244	2668;6785;9513;10518;12384;12450;12451;13266;13735;15090;18906	True;True;True;True;True;True;True;True;True;True;True	2742;6961;9767;10799;12711;12712;12780;12781;13699;14182;15575;19496	5375;5376;13576;13577;13578;13579;19282;21301;24982;24983;24984;25110;25111;25112;25113;25114;26840;26841;27788;27789;27790;27791;30472;38157	5551;5552;14067;14068;14069;14070;14071;19992;22121;25981;25982;25983;26113;26114;26115;26116;26117;27907;27908;28894;28895;28896;28897;31689;39679	5552;14067;19992;22121;25983;26115;26117;27908;28896;31689;39679	45	136
Q6IN14	Q6IN14_RAT	Tetraspanin	Cd82 rCG_26283	tr|Q6IN14|Q6IN14_RATTetraspaninOS=RattusnorvegicusOX=10116GN=Cd82PE=1SV=1;sp|O70352|CD82_RATCD82antigenOS=RattusnorvegicusOX=10116GN=Cd82PE=1SV=1	tr|Q6IN14|Q6IN14_RATTetraspaninOS=RattusnorvegicusOX=10116GN=Cd82PE=1SV=1;sp|O70352|CD82_RATCD82antigenOS=RattusnorvegicusOX=10116GN=Cd82PE=1SV=1	1;1	1;1	1;1	;	2	1	1	1	0	1	0	1	0	1	4.5	4.5	4.5	29.416	266	266;266	0	3.6875	0	4.5	10778000	0	10778000	1077800	0	1077800	1				245	3413	TRUE	3502	6831	7091	7091
M0R4V3	M0R4V3_RAT	Synaptosomal-associated protein		tr|M0R4V3|M0R4V3_RATSynaptosomal-associatedproteinOS=RattusnorvegicusOX=10116PE=3SV=2;sp|O70377|SNP23_RATSynaptosomal-associatedprotein23OS=RattusnorvegicusOX=10116GN=Snap23PE=1SV=1	tr|M0R4V3|M0R4V3_RATSynaptosomal-associatedproteinOS=RattusnorvegicusOX=10116PE=3SV=2;sp|O70377|SNP23_RATSynaptosomal-associatedprotein23OS=RattusnorvegicusOX=10116GN=Snap23PE=1SV=1	1;1	1;1	1;1	;	2	1	1	1	0	1	0	1	0	1	6.7	6.7	6.7	22.928	210	210;210	0.0014225	2.2422	0	6.7	36793000	0	36793000	3066100	0	3066100	1				246	728	TRUE	745	1518	1578	1578
A0A0G2K0P2	A0A0G2K0P2_RAT	Mothers against decapentaplegic homolog (MAD homolog) (Mothers against DPP homolog) (SMAD family member)	Smad2	tr|A0A0G2K0P2|A0A0G2K0P2_RATMothersagainstdecapentaplegichomologOS=RattusnorvegicusOX=10116GN=Smad2PE=1SV=1;sp|O70436|SMAD2_RATMothersagainstdecapentaplegichomolog2OS=RattusnorvegicusOX=10116GN=Smad2PE=1SV=1;sp|P84025|SMAD3_RATMothersagainstdecapentaplegichomolog3OS=RattusnorvegicusOX=10116GN=Smad3PE=1SV=1;tr|G3V603|G3V603_RATMothersagainstdecapentaplegichomologOS=RattusnorvegicusOX=10116GN=LOC10…	tr|A0A0G2K0P2|A0A0G2K0P2_RATMothersagainstdecapentaplegichomologOS=RattusnorvegicusOX=10116GN=Smad2PE=1SV=1;sp|O70436|SMAD2_RATMothersagainstdecapentaplegichomolog2OS=RattusnorvegicusOX=10116GN=Smad2PE=1SV=1;sp|P84025|SMAD3_RATMothersagainstdecapentaplegichomolog3OS=RattusnorvegicusOX=10116GN=Smad3PE=1SV=1;tr|G3V603|G3V603_RATMothersagainstdecapentaplegichomologOS=RattusnorvegicusOX=10116GN=LOC10…	2;2;1;1;1	2;2;1;1;1	2;2;1;1;1	;;;;	5	2	2	2	1	2	1	2	1	2	9.2	9.2	9.2	46.29	411	411;467;425;430;434	0	9.4043	3.2	9.2	73113000	28748000	44365000	4300700	1691000	2609700	4				247	18505;18689	True;True	19082;19272	37309;37310;37311;37680	38781;38782;38783;39175	38782;39175
A0A096MK58	A0A096MK58_RAT	Protein BUD31 homolog (Fragment)	Bud31	tr|A0A096MK58|A0A096MK58_RATProteinBUD31homolog(Fragment)OS=RattusnorvegicusOX=10116GN=Bud31PE=1SV=1;tr|A0A096MK83|A0A096MK83_RATProteinBUD31homolog(Fragment)OS=RattusnorvegicusOX=10116GN=Bud31PE=1SV=6;sp|O70454|BUD31_RATProteinBUD31homologOS=RattusnorvegicusOX=10116GN=Bud31PE=2SV=2	tr|A0A096MK58|A0A096MK58_RATProteinBUD31homolog(Fragment)OS=RattusnorvegicusOX=10116GN=Bud31PE=1SV=1;tr|A0A096MK83|A0A096MK83_RATProteinBUD31homolog(Fragment)OS=RattusnorvegicusOX=10116GN=Bud31PE=1SV=6;sp|O70454|BUD31_RATProteinBUD31homologOS=RattusnorvegicusOX=10116GN=Bud31PE=2SV=2	1;1;1	1;1;1	1;1;1	;;	3	1	1	1	1	1	1	1	1	1	12.5	12.5	12.5	9.8313	80	80;121;144	0.0072488	1.716	12.5	12.5	15404000	8230100	7173500	3080700	1646000	1434700	2				248	9652	TRUE	9908	19592;19593	20319;20320	20320
A0A0G2K2B9	A0A0G2K2B9_RAT	Ankyrin-3	Ank3	tr|A0A0G2K2B9|A0A0G2K2B9_RATAnkyrin-3OS=RattusnorvegicusOX=10116GN=Ank3PE=1SV=1;tr|A0A0G2K1Q7|A0A0G2K1Q7_RATAnkyrin-3OS=RattusnorvegicusOX=10116GN=Ank3PE=1SV=1;tr|A0A0G2K1R9|A0A0G2K1R9_RATAnkyrin-3OS=RattusnorvegicusOX=10116GN=Ank3PE=1SV=1;tr|A0A0G2K0J3|A0A0G2K0J3_RATAnkyrin-3OS=RattusnorvegicusOX=10116GN=Ank3PE=1SV=1;sp|O70511|ANK3_RATAnkyrin-3OS=RattusnorvegicusOX=10116GN=Ank3PE=1SV=3;tr|A0A0G2…	tr|A0A0G2K2B9|A0A0G2K2B9_RATAnkyrin-3OS=RattusnorvegicusOX=10116GN=Ank3PE=1SV=1;tr|A0A0G2K1Q7|A0A0G2K1Q7_RATAnkyrin-3OS=RattusnorvegicusOX=10116GN=Ank3PE=1SV=1;tr|A0A0G2K1R9|A0A0G2K1R9_RATAnkyrin-3OS=RattusnorvegicusOX=10116GN=Ank3PE=1SV=1;tr|A0A0G2K0J3|A0A0G2K0J3_RATAnkyrin-3OS=RattusnorvegicusOX=10116GN=Ank3PE=1SV=1;sp|O70511|ANK3_RATAnkyrin-3OS=RattusnorvegicusOX=10116GN=Ank3PE=1SV=3;tr|A0A0G2…	15;15;15;15;15;14;13;8;8;8;5;1	12;12;12;12;12;11;10;8;8;8;5;1	11;11;11;11;11;10;9;7;7;7;4;1	;;;;;;;;;	12	15	12	11	5	14	3	11	3	10	10.7	9.7	9.1	202.06	1848	1848;1963;2557;2615;2622;1725;1762;880;977;977;287;143	0	60.248	3.5	9.5	215620000	32578000	183050000	2422800	366050	2056700	13				249	286;868;2413;5496;8205;8206;9025;11613;12753;15656;17399;18724;18725;19305;19572	True;True;True;True;True;True;True;False;True;True;True;True;True;False;False	290;892;2484;5644;8421;8422;9269;11916;13087;16159;17944;19307;19308;19909;20186	617;1802;4866;10959;16625;16626;18195;18196;23424;23425;25724;25725;31613;35063;37750;37751;38920;38921;39440	650;1865;5033;11376;17249;17250;18866;18867;24363;24364;24365;26749;26750;32866;36461;39252;39253;40456;40457;41009	650;1865;5033;11376;17249;17250;18867;24363;26749;32866;36461;39252;39253;40457;41009
O70513	LG3BP_RAT	Galectin-3-binding protein (Cyp-C-associated protein) (CyCAP) (Lectin galactoside-binding soluble 3-binding protein) (Mac-2-binding protein) (MAC2BP) (Mac-2 BP) (Protein 90K)	Lgals3bp	sp|O70513|LG3BP_RATGalectin-3-bindingproteinOS=RattusnorvegicusOX=10116GN=Lgals3bpPE=1SV=2	sp|O70513|LG3BP_RATGalectin-3-bindingproteinOS=RattusnorvegicusOX=10116GN=Lgals3bpPE=1SV=2	3	3	3		1	3	3	3	3	2	3	2	3	2	8.7	8.7	8.7	63.742	574	574	0	16.716	8.7	5.9	133130000	75306000	57824000	6051400	3423000	2628400	4				250	1859;9922;17696	True;True;True	1916;10186;18249	3784;3785;20135;20136;35655	3912;3913;20871;20872;37066	3913;20871;37066
G3V7K2	G3V7K2_RAT	Leukemia inhibitory factor receptor (Leukemia inhibitory factor receptor, isoform CRA_a)	Lifr rCG_50984	tr|G3V7K2|G3V7K2_RATLeukemiainhibitoryfactorreceptorOS=RattusnorvegicusOX=10116GN=LifrPE=1SV=1;sp|O70535|LIFR_RATLeukemiainhibitoryfactorreceptorOS=RattusnorvegicusOX=10116GN=LifrPE=2SV=1	tr|G3V7K2|G3V7K2_RATLeukemiainhibitoryfactorreceptorOS=RattusnorvegicusOX=10116GN=LifrPE=1SV=1;sp|O70535|LIFR_RATLeukemiainhibitoryfactorreceptorOS=RattusnorvegicusOX=10116GN=LifrPE=2SV=1	2;2	2;2	2;2	;	2	2	2	2	1	1	1	1	1	1	1.9	1.9	1.9	122.42	1093	1093;1093	0.00038402	2.938	1.2	0.7	26437000	12160000	14277000	426410	196140	230270	2				251	8876;13808	True;True	9116;14258	17906;27942	18574;29052	18574;29052
G3V6J2	G3V6J2_RAT	O-acyltransferase	Soat1 rCG_46333	tr|G3V6J2|G3V6J2_RATO-acyltransferaseOS=RattusnorvegicusOX=10116GN=Soat1PE=3SV=1;sp|O70536|SOAT1_RATSterolO-acyltransferase1OS=RattusnorvegicusOX=10116GN=Soat1PE=2SV=1	tr|G3V6J2|G3V6J2_RATO-acyltransferaseOS=RattusnorvegicusOX=10116GN=Soat1PE=3SV=1;sp|O70536|SOAT1_RATSterolO-acyltransferase1OS=RattusnorvegicusOX=10116GN=Soat1PE=2SV=1	2;2	2;2	2;2	;	2	2	2	2	1	2	1	2	1	2	4.8	4.8	4.8	64.186	545	545;545	0.00074239	2.6335	2	4.8	46083000	0	46083000	2194400	0	2194400	3				252	13684;14417	True;True	14130;14885	27682;27683;29139	28787;28788;30292	28788;30292
O70593	SGTA_RAT	Small glutamine-rich tetratricopeptide repeat-containing protein alpha (Alpha-SGT) (Small glutamine-rich protein with tetratricopeptide repeats 1)	Sgta Sgt Sgt1 Stg	sp|O70593|SGTA_RATSmallglutamine-richtetratricopeptiderepeat-containingproteinalphaOS=RattusnorvegicusOX=10116GN=SgtaPE=1SV=1	sp|O70593|SGTA_RATSmallglutamine-richtetratricopeptiderepeat-containingproteinalphaOS=RattusnorvegicusOX=10116GN=SgtaPE=1SV=1	2	2	2		1	2	2	2	1	2	1	2	1	2	9.2	9.2	9.2	34.157	314	314	0	6.5879	4.5	9.2	49576000	17145000	32431000	4131300	1428800	2702600	3				253	769;9978	True;True	789;10244	1600;20274;20275	1661;21018;21019	1661;21019
O88339	EPN1_RAT	Epsin-1 (EPS-15-interacting protein 1)	Epn1	sp|O88339|EPN1_RATEpsin-1OS=RattusnorvegicusOX=10116GN=Epn1PE=1SV=1;tr|A0A140TAC3|A0A140TAC3_RATEpsin-1OS=RattusnorvegicusOX=10116GN=Epn1PE=1SV=1	sp|O88339|EPN1_RATEpsin-1OS=RattusnorvegicusOX=10116GN=Epn1PE=1SV=1;tr|A0A140TAC3|A0A140TAC3_RATEpsin-1OS=RattusnorvegicusOX=10116GN=Epn1PE=1SV=1	2;2	2;2	2;2	;	2	2	2	2	2	2	2	2	2	2	9.4	9.4	9.4	60.157	575	575;576	0	9.8138	9.4	9.4	74399000	36686000	37714000	5723000	2822000	2901100	4				254	9621;16808	True;True	9875;17340	19509;19510;33879;33880;33881	20235;20236;35220;35221;35222	20235;35222
O88350	RBBP9_RAT	Serine hydrolase RBBP9 (EC 3.-.-.-) (B5T-overexpressed gene protein) (Protein BOG) (Retinoblastoma-binding protein 9) (RBBP-9)	Rbbp9 Bog	sp|O88350|RBBP9_RATSerinehydrolaseRBBP9OS=RattusnorvegicusOX=10116GN=Rbbp9PE=1SV=2	sp|O88350|RBBP9_RATSerinehydrolaseRBBP9OS=RattusnorvegicusOX=10116GN=Rbbp9PE=1SV=2	3	3	3		1	3	3	3	1	3	1	3	1	3	29.6	29.6	29.6	20.995	186	186	0	11.41	7	29.6	108320000	22023000	86298000	9847400	2002100	7845300	2				255	1292;1618;1905	True;True;True	1334;1668;1962	2664;3310;3311;3879	2760;3429;3430;4020	2760;3430;4020
M0RBF0	M0RBF0_RAT	Scaffold attachment factor B1	Safb	tr|M0RBF0|M0RBF0_RATScaffoldattachmentfactorB1OS=RattusnorvegicusOX=10116GN=SafbPE=1SV=1;sp|O88453|SAFB1_RATScaffoldattachmentfactorB1OS=RattusnorvegicusOX=10116GN=SafbPE=1SV=2;tr|A0A0G2JZI0|A0A0G2JZI0_RATScaffoldattachmentfactorBOS=RattusnorvegicusOX=10116GN=SafbPE=1SV=1;tr|A0A0G2JW97|A0A0G2JW97_RATScaffoldattachmentfactorB1OS=RattusnorvegicusOX=10116GN=SafbPE=1SV=1	tr|M0RBF0|M0RBF0_RATScaffoldattachmentfactorB1OS=RattusnorvegicusOX=10116GN=SafbPE=1SV=1;sp|O88453|SAFB1_RATScaffoldattachmentfactorB1OS=RattusnorvegicusOX=10116GN=SafbPE=1SV=2;tr|A0A0G2JZI0|A0A0G2JZI0_RATScaffoldattachmentfactorBOS=RattusnorvegicusOX=10116GN=SafbPE=1SV=1;tr|A0A0G2JW97|A0A0G2JW97_RATScaffoldattachmentfactorB1OS=RattusnorvegicusOX=10116GN=SafbPE=1SV=1	3;3;3;2	3;3;3;2	3;3;3;2	;;;	4	3	3	3	3	0	3	0	3	0	5.8	5.8	5.8	104.41	931	931;931;940;838	0	9.7811	5.8	0	104830000	104830000	0	2911900	2911900	0	3				256	90;450;13279	True;True;True	91;458;13712	212;947;26860	231;990;27930	231;990;27930
A1L1J4	A1L1J4_RAT	Protein phosphatase 2C, magnesium dependent, catalytic subunit (Protein phosphatase 2C, magnesium dependent, catalytic subunit, isoform CRA_c) ([Pyruvate dehydrogenase [acetyl-transferring]]-phosphatase 1, mitochondrial)	Pdp1 Ppm2c rCG_54941	tr|A1L1J4|A1L1J4_RATProteinphosphatase2C,magnesiumdependent,catalyticsubunitOS=RattusnorvegicusOX=10116GN=Pdp1PE=1SV=1;sp|O88483|PDP1_RAT[Pyruvatedehydrogenase[acetyl-transferring]]-phosphatase1,mitochondrialOS=RattusnorvegicusOX=10116GN=Pdp1PE=1SV=1;tr|A0A0G2QC17|A0A0G2QC17_RATProteinphosphatase2C,magnesiumdependent,catalyticsubunit,isoformCRA_aOS=RattusnorvegicusOX=10116GN=Pdp1PE=1SV=1	tr|A1L1J4|A1L1J4_RATProteinphosphatase2C,magnesiumdependent,catalyticsubunitOS=RattusnorvegicusOX=10116GN=Pdp1PE=1SV=1;sp|O88483|PDP1_RAT[Pyruvatedehydrogenase[acetyl-transferring]]-phosphatase1,mitochondrialOS=RattusnorvegicusOX=10116GN=Pdp1PE=1SV=1;tr|A0A0G2QC17|A0A0G2QC17_RATProteinphosphatase2C,magnesiumdependent,catalyticsubunit,isoformCRA_aOS=RattusnorvegicusOX=10116GN=Pdp1PE=1SV=1	1;1;1	1;1;1	1;1;1	;;	3	1	1	1	1	1	1	1	1	1	1.9	1.9	1.9	61.18	538	538;538;563	0.0014556	2.4728	1.9	1.9	15402000	7404400	7997300	481300	231390	249920	2				257	1096	TRUE	1127	2253;2254	2335;2336	2335
F1LPG3	F1LPG3_RAT	Phosphofurin acidic cluster sorting protein 1	Pacs1	tr|F1LPG3|F1LPG3_RATPhosphofurinacidicclustersortingprotein1OS=RattusnorvegicusOX=10116GN=Pacs1PE=1SV=1;sp|O88588|PACS1_RATPhosphofurinacidicclustersortingprotein1OS=RattusnorvegicusOX=10116GN=Pacs1PE=1SV=1	tr|F1LPG3|F1LPG3_RATPhosphofurinacidicclustersortingprotein1OS=RattusnorvegicusOX=10116GN=Pacs1PE=1SV=1;sp|O88588|PACS1_RATPhosphofurinacidicclustersortingprotein1OS=RattusnorvegicusOX=10116GN=Pacs1PE=1SV=1	2;2	2;2	2;2	;	2	2	2	2	2	1	2	1	2	1	2.3	2.3	2.3	104.75	961	961;961	0.0054164	1.8788	2.3	0.9	31470000	22391000	9078400	850540	605170	245360	3				258	4850;4987	True;True	4975;5114	9653;9654;9939	9999;10000;10303	10000;10303
F1LRV4	F1LRV4_RAT	Heat shock 70 kDa protein 4	Hspa4	tr|F1LRV4|F1LRV4_RATHeatshock70kDaprotein4OS=RattusnorvegicusOX=10116GN=Hspa4PE=1SV=1;sp|O88600|HSP74_RATHeatshock70kDaprotein4OS=RattusnorvegicusOX=10116GN=Hspa4PE=1SV=1;tr|B4F772|B4F772_RATHeatshock70kDaprotein4-like(Predicted),isoformCRA_bOS=RattusnorvegicusOX=10116GN=Hspa4lPE=1SV=1;tr|F7F2F3|F7F2F3_RATHeatshock70kDaprotein4LOS=RattusnorvegicusOX=10116GN=Hspa4lPE=1SV=1	tr|F1LRV4|F1LRV4_RATHeatshock70kDaprotein4OS=RattusnorvegicusOX=10116GN=Hspa4PE=1SV=1;sp|O88600|HSP74_RATHeatshock70kDaprotein4OS=RattusnorvegicusOX=10116GN=Hspa4PE=1SV=1	24;24;2;2	24;24;2;2	23;23;1;1	;	4	24	24	23	16	22	16	22	15	21	38.1	38.1	36.4	94.025	840	840;840;838;1017	0	120.71	26.2	34.6	1641300000	536360000	1104900000	32825000	10727000	22098000	45				259	525;594;3486;3953;4054;4955;5466;5674;9235;9242;9560;10965;11480;11481;13274;14165;14803;16159;16634;17865;19024;19395;19562;19818	True;True;True;True;True;True;True;True;True;True;True;True;True;True;True;True;True;True;True;True;True;True;True;True	534;606;3576;4055;4157;5082;5613;5823;9484;9491;9814;11257;11782;11783;13707;14627;15282;16675;17158;18422;19616;20005;20176;20436	1098;1243;6967;6968;6969;6970;7892;7893;8079;8080;9872;9873;10901;10902;10903;10904;11317;11318;18628;18629;18630;18646;19382;22210;22211;23181;23182;23183;23184;23185;26854;28640;29869;32609;32610;32611;32612;33522;33523;35971;38375;38376;39115;39116;39418;39419;39420;39421;39929	1146;1296;7227;7228;7229;7230;8185;8186;8374;8375;10235;10236;11316;11317;11318;11319;11745;11746;19319;19320;19321;19337;20106;23071;23072;24114;24115;24116;24117;24118;27924;29782;31050;33902;33903;33904;33905;34845;34846;37385;39902;39903;40663;40664;40987;40988;40989;40990;41510	1146;1296;7227;8186;8374;10236;11319;11745;19320;19337;20106;23072;24115;24118;27924;29782;31050;33902;34845;37385;39903;40663;40989;41510
O88656	ARC1B_RAT	Actin-related protein 2/3 complex subunit 1B (Arp2/3 complex 41 kDa subunit) (p41-ARC)	Arpc1b	sp|O88656|ARC1B_RATActin-relatedprotein2/3complexsubunit1BOS=RattusnorvegicusOX=10116GN=Arpc1bPE=1SV=3	sp|O88656|ARC1B_RATActin-relatedprotein2/3complexsubunit1BOS=RattusnorvegicusOX=10116GN=Arpc1bPE=1SV=3	14	14	13		1	14	14	13	12	14	12	14	11	13	48.1	48.1	41.9	41.056	372	372	0	143.22	43.5	48.1	2396300000	1120200000	1276200000	133130000	62233000	70897000	37				260	1666;2063;2064;4313;7847;13166;13786;16573;17739;18074;18314;18315;18933;20106	True;True;True;True;True;True;True;True;True;True;True;True;True;True	1716;2125;2126;4422;8047;13597;14233;17096;18293;18641;18887;18888;19523;20733	3397;3398;4208;4209;4210;4211;8607;8608;8609;8610;15860;15861;26646;26647;27900;27901;33420;33421;33422;33423;35739;35740;35741;35742;36455;36456;36946;36947;36948;36949;36950;38218;40562;40563;40564	3516;3517;4358;4359;4360;4361;4362;8911;8912;8913;8914;16435;16436;27710;27711;29009;29010;34741;34742;34743;34744;37151;37152;37153;37154;37894;37895;37896;37897;38409;38410;38411;38412;38413;39742;42183;42184;42185	3517;4358;4360;8913;16436;27711;29009;34742;37153;37896;38409;38412;39742;42183
A0A0G2JTW5	A0A0G2JTW5_RAT	26S proteasome non-ATPase regulatory subunit 1	Psmd1	tr|A0A0G2JTW5|A0A0G2JTW5_RAT26Sproteasomenon-ATPaseregulatorysubunit1OS=RattusnorvegicusOX=10116GN=Psmd1PE=1SV=1;tr|G3V8B6|G3V8B6_RAT26Sproteasomenon-ATPaseregulatorysubunit1OS=RattusnorvegicusOX=10116GN=Psmd1PE=1SV=1;sp|O88761|PSMD1_RAT26Sproteasomenon-ATPaseregulatorysubunit1OS=RattusnorvegicusOX=10116GN=Psmd1PE=1SV=1;tr|Q5PPJ7|Q5PPJ7_RAT26Sproteasomenon-ATPaseregulatorysubunit1(Fragment)OS=Rat…	tr|A0A0G2JTW5|A0A0G2JTW5_RAT26Sproteasomenon-ATPaseregulatorysubunit1OS=RattusnorvegicusOX=10116GN=Psmd1PE=1SV=1;tr|G3V8B6|G3V8B6_RAT26Sproteasomenon-ATPaseregulatorysubunit1OS=RattusnorvegicusOX=10116GN=Psmd1PE=1SV=1;sp|O88761|PSMD1_RAT26Sproteasomenon-ATPaseregulatorysubunit1OS=RattusnorvegicusOX=10116GN=Psmd1PE=1SV=1;tr|Q5PPJ7|Q5PPJ7_RAT26Sproteasomenon-ATPaseregulatorysubunit1(Fragment)OS=Rat…	12;12;12;11;11;11	12;12;12;11;11;11	12;12;12;11;11;11	;;;;;	6	12	12	12	11	9	11	9	11	9	14.2	14.2	14.2	105.62	952	952;953;953;846;847;848	0	47.931	14.1	12.2	801280000	430510000	370770000	17048000	9159700	7888700	18				261	189;4711;5353;10194;11211;14223;14849;15047;15071;17655;19675;20830	True;True;True;True;True;True;True;True;True;True;True;True	192;4831;5497;10466;11510;14686;15328;15532;15556;18208;20291;21479	413;414;9381;9382;10688;20669;20670;22694;22695;28748;28749;29939;30392;30435;35574;35575;39652;39653;41996;41997	438;439;9718;9719;11100;21435;21436;23578;23579;29894;29895;31121;31607;31650;36983;36984;41225;41226;43677;43678	438;9718;11100;21436;23579;29894;31121;31607;31650;36984;41225;43678
O88763	PK3C3_RAT	Phosphatidylinositol 3-kinase catalytic subunit type 3 (PI3-kinase type 3) (PI3K type 3) (PtdIns-3-kinase type 3) (EC 2.7.1.137) (Phosphoinositide-3-kinase class 3)	Pik3c3 Vps34	sp|O88763|PK3C3_RATPhosphatidylinositol3-kinasecatalyticsubunittype3OS=RattusnorvegicusOX=10116GN=Pik3c3PE=1SV=1	sp|O88763|PK3C3_RATPhosphatidylinositol3-kinasecatalyticsubunittype3OS=RattusnorvegicusOX=10116GN=Pik3c3PE=1SV=1	2	2	2		1	2	2	2	1	1	1	1	1	1	2.6	2.6	2.6	101.53	887	887	0.0010933	2.4889	1.4	1.2	15446000	10196000	5249900	335780	221650	114130	2				262	6049;16011	True;True	6207;16522	12065;32314	12510;33603	12510;33603
O88764	DAPK3_RAT	Death-associated protein kinase 3 (DAP kinase 3) (EC 2.7.11.1) (DAP-like kinase) (Dlk) (MYPT1 kinase) (ZIP-kinase)	Dapk3 Zipk	sp|O88764|DAPK3_RATDeath-associatedproteinkinase3OS=RattusnorvegicusOX=10116GN=Dapk3PE=1SV=1;tr|O88209|O88209_RATPKHalpha(Fragment)OS=RattusnorvegicusOX=10116PE=2SV=1	sp|O88764|DAPK3_RATDeath-associatedproteinkinase3OS=RattusnorvegicusOX=10116GN=Dapk3PE=1SV=1	3;1	3;1	3;1		2	3	3	3	3	2	3	2	3	2	9.4	9.4	9.4	51.449	448	448;50	0	6.2847	9.4	6.5	51433000	38799000	12634000	2707000	2042000	664950	4				263	10239;10740;19056	True;True;True	10512;11026;19650	20762;20763;21764;21765;38447	21528;21529;22607;22608;39975	21529;22607;39975
O88767	PARK7_RAT	Parkinson disease protein 7 homolog (Contraception-associated protein 1) (Protein CAP1) (Fertility protein SP22) (Maillard deglycase) (Parkinsonism-associated deglycase) (Protein DJ-1) (DJ-1) (Protein/nucleic acid deglycase DJ-1) (EC 3.1.2.-) (EC 3.5.1.-) (EC 3.5.1.124)	Park7 Cap1	sp|O88767|PARK7_RATParkinsondiseaseprotein7homologOS=RattusnorvegicusOX=10116GN=Park7PE=1SV=1;tr|Q5BKC3|Q5BKC3_RATMaillarddeglycaseOS=RattusnorvegicusOX=10116GN=Park7PE=1SV=1	sp|O88767|PARK7_RATParkinsondiseaseprotein7homologOS=RattusnorvegicusOX=10116GN=Park7PE=1SV=1;tr|Q5BKC3|Q5BKC3_RATMaillarddeglycaseOS=RattusnorvegicusOX=10116GN=Park7PE=1SV=1	10;8	10;8	10;8	;	2	10	10	10	5	10	5	10	5	10	60.3	60.3	60.3	19.974	189	189;214	0	71.339	39.7	60.3	2361300000	896460000	1464800000	196770000	74705000	122070000	20				264	1224;2478;3147;5567;6236;9296;17737;18472;19801;19802	True;True;True;True;True;True;True;True;True;True	1259;2549;3232;5716;6396;9546;18291;19048;20419;20420	2517;2518;5006;6312;6313;11083;12464;18763;18764;35733;35734;35735;35736;37243;37244;37245;37246;39899;39900;39901;39902	2606;2607;5178;6554;6555;11505;12920;19463;19464;37145;37146;37147;37148;38714;38715;38716;38717;41480;41481;41482;41483	2607;5178;6555;11505;12920;19463;37145;38714;41480;41482	46	17
O88794	PNPO_RAT	Pyridoxine-5'-phosphate oxidase (EC 1.4.3.5) (Pyridoxamine-phosphate oxidase)	Pnpo	sp|O88794|PNPO_RATPyridoxine-5'-phosphateoxidaseOS=RattusnorvegicusOX=10116GN=PnpoPE=1SV=1	sp|O88794|PNPO_RATPyridoxine-5'-phosphateoxidaseOS=RattusnorvegicusOX=10116GN=PnpoPE=1SV=1	1	1	1		1	1	1	1	1	1	1	1	1	1	4.6	4.6	4.6	30.184	261	261	0.00781	1.6319	4.6	4.6	42765000	25810000	16955000	3563700	2150800	1412900	2				265	14691	TRUE	15170	29655;29656	30820;30821	30821
F1LMP9	F1LMP9_RAT	Disabled homolog 2	Dab2	tr|F1LMP9|F1LMP9_RATDisabledhomolog2OS=RattusnorvegicusOX=10116GN=Dab2PE=1SV=3;sp|O88797|DAB2_RATDisabledhomolog2OS=RattusnorvegicusOX=10116GN=Dab2PE=1SV=1	tr|F1LMP9|F1LMP9_RATDisabledhomolog2OS=RattusnorvegicusOX=10116GN=Dab2PE=1SV=3;sp|O88797|DAB2_RATDisabledhomolog2OS=RattusnorvegicusOX=10116GN=Dab2PE=1SV=1	2;2	2;2	2;2	;	2	2	2	2	0	2	0	2	0	2	2.7	2.7	2.7	82.218	766	766;768	0	3.6697	0	2.7	15937000	0	15937000	514100	0	514100	2				266	2709;10792	True;True	2784;11078	5451;21872	5631;22716	5631;22716
Q6IN15	Q6IN15_RAT	Acyl-CoA synthetase long-chain family member 5 (Acyl-CoA synthetase long-chain family member 5, isoform CRA_a)	Acsl5 rCG_57726	tr|Q6IN15|Q6IN15_RATAcyl-CoAsynthetaselong-chainfamilymember5OS=RattusnorvegicusOX=10116GN=Acsl5PE=2SV=1;sp|O88813|ACSL5_RATLong-chain-fatty-acid--CoAligase5OS=RattusnorvegicusOX=10116GN=Acsl5PE=1SV=1;tr|F1LPB3|F1LPB3_RATLong-chain-fatty-acid--CoAligase5OS=RattusnorvegicusOX=10116GN=Acsl5PE=1SV=3;sp|P18163|ACSL1_RATLong-chain-fatty-acid--CoAligase1OS=RattusnorvegicusOX=10116GN=Acsl1PE=1SV=1	tr|Q6IN15|Q6IN15_RATAcyl-CoAsynthetaselong-chainfamilymember5OS=RattusnorvegicusOX=10116GN=Acsl5PE=2SV=1;sp|O88813|ACSL5_RATLong-chain-fatty-acid--CoAligase5OS=RattusnorvegicusOX=10116GN=Acsl5PE=1SV=1;tr|F1LPB3|F1LPB3_RATLong-chain-fatty-acid--CoAligase5OS=RattusnorvegicusOX=10116GN=Acsl5PE=1SV=3	6;6;6;1	6;6;6;1	6;6;6;1	;;	4	6	6	6	5	5	5	5	5	5	11	11	11	76.372	683	683;683;685;699	0	13.434	9.2	8.1	243560000	89637000	153920000	7163500	2636400	4527100	10				267	464;1066;9911;13616;15593;17555	True;True;True;True;True;True	472;1096;10174;14061;16093;18103	971;972;2194;20108;20109;27535;27536;31502;31503;35375;35376	1014;1015;2267;20844;20845;28636;28637;32750;32751;36781;36782	1014;2267;20845;28637;32750;36781
O88902	PTN23_RAT	Tyrosine-protein phosphatase non-receptor type 23 (EC 3.1.3.48) (His domain-containing protein tyrosine phosphatase) (HD-PTP) (Protein tyrosine phosphatase TD14) (PTP-TD14) (Fragment)	Ptpn23	sp|O88902|PTN23_RATTyrosine-proteinphosphatasenon-receptortype23(Fragment)OS=RattusnorvegicusOX=10116GN=Ptpn23PE=1SV=2;tr|F1M951|F1M951_RATTyrosine-proteinphosphatasenon-receptortype23OS=RattusnorvegicusOX=10116GN=Ptpn23PE=1SV=1	sp|O88902|PTN23_RATTyrosine-proteinphosphatasenon-receptortype23(Fragment)OS=RattusnorvegicusOX=10116GN=Ptpn23PE=1SV=2;tr|F1M951|F1M951_RATTyrosine-proteinphosphatasenon-receptortype23OS=RattusnorvegicusOX=10116GN=Ptpn23PE=1SV=1	4;4	4;4	4;4	;	2	4	4	4	2	3	2	3	2	3	4.1	4.1	4.1	163.45	1499	1499;1666	0	14.001	1.4	3.6	91048000	49114000	41934000	1445200	779600	665620	4				268	1190;5625;7428;18316	True;True;True;True	1222;5774;7620;18889	2428;2429;11208;15042;36951	2510;2511;11630;15597;38414	2510;11630;15597;38414
D3ZNG0	D3ZNG0_RAT	Adhesion G protein-coupled receptor L2	Adgrl2 Lphn2	tr|D3ZNG0|D3ZNG0_RATAdhesionGprotein-coupledreceptorL2OS=RattusnorvegicusOX=10116GN=Adgrl2PE=1SV=4;tr|D3ZBE9|D3ZBE9_RATAdhesionGprotein-coupledreceptorL2OS=RattusnorvegicusOX=10116GN=Adgrl2PE=1SV=3;tr|F1M7T0|F1M7T0_RATAdhesionGprotein-coupledreceptorL2OS=RattusnorvegicusOX=10116GN=Adgrl2PE=1SV=3;sp|O88923|AGRL2_RATAdhesionGprotein-coupledreceptorL2OS=RattusnorvegicusOX=10116GN=Adgrl2PE=1SV=2	tr|D3ZNG0|D3ZNG0_RATAdhesionGprotein-coupledreceptorL2OS=RattusnorvegicusOX=10116GN=Adgrl2PE=1SV=4;tr|D3ZBE9|D3ZBE9_RATAdhesionGprotein-coupledreceptorL2OS=RattusnorvegicusOX=10116GN=Adgrl2PE=1SV=3;tr|F1M7T0|F1M7T0_RATAdhesionGprotein-coupledreceptorL2OS=RattusnorvegicusOX=10116GN=Adgrl2PE=1SV=3;sp|O88923|AGRL2_RATAdhesionGprotein-coupledreceptorL2OS=RattusnorvegicusOX=10116GN=Adgrl2PE=1SV=2	3;3;3;3	3;3;3;3	3;3;3;3	;;;	4	3	3	3	0	3	0	3	0	3	2.3	2.3	2.3	159.4	1420	1420;1477;1486;1487	0.00038373	2.9293	0	2.3	25554000	0	25554000	405620	0	405620	2				269	860;15638;19868	True;True;True	884;16139;20488	1785;31583;40058	1848;32836;41667	1848;32836;41667
A0A0G2K8S6	A0A0G2K8S6_RAT	Glucosidase 1 (Mannosyl-oligosaccharide glucosidase)	LOC103692171 Gcs1 rCG_56387	tr|A0A0G2K8S6|A0A0G2K8S6_RATGlucosidase1OS=RattusnorvegicusOX=10116GN=LOC103692171PE=1SV=1;sp|O88941|MOGS_RATMannosyl-oligosaccharideglucosidaseOS=RattusnorvegicusOX=10116GN=MogsPE=1SV=1;tr|G3V743|G3V743_RATMannosyl-oligosaccharideglucosidaseOS=RattusnorvegicusOX=10116GN=MogsPE=3SV=2	tr|A0A0G2K8S6|A0A0G2K8S6_RATGlucosidase1OS=RattusnorvegicusOX=10116GN=LOC103692171PE=1SV=1;sp|O88941|MOGS_RATMannosyl-oligosaccharideglucosidaseOS=RattusnorvegicusOX=10116GN=MogsPE=1SV=1;tr|G3V743|G3V743_RATMannosyl-oligosaccharideglucosidaseOS=RattusnorvegicusOX=10116GN=MogsPE=3SV=2	8;8;7	8;8;7	8;8;7	;;	3	8	8	8	8	3	8	3	8	3	13.8	13.8	13.8	91.961	834	834;834;730	0	16.883	13.8	4.3	204700000	147750000	56955000	4760600	3436000	1324500	11				270	4;3301;5859;6542;7254;10609;10674;12280	True;True;True;True;True;True;True;True	4;3388;6014;6712;7440;10893;10959;12606	5;6615;11695;11696;13059;14606;14607;14608;21476;21477;21607;24760	5;6869;12127;12128;13530;15130;15131;15132;22299;22300;22430;25750	5;6869;12128;13530;15130;22300;22430;25750
O88989	MDHC_RAT	Malate dehydrogenase, cytoplasmic (EC 1.1.1.37) (Cytosolic malate dehydrogenase)	Mdh1 Mdh	sp|O88989|MDHC_RATMalatedehydrogenase,cytoplasmicOS=RattusnorvegicusOX=10116GN=Mdh1PE=1SV=3	sp|O88989|MDHC_RATMalatedehydrogenase,cytoplasmicOS=RattusnorvegicusOX=10116GN=Mdh1PE=1SV=3	11	11	11		1	11	11	11	9	10	9	10	9	10	38	38	38	36.483	334	334	0	107.04	38	35.9	3580900000	1502000000	2078800000	255780000	107290000	148490000	30				271	2678;3958;4012;4332;4333;5425;10658;10659;13867;15358;18953	True;True;True;True;True;True;True;True;True;True;True	2752;2753;4060;4115;4442;4443;5570;10943;10944;14320;15849;19543	5398;5399;5400;5401;7903;7904;7905;7906;8001;8002;8645;8646;8647;8648;8649;8650;10821;10822;21576;21577;21578;28062;28063;28064;28065;28066;31041;38247;38248	5578;5579;5580;5581;8196;8197;8198;8199;8294;8295;8950;8951;8952;8953;8954;8955;8956;11234;11235;22399;22400;22401;29174;29175;29176;29177;29178;32278;39771;39772;39773	5580;8198;8294;8951;8956;11235;22399;22401;29178;32278;39772	47	90
M0R6N2	M0R6N2_RAT	MOSC domain-containing protein 2, mitochondrial-like	LOC100910481	tr|M0R6N2|M0R6N2_RATMOSCdomain-containingprotein2,mitochondrial-likeOS=RattusnorvegicusOX=10116GN=LOC100910481PE=1SV=1;tr|D3Z900|D3Z900_RATMitochondrialamidoximereducingcomponent2OS=RattusnorvegicusOX=10116GN=Marc2PE=1SV=2;sp|O88994|MARC2_RATMitochondrialamidoximereducingcomponent2OS=RattusnorvegicusOX=10116GN=Mtarc2PE=2SV=1	tr|M0R6N2|M0R6N2_RATMOSCdomain-containingprotein2,mitochondrial-likeOS=RattusnorvegicusOX=10116GN=LOC100910481PE=1SV=1;tr|D3Z900|D3Z900_RATMitochondrialamidoximereducingcomponent2OS=RattusnorvegicusOX=10116GN=Marc2PE=1SV=2;sp|O88994|MARC2_RATMitochondrialamidoximereducingcomponent2OS=RattusnorvegicusOX=10116GN=Mtarc2PE=2SV=1	3;3;3	3;3;3	3;3;3	;;	3	3	3	3	2	2	2	2	2	2	6.5	6.5	6.5	38.175	338	338;338;338	0	3.5112	4.4	4.1	63064000	44762000	18301000	3709600	2633100	1076600	4				272	10333;10580;20010	True;True;True	10607;10863;20637	20950;20951;21428;40350	21742;21743;22249;41964	21742;22249;41964
O89049	TRXR1_RAT	Thioredoxin reductase 1, cytoplasmic (TR) (EC 1.8.1.9) (NADPH-dependent thioredoxin reductase) (Thioredoxin reductase TR1)	Txnrd1 Trxr1	sp|O89049|TRXR1_RATThioredoxinreductase1,cytoplasmicOS=RattusnorvegicusOX=10116GN=Txnrd1PE=1SV=5;tr|R9PXU4|R9PXU4_RATThioredoxin-disulfidereductaseOS=RattusnorvegicusOX=10116GN=Txnrd1PE=1SV=2;tr|A0A0G2JUN7|A0A0G2JUN7_RATThioredoxin-disulfidereductaseOS=RattusnorvegicusOX=10116GN=Txnrd1PE=1SV=1	sp|O89049|TRXR1_RATThioredoxinreductase1,cytoplasmicOS=RattusnorvegicusOX=10116GN=Txnrd1PE=1SV=5;tr|R9PXU4|R9PXU4_RATThioredoxin-disulfidereductaseOS=RattusnorvegicusOX=10116GN=Txnrd1PE=1SV=2;tr|A0A0G2JUN7|A0A0G2JUN7_RATThioredoxin-disulfidereductaseOS=RattusnorvegicusOX=10116GN=Txnrd1PE=1SV=1	12;11;10	12;11;10	12;11;10	;;	3	12	12	12	5	12	5	12	5	12	31.1	31.1	31.1	54.67	499	499;498;497	0	62.913	15.2	31.1	834310000	308020000	526300000	34763000	12834000	21929000	21				273	4981;7765;10170;10229;13043;14256;16540;17264;18834;19316;19879;19995	True;True;True;True;True;True;True;True;True;True;True;True	5108;7963;10442;10501;13463;14720;17063;17809;19421;19922;20500;20622	9927;9928;9929;15710;20628;20740;20741;26414;28813;28814;33361;33362;33363;34797;34798;37988;37989;38940;40077;40078;40079;40322	10290;10291;10292;16284;21393;21506;21507;27470;29959;29960;34682;34683;34684;36186;36187;39494;39495;40476;41688;41689;41690;41936	10291;16284;21393;21507;27470;29959;34684;36187;39494;40476;41690;41936
P00173	CYB5_RAT	Cytochrome b5	Cyb5a Cyb5	sp|P00173|CYB5_RATCytochromeb5OS=RattusnorvegicusOX=10116GN=Cyb5aPE=1SV=2	sp|P00173|CYB5_RATCytochromeb5OS=RattusnorvegicusOX=10116GN=Cyb5aPE=1SV=2	5	5	5		1	5	5	5	4	5	4	5	4	5	47.8	47.8	47.8	15.355	134	134	0	37.54	41	47.8	829560000	329800000	499760000	138260000	54967000	83294000	16				274	4072;4947;16575;18096;21041	True;True;True;True;True	4177;5074;17098;18663;21693	8114;8115;8116;8117;9850;9851;9852;9853;33426;33427;33428;36503;36504;36505;42398	8409;8410;8411;8412;10211;10212;10213;10214;10215;34747;34748;34749;37949;37950;37951;44085	8410;10215;34748;37949;44085
B2GV28	B2GV28_RAT	Unspecific monooxygenase (EC 1.14.14.1)	Cyp2b1 LOC108348266 rCG_53888	tr|B2GV28|B2GV28_RATUnspecificmonooxygenaseOS=RattusnorvegicusOX=10116GN=Cyp2b1PE=1SV=1;sp|P00176|CP2B1_RATCytochromeP4502B1OS=RattusnorvegicusOX=10116GN=Cyp2b1PE=1SV=1;tr|A0A140UHW7|A0A140UHW7_RATUnspecificmonooxygenaseOS=RattusnorvegicusOX=10116GN=Cyp2b1PE=1SV=1;tr|Q7M0C4|Q7M0C4_RATCytochromeP4502B4(Fragments)OS=RattusnorvegicusOX=10116PE=3SV=1;sp|P04167|CP2B2_RATCytochromeP4502B2OS=Rattusnorve…	tr|B2GV28|B2GV28_RATUnspecificmonooxygenaseOS=RattusnorvegicusOX=10116GN=Cyp2b1PE=1SV=1;sp|P00176|CP2B1_RATCytochromeP4502B1OS=RattusnorvegicusOX=10116GN=Cyp2b1PE=1SV=1;tr|A0A140UHW7|A0A140UHW7_RATUnspecificmonooxygenaseOS=RattusnorvegicusOX=10116GN=Cyp2b1PE=1SV=1;tr|Q7M0C4|Q7M0C4_RATCytochromeP4502B4(Fragments)OS=RattusnorvegicusOX=10116PE=3SV=1;sp|P04167|CP2B2_RATCytochromeP4502B2OS=Rattusnorve…	19;19;19;16;16;14;14;6;6;5;5;4;3;3;3;2;2;2;2;1;1;1;1;1;1;1	19;19;19;16;16;14;14;6;6;5;5;4;3;3;3;2;2;2;2;1;1;1;1;1;1;1	19;19;19;16;16;14;14;6;6;5;5;4;3;3;3;2;2;2;2;1;1;1;1;1;1;1	;;;;;;	26	19	19	19	17	16	17	16	17	16	47.5	47.5	47.5	55.889	491	491;491;499;367;491;491;500;492;492;494;494;495;379;492;495;48;48;430;500;33;33;48;158;403;491;494	0	135.56	43.6	43.2	2920000000	1721500000	1198600000	100690000	59360000	41330000	38				275	1751;2389;3312;3650;5257;5287;5925;6374;6687;7640;8579;8622;8623;11124;11727;12987;13807;20471;20479	True;True;True;True;True;True;True;True;True;True;True;True;True;True;True;True;True;True;True	1804;2460;3399;3745;5396;5426;6082;6540;6861;7835;8812;8857;8858;11418;12032;13384;14257;21106;21114	3568;3569;4818;4819;6633;6634;7293;7294;10484;10485;10486;10487;10552;10553;11819;12737;12738;13379;13380;15477;17324;17414;17415;17416;22507;22508;23638;26262;26263;27940;27941;41290;41291;41308;41309	3689;3690;4982;4983;6887;6888;7574;7575;10887;10888;10889;10890;10891;10957;10958;12253;13203;13204;13205;13206;13861;13862;16038;17975;18070;18071;18072;23371;23372;24604;27306;27307;29050;29051;42936;42937;42954;42955	3689;4982;6887;7574;10887;10958;12253;13203;13861;16038;17975;18070;18072;23371;24604;27306;29050;42936;42954
P00185	CP1A1_RAT	Cytochrome P450 1A1 (CYP1A1) (EC 1.14.14.1) (CYPIA1) (Cytochrome P450 form 6) (Cytochrome P450-C) (Cytochrome P450-P1) (Cytochrome P450MT2) (Hydroperoxy icosatetraenoate dehydratase) (EC 4.2.1.152) [Cleaved into: Cytochrome P450MT2A; Cytochrome P450MT2B]	Cyp1a1 Cyp1a-1	sp|P00185|CP1A1_RATCytochromeP4501A1OS=RattusnorvegicusOX=10116GN=Cyp1a1PE=1SV=1;tr|Q80UE2|Q80UE2_RATHydroperoxyicosatetraenoatedehydrataseOS=RattusnorvegicusOX=10116GN=CYP450IAIPE=2SV=1;sp|P04799|CP1A2_RATCytochromeP4501A2OS=RattusnorvegicusOX=10116GN=Cyp1a2PE=1SV=2	sp|P00185|CP1A1_RATCytochromeP4501A1OS=RattusnorvegicusOX=10116GN=Cyp1a1PE=1SV=1;tr|Q80UE2|Q80UE2_RATHydroperoxyicosatetraenoatedehydrataseOS=RattusnorvegicusOX=10116GN=CYP450IAIPE=2SV=1;sp|P04799|CP1A2_RATCytochromeP4501A2OS=RattusnorvegicusOX=10116GN=Cyp1a2PE=1SV=2	4;4;2	4;4;2	4;4;2	;;	3	4	4	4	1	3	1	3	1	3	11.8	11.8	11.8	59.392	524	524;529;513	0	9.9979	2.9	9	62190000	13015000	49175000	2487600	520610	1967000	4				276	7384;7973;12149;16246	True;True;True;True	7575;8182;12469;16764	14932;16132;24513;32769	15483;16724;25498;34077	15483;16724;25498;34077
P00388	NCPR_RAT	NADPH--cytochrome P450 reductase (CPR) (P450R) (EC 1.6.2.4)	Por	sp|P00388|NCPR_RATNADPH--cytochromeP450reductaseOS=RattusnorvegicusOX=10116GN=PorPE=1SV=3	sp|P00388|NCPR_RATNADPH--cytochromeP450reductaseOS=RattusnorvegicusOX=10116GN=PorPE=1SV=3	20	20	20		1	20	20	20	13	19	13	19	13	19	38.2	38.2	38.2	76.962	678	678	0	117.53	23	35.8	1724400000	635600000	1088800000	49268000	18160000	31108000	44				277	1230;3986;4087;4541;6750;7141;7294;7803;10801;13388;13664;14993;15205;15416;16727;16810;17624;18812;20090;21040	True;True;True;True;True;True;True;True;True;True;True;True;True;True;True;True;True;True;True;True	1265;1266;4088;4192;4655;6925;7325;7483;8002;11088;13824;14109;15477;15693;15909;17254;17342;18177;19399;20717;21692	2529;2530;2531;7956;7957;8142;9061;13509;13510;14345;14346;14347;14348;14700;15771;15772;15773;15774;21890;27066;27067;27068;27069;27634;27635;27636;30248;30249;30726;30727;30728;30729;31140;31141;31142;31143;33706;33884;33885;33886;33887;35506;37946;40530;40531;40532;42397	2618;2619;2620;8249;8250;8438;9387;13995;13996;14862;14863;14864;14865;15236;16345;16346;16347;16348;22734;28151;28152;28153;28154;28737;28738;28739;31437;31438;31439;31950;31951;31952;31953;32379;32380;32381;32382;35041;35225;35226;35227;35228;36913;39451;42151;42152;42153;44084	2618;8249;8438;9387;13996;14862;15236;16348;22734;28151;28738;31438;31952;32379;35041;35226;36913;39451;42153;44084	48	511
S5RZM8	S5RZM8_RAT	Cytochrome c oxidase subunit 2	COX2	tr|S5RZM8|S5RZM8_RATCytochromecoxidasesubunit2OS=RattusnorvegicusOX=10116GN=COX2PE=3SV=1;tr|Q8SEZ5|Q8SEZ5_RATCytochromecoxidasesubunit2OS=RattusnorvegicusOX=10116GN=Mt-co2PE=1SV=1;tr|A0A097PE04|A0A097PE04_RATCytochromecoxidasesubunit2OS=RattusnorvegicusOX=10116GN=COX2PE=3SV=1;sp|P00406|COX2_RATCytochromecoxidasesubunit2OS=RattusnorvegicusOX=10116GN=Mtco2PE=1SV=3;tr|Q37652|Q37652_RATCytochromecoxi…	tr|S5RZM8|S5RZM8_RATCytochromecoxidasesubunit2OS=RattusnorvegicusOX=10116GN=COX2PE=3SV=1;tr|Q8SEZ5|Q8SEZ5_RATCytochromecoxidasesubunit2OS=RattusnorvegicusOX=10116GN=Mt-co2PE=1SV=1;tr|A0A097PE04|A0A097PE04_RATCytochromecoxidasesubunit2OS=RattusnorvegicusOX=10116GN=COX2PE=3SV=1;sp|P00406|COX2_RATCytochromecoxidasesubunit2OS=RattusnorvegicusOX=10116GN=Mtco2PE=1SV=3;tr|Q37652|Q37652_RATCytochromecoxi…	5;5;5;5;4	5;5;5;5;4	1;1;1;1;0	;;;;	5	5	5	1	3	5	3	5	0	1	23.3	23.3	8.8	25.958	227	227;227;227;227;227	0	58.921	7.5	23.3	867190000	317790000	549390000	108400000	39724000	68674000	13				278	8441;11149;11150;12921;19912	True;True;True;True;True	8662;8663;11443;11444;11445;13301;20534;20535	17058;17059;22557;22558;22559;22560;22561;22562;26117;40147;40148;40149;40150	17704;17705;23422;23423;23424;23425;23426;23427;27155;41759;41760;41761;41762	17704;23422;23427;27155;41762	49;50;51	86;87;146
P00507	AATM_RAT	Aspartate aminotransferase, mitochondrial (mAspAT) (EC 2.6.1.1) (EC 2.6.1.7) (Fatty acid-binding protein) (FABP-1) (Glutamate oxaloacetate transaminase 2) (Kynurenine aminotransferase 4) (Kynurenine aminotransferase IV) (Kynurenine--oxoglutarate transaminase 4) (Kynurenine--oxoglutarate transaminase IV) (Plasma membrane-associated fatty acid-binding protein) (FABPpm) (Transaminase A)	Got2 Maat	sp|P00507|AATM_RATAspartateaminotransferase,mitochondrialOS=RattusnorvegicusOX=10116GN=Got2PE=1SV=2	sp|P00507|AATM_RATAspartateaminotransferase,mitochondrialOS=RattusnorvegicusOX=10116GN=Got2PE=1SV=2	17	17	17		1	17	17	17	13	16	13	16	13	16	53.3	53.3	53.3	47.314	430	430	0	124.51	34.9	49.8	3777600000	1734600000	2043000000	145290000	66716000	78577000	35				279	1565;2270;5475;7050;7506;7507;8329;8833;12963;13473;13488;13607;14812;16851;17756;18657;18664	True;True;True;True;True;True;True;True;True;True;True;True;True;True;True;True;True	1615;2337;5623;7233;7700;7701;8548;9072;13354;13911;13926;14052;15291;17385;18310;19238;19245	3185;3186;4593;4594;10916;10917;10918;14132;14133;15224;15225;15226;15227;15228;15229;15230;16863;16864;17831;26216;27241;27242;27243;27244;27277;27523;29887;29888;33964;35775;35776;37612;37613;37629;37630	3303;3304;4749;4750;11331;11332;11333;14640;14641;15781;15782;15783;15784;15785;15786;15787;15788;17499;17500;18496;27260;28329;28330;28331;28332;28366;28624;31068;31069;35320;37187;37188;39105;39106;39123;39124	3304;4750;11332;14641;15782;15784;17500;18496;27260;28332;28366;28624;31068;35320;37188;39106;39124	52	244
Q6PDV1	Q6PDV1_RAT	1,4-beta-N-acetylmuramidase C (EC 3.2.1.17)	Lyz2 Lyz	tr|Q6PDV1|Q6PDV1_RAT1,4-beta-N-acetylmuramidaseCOS=RattusnorvegicusOX=10116GN=Lyz2PE=2SV=1;tr|F1M8E9|F1M8E9_RAT1,4-beta-N-acetylmuramidaseCOS=RattusnorvegicusOX=10116GN=Lyz2PE=1SV=1;sp|P00697|LYSC1_RATLysozymeC-1OS=RattusnorvegicusOX=10116GN=Lyz1PE=1SV=2;sp|Q05820|LYSC2_RATPutativelysozymeC-2OS=RattusnorvegicusOX=10116GN=Lyz2PE=5SV=1;tr|A0A0G2K5X1|A0A0G2K5X1_RAT1,4-beta-N-acetylmuramidaseCOS=Ratt…	tr|Q6PDV1|Q6PDV1_RAT1,4-beta-N-acetylmuramidaseCOS=RattusnorvegicusOX=10116GN=Lyz2PE=2SV=1;tr|F1M8E9|F1M8E9_RAT1,4-beta-N-acetylmuramidaseCOS=RattusnorvegicusOX=10116GN=Lyz2PE=1SV=1;sp|P00697|LYSC1_RATLysozymeC-1OS=RattusnorvegicusOX=10116GN=Lyz1PE=1SV=2	11;11;11;5;5;1	11;11;11;5;5;1	11;11;11;5;5;1	;;	6	11	11	11	11	10	11	10	11	10	73.6	73.6	73.6	16.73	148	148;148;148;148;150;155	0	159.84	73.6	73.6	24169000000	12371000000	11797000000	3452700000	1767300000	1685300000	42				280	888;2039;2812;13106;13107;13309;13742;13958;15262;19943;21007	True;True;True;True;True;True;True;True;True;True;True	913;2099;2887;13537;13538;13742;13743;14189;14414;15752;20567;21659	1845;1846;4164;4165;5652;5653;26535;26536;26537;26538;26539;26540;26915;26916;26917;26918;26919;26920;26921;27807;27808;28247;28248;28249;28250;28251;28252;30838;40212;40213;40214;40215;42340;42341;42342;42343;42344	1909;1910;4313;4314;4315;5836;5837;5838;5839;27597;27598;27599;27600;27601;27602;27989;27990;27991;27992;27993;27994;27995;28913;28914;29376;29377;29378;29379;29380;29381;29382;29383;32066;41824;41825;41826;41827;44025;44026;44027;44028;44029	1910;4315;5839;27597;27602;27990;28914;29376;32066;41826;44027	53	35
P00770	MCPT2_RAT	Mast cell protease 2 (rMCP-2) (EC 3.4.21.-) (Group-specific protease) (Mast cell protease II) (rMCP-II)	Mcpt2	sp|P00770|MCPT2_RATMastcellprotease2OS=RattusnorvegicusOX=10116GN=Mcpt2PE=1SV=1	sp|P00770|MCPT2_RATMastcellprotease2OS=RattusnorvegicusOX=10116GN=Mcpt2PE=1SV=1	7	7	7		1	7	7	7	6	6	6	6	6	6	33.2	33.2	33.2	27.101	247	247	0	15.351	31.6	29.1	525550000	347730000	177820000	52555000	34773000	17782000	11				281	56;2929;3722;6544;14255;17170;18832	True;True;True;True;True;True;True	56;3010;3818;6714;14719;17712;19419	146;147;5899;5900;7431;7432;7433;13063;13064;28812;34597;37983;37984	162;163;6113;6114;7715;7716;7717;13534;13535;29958;35980;39488;39489	162;6113;7716;13534;29958;35980;39488
A0A0H2UHL6	A0A0H2UHL6_RAT	Pro-cathepsin H	Ctsh	tr|A0A0H2UHL6|A0A0H2UHL6_RATPro-cathepsinHOS=RattusnorvegicusOX=10116GN=CtshPE=1SV=1;sp|P00786|CATH_RATPro-cathepsinHOS=RattusnorvegicusOX=10116GN=CtshPE=1SV=1;tr|A0A0G2K8H6|A0A0G2K8H6_RATPro-cathepsinHOS=RattusnorvegicusOX=10116GN=CtshPE=1SV=1	tr|A0A0H2UHL6|A0A0H2UHL6_RATPro-cathepsinHOS=RattusnorvegicusOX=10116GN=CtshPE=1SV=1;sp|P00786|CATH_RATPro-cathepsinHOS=RattusnorvegicusOX=10116GN=CtshPE=1SV=1;tr|A0A0G2K8H6|A0A0G2K8H6_RATPro-cathepsinHOS=RattusnorvegicusOX=10116GN=CtshPE=1SV=1	2;2;2	2;2;2	2;2;2	;;	3	2	2	2	1	2	1	2	1	2	10.1	10.1	10.1	32.967	298	298;333;370	0	13.457	5.7	10.1	93461000	26908000	66553000	7189300	2069800	5119500	3				282	6068;13791	True;True	6226;14238	12105;27910;27911	12552;29020;29021	12552;29020	54	163
Q6IN22	Q6IN22_RAT	Cathepsin B (EC 3.4.22.1) (Cathepsin B heavy chain) (Cathepsin B light chain)	Ctsb rCG_52258	tr|Q6IN22|Q6IN22_RATCathepsinBOS=RattusnorvegicusOX=10116GN=CtsbPE=1SV=1;sp|P00787|CATB_RATCathepsinBOS=RattusnorvegicusOX=10116GN=CtsbPE=1SV=2	tr|Q6IN22|Q6IN22_RATCathepsinBOS=RattusnorvegicusOX=10116GN=CtsbPE=1SV=1;sp|P00787|CATB_RATCathepsinBOS=RattusnorvegicusOX=10116GN=CtsbPE=1SV=2	3;3	3;3	3;3	;	2	3	3	3	2	3	2	3	2	3	9.7	9.7	9.7	37.544	339	339;339	0	17.609	8.8	9.7	242850000	93095000	149750000	12781000	4899800	7881700	7				283	4129;5769;8393	True;True;True	4234;5920;8614	8223;8224;11495;11496;11497;11498;16977	8520;8521;11923;11924;11925;11926;17618	8521;11924;17618
P01015	ANGT_RAT	Angiotensinogen (Serpin A8) [Cleaved into: Angiotensin-1 (Angiotensin 1-10) (Angiotensin I) (Ang I); Angiotensin-2 (Angiotensin 1-8) (Angiotensin II) (Ang II); Angiotensin-3 (Angiotensin 2-8) (Angiotensin III) (Ang III) (Des-Asp[1]-angiotensin II); Angiotensin-4 (Angiotensin 3-8) (Angiotensin IV) (Ang IV); Angiotensin 1-9; Angiotensin 1-7; Angiotensin 1-5; Angiotensin 1-4]	Agt Serpina8	sp|P01015|ANGT_RATAngiotensinogenOS=RattusnorvegicusOX=10116GN=AgtPE=1SV=1	sp|P01015|ANGT_RATAngiotensinogenOS=RattusnorvegicusOX=10116GN=AgtPE=1SV=1	5	5	5		1	5	5	5	4	4	4	4	4	4	13.6	13.6	13.6	51.981	477	477	0	20.699	10.7	11.7	186680000	80945000	105730000	9333800	4047200	5286500	7				284	2999;5462;10990;12168;15927	True;True;True;True;True	3081;5609;11282;12490;16435	6030;6031;10895;22256;22257;24552;24553;32138	6252;6253;11310;23118;23119;25539;25540;33421	6252;11310;23119;25540;33421
P01041	CYTB_RAT	Cystatin-B (Cystatin-beta) (Liver thiol proteinase inhibitor) (Stefin-B)	Cstb Cst6	sp|P01041|CYTB_RATCystatin-BOS=RattusnorvegicusOX=10116GN=CstbPE=1SV=1	sp|P01041|CYTB_RATCystatin-BOS=RattusnorvegicusOX=10116GN=CstbPE=1SV=1	4	4	4		1	4	4	4	0	4	0	4	0	4	49	49	49	11.196	98	98	0	5.8888	0	49	212330000	0	212330000	35388000	0	35388000	4				285	1326;6996;14792;18547	True;True;True;True	1368;7177;15271;19128	2718;14004;29850;37389	2814;14507;31030;38861	2814;14507;31030;38861
P01805	HVR01_RAT	Ig heavy chain V region IR2		sp|P01805|HVR01_RATIgheavychainVregionIR2OS=RattusnorvegicusOX=10116PE=4SV=1	sp|P01805|HVR01_RATIgheavychainVregionIR2OS=RattusnorvegicusOX=10116PE=4SV=1	1	1	1		1	1	1	1	0	1	0	1	0	1	7.7	7.7	7.7	16.024	142	142	0.0017687	2.1945	0	7.7	25701000	0	25701000	2855700	0	2855700	1				286	15480	TRUE	15973	31257	32499	32499
B1H216	B1H216_RAT	Globin c3 (Hemoglobin alpha, adult chain 2) (RCG34636, isoform CRA_a)	Hba-a1 Glnc3 Hba-a2 Hba-a3 Hba1 rCG_34636	tr|B1H216|B1H216_RATGlobinc3OS=RattusnorvegicusOX=10116GN=Hba-a1PE=2SV=1;sp|P01946|HBA_RATHemoglobinsubunitalpha-1/2OS=RattusnorvegicusOX=10116GN=Hba1PE=1SV=3;tr|G3V8R3|G3V8R3_RATHemoglobinsubunitzetaOS=RattusnorvegicusOX=10116GN=HbzPE=3SV=1	tr|B1H216|B1H216_RATGlobinc3OS=RattusnorvegicusOX=10116GN=Hba-a1PE=2SV=1;sp|P01946|HBA_RATHemoglobinsubunitalpha-1/2OS=RattusnorvegicusOX=10116GN=Hba1PE=1SV=3	17;17;1	2;2;0	2;2;0	;	3	17	2	2	15	17	2	2	2	2	96.5	11.3	11.3	15.328	142	142;142;142	0	23.597	95.8	96.5	34883000000	12579000000	22304000000	3875900000	1397700000	2478200000	9				287	33;34;4925;4926;5031;5032;7914;9634;11987;12821;12822;18090;18141;18142;18398;19230;19231	False;False;False;False;False;False;False;False;False;False;False;False;False;False;False;True;True	33;34;5051;5052;5159;5160;5161;5162;8119;9890;12304;13178;13179;13180;18657;18708;18709;18972;19829;19830;19831	58;59;60;61;62;63;64;65;66;67;68;69;70;71;72;73;74;75;76;77;78;79;80;81;82;83;84;85;86;87;88;89;90;91;92;93;9807;9808;9809;9810;9811;9812;9813;10018;10019;10020;10021;10022;10023;10024;10025;10026;10027;10028;10029;10030;10031;10032;10033;10034;10035;10036;10037;10038;10039;10040;10041;10042;10043;10044;10045;16000;16001;16002;16003;16004;16005;19550;24188;24189;24190;24191;24192;25894;25895;2589…	58;59;60;61;62;63;64;65;66;67;68;69;70;71;72;73;74;75;76;77;78;79;80;81;82;83;84;85;86;87;88;89;90;91;92;93;94;95;96;97;98;99;100;101;102;103;104;105;106;107;10162;10163;10164;10165;10166;10167;10168;10169;10170;10171;10172;10173;10383;10384;10385;10386;10387;10388;10389;10390;10391;10392;10393;10394;10395;10396;10397;10398;10399;10400;10401;10402;10403;10404;10405;10406;10407;10408;10409;10410;1…	72;107;10165;10173;10384;10402;16589;20276;25162;26936;26943;37933;38027;38029;38579;40303;40310	55;56	33;122
P02091	HBB1_RAT	Hemoglobin subunit beta-1 (Beta-1-globin) (Hemoglobin beta chain, major-form) (Hemoglobin beta-1 chain)	Hbb	sp|P02091|HBB1_RATHemoglobinsubunitbeta-1OS=RattusnorvegicusOX=10116GN=HbbPE=1SV=3;tr|A0A0G2JSW3|A0A0G2JSW3_RATGlobina4OS=RattusnorvegicusOX=10116GN=HbbPE=1SV=1;CON__Q3SX09;CON__P02070;tr|O88752|O88752_RATEpsilon1globinOS=RattusnorvegicusOX=10116GN=Hbe1PE=1SV=1	sp|P02091|HBB1_RATHemoglobinsubunitbeta-1OS=RattusnorvegicusOX=10116GN=HbbPE=1SV=3;tr|A0A0G2JSW3|A0A0G2JSW3_RATGlobina4OS=RattusnorvegicusOX=10116GN=HbbPE=1SV=1	24;21;2;1;1	24;21;2;1;1	7;7;0;0;0	;	5	24	24	7	23	23	23	23	7	6	95.2	95.2	40.1	15.979	147	147;147;201;145;147	0	323.31	95.2	95.2	223320000000	93204000000	130120000000	20302000000	8473100000	11829000000	262				288	198;199;3496;3497;6663;6664;7179;7180;9661;9662;10719;11185;11186;11445;11446;18803;18804;18805;18898;18899;19376;19825;19826;20417	True;True;True;True;True;True;True;True;True;True;True;True;True;True;True;True;True;True;True;True;True;True;True;True	201;202;3586;3587;6836;6837;7364;7365;9917;9918;11005;11482;11483;11484;11485;11745;11746;11747;19388;19389;19390;19391;19392;19488;19489;19986;20444;20445;21050;21051	430;431;432;433;434;435;6982;6983;6984;6985;6986;13310;13311;13312;13313;13314;13315;13316;13317;13318;13319;13320;13321;13322;13323;13324;13325;14423;14424;14425;14426;14427;14428;14429;14430;14431;14432;19617;19618;19619;19620;19621;19622;19623;19624;19625;19626;19627;19628;21722;21723;21724;21725;22627;22628;22629;22630;22631;22632;22633;22634;22635;22636;22637;22638;22639;22640;22641;22642;22…	456;457;458;459;460;461;462;7242;7243;7244;7245;7246;7247;7248;13788;13789;13790;13791;13792;13793;13794;13795;13796;13797;13798;13799;13800;13801;13802;13803;13804;13805;13806;13807;14940;14941;14942;14943;14944;14945;14946;14947;14948;14949;14950;20345;20346;20347;20348;20349;20350;20351;20352;20353;20354;20355;20356;20357;20358;20359;22556;22557;22558;22559;22560;22561;22562;22563;22564;23496;…	456;462;7245;7248;13790;13807;14942;14944;20349;20359;22557;23506;23532;24044;24059;39422;39429;39432;39657;39668;40607;41532;41557;42806	57;58	56;110
D4ACV3	D4ACV3_RAT	Histone H2A	Hist2h2ac H2ac20	tr|D4ACV3|D4ACV3_RATHistoneH2AOS=RattusnorvegicusOX=10116GN=Hist2h2acPE=3SV=2;tr|K7S2S2|K7S2S2_RATHistoneH2AOS=RattusnorvegicusOX=10116GN=Hist2h2aa3PE=3SV=1;sp|P0CC09|H2A2A_RATHistoneH2Atype2-AOS=RattusnorvegicusOX=10116GN=H2ac18PE=1SV=1;sp|P02262|H2A1_RATHistoneH2Atype1OS=RattusnorvegicusOX=10116PE=1SV=2	tr|D4ACV3|D4ACV3_RATHistoneH2AOS=RattusnorvegicusOX=10116GN=Hist2h2acPE=3SV=2;tr|K7S2S2|K7S2S2_RATHistoneH2AOS=RattusnorvegicusOX=10116GN=Hist2h2aa3PE=3SV=1;sp|P0CC09|H2A2A_RATHistoneH2Atype2-AOS=RattusnorvegicusOX=10116GN=H2ac18PE=1SV=1;sp|P02262|H2A1_RATHistoneH2Atype1OS=RattusnorvegicusOX=10116PE=1SV=2	7;7;7;7	7;7;7;7	2;2;2;2	;;;	4	7	7	2	6	7	6	7	2	2	36.5	36.5	14.3	13.645	126	126;130;130;130	0	92.452	36.5	36.5	27206000000	13543000000	13663000000	5441200000	2708700000	2732500000	38				289	621;7230;7232;7233;13183;13184;19741	True;True;True;True;True;True;True	635;7416;7418;7419;13615;13616;20357	1295;1296;1297;1298;14540;14541;14542;14543;14548;14549;14550;14551;14552;14553;14554;14555;14556;14557;14558;26676;26677;26678;26679;26680;39787;39788;39789;39790	1348;1349;1350;1351;1352;15059;15060;15061;15062;15063;15064;15069;15070;15071;15072;15073;15074;15075;15076;15077;15078;15079;15080;15081;15082;27740;27741;27742;27743;27744;41362;41363;41364;41365;41366;41367;41368;41369	1348;15059;15072;15078;27740;27741;41367
D4A4D5	D4A4D5_RAT	60S acidic ribosomal protein P2	LOC498555	tr|D4A4D5|D4A4D5_RAT60SacidicribosomalproteinP2OS=RattusnorvegicusOX=10116GN=LOC498555PE=3SV=1;tr|D3ZN03|D3ZN03_RAT60SacidicribosomalproteinP2OS=RattusnorvegicusOX=10116GN=LOC100362751PE=1SV=1;sp|P02401|RLA2_RAT60SacidicribosomalproteinP2OS=RattusnorvegicusOX=10116GN=Rplp2PE=1SV=2	tr|D4A4D5|D4A4D5_RAT60SacidicribosomalproteinP2OS=RattusnorvegicusOX=10116GN=LOC498555PE=3SV=1;tr|D3ZN03|D3ZN03_RAT60SacidicribosomalproteinP2OS=RattusnorvegicusOX=10116GN=LOC100362751PE=1SV=1;sp|P02401|RLA2_RAT60SacidicribosomalproteinP2OS=RattusnorvegicusOX=10116GN=Rplp2PE=1SV=2	3;3;3	3;3;3	3;3;3	;;	3	3	3	3	2	3	2	3	2	3	55.7	55.7	55.7	11.706	115	115;115;115	0	11.684	45.2	55.7	195910000	97261000	98654000	39183000	19452000	19731000	6				290	9940;13352;20945	True;True;True	10204;13787;21597	20184;20185;27006;42214;42215;42216	20923;20924;28089;43899;43900;43901	20924;28089;43901
P02454	CO1A1_RAT	Collagen alpha-1(I) chain (Alpha-1 type I collagen)	Col1a1	sp|P02454|CO1A1_RATCollagenalpha-1(I)chainOS=RattusnorvegicusOX=10116GN=Col1a1PE=1SV=5;tr|A0A068F650|A0A068F650_RATTypeI-alpha1collagen(Fragment)OS=RattusnorvegicusOX=10116GN=Col1a1PE=2SV=1	sp|P02454|CO1A1_RATCollagenalpha-1(I)chainOS=RattusnorvegicusOX=10116GN=Col1a1PE=1SV=5	4;1	4;1	4;1		2	4	4	4	3	3	3	3	3	3	3.5	3.5	3.5	137.95	1453	1453;233	0	12.81	2.2	2.8	342190000	154140000	188050000	4387100	1976200	2410900	7				291	5404;5776;13287;16088	True;True;True;True	5548;5927;13720;16601	10781;11510;11511;26878;26879;26880;26881;32464	11194;11938;11939;27952;27953;27954;27955;33754	11194;11938;27955;33754
A0A0G2K5E8	A0A0G2K5E8_RAT	Collagen, type I, alpha 2	NEWGENE_621351	tr|A0A0G2K5E8|A0A0G2K5E8_RATCollagen,typeI,alpha2OS=RattusnorvegicusOX=10116GN=NEWGENE_621351PE=1SV=1;tr|F1LS40|F1LS40_RATCollagenalpha-2(I)chainOS=RattusnorvegicusOX=10116GN=Col1a2PE=1SV=3;tr|A0A0G2KAN1|A0A0G2KAN1_RATCollagenalpha-2(I)chainOS=RattusnorvegicusOX=10116GN=NEWGENE_621351PE=1SV=1;sp|P02466|CO1A2_RATCollagenalpha-2(I)chainOS=RattusnorvegicusOX=10116GN=Col1a2PE=1SV=3	tr|A0A0G2K5E8|A0A0G2K5E8_RATCollagen,typeI,alpha2OS=RattusnorvegicusOX=10116GN=NEWGENE_621351PE=1SV=1;tr|F1LS40|F1LS40_RATCollagenalpha-2(I)chainOS=RattusnorvegicusOX=10116GN=Col1a2PE=1SV=3;tr|A0A0G2KAN1|A0A0G2KAN1_RATCollagenalpha-2(I)chainOS=RattusnorvegicusOX=10116GN=NEWGENE_621351PE=1SV=1;sp|P02466|CO1A2_RATCollagenalpha-2(I)chainOS=RattusnorvegicusOX=10116GN=Col1a2PE=1SV=3	4;4;4;4	4;4;4;4	4;4;4;4	;;;	4	4	4	4	1	4	1	4	1	4	4.6	4.6	4.6	120.04	1274	1274;1372;1372;1372	0	16.482	0.9	4.6	396530000	111330000	285210000	5918400	1661600	4256800	6				292	6405;11654;15658;16047	True;True;True;True	6571;11957;16161;16560	12799;12800;23506;23507;31618;32392;32393	13267;13268;24465;24466;32871;33682;33683	13267;24465;32871;33683
P02651	APOA4_RAT	Apolipoprotein A-IV (Apo-AIV) (ApoA-IV) (Apolipoprotein A4)	Apoa4	sp|P02651|APOA4_RATApolipoproteinA-IVOS=RattusnorvegicusOX=10116GN=Apoa4PE=1SV=2;tr|A0A0G2JVX7|A0A0G2JVX7_RATApolipoproteinA-IVOS=RattusnorvegicusOX=10116GN=Apoa4PE=1SV=1	sp|P02651|APOA4_RATApolipoproteinA-IVOS=RattusnorvegicusOX=10116GN=Apoa4PE=1SV=2;tr|A0A0G2JVX7|A0A0G2JVX7_RATApolipoproteinA-IVOS=RattusnorvegicusOX=10116GN=Apoa4PE=1SV=1	8;7	8;7	8;7	;	2	8	8	8	5	7	5	7	5	7	23.8	23.8	23.8	44.456	391	391;392	0	57.692	15.6	20.2	415000000	248700000	166300000	17292000	10362000	6929400	11				293	9891;10599;12513;13465;14430;14546;16923;19678	True;True;True;True;True;True;True;True	10153;10882;12844;13903;14898;15017;17459;20294	20063;20064;21458;25240;25241;27223;29158;29378;29379;34103;34104;39657	20799;20800;22280;26246;26247;28309;30311;30539;30540;35462;35463;41230	20799;22280;26246;28309;30311;30539;35463;41230
P02680	FIBG_RAT	Fibrinogen gamma chain	Fgg	sp|P02680|FIBG_RATFibrinogengammachainOS=RattusnorvegicusOX=10116GN=FggPE=1SV=3	sp|P02680|FIBG_RATFibrinogengammachainOS=RattusnorvegicusOX=10116GN=FggPE=1SV=3	16	16	16		1	16	16	16	12	15	12	15	12	15	40	40	40	50.632	445	445	0	75.055	34.4	38	2263100000	928140000	1334900000	90523000	37126000	53397000	40				294	830;1782;2860;3540;4165;8004;8653;9502;10057;13062;13063;15044;16466;17858;20375;20698	True;True;True;True;True;True;True;True;True;True;True;True;True;True;True;True	852;1836;2940;3631;4271;8213;8214;8888;9755;10325;13485;13486;13487;15529;16986;18414;18415;21007;21338	1722;1723;3628;5760;7064;7065;7066;7067;8298;8299;8300;16192;16193;16194;16195;16196;17466;17467;19259;20423;20424;26445;26446;26447;26448;26449;26450;26451;26452;30388;33213;33214;35956;35957;35958;41078;41079;41080;41726;41727	1785;1786;3749;5958;7328;7329;7330;7331;8596;8597;8598;16798;16799;16800;16801;16802;18122;18123;19969;21185;21186;27501;27502;27503;27504;27505;27506;27507;27508;31603;34530;34531;34532;37370;37371;37372;42706;42707;42708;43389;43390	1786;3749;5958;7329;8598;16802;18122;19969;21186;27501;27505;31603;34532;37370;42708;43389	59;60;61	115;264;290
P02696	RET1_RAT	Retinol-binding protein 1 (Cellular retinol-binding protein) (CRBP) (Cellular retinol-binding protein I) (CRBP-I)	Rbp1 Rbp-1	sp|P02696|RET1_RATRetinol-bindingprotein1OS=RattusnorvegicusOX=10116GN=Rbp1PE=1SV=2	sp|P02696|RET1_RATRetinol-bindingprotein1OS=RattusnorvegicusOX=10116GN=Rbp1PE=1SV=2	4	4	4		1	4	4	4	4	2	4	2	4	2	28.1	28.1	28.1	15.834	135	135	0	12.098	28.1	20.7	288320000	241010000	47314000	32036000	26778000	5257100	5				295	958;959;6893;12943	True;True;True;True	985;986;7072;13327	1992;1993;13791;13792;26168;26169	2058;2059;14288;14289;27209;27210	2058;2059;14288;27210
P02764	A1AG_RAT	Alpha-1-acid glycoprotein (Orosomucoid) (OMD)	Orm1	sp|P02764|A1AG_RATAlpha-1-acidglycoproteinOS=RattusnorvegicusOX=10116GN=Orm1PE=2SV=1;tr|A0A0H2UHF8|A0A0H2UHF8_RATAlpha-1-acidglycoproteinOS=RattusnorvegicusOX=10116GN=Orm1PE=1SV=1	sp|P02764|A1AG_RATAlpha-1-acidglycoproteinOS=RattusnorvegicusOX=10116GN=Orm1PE=2SV=1;tr|A0A0H2UHF8|A0A0H2UHF8_RATAlpha-1-acidglycoproteinOS=RattusnorvegicusOX=10116GN=Orm1PE=1SV=1	2;2	2;2	2;2	;	2	2	2	2	1	2	1	2	1	2	7.8	7.8	7.8	23.575	205	205;235	0	4.093	4.4	7.8	93014000	8122700	84892000	8455900	738420	7717400	3				296	7788;7845	True;True	7987;8045	15747;15748;15855	16321;16322;16430	16321;16430
P02767	TTHY_RAT	Transthyretin (Prealbumin) (TBPA)	Ttr Tt	sp|P02767|TTHY_RATTransthyretinOS=RattusnorvegicusOX=10116GN=TtrPE=1SV=1	sp|P02767|TTHY_RATTransthyretinOS=RattusnorvegicusOX=10116GN=TtrPE=1SV=1	7	7	7		1	7	7	7	3	7	3	7	3	7	57.8	57.8	57.8	15.72	147	147	0	127.16	46.9	57.8	1889700000	560270000	1329400000	269950000	80039000	189910000	18				297	1032;5361;6617;7498;16783;16784;16785	True;True;True;True;True;True;True	1061;5505;6787;7692;17313;17314;17315	2129;2130;2131;2132;10706;13201;15205;15206;15207;15208;33816;33817;33818;33819;33820;33821;33822;33823	2200;2201;2202;2203;11118;13672;15762;15763;15764;15765;35151;35152;35153;35154;35155;35156;35157;35158	2201;11118;13672;15765;35152;35155;35158
P02770	ALBU_RAT	Albumin	Alb	sp|P02770|ALBU_RATAlbuminOS=RattusnorvegicusOX=10116GN=AlbPE=1SV=2	sp|P02770|ALBU_RATAlbuminOS=RattusnorvegicusOX=10116GN=AlbPE=1SV=2	67	67	3		1	67	67	3	57	66	57	66	3	3	79.9	79.9	6.4	68.73	608	608	0	323.31	77.8	79.9	308910000000	107280000000	201630000000	8129200000	2823200000	5306000000	382				298	37;445;446;505;1211;1418;2094;2097;2099;2100;2190;2191;2352;2718;2719;2861;2894;3106;3107;3370;3468;3469;3733;4889;4890;5145;5146;6327;6328;7282;7315;7316;7317;8492;9579;9710;9984;10017;10018;10497;11625;11744;11929;12536;13030;13934;13935;13990;14208;14698;14996;15000;15001;15111;15112;15781;16865;16866;16867;17582;18018;18019;20376;20740;20756;20757;20932	True;True;True;True;True;True;True;True;True;True;True;True;True;True;True;True;True;True;True;True;True;True;True;True;True;True;True;True;True;True;True;True;True;True;True;True;True;True;True;True;True;True;True;True;True;True;True;True;True;True;True;True;True;True;True;True;True;True;True;True;True;True;True;True;True;True;True	37;453;454;514;1246;1464;2156;2159;2161;2162;2254;2255;2422;2423;2793;2794;2941;2974;3190;3191;3457;3558;3559;3829;5015;5016;5278;5279;6487;6488;7470;7504;7505;7506;8723;9833;9966;10250;10283;10284;10778;11928;12049;12245;12869;13444;13445;14389;14390;14447;14671;15177;15480;15484;15485;15596;15597;16286;17399;17400;17401;18134;18580;18581;18582;21008;21381;21382;21401;21402;21584	102;103;104;105;106;107;108;930;931;932;933;934;935;936;1059;1060;1061;2490;2491;2492;2885;2886;2887;2888;4262;4263;4266;4267;4268;4271;4272;4273;4274;4438;4439;4440;4441;4442;4443;4444;4445;4446;4748;4749;4750;4751;4752;4753;4754;4755;5470;5471;5472;5473;5474;5475;5476;5477;5761;5841;5842;6237;6238;6239;6240;6241;6242;6243;6244;6245;6737;6738;6929;6930;6931;6932;6933;6934;6935;7459;7460;9729;973…	116;117;118;119;120;121;122;123;124;970;971;972;973;974;975;976;977;978;979;1106;1107;1108;2575;2576;2577;2578;2579;2580;2581;2991;2992;2993;2994;2995;2996;2997;2998;2999;4415;4416;4419;4420;4421;4424;4425;4426;4427;4592;4593;4594;4595;4596;4597;4598;4599;4600;4910;4911;4912;4913;4914;4915;4916;4917;4918;5650;5651;5652;5653;5654;5655;5656;5657;5959;6054;6055;6056;6464;6465;6466;6467;6468;6469;647…	117;970;973;1106;2579;2995;4416;4419;4425;4427;4595;4599;4915;5651;5655;5959;6054;6466;6486;6997;7189;7195;7744;10085;10094;10661;10667;13096;13098;15204;15293;15301;15302;17814;20135;20441;21035;21086;21094;22084;24390;24641;25053;26303;27433;29334;29335;29449;29856;30837;31442;31485;31489;31732;31744;33119;35348;35352;35355;36833;37741;37753;42710;43475;43512;43518;43876	62;63;64;65	147;243;288;572
P02793	FRIL1_RAT	Ferritin light chain 1 (Ferritin L subunit 1)	Ftl1 Ftl	sp|P02793|FRIL1_RATFerritinlightchain1OS=RattusnorvegicusOX=10116GN=Ftl1PE=1SV=3;sp|Q7TP54|RIPR2_RATRhofamily-interactingcellpolarizationregulator2OS=RattusnorvegicusOX=10116GN=Ripor2PE=1SV=1;tr|M0R6L9|M0R6L9_RATFerritinOS=RattusnorvegicusOX=10116PE=3SV=1;tr|M0R5T8|M0R5T8_RATFerritinOS=RattusnorvegicusOX=10116PE=3SV=1;tr|M0R597|M0R597_RATFerritinOS=RattusnorvegicusOX=10116GN=LOC100362384PE=3SV=1;…	sp|P02793|FRIL1_RATFerritinlightchain1OS=RattusnorvegicusOX=10116GN=Ftl1PE=1SV=3;sp|Q7TP54|RIPR2_RATRhofamily-interactingcellpolarizationregulator2OS=RattusnorvegicusOX=10116GN=Ripor2PE=1SV=1;tr|M0R6L9|M0R6L9_RATFerritinOS=RattusnorvegicusOX=10116PE=3SV=1;tr|M0R5T8|M0R5T8_RATFerritinOS=RattusnorvegicusOX=10116PE=3SV=1;tr|M0R597|M0R597_RATFerritinOS=RattusnorvegicusOX=10116GN=LOC100362384PE=3SV=1;…	8;8;7;6;6;5;4;2	8;8;7;6;6;5;4;2	8;8;7;6;6;5;4;2	;;;;;;	8	8	8	8	4	6	4	6	4	6	60.1	60.1	60.1	20.748	183	183;1310;183;183;184;183;183;134	0	58.786	29	52.5	424060000	323970000	100090000	38551000	29452000	9098900	11				299	1017;12848;13540;14587;15232;16907;17389;18191	True;True;True;True;True;True;True;True	1046;13212;13980;15063;15720;17443;17934;18760	2105;25958;27378;27379;27380;29467;30780;34074;35046;36684;36685;36686	2175;26991;28471;28472;28473;30630;32005;35432;35433;36444;38133;38134;38135	2175;26991;28471;30630;32005;35433;36444;38133
M0RAM5	M0RAM5_RAT	Glutathione peroxidase	Gpx1	tr|M0RAM5|M0RAM5_RATGlutathioneperoxidaseOS=RattusnorvegicusOX=10116GN=Gpx1PE=1SV=1;sp|P04041|GPX1_RATGlutathioneperoxidase1OS=RattusnorvegicusOX=10116GN=Gpx1PE=1SV=4;tr|Q6PDW8|Q6PDW8_RATGlutathioneperoxidaseOS=RattusnorvegicusOX=10116GN=Gpx1PE=2SV=1	tr|M0RAM5|M0RAM5_RATGlutathioneperoxidaseOS=RattusnorvegicusOX=10116GN=Gpx1PE=1SV=1;sp|P04041|GPX1_RATGlutathioneperoxidase1OS=RattusnorvegicusOX=10116GN=Gpx1PE=1SV=4;tr|Q6PDW8|Q6PDW8_RATGlutathioneperoxidaseOS=RattusnorvegicusOX=10116GN=Gpx1PE=2SV=1	13;13;11	13;13;11	13;13;11	;;	3	13	13	13	10	12	10	12	10	12	75	75	75	22.155	200	200;201;145	0	40.408	56.5	72.5	1628600000	735570000	893070000	116330000	52541000	63791000	23				300	721;5059;5060;6338;12002;13144;13194;13217;14026;17234;17235;20577;20985	True;True;True;True;True;True;True;True;True;True;True;True;True	738;5190;5191;6498;12319;13575;13576;13626;13649;14483;17779;17780;21214;21637	1506;1507;1508;10102;10103;10104;10105;10106;12653;24217;24218;26607;26608;26702;26703;26744;28379;28380;34735;34736;34737;41501;42297;42298	1566;1567;1568;10468;10469;10470;10471;10472;13116;25195;25196;27670;27671;27768;27769;27811;29519;29520;36123;36124;36125;43154;43982;43983	1568;10469;10470;13116;25195;27670;27769;27811;29519;36124;36125;43154;43983	66	141
Q6LDZ3	Q6LDZ3_RAT	Protein-tyrosine-phosphatase (EC 3.1.3.48)	L-CA rCG_46072	tr|Q6LDZ3|Q6LDZ3_RATProtein-tyrosine-phosphataseOS=RattusnorvegicusOX=10116GN=L-CAPE=2SV=1;sp|P04157|PTPRC_RATReceptor-typetyrosine-proteinphosphataseCOS=RattusnorvegicusOX=10116GN=PtprcPE=1SV=2	tr|Q6LDZ3|Q6LDZ3_RATProtein-tyrosine-phosphataseOS=RattusnorvegicusOX=10116GN=L-CAPE=2SV=1;sp|P04157|PTPRC_RATReceptor-typetyrosine-proteinphosphataseCOS=RattusnorvegicusOX=10116GN=PtprcPE=1SV=2	3;3	3;3	3;3	;	2	3	3	3	2	2	2	2	2	2	3	3	3	109.93	962	962;1273	0	5.6951	1.9	2.3	192720000	114280000	78440000	4015000	2380800	1634200	3				301	10354;16383;20952	True;True;True	10628;16901;21604	20992;20993;33042;42230	21789;21790;34356;43915	21790;34356;43915
P04166	CYB5B_RAT	Cytochrome b5 type B (Cytochrome b5 outer mitochondrial membrane isoform)	Cyb5b Cyb5m Omb5	sp|P04166|CYB5B_RATCytochromeb5typeBOS=RattusnorvegicusOX=10116GN=Cyb5bPE=1SV=2;tr|Q63144|Q63144_RATOutermembranecytochromeb(5)(Fragment)OS=RattusnorvegicusOX=10116PE=2SV=1	sp|P04166|CYB5B_RATCytochromeb5typeBOS=RattusnorvegicusOX=10116GN=Cyb5bPE=1SV=2;tr|Q63144|Q63144_RATOutermembranecytochromeb(5)(Fragment)OS=RattusnorvegicusOX=10116PE=2SV=1	2;1	2;1	2;1	;	2	2	2	2	1	2	1	2	1	2	32.2	32.2	32.2	16.265	146	146;104	0	35.444	23.3	32.2	125290000	53402000	71885000	20881000	8900400	11981000	3				302	5030;13796	True;True	5158;14243	10016;10017;27921	10381;10382;29031	10382;29031
P04182	OAT_RAT	Ornithine aminotransferase, mitochondrial (EC 2.6.1.13) (Ornithine--oxo-acid aminotransferase)	Oat	sp|P04182|OAT_RATOrnithineaminotransferase,mitochondrialOS=RattusnorvegicusOX=10116GN=OatPE=1SV=1	sp|P04182|OAT_RATOrnithineaminotransferase,mitochondrialOS=RattusnorvegicusOX=10116GN=OatPE=1SV=1	7	7	7		1	7	7	7	4	6	4	6	4	6	24.4	24.4	24.4	48.332	439	439	0	26.722	12.3	21.9	334030000	121730000	212310000	15906000	5796500	10110000	10				303	550;6262;7346;7545;8984;11928;20183	True;True;True;True;True;True;True	560;6422;7537;7739;9225;12244;20812	1152;12506;12507;14833;14834;15296;18117;24078;40727;40728	1201;12965;12966;15381;15382;15854;18787;25050;42352;42353	1201;12965;15381;15854;18787;25050;42352
Q6P6G9	Q6P6G9_RAT	Helix-destabilizing protein (Heterogeneous nuclear ribonucleoprotein A1) (Heterogeneous nuclear ribonucleoprotein A1, N-terminally processed) (hnRNP core protein A1)	Hnrnpa1 Hnrpa1	tr|Q6P6G9|Q6P6G9_RATHelix-destabilizingproteinOS=RattusnorvegicusOX=10116GN=Hnrnpa1PE=1SV=1;tr|Q5I0M7|Q5I0M7_RATHelix-destabilizingproteinOS=RattusnorvegicusOX=10116GN=Hnrnpa1PE=1SV=1;sp|P04256|ROA1_RATHeterogeneousnuclearribonucleoproteinA1OS=RattusnorvegicusOX=10116GN=Hnrnpa1PE=1SV=3;tr|D4ACJ7|D4ACJ7_RATRRMdomain-containingproteinOS=RattusnorvegicusOX=10116PE=4SV=2;tr|F1M2S4|F1M2S4_RATRRMdomain…	tr|Q6P6G9|Q6P6G9_RATHelix-destabilizingproteinOS=RattusnorvegicusOX=10116GN=Hnrnpa1PE=1SV=1;tr|Q5I0M7|Q5I0M7_RATHelix-destabilizingproteinOS=RattusnorvegicusOX=10116GN=Hnrnpa1PE=1SV=1;sp|P04256|ROA1_RATHeterogeneousnuclearribonucleoproteinA1OS=RattusnorvegicusOX=10116GN=Hnrnpa1PE=1SV=3	13;13;13;3;2	13;13;13;3;2	13;13;13;3;2	;;	5	13	13	13	11	12	11	12	11	12	48.9	48.9	48.9	33.619	313	313;320;320;255;158	0	119.27	40.9	48.9	4616300000	2550100000	2066200000	256460000	141670000	114790000	36				304	3398;5790;5835;7779;7871;9424;10346;13700;14963;15536;15537;16410;16411	True;True;True;True;True;True;True;True;True;True;True;True;True	3486;5941;5989;5990;7978;8072;9676;10620;14146;15447;16032;16033;16928;16929	6791;6792;6793;6794;6795;11532;11533;11534;11639;11640;11641;11642;15735;15736;15913;19092;19093;19094;20976;20977;20978;20979;27717;27718;30190;31387;31388;31389;31390;31391;33087;33088;33089;33090;33091;33092	7051;7052;7053;7054;7055;11960;11961;11962;12070;12071;12072;12073;16309;16310;16491;19800;19801;19802;21770;21771;21772;21773;28823;28824;31379;32634;32635;32636;32637;32638;34402;34403;34404;34405;34406;34407	7051;11962;12073;16309;16491;19802;21770;28824;31379;32636;32638;34402;34407	67	72
P04636	MDHM_RAT	Malate dehydrogenase, mitochondrial (EC 1.1.1.37)	Mdh2 Mor1	sp|P04636|MDHM_RATMalatedehydrogenase,mitochondrialOS=RattusnorvegicusOX=10116GN=Mdh2PE=1SV=2;tr|Q0QF43|Q0QF43_RATMalatedehydrogenase(Fragment)OS=RattusnorvegicusOX=10116GN=MDH2PE=2SV=1	sp|P04636|MDHM_RATMalatedehydrogenase,mitochondrialOS=RattusnorvegicusOX=10116GN=Mdh2PE=1SV=2;tr|Q0QF43|Q0QF43_RATMalatedehydrogenase(Fragment)OS=RattusnorvegicusOX=10116GN=MDH2PE=2SV=1	19;17	19;17	19;17	;	2	19	19	19	18	17	18	17	18	17	65.4	65.4	65.4	35.683	338	338;301	0	118.16	63.6	61.8	9657900000	4207500000	5450400000	459900000	200360000	259540000	59				305	554;1332;1333;3600;4234;5433;5675;6935;6936;7103;7817;8621;8902;12292;12861;17267;18298;18357;19398	True;True;True;True;True;True;True;True;True;True;True;True;True;True;True;True;True;True;True	564;565;1374;1375;3695;4341;5578;5579;5824;7115;7116;7287;8016;8856;9142;12618;13230;13231;17812;18871;18931;20008	1160;1161;1162;1163;2727;2728;2729;7183;8445;8446;8447;10836;10837;10838;11319;11320;13873;13874;13875;14254;14255;14256;15800;15801;15802;17412;17413;17954;17955;24794;24795;24796;24797;24798;24799;25987;25988;25989;34804;34805;34806;34807;36910;36911;36912;37034;37035;37036;37037;39119;39120;39121;39122	1209;1210;1211;1212;2823;2824;2825;7457;8745;8746;8747;11249;11250;11251;11747;11748;14370;14371;14372;14770;14771;14772;16375;16376;16377;18068;18069;18624;18625;25785;25786;25787;25788;25789;25790;25791;25792;25793;27020;27021;27022;36193;36194;36195;36196;38371;38372;38373;38498;38499;38500;38501;38502;38503;38504;40667;40668;40669;40670;40671;40672	1210;2824;2825;7457;8746;11249;11747;14370;14372;14771;16375;18069;18624;25788;27021;36196;38371;38498;40671	68;69;70	251;266;315
P04639	APOA1_RAT	Apolipoprotein A-I (Apo-AI) (ApoA-I) (Apolipoprotein A1) [Cleaved into: Proapolipoprotein A-I (ProapoA-I)]	Apoa1	sp|P04639|APOA1_RATApolipoproteinA-IOS=RattusnorvegicusOX=10116GN=Apoa1PE=1SV=2	sp|P04639|APOA1_RATApolipoproteinA-IOS=RattusnorvegicusOX=10116GN=Apoa1PE=1SV=2	15	15	15		1	15	15	15	11	13	11	13	11	13	61.4	61.4	61.4	30.062	259	259	0	203.62	48.6	57.1	1861600000	971590000	889970000	143200000	74738000	68459000	34				306	889;2379;3003;3208;4759;11785;11786;12227;12999;13337;14408;14509;18959;19822;20213	True;True;True;True;True;True;True;True;True;True;True;True;True;True;True	914;915;2450;3085;3293;4881;12095;12096;12551;13399;13772;14876;14979;19549;20441;20843	1847;1848;1849;4797;6036;6037;6038;6425;6426;9478;23776;23777;23778;23779;23780;24663;26286;26976;26977;26978;26979;29117;29118;29119;29120;29121;29315;29316;29317;29318;38256;39937;39938;39939;40786;40787	1911;1912;1913;4961;6258;6259;6260;6672;6673;9815;24746;24747;24748;24749;24750;25651;27331;28059;28060;28061;28062;30270;30271;30272;30273;30274;30473;30474;30475;30476;39781;41518;41519;41520;42411;42412	1912;4961;6259;6673;9815;24748;24750;25651;27331;28062;30272;30473;39781;41518;42412	71	236
B5DEN4	B5DEN4_RAT	L-lactate dehydrogenase (EC 1.1.1.27)	Ldha	tr|B5DEN4|B5DEN4_RATL-lactatedehydrogenaseOS=RattusnorvegicusOX=10116GN=LdhaPE=1SV=1;sp|P04642|LDHA_RATL-lactatedehydrogenaseAchainOS=RattusnorvegicusOX=10116GN=LdhaPE=1SV=1;tr|Q6P9U7|Q6P9U7_RATL-lactatedehydrogenaseOS=RattusnorvegicusOX=10116PE=2SV=1;tr|H9N9H4|H9N9H4_RATL-lactatedehydrogenaseCchainOS=RattusnorvegicusOX=10116GN=LdhcPE=1SV=1;tr|Q6AYX2|Q6AYX2_RATL-lactatedehydrogenaseOS=Rattusnorve…	tr|B5DEN4|B5DEN4_RATL-lactatedehydrogenaseOS=RattusnorvegicusOX=10116GN=LdhaPE=1SV=1;sp|P04642|LDHA_RATL-lactatedehydrogenaseAchainOS=RattusnorvegicusOX=10116GN=LdhaPE=1SV=1;tr|Q6P9U7|Q6P9U7_RATL-lactatedehydrogenaseOS=RattusnorvegicusOX=10116PE=2SV=1	17;17;12;1;1;1	17;17;12;1;1;1	16;16;11;1;1;1	;;	6	17	17	16	13	17	13	17	12	16	60.8	60.8	57.2	36.45	332	332;332;270;274;332;332	0	208.36	50.6	60.8	8956400000	3222300000	5734100000	497580000	179020000	318560000	44				307	97;98;2654;2951;2952;4834;6344;9052;10648;12466;14795;15243;15294;16048;16049;18860;19764	True;True;True;True;True;True;True;True;True;True;True;True;True;True;True;True;True	98;99;2728;3032;3033;4959;6504;9296;10933;12796;15274;15733;15784;16561;16562;19448;20380	223;224;225;226;227;228;229;230;5348;5349;5350;5351;5938;5939;5940;9628;9629;12664;12665;18242;18243;21549;21550;21551;21552;21553;21554;25142;25143;29855;29856;30801;30802;30902;32394;32395;32396;32397;32398;32399;32400;38032;38033;39827	242;243;244;245;246;247;248;249;5524;5525;5526;5527;6152;6153;6154;6155;9972;9973;9974;9975;13127;13128;18915;18916;22372;22373;22374;22375;22376;22377;26145;26146;31035;31036;31037;32026;32027;32131;33684;33685;33686;33687;33688;33689;33690;39541;39542;41406	244;248;5526;6152;6155;9972;13128;18916;22374;26146;31035;32027;32131;33686;33689;39542;41406
A0A0H2UHQ8	A0A0H2UHQ8_RAT	40S ribosomal protein S17	Rps17	tr|A0A0H2UHQ8|A0A0H2UHQ8_RAT40SribosomalproteinS17OS=RattusnorvegicusOX=10116GN=Rps17PE=3SV=1;tr|D3ZFA8|D3ZFA8_RAT40SribosomalproteinS17OS=RattusnorvegicusOX=10116GN=LOC100362366PE=3SV=1;sp|P04644|RS17_RAT40SribosomalproteinS17OS=RattusnorvegicusOX=10116GN=Rps17PE=1SV=3;tr|D3ZHU9|D3ZHU9_RAT40SribosomalproteinS17OS=RattusnorvegicusOX=10116PE=3SV=3;tr|M0R8M8|M0R8M8_RATUncharacterizedproteinOS=Rattu…	tr|A0A0H2UHQ8|A0A0H2UHQ8_RAT40SribosomalproteinS17OS=RattusnorvegicusOX=10116GN=Rps17PE=3SV=1;tr|D3ZFA8|D3ZFA8_RAT40SribosomalproteinS17OS=RattusnorvegicusOX=10116GN=LOC100362366PE=3SV=1;sp|P04644|RS17_RAT40SribosomalproteinS17OS=RattusnorvegicusOX=10116GN=Rps17PE=1SV=3;tr|D3ZHU9|D3ZHU9_RAT40SribosomalproteinS17OS=RattusnorvegicusOX=10116PE=3SV=3	3;3;3;2;1;1;1	3;3;3;2;1;1;1	3;3;3;2;1;1;1	;;;	7	3	3	3	1	3	1	3	1	3	44	44	44	15.379	134	134;135;135;136;135;135;135	0	6.9269	8.2	44	157160000	71942000	85221000	31433000	14388000	17044000	4				308	2896;11066;18321	True;True;True	2976;11358;18894	5847;22389;36960;36961	6061;23252;38423;38424	6061;23252;38423	72	125
D4A771	D4A771_RAT	60S ribosomal protein L35a		tr|D4A771|D4A771_RAT60SribosomalproteinL35aOS=RattusnorvegicusOX=10116PE=3SV=1;tr|D3ZZN4|D3ZZN4_RAT60SribosomalproteinL35aOS=RattusnorvegicusOX=10116PE=3SV=1;tr|A0A096P6M4|A0A096P6M4_RAT60SribosomalproteinL35aOS=RattusnorvegicusOX=10116PE=3SV=1;sp|P04646|RL35A_RAT60SribosomalproteinL35aOS=RattusnorvegicusOX=10116GN=Rpl35aPE=3SV=1	tr|D4A771|D4A771_RAT60SribosomalproteinL35aOS=RattusnorvegicusOX=10116PE=3SV=1;tr|D3ZZN4|D3ZZN4_RAT60SribosomalproteinL35aOS=RattusnorvegicusOX=10116PE=3SV=1;tr|A0A096P6M4|A0A096P6M4_RAT60SribosomalproteinL35aOS=RattusnorvegicusOX=10116PE=3SV=1;sp|P04646|RL35A_RAT60SribosomalproteinL35aOS=RattusnorvegicusOX=10116GN=Rpl35aPE=3SV=1	1;1;1;1	1;1;1;1	1;1;1;1	;;;	4	1	1	1	0	1	0	1	0	1	7.3	7.3	7.3	12.584	110	110;110;110;110	0.0092889	1.517	0	7.3	41121000	0	41121000	5874400	0	5874400	1				309	772	TRUE	792	1604	1665	1665
P04762	CATA_RAT	Catalase (EC 1.11.1.6)	Cat Cas1	sp|P04762|CATA_RATCatalaseOS=RattusnorvegicusOX=10116GN=CatPE=1SV=3	sp|P04762|CATA_RATCatalaseOS=RattusnorvegicusOX=10116GN=CatPE=1SV=3	23	23	23		1	23	23	23	22	21	22	21	22	21	50.5	50.5	50.5	59.756	527	527	0	240.08	47.8	50.5	8200800000	4013700000	4187100000	282790000	138400000	144380000	74				310	1414;1415;2290;2295;3248;5113;5331;5332;5544;5578;6436;6437;9906;9991;9992;10286;10611;12500;13130;13273;14941;19496;20014	True;True;True;True;True;True;True;True;True;True;True;True;True;True;True;True;True;True;True;True;True;True;True	1459;1460;1461;2358;2359;2364;3335;5246;5475;5476;5692;5727;6602;6603;6604;6605;10169;10257;10258;10560;10895;12830;13561;13706;15423;20110;20641	2874;2875;2876;2877;2878;2879;2880;2881;4626;4627;4628;4629;4630;4638;4639;6518;10209;10210;10644;10645;10646;10647;11038;11039;11040;11104;11105;11106;11107;12855;12856;12857;12858;12859;12860;12861;12862;12863;12864;20097;20098;20300;20301;20302;20303;20846;20847;20848;20849;21480;21481;21482;21483;25217;25218;26583;26584;26585;26850;26851;26852;26853;30134;30135;30136;39298;39299;39300;39301;4…	2980;2981;2982;2983;2984;2985;2986;2987;4785;4786;4787;4788;4789;4797;4798;4799;6765;10584;10585;11053;11054;11055;11056;11458;11459;11460;11526;11527;11528;11529;13324;13325;13326;13327;13328;13329;13330;13331;13332;13333;20833;20834;21044;21045;21046;21047;21634;21635;21636;21637;22303;22304;22305;22306;26223;26224;27646;27647;27648;27920;27921;27922;27923;31323;31324;31325;40857;40858;40859;40…	2982;2986;4787;4797;6765;10585;11053;11055;11460;11527;13324;13332;20833;21044;21047;21635;22305;26224;27648;27923;31323;40859;41972	73;74;75	42;61;159
Q5BJ93	Q5BJ93_RAT	2-phospho-D-glycerate hydro-lyase (EC 4.2.1.11)	Eno1 rCG_31027	tr|Q5BJ93|Q5BJ93_RAT2-phospho-D-glyceratehydro-lyaseOS=RattusnorvegicusOX=10116GN=Eno1PE=2SV=2;tr|M0R5J4|M0R5J4_RAT2-phospho-D-glyceratehydro-lyaseOS=RattusnorvegicusOX=10116PE=3SV=1;sp|P04764|ENOA_RATAlpha-enolaseOS=RattusnorvegicusOX=10116GN=Eno1PE=1SV=4;tr|Q5EB49|Q5EB49_RAT2-phospho-D-glyceratehydro-lyaseOS=RattusnorvegicusOX=10116GN=Eno1PE=2SV=1;sp|P15429|ENOB_RATBeta-enolaseOS=Rattusnorvegic…	tr|Q5BJ93|Q5BJ93_RAT2-phospho-D-glyceratehydro-lyaseOS=RattusnorvegicusOX=10116GN=Eno1PE=2SV=2;tr|M0R5J4|M0R5J4_RAT2-phospho-D-glyceratehydro-lyaseOS=RattusnorvegicusOX=10116PE=3SV=1;sp|P04764|ENOA_RATAlpha-enolaseOS=RattusnorvegicusOX=10116GN=Eno1PE=1SV=4;tr|Q5EB49|Q5EB49_RAT2-phospho-D-glyceratehydro-lyaseOS=RattusnorvegicusOX=10116GN=Eno1PE=2SV=1	28;28;28;26;3;2;1;1	28;28;28;26;3;2;1;1	28;28;28;26;3;2;1;1	;;;	8	28	28	28	26	24	26	24	26	24	72.1	72.1	72.1	47.127	434	434;434;434;434;434;434;119;357	0	323.31	70.3	63.4	14757000000	7174900000	7581800000	670760000	326130000	344630000	92				311	201;202;203;610;611;696;2307;2308;3196;3659;4713;5351;5352;6391;7117;7729;7885;9878;9917;11596;15405;15585;15611;15795;17218;19383;20359;20595	True;True;True;True;True;True;True;True;True;True;True;True;True;True;True;True;True;True;True;True;True;True;True;True;True;True;True;True	204;205;206;623;624;711;712;2376;2377;3281;3754;4833;5495;5496;6557;7301;7927;8087;10138;10139;10140;10180;10181;11899;15898;16085;16111;16300;17763;19993;20990;21232	438;439;440;441;442;443;444;445;446;447;1274;1275;1276;1277;1278;1440;1441;1442;1443;1444;1445;1446;4661;4662;4663;4664;4665;6405;6406;7305;9385;9386;9387;9388;10682;10683;10684;10685;10686;10687;12772;12773;12774;14287;14288;14289;14290;14291;14292;15649;15650;15947;15948;15949;15950;20030;20031;20032;20033;20034;20035;20036;20037;20038;20039;20124;20125;20126;20127;20128;20129;23395;31122;31123…	465;466;467;468;469;470;471;472;473;474;475;1327;1328;1329;1330;1331;1497;1498;1499;1500;1501;1502;1503;4821;4822;4823;4824;4825;6651;6652;6653;7586;9722;9723;9724;9725;11091;11092;11093;11094;11095;11096;11097;11098;11099;13240;13241;13242;14803;14804;14805;14806;14807;14808;16221;16222;16525;16526;16527;16528;20764;20765;20766;20767;20768;20769;20770;20771;20772;20773;20860;20861;20862;20863;20…	466;471;475;1328;1329;1497;4821;4825;6653;7586;9722;11091;11099;13241;14806;16222;16527;20770;20864;24333;32362;32735;32780;33149;36092;40635;42676;43183	76;77;78;79	165;169;244;368
P04785	PDIA1_RAT	Protein disulfide-isomerase (PDI) (EC 5.3.4.1) (Cellular thyroid hormone-binding protein) (Prolyl 4-hydroxylase subunit beta)	P4hb Pdia1	sp|P04785|PDIA1_RATProteindisulfide-isomeraseOS=RattusnorvegicusOX=10116GN=P4hbPE=1SV=2	sp|P04785|PDIA1_RATProteindisulfide-isomeraseOS=RattusnorvegicusOX=10116GN=P4hbPE=1SV=2	29	29	29		1	29	29	29	25	27	25	27	25	27	51.7	51.7	51.7	56.951	509	509	0	170.34	49.3	51.7	8429300000	3407600000	5021700000	263420000	106490000	156930000	86				312	923;2513;3235;3236;3758;4579;4686;7275;7810;8261;8262;8286;8908;10491;10888;12797;13246;13247;13620;13621;14425;15222;17188;17989;18349;18815;20610;20824;20825	True;True;True;True;True;True;True;True;True;True;True;True;True;True;True;True;True;True;True;True;True;True;True;True;True;True;True;True;True	949;2586;3321;3322;3855;4693;4806;7463;8009;8480;8481;8505;9148;10772;11177;11178;13147;13148;13679;13680;14065;14066;14893;15710;17730;18550;18923;19402;21247;21473;21474	1922;1923;5088;6484;6485;6486;6487;7508;9130;9334;9335;14655;14656;14657;15784;15785;15786;15787;15788;15789;16741;16742;16743;16744;16745;16746;16783;16784;16785;16786;17966;17967;17968;17969;17970;17971;21255;21256;21257;21258;22056;22057;25837;25838;25839;25840;26797;26798;26799;26800;27544;27545;27546;27547;29150;29151;30760;30761;30762;34631;34632;34633;34634;36249;36250;37021;37022;37023;37…	1987;1988;5261;6731;6732;6733;6734;7792;9457;9668;9669;9670;15182;15183;15184;15185;16358;16359;16360;16361;16362;16363;16364;17371;17372;17373;17374;17375;17376;17377;17378;17415;17416;17417;17418;17419;18636;18637;18638;18639;18640;18641;22064;22065;22066;22067;22912;22913;26864;26865;26866;26867;27864;27865;27866;27867;28645;28646;28647;28648;30303;30304;31985;31986;31987;36014;36015;36016;360…	1987;5261;6732;6733;7792;9457;9670;15184;16362;17371;17375;17419;18638;22064;22913;26865;27864;27866;28645;28646;30304;31986;36017;37678;38487;39456;43212;43664;43666	80;81	326;427
P04797	G3P_RAT	Glyceraldehyde-3-phosphate dehydrogenase (GAPDH) (EC 1.2.1.12) (38 kDa BFA-dependent ADP-ribosylation substrate) (BARS-38) (Peptidyl-cysteine S-nitrosylase GAPDH) (EC 2.6.99.-)	Gapdh Gapd	sp|P04797|G3P_RATGlyceraldehyde-3-phosphatedehydrogenaseOS=RattusnorvegicusOX=10116GN=GapdhPE=1SV=3;tr|M0R590|M0R590_RATGlyceraldehyde-3-phosphatedehydrogenaseOS=RattusnorvegicusOX=10116GN=LOC108351137PE=3SV=1;tr|D3ZGY4|D3ZGY4_RATGlyceraldehyde-3-phosphatedehydrogenaseOS=RattusnorvegicusOX=10116PE=1SV=1;tr|M0R660|M0R660_RATGlyceraldehyde-3-phosphatedehydrogenaseOS=RattusnorvegicusOX=10116PE=1SV=1…	sp|P04797|G3P_RATGlyceraldehyde-3-phosphatedehydrogenaseOS=RattusnorvegicusOX=10116GN=GapdhPE=1SV=3;tr|M0R590|M0R590_RATGlyceraldehyde-3-phosphatedehydrogenaseOS=RattusnorvegicusOX=10116GN=LOC108351137PE=3SV=1;tr|D3ZGY4|D3ZGY4_RATGlyceraldehyde-3-phosphatedehydrogenaseOS=RattusnorvegicusOX=10116PE=1SV=1;tr|M0R660|M0R660_RATGlyceraldehyde-3-phosphatedehydrogenaseOS=RattusnorvegicusOX=10116PE=1SV=1…	21;20;20;18;16;10;7;5;5;4;4;3;3;2;2;2;2;2;2;2;2;2;1;1;1	21;20;20;18;16;10;7;5;5;4;4;3;3;2;2;2;2;2;2;2;2;2;1;1;1	19;18;18;17;14;10;5;5;4;3;3;2;3;2;1;1;1;1;1;1;1;1;0;1;1	;;;;	25	21	21	19	20	19	20	19	18	17	71.8	71.8	69.4	35.828	333	333;333;333;333;238;333;333;333;335;432;432;280;325;30;83;142;198;258;310;319;332;335;257;299;335	0	323.31	71.8	70	16729000000	8071500000	8657700000	1045600000	504470000	541110000	82				313	5560;6058;9048;10221;10884;12251;12252;12470;12471;14023;15244;18770;18864;18875;18876;18910;18999;19474;19475;19844;20147	True;True;True;True;True;True;True;True;True;True;True;True;True;True;True;True;True;True;True;True;True	5709;6216;9292;10493;11173;12575;12576;12577;12800;12801;14480;15734;19353;19452;19453;19464;19465;19466;19500;19591;20088;20089;20463;20464;20774;20775	11068;11069;11070;12083;12084;12085;18232;18233;18234;20724;20725;20726;20727;20728;22048;22049;22050;24705;24706;24707;24708;24709;25150;25151;25152;25153;25154;25155;25156;25157;28376;30803;30804;37833;38038;38039;38040;38041;38042;38043;38044;38045;38046;38047;38048;38067;38068;38069;38070;38071;38072;38164;38165;38326;38327;39257;39258;39259;39260;39261;39262;40005;40006;40007;40008;40009;400…	11489;11490;11491;11492;12530;12531;12532;18903;18904;18905;18906;18907;21490;21491;21492;21493;21494;22903;22904;22905;22906;25693;25694;25695;25696;25697;26153;26154;26155;26156;26157;26158;26159;26160;29516;32028;32029;39336;39547;39548;39549;39550;39551;39552;39553;39554;39555;39556;39557;39558;39559;39560;39561;39580;39581;39582;39583;39584;39585;39686;39687;39852;39853;40815;40816;40817;408…	11492;12532;18906;21494;22903;25695;25697;26155;26160;29516;32029;39336;39561;39583;39585;39686;39853;40819;40820;41609;42276	82;83;84;85;86;87;88	103;128;131;173;229;326;329
Q45QN0	Q45QN0_RAT	Guanine nucleotide binding protein alpha inhibiting 2 (RCG26094, isoform CRA_c)	Gnai2 rCG_26094	tr|Q45QN0|Q45QN0_RATGuaninenucleotidebindingproteinalphainhibiting2OS=RattusnorvegicusOX=10116GN=Gnai2PE=2SV=1;sp|P04897|GNAI2_RATGuaninenucleotide-bindingproteinG(i)subunitalpha-2OS=RattusnorvegicusOX=10116GN=Gnai2PE=1SV=3;tr|Q5EEY4|Q5EEY4_RATGTP-bindingproteinG-alpha-i2splicevarianta(Fragment)OS=RattusnorvegicusOX=10116GN=Gnai2PE=2SV=1;tr|Q5EEY3|Q5EEY3_RATGTP-bindingproteinG-alpha-i2splicevaria…	tr|Q45QN0|Q45QN0_RATGuaninenucleotidebindingproteinalphainhibiting2OS=RattusnorvegicusOX=10116GN=Gnai2PE=2SV=1;sp|P04897|GNAI2_RATGuaninenucleotide-bindingproteinG(i)subunitalpha-2OS=RattusnorvegicusOX=10116GN=Gnai2PE=1SV=3;tr|Q5EEY4|Q5EEY4_RATGTP-bindingproteinG-alpha-i2splicevarianta(Fragment)OS=RattusnorvegicusOX=10116GN=Gnai2PE=2SV=1	23;23;18;9;2;2;2	23;23;18;9;2;2;2	12;12;10;8;0;0;0	;;	7	23	23	12	20	22	20	22	12	12	66.8	66.8	40.6	40.499	355	355;355;311;172;350;354;354	0	282.76	63.7	66.8	6438100000	2825000000	3613000000	378710000	166180000	212530000	72				314	1278;2018;3732;4441;7599;8076;8911;8912;10302;10303;11265;12622;12824;13902;13903;14448;15094;16355;17893;17894;18995;20143;20352	True;True;True;True;True;True;True;True;True;True;True;True;True;True;True;True;True;True;True;True;True;True;True	1316;1317;2077;2078;3828;4554;7794;8288;9151;9152;10576;10577;11565;12956;13182;13183;14357;14358;14916;14917;15579;16873;18450;18451;19587;20770;20983	2638;2639;2640;2641;4127;4128;4129;4130;4131;4132;4133;4134;7456;7457;7458;8842;8843;8844;8845;15400;15401;15402;15403;16357;16358;16359;16360;17977;17978;17979;17980;17981;17982;20885;20886;20887;20888;22806;22807;25478;25479;25912;25913;28142;28143;28144;28145;28146;29189;29190;29191;29192;30478;30479;30480;30481;32991;32992;32993;32994;36022;36023;36024;36025;38320;38321;40641;41038;41039	2734;2735;2736;2737;4275;4276;4277;4278;4279;4280;4281;4282;7740;7741;7742;9155;9156;9157;9158;15959;15960;15961;15962;15963;16967;16968;16969;16970;18647;18648;18649;18650;18651;18652;21674;21675;21676;21677;23693;23694;26490;26491;26945;26946;29259;29260;29261;29262;29263;29264;29265;30342;30343;30344;30345;31695;31696;31697;31698;34304;34305;34306;34307;37436;37437;37438;37439;39846;39847;4226…	2734;4281;7741;9157;15959;16970;18647;18652;21674;21677;23694;26491;26945;29260;29265;30342;31698;34307;37437;37439;39846;42262;42667	89;90;91;92	82;88;119;199
B6DYP8	B6DYP8_RAT	Glutathione S-transferase (EC 2.5.1.18)	Gsta1 LOC102550391 LOC108348061 rCG_43530	tr|B6DYP8|B6DYP8_RATGlutathioneS-transferaseOS=RattusnorvegicusOX=10116GN=Gsta1PE=2SV=1;sp|P04904|GSTA3_RATGlutathioneS-transferasealpha-3OS=RattusnorvegicusOX=10116GN=Gsta3PE=1SV=3;tr|Q9JLX3|Q9JLX3_RATGlutathioneS-transferase(Fragment)OS=RattusnorvegicusOX=10116GN=GSTPE=2SV=1;tr|A0A0G2JTB1|A0A0G2JTB1_RATGlutathioneS-transferaseOS=RattusnorvegicusOX=10116GN=Gsta3PE=3SV=1;sp|P46418|GSTA5_RATGlutat…	tr|B6DYP8|B6DYP8_RATGlutathioneS-transferaseOS=RattusnorvegicusOX=10116GN=Gsta1PE=2SV=1;sp|P04904|GSTA3_RATGlutathioneS-transferasealpha-3OS=RattusnorvegicusOX=10116GN=Gsta3PE=1SV=3;tr|Q9JLX3|Q9JLX3_RATGlutathioneS-transferase(Fragment)OS=RattusnorvegicusOX=10116GN=GSTPE=2SV=1;tr|A0A0G2JTB1|A0A0G2JTB1_RATGlutathioneS-transferaseOS=RattusnorvegicusOX=10116GN=Gsta3PE=3SV=1;sp|P46418|GSTA5_RATGlutat…	10;10;8;6;6;5;4;3;3;3;3;3;2;2;2;1;1;1	10;10;8;6;6;5;4;3;3;3;3;3;2;2;2;1;1;1	9;9;7;5;5;4;4;2;2;2;2;2;1;2;1;1;1;0	;;;;;	18	10	10	9	9	7	9	7	8	7	45.2	45.2	41.6	25.319	221	221;221;226;220;221;171;145;203;222;222;222;222;133;153;222;29;112;222	0	29.288	32.6	34.4	5681900000	3083500000	2598500000	516540000	280310000	236230000	17				315	804;1053;5023;9539;14002;15727;17794;19649;19650;20442	True;True;True;True;True;True;True;True;True;True	825;1082;5151;9793;14459;16232;18349;20263;20264;21077	1667;1668;2168;10004;19335;28336;28337;31748;31749;35843;39597;39598;39599;39600;39601;41226;41227	1729;1730;2240;10368;20051;29473;29474;33008;33009;37255;41170;41171;41172;41173;41174;42869;42870;42871	1729;2240;10368;20051;29474;33009;37255;41171;41173;42869	93	94
B6DYQ1	B6DYQ1_RAT	Glutathione transferase (EC 2.5.1.18)		tr|B6DYQ1|B6DYQ1_RATGlutathionetransferaseOS=RattusnorvegicusOX=10116PE=2SV=1;sp|P04905|GSTM1_RATGlutathioneS-transferaseMu1OS=RattusnorvegicusOX=10116GN=Gstm1PE=1SV=2;tr|Q6LDP3|Q6LDP3_RATGlutathionetransferaseOS=RattusnorvegicusOX=10116PE=2SV=1;tr|G3V983|G3V983_RATGlutathionetransferaseOS=RattusnorvegicusOX=10116GN=Gstm1PE=1SV=2;tr|Q7M0F1|Q7M0F1_RATGlutathionetransferase3(Fragments)OS=Rattusnorv…	tr|B6DYQ1|B6DYQ1_RATGlutathionetransferaseOS=RattusnorvegicusOX=10116PE=2SV=1;sp|P04905|GSTM1_RATGlutathioneS-transferaseMu1OS=RattusnorvegicusOX=10116GN=Gstm1PE=1SV=2;tr|Q6LDP3|Q6LDP3_RATGlutathionetransferaseOS=RattusnorvegicusOX=10116PE=2SV=1;tr|G3V983|G3V983_RATGlutathionetransferaseOS=RattusnorvegicusOX=10116GN=Gstm1PE=1SV=2	7;7;6;5;1;1	4;4;3;2;1;0	4;4;3;2;1;0	;;;	6	7	4	4	7	5	4	4	4	4	34.9	21.6	21.6	25.969	218	218;218;216;216;115;218	0	13.404	34.9	28	302500000	62189000	240310000	20167000	4145900	16021000	11				316	285;10557;11258;12721;14036;16338;20712	True;True;False;False;True;False;True	289;10839;11558;13056;14493;14494;16856;21352	615;616;21381;21382;21383;22788;22789;22790;22791;25668;28395;28396;28397;32956;41752;41753	648;649;22201;22202;22203;22204;23675;23676;23677;23678;26692;29535;29536;29537;34269;43416;43417	649;22202;23676;26692;29535;34269;43417	94	3
B6DYQ7	B6DYQ7_RAT	GST class-pi (EC 2.5.1.18)	Gstp1 rCG_48611	tr|B6DYQ7|B6DYQ7_RATGSTclass-piOS=RattusnorvegicusOX=10116GN=Gstp1PE=2SV=1;sp|P04906|GSTP1_RATGlutathioneS-transferasePOS=RattusnorvegicusOX=10116GN=Gstp1PE=1SV=2	tr|B6DYQ7|B6DYQ7_RATGSTclass-piOS=RattusnorvegicusOX=10116GN=Gstp1PE=2SV=1;sp|P04906|GSTP1_RATGlutathioneS-transferasePOS=RattusnorvegicusOX=10116GN=Gstp1PE=1SV=2	8;8	8;8	7;7	;	2	8	8	7	6	8	6	8	5	7	51.9	51.9	51.9	23.439	210	210;210	0	112.09	39.5	51.9	4425700000	1336600000	3089100000	368810000	111380000	257430000	29				317	1125;3226;4612;12924;14040;15984;16492;16493	True;True;True;True;True;True;True;True	1157;3311;3312;4728;13306;14500;16494;17012;17013	2309;2310;2311;2312;2313;6463;6464;6465;6466;6467;6468;9196;9197;9198;9199;26130;28407;28408;28409;28410;32250;32251;32252;32253;33263;33264;33265	2391;2392;2393;2394;2395;6710;6711;6712;6713;6714;6715;9524;9525;9526;9527;9528;9529;27168;29547;29548;29549;29550;33534;33535;33536;33537;34582;34583;34584	2394;6712;9527;27168;29547;33535;34582;34584	95;96	20;92
B2RZC1	B2RZC1_RAT	Retinol-binding protein	Rbp4 rCG_47330	tr|B2RZC1|B2RZC1_RATRetinol-bindingproteinOS=RattusnorvegicusOX=10116GN=Rbp4PE=2SV=1;sp|P04916|RET4_RATRetinol-bindingprotein4OS=RattusnorvegicusOX=10116GN=Rbp4PE=1SV=1	tr|B2RZC1|B2RZC1_RATRetinol-bindingproteinOS=RattusnorvegicusOX=10116GN=Rbp4PE=2SV=1;sp|P04916|RET4_RATRetinol-bindingprotein4OS=RattusnorvegicusOX=10116GN=Rbp4PE=1SV=1	6;6	6;6	6;6	;	2	6	6	6	4	4	4	4	4	4	39.8	39.8	39.8	23.22	201	201;201	0	58.955	29.9	25.9	476050000	150660000	325390000	43277000	13696000	29581000	9				318	2915;5267;6362;11849;14656;21010	True;True;True;True;True;True	2995;5406;6528;12163;15132;21662	5881;10501;10502;10503;12714;12715;23914;29593;29594;42349	6095;10905;10906;10907;13180;13181;24884;30757;30758;44034	6095;10906;13180;24884;30757;44034
A0A096P6L8	A0A096P6L8_RAT	Fibronectin	Fn1 rCG_25006	tr|A0A096P6L8|A0A096P6L8_RATFibronectinOS=RattusnorvegicusOX=10116GN=Fn1PE=1SV=2;sp|P04937|FINC_RATFibronectinOS=RattusnorvegicusOX=10116GN=Fn1PE=1SV=2;tr|Q6LC76|Q6LC76_RATFibronectin(Fragment)OS=RattusnorvegicusOX=10116GN=fn-1PE=4SV=1;tr|Q9Z1G8|Q9Z1G8_RATFibronectin(Fragment)OS=RattusnorvegicusOX=10116PE=4SV=1	tr|A0A096P6L8|A0A096P6L8_RATFibronectinOS=RattusnorvegicusOX=10116GN=Fn1PE=1SV=2;sp|P04937|FINC_RATFibronectinOS=RattusnorvegicusOX=10116GN=Fn1PE=1SV=2	44;44;3;1	44;44;3;1	2;2;2;0	;	4	44	44	2	42	32	42	32	2	0	27.8	27.8	1.3	272.44	2477	2477;2477;190;148	0	323.31	27.4	21.2	5216100000	3144200000	2071900000	48297000	29113000	19184000	87				319	1389;1743;3442;4386;5052;5388;6313;6847;6848;7449;7494;7624;8008;8939;10657;11976;12210;13290;13560;13809;13981;14013;14043;14074;14414;15122;15527;15814;16449;16489;16562;17072;17116;17355;18102;18428;18511;18512;19715;19812;19969;20205;20252;20598	True;True;True;True;True;True;True;True;True;True;True;True;True;True;True;True;True;True;True;True;True;True;True;True;True;True;True;True;True;True;True;True;True;True;True;True;True;True;True;True;True;True;True;True	1434;1796;3532;4497;5183;5532;6473;7024;7025;7643;7688;7819;8218;9179;10942;12293;12533;13723;14002;14259;14438;14470;14503;14534;14882;15607;16023;16321;16968;17009;17085;17612;17656;17900;18669;19004;19089;19090;20331;20430;20595;20835;20882;21235	2827;2828;3550;3551;6884;6885;8740;10086;10087;10088;10089;10758;10759;12601;12602;13706;13707;13708;13709;13710;13711;15090;15091;15092;15199;15200;15448;16204;18030;18031;21574;21575;24170;24632;24633;26885;27421;27422;27943;27944;27945;27946;28298;28299;28300;28357;28358;28413;28414;28463;29134;29135;30546;30547;30548;31371;31372;31918;33181;33182;33255;33256;33400;33401;34419;34420;34499;3497…	2930;2931;3671;3672;7144;7145;9051;10452;10453;10454;10455;11171;11172;13061;13062;14201;14202;14203;14204;14205;14206;14207;15645;15646;15647;15756;15757;16009;16810;18700;18701;22397;22398;25144;25620;25621;27959;28520;28521;29053;29054;29055;29056;29432;29433;29434;29495;29496;29553;29554;29603;30287;30288;31770;31771;31772;32618;32619;33194;34498;34499;34574;34575;34721;34722;35798;35799;3580…	2931;3672;7144;9051;10453;11172;13062;14205;14206;15645;15757;16009;16810;18700;22398;25144;25621;27959;28520;29054;29432;29496;29553;29603;30288;31771;32618;33194;34498;34575;34722;35799;35882;36372;37965;38641;38790;38791;41310;41501;41892;42395;42481;43188
P04961	PCNA_RAT	Proliferating cell nuclear antigen (PCNA) (Cyclin)	Pcna	sp|P04961|PCNA_RATProliferatingcellnuclearantigenOS=RattusnorvegicusOX=10116GN=PcnaPE=1SV=1	sp|P04961|PCNA_RATProliferatingcellnuclearantigenOS=RattusnorvegicusOX=10116GN=PcnaPE=1SV=1	5	5	5		1	5	5	5	3	4	3	4	3	4	21.8	21.8	21.8	28.748	261	261	0	8.2853	16.1	18.8	148540000	47817000	100720000	9283600	2988600	6295000	4				320	372;2813;12983;15488;20691	True;True;True;True;True	379;2888;13379;15981;21331	793;794;5654;5655;26255;31273;41715	832;833;5840;5841;27299;32515;43378	832;5840;27299;32515;43378
P05065	ALDOA_RAT	Fructose-bisphosphate aldolase A (EC 4.1.2.13) (Muscle-type aldolase)	Aldoa	sp|P05065|ALDOA_RATFructose-bisphosphatealdolaseAOS=RattusnorvegicusOX=10116GN=AldoaPE=1SV=2;tr|Q6AY07|Q6AY07_RATFructose-bisphosphatealdolaseOS=RattusnorvegicusOX=10116GN=Aldoart2PE=2SV=1;tr|Q66HT1|Q66HT1_RATFructose-bisphosphatealdolaseOS=RattusnorvegicusOX=10116GN=AldobPE=1SV=1;sp|P00884|ALDOB_RATFructose-bisphosphatealdolaseBOS=RattusnorvegicusOX=10116GN=AldobPE=1SV=2	sp|P05065|ALDOA_RATFructose-bisphosphatealdolaseAOS=RattusnorvegicusOX=10116GN=AldoaPE=1SV=2	25;12;1;1	25;12;1;1	23;10;0;0		4	25	25	23	21	25	21	25	19	23	78.6	78.6	69	39.351	364	364;364;364;364	0	242.9	66.8	78.6	16421000000	6884100000	9537000000	713960000	299310000	414650000	83				321	254;921;1137;1168;3777;5301;5302;6053;6859;7903;11894;11895;14017;14018;14490;14491;14867;15081;15229;18026;18376;19004;19375;20332;20927	True;True;True;True;True;True;True;True;True;True;True;True;True;True;True;True;True;True;True;True;True;True;True;True;True	258;947;1169;1200;3875;5443;5444;5445;5446;6211;7036;8106;8107;12210;12211;14474;14475;14960;14961;15347;15566;15717;18590;18950;19596;19985;20962;21579	550;551;552;553;1916;1917;2335;2336;2388;7545;7546;7547;7548;10589;10590;10591;10592;10593;10594;10595;10596;10597;10598;10599;10600;10601;12072;13735;13736;13737;13738;15981;15982;15983;15984;15985;24006;24007;24008;24009;24010;24011;28364;28365;28366;28367;28368;28369;29274;29275;29276;29277;29278;29279;29977;30453;30454;30455;30774;36339;36340;36341;36342;37071;37072;38334;38335;39057;39058;39…	579;580;581;582;1981;1982;2417;2418;2470;7829;7830;7831;7832;10998;10999;11000;11001;11002;11003;11004;11005;11006;11007;11008;11009;11010;12517;14232;14233;14234;14235;16560;16561;16562;16563;16564;24978;24979;24980;24981;24982;24983;29502;29503;29504;29505;29506;29507;29508;30431;30432;30433;30434;30435;30436;31159;31670;31671;31672;31999;37771;37772;37773;37774;37775;37776;38538;38539;39860;39…	582;1982;2417;2470;7829;10998;11008;12517;14234;16564;24978;24982;29504;29508;30431;30434;31159;31672;31999;37775;38539;39861;40597;42635;43859	97;98	165;251
P05197	EF2_RAT	Elongation factor 2 (EF-2)	Eef2	sp|P05197|EF2_RATElongationfactor2OS=RattusnorvegicusOX=10116GN=Eef2PE=1SV=4;tr|Q8K1G4|Q8K1G4_RATElongationfactor-2(Fragment)OS=RattusnorvegicusOX=10116GN=Ef-2PE=4SV=1	sp|P05197|EF2_RATElongationfactor2OS=RattusnorvegicusOX=10116GN=Eef2PE=1SV=4	42;18	42;18	41;17		2	42	42	41	28	39	28	39	27	39	54.4	54.4	53.3	95.283	858	858;303	0	323.31	42.1	52.2	9941300000	4119300000	5822100000	220920000	91540000	129380000	97				322	604;1080;1554;2073;2171;2497;3393;3557;4278;4462;5343;5918;6006;6247;6438;6832;6833;8453;9075;9216;9371;10771;13994;14891;15267;15443;16183;16537;17000;17153;17275;18282;18524;18525;18621;18622;19340;20200;20406;20414;20622;20962	True;True;True;True;True;True;True;True;True;True;True;True;True;True;True;True;True;True;True;True;True;True;True;True;True;True;True;True;True;True;True;True;True;True;True;True;True;True;True;True;True;True	616;1110;1604;2135;2233;2569;3481;3649;4385;4575;5487;6075;6163;6164;6407;6606;7009;7010;8678;8679;9319;9463;9621;11057;14451;15371;15757;15936;16700;17059;17539;17694;17695;17820;18855;19102;19103;19104;19202;19203;19949;20830;21039;21047;21259;21614	1261;1262;2220;2221;2222;2223;3164;3165;4222;4223;4224;4225;4402;4403;4404;4405;5050;5051;5052;5053;6784;6785;7099;7100;8532;8885;10664;11809;11966;11967;12482;12865;13673;13674;13675;13676;13677;13678;17087;17088;18282;18283;18583;18584;18936;18937;18938;18939;18940;21836;21837;28317;28318;30032;30033;30034;30844;30845;30846;31189;31190;32646;32647;33356;34254;34255;34563;34564;34565;34823;36884…	1314;1315;2296;2297;2298;2299;3282;3283;4373;4374;4375;4376;4377;4378;4556;4557;4558;4559;5223;5224;5225;5226;7044;7045;7366;7367;7368;8833;9204;11073;12243;12403;12404;12939;13334;14168;14169;14170;14171;14172;14173;17733;17734;18956;18957;19274;19275;19640;19641;19642;19643;19644;22680;22681;29454;29455;31220;31221;31222;32072;32073;32074;32430;32431;33939;33940;33941;33942;33943;33944;33945;34…	1315;2296;3282;4373;4559;5223;7045;7366;8833;9204;11073;12243;12404;12939;13334;14168;14172;17734;18957;19275;19643;22681;29454;31222;32074;32431;33944;34677;35615;35947;36212;38345;38810;38811;39041;39042;40527;42386;42759;42779;43241;43937	99;100;101;102;103	305;353;430;494;781
F1LND7	F1LND7_RAT	Farnesyl pyrophosphate synthase (RCG62519, isoform CRA_a)	Fdps rCG_62519	tr|F1LND7|F1LND7_RATFarnesylpyrophosphatesynthaseOS=RattusnorvegicusOX=10116GN=FdpsPE=1SV=3;sp|P05369|FPPS_RATFarnesylpyrophosphatesynthaseOS=RattusnorvegicusOX=10116GN=FdpsPE=2SV=2;tr|A0A0G2JXT3|A0A0G2JXT3_RATFarnesylpyrophosphatesynthaseOS=RattusnorvegicusOX=10116GN=FdpsPE=1SV=1;tr|Q7TPK0|Q7TPK0_RATAc2-125OS=RattusnorvegicusOX=10116GN=FdpsPE=1SV=1	tr|F1LND7|F1LND7_RATFarnesylpyrophosphatesynthaseOS=RattusnorvegicusOX=10116GN=FdpsPE=1SV=3;sp|P05369|FPPS_RATFarnesylpyrophosphatesynthaseOS=RattusnorvegicusOX=10116GN=FdpsPE=2SV=2;tr|A0A0G2JXT3|A0A0G2JXT3_RATFarnesylpyrophosphatesynthaseOS=RattusnorvegicusOX=10116GN=FdpsPE=1SV=1;tr|Q7TPK0|Q7TPK0_RATAc2-125OS=RattusnorvegicusOX=10116GN=FdpsPE=1SV=1	7;7;7;5	7;7;7;5	7;7;7;5	;;;	4	7	7	7	5	6	5	6	5	6	27.2	27.2	27.2	40.803	353	353;353;420;879	0	86.008	20.1	23.5	493870000	101950000	391920000	27437000	5664100	21773000	18				323	2210;6316;8186;14364;14571;16602;19248	True;True;True;True;True;True;True	2274;6476;8402;14832;15046;17125;19849	4471;12605;12606;12607;12608;16586;16587;16588;16589;29021;29022;29431;29432;29433;33469;38815;38816;38817	4626;13065;13066;13067;13068;17206;17207;17208;17209;30173;30174;30593;30594;30595;34792;40351;40352;40353	4626;13065;17208;30173;30595;34792;40353
P05370	G6PD_RAT	Glucose-6-phosphate 1-dehydrogenase (G6PD) (EC 1.1.1.49)	G6pdx G6pd	sp|P05370|G6PD_RATGlucose-6-phosphate1-dehydrogenaseOS=RattusnorvegicusOX=10116GN=G6pdxPE=1SV=3	sp|P05370|G6PD_RATGlucose-6-phosphate1-dehydrogenaseOS=RattusnorvegicusOX=10116GN=G6pdxPE=1SV=3	19	19	19		1	19	19	19	12	17	12	17	12	17	38.6	38.6	38.6	59.375	515	515	0	80.548	30.3	35.3	1744900000	811450000	933470000	56288000	26176000	30112000	35				324	2481;2805;2806;2870;3081;3763;5973;7815;7860;8160;10180;10439;10823;12354;13795;16363;16364;17773;18693	True;True;True;True;True;True;True;True;True;True;True;True;True;True;True;True;True;True;True	2552;2880;2881;2950;3165;3860;6130;8014;8061;8375;10452;10717;11110;11111;12681;14242;16881;16882;18328;19276	5011;5012;5640;5641;5642;5643;5644;5780;5781;6194;7517;11905;11906;15797;15798;15891;15892;15893;16530;16531;16532;20649;21155;21156;21157;21158;21927;21928;21929;21930;24933;27919;27920;33010;33011;35807;37686	5183;5184;5824;5825;5826;5827;5828;5986;5987;6420;7801;12341;12342;16372;16373;16466;16467;16468;17148;17149;17150;21414;21958;21959;21960;21961;22772;22773;22774;22775;25930;29029;29030;34324;34325;37219;39181	5184;5824;5826;5987;6420;7801;12341;16372;16468;17148;21414;21960;22774;25930;29030;34324;34325;37219;39181	104	450
Q9ERD1	Q9ERD1_RAT	Clusterin (Clusterin alpha chain) (Clusterin beta chain) (Fragment)		tr|Q9ERD1|Q9ERD1_RATClusterin(Fragment)OS=RattusnorvegicusOX=10116PE=2SV=1;tr|Q6P7S6|Q6P7S6_RATClusterinOS=RattusnorvegicusOX=10116GN=CluPE=2SV=1;tr|G3V836|G3V836_RATClusterinOS=RattusnorvegicusOX=10116GN=CluPE=1SV=1;sp|P05371|CLUS_RATClusterinOS=RattusnorvegicusOX=10116GN=CluPE=1SV=2;tr|O35510|O35510_RATClusterinOS=RattusnorvegicusOX=10116PE=2SV=1;tr|A0A0G2KB42|A0A0G2KB42_RATClusterinOS=Rattusno…	tr|Q9ERD1|Q9ERD1_RATClusterin(Fragment)OS=RattusnorvegicusOX=10116PE=2SV=1;tr|Q6P7S6|Q6P7S6_RATClusterinOS=RattusnorvegicusOX=10116GN=CluPE=2SV=1;tr|G3V836|G3V836_RATClusterinOS=RattusnorvegicusOX=10116GN=CluPE=1SV=1;sp|P05371|CLUS_RATClusterinOS=RattusnorvegicusOX=10116GN=CluPE=1SV=2;tr|O35510|O35510_RATClusterinOS=RattusnorvegicusOX=10116PE=2SV=1;tr|A0A0G2KB42|A0A0G2KB42_RATClusterinOS=Rattusno…	3;3;3;3;2;2	3;3;3;3;2;2	3;3;3;3;2;2	;;;;;	6	3	3	3	3	2	3	2	3	2	19.7	19.7	19.7	24.931	218	218;447;447;447;295;295	0	9.5194	19.7	12.4	234210000	129300000	104910000	26023000	14367000	11656000	7				325	1604;12323;19683	True;True;True	1654;12649;20299	3272;3273;24861;24862;24863;24864;39664	3391;3392;25858;25859;25860;25861;41237	3391;25861;41237
Q95938	Q95938_RAT	Cytochrome c oxidase subunit 1 (EC 7.1.1.9)	Co I	tr|Q95938|Q95938_RATCytochromecoxidasesubunit1OS=RattusnorvegicusOX=10116GN=CoIPE=3SV=1;tr|Q8SEZ6|Q8SEZ6_RATCytochromecoxidasesubunit1OS=RattusnorvegicusOX=10116GN=COIPE=3SV=1;tr|Q8HIC9|Q8HIC9_RATCytochromecoxidasesubunit1OS=RattusnorvegicusOX=10116GN=Mt-co1PE=3SV=1;tr|Q06QK0|Q06QK0_RATCytochromecoxidasesubunit1OS=RattusnorvegicusOX=10116GN=CO1PE=3SV=1;tr|Q06QA9|Q06QA9_RATCytochromecoxidasesubuni…	tr|Q95938|Q95938_RATCytochromecoxidasesubunit1OS=RattusnorvegicusOX=10116GN=CoIPE=3SV=1;tr|Q8SEZ6|Q8SEZ6_RATCytochromecoxidasesubunit1OS=RattusnorvegicusOX=10116GN=COIPE=3SV=1;tr|Q8HIC9|Q8HIC9_RATCytochromecoxidasesubunit1OS=RattusnorvegicusOX=10116GN=Mt-co1PE=3SV=1;tr|Q06QK0|Q06QK0_RATCytochromecoxidasesubunit1OS=RattusnorvegicusOX=10116GN=CO1PE=3SV=1;tr|Q06QA9|Q06QA9_RATCytochromecoxidasesubuni…	2;2;2;2;2;2;2;1;1;1	2;2;2;2;2;2;2;1;1;1	2;2;2;2;2;2;2;1;1;1	;;;;;;;;;	10	2	2	2	1	2	1	2	1	2	4.3	4.3	4.3	56.977	514	514;514;514;514;514;514;514;147;234;234	0	4.3832	1.6	4.3	176070000	56539000	119530000	35214000	11308000	23906000	5				326	18632;20189	True;True	19213;20818	37573;40738;40739;40740;40741	39066;42363;42364;42365;42366	39066;42365
Q8SEZ2	Q8SEZ2_RAT	Cytochrome c oxidase subunit 3 (Fragment)	COIII	tr|Q8SEZ2|Q8SEZ2_RATCytochromecoxidasesubunit3(Fragment)OS=RattusnorvegicusOX=10116GN=COIIIPE=3SV=1;tr|Q8M7G4|Q8M7G4_RATCytochromecoxidasesubunit3OS=RattusnorvegicusOX=10116PE=2SV=1;tr|Q7H115|Q7H115_RATCytochromecoxidasesubunit3OS=RattusnorvegicusOX=10116GN=Mt-co3PE=3SV=1;tr|I6V4L9|I6V4L9_RATCytochromecoxidasesubunit3OS=RattusnorvegicusOX=10116GN=COX3PE=3SV=1;tr|A0A096XKT2|A0A096XKT2_RATCytochrom…	tr|Q8SEZ2|Q8SEZ2_RATCytochromecoxidasesubunit3(Fragment)OS=RattusnorvegicusOX=10116GN=COIIIPE=3SV=1;tr|Q8M7G4|Q8M7G4_RATCytochromecoxidasesubunit3OS=RattusnorvegicusOX=10116PE=2SV=1;tr|Q7H115|Q7H115_RATCytochromecoxidasesubunit3OS=RattusnorvegicusOX=10116GN=Mt-co3PE=3SV=1;tr|I6V4L9|I6V4L9_RATCytochromecoxidasesubunit3OS=RattusnorvegicusOX=10116GN=COX3PE=3SV=1;tr|A0A096XKT2|A0A096XKT2_RATCytochrom…	1;1;1;1;1;1	1;1;1;1;1;1	1;1;1;1;1;1	;;;;;	6	1	1	1	0	1	0	1	0	1	5.4	5.4	5.4	29.869	261	261;261;261;261;261;261	0	10.057	0	5.4	105600000	0	105600000	105600000	0	105600000	2				327	3596	TRUE	3691	7175;7176	7449;7450	7450
P05544	SPA3L_RAT	Serine protease inhibitor A3L (Serpin A3L) (CPI-23) (Contrapsin-like protease inhibitor 3) (Serine protease inhibitor 1) (SPI-1)	Serpina3l Spin2a	sp|P05544|SPA3L_RATSerineproteaseinhibitorA3LOS=RattusnorvegicusOX=10116GN=Serpina3lPE=1SV=3;tr|A0A0G2JXK5|A0A0G2JXK5_RATSerineproteaseinhibitorA3NOS=RattusnorvegicusOX=10116GN=LOC299282PE=1SV=1;sp|P09005|SPI21_RATSerineproteaseinhibitor2.1(Fragment)OS=RattusnorvegicusOX=10116PE=2SV=1	sp|P05544|SPA3L_RATSerineproteaseinhibitorA3LOS=RattusnorvegicusOX=10116GN=Serpina3lPE=1SV=3;tr|A0A0G2JXK5|A0A0G2JXK5_RATSerineproteaseinhibitorA3NOS=RattusnorvegicusOX=10116GN=LOC299282PE=1SV=1	31;29;11	3;1;3	2;0;2	;	3	31	3	2	23	29	2	3	2	2	63.2	4.8	4.8	46.277	413	413;413;214	0	15.877	51.6	61.3	210100000	60556000	149550000	9135000	2632900	6502100	6				328	1253;1254;1255;1912;1913;2359;2853;3035;4114;4358;4359;4387;4388;5284;5285;5286;7525;8102;8879;9656;9869;12146;12147;13005;13006;14467;14468;17473;17844;18626;20171	False;False;False;False;False;True;False;False;False;False;False;True;True;False;False;False;False;False;False;False;False;False;False;False;False;False;False;False;False;False;False	1289;1290;1291;1969;1970;2430;2932;3119;4219;4468;4469;4498;4499;5423;5424;5425;7719;8314;9119;9912;10128;12466;12467;13409;13410;13411;13412;14936;14937;18019;18020;18399;18400;19207;20800	2572;2573;2574;2575;2576;2577;2578;2579;3894;3895;3896;3897;3898;4765;5745;5746;6096;8192;8691;8692;8741;8742;8743;8744;8745;10545;10546;10547;10548;10549;10550;10551;15259;15260;15261;15262;16407;17912;17913;19600;19601;19602;20011;20012;24506;24507;24508;24509;24510;26306;26307;26308;26309;26310;26311;26312;29230;29231;29232;29233;29234;29235;29236;35209;35210;35211;35930;35931;35932;35933;3755…	2661;2662;2663;2664;2665;2666;2667;2668;4037;4038;4039;4040;4041;4042;4928;5941;5942;6320;8489;8998;8999;9052;9053;9054;9055;9056;10950;10951;10952;10953;10954;10955;10956;15817;15818;15819;15820;17018;18580;18581;20327;20328;20329;20745;20746;25491;25492;25493;25494;25495;27351;27352;27353;27354;27355;27356;27357;30384;30385;30386;30387;30388;30389;30390;36611;36612;36613;37344;37345;37346;37347…	2663;2667;2668;4040;4042;4928;5942;6320;8489;8998;8999;9052;9056;10951;10953;10956;15817;17018;18580;20327;20745;25492;25494;27352;27356;30387;30389;36611;37347;39052;42328	105;106;107;108	201;280;309;398
P05545	SPA3K_RAT	Serine protease inhibitor A3K (Serpin A3K) (CPI-21) (Contrapsin-like protease inhibitor 1) (GHR-P63) (Growth hormone-regulated proteinase inhibitor) (Kallikrein-binding protein) (KBP) (SPI-2.3) (Serine protease inhibitor 2) (SPI-2) (Thyroid hormone-regulated protein)	Serpina3k Spin2b	sp|P05545|SPA3K_RATSerineproteaseinhibitorA3KOS=RattusnorvegicusOX=10116GN=Serpina3kPE=1SV=3	sp|P05545|SPA3K_RATSerineproteaseinhibitorA3KOS=RattusnorvegicusOX=10116GN=Serpina3kPE=1SV=3	22	16	4		1	22	16	4	17	22	13	16	3	4	46.4	38	7.9	46.561	416	416	0	225.31	45.9	46.4	8250900000	2655800000	5595100000	358730000	115470000	243270000	49				329	1257;1258;1259;1914;2359;2839;4114;5282;5283;7526;7853;8175;8176;9347;9869;12144;12145;13005;13006;14465;14466;17844	True;True;True;True;False;True;False;True;True;True;True;True;True;True;False;True;True;False;False;True;True;False	1293;1294;1295;1971;2430;2915;4219;5421;5422;7720;8053;8390;8391;9597;10128;12464;12465;13409;13410;13411;13412;14934;14935;18399;18400	2584;2585;2586;2587;2588;2589;2590;3899;3900;3901;3902;4765;5704;5705;5706;5707;5708;8192;10539;10540;10541;10542;10543;10544;15263;15264;15265;15875;15876;16559;16560;16561;16562;16563;16564;18875;18876;20011;20012;24499;24500;24501;24502;24503;24504;24505;26306;26307;26308;26309;26310;26311;26312;29225;29226;29227;29228;29229;35930;35931;35932;35933	2673;2674;2675;2676;2677;2678;2679;2680;2681;2682;4043;4044;4045;4046;4047;4928;5893;5894;5895;5896;5897;8489;10944;10945;10946;10947;10948;10949;15821;15822;15823;16450;16451;17179;17180;17181;17182;17183;17184;19575;19576;20745;20746;25483;25484;25485;25486;25487;25488;25489;25490;27351;27352;27353;27354;27355;27356;27357;30379;30380;30381;30382;30383;37344;37345;37346;37347	2676;2680;2682;4045;4928;5897;8489;10946;10948;15823;16451;17179;17183;19575;20745;25484;25486;27352;27356;30379;30382;37347	106;108	201;280
F1M2P8	F1M2P8_RAT	Protein kinase C (EC 2.7.11.13)	Prkca	tr|F1M2P8|F1M2P8_RATProteinkinaseCOS=RattusnorvegicusOX=10116GN=PrkcaPE=1SV=3;tr|F1LS98|F1LS98_RATProteinkinaseCOS=RattusnorvegicusOX=10116GN=PrkcaPE=1SV=3;tr|B5DFC4|B5DFC4_RATProteinkinaseCOS=RattusnorvegicusOX=10116GN=PrkcaPE=2SV=1;sp|P05696|KPCA_RATProteinkinaseCalphatypeOS=RattusnorvegicusOX=10116GN=PrkcaPE=1SV=3	tr|F1M2P8|F1M2P8_RATProteinkinaseCOS=RattusnorvegicusOX=10116GN=PrkcaPE=1SV=3;tr|F1LS98|F1LS98_RATProteinkinaseCOS=RattusnorvegicusOX=10116GN=PrkcaPE=1SV=3;tr|B5DFC4|B5DFC4_RATProteinkinaseCOS=RattusnorvegicusOX=10116GN=PrkcaPE=2SV=1;sp|P05696|KPCA_RATProteinkinaseCalphatypeOS=RattusnorvegicusOX=10116GN=PrkcaPE=1SV=3	2;2;2;2	2;2;2;2	2;2;2;2	;;;	4	2	2	2	1	2	1	2	1	2	5.8	5.8	5.8	72.77	636	636;672;672;672	0	12.779	3.6	5.8	42668000	14851000	27817000	1293000	450020	842940	4				330	16534;19016	True;True	17056;19608	33349;38358;38359	34670;39884;39885;39886	34670;39884
P05708	HXK1_RAT	Hexokinase-1 (EC 2.7.1.1) (Brain form hexokinase) (Hexokinase type I) (HK I) (Hexokinase-A)	Hk1	sp|P05708|HXK1_RATHexokinase-1OS=RattusnorvegicusOX=10116GN=Hk1PE=1SV=4;tr|M0R3X7|M0R3X7_RATHexokinaseOS=RattusnorvegicusOX=10116PE=3SV=2;tr|O54892|O54892_RATHexokinaseOS=RattusnorvegicusOX=10116PE=2SV=1;sp|P27881|HXK2_RATHexokinase-2OS=RattusnorvegicusOX=10116GN=Hk2PE=1SV=1	sp|P05708|HXK1_RATHexokinase-1OS=RattusnorvegicusOX=10116GN=Hk1PE=1SV=4	19;3;1;1	19;3;1;1	3;0;0;0		4	19	19	3	14	16	14	16	2	3	22.2	22.2	3.7	102.41	918	918;910;917;917	0	68.841	18.4	20.2	1484100000	636450000	847680000	31577000	13542000	18036000	34				331	5040;5041;5558;6174;7130;7661;8899;9864;11732;12011;12510;12933;13396;15091;15352;15811;15812;17929;19839	True;True;True;True;True;True;True;True;True;True;True;True;True;True;True;True;True;True;True	5170;5171;5707;6334;7314;7856;9139;10123;12037;12328;12841;13316;13832;15576;15843;16318;16319;18489;20458	10061;10062;10063;11066;12336;12337;12338;14327;14328;15513;17949;17950;20005;20006;23648;24235;24236;24237;24238;25236;26146;27084;27085;30473;31030;31031;31032;31033;31913;31914;31915;31916;36137;39995;39996	10427;10428;10429;11487;12786;12787;12788;14844;14845;16074;18619;18620;20739;20740;24614;25213;25214;25215;25216;26242;27186;28169;28170;31690;32267;32268;32269;32270;33189;33190;33191;33192;37564;41599;41600	10427;10428;11487;12787;14845;16074;18620;20740;24614;25213;26242;27186;28170;31690;32268;33190;33191;37564;41600
P05712	RAB2A_RAT	Ras-related protein Rab-2A	Rab2a Rab2	sp|P05712|RAB2A_RATRas-relatedproteinRab-2AOS=RattusnorvegicusOX=10116GN=Rab2aPE=2SV=1	sp|P05712|RAB2A_RATRas-relatedproteinRab-2AOS=RattusnorvegicusOX=10116GN=Rab2aPE=2SV=1	11	1	1		1	11	1	1	10	10	1	1	1	1	54.2	3.3	3.3	23.535	212	212	0.0072321	1.7066	47.2	49.1	77361000	39467000	37894000	5525800	2819000	2706700	2				332	2047;3051;5551;5552;8627;11814;14331;14901;15404;16829;20575	True;False;False;False;False;False;False;False;False;False;False	2107;3135;5699;5700;8862;12125;14798;15381;15897;17363;21212	4177;4178;6134;6135;6136;11049;11050;11051;11052;11053;11054;17421;17422;23846;23847;28955;30049;30050;30051;30052;30053;31119;31120;31121;33924;33925;41498	4327;4328;6359;6360;6361;11469;11470;11471;11472;11473;11474;11475;18077;18078;24816;24817;30107;31238;31239;31240;31241;31242;32358;32359;32360;35265;35266;43151	4328;6361;11472;11473;18077;24816;30107;31238;32358;35265;43151
P05714	RAB4A_RAT	Ras-related protein Rab-4A (EC 3.6.5.2)	Rab4a Rab4	sp|P05714|RAB4A_RATRas-relatedproteinRab-4AOS=RattusnorvegicusOX=10116GN=Rab4aPE=1SV=3	sp|P05714|RAB4A_RATRas-relatedproteinRab-4AOS=RattusnorvegicusOX=10116GN=Rab4aPE=1SV=3	2	1	1		1	2	1	1	2	1	1	0	1	0	12.8	6.4	6.4	24.408	218	218	0.0054219	1.8898	12.8	6.4	7058300	7058300	0	504170	504170	0	0				333	4287;5553	True;False	4394;5701	8555;11055;11056;11057	8856;11476;11477;11478	8856;11476
B3Y9H3	B3Y9H3_RAT	Calpactin I light chain (Calpactin-1 light chain) (Protein S100-A10) (S100 calcium-binding protein A10)	S100a10 p11 rCG_40940	tr|B3Y9H3|B3Y9H3_RATCalpactinIlightchainOS=RattusnorvegicusOX=10116GN=S100a10PE=2SV=1;sp|P05943|S10AA_RATProteinS100-A10OS=RattusnorvegicusOX=10116GN=S100a10PE=1SV=2	tr|B3Y9H3|B3Y9H3_RATCalpactinIlightchainOS=RattusnorvegicusOX=10116GN=S100a10PE=2SV=1;sp|P05943|S10AA_RATProteinS100-A10OS=RattusnorvegicusOX=10116GN=S100a10PE=1SV=2	1;1	1;1	1;1	;	2	1	1	1	1	1	1	1	1	1	17.9	17.9	17.9	11.075	95	95;95	0.0020957	2.1043	17.9	17.9	100810000	25987000	74825000	25203000	6496700	18706000	4				334	3480	TRUE	3570	6954;6955;6956;6957	7214;7215;7216;7217	7214
B2GVB1	B2GVB1_RAT	Protein S100 (S100 calcium-binding protein)	S100a6 rCG_62504	tr|B2GVB1|B2GVB1_RATProteinS100OS=RattusnorvegicusOX=10116GN=S100a6PE=2SV=1;sp|P05964|S10A6_RATProteinS100-A6OS=RattusnorvegicusOX=10116GN=S100a6PE=1SV=3	tr|B2GVB1|B2GVB1_RATProteinS100OS=RattusnorvegicusOX=10116GN=S100a6PE=2SV=1;sp|P05964|S10A6_RATProteinS100-A6OS=RattusnorvegicusOX=10116GN=S100a6PE=1SV=3	2;2	2;2	2;2	;	2	2	2	2	1	2	1	2	1	2	16.9	16.9	16.9	10.035	89	89;89	0.00037509	2.7351	9	16.9	1232700000	442370000	790370000	246550000	88474000	158070000	3				335	11469;11757	True;True	11771;12062	23162;23706;23707	24095;24676;24677	24095;24677	109	57
P05982	NQO1_RAT	NAD(P)H dehydrogenase [quinone] 1 (EC 1.6.5.2) (Azoreductase) (DT-diaphorase) (DTD) (Menadione reductase) (NAD(P)H:quinone oxidoreductase 1) (Phylloquinone reductase) (Quinone reductase 1) (QR1)	Nqo1 Nmor1	sp|P05982|NQO1_RATNAD(P)Hdehydrogenase[quinone]1OS=RattusnorvegicusOX=10116GN=Nqo1PE=1SV=4	sp|P05982|NQO1_RATNAD(P)Hdehydrogenase[quinone]1OS=RattusnorvegicusOX=10116GN=Nqo1PE=1SV=4	7	7	7		1	7	7	7	5	7	5	7	5	7	29.2	29.2	29.2	30.946	274	274	0	28.134	24.8	29.2	1112500000	452570000	659920000	74166000	30172000	43995000	12				336	1061;2992;4556;4758;12121;14872;19549	True;True;True;True;True;True;True	1090;3074;4670;4880;12441;15352;20163	2181;2182;6016;6017;9086;9087;9477;24462;24463;29986;39396;39397	2254;2255;6237;6238;9413;9414;9814;25445;25446;31168;40958;40959	2255;6237;9413;9814;25445;31168;40958
P06214	HEM2_RAT	Delta-aminolevulinic acid dehydratase (ALADH) (EC 4.2.1.24) (Porphobilinogen synthase)	Alad	sp|P06214|HEM2_RATDelta-aminolevulinicaciddehydrataseOS=RattusnorvegicusOX=10116GN=AladPE=1SV=1	sp|P06214|HEM2_RATDelta-aminolevulinicaciddehydrataseOS=RattusnorvegicusOX=10116GN=AladPE=1SV=1	9	9	9		1	9	9	9	7	9	7	9	7	9	32.4	32.4	32.4	36.031	330	330	0	45.837	29.4	32.4	879400000	326430000	552980000	51730000	19201000	32528000	20				337	551;553;2221;2235;2371;4526;9802;19436;20524	True;True;True;True;True;True;True;True;True	561;563;2286;2300;2442;4640;10061;20049;21159;21160	1153;1154;1155;1156;1158;1159;4486;4511;4512;4784;9026;9027;19898;19899;39189;39190;41392;41393;41394	1202;1203;1204;1205;1207;1208;4641;4666;4667;4947;4948;9352;9353;20632;20633;40743;40744;43042;43043;43044	1203;1207;4641;4666;4947;9352;20633;40743;43043	110	64
P06238	A2MG_RAT	Alpha-2-macroglobulin (Alpha-2-M)	A2m A2m1	sp|P06238|A2MG_RATAlpha-2-macroglobulinOS=RattusnorvegicusOX=10116GN=A2mPE=2SV=2;tr|Q5D178|Q5D178_RATAlpha2macroglobulincardiacisoform(Fragment)OS=RattusnorvegicusOX=10116PE=2SV=1;tr|Q5FX35|Q5FX35_RATAlpha2macroglobulincardiacisoform(Fragment)OS=RattusnorvegicusOX=10116PE=2SV=1;tr|Q63335|Q63335_RATMG2domain-containingprotein(Fragment)OS=RattusnorvegicusOX=10116PE=4SV=1;tr|Q5D1M8|Q5D1M8_RATAlpha2m…	sp|P06238|A2MG_RATAlpha-2-macroglobulinOS=RattusnorvegicusOX=10116GN=A2mPE=2SV=2;tr|Q5D178|Q5D178_RATAlpha2macroglobulincardiacisoform(Fragment)OS=RattusnorvegicusOX=10116PE=2SV=1	10;5;3;2;2	8;5;2;2;1	8;5;2;2;1	;	5	10	8	8	2	9	1	7	1	7	7.9	6.7	6.7	163.78	1472	1472;609;507;227;356	0	15.343	1.4	7.1	118950000	6040600	112910000	1544800	78449	1466300	6				338	668;754;5212;5740;7392;7600;12054;14286;14534;16413	True;True;True;False;True;True;True;True;True;False	683;774;5350;5891;7583;7795;12372;14752;15004;16931	1379;1578;10394;11438;11439;14947;15404;24318;28868;29356;33095	1436;1639;10796;11866;11867;15498;15964;25298;30014;30514;30515;34410	1436;1639;10796;11867;15498;15964;25298;30014;30514;34410
P06302	PTMA_RAT	Prothymosin alpha [Cleaved into: Prothymosin alpha, N-terminally processed; Thymosin alpha]	Ptma	sp|P06302|PTMA_RATProthymosinalphaOS=RattusnorvegicusOX=10116GN=PtmaPE=1SV=2;tr|Q63453|Q63453_RATProthymosin-alpha(Fragment)OS=RattusnorvegicusOX=10116PE=2SV=1;tr|Q63452|Q63452_RATProthymosin-alpha(Fragment)OS=RattusnorvegicusOX=10116PE=2SV=1;tr|F1M034|F1M034_RATUncharacterizedproteinOS=RattusnorvegicusOX=10116PE=3SV=1	sp|P06302|PTMA_RATProthymosinalphaOS=RattusnorvegicusOX=10116GN=PtmaPE=1SV=2;tr|Q63453|Q63453_RATProthymosin-alpha(Fragment)OS=RattusnorvegicusOX=10116PE=2SV=1;tr|Q63452|Q63452_RATProthymosin-alpha(Fragment)OS=RattusnorvegicusOX=10116PE=2SV=1	3;2;2;1	3;2;2;1	3;2;2;1	;;	4	3	3	3	3	2	3	2	3	2	33.9	33.9	33.9	12.382	112	112;87;87;156	0	71.321	33.9	25	404390000	272470000	131920000	134800000	90822000	43973000	6				339	4393;15411;18157	True;True;True	4505;15904;18724	8756;31132;31133;36610;36611;36612;36613	9067;32371;32372;38059;38060;38061;38062	9067;32372;38062
P06685	AT1A1_RAT	Sodium/potassium-transporting ATPase subunit alpha-1 (Na(+)/K(+) ATPase alpha-1 subunit) (EC 7.2.2.13) (Sodium pump subunit alpha-1)	Atp1a1	sp|P06685|AT1A1_RATSodium/potassium-transportingATPasesubunitalpha-1OS=RattusnorvegicusOX=10116GN=Atp1a1PE=1SV=1;tr|Q64608|Q64608_RATNa,K-ATPasealpha-1subunit(Fragment)OS=RattusnorvegicusOX=10116PE=2SV=1	sp|P06685|AT1A1_RATSodium/potassium-transportingATPasesubunitalpha-1OS=RattusnorvegicusOX=10116GN=Atp1a1PE=1SV=1	25;4	25;4	15;4		2	25	25	15	18	24	18	24	11	14	29.3	29.3	18.8	113.05	1023	1023;243	0	191.24	22.9	28.3	3954900000	1440400000	2514500000	85977000	31313000	54664000	46				340	200;283;1821;2489;4115;4283;5895;6108;6775;8977;9155;10780;10781;10815;11531;12090;13025;13343;14268;14269;16202;17801;18394;18895;20545	True;True;True;True;True;True;True;True;True;True;True;True;True;True;True;True;True;True;True;True;True;True;True;True;True	203;287;1876;2561;4220;4390;6052;6268;6950;9218;9400;11066;11067;11102;11834;12408;13439;13778;14733;14734;16719;18356;18968;19485;21181	436;437;612;3699;5023;5024;8193;8194;8545;8546;11765;11766;12203;12204;13556;13557;18106;18452;21853;21854;21855;21913;23274;23275;24396;24397;26367;26368;26369;26370;26988;28836;28837;28838;28839;32683;32684;35853;35854;37102;37103;38117;41435;41436;41437;41438	463;464;645;3820;5195;5196;8490;8491;8846;8847;12197;12198;12652;12653;14047;14048;18776;19138;22697;22698;22699;22757;24209;24210;25379;25380;27414;27415;27416;27417;28071;29982;29983;29984;29985;33989;33990;37265;37266;38571;38572;39631;43085;43086;43087;43088	463;645;3820;5196;8490;8846;12197;12652;14048;18776;19138;22697;22699;22757;24209;25379;27417;28071;29983;29984;33989;37266;38572;39631;43086
P06686	AT1A2_RAT	Sodium/potassium-transporting ATPase subunit alpha-2 (Na(+)/K(+) ATPase alpha-2 subunit) (EC 7.2.2.13) (Na(+)/K(+) ATPase alpha(+) subunit) (Sodium pump subunit alpha-2)	Atp1a2	sp|P06686|AT1A2_RATSodium/potassium-transportingATPasesubunitalpha-2OS=RattusnorvegicusOX=10116GN=Atp1a2PE=1SV=1;sp|P06687|AT1A3_RATSodium/potassium-transportingATPasesubunitalpha-3OS=RattusnorvegicusOX=10116GN=Atp1a3PE=1SV=2;tr|A0A0G2JWS9|A0A0G2JWS9_RATSodium/potassium-transportingATPasesubunitalphaOS=RattusnorvegicusOX=10116GN=Atp12aPE=3SV=1;sp|Q64541|AT1A4_RATSodium/potassium-transportingATPas…	sp|P06686|AT1A2_RATSodium/potassium-transportingATPasesubunitalpha-2OS=RattusnorvegicusOX=10116GN=Atp1a2PE=1SV=1;sp|P06687|AT1A3_RATSodium/potassium-transportingATPasesubunitalpha-3OS=RattusnorvegicusOX=10116GN=Atp1a3PE=1SV=2	14;11;4;4;4;4;4;4;4	4;1;0;0;0;0;0;0;0	4;1;0;0;0;0;0;0;0	;	9	14	4	4	9	14	2	4	2	4	14.8	4.1	4.1	112.22	1020	1020;1013;928;1028;1029;1033;1033;1036;1036	0	9.1484	10.7	14.8	155210000	47412000	107800000	3302300	1008800	2293500	4				341	200;2489;6775;10780;10781;10815;11532;12089;14268;14269;16208;16266;18394;18895	False;False;False;False;False;False;True;True;False;False;True;True;False;False	203;2561;6950;11066;11067;11102;11835;12407;14733;14734;16726;16784;18968;19485	436;437;5023;5024;13556;13557;21853;21854;21855;21913;23276;24394;24395;28836;28837;28838;28839;32696;32697;32805;37102;37103;38117	463;464;5195;5196;14047;14048;22697;22698;22699;22757;24211;25377;25378;29982;29983;29984;29985;34002;34003;34115;38571;38572;39631	463;5196;14048;22697;22699;22757;24211;25378;29983;29984;34003;34115;38572;39631
Q8K571	Q8K571_RAT	ADH-like protein		tr|Q8K571|Q8K571_RATADH-likeproteinOS=RattusnorvegicusOX=10116PE=2SV=1;sp|P06757|ADH1_RATAlcoholdehydrogenase1OS=RattusnorvegicusOX=10116GN=Adh1PE=1SV=3;tr|A0A0G2JW98|A0A0G2JW98_RATAlcoholdehydrogenase6OS=RattusnorvegicusOX=10116GN=Adh6PE=1SV=1;tr|Q64564|Q64564_RATAlcoholdehydrogenase(Fragment)OS=RattusnorvegicusOX=10116GN=Adh-3PE=2SV=1	tr|Q8K571|Q8K571_RATADH-likeproteinOS=RattusnorvegicusOX=10116PE=2SV=1;sp|P06757|ADH1_RATAlcoholdehydrogenase1OS=RattusnorvegicusOX=10116GN=Adh1PE=1SV=3;tr|A0A0G2JW98|A0A0G2JW98_RATAlcoholdehydrogenase6OS=RattusnorvegicusOX=10116GN=Adh6PE=1SV=1	10;10;6;3	10;10;6;3	10;10;6;3	;;	4	10	10	10	5	10	5	10	5	10	42.6	42.6	42.6	39.717	376	376;376;377;133	0	42.275	15.7	42.6	607550000	111510000	496030000	35738000	6559500	29178000	20				342	196;5142;5600;5606;6140;7650;7651;8471;9268;15413	True;True;True;True;True;True;True;True;True;True	199;5275;5749;5755;6300;7845;7846;8702;9517;15906	427;428;10259;10260;11156;11157;11169;12270;12271;12272;12273;15495;15496;17124;17125;18716;18717;18718;31135	453;454;10651;10652;11578;11579;11591;12720;12721;12722;12723;16056;16057;17771;17772;19408;19409;19410;19411;32374	454;10652;11578;11591;12723;16056;16057;17772;19408;32374
F1LQQ8	F1LQQ8_RAT	Beta-glucuronidase (EC 3.2.1.31)	Gusb	tr|F1LQQ8|F1LQQ8_RATBeta-glucuronidaseOS=RattusnorvegicusOX=10116GN=GusbPE=1SV=2;sp|P06760|BGLR_RATBeta-glucuronidaseOS=RattusnorvegicusOX=10116GN=GusbPE=2SV=1;tr|Q7TPJ3|Q7TPJ3_RATBeta-glucuronidaseOS=RattusnorvegicusOX=10116GN=GusbPE=1SV=1	tr|F1LQQ8|F1LQQ8_RATBeta-glucuronidaseOS=RattusnorvegicusOX=10116GN=GusbPE=1SV=2;sp|P06760|BGLR_RATBeta-glucuronidaseOS=RattusnorvegicusOX=10116GN=GusbPE=2SV=1;tr|Q7TPJ3|Q7TPJ3_RATBeta-glucuronidaseOS=RattusnorvegicusOX=10116GN=GusbPE=1SV=1	2;2;2	2;2;2	2;2;2	;;	3	2	2	2	2	1	2	1	2	1	2.5	2.5	2.5	74.788	648	648;648;808	0	3.1493	2.5	1.4	9168700	9168700	0	286520	286520	0	3				343	12744;19033	True;True	13079;19626	25712;38396;38397	26736;39923;39924	26736;39923
P06761	BIP_RAT	Endoplasmic reticulum chaperone BiP (EC 3.6.4.10) (78 kDa glucose-regulated protein) (GRP-78) (Binding-immunoglobulin protein) (BiP) (Heat shock protein 70 family protein 5) (HSP70 family protein 5) (Heat shock protein family A member 5) (Immunoglobulin heavy chain-binding protein) (Steroidogenesis-activator polypeptide)	Hspa5 Grp78	sp|P06761|BIP_RATEndoplasmicreticulumchaperoneBiPOS=RattusnorvegicusOX=10116GN=Hspa5PE=1SV=1	sp|P06761|BIP_RATEndoplasmicreticulumchaperoneBiPOS=RattusnorvegicusOX=10116GN=Hspa5PE=1SV=1	38	38	36		1	38	38	36	28	36	28	36	26	34	53.5	53.5	53.5	72.346	654	654	0	323.31	46.2	51.1	16706000000	5579700000	11126000000	556870000	185990000	370880000	118				344	879;1867;2274;2869;3460;3814;4226;7712;7749;7785;8107;8109;8883;8904;8905;9372;9589;9600;9614;9690;12301;12680;12885;12886;13224;13319;13713;13714;15424;16300;16996;17353;18075;18468;19054;19055;19739;20029	True;True;True;True;True;True;True;True;True;True;True;True;True;True;True;True;True;True;True;True;True;True;True;True;True;True;True;True;True;True;True;True;True;True;True;True;True;True	903;904;1924;2341;2342;2949;3550;3913;4333;7910;7947;7984;8319;8321;9123;9144;9145;9622;9843;9854;9868;9946;12627;13015;13259;13260;13656;13753;14159;14160;15917;16818;17534;17535;17898;18642;19044;19648;19649;20355;20656	1817;1818;1819;1820;1821;3800;4602;4603;5776;5777;5778;5779;6917;6918;7617;7618;8435;15615;15616;15617;15618;15684;15685;15686;15687;15744;16414;16415;16416;16417;16422;16423;16424;16425;17918;17957;17958;17959;17960;17961;18941;18942;18943;18944;18945;19440;19441;19442;19443;19464;19465;19499;19500;19681;24813;24814;25583;25584;26036;26037;26038;26039;26759;26760;26936;26937;27740;27741;27742;27…	1880;1881;1882;1883;1884;3928;4761;4762;5974;5975;5976;5977;5978;5979;5980;5981;5982;5983;5984;5985;7177;7178;7902;7903;8735;16186;16187;16188;16189;16256;16257;16258;16259;16260;16318;17025;17026;17027;17028;17029;17030;17031;17036;17037;17038;17039;17040;17041;18586;18627;18628;18629;18630;18631;19645;19646;19647;19648;19649;20165;20166;20167;20168;20189;20190;20224;20225;20413;25807;25808;2580…	1882;3928;4762;5983;7177;7902;8735;16188;16259;16318;17030;17041;18586;18630;18631;19648;20168;20190;20225;20413;25809;26600;27070;27072;27827;28011;28847;28852;32397;34185;35607;36367;37898;38709;39972;39974;41358;42006	111;112;113	148;196;332
A0A0H2UHM3	A0A0H2UHM3_RAT	Haptoglobin	Hp	tr|A0A0H2UHM3|A0A0H2UHM3_RATHaptoglobinOS=RattusnorvegicusOX=10116GN=HpPE=1SV=1;sp|P06866|HPT_RATHaptoglobinOS=RattusnorvegicusOX=10116GN=HpPE=1SV=3	tr|A0A0H2UHM3|A0A0H2UHM3_RATHaptoglobinOS=RattusnorvegicusOX=10116GN=HpPE=1SV=1;sp|P06866|HPT_RATHaptoglobinOS=RattusnorvegicusOX=10116GN=HpPE=1SV=3	5;5	5;5	5;5	;	2	5	5	5	4	4	4	4	4	4	16.2	16.2	16.2	38.432	346	346;347	0	10.445	13.6	12.7	807550000	285350000	522190000	40377000	14268000	26110000	8				345	2542;5670;8066;15389;16679	True;True;True;True;True	2616;5819;8277;15882;17205	5144;5145;11309;11310;16334;16335;31093;33610	5317;5318;11737;11738;16943;16944;32332;34938	5318;11737;16943;32332;34938
P07150	ANXA1_RAT	Annexin A1 (Annexin I) (Annexin-1) (Calpactin II) (Calpactin-2) (Chromobindin-9) (Lipocortin I) (Phospholipase A2 inhibitory protein) (p35)	Anxa1 Anx1	sp|P07150|ANXA1_RATAnnexinA1OS=RattusnorvegicusOX=10116GN=Anxa1PE=1SV=2	sp|P07150|ANXA1_RATAnnexinA1OS=RattusnorvegicusOX=10116GN=Anxa1PE=1SV=2	24	24	24		1	24	24	24	21	24	21	24	21	24	70.5	70.5	70.5	38.829	346	346	0	303.65	53.2	70.5	12817000000	4541200000	8275800000	582590000	206420000	376170000	80				346	217;218;946;947;1192;1243;1289;2169;2618;2662;5718;5937;6227;6655;6753;6754;8419;9310;13141;14084;15033;15500;17640;20495	True;True;True;True;True;True;True;True;True;True;True;True;True;True;True;True;True;True;True;True;True;True;True;True	220;221;973;974;1224;1225;1279;1330;1331;2231;2692;2736;5868;6094;6387;6827;6928;6929;8640;9560;13572;14544;15517;15994;18193;21130	472;473;474;475;476;477;478;479;480;1970;1971;1972;1973;1974;1975;2432;2433;2434;2435;2436;2437;2438;2439;2440;2441;2442;2553;2554;2657;2658;2659;2660;4399;4400;5278;5279;5366;5367;11398;11839;12445;12446;12447;12448;13289;13290;13291;13292;13515;13516;13517;13518;13519;13520;13521;17017;17018;17019;18789;18790;18791;18792;26602;26603;28483;28484;30355;30356;30357;30358;30359;31307;31308;35545;35…	500;501;502;503;504;505;506;507;508;2036;2037;2038;2039;2040;2041;2514;2515;2516;2517;2518;2519;2520;2521;2522;2523;2524;2642;2643;2753;2754;2755;2756;4553;4554;5451;5452;5542;5543;11826;12273;12900;12901;12902;12903;12904;13762;13763;13764;13765;14001;14002;14003;14004;14005;14006;14007;14008;14009;17662;17663;17664;19489;19490;19491;19492;27665;27666;29623;29624;31570;31571;31572;31573;31574;32…	501;508;2036;2040;2523;2643;2755;4553;5451;5543;11826;12273;12900;13762;14002;14006;17662;19491;27665;29624;31573;32554;36953;42989	114;115;116;117	3;111;192;308
P07151	B2MG_RAT	Beta-2-microglobulin	B2m	sp|P07151|B2MG_RATBeta-2-microglobulinOS=RattusnorvegicusOX=10116GN=B2mPE=1SV=1	sp|P07151|B2MG_RATBeta-2-microglobulinOS=RattusnorvegicusOX=10116GN=B2mPE=1SV=1	2	2	2		1	2	2	2	1	1	1	1	1	1	31.9	31.9	31.9	13.72	119	119	0	7.5336	7.6	24.4	261160000	242640000	18514000	43526000	40440000	3085700	2				347	7303;17687	True;True	7492;18240	14726;35638	15263;37047	15263;37047
P07335	KCRB_RAT	Creatine kinase B-type (EC 2.7.3.2) (B-CK) (Creatine kinase B chain) (Creatine phosphokinase M-type) (CPK-B)	Ckb Ckbb	sp|P07335|KCRB_RATCreatinekinaseB-typeOS=RattusnorvegicusOX=10116GN=CkbPE=1SV=2	sp|P07335|KCRB_RATCreatinekinaseB-typeOS=RattusnorvegicusOX=10116GN=CkbPE=1SV=2	15	15	15		1	15	15	15	10	12	10	12	10	12	58.5	58.5	58.5	42.725	381	381	0	125.43	40.4	46.5	2489100000	1286300000	1202800000	138280000	71459000	66824000	34				348	4567;5264;5803;6109;6679;7082;9964;10251;10507;13941;14988;16140;16902;17034;19254	True;True;True;True;True;True;True;True;True;True;True;True;True;True;True	4681;5403;5954;6269;6853;7266;10229;10525;10788;14397;15472;16654;17438;17573;19855	9106;10496;11564;12205;12206;12207;13363;13364;13365;13366;14214;20235;20236;20237;20238;20784;20785;21286;28221;30233;30234;30235;32569;34067;34333;34334;34335;38825;38826;38827	9433;10900;11993;12654;12655;12656;13845;13846;13847;13848;14727;20976;20977;20978;20979;20980;21568;21569;21570;21571;22105;29350;31422;31423;31424;33860;35425;35702;35703;35704;35705;40361;40362;40363	9433;10900;11993;12655;13847;14727;20978;21570;22105;29350;31422;33860;35425;35705;40363	118;119;120	272;352;377
P07340	AT1B1_RAT	Sodium/potassium-transporting ATPase subunit beta-1 (Sodium/potassium-dependent ATPase subunit beta-1)	Atp1b1	sp|P07340|AT1B1_RATSodium/potassium-transportingATPasesubunitbeta-1OS=RattusnorvegicusOX=10116GN=Atp1b1PE=1SV=1;tr|A0A096MJI9|A0A096MJI9_RATSodium/potassium-transportingATPasesubunitbeta(Fragment)OS=RattusnorvegicusOX=10116GN=Atp1b1PE=1SV=6	sp|P07340|AT1B1_RATSodium/potassium-transportingATPasesubunitbeta-1OS=RattusnorvegicusOX=10116GN=Atp1b1PE=1SV=1;tr|A0A096MJI9|A0A096MJI9_RATSodium/potassium-transportingATPasesubunitbeta(Fragment)OS=RattusnorvegicusOX=10116GN=Atp1b1PE=1SV=6	3;2	3;2	3;2	;	2	3	3	3	2	3	2	3	2	3	10.9	10.9	10.9	35.201	304	304;143	0	13.154	8.2	10.9	258720000	54039000	204680000	21560000	4503300	17057000	7				349	4880;16721;18249	True;True;True	5006;17248;18822	9710;33683;33684;36810;36811;36812;36813	10061;35011;35012;38268;38269;38270;38271	10061;35011;38271
Q6LDS4	Q6LDS4_RAT	Superoxide dismutase [Cu-Zn] (EC 1.15.1.1)		tr|Q6LDS4|Q6LDS4_RATSuperoxidedismutase[Cu-Zn]OS=RattusnorvegicusOX=10116PE=2SV=1;sp|P07632|SODC_RATSuperoxidedismutase[Cu-Zn]OS=RattusnorvegicusOX=10116GN=Sod1PE=1SV=2;tr|Q6PEC5|Q6PEC5_RATSod_Cudomain-containingprotein(Fragment)OS=RattusnorvegicusOX=10116PE=2SV=1	tr|Q6LDS4|Q6LDS4_RATSuperoxidedismutase[Cu-Zn]OS=RattusnorvegicusOX=10116PE=2SV=1;sp|P07632|SODC_RATSuperoxidedismutase[Cu-Zn]OS=RattusnorvegicusOX=10116GN=Sod1PE=1SV=2;tr|Q6PEC5|Q6PEC5_RATSod_Cudomain-containingprotein(Fragment)OS=RattusnorvegicusOX=10116PE=2SV=1	10;10;8	10;10;8	10;10;8	;;	3	10	10	10	7	10	7	10	7	10	63.2	63.2	63.2	15.709	152	152;154;163	0	93.131	42.8	63.2	4478800000	2101400000	2377400000	497650000	233490000	264150000	26				350	1850;2506;2507;5703;7079;7430;7431;9754;17574;18935	True;True;True;True;True;True;True;True;True;True	1906;2578;2579;5853;7263;7622;7623;10011;18125;19525	3763;3764;3765;5074;5075;5076;5077;5078;11367;11368;11369;14204;14205;14206;15044;15045;15046;15047;15048;19801;35411;38220;38221;38222;38223	3890;3891;3892;3893;5247;5248;5249;5250;5251;11795;11796;11797;14717;14718;14719;15599;15600;15601;15602;15603;20533;36817;39744;39745;39746;39747	3892;5248;5250;11797;14718;15600;15603;20533;36817;39747	121	116
P07633	PCCB_RAT	Propionyl-CoA carboxylase beta chain, mitochondrial (PCCase subunit beta) (EC 6.4.1.3) (Propanoyl-CoA:carbon dioxide ligase subunit beta)	Pccb	sp|P07633|PCCB_RATPropionyl-CoAcarboxylasebetachain,mitochondrialOS=RattusnorvegicusOX=10116GN=PccbPE=2SV=1;tr|Q68FZ8|Q68FZ8_RATPropionylcoenzymeAcarboxylase,betapolypeptideOS=RattusnorvegicusOX=10116GN=PccbPE=1SV=1	sp|P07633|PCCB_RATPropionyl-CoAcarboxylasebetachain,mitochondrialOS=RattusnorvegicusOX=10116GN=PccbPE=2SV=1;tr|Q68FZ8|Q68FZ8_RATPropionylcoenzymeAcarboxylase,betapolypeptideOS=RattusnorvegicusOX=10116GN=PccbPE=1SV=1	8;7	8;7	8;7	;	2	8	8	8	8	7	8	7	8	7	19.8	19.8	19.8	58.626	541	541;541	0	25.159	19.8	17.4	280160000	143740000	136420000	9660700	4956400	4704300	15				351	4512;5660;5879;8626;8776;12512;13425;16677	True;True;True;True;True;True;True;True	4625;5809;6035;8861;9013;12843;13861;17203	8991;8992;11289;11290;11734;17419;17420;17721;17722;25238;25239;27138;27139;33606;33607	9317;9318;11714;11715;12166;18075;18076;18381;18382;26244;26245;28224;28225;34934;34935	9318;11715;12166;18076;18382;26245;28225;34935
P07687	HYEP_RAT	Epoxide hydrolase 1 (EC 3.3.2.9) (Epoxide hydratase) (Microsomal epoxide hydrolase) (mEH)	Ephx1 Eph-1	sp|P07687|HYEP_RATEpoxidehydrolase1OS=RattusnorvegicusOX=10116GN=Ephx1PE=1SV=1;tr|F1LTS8|F1LTS8_RATEpoxidehydrolaseOS=RattusnorvegicusOX=10116PE=3SV=2	sp|P07687|HYEP_RATEpoxidehydrolase1OS=RattusnorvegicusOX=10116GN=Ephx1PE=1SV=1	7;3	7;3	7;3		2	7	7	7	5	6	5	6	5	6	15.8	15.8	15.8	52.581	455	455;453	0	17.929	13	13.4	333630000	176040000	157590000	11915000	6287100	5628400	13				352	5920;6233;7738;11036;11037;17341;18647	True;True;True;True;True;True;True	6077;6393;7936;11328;11329;17886;19228	11811;12460;15662;15663;15664;15665;22339;22340;22341;22342;34953;37597;37598	12245;12916;16234;16235;16236;16237;23202;23203;23204;23205;36348;39090;39091	12245;12916;16234;23202;23204;36348;39091
A0A0H2UHX5	A0A0H2UHX5_RAT	Atriopeptidase (EC 3.4.24.11) (Enkephalinase) (Neprilysin) (Neutral endopeptidase 24.11) (Skin fibroblast elastase)	Mme	tr|A0A0H2UHX5|A0A0H2UHX5_RATAtriopeptidaseOS=RattusnorvegicusOX=10116GN=MmePE=3SV=1;sp|P07861|NEP_RATNeprilysinOS=RattusnorvegicusOX=10116GN=MmePE=1SV=2	tr|A0A0H2UHX5|A0A0H2UHX5_RATAtriopeptidaseOS=RattusnorvegicusOX=10116GN=MmePE=3SV=1;sp|P07861|NEP_RATNeprilysinOS=RattusnorvegicusOX=10116GN=MmePE=1SV=2	13;13	13;13	13;13	;	2	13	13	13	9	10	9	10	9	10	23.6	23.6	23.6	78.668	686	686;750	0	60.304	15.5	17.8	602420000	341840000	260580000	15853000	8995700	6857300	22				353	1248;2080;2803;4843;7465;8073;11308;11671;12732;13706;13868;16942;18374	True;True;True;True;True;True;True;True;True;True;True;True;True	1284;2142;2878;4968;7659;8285;11608;11975;13067;14152;14321;17479;18948	2564;4235;4236;5637;5638;9643;9644;15128;15129;15130;15131;16352;16353;16354;22874;22875;23541;25687;27730;28067;34141;37069	2653;4388;4389;5821;5822;9989;9990;15685;15686;15687;15688;16962;16963;16964;23768;23769;24501;26711;28836;29179;35500;38536	2653;4388;5822;9989;15687;16963;23768;24501;26711;28836;29179;35500;38536
P07871	THIKB_RAT	3-ketoacyl-CoA thiolase B, peroxisomal (EC 2.3.1.155) (EC 2.3.1.16) (EC 2.3.1.9) (Acetyl-CoA acyltransferase B) (Beta-ketothiolase B) (Peroxisomal 3-oxoacyl-CoA thiolase B)	Acaa1b Acaa1	sp|P07871|THIKB_RAT3-ketoacyl-CoAthiolaseB,peroxisomalOS=RattusnorvegicusOX=10116GN=Acaa1bPE=1SV=2;tr|F1LPD6|F1LPD6_RAT3-ketoacyl-CoAthiolaseA,peroxisomalOS=RattusnorvegicusOX=10116GN=Acaa1aPE=1SV=2;sp|P21775|THIKA_RAT3-ketoacyl-CoAthiolaseA,peroxisomalOS=RattusnorvegicusOX=10116GN=Acaa1aPE=1SV=3	sp|P07871|THIKB_RAT3-ketoacyl-CoAthiolaseB,peroxisomalOS=RattusnorvegicusOX=10116GN=Acaa1bPE=1SV=2;tr|F1LPD6|F1LPD6_RAT3-ketoacyl-CoAthiolaseA,peroxisomalOS=RattusnorvegicusOX=10116GN=Acaa1aPE=1SV=2;sp|P21775|THIKA_RAT3-ketoacyl-CoAthiolaseA,peroxisomalOS=RattusnorvegicusOX=10116GN=Acaa1aPE=1SV=3	6;6;6	6;6;6	6;6;6	;;	3	6	6	6	5	6	5	6	5	6	21.9	21.9	21.9	43.82	424	424;433;434	0	41.341	17.7	21.9	310150000	157040000	153120000	14098000	7138000	6959900	13				354	384;412;2464;7588;14148;15860	True;True;True;True;True;True	391;420;2535;7783;14610;16367	816;817;869;4965;4966;15379;15380;15381;28604;28605;28606;32018;32019	855;856;909;5137;5138;15938;15939;15940;29745;29746;29747;33296;33297	855;909;5138;15940;29747;33297
F1LQC1	F1LQC1_RAT	Acyl-coenzyme A oxidase	Acox1	tr|F1LQC1|F1LQC1_RATAcyl-coenzymeAoxidaseOS=RattusnorvegicusOX=10116GN=Acox1PE=1SV=3;sp|P07872|ACOX1_RATPeroxisomalacyl-coenzymeAoxidase1OS=RattusnorvegicusOX=10116GN=Acox1PE=1SV=1;tr|F1M609|F1M609_RATAcyl-coenzymeAoxidaseOS=RattusnorvegicusOX=10116GN=Acox1PE=1SV=3	tr|F1LQC1|F1LQC1_RATAcyl-coenzymeAoxidaseOS=RattusnorvegicusOX=10116GN=Acox1PE=1SV=3;sp|P07872|ACOX1_RATPeroxisomalacyl-coenzymeAoxidase1OS=RattusnorvegicusOX=10116GN=Acox1PE=1SV=1;tr|F1M609|F1M609_RATAcyl-coenzymeAoxidaseOS=RattusnorvegicusOX=10116GN=Acox1PE=1SV=3	6;6;5	6;6;5	6;6;5	;;	3	6	6	6	1	6	1	6	1	6	14.2	14.2	14.2	74.508	660	660;661;588	0	45.485	2.3	14.2	138440000	15576000	122860000	4326100	486730	3839400	7				355	1956;3654;4299;8478;15599;17729	True;True;True;True;True;True	2015;3749;4407;8709;16099;18282	3999;7298;8579;17137;31511;35712;35713	4145;7579;8882;17784;32759;37124;37125	4145;7579;8882;17784;32759;37125
P07895	SODM_RAT	Superoxide dismutase [Mn], mitochondrial (EC 1.15.1.1)	Sod2	sp|P07895|SODM_RATSuperoxidedismutase[Mn],mitochondrialOS=RattusnorvegicusOX=10116GN=Sod2PE=1SV=2;tr|C8CHS6|C8CHS6_RATSuperoxidedismutase[Mn],mitochondrial(Fragment)OS=RattusnorvegicusOX=10116PE=2SV=1	sp|P07895|SODM_RATSuperoxidedismutase[Mn],mitochondrialOS=RattusnorvegicusOX=10116GN=Sod2PE=1SV=2	7;1	7;1	7;1		2	7	7	7	4	7	4	7	4	7	41	41	41	24.674	222	222;72	0	37.059	23.4	41	1164200000	332130000	832070000	105840000	30194000	75643000	15				356	866;5735;5766;7107;7108;12209;13908	True;True;True;True;True;True;True	890;5885;5917;7291;7292;12532;14363	1796;1797;1798;1799;11427;11428;11486;11487;11488;11489;14261;14262;14263;14264;24631;28153	1859;1860;1861;1862;11855;11856;11914;11915;11916;11917;14777;14778;14779;14780;25619;29272	1862;11855;11917;14779;14780;25619;29272
P07943	ALDR_RAT	Aldo-keto reductase family 1 member B1 (EC 1.1.1.21) (EC 1.1.1.300) (EC 1.1.1.372) (EC 1.1.1.54) (Aldehyde reductase) (Aldose reductase) (AR)	Akr1b1 Akr1b4 Aldr1	sp|P07943|ALDR_RATAldo-ketoreductasefamily1memberB1OS=RattusnorvegicusOX=10116GN=Akr1b1PE=1SV=3	sp|P07943|ALDR_RATAldo-ketoreductasefamily1memberB1OS=RattusnorvegicusOX=10116GN=Akr1b1PE=1SV=3	19	19	18		1	19	19	18	14	18	14	18	13	17	65.2	65.2	65.2	35.797	316	316	0	145.46	51.6	62.7	5075000000	2373600000	2701500000	267110000	124920000	142180000	46				357	785;1620;4331;6107;7126;7127;7162;10776;12631;12985;15175;16247;17878;17879;18201;18320;18526;20608;20763	True;True;True;True;True;True;True;True;True;True;True;True;True;True;True;True;True;True;True	805;1670;4441;6267;7310;7311;7347;11062;12965;12966;13381;13382;15663;16765;18435;18436;18770;18893;19105;19106;21245;21409	1632;1633;1634;1635;3314;3315;8644;12199;12200;12201;12202;14317;14318;14319;14320;14321;14322;14323;14324;14389;21847;25496;25497;26257;26258;26259;30659;30660;30661;32770;32771;35991;35992;35993;35994;35995;36702;36703;36958;36959;37340;37341;37342;37343;37344;41552;41858	1693;1694;1695;1696;1697;3433;3434;8949;12648;12649;12650;12651;14834;14835;14836;14837;14838;14839;14840;14841;14906;22691;26509;26510;27301;27302;27303;31883;31884;31885;34078;34079;37405;37406;37407;37408;37409;38152;38153;38421;38422;38812;38813;38814;38815;38816;43207;43531	1697;3434;8949;12649;14834;14841;14906;22691;26510;27301;31885;34079;37406;37409;38152;38421;38813;43207;43531	122;123;124	13;88;286
P08009	GSTM7_RAT	Glutathione S-transferase Mu 7 (EC 2.5.1.18) (Chain 4) (GST Yb3) (GST class-mu 3) (Glutathione S-transferase Yb-3)	Gstm7 Gstm3	sp|P08009|GSTM7_RATGlutathioneS-transferaseMu7OS=RattusnorvegicusOX=10116GN=Gstm7PE=1SV=2;tr|F1LXL7|F1LXL7_RATGlutathionetransferaseOS=RattusnorvegicusOX=10116PE=3SV=3;tr|D3ZVQ8|D3ZVQ8_RATUncharacterizedproteinOS=RattusnorvegicusOX=10116PE=4SV=3	sp|P08009|GSTM7_RATGlutathioneS-transferaseMu7OS=RattusnorvegicusOX=10116GN=Gstm7PE=1SV=2	9;2;2	2;0;0	0;0;0		3	9	2	0	9	6	2	1	0	0	44.5	9.6	0	25.68	218	218;219;235	0	22.87	44.5	33.5	408380000	208120000	200270000	25524000	13007000	12517000	5				358	4902;5011;8910;10556;11258;12721;13734;14038;16338	False;False;False;False;True;False;False;False;True	5028;5138;9150;10838;11558;13056;14181;14497;14498;16856	9767;9768;9975;17975;17976;21376;21377;21378;21379;21380;22788;22789;22790;22791;25668;27785;27786;27787;28401;28402;28403;28404;32956	10120;10121;10339;18645;18646;22196;22197;22198;22199;22200;23675;23676;23677;23678;26692;28891;28892;28893;29541;29542;29543;29544;34269	10121;10339;18646;22196;23676;26692;28891;29543;34269	125	3
B6DYQ2	B6DYQ2_RAT	Glutathione S-transferase (EC 2.5.1.18)	Gstm2 rCG_28943	tr|B6DYQ2|B6DYQ2_RATGlutathioneS-transferaseOS=RattusnorvegicusOX=10116GN=Gstm2PE=1SV=1;sp|P08010|GSTM2_RATGlutathioneS-transferaseMu2OS=RattusnorvegicusOX=10116GN=Gstm2PE=1SV=2;tr|A0A0G2K6L4|A0A0G2K6L4_RATGlutathionetransferaseOS=RattusnorvegicusOX=10116GN=Gstm6lPE=1SV=1;tr|A0A0G2JZ09|A0A0G2JZ09_RATGlutathionetransferaseOS=RattusnorvegicusOX=10116GN=Gstm6lPE=1SV=1;tr|Q9WU21|Q9WU21_RATGlutathione…	tr|B6DYQ2|B6DYQ2_RATGlutathioneS-transferaseOS=RattusnorvegicusOX=10116GN=Gstm2PE=1SV=1;sp|P08010|GSTM2_RATGlutathioneS-transferaseMu2OS=RattusnorvegicusOX=10116GN=Gstm2PE=1SV=2	18;18;3;3;1;1	18;18;3;3;1;1	8;8;0;0;0;0	;	6	18	18	8	18	15	18	15	8	7	78.9	78.9	36.7	25.702	218	218;218;184;215;218;218	0	157.12	78.9	68.8	5516700000	2645100000	2871500000	344790000	165320000	179470000	44				359	2150;4902;5037;8718;8910;8946;9378;10359;10360;10556;11817;12721;12749;14038;14602;16339;18427;20885	True;True;True;True;True;True;True;True;True;True;True;True;True;True;True;True;True;True	2212;5028;5167;8953;9150;9186;9628;10633;10634;10838;12128;12129;13056;13083;14497;14498;15078;16857;19002;19003;21535	4365;4366;9767;9768;10053;10054;10055;10056;17599;17600;17601;17602;17975;17976;18044;18045;18046;18959;18960;18961;20999;21000;21001;21002;21003;21376;21377;21378;21379;21380;23851;23852;23853;23854;23855;25668;25719;28401;28402;28403;28404;29493;29494;32957;37166;37167;42096;42097	4519;4520;10120;10121;10419;10420;10421;10422;18256;18257;18258;18259;18645;18646;18714;18715;18716;19666;19667;19668;21796;21797;21798;21799;21800;22196;22197;22198;22199;22200;24821;24822;24823;24824;24825;26692;26743;29541;29542;29543;29544;30656;30657;34270;38637;38638;43780;43781	4520;10121;10421;18256;18646;18715;19667;21796;21798;22196;24822;26692;26743;29543;30657;34270;38638;43781	125;126;127;128	3;105;113;212
B6DYQ4	B6DYQ4_RAT	Glutathione transferase (EC 2.5.1.18)	Mgst1 rCG_29562	tr|B6DYQ4|B6DYQ4_RATGlutathionetransferaseOS=RattusnorvegicusOX=10116GN=Mgst1PE=2SV=1;sp|P08011|MGST1_RATMicrosomalglutathioneS-transferase1OS=RattusnorvegicusOX=10116GN=Mgst1PE=1SV=3	tr|B6DYQ4|B6DYQ4_RATGlutathionetransferaseOS=RattusnorvegicusOX=10116GN=Mgst1PE=2SV=1;sp|P08011|MGST1_RATMicrosomalglutathioneS-transferase1OS=RattusnorvegicusOX=10116GN=Mgst1PE=1SV=3	1;1	1;1	1;1	;	2	1	1	1	1	1	1	1	1	1	10.3	10.3	10.3	17.471	155	155;155	0	3.3094	10.3	10.3	62853000	22540000	40313000	12571000	4508000	8062600	3				360	9117	TRUE	9362	18374;18375;18376	19056;19057;19058	19058
P08082	CLCB_RAT	Clathrin light chain B (Lcb)	Cltb	sp|P08082|CLCB_RATClathrinlightchainBOS=RattusnorvegicusOX=10116GN=CltbPE=1SV=1	sp|P08082|CLCB_RATClathrinlightchainBOS=RattusnorvegicusOX=10116GN=CltbPE=1SV=1	2	2	2		1	2	2	2	1	2	1	2	1	2	8.3	8.3	8.3	25.117	229	229	0	4.3815	3.9	8.3	77662000	35997000	41665000	8629100	3999700	4629400	3				361	11778;18255	True;True	12088;18828	23765;23766;36823	24735;24736;38281	24736;38281
P08289	PPBT_RAT	Alkaline phosphatase, tissue-nonspecific isozyme (AP-TNAP) (TNSALP) (EC 3.1.3.1) (Alkaline phosphatase liver/bone/kidney isozyme)	Alpl	sp|P08289|PPBT_RATAlkalinephosphatase,tissue-nonspecificisozymeOS=RattusnorvegicusOX=10116GN=AlplPE=1SV=2;tr|A0A0G2K0X8|A0A0G2K0X8_RATAlkalinephosphataseOS=RattusnorvegicusOX=10116GN=AlplPE=1SV=1	sp|P08289|PPBT_RATAlkalinephosphatase,tissue-nonspecificisozymeOS=RattusnorvegicusOX=10116GN=AlplPE=1SV=2;tr|A0A0G2K0X8|A0A0G2K0X8_RATAlkalinephosphataseOS=RattusnorvegicusOX=10116GN=AlplPE=1SV=1	7;6	7;6	7;6	;	2	7	7	7	4	6	4	6	4	6	15.1	15.1	15.1	57.659	524	524;523	0	20.713	9.5	12.4	317580000	103270000	214310000	10951000	3561100	7390000	10				362	1298;3063;5816;6712;10053;16609;16961	True;True;True;True;True;True;True	1340;3147;5967;6886;10321;17132;17498	2673;6157;6158;11585;13432;13433;20417;20418;33479;34172	2769;6382;6383;12014;13914;13915;21179;21180;34802;35531	2769;6383;12014;13915;21180;34802;35531
P08427	SFTPA_RAT	Pulmonary surfactant-associated protein A (PSAP) (PSP-A) (SP-A)	Sftpa1 Sftp-1 Sftp1 Sftpa	sp|P08427|SFTPA_RATPulmonarysurfactant-associatedproteinAOS=RattusnorvegicusOX=10116GN=Sftpa1PE=1SV=3	sp|P08427|SFTPA_RATPulmonarysurfactant-associatedproteinAOS=RattusnorvegicusOX=10116GN=Sftpa1PE=1SV=3	5	5	5		1	5	5	5	4	5	4	5	4	5	24.2	24.2	24.2	26.288	248	248	0	58.688	15.3	24.2	7295500000	2790300000	4505200000	729550000	279030000	450520000	10				363	595;7333;17651;17652;18628	True;True;True;True;True	607;7524;18204;18205;19209	1244;1245;14806;35565;35566;35567;35568;35569;37562;37563	1297;1298;15354;36974;36975;36976;36977;36978;39055;39056	1298;15354;36975;36978;39055
P08461	ODP2_RAT	Dihydrolipoyllysine-residue acetyltransferase component of pyruvate dehydrogenase complex, mitochondrial (EC 2.3.1.12) (70 kDa mitochondrial autoantigen of primary biliary cirrhosis) (PBC) (Dihydrolipoamide acetyltransferase component of pyruvate dehydrogenase complex) (Pyruvate dehydrogenase complex component E2) (PDC-E2) (PDCE2)	Dlat	sp|P08461|ODP2_RATDihydrolipoyllysine-residueacetyltransferasecomponentofpyruvatedehydrogenasecomplex,mitochondrialOS=RattusnorvegicusOX=10116GN=DlatPE=1SV=3	sp|P08461|ODP2_RATDihydrolipoyllysine-residueacetyltransferasecomponentofpyruvatedehydrogenasecomplex,mitochondrialOS=RattusnorvegicusOX=10116GN=DlatPE=1SV=3	13	13	13		1	13	13	13	5	13	5	13	5	13	32.1	32.1	32.1	67.165	632	632	0	32.979	9.2	32.1	806770000	236160000	570600000	23051000	6747500	16303000	21				364	121;2550;6194;8429;8837;11859;13270;14572;18250;18251;18649;19443;19841	True;True;True;True;True;True;True;True;True;True;True;True;True	122;2624;6354;8650;9076;12173;13703;15047;18823;18824;19230;20056;20057;20460	271;5160;12380;12381;12382;17034;17035;17837;23932;26846;29434;36814;36815;36816;36817;36818;36819;37600;37601;39200;39201;39998;39999	292;5333;12830;12831;12832;17680;17681;18504;24903;27916;30596;38272;38273;38274;38275;38276;38277;39093;39094;40754;40755;41602;41603	292;5333;12831;17681;18504;24903;27916;30596;38274;38277;39093;40755;41602	129	94
G3V796	G3V796_RAT	Medium-chain specific acyl-CoA dehydrogenase, mitochondrial (EC 1.3.8.7)	Acadm rCG_28992	tr|G3V796|G3V796_RATMedium-chainspecificacyl-CoAdehydrogenase,mitochondrialOS=RattusnorvegicusOX=10116GN=AcadmPE=1SV=1;sp|P08503|ACADM_RATMedium-chainspecificacyl-CoAdehydrogenase,mitochondrialOS=RattusnorvegicusOX=10116GN=AcadmPE=1SV=1	tr|G3V796|G3V796_RATMedium-chainspecificacyl-CoAdehydrogenase,mitochondrialOS=RattusnorvegicusOX=10116GN=AcadmPE=1SV=1;sp|P08503|ACADM_RATMedium-chainspecificacyl-CoAdehydrogenase,mitochondrialOS=RattusnorvegicusOX=10116GN=AcadmPE=1SV=1	8;8	8;8	8;8	;	2	8	8	8	5	7	5	7	5	7	26.6	26.6	26.6	46.571	421	421;421	0	42.101	13.8	23.8	596710000	309740000	286970000	29835000	15487000	14349000	14				365	211;1342;3425;4037;7571;9130;14210;17792	True;True;True;True;True;True;True;True	214;1385;3515;4140;7766;9375;14673;18347	460;461;2745;6852;8050;15345;15346;18403;18404;28716;35838;35839;35840;35841	488;489;2841;7112;8343;15903;15904;19085;19086;29859;37250;37251;37252;37253	488;2841;7112;8343;15904;19085;29859;37250
Q6P6Q5	Q6P6Q5_RAT	Amyloid-beta A4 protein	App	tr|Q6P6Q5|Q6P6Q5_RATABPPOS=RattusnorvegicusOX=10116GN=AppPE=1SV=1;sp|P08592|A4_RATAmyloid-betaA4proteinOS=RattusnorvegicusOX=10116GN=AppPE=1SV=2	tr|Q6P6Q5|Q6P6Q5_RATABPPOS=RattusnorvegicusOX=10116GN=AppPE=1SV=1;sp|P08592|A4_RATAmyloid-betaA4proteinOS=RattusnorvegicusOX=10116GN=AppPE=1SV=2	2;2	2;2	2;2	;	2	2	2	2	1	2	1	2	1	2	3	3	3	82.797	733	733;770	0	4.4272	1.4	3	50243000	17456000	32787000	1570100	545500	1024600	1				366	17210;18493	True;True	17754;19069	34685;34686;37278	36072;36073;38749	36072;38749
Q6MG79	Q6MG79_RAT	C4a anaphylatoxin (Complement C4 gamma chain)	C4a Apom Bat4 C2 C4-1 C4b Cfb Csnk2b G7e Hspa1a Hspa1b Hspa1l Ly6g5c Ly6g6c Neu1 Ng35 Rps25-ps2 Stk19	tr|Q6MG79|Q6MG79_RATC4aanaphylatoxinOS=RattusnorvegicusOX=10116GN=C4aPE=4SV=1;tr|A0A0G2JW12|A0A0G2JW12_RATC4aanaphylatoxinOS=RattusnorvegicusOX=10116GN=LOC103689965PE=4SV=1;sp|P08649|CO4_RATComplementC4OS=RattusnorvegicusOX=10116GN=C4PE=1SV=3;tr|F1LNM4|F1LNM4_RATComplementC4-like(Fragment)OS=RattusnorvegicusOX=10116GN=LOC103689965PE=4SV=2;tr|M0RB00|M0RB00_RATC4aanaphylatoxinOS=RattusnorvegicusOX=…	tr|Q6MG79|Q6MG79_RATC4aanaphylatoxinOS=RattusnorvegicusOX=10116GN=C4aPE=4SV=1;tr|A0A0G2JW12|A0A0G2JW12_RATC4aanaphylatoxinOS=RattusnorvegicusOX=10116GN=LOC103689965PE=4SV=1;sp|P08649|CO4_RATComplementC4OS=RattusnorvegicusOX=10116GN=C4PE=1SV=3;tr|F1LNM4|F1LNM4_RATComplementC4-like(Fragment)OS=RattusnorvegicusOX=10116GN=LOC103689965PE=4SV=2;tr|M0RB00|M0RB00_RATC4aanaphylatoxinOS=RattusnorvegicusOX=…	43;43;43;40;40;37;32;4;4;3	43;43;43;40;40;37;32;4;4;3	43;43;43;40;40;37;32;4;4;3	;;;;;;	10	43	43	43	30	39	30	39	30	39	32	32	32	192.19	1737	1737;1737;1737;1549;1734;1374;1737;1741;1742;188	0	323.31	25.5	29.3	2728200000	1107700000	1620500000	33681000	13675000	20006000	77				367	1380;1571;1727;2496;2945;3032;3426;3464;3515;3997;4465;4476;5991;6420;8398;8913;10277;10626;11410;11436;12157;12311;12312;12336;12367;12414;13016;14062;14328;14973;15397;15570;15733;15954;16546;18280;18513;18516;19558;19595;19705;20987;21001	True;True;True;True;True;True;True;True;True;True;True;True;True;True;True;True;True;True;True;True;True;True;True;True;True;True;True;True;True;True;True;True;True;True;True;True;True;True;True;True;True;True;True	1425;1621;1779;2568;3026;3115;3516;3554;3605;4100;4578;4589;6148;6586;8619;9153;10551;10911;11710;11736;12478;12637;12638;12662;12694;12743;13425;14522;14795;15457;15890;16069;16238;16464;17069;18853;19091;19094;20172;20209;20321;21639;21653	2810;2811;2812;3201;3202;3203;3204;3205;3524;3525;5048;5049;5930;5931;6089;6853;6854;6924;7021;7022;7023;7024;7977;8889;8917;11939;12826;16987;17983;20836;20837;21512;21513;23056;23057;23102;23103;24528;24830;24831;24832;24888;24889;24954;24955;25048;25049;26340;26341;28443;28444;28445;28950;28951;30205;30206;30207;31104;31105;31456;31457;31756;31757;31758;31759;32195;32196;32197;33372;33373;3687…	2911;2912;2913;3319;3320;3321;3322;3323;3645;3646;5221;5222;6144;6145;6313;7113;7114;7184;7284;7285;7286;7287;8270;9208;9239;12375;13294;13295;17629;18653;21624;21625;22335;22336;23960;23961;24011;24012;25514;25825;25826;25827;25885;25886;25953;25954;26047;26048;27385;27386;29583;29584;29585;30102;30103;31394;31395;31396;32343;32344;32703;32704;33016;33017;33018;33019;33479;33480;33481;34693;3469…	2912;3322;3646;5221;6145;6313;7113;7184;7285;8270;9208;9239;12375;13295;17629;18653;21624;22335;23961;24012;25514;25825;25827;25885;25954;26048;27386;29585;30103;31395;32343;32703;33017;33480;34694;38340;38792;38795;40974;41061;41287;43988;44012	130	391
Q45QM8	Q45QM8_RAT	Guanine nucleotide binding protein alpha inhibiting 3 (Fragment)	Gnai3	tr|Q45QM8|Q45QM8_RATGuaninenucleotidebindingproteinalphainhibiting3(Fragment)OS=RattusnorvegicusOX=10116GN=Gnai3PE=2SV=1;sp|P08753|GNAI3_RATGuaninenucleotide-bindingproteinG(i)subunitalpha-3OS=RattusnorvegicusOX=10116GN=Gnai3PE=1SV=3	tr|Q45QM8|Q45QM8_RATGuaninenucleotidebindingproteinalphainhibiting3(Fragment)OS=RattusnorvegicusOX=10116GN=Gnai3PE=2SV=1;sp|P08753|GNAI3_RATGuaninenucleotide-bindingproteinG(i)subunitalpha-3OS=RattusnorvegicusOX=10116GN=Gnai3PE=1SV=3	16;16	7;7	7;7	;	2	16	7	7	12	14	5	6	5	6	47.7	26	26	39.729	346	346;354	0	25.995	35.5	47.7	637460000	353870000	283590000	45533000	25277000	20256000	13				368	2465;4412;4442;8816;10302;10303;10963;11265;12824;13902;13903;14453;16356;17893;18995;20143	True;True;True;True;False;False;True;False;False;False;False;True;True;False;False;False	2536;4524;4555;9055;10576;10577;11255;11565;13182;13183;14357;14358;14922;16874;18450;19587;20770	4967;4968;8792;8846;17794;17795;20885;20886;20887;20888;22207;22208;22806;22807;25912;25913;28142;28143;28144;28145;28146;29206;32995;32996;32997;32998;36022;36023;36024;38320;38321;40641	5139;5140;9105;9159;18458;18459;21674;21675;21676;21677;23068;23069;23693;23694;26945;26946;29259;29260;29261;29262;29263;29264;29265;30360;34308;34309;34310;34311;37436;37437;37438;39846;39847;42262	5140;9105;9159;18459;21674;21677;23069;23694;26945;29260;29265;30360;34310;37437;39846;42262	91	190
P08911	ACM5_RAT	Muscarinic acetylcholine receptor M5	Chrm5 Chrm-5	sp|P08911|ACM5_RATMuscarinicacetylcholinereceptorM5OS=RattusnorvegicusOX=10116GN=Chrm5PE=1SV=1	sp|P08911|ACM5_RATMuscarinicacetylcholinereceptorM5OS=RattusnorvegicusOX=10116GN=Chrm5PE=1SV=1	2	2	2		1	2	2	2	1	1	1	1	1	1	4	4	4	60.136	531	531	0.0066269	1.7496	2.4	1.5	72098000	65035000	7063500	4005500	3613100	392420	2				369	12740;15571	True;True	13075;16070	25706;31458	26730;32705	26730;32705
P08932	KNT2_RAT	T-kininogen 2 (Alpha-1-MAP) (Major acute phase protein) (T-kininogen II) (Thiostatin) [Cleaved into: T-kininogen 2 heavy chain (T-kininogen II heavy chain); T-kinin; T-kininogen 2 light chain (T-kininogen II light chain)]		sp|P08932|KNT2_RATT-kininogen2OS=RattusnorvegicusOX=10116PE=1SV=2;tr|F7EUK4|F7EUK4_RATKininogen-1OS=RattusnorvegicusOX=10116GN=Kng1PE=1SV=2;tr|A0A0G2KA54|A0A0G2KA54_RATBradykininOS=RattusnorvegicusOX=10116GN=Kng1PE=1SV=1;tr|A0A0G2JVQ5|A0A0G2JVQ5_RATBradykininOS=RattusnorvegicusOX=10116GN=Kng1PE=1SV=1;tr|A0A0G2KAY3|A0A0G2KAY3_RATKininogen-1OS=RattusnorvegicusOX=10116GN=Kng1PE=1SV=1;tr|Q6LE95|Q6LE9…	sp|P08932|KNT2_RATT-kininogen2OS=RattusnorvegicusOX=10116PE=1SV=2;tr|F7EUK4|F7EUK4_RATKininogen-1OS=RattusnorvegicusOX=10116GN=Kng1PE=1SV=2;tr|A0A0G2KA54|A0A0G2KA54_RATBradykininOS=RattusnorvegicusOX=10116GN=Kng1PE=1SV=1;tr|A0A0G2JVQ5|A0A0G2JVQ5_RATBradykininOS=RattusnorvegicusOX=10116GN=Kng1PE=1SV=1;tr|A0A0G2KAY3|A0A0G2KAY3_RATKininogen-1OS=RattusnorvegicusOX=10116GN=Kng1PE=1SV=1	12;11;9;9;8;3	12;11;9;9;8;3	3;3;3;3;2;0	;;;;	6	12	12	3	5	11	5	11	0	3	36.7	36.7	14.9	47.704	430	430;432;635;635;398;56	0	90.687	8.8	36.3	854620000	131770000	722850000	34185000	5270800	28914000	18				370	2193;2440;3300;5333;6003;7402;11297;11298;12551;13406;15315;20966	True;True;True;True;True;True;True;True;True;True;True;True	2257;2511;3387;5477;6160;7594;11597;11598;12884;13842;15805;21618	4448;4915;4916;6613;6614;10648;11962;14978;14979;22858;22859;22860;25329;27104;27105;30945;42259;42260	4602;5085;5086;6867;6868;11057;12399;15530;15531;23751;23752;23753;26340;28190;28191;32177;43944;43945	4602;5085;6867;11057;12399;15531;23752;23753;26340;28190;32177;43944
A0A0H2UHI5	A0A0H2UHI5_RAT	Serine protease inhibitor A3N	Serpina3n	tr|A0A0H2UHI5|A0A0H2UHI5_RATSerineproteaseinhibitorA3NOS=RattusnorvegicusOX=10116GN=Serpina3nPE=1SV=1;sp|P09006|SPA3N_RATSerineproteaseinhibitorA3NOS=RattusnorvegicusOX=10116GN=Serpina3nPE=1SV=3;tr|E0A3N4|E0A3N4_RATSerpina3n-likeproteinOS=RattusnorvegicusOX=10116PE=2SV=1;tr|A0A0G2KB85|A0A0G2KB85_RATSerineproteaseinhibitorA3NOS=RattusnorvegicusOX=10116GN=LOC299282PE=1SV=1;tr|A0A0G2K9B1|A0A0G2K9B1_…	tr|A0A0H2UHI5|A0A0H2UHI5_RATSerineproteaseinhibitorA3NOS=RattusnorvegicusOX=10116GN=Serpina3nPE=1SV=1;sp|P09006|SPA3N_RATSerineproteaseinhibitorA3NOS=RattusnorvegicusOX=10116GN=Serpina3nPE=1SV=3;tr|E0A3N4|E0A3N4_RATSerpina3n-likeproteinOS=RattusnorvegicusOX=10116PE=2SV=1;tr|A0A0G2KB85|A0A0G2KB85_RATSerineproteaseinhibitorA3NOS=RattusnorvegicusOX=10116GN=LOC299282PE=1SV=1;tr|A0A0G2K9B1|A0A0G2K9B1_…	19;19;19;19;19	8;8;8;8;8	8;8;8;8;8	;;;;	5	19	8	8	13	19	5	8	5	8	48.5	18.1	18.1	45.481	408	408;418;430;430;432	0	43.272	41.7	48.5	2925000000	1027200000	1897800000	117000000	41090000	75912000	15				371	1256;1911;2366;3014;3052;3053;4329;5281;5840;8642;9438;9869;11915;12148;13003;13004;15082;20172;20179	True;False;True;False;False;False;False;False;True;True;True;False;True;True;False;False;True;False;False	1292;1968;2437;3097;3136;3137;4439;5420;5995;8877;9690;10128;12231;12468;13405;13406;13407;13408;15567;20801;20808	2580;2581;2582;2583;3890;3891;3892;3893;4776;6056;6137;6138;6139;8640;8641;8642;10535;10536;10537;10538;11652;11653;11654;17441;17442;19120;20011;20012;24047;24048;24511;24512;26297;26298;26299;26300;26301;26302;26303;26304;26305;30456;40704;40720;40721	2669;2670;2671;2672;4033;4034;4035;4036;4939;6279;6362;6363;6364;8945;8946;8947;10940;10941;10942;10943;12083;12084;12085;18097;18098;19828;20745;20746;25019;25020;25496;25497;27342;27343;27344;27345;27346;27347;27348;27349;27350;31673;42329;42345;42346	2671;4033;4939;6279;6362;6364;8946;10940;12085;18098;19828;20745;25020;25496;27343;27349;31673;42329;42346	131;132	272;295
P09034	ASSY_RAT	Argininosuccinate synthase (EC 6.3.4.5) (Citrulline--aspartate ligase)	Ass1 Ass	sp|P09034|ASSY_RATArgininosuccinatesynthaseOS=RattusnorvegicusOX=10116GN=Ass1PE=1SV=1	sp|P09034|ASSY_RATArgininosuccinatesynthaseOS=RattusnorvegicusOX=10116GN=Ass1PE=1SV=1	5	5	5		1	5	5	5	2	4	2	4	2	4	12.1	12.1	12.1	46.496	412	412	0	10.941	6.8	7.5	144680000	51714000	92963000	6889400	2462600	4426800	6				372	4480;6535;7682;19552;20683	True;True;True;True;True	4593;6705;7878;20166;21323	8923;13048;15554;39403;41699;41700	9245;13519;16116;40965;43362;43363	9245;13519;16116;40965;43362
P09117	ALDOC_RAT	Fructose-bisphosphate aldolase C (EC 4.1.2.13) (Brain-type aldolase)	Aldoc	sp|P09117|ALDOC_RATFructose-bisphosphatealdolaseCOS=RattusnorvegicusOX=10116GN=AldocPE=1SV=3;tr|A0A0G2K3Q6|A0A0G2K3Q6_RATFructose-bisphosphatealdolaseOS=RattusnorvegicusOX=10116GN=AldocPE=1SV=1	sp|P09117|ALDOC_RATFructose-bisphosphatealdolaseCOS=RattusnorvegicusOX=10116GN=AldocPE=1SV=3;tr|A0A0G2K3Q6|A0A0G2K3Q6_RATFructose-bisphosphatealdolaseOS=RattusnorvegicusOX=10116GN=AldocPE=1SV=1	4;4	2;2	2;2	;	2	4	2	2	3	3	1	1	1	1	16.3	6.6	6.6	39.283	363	363;373	0	5.4261	14	11.8	10682000	0	10682000	464450	0	464450	1				373	3945;17692;19004;20332	True;True;False;False	4046;18245;19596;20962	7874;35647;38334;38335;41004;41005;41006;41007	8165;37058;39860;39861;42631;42632;42633;42634;42635	8165;37058;39861;42635
D4A0U0	D4A0U0_RAT	Protein kinase C (EC 2.7.11.13)	Prkcd	tr|D4A0U0|D4A0U0_RATProteinkinaseCOS=RattusnorvegicusOX=10116GN=PrkcdPE=1SV=3;tr|A0A140UHX0|A0A140UHX0_RATProteinkinaseCdeltatypeOS=RattusnorvegicusOX=10116GN=PrkcdPE=1SV=1;sp|P09215|KPCD_RATProteinkinaseCdeltatypeOS=RattusnorvegicusOX=10116GN=PrkcdPE=1SV=1;tr|F1LM10|F1LM10_RATProteinkinaseCthetatypeOS=RattusnorvegicusOX=10116GN=PrkcqPE=1SV=1;sp|Q9WTQ0|KPCT_RATProteinkinaseCthetatypeOS=Rattusnorv…	tr|D4A0U0|D4A0U0_RATProteinkinaseCOS=RattusnorvegicusOX=10116GN=PrkcdPE=1SV=3;tr|A0A140UHX0|A0A140UHX0_RATProteinkinaseCdeltatypeOS=RattusnorvegicusOX=10116GN=PrkcdPE=1SV=1;sp|P09215|KPCD_RATProteinkinaseCdeltatypeOS=RattusnorvegicusOX=10116GN=PrkcdPE=1SV=1	5;5;5;1;1	5;5;5;1;1	5;5;5;1;1	;;	5	5	5	5	1	4	1	4	1	4	8.8	8.8	8.8	77.271	672	672;673;673;707;707	0	11.55	1.2	7.6	96962000	52499000	44463000	2486200	1346100	1140100	5				374	394;1737;10661;16504;18237	True;True;True;True;True	401;1790;10946;17024;18810	833;3542;21580;33286;36780	872;3663;22403;34607;38232	872;3663;22403;34607;38232
P09217	KPCZ_RAT	Protein kinase C zeta type (EC 2.7.11.13) (nPKC-zeta)	Prkcz Pkcz	sp|P09217|KPCZ_RATProteinkinaseCzetatypeOS=RattusnorvegicusOX=10116GN=PrkczPE=1SV=2	sp|P09217|KPCZ_RATProteinkinaseCzetatypeOS=RattusnorvegicusOX=10116GN=PrkczPE=1SV=2	1	1	1		1	1	1	1	0	1	0	1	0	1	2.4	2.4	2.4	67.732	592	592	0.0056875	1.7924	0	2.4	15916000	0	15916000	612150	0	612150	1				375	8812	TRUE	9050	17783	18447	18447
P09330	PRPS2_RAT	Ribose-phosphate pyrophosphokinase 2 (EC 2.7.6.1) (Phosphoribosyl pyrophosphate synthase II) (PRS-II)	Prps2	sp|P09330|PRPS2_RATRibose-phosphatepyrophosphokinase2OS=RattusnorvegicusOX=10116GN=Prps2PE=1SV=3;tr|A0A0G2JVA5|A0A0G2JVA5_RATRibose-phosphatepyrophosphokinase2-likeOS=RattusnorvegicusOX=10116GN=LOC100910245PE=3SV=1	sp|P09330|PRPS2_RATRibose-phosphatepyrophosphokinase2OS=RattusnorvegicusOX=10116GN=Prps2PE=1SV=3	7;3	7;3	3;1		2	7	7	3	5	6	5	6	2	3	26.4	26.4	10.1	34.813	318	318;203	0	29.666	16.7	24.2	439130000	202290000	236850000	27446000	12643000	14803000	13				376	5304;10562;11593;17200;19711;19789;20023	True;True;True;True;True;True;True	5448;10845;11896;17743;20327;20406;20650	10603;21392;23388;23389;34660;39727;39728;39876;39877;40375;40376;40377;40378	11012;22213;24326;24327;36047;41301;41302;41455;41456;41989;41990;41991;41992	11012;22213;24327;36047;41301;41455;41992
Q9QY89	Q9QY89_RAT	CCAAT-box-binding transcription factor (TGGCA-binding protein) (Fragment)	NFIA	tr|Q9QY89|Q9QY89_RATCCAAT-box-bindingtranscriptionfactor(Fragment)OS=RattusnorvegicusOX=10116GN=NFIAPE=2SV=1;tr|A0A0G2JUB7|A0A0G2JUB7_RATNuclearfactor1OS=RattusnorvegicusOX=10116GN=NfiaPE=1SV=1;tr|Q6PWY0|Q6PWY0_RATNuclearfactor1OS=RattusnorvegicusOX=10116PE=2SV=1;tr|Q63784|Q63784_RATNuclearfactor1OS=RattusnorvegicusOX=10116GN=NFI-APE=2SV=1;tr|Q63783|Q63783_RATNuclearfactor1OS=RattusnorvegicusOX=1…	tr|Q9QY89|Q9QY89_RATCCAAT-box-bindingtranscriptionfactor(Fragment)OS=RattusnorvegicusOX=10116GN=NFIAPE=2SV=1;tr|A0A0G2JUB7|A0A0G2JUB7_RATNuclearfactor1OS=RattusnorvegicusOX=10116GN=NfiaPE=1SV=1;tr|Q6PWY0|Q6PWY0_RATNuclearfactor1OS=RattusnorvegicusOX=10116PE=2SV=1;tr|Q63784|Q63784_RATNuclearfactor1OS=RattusnorvegicusOX=10116GN=NFI-APE=2SV=1;tr|Q63783|Q63783_RATNuclearfactor1OS=RattusnorvegicusOX=1…	1;1;1;1;1;1;1;1;1;1;1	1;1;1;1;1;1;1;1;1;1;1	1;1;1;1;1;1;1;1;1;1;1	;;;;;;;;;;	11	1	1	1	0	1	0	1	0	1	11.8	11.8	11.8	16.97	144	144;268;276;380;487;490;498;500;508;509;532	0.0017705	2.1985	0	11.8	8338400	0	8338400	1191200	0	1191200	1				377	2602	TRUE	2676	5247	5420	5420
P09456	KAP0_RAT	cAMP-dependent protein kinase type I-alpha regulatory subunit [Cleaved into: cAMP-dependent protein kinase type I-alpha regulatory subunit, N-terminally processed]	Prkar1a	sp|P09456|KAP0_RATcAMP-dependentproteinkinasetypeI-alpharegulatorysubunitOS=RattusnorvegicusOX=10116GN=Prkar1aPE=1SV=2;tr|Q6LCA5|Q6LCA5_RATcAMP-dependentproteinkinasetypeIregulatorysubunit(Fragment)OS=RattusnorvegicusOX=10116PE=2SV=1;tr|Q3SWU5|Q3SWU5_RATProteinkinase,cAMPdependentregulatory,typeI,betaOS=RattusnorvegicusOX=10116GN=Prkar1bPE=2SV=1;tr|F1M9X5|F1M9X5_RATcAMP-dependentproteinkinasetype…	sp|P09456|KAP0_RATcAMP-dependentproteinkinasetypeI-alpharegulatorysubunitOS=RattusnorvegicusOX=10116GN=Prkar1aPE=1SV=2;tr|Q6LCA5|Q6LCA5_RATcAMP-dependentproteinkinasetypeIregulatorysubunit(Fragment)OS=RattusnorvegicusOX=10116PE=2SV=1	10;8;2;2;2;1	10;8;2;2;2;1	10;8;2;2;2;1	;	6	10	10	10	8	6	8	6	8	6	30.4	30.4	30.4	43.094	381	381;250;358;358;381;220	0	55.108	26.2	19.7	729690000	429110000	300570000	38405000	22585000	15820000	15				378	5602;7268;8360;10612;12353;13876;15207;15524;19103;19635	True;True;True;True;True;True;True;True;True;True	5751;7456;8580;10896;12680;14329;15695;16020;19697;20249	11161;14642;16924;21484;21485;24931;24932;28079;28080;28081;30732;30733;31366;38531;39571;39572;39573	11583;15169;17565;22307;22308;25928;25929;29192;29193;29194;31956;31957;32613;40061;41144;41145;41146	11583;15169;17565;22307;25928;29193;31956;32613;40061;41144
P09495	TPM4_RAT	Tropomyosin alpha-4 chain (Tropomyosin-4) (TM-4)	Tpm4	sp|P09495|TPM4_RATTropomyosinalpha-4chainOS=RattusnorvegicusOX=10116GN=Tpm4PE=1SV=3;tr|A0A0G2K2G8|A0A0G2K2G8_RATTropomyosinalpha-4chainOS=RattusnorvegicusOX=10116GN=Tpm4PE=1SV=1	sp|P09495|TPM4_RATTropomyosinalpha-4chainOS=RattusnorvegicusOX=10116GN=Tpm4PE=1SV=3;tr|A0A0G2K2G8|A0A0G2K2G8_RATTropomyosinalpha-4chainOS=RattusnorvegicusOX=10116GN=Tpm4PE=1SV=1	26;23	16;13	14;11	;	2	26	16	14	25	23	16	15	14	13	61.7	41.5	41.5	28.509	248	248;208	0	259.98	61.7	61.7	6008800000	2972400000	3036400000	400590000	198160000	202430000	49				379	389;457;617;618;3434;7120;7121;8610;8611;8657;8658;9359;9360;9488;9489;9945;9946;9947;10175;12468;12469;15020;15021;16384;17229;17230	True;True;True;True;True;False;False;True;True;False;False;True;True;True;True;False;False;False;False;True;True;False;False;True;True;True	396;465;631;632;3524;7304;7305;8844;8845;8892;8893;9609;9610;9741;9742;10209;10210;10211;10447;12798;12799;15504;15505;16902;17774;17775	824;956;957;958;1287;1288;1289;1290;6871;6872;6873;14299;14300;14301;14302;14303;14304;14305;17389;17390;17391;17392;17393;17394;17472;17473;17474;17475;17476;18899;18900;18901;18902;18903;18904;18905;18906;19227;19228;19229;19230;19231;19232;19233;19234;19235;20195;20196;20197;20198;20199;20200;20201;20637;20638;20639;25146;25147;25148;25149;30322;30323;30324;30325;30326;30327;30328;33043;33044;…	863;999;1000;1001;1340;1341;1342;1343;7131;7132;7133;14815;14816;14817;14818;14819;14820;14821;18040;18041;18042;18043;18044;18045;18046;18128;18129;18130;18131;18132;19601;19602;19603;19604;19605;19606;19607;19608;19609;19936;19937;19938;19939;19940;19941;19942;19943;19944;20934;20935;20936;20937;20938;20939;20940;21402;21403;21404;26149;26150;26151;26152;31536;31537;31538;31539;31540;31541;3154…	863;999;1340;1343;7133;14815;14817;18041;18045;18128;18130;19604;19605;19936;19944;20934;20936;20937;21403;26149;26152;31536;31543;34358;36110;36114
P09527	RAB7A_RAT	Ras-related protein Rab-7a (EC 3.6.5.2) (Ras-related protein BRL-RAS) (Ras-related protein p23)	Rab7a Rab7	sp|P09527|RAB7A_RATRas-relatedproteinRab-7aOS=RattusnorvegicusOX=10116GN=Rab7aPE=1SV=2;tr|A0A0G2K930|A0A0G2K930_RATRas-relatedproteinRab-7aOS=RattusnorvegicusOX=10116GN=Rab7aPE=1SV=1	sp|P09527|RAB7A_RATRas-relatedproteinRab-7aOS=RattusnorvegicusOX=10116GN=Rab7aPE=1SV=2;tr|A0A0G2K930|A0A0G2K930_RATRas-relatedproteinRab-7aOS=RattusnorvegicusOX=10116GN=Rab7aPE=1SV=1	14;13	14;13	14;13	;	2	14	14	14	10	13	10	13	10	13	81.6	81.6	81.6	23.504	207	207;188	0	63.7	57.5	78.7	2503500000	1155900000	1347600000	178820000	82561000	96259000	26				380	1448;1747;2902;2903;3284;4365;5203;5562;12591;13140;13627;17388;17841;18874	True;True;True;True;True;True;True;True;True;True;True;True;True;True	1495;1800;2982;2983;3371;4476;5341;5711;12924;13571;14072;17933;18396;19463	2949;3560;3561;5858;5859;5860;6583;6584;6585;6586;8700;8701;10375;10376;11073;11074;25412;25413;26601;27555;27556;35042;35043;35044;35045;35926;38066	3061;3681;3682;6072;6073;6074;6837;6838;6839;6840;9007;9008;10777;10778;11495;11496;26424;26425;27664;28657;28658;36440;36441;36442;36443;37340;39579	3061;3681;6072;6074;6840;9008;10778;11495;26425;27664;28658;36440;37340;39579	133	25
P09606	GLNA_RAT	Glutamine synthetase (GS) (EC 6.3.1.2) (Glutamate--ammonia ligase) (Palmitoyltransferase GLUL) (EC 2.3.1.225)	Glul Glns	sp|P09606|GLNA_RATGlutaminesynthetaseOS=RattusnorvegicusOX=10116GN=GlulPE=1SV=3	sp|P09606|GLNA_RATGlutaminesynthetaseOS=RattusnorvegicusOX=10116GN=GlulPE=1SV=3	3	3	3		1	3	3	3	2	2	2	2	2	2	12.6	12.6	12.6	42.267	373	373	0	9.1573	7.2	9.9	123230000	91136000	32091000	7248600	5360900	1887700	4				381	1784;12248;15155	True;True;True	1838;12572;15642	3631;24701;30623;30624	3752;25689;31847;31848	3752;25689;31847
P09650	MCPT1_RAT	Mast cell protease 1 (rMCP-1) (EC 3.4.21.39) (Chymase) (Chymotrypsin-like protease) (CLIP protein) (Mast cell protease I) (rMCP-I)	Mcpt1	sp|P09650|MCPT1_RATMastcellprotease1OS=RattusnorvegicusOX=10116GN=Mcpt1PE=1SV=3	sp|P09650|MCPT1_RATMastcellprotease1OS=RattusnorvegicusOX=10116GN=Mcpt1PE=1SV=3	3	3	3		1	3	3	3	3	0	3	0	3	0	20.8	20.8	20.8	28.617	260	260	0	6.9107	20.8	0	138180000	138180000	0	9211700	9211700	0	3				382	73;5689;15385	True;True;True	73;5838;15878	177;178;11339;31087	196;197;11767;32326	196;11767;32326
P09759	EPHB1_RAT	Ephrin type-B receptor 1 (EC 2.7.10.1) (ELK) (Tyrosine-protein kinase receptor EPH-2)	Ephb1 Elk Epth2	sp|P09759|EPHB1_RATEphrintype-Breceptor1OS=RattusnorvegicusOX=10116GN=Ephb1PE=1SV=2;tr|M0RDA4|M0RDA4_RATReceptorprotein-tyrosinekinaseOS=RattusnorvegicusOX=10116GN=Ephb4PE=1SV=2;tr|D3ZH39|D3ZH39_RATReceptorprotein-tyrosinekinaseOS=RattusnorvegicusOX=10116GN=Ephb3PE=4SV=1	sp|P09759|EPHB1_RATEphrintype-Breceptor1OS=RattusnorvegicusOX=10116GN=Ephb1PE=1SV=2;tr|M0RDA4|M0RDA4_RATReceptorprotein-tyrosinekinaseOS=RattusnorvegicusOX=10116GN=Ephb4PE=1SV=2;tr|D3ZH39|D3ZH39_RATReceptorprotein-tyrosinekinaseOS=RattusnorvegicusOX=10116GN=Ephb3PE=4SV=1	1;1;1	1;1;1	1;1;1	;;	3	1	1	1	0	1	0	1	0	1	1	1	1	109.88	984	984;987;1048	0.0066247	1.7492	0	1	11370000	0	11370000	206720	0	206720	1				383	7985	TRUE	8194	16149	16741	16741
P09811	PYGL_RAT	Glycogen phosphorylase, liver form (EC 2.4.1.1)	Pygl Lgp	sp|P09811|PYGL_RATGlycogenphosphorylase,liverformOS=RattusnorvegicusOX=10116GN=PyglPE=1SV=5	sp|P09811|PYGL_RATGlycogenphosphorylase,liverformOS=RattusnorvegicusOX=10116GN=PyglPE=1SV=5	12	7	7		1	12	7	7	9	8	5	4	5	4	15.2	9.6	9.6	97.482	850	850	0	20.869	11.8	10	139220000	81041000	58176000	2841200	1653900	1187300	8				384	3209;3607;5318;7200;7229;7864;10709;10989;13457;18515;18856;19297	False;True;True;False;True;True;True;True;False;True;False;False	3294;3702;5462;7385;7415;8065;10995;11281;13895;19093;19444;19901	6427;6428;7197;10622;14482;14483;14484;14539;15898;15899;21700;22254;22255;27206;37322;38026;38027;38905	6674;6675;7471;11031;15001;15002;15003;15058;16473;16474;22534;23116;23117;28292;38794;39535;39536;40441	6674;7471;11031;15003;15058;16473;22534;23116;28292;38794;39535;40441
P09895	RL5_RAT	60S ribosomal protein L5	Rpl5	sp|P09895|RL5_RAT60SribosomalproteinL5OS=RattusnorvegicusOX=10116GN=Rpl5PE=1SV=3;tr|D3ZHP8|D3ZHP8_RATRibosomal_L18_cdomain-containingproteinOS=RattusnorvegicusOX=10116PE=1SV=1	sp|P09895|RL5_RAT60SribosomalproteinL5OS=RattusnorvegicusOX=10116GN=Rpl5PE=1SV=3;tr|D3ZHP8|D3ZHP8_RATRibosomal_L18_cdomain-containingproteinOS=RattusnorvegicusOX=10116PE=1SV=1	10;5	10;5	10;5	;	2	10	10	10	8	8	8	8	8	8	25.6	25.6	25.6	34.458	297	297;297	0	33.257	25.6	21.5	1304000000	684200000	619810000	118550000	62200000	56346000	16				385	2563;3477;5137;5655;5656;14943;14944;18729;19773;20690	True;True;True;True;True;True;True;True;True;True	2637;3567;5270;5804;5805;15425;15426;19312;20390;21330	5182;5183;6948;6949;10250;11278;11279;11280;11281;30138;30139;30140;37758;37759;37760;39845;39846;41714	5355;5356;7208;7209;10642;11703;11704;11705;11706;31327;31328;31329;39260;39261;39262;41424;41425;43377	5355;7208;10642;11703;11705;31328;31329;39260;41425;43377
P0C089	PTPM1_RAT	Phosphatidylglycerophosphatase and protein-tyrosine phosphatase 1 (EC 3.1.3.27) (Protein-tyrosine phosphatase mitochondrial 1) (EC 3.1.3.16) (EC 3.1.3.48)	Ptpmt1	sp|P0C089|PTPM1_RATPhosphatidylglycerophosphataseandprotein-tyrosinephosphatase1OS=RattusnorvegicusOX=10116GN=Ptpmt1PE=1SV=1;tr|G3V7B6|G3V7B6_RATPhosphatidylglycerophosphataseandprotein-tyrosinephosphatase1OS=RattusnorvegicusOX=10116GN=Ptpmt1PE=1SV=1	sp|P0C089|PTPM1_RATPhosphatidylglycerophosphataseandprotein-tyrosinephosphatase1OS=RattusnorvegicusOX=10116GN=Ptpmt1PE=1SV=1;tr|G3V7B6|G3V7B6_RATPhosphatidylglycerophosphataseandprotein-tyrosinephosphatase1OS=RattusnorvegicusOX=10116GN=Ptpmt1PE=1SV=1	1;1	1;1	1;1	;	2	1	1	1	1	1	1	1	1	1	6.7	6.7	6.7	21.886	193	193;251	0	4.1424	6.7	6.7	14302000	6551200	7750300	1100100	503940	596180	2				386	7678	TRUE	7873	15546;15547	16107;16108	16107
P0C0A1	VPS25_RAT	Vacuolar protein-sorting-associated protein 25 (ELL-associated protein of 20 kDa) (ESCRT-II complex subunit VPS25)	Vps25 Eap20	sp|P0C0A1|VPS25_RATVacuolarprotein-sorting-associatedprotein25OS=RattusnorvegicusOX=10116GN=Vps25PE=1SV=1;tr|A4D0F6|A4D0F6_RATESCRT-IIcomplexsubunitVPS25OS=RattusnorvegicusOX=10116PE=2SV=1	sp|P0C0A1|VPS25_RATVacuolarprotein-sorting-associatedprotein25OS=RattusnorvegicusOX=10116GN=Vps25PE=1SV=1;tr|A4D0F6|A4D0F6_RATESCRT-IIcomplexsubunitVPS25OS=RattusnorvegicusOX=10116PE=2SV=1	3;3	3;3	3;3	;	2	3	3	3	1	3	1	3	1	3	17	17	17	20.762	176	176;1552	0	6.7232	9.1	17	31748000	14120000	17628000	3174800	1412000	1762800	3				387	5147;9462;9463	True;True;True	5280;9715;9716	10271;19173;19174;19175	10668;19882;19883;19884	10668;19882;19884
B1H248	B1H248_RAT	Vacuolar protein-sorting-associated protein 36 (ESCRT-II complex subunit VPS36)	Vps36	tr|B1H248|B1H248_RATVacuolarprotein-sorting-associatedprotein36OS=RattusnorvegicusOX=10116GN=Vps36PE=1SV=1;sp|P0C0A2|VPS36_RATVacuolarprotein-sorting-associatedprotein36OS=RattusnorvegicusOX=10116GN=Vps36PE=1SV=1	tr|B1H248|B1H248_RATVacuolarprotein-sorting-associatedprotein36OS=RattusnorvegicusOX=10116GN=Vps36PE=1SV=1;sp|P0C0A2|VPS36_RATVacuolarprotein-sorting-associatedprotein36OS=RattusnorvegicusOX=10116GN=Vps36PE=1SV=1	1;1	1;1	1;1	;	2	1	1	1	0	1	0	1	0	1	3.4	3.4	3.4	43.717	386	386;386	0	3.8818	0	3.4	10251000	0	10251000	427110	0	427110	1				388	14422	TRUE	14890	29147	30300	30300
B5DFA2	B5DFA2_RAT	Non-specific serine/threonine protein kinase (EC 2.7.11.1)	Pik3r4	tr|B5DFA2|B5DFA2_RATNon-specificserine/threonineproteinkinaseOS=RattusnorvegicusOX=10116GN=Pik3r4PE=2SV=1;sp|P0C0R5|PI3R4_RATPhosphoinositide3-kinaseregulatorysubunit4OS=RattusnorvegicusOX=10116GN=Pik3r4PE=3SV=2	tr|B5DFA2|B5DFA2_RATNon-specificserine/threonineproteinkinaseOS=RattusnorvegicusOX=10116GN=Pik3r4PE=2SV=1;sp|P0C0R5|PI3R4_RATPhosphoinositide3-kinaseregulatorysubunit4OS=RattusnorvegicusOX=10116GN=Pik3r4PE=3SV=2	5;5	5;5	5;5	;	2	5	5	5	3	4	3	4	3	4	4.2	4.2	4.2	152.44	1358	1358;1358	0	7.6301	2.3	3.1	42639000	20318000	22321000	655990	312590	343400	5				389	4954;6781;15768;19965;20160	True;True;True;True;True	5081;6957;16273;20591;20789	9870;9871;13569;31823;31824;40269;40682	10233;10234;14060;33087;33088;41881;42307	10233;14060;33087;41881;42307
A0A0A0MXW3	A0A0A0MXW3_RAT	Histone H2A	H2afz H2az1	tr|A0A0A0MXW3|A0A0A0MXW3_RATHistoneH2AOS=RattusnorvegicusOX=10116GN=H2afzPE=3SV=1;tr|D4AEC0|D4AEC0_RATHistoneH2AOS=RattusnorvegicusOX=10116GN=H2afvPE=3SV=1;sp|P0C0S7|H2AZ_RATHistoneH2A.ZOS=RattusnorvegicusOX=10116GN=H2az1PE=1SV=2	tr|A0A0A0MXW3|A0A0A0MXW3_RATHistoneH2AOS=RattusnorvegicusOX=10116GN=H2afzPE=3SV=1;tr|D4AEC0|D4AEC0_RATHistoneH2AOS=RattusnorvegicusOX=10116GN=H2afvPE=3SV=1;sp|P0C0S7|H2AZ_RATHistoneH2A.ZOS=RattusnorvegicusOX=10116GN=H2az1PE=1SV=2	5;5;5	3;3;3	3;3;3	;;	3	5	3	3	4	5	2	3	2	3	31.5	24.4	24.4	13.421	127	127;128;128	0	11.044	31.5	31.5	683100000	307210000	375900000	136620000	61441000	75179000	11				390	621;1744;5695;7230;7231	False;True;True;False;True	635;1797;5845;7416;7417	1295;1296;1297;1298;3552;3553;3554;3555;3556;3557;11352;14540;14541;14542;14543;14544;14545;14546;14547	1348;1349;1350;1351;1352;3673;3674;3675;3676;3677;3678;11780;15059;15060;15061;15062;15063;15064;15065;15066;15067;15068	1348;3678;11780;15059;15068
P0C1X8	AAK1_RAT	AP2-associated protein kinase 1 (EC 2.7.11.1) (Adaptor-associated kinase 1)	Aak1	sp|P0C1X8|AAK1_RATAP2-associatedproteinkinase1OS=RattusnorvegicusOX=10116GN=Aak1PE=1SV=1;tr|F1LRI7|F1LRI7_RATAP2-associatedproteinkinase1OS=RattusnorvegicusOX=10116GN=Aak1PE=1SV=2	sp|P0C1X8|AAK1_RATAP2-associatedproteinkinase1OS=RattusnorvegicusOX=10116GN=Aak1PE=1SV=1;tr|F1LRI7|F1LRI7_RATAP2-associatedproteinkinase1OS=RattusnorvegicusOX=10116GN=Aak1PE=1SV=2	1;1	1;1	1;1	;	2	1	1	1	1	0	1	0	1	0	1.6	1.6	1.6	103.76	962	962;963	0.0010969	2.5146	1.6	0	14061000	14061000	0	380010	380010	0	1				391	12219	TRUE	12543	24648	25636	25636
P0C2C0	RM22_RAT	39S ribosomal protein L22, mitochondrial (L22mt) (MRP-L22)	Mrpl22	sp|P0C2C0|RM22_RAT39SribosomalproteinL22,mitochondrialOS=RattusnorvegicusOX=10116GN=Mrpl22PE=1SV=1;tr|A0A0H2UHT3|A0A0H2UHT3_RAT39SribosomalproteinL22,mitochondrialOS=RattusnorvegicusOX=10116GN=Mrpl22PE=1SV=1	sp|P0C2C0|RM22_RAT39SribosomalproteinL22,mitochondrialOS=RattusnorvegicusOX=10116GN=Mrpl22PE=1SV=1;tr|A0A0H2UHT3|A0A0H2UHT3_RAT39SribosomalproteinL22,mitochondrialOS=RattusnorvegicusOX=10116GN=Mrpl22PE=1SV=1	1;1	1;1	1;1	;	2	1	1	1	1	0	1	0	1	0	3.4	3.4	3.4	24.039	206	206;223	1	-2	3.4	0	260960000	260960000	0	18640000	18640000	0	1	+			392	12743	TRUE	13078	25711	26735	26735	134	1
P0C548	PLPL2_RAT	Patatin-like phospholipase domain-containing protein 2 (EC 3.1.1.3) (Adipose triglyceride lipase)	Pnpla2 Atgl	sp|P0C548|PLPL2_RATPatatin-likephospholipasedomain-containingprotein2OS=RattusnorvegicusOX=10116GN=Pnpla2PE=1SV=1	sp|P0C548|PLPL2_RATPatatin-likephospholipasedomain-containingprotein2OS=RattusnorvegicusOX=10116GN=Pnpla2PE=1SV=1	1	1	1		1	1	1	1	1	0	1	0	1	0	1.7	1.7	1.7	52.566	478	478	0.0095572	1.4948	1.7	0	10369000	10369000	0	471310	471310	0	1				393	8265	TRUE	8484	16749	17381	17381
B2RZ09	B2RZ09_RAT	Arginine-rich, mutated in early stage tumors (Predicted), isoform CRA_b (Armet protein)	Manf Armet Armet_predicted rCG_25475	tr|B2RZ09|B2RZ09_RATArginine-rich,mutatedinearlystagetumors(Predicted),isoformCRA_bOS=RattusnorvegicusOX=10116GN=ManfPE=2SV=1;sp|P0C5H9|MANF_RATMesencephalicastrocyte-derivedneurotrophicfactorOS=RattusnorvegicusOX=10116GN=ManfPE=1SV=1	tr|B2RZ09|B2RZ09_RATArginine-rich,mutatedinearlystagetumors(Predicted),isoformCRA_bOS=RattusnorvegicusOX=10116GN=ManfPE=2SV=1;sp|P0C5H9|MANF_RATMesencephalicastrocyte-derivedneurotrophicfactorOS=RattusnorvegicusOX=10116GN=ManfPE=1SV=1	3;3	3;3	3;3	;	2	3	3	3	2	3	2	3	2	3	26.8	26.8	26.8	20.388	179	179;179	0	7.9949	20.7	26.8	105540000	33456000	72089000	10554000	3345600	7208900	5				394	5535;10023;14343	True;True;True	5683;10290;14810	11025;11026;20365;20366;28977	11445;11446;21126;21127;30129	11446;21126;30129
A0A0H2UHQ3	A0A0H2UHQ3_RAT	Microtubule-associated protein 1S	Map1s	tr|A0A0H2UHQ3|A0A0H2UHQ3_RATMicrotubule-associatedprotein1SOS=RattusnorvegicusOX=10116GN=Map1sPE=1SV=1;tr|B5DFH2|B5DFH2_RATBPY2interactingprotein1(Predicted),isoformCRA_bOS=RattusnorvegicusOX=10116GN=Map1sPE=2SV=1;sp|P0C5W1|MAP1S_RATMicrotubule-associatedprotein1SOS=RattusnorvegicusOX=10116GN=Map1sPE=1SV=1	tr|A0A0H2UHQ3|A0A0H2UHQ3_RATMicrotubule-associatedprotein1SOS=RattusnorvegicusOX=10116GN=Map1sPE=1SV=1;tr|B5DFH2|B5DFH2_RATBPY2interactingprotein1(Predicted),isoformCRA_bOS=RattusnorvegicusOX=10116GN=Map1sPE=2SV=1;sp|P0C5W1|MAP1S_RATMicrotubule-associatedprotein1SOS=RattusnorvegicusOX=10116GN=Map1sPE=1SV=1	3;3;3	3;3;3	3;3;3	;;	3	3	3	3	3	2	3	2	3	2	4	4	4	102.43	968	968;972;972	0	9.6176	4	2.6	76758000	52688000	24070000	2074500	1424000	650540	5				395	11382;15168;15981	True;True;True	11682;15655;16491	23010;23011;30647;32246;32247	23914;23915;31871;33530;33531	23915;31871;33530
Q63654	Q63654_RAT	Polyubiquitin (Fragment)	UBC	tr|Q63654|Q63654_RATPolyubiquitin(Fragment)OS=RattusnorvegicusOX=10116GN=UBCPE=2SV=1;tr|Q6P7R7|Q6P7R7_RAT60SribosomalproteinL40OS=RattusnorvegicusOX=10116GN=Uba52PE=2SV=1;sp|P62986|RL40_RATUbiquitin-60SribosomalproteinL40OS=RattusnorvegicusOX=10116GN=Uba52PE=1SV=2;tr|Q6PED0|Q6PED0_RAT40SribosomalproteinS27aOS=RattusnorvegicusOX=10116GN=Rps27aPE=2SV=1;sp|P62982|RS27A_RATUbiquitin-40Sribosomalprote…	tr|Q63654|Q63654_RATPolyubiquitin(Fragment)OS=RattusnorvegicusOX=10116GN=UBCPE=2SV=1;tr|Q6P7R7|Q6P7R7_RAT60SribosomalproteinL40OS=RattusnorvegicusOX=10116GN=Uba52PE=2SV=1;sp|P62986|RL40_RATUbiquitin-60SribosomalproteinL40OS=RattusnorvegicusOX=10116GN=Uba52PE=1SV=2;tr|Q6PED0|Q6PED0_RAT40SribosomalproteinS27aOS=RattusnorvegicusOX=10116GN=Rps27aPE=2SV=1;sp|P62982|RS27A_RATUbiquitin-40Sribosomalprote…	7;7;7;7;7;7;7;7;7;4;2	7;7;7;7;7;7;7;7;7;4;2	7;7;7;7;7;7;7;7;7;4;2	;;;;;;;;;	11	7	7	7	7	6	7	6	7	6	53	53	53	11.241	100	100;128;128;156;156;305;656;810;810;150;154	0	110.91	53	47	10251000000	5491600000	4759300000	1708500000	915270000	793210000	25				396	3558;4207;8616;14433;17310;17507;17508	True;True;True;True;True;True;True	3650;4314;8851;14901;17855;18054;18055	7101;7102;8389;8390;8391;8392;17402;17403;17404;17405;29162;34896;34897;35271;35272;35273;35274;35275;35276;35277;35278	7369;7370;8689;8690;8691;8692;18054;18055;18056;18057;18058;18059;18060;18061;30315;36290;36291;36673;36674;36675;36676;36677;36678;36679;36680	7370;8690;18059;30315;36291;36673;36677
P0DMW1	HS71B_RAT	Heat shock 70 kDa protein 1B (Heat shock 70 kDa protein 1) (HSP70-1) (HSP70.1)	Hspa1b Hsp70-2 Hspa2	sp|P0DMW1|HS71B_RATHeatshock70kDaprotein1BOS=RattusnorvegicusOX=10116GN=Hspa1bPE=2SV=1;sp|P0DMW0|HS71A_RATHeatshock70kDaprotein1AOS=RattusnorvegicusOX=10116GN=Hspa1aPE=2SV=1	sp|P0DMW1|HS71B_RATHeatshock70kDaprotein1BOS=RattusnorvegicusOX=10116GN=Hspa1bPE=2SV=1;sp|P0DMW0|HS71A_RATHeatshock70kDaprotein1AOS=RattusnorvegicusOX=10116GN=Hspa1aPE=2SV=1	23;23	19;19	13;13	;	2	23	19	13	12	22	8	19	6	13	41.3	32.8	24.3	70.184	641	641;641	0	137.05	26.2	40.2	2888800000	555340000	2333400000	87538000	16829000	70710000	41				397	1476;1544;1700;2275;2882;3637;4619;4632;6700;7476;8110;10070;12561;12562;12883;13727;13728;14729;15625;17916;17917;18335;18468	True;True;True;True;True;True;True;True;True;True;True;True;True;True;True;True;True;False;True;False;False;True;False	1524;1594;1751;2343;2962;3732;4735;4748;6874;7670;8322;10340;12894;12895;13257;14173;14174;15208;16125;18475;18476;18908;19044	3004;3005;3006;3140;3141;3142;3143;3470;3471;4604;4605;5807;7268;7269;9208;9229;13412;15153;16426;16427;16428;16429;20453;25347;25348;25349;25350;25351;25352;25353;26031;26032;26033;27768;27769;27770;27771;29731;29732;29733;29734;31557;36108;36109;36110;36111;36112;36991;36992;37238;37239	3119;3120;3121;3257;3258;3259;3260;3589;3590;4763;4764;6020;7545;7546;9538;9559;13894;15710;17042;17043;17044;17045;21215;26358;26359;26360;26361;26362;26363;26364;27064;27065;27066;28874;28875;28876;28877;30899;30900;30901;30902;30903;32808;32809;37535;37536;37537;37538;37539;38455;38456;38709;38710	3121;3258;3590;4764;6020;7545;9538;9559;13894;15710;17042;21215;26359;26362;27066;28875;28877;30900;32809;37535;37539;38456;38709
P0DP31	CALM3_RAT	Calmodulin-3	Calm3 Cam3 Camc CaMIII	sp|P0DP31|CALM3_RATCalmodulin-3OS=RattusnorvegicusOX=10116GN=Calm3PE=1SV=1;sp|P0DP30|CALM2_RATCalmodulin-2OS=RattusnorvegicusOX=10116GN=Calm2PE=1SV=1;sp|P0DP29|CALM1_RATCalmodulin-1OS=RattusnorvegicusOX=10116GN=Calm1PE=1SV=1;tr|D4ABV5|D4ABV5_RATCalmodulin-2OS=RattusnorvegicusOX=10116GN=Calm2PE=1SV=1;sp|Q5U206|CALL3_RATCalmodulin-likeprotein3OS=RattusnorvegicusOX=10116GN=Calml3PE=2SV=1;tr|M0RCJ6|M…	sp|P0DP31|CALM3_RATCalmodulin-3OS=RattusnorvegicusOX=10116GN=Calm3PE=1SV=1;sp|P0DP30|CALM2_RATCalmodulin-2OS=RattusnorvegicusOX=10116GN=Calm2PE=1SV=1;sp|P0DP29|CALM1_RATCalmodulin-1OS=RattusnorvegicusOX=10116GN=Calm1PE=1SV=1;tr|D4ABV5|D4ABV5_RATCalmodulin-2OS=RattusnorvegicusOX=10116GN=Calm2PE=1SV=1	6;6;6;3;2;1	6;6;6;3;2;1	6;6;6;3;2;1	;;;	6	6	6	6	4	6	4	6	4	6	40.9	40.9	40.9	16.837	149	149;149;149;149;149;147	0	141.73	30.9	40.9	2261000000	1094300000	1166700000	251220000	121580000	129630000	19				398	315;316;3046;3258;12881;18529	True;True;True;True;True;True	322;323;3130;3345;13255;19109	673;674;675;676;677;678;679;6124;6125;6539;6540;6541;26029;37349;37350;37351;37352;37353	708;709;710;711;712;713;714;715;716;6349;6350;6793;6794;6795;27062;38821;38822;38823;38824;38825	709;710;6350;6795;27062;38822
P10111	PPIA_RAT	Peptidyl-prolyl cis-trans isomerase A (PPIase A) (EC 5.2.1.8) (Cyclophilin A) (Cyclosporin A-binding protein) (Rotamase A) (p1B15) (p31) [Cleaved into: Peptidyl-prolyl cis-trans isomerase A, N-terminally processed]	Ppia	sp|P10111|PPIA_RATPeptidyl-prolylcis-transisomeraseAOS=RattusnorvegicusOX=10116GN=PpiaPE=1SV=2;tr|A0A0G2K1P0|A0A0G2K1P0_RATPeptidyl-prolylcis-transisomeraseOS=RattusnorvegicusOX=10116GN=PpiaPE=1SV=1;tr|A0A0G2K2E4|A0A0G2K2E4_RATPeptidyl-prolylcis-transisomeraseOS=RattusnorvegicusOX=10116GN=LOC100911252PE=3SV=1;tr|M0RCZ9|M0RCZ9_RATPeptidyl-prolylcis-transisomeraseOS=RattusnorvegicusOX=10116GN=Ppial…	sp|P10111|PPIA_RATPeptidyl-prolylcis-transisomeraseAOS=RattusnorvegicusOX=10116GN=PpiaPE=1SV=2;tr|A0A0G2K1P0|A0A0G2K1P0_RATPeptidyl-prolylcis-transisomeraseOS=RattusnorvegicusOX=10116GN=PpiaPE=1SV=1;tr|A0A0G2K2E4|A0A0G2K2E4_RATPeptidyl-prolylcis-transisomeraseOS=RattusnorvegicusOX=10116GN=LOC100911252PE=3SV=1	13;10;9;1	13;10;9;1	13;10;9;1	;;	4	13	13	13	12	12	12	12	12	12	72.6	72.6	72.6	17.874	164	164;167;164;164	0	119.52	71.3	72.6	7257800000	2500700000	4757100000	725780000	250070000	475710000	45				399	1186;3574;4611;7398;8115;15853;16988;16989;18326;18327;18969;19380;19381	True;True;True;True;True;True;True;True;True;True;True;True;True	1218;3666;3667;4727;7589;7590;8327;8328;16360;17526;17527;18899;18900;19560;19561;19990;19991	2421;2422;7131;7132;9194;9195;14959;14960;14961;14962;16439;16440;16441;16442;16443;16444;16445;16446;31999;32000;32001;34230;34231;34232;34233;34234;34235;36969;36970;36971;36972;36973;36974;36975;38277;38278;39075;39076;39077;39078;39079;39080;39081;39082;39083	2503;2504;7403;7404;9522;9523;15510;15511;15512;15513;17056;17057;17058;17059;17060;17061;17062;17063;33277;33278;33279;35589;35590;35591;35592;35593;35594;38432;38433;38434;38435;38436;38437;38438;38439;39802;39803;40623;40624;40625;40626;40627;40628;40629;40630;40631	2504;7404;9523;15510;17062;33277;35590;35594;38432;38435;39803;40626;40631	135;136;137;138	61;100;136;142
P10158	FOSL1_RAT	Fos-related antigen 1 (FRA-1)	Fosl1 Fra1	sp|P10158|FOSL1_RATFos-relatedantigen1OS=RattusnorvegicusOX=10116GN=Fosl1PE=2SV=1	sp|P10158|FOSL1_RATFos-relatedantigen1OS=RattusnorvegicusOX=10116GN=Fosl1PE=2SV=1	1	1	1		1	1	1	1	0	1	0	1	0	1	3.3	3.3	3.3	30.115	275	275	0.0087549	1.6081	0	3.3	13909000	0	13909000	1390900	0	1390900	1				400	3652	TRUE	3747	7296	7577	7577
P10252	CD48_RAT	CD48 antigen (BCM1 surface antigen) (BLAST-1) (MRC OX-45 surface antigen) (SLAM family member 2) (SLAMF2) (Signaling lymphocytic activation molecule 2) (CD antigen CD48)	Cd48 Bcm-1	sp|P10252|CD48_RATCD48antigenOS=RattusnorvegicusOX=10116GN=Cd48PE=1SV=1	sp|P10252|CD48_RATCD48antigenOS=RattusnorvegicusOX=10116GN=Cd48PE=1SV=1	8	8	8		1	8	8	8	5	7	5	7	5	7	37.5	37.5	37.5	27.679	240	240	0	56.589	22.5	33.3	704310000	322930000	381380000	64028000	29357000	34671000	14				401	8281;8893;12004;12373;12916;17972;18380;18445	True;True;True;True;True;True;True;True	8500;9133;12321;12700;13296;18533;18954;19021	16774;17937;24220;24221;24963;24964;24965;26106;26107;26108;26109;36216;37078;37198;37199	17406;18606;25198;25199;25962;25963;25964;27144;27145;27146;27147;37645;38545;38669;38670	17406;18606;25199;25964;27146;37645;38545;38670
G3V845	G3V845_RAT	1-phosphatidylinositol 4,5-bisphosphate phosphodiesterase gamma (EC 3.1.4.11)	Plcg1 rCG_32419	tr|G3V845|G3V845_RAT1-phosphatidylinositol4,5-bisphosphatephosphodiesterasegammaOS=RattusnorvegicusOX=10116GN=Plcg1PE=1SV=1;sp|P10686|PLCG1_RAT1-phosphatidylinositol4,5-bisphosphatephosphodiesterasegamma-1OS=RattusnorvegicusOX=10116GN=Plcg1PE=1SV=1	tr|G3V845|G3V845_RAT1-phosphatidylinositol4,5-bisphosphatephosphodiesterasegammaOS=RattusnorvegicusOX=10116GN=Plcg1PE=1SV=1;sp|P10686|PLCG1_RAT1-phosphatidylinositol4,5-bisphosphatephosphodiesterasegamma-1OS=RattusnorvegicusOX=10116GN=Plcg1PE=1SV=1	5;5	5;5	5;5	;	2	5	5	5	3	4	3	4	3	4	5.5	5.5	5.5	148.51	1290	1290;1290	0	13.645	3.3	4.7	124510000	67479000	57028000	1915500	1038100	877350	6				402	6787;7977;11398;13229;15318	True;True;True;True;True	6963;8186;11698;13661;15808	13582;13583;16136;16137;23035;26766;30949	14074;14075;16728;16729;23939;27833;32181	14074;16728;23939;27833;32181
P10688	PLCD1_RAT	1-phosphatidylinositol 4,5-bisphosphate phosphodiesterase delta-1 (EC 3.1.4.11) (Phosphoinositide phospholipase C-delta-1) (Phospholipase C-III) (PLC-III) (Phospholipase C-delta-1) (PLC-delta-1)	Plcd1	sp|P10688|PLCD1_RAT1-phosphatidylinositol4,5-bisphosphatephosphodiesterasedelta-1OS=RattusnorvegicusOX=10116GN=Plcd1PE=1SV=1;tr|A6Y857|A6Y857_RATPhosphoinositidephospholipaseCOS=RattusnorvegicusOX=10116PE=2SV=1;tr|D4AAX6|D4AAX6_RATPhosphoinositidephospholipaseCOS=RattusnorvegicusOX=10116GN=Plch2PE=1SV=3	sp|P10688|PLCD1_RAT1-phosphatidylinositol4,5-bisphosphatephosphodiesterasedelta-1OS=RattusnorvegicusOX=10116GN=Plcd1PE=1SV=1;tr|A6Y857|A6Y857_RATPhosphoinositidephospholipaseCOS=RattusnorvegicusOX=10116PE=2SV=1	9;8;1	9;8;1	1;1;0	;	3	9	9	1	7	9	7	9	0	1	17.5	17.5	3.4	85.961	756	756;783;1137	0	68.12	14	17.5	374400000	165610000	208800000	11012000	4870700	6141100	15				403	479;799;2403;8134;8283;12584;12585;14701;16210	True;True;True;True;True;True;True;True;True	488;820;2474;8347;8502;12917;12918;15180;16728	1001;1002;1659;4848;4849;16473;16474;16777;16778;25397;25398;25399;29674;29675;32702;32703	1044;1045;1721;5013;5014;17090;17091;17409;17410;26409;26410;26411;30840;30841;34008;34009	1044;1721;5013;17091;17409;26409;26411;30840;34008
G3V6D3	G3V6D3_RAT	ATP synthase subunit beta (EC 7.1.2.2)	Atp5f1b Atp5b rCG_42467	tr|G3V6D3|G3V6D3_RATATPsynthasesubunitbetaOS=RattusnorvegicusOX=10116GN=Atp5f1bPE=1SV=1;sp|P10719|ATPB_RATATPsynthasesubunitbeta,mitochondrialOS=RattusnorvegicusOX=10116GN=Atp5f1bPE=1SV=2;tr|Q0QEP3|Q0QEP3_RATATPsynthasesubunitbeta(Fragment)OS=RattusnorvegicusOX=10116GN=ATP5BPE=2SV=1	tr|G3V6D3|G3V6D3_RATATPsynthasesubunitbetaOS=RattusnorvegicusOX=10116GN=Atp5f1bPE=1SV=1;sp|P10719|ATPB_RATATPsynthasesubunitbeta,mitochondrialOS=RattusnorvegicusOX=10116GN=Atp5f1bPE=1SV=2;tr|Q0QEP3|Q0QEP3_RATATPsynthasesubunitbeta(Fragment)OS=RattusnorvegicusOX=10116GN=ATP5BPE=2SV=1	24;24;16	24;24;16	24;24;16	;;	3	24	24	24	23	24	23	24	23	24	66	66	66	56.344	529	529;529;343	0	323.31	66	66	20571000000	9450900000	11120000000	761900000	350030000	411860000	101				404	705;745;3575;5043;5382;5865;6596;7935;8447;8459;8460;8587;8601;9306;12483;12519;14226;17217;17782;18006;18229;18232;19050;19842	True;True;True;True;True;True;True;True;True;True;True;True;True;True;True;True;True;True;True;True;True;True;True;True	722;764;3668;3669;5173;5174;5526;6020;6021;6766;8140;8670;8671;8686;8687;8688;8820;8821;8835;9556;12813;12850;14689;14690;17761;17762;18337;18567;18568;18798;18801;18802;19644;20461	1469;1470;1471;1472;1560;1561;1562;1563;7133;7134;7135;7136;7137;10066;10067;10068;10069;10070;10071;10746;10747;10748;10749;11709;11710;11711;11712;11713;11714;13159;16049;16050;17069;17070;17071;17072;17073;17074;17075;17098;17099;17100;17101;17102;17103;17104;17340;17341;17342;17343;17344;17345;17346;17347;17371;17372;18777;18778;18779;25183;25184;25185;25186;25254;25255;25256;28753;28754;2875…	1529;1530;1531;1532;1620;1621;1622;1623;1624;7405;7406;7407;7408;7409;10432;10433;10434;10435;10436;10437;11159;11160;11161;11162;12141;12142;12143;12144;12145;12146;13630;16641;16642;17715;17716;17717;17718;17719;17720;17721;17745;17746;17747;17748;17749;17750;17751;17991;17992;17993;17994;17995;17996;17997;17998;18022;18023;19477;19478;19479;26186;26187;26188;26189;26190;26191;26192;26261;26262…	1529;1622;7408;10437;11159;12142;13630;16642;17721;17746;17750;17994;18023;19477;26188;26262;29900;36091;37234;37717;38206;38212;39963;41606	139;140;141;142;143;144;145;146;147;148;149	113;145;176;217;250;272;339;342;408;478;509
P10760	SAHH_RAT	Adenosylhomocysteinase (AdoHcyase) (EC 3.3.1.1) (S-adenosyl-L-homocysteine hydrolase)	Ahcy	sp|P10760|SAHH_RATAdenosylhomocysteinaseOS=RattusnorvegicusOX=10116GN=AhcyPE=1SV=3;tr|Q6P743|Q6P743_RATAdenosylhomocysteinaseOS=RattusnorvegicusOX=10116GN=AhcyPE=2SV=1	sp|P10760|SAHH_RATAdenosylhomocysteinaseOS=RattusnorvegicusOX=10116GN=AhcyPE=1SV=3;tr|Q6P743|Q6P743_RATAdenosylhomocysteinaseOS=RattusnorvegicusOX=10116GN=AhcyPE=2SV=1	14;12	14;12	14;12	;	2	14	14	14	11	14	11	14	11	14	35.6	35.6	35.6	47.538	432	432;432	0	124.8	28.5	35.6	2937200000	1215600000	1721500000	117490000	48626000	68861000	27				405	288;1714;4185;6085;7308;9395;15872;18147;18309;19347;19404;20199;20253;20810	True;True;True;True;True;True;True;True;True;True;True;True;True;True	292;1766;4291;6245;7497;9647;16380;18714;18882;19956;20014;20829;20883;21459	620;621;3499;8338;8339;8340;8341;12146;12147;12148;14736;14737;14738;14739;19006;19007;19008;32041;32042;32043;36592;36593;36935;36936;39006;39007;39130;40758;40759;40856;40857;41959	653;654;3619;8637;8638;8639;8640;12594;12595;12596;15273;15274;15275;15276;19714;19715;19716;33319;33320;33321;38041;38042;38398;38399;40545;40546;40680;42383;42384;42482;42483;43640	653;3619;8637;12594;15273;19716;33319;38042;38398;40545;40680;42384;42483;43640
P10824	GNAI1_RAT	Guanine nucleotide-binding protein G(i) subunit alpha-1 (Adenylate cyclase-inhibiting G alpha protein)	Gnai1 Gnai-1	sp|P10824|GNAI1_RATGuaninenucleotide-bindingproteinG(i)subunitalpha-1OS=RattusnorvegicusOX=10116GN=Gnai1PE=1SV=3	sp|P10824|GNAI1_RATGuaninenucleotide-bindingproteinG(i)subunitalpha-1OS=RattusnorvegicusOX=10116GN=Gnai1PE=1SV=3	15	4	4		1	15	4	4	11	13	3	3	3	3	43.2	16.9	16.9	40.345	354	354	0	20.537	35.9	37.9	165430000	78019000	87414000	11029000	5201300	5827600	7				406	2017;3732;7598;10302;10303;10962;11265;12824;13902;13903;16354;17893;17894;18995;20143	True;False;True;False;False;True;False;False;False;False;True;False;False;False;False	2076;3828;7793;10576;10577;11254;11565;13182;13183;14357;14358;16872;18450;18451;19587;20770	4124;4125;4126;7456;7457;7458;15399;20885;20886;20887;20888;22205;22206;22806;22807;25912;25913;28142;28143;28144;28145;28146;32990;36022;36023;36024;36025;38320;38321;40641	4272;4273;4274;7740;7741;7742;15958;21674;21675;21676;21677;23066;23067;23693;23694;26945;26946;29259;29260;29261;29262;29263;29264;29265;34303;37436;37437;37438;37439;39846;39847;42262	4273;7741;15958;21674;21677;23066;23694;26945;29260;29265;34303;37437;37439;39846;42262	91	198
P10860	DHE3_RAT	Glutamate dehydrogenase 1, mitochondrial (GDH 1) (EC 1.4.1.3) (Memory-related gene 2 protein) (MRG-2)	Glud1 Glud	sp|P10860|DHE3_RATGlutamatedehydrogenase1,mitochondrialOS=RattusnorvegicusOX=10116GN=Glud1PE=1SV=2;tr|Q7TPI5|Q7TPI5_RATAc2-281OS=RattusnorvegicusOX=10116PE=2SV=1	sp|P10860|DHE3_RATGlutamatedehydrogenase1,mitochondrialOS=RattusnorvegicusOX=10116GN=Glud1PE=1SV=2	27;2	27;2	27;2		2	27	27	27	22	21	22	21	22	21	57.3	57.3	57.3	61.415	558	558;65	0	159.3	44.3	50	4879700000	2160800000	2718900000	147870000	65479000	82391000	54				407	926;2093;2219;2345;3017;3811;3998;5640;5641;5852;7081;8025;8085;8086;8746;9290;11805;12241;12410;13064;13965;14892;14949;16773;17068;20030;20765	True;True;True;True;True;True;True;True;True;True;True;True;True;True;True;True;True;True;True;True;True;True;True;True;True;True;True	952;953;2155;2284;2415;3100;3910;4101;5789;5790;6007;7265;8236;8297;8298;8982;9540;12116;12565;12738;13488;14422;15372;15431;17303;17608;20657;21411	1926;1927;1928;4261;4484;4733;4734;6062;6063;6064;7612;7613;7978;7979;11238;11239;11240;11241;11242;11683;14210;14211;14212;14213;16239;16240;16241;16374;16375;16376;16377;16378;16379;17650;17651;17652;18755;23820;23821;24688;24689;25037;26453;28269;30035;30036;30037;30151;33795;33796;34410;40394;41860;41861	1991;1992;1993;4414;4639;4895;4896;6285;6286;6287;7896;7897;7898;8271;8272;11661;11662;11663;11664;11665;12115;14723;14724;14725;14726;16846;16847;16848;16984;16985;16986;16987;16988;16989;18307;18308;18309;19455;24790;24791;25676;25677;26036;27509;29403;31223;31224;31225;31340;35130;35131;35789;42009;43533;43534	1993;4414;4639;4895;6286;7896;8271;11661;11663;12115;14723;16848;16986;16989;18307;19455;24791;25677;26036;27509;29403;31224;31340;35130;35789;42009;43533	150;151	168;226
P10888	COX41_RAT	Cytochrome c oxidase subunit 4 isoform 1, mitochondrial (Cytochrome c oxidase polypeptide IV) (Cytochrome c oxidase subunit IV isoform 1) (COX IV-1)	Cox4i1 Cox4 Cox4a	sp|P10888|COX41_RATCytochromecoxidasesubunit4isoform1,mitochondrialOS=RattusnorvegicusOX=10116GN=Cox4i1PE=1SV=1	sp|P10888|COX41_RATCytochromecoxidasesubunit4isoform1,mitochondrialOS=RattusnorvegicusOX=10116GN=Cox4i1PE=1SV=1	3	3	3		1	3	3	3	3	1	3	1	3	1	20.1	20.1	20.1	19.514	169	169	0	16.237	20.1	7.7	242960000	211510000	31450000	20247000	17626000	2620800	4				408	3195;15482;19378	True;True;True	3280;15975;19988	6404;31259;31260;31261;39072	6650;32501;32502;32503;40620	6650;32501;40620
P10959	EST1C_RAT	Carboxylesterase 1C (EC 3.1.1.1) (Carboxyesterase ES-1) (E1) (ES-THET) (Esterase-2) (Liver carboxylesterase 1) (Neutral retinyl ester hydrolase) (NREH) (Retinyl ester hydrolase) (REH)	Ces1c Es2	sp|P10959|EST1C_RATCarboxylesterase1COS=RattusnorvegicusOX=10116GN=Ces1cPE=1SV=3;tr|D3ZGK7|D3ZGK7_RATCarboxylicesterhydrolaseOS=RattusnorvegicusOX=10116GN=Ces1cPE=1SV=3;tr|Q6TXE2|Q6TXE2_RATLRRGT00057OS=RattusnorvegicusOX=10116PE=2SV=1	sp|P10959|EST1C_RATCarboxylesterase1COS=RattusnorvegicusOX=10116GN=Ces1cPE=1SV=3;tr|D3ZGK7|D3ZGK7_RATCarboxylicesterhydrolaseOS=RattusnorvegicusOX=10116GN=Ces1cPE=1SV=3	13;10;4	12;9;3	9;6;3	;	3	13	12	9	10	11	9	11	7	8	30.2	28.6	21.9	60.174	549	549;584;2321	0	130.47	21.9	28.6	1482100000	462250000	1019900000	51108000	15940000	35169000	22				409	834;835;3519;3609;5487;6402;10550;10950;12768;14048;14411;15602;17650	True;True;True;True;True;True;True;True;True;True;True;True;False	856;857;3609;3704;5635;6568;10832;11242;13108;14508;14879;16102;18203	1730;1731;7031;7032;7199;7200;10934;10935;12794;12795;21363;21364;22186;25763;25764;28424;29125;29126;29127;31516;31517;35564	1793;1794;7294;7295;7296;7473;7474;11349;11350;11351;13262;13263;22183;22184;23045;26788;26789;29564;30278;30279;30280;32764;32765;36973	1793;1794;7296;7474;11350;13262;22183;23045;26789;29564;30279;32765;36973
Q6P7A4	Q6P7A4_RAT	Prosaposin	Psap	tr|Q6P7A4|Q6P7A4_RATProsaposinOS=RattusnorvegicusOX=10116GN=PsapPE=2SV=1;sp|P10960|SAP_RATProsaposinOS=RattusnorvegicusOX=10116GN=PsapPE=1SV=1;tr|F7EPE0|F7EPE0_RATProsaposinOS=RattusnorvegicusOX=10116GN=PsapPE=1SV=2	tr|Q6P7A4|Q6P7A4_RATProsaposinOS=RattusnorvegicusOX=10116GN=PsapPE=2SV=1;sp|P10960|SAP_RATProsaposinOS=RattusnorvegicusOX=10116GN=PsapPE=1SV=1;tr|F7EPE0|F7EPE0_RATProsaposinOS=RattusnorvegicusOX=10116GN=PsapPE=1SV=2	2;2;2	2;2;2	2;2;2	;;	3	2	2	2	0	2	0	2	0	2	3.6	3.6	3.6	61.039	553	553;554;557	0	4.1643	0	3.6	217670000	0	217670000	7255600	0	7255600	2				410	10608;12580	True;True	10892;12913	21475;25390	22298;26402	22298;26402
P11030	ACBP_RAT	Acyl-CoA-binding protein (ACBP) (Diazepam-binding inhibitor) (DBI) (Endozepine) (EP) [Cleaved into: Triakontatetraneuropeptide (TTN); Octadecaneuropeptide (ODN)]	Dbi	sp|P11030|ACBP_RATAcyl-CoA-bindingproteinOS=RattusnorvegicusOX=10116GN=DbiPE=1SV=3	sp|P11030|ACBP_RATAcyl-CoA-bindingproteinOS=RattusnorvegicusOX=10116GN=DbiPE=1SV=3	1	1	1		1	1	1	1	0	1	0	1	0	1	16.1	16.1	16.1	10.027	87	87	0.0003858	2.987	0	16.1	28730000	0	28730000	7182400	0	7182400	1				411	16281	TRUE	16799	32836	34146	34146
P11232	THIO_RAT	Thioredoxin (Trx)	Txn Txn1	sp|P11232|THIO_RATThioredoxinOS=RattusnorvegicusOX=10116GN=TxnPE=1SV=2;tr|R4GNK3|R4GNK3_RATThioredoxinOS=RattusnorvegicusOX=10116GN=Txn1PE=1SV=1	sp|P11232|THIO_RATThioredoxinOS=RattusnorvegicusOX=10116GN=TxnPE=1SV=2;tr|R4GNK3|R4GNK3_RATThioredoxinOS=RattusnorvegicusOX=10116GN=Txn1PE=1SV=1	6;4	6;4	6;4	;	2	6	6	6	4	6	4	6	4	6	45.7	45.7	45.7	11.673	105	105;104	0	44.517	37.1	45.7	1116200000	401570000	714640000	159460000	57367000	102090000	11				412	3254;3255;3755;10153;12610;18683	True;True;True;True;True;True	3341;3342;3852;10425;12944;19265	6528;6529;6530;6531;6532;7502;7503;20596;20597;25459;37668	6775;6776;6777;6778;6779;7786;7787;21361;21362;26471;39163	6775;6778;7786;21361;26471;39163
P11240	COX5A_RAT	Cytochrome c oxidase subunit 5A, mitochondrial (Cytochrome c oxidase polypeptide Va)	Cox5a	sp|P11240|COX5A_RATCytochromecoxidasesubunit5A,mitochondrialOS=RattusnorvegicusOX=10116GN=Cox5aPE=1SV=1	sp|P11240|COX5A_RATCytochromecoxidasesubunit5A,mitochondrialOS=RattusnorvegicusOX=10116GN=Cox5aPE=1SV=1	5	5	5		1	5	5	5	4	5	4	5	4	5	28.1	28.1	28.1	16.129	146	146	0	10.116	21.9	28.1	542550000	195420000	347140000	49323000	17765000	31558000	11				413	8041;8280;11494;20288;20289	True;True;True;True;True	8252;8499;11796;20918;20919	16278;16279;16771;16772;16773;23204;40920;40921;40922;40923;40924	16885;16886;17403;17404;17405;24137;42546;42547;42548;42549;42550	16885;17403;24137;42546;42550
F1LQ14	F1LQ14_RAT	60S ribosomal protein L34	Rpl34	tr|F1LQ14|F1LQ14_RAT60SribosomalproteinL34OS=RattusnorvegicusOX=10116GN=Rpl34PE=3SV=1;tr|D4A4W9|D4A4W9_RAT60SribosomalproteinL34OS=RattusnorvegicusOX=10116PE=3SV=1;tr|B2RZD4|B2RZD4_RAT60SribosomalproteinL34OS=RattusnorvegicusOX=10116GN=Rpl34PE=1SV=1;sp|P11250|RL34_RAT60SribosomalproteinL34OS=RattusnorvegicusOX=10116GN=Rpl34PE=1SV=3	tr|F1LQ14|F1LQ14_RAT60SribosomalproteinL34OS=RattusnorvegicusOX=10116GN=Rpl34PE=3SV=1;tr|D4A4W9|D4A4W9_RAT60SribosomalproteinL34OS=RattusnorvegicusOX=10116PE=3SV=1;tr|B2RZD4|B2RZD4_RAT60SribosomalproteinL34OS=RattusnorvegicusOX=10116GN=Rpl34PE=1SV=1;sp|P11250|RL34_RAT60SribosomalproteinL34OS=RattusnorvegicusOX=10116GN=Rpl34PE=1SV=3	1;1;1;1	1;1;1;1	1;1;1;1	;;;	4	1	1	1	1	0	1	0	1	0	6.9	6.9	6.9	13.369	116	116;117;117;117	0.0054201	1.8819	6.9	0	35589000	35589000	0	5084200	5084200	0	1				414	511	TRUE	520	1072	1119	1119
P11348	DHPR_RAT	Dihydropteridine reductase (EC 1.5.1.34) (HDHPR) (Quinoid dihydropteridine reductase)	Qdpr Dhpr	sp|P11348|DHPR_RATDihydropteridinereductaseOS=RattusnorvegicusOX=10116GN=QdprPE=1SV=1	sp|P11348|DHPR_RATDihydropteridinereductaseOS=RattusnorvegicusOX=10116GN=QdprPE=1SV=1	4	4	4		1	4	4	4	3	4	3	4	3	4	16.2	16.2	16.2	25.552	241	241	0	13.314	11.6	16.2	285980000	137450000	148530000	20427000	9818000	10609000	10				415	3543;5662;16964;19290	True;True;True;True	3634;5811;17501;19894	7074;11295;11296;34175;34176;34177;38889;38890	7339;11721;11722;11723;11724;35534;35535;35536;40425;40426	7339;11724;35534;40425
A0A0G2JZK8	A0A0G2JZK8_RAT	Peroxisomal carnitine O-octanoyltransferase	Crot	tr|A0A0G2JZK8|A0A0G2JZK8_RATPeroxisomalcarnitineO-octanoyltransferaseOS=RattusnorvegicusOX=10116GN=CrotPE=1SV=1;tr|Q6GMN6|Q6GMN6_RATCarnitineO-octanoyltransferaseOS=RattusnorvegicusOX=10116GN=CrotPE=1SV=1;sp|P11466|OCTC_RATPeroxisomalcarnitineO-octanoyltransferaseOS=RattusnorvegicusOX=10116GN=CrotPE=1SV=3	tr|A0A0G2JZK8|A0A0G2JZK8_RATPeroxisomalcarnitineO-octanoyltransferaseOS=RattusnorvegicusOX=10116GN=CrotPE=1SV=1;tr|Q6GMN6|Q6GMN6_RATCarnitineO-octanoyltransferaseOS=RattusnorvegicusOX=10116GN=CrotPE=1SV=1;sp|P11466|OCTC_RATPeroxisomalcarnitineO-octanoyltransferaseOS=RattusnorvegicusOX=10116GN=CrotPE=1SV=3	1;1;1	1;1;1	1;1;1	;;	3	1	1	1	1	1	1	1	1	1	4.1	4.1	4.1	55.828	487	487;612;612	0	5.1507	4.1	4.1	17978000	9561600	8416100	719110	382460	336640	2				416	542	TRUE	551	1126;1127	1175;1176	1176
P11497	ACACA_RAT	Acetyl-CoA carboxylase 1 (ACC1) (EC 6.4.1.2) (ACC-alpha)	Acaca Acac	sp|P11497|ACACA_RATAcetyl-CoAcarboxylase1OS=RattusnorvegicusOX=10116GN=AcacaPE=1SV=1	sp|P11497|ACACA_RATAcetyl-CoAcarboxylase1OS=RattusnorvegicusOX=10116GN=AcacaPE=1SV=1	11	11	1		1	11	11	1	3	10	3	10	0	1	6	6	1	265.19	2345	2345	0	20.995	1.4	5.4	135850000	26398000	109450000	1122700	218170	904530	10				417	1765;2011;2368;2429;7609;7970;8921;10645;11252;11647;13760	True;True;True;True;True;True;True;True;True;True;True	1818;2070;2439;2500;7804;8179;9161;10930;11552;11950;14207	3599;3600;4116;4779;4900;15423;16129;18002;21544;22779;23495;27844;27845	3720;3721;4264;4942;5070;15983;16721;18672;22367;23666;24454;28950;28951	3720;4264;4942;5070;15983;16721;18672;22367;23666;24454;28950
P11505	AT2B1_RAT	Plasma membrane calcium-transporting ATPase 1 (EC 7.2.2.10) (Plasma membrane calcium ATPase isoform 1) (PMCA1) (Plasma membrane calcium pump isoform 1)	Atp2b1	sp|P11505|AT2B1_RATPlasmamembranecalcium-transportingATPase1OS=RattusnorvegicusOX=10116GN=Atp2b1PE=1SV=3;tr|D4A8B3|D4A8B3_RATCalcium-transportingATPaseOS=RattusnorvegicusOX=10116GN=Atp2b2PE=1SV=3;sp|P11506|AT2B2_RATPlasmamembranecalcium-transportingATPase2OS=RattusnorvegicusOX=10116GN=Atp2b2PE=1SV=2;tr|A0A0G2K9Q6|A0A0G2K9Q6_RATCalcium-transportingATPaseOS=RattusnorvegicusOX=10116GN=Atp2b3PE=1SV=1…	sp|P11505|AT2B1_RATPlasmamembranecalcium-transportingATPase1OS=RattusnorvegicusOX=10116GN=Atp2b1PE=1SV=3	18;6;6;6;6;2	18;6;6;6;6;2	11;4;4;3;3;2		6	18	18	11	10	16	10	16	8	9	16.6	16.6	9.6	134.69	1220	1220;1199;1243;1258;1258;217	0	53.234	8.9	15.2	615490000	198420000	417060000	12310000	3968500	8341200	26				418	3198;3317;3331;5948;6505;7666;7684;8372;9970;13078;14793;14986;16933;17226;17851;17852;20468;20469	True;True;True;True;True;True;True;True;True;True;True;True;True;True;True;True;True;True	3283;3404;3418;6105;6674;7861;7880;8592;10236;13506;15272;15470;17470;17771;18407;18408;21103;21104	6408;6640;6641;6667;11861;12996;12997;15520;15558;15559;16938;20258;26491;26492;29851;29852;30230;30231;34127;34128;34716;35945;35946;41283;41284;41285;41286;41287	6655;6894;6895;6921;12297;13466;13467;16081;16120;16121;17579;21001;27552;27553;31031;31032;31419;31420;35486;35487;36104;37359;37360;42929;42930;42931;42932;42933	6655;6895;6921;12297;13466;16081;16121;17579;21001;27552;31032;31420;35487;36104;37359;37360;42931;42933
P11507	AT2A2_RAT	Sarcoplasmic/endoplasmic reticulum calcium ATPase 2 (SERCA2) (SR Ca(2+)-ATPase 2) (EC 7.2.2.10) (Calcium pump 2) (Calcium-transporting ATPase sarcoplasmic reticulum type, slow twitch skeletal muscle isoform) (Endoplasmic reticulum class 1/2 Ca(2+) ATPase)	Atp2a2	sp|P11507|AT2A2_RATSarcoplasmic/endoplasmicreticulumcalciumATPase2OS=RattusnorvegicusOX=10116GN=Atp2a2PE=1SV=1;tr|Q71UZ2|Q71UZ2_RATP-typeCa(2+)transporter(Fragment)OS=RattusnorvegicusOX=10116PE=2SV=1;tr|B4F7E5|B4F7E5_RATCalcium-transportingATPaseOS=RattusnorvegicusOX=10116GN=Atp2a1PE=2SV=1;sp|Q64578|AT2A1_RATSarcoplasmic/endoplasmicreticulumcalciumATPase1OS=RattusnorvegicusOX=10116GN=Atp2a1PE=1SV…	sp|P11507|AT2A2_RATSarcoplasmic/endoplasmicreticulumcalciumATPase2OS=RattusnorvegicusOX=10116GN=Atp2a2PE=1SV=1;tr|Q71UZ2|Q71UZ2_RATP-typeCa(2+)transporter(Fragment)OS=RattusnorvegicusOX=10116PE=2SV=1;tr|B4F7E5|B4F7E5_RATCalcium-transportingATPaseOS=RattusnorvegicusOX=10116GN=Atp2a1PE=2SV=1;sp|Q64578|AT2A1_RATSarcoplasmic/endoplasmicreticulumcalciumATPase1OS=RattusnorvegicusOX=10116GN=Atp2a1PE=1SV…	10;7;5;5;2	10;7;5;5;2	8;5;3;3;2	;;;	5	10	10	8	5	7	5	7	5	5	10.9	10.9	10.1	114.77	1043	1043;869;994;994;510	0	20.425	6.7	8.7	279540000	66425000	213110000	5947600	1413300	4534300	10				419	871;2149;3495;5623;7394;8687;9228;17955;17956;18402	True;True;True;True;True;True;True;True;True;True	895;2211;3585;5772;7585;8922;9476;18516;18517;18976	1808;4364;6981;11205;14951;14952;17534;18612;36188;36189;37117;37118	1871;4518;7241;11627;15502;15503;18190;19303;37617;37618;38588;38589	1871;4518;7241;11627;15503;18190;19303;37617;37618;38588	152	239
A0A1K0FUA6	A0A1K0FUA6_RAT	Globin a2 (Globin a3) (RCG39884)	LOC689064 Glna2 Glna3 LOC100134871 LOC103694857 rCG_39884	tr|A0A1K0FUA6|A0A1K0FUA6_RATGlobina2OS=RattusnorvegicusOX=10116GN=LOC689064PE=3SV=1;sp|P11517|HBB2_RATHemoglobinsubunitbeta-2OS=RattusnorvegicusOX=10116PE=1SV=2	tr|A0A1K0FUA6|A0A1K0FUA6_RATGlobina2OS=RattusnorvegicusOX=10116GN=LOC689064PE=3SV=1;sp|P11517|HBB2_RATHemoglobinsubunitbeta-2OS=RattusnorvegicusOX=10116PE=1SV=2	21;21	4;4	4;4	;	2	21	4	4	20	20	4	3	4	3	87.8	32.7	32.7	15.982	147	147;147	0	38.272	87.8	85	8737700000	3803700000	4934000000	794340000	345790000	448540000	8				420	1806;3496;3497;4723;6663;6664;7179;7180;9661;9662;10719;11185;11186;11445;11447;18803;18806;18898;18899;19825;19826	True;False;False;True;False;False;False;False;False;False;False;False;False;False;True;False;True;False;False;False;False	1861;3586;3587;4843;4844;6836;6837;7364;7365;9917;9918;11005;11482;11483;11484;11485;11745;11748;19388;19389;19393;19488;19489;20444;20445	3674;3675;6982;6983;6984;6985;6986;9405;9406;9407;9408;9409;13310;13311;13312;13313;13314;13315;13316;13317;13318;13319;13320;13321;13322;13323;13324;13325;14423;14424;14425;14426;14427;14428;14429;14430;14431;14432;19617;19618;19619;19620;19621;19622;19623;19624;19625;19626;19627;19628;21722;21723;21724;21725;22627;22628;22629;22630;22631;22632;22633;22634;22635;22636;22637;22638;22639;22640;226…	3795;3796;7242;7243;7244;7245;7246;7247;7248;9742;9743;9744;9745;9746;13788;13789;13790;13791;13792;13793;13794;13795;13796;13797;13798;13799;13800;13801;13802;13803;13804;13805;13806;13807;14940;14941;14942;14943;14944;14945;14946;14947;14948;14949;14950;20345;20346;20347;20348;20349;20350;20351;20352;20353;20354;20355;20356;20357;20358;20359;22556;22557;22558;22559;22560;22561;22562;22563;22564…	3795;7245;7248;9742;13790;13807;14942;14944;20349;20359;22557;23506;23532;24044;24061;39422;39435;39657;39668;41532;41557	57;153	56;110
P11530	DMD_RAT	Dystrophin	Dmd	sp|P11530|DMD_RATDystrophinOS=RattusnorvegicusOX=10116GN=DmdPE=1SV=2;tr|T2F9K4|T2F9K4_RATDystrophinDp40OS=RattusnorvegicusOX=10116GN=DMDPE=4SV=1;tr|Q05485|Q05485_RATApodystriophin-3OS=RattusnorvegicusOX=10116PE=2SV=1;tr|A0A0F7CRZ7|A0A0F7CRZ7_RATDystrophinDp71ecOS=RattusnorvegicusOX=10116GN=DmdPE=2SV=1;tr|Q7TPH2|Q7TPH2_RATDystrophinOS=RattusnorvegicusOX=10116GN=DmdPE=1SV=2;tr|F5CC78|F5CC78_RATDyst…	sp|P11530|DMD_RATDystrophinOS=RattusnorvegicusOX=10116GN=DmdPE=1SV=2;tr|T2F9K4|T2F9K4_RATDystrophinDp40OS=RattusnorvegicusOX=10116GN=DMDPE=4SV=1;tr|Q05485|Q05485_RATApodystriophin-3OS=RattusnorvegicusOX=10116PE=2SV=1;tr|A0A0F7CRZ7|A0A0F7CRZ7_RATDystrophinDp71ecOS=RattusnorvegicusOX=10116GN=DmdPE=2SV=1;tr|Q7TPH2|Q7TPH2_RATDystrophinOS=RattusnorvegicusOX=10116GN=DmdPE=1SV=2;tr|F5CC78|F5CC78_RATDyst…	3;2;2;2;2;2;2;2	1;1;1;1;1;1;1;1	1;1;1;1;1;1;1;1	;;;;;;;	8	3	1	1	3	2	1	0	1	0	1.1	0.5	0.5	425.82	3677	3677;340;340;503;507;600;604;622	0.0011115	2.6107	1.1	0.6	13394000	13394000	0	71243	71243	0	0				421	8354;10244;14457	False;False;True	8574;10517;10518;14926	16915;16916;20770;20771;29211	17556;17557;21549;21550;30365	17557;21550;30365	154	3284
P11598	PDIA3_RAT	Protein disulfide-isomerase A3 (EC 5.3.4.1) (58 kDa glucose-regulated protein) (58 kDa microsomal protein) (p58) (Disulfide isomerase ER-60) (Endoplasmic reticulum resident protein 57) (ER protein 57) (ERp57) (Endoplasmic reticulum resident protein 60) (ER protein 60) (ERp60) (HIP-70) (Q-2)	Pdia3 Erp60 Grp58	sp|P11598|PDIA3_RATProteindisulfide-isomeraseA3OS=RattusnorvegicusOX=10116GN=Pdia3PE=1SV=2;tr|A0A0H2UHM5|A0A0H2UHM5_RATProteindisulfide-isomeraseOS=RattusnorvegicusOX=10116GN=Pdia3PE=1SV=1	sp|P11598|PDIA3_RATProteindisulfide-isomeraseA3OS=RattusnorvegicusOX=10116GN=Pdia3PE=1SV=2;tr|A0A0H2UHM5|A0A0H2UHM5_RATProteindisulfide-isomeraseOS=RattusnorvegicusOX=10116GN=Pdia3PE=1SV=1	36;36	36;36	36;36	;	2	36	36	36	29	34	29	34	29	34	61.8	61.8	61.8	56.623	505	505;510	0	295.48	56.8	61.2	18303000000	8023700000	10279000000	631130000	276680000	354450000	102				422	2305;2451;2710;2772;2773;2916;3345;3904;4426;4427;4428;4494;4495;4613;4614;4860;5020;5021;5452;5861;7846;9610;9887;10951;11516;12085;12781;14105;15040;15526;16776;16777;17029;17048;20526;20676	True;True;True;True;True;True;True;True;True;True;True;True;True;True;True;True;True;True;True;True;True;True;True;True;True;True;True;True;True;True;True;True;True;True;True;True	2374;2522;2785;2847;2848;2996;3432;4004;4538;4539;4540;4607;4608;4729;4730;4985;4986;5148;5149;5598;5599;6016;8046;9864;10149;11243;11819;12403;13124;13125;14567;15525;16022;17306;17307;17568;17587;21162;21314	4657;4658;4932;4933;5452;5453;5587;5588;5589;5590;5882;5883;6691;6692;6693;7789;7790;7791;7792;8809;8810;8811;8812;8948;8949;8950;8951;8952;8953;9200;9201;9674;9675;9676;9677;9678;9996;9997;9998;9999;10000;10001;10002;10875;10876;10877;10878;11699;11700;11701;15856;15857;15858;15859;19481;19482;19483;19484;19485;19486;20055;20056;22187;22188;23241;24383;24384;25798;25799;25800;25801;28523;28524;3…	4817;4818;5102;5103;5632;5633;5771;5772;5773;5774;6096;6097;6947;6948;6949;6950;8076;8077;8078;8079;9122;9123;9124;9125;9270;9271;9272;9273;9274;9275;9530;9531;10020;10021;10022;10023;10024;10360;10361;10362;10363;10364;10365;10366;11290;11291;11292;11293;12131;12132;12133;16431;16432;16433;16434;20206;20207;20208;20209;20210;20211;20790;20791;23046;23047;23048;24176;25366;25367;26825;26826;26827…	4818;5102;5632;5773;5774;6097;6947;8077;9122;9123;9125;9271;9275;9530;9531;10022;10360;10366;11292;12131;16434;20211;20790;23046;24176;25366;26826;29665;31592;32616;35135;35139;35693;35733;43047;43349	155;156;157	247;338;434
P11654	PO210_RAT	Nuclear pore membrane glycoprotein 210 (Nuclear pore protein gp210) (Nuclear envelope pore membrane protein POM 210) (POM210) (Nucleoporin Nup210) (Pore membrane protein of 210 kDa)	Nup210 Gp210 Pom210	sp|P11654|PO210_RATNuclearporemembraneglycoprotein210OS=RattusnorvegicusOX=10116GN=Nup210PE=1SV=1	sp|P11654|PO210_RATNuclearporemembraneglycoprotein210OS=RattusnorvegicusOX=10116GN=Nup210PE=1SV=1	4	4	4		1	4	4	4	0	4	0	4	0	4	2.8	2.8	2.8	204.16	1886	1886	0	9.925	0	2.8	54029000	0	54029000	740120	0	740120	3				423	2272;7806;15066;19173	True;True;True;True	2339;8005;15551;19769	4597;15779;30428;38665	4753;4754;16353;31643;40197	4754;16353;31643;40197
P11685	PSPC_RAT	Pulmonary surfactant-associated protein C (SP-C) (Pulmonary surfactant-associated proteolipid SPL(Val))	Sftpc Sftp2	sp|P11685|PSPC_RATPulmonarysurfactant-associatedproteinCOS=RattusnorvegicusOX=10116GN=SftpcPE=2SV=1;tr|A0A0H2UHI8|A0A0H2UHI8_RATPulmonarysurfactant-associatedproteinCOS=RattusnorvegicusOX=10116GN=SftpcPE=4SV=1	sp|P11685|PSPC_RATPulmonarysurfactant-associatedproteinCOS=RattusnorvegicusOX=10116GN=SftpcPE=2SV=1;tr|A0A0H2UHI8|A0A0H2UHI8_RATPulmonarysurfactant-associatedproteinCOS=RattusnorvegicusOX=10116GN=SftpcPE=4SV=1	5;5	5;5	5;5	;	2	5	5	5	4	5	4	5	4	5	42.8	42.8	42.8	21.042	194	194;215	0	18.344	34	42.8	379970000	77945000	302030000	37997000	7794500	30203000	14				424	4355;8537;9870;11395;12765	True;True;True;True;True	4465;8768;10129;11695;13103;13104	8687;8688;17247;17248;20013;20014;23031;25752;25753;25754;25755;25756;25757	8993;8994;8995;17897;17898;20747;20748;23935;26777;26778;26779;26780;26781;26782	8995;17897;20747;23935;26779	158;159	10;127
P11730	KCC2G_RAT	Calcium/calmodulin-dependent protein kinase type II subunit gamma (CaM kinase II subunit gamma) (CaMK-II subunit gamma) (EC 2.7.11.17)	Camk2g	sp|P11730|KCC2G_RATCalcium/calmodulin-dependentproteinkinasetypeIIsubunitgammaOS=RattusnorvegicusOX=10116GN=Camk2gPE=1SV=1;tr|G3V9G3|G3V9G3_RATCalcium/calmodulin-dependentproteinkinaseOS=RattusnorvegicusOX=10116GN=Camk2bPE=1SV=1;sp|P08413|KCC2B_RATCalcium/calmodulin-dependentproteinkinasetypeIIsubunitbetaOS=RattusnorvegicusOX=10116GN=Camk2bPE=1SV=1;tr|Q63094|Q63094_RATCalcium/calmodulin-dependent…	sp|P11730|KCC2G_RATCalcium/calmodulin-dependentproteinkinasetypeIIsubunitgammaOS=RattusnorvegicusOX=10116GN=Camk2gPE=1SV=1;tr|G3V9G3|G3V9G3_RATCalcium/calmodulin-dependentproteinkinaseOS=RattusnorvegicusOX=10116GN=Camk2bPE=1SV=1;sp|P08413|KCC2B_RATCalcium/calmodulin-dependentproteinkinasetypeIIsubunitbetaOS=RattusnorvegicusOX=10116GN=Camk2bPE=1SV=1;tr|Q63094|Q63094_RATCalcium/calmodulin-dependent…	5;4;4;4;4;4;1	1;1;1;1;1;1;1	1;1;1;1;1;1;1	;;;;;	7	5	1	1	4	4	1	1	1	1	11.2	2.3	2.3	59.037	527	527;542;542;589;589;666;267	0	22.65	9.5	9.9	284400000	138530000	145880000	11376000	5541000	5835100	4				425	565;2746;5577;11237;12325	False;False;False;False;True	576;2821;5726;11537;12651	1184;1185;1186;5532;5533;11103;22750;24866;24867;24868;24869	1235;1236;1237;5712;5713;11525;23637;25863;25864;25865;25866	1235;5713;11525;23637;25863
P11762	LEG1_RAT	Galectin-1 (Gal-1) (14 kDa lectin) (Beta-galactoside-binding lectin L-14-I) (Galaptin) (Lactose-binding lectin 1) (Lectin galactoside-binding soluble 1) (RL 14.5) (S-Lac lectin 1)	Lgals1	sp|P11762|LEG1_RATGalectin-1OS=RattusnorvegicusOX=10116GN=Lgals1PE=1SV=2	sp|P11762|LEG1_RATGalectin-1OS=RattusnorvegicusOX=10116GN=Lgals1PE=1SV=2	9	9	9		1	9	9	9	6	9	6	9	6	9	74.8	74.8	74.8	14.857	135	135	0	116.73	55.6	74.8	2090300000	802510000	1287800000	232260000	89168000	143090000	20				426	230;2346;3016;4227;5088;5089;11628;11629;15621	True;True;True;True;True;True;True;True;True	234;2416;3099;4334;5221;5222;11931;11932;16121	501;502;503;504;4735;6058;6059;6060;6061;8436;10157;10158;10159;10160;10161;23456;23457;23458;31549;31550	530;531;532;533;4897;6281;6282;6283;6284;8736;10523;10524;10525;10526;10527;24409;24410;24411;32799;32800;32801	532;4897;6284;8736;10524;10526;24409;24411;32799
P11884	ALDH2_RAT	Aldehyde dehydrogenase, mitochondrial (EC 1.2.1.3) (ALDH class 2) (ALDH-E2) (ALDH1)	Aldh2	sp|P11884|ALDH2_RATAldehydedehydrogenase,mitochondrialOS=RattusnorvegicusOX=10116GN=Aldh2PE=1SV=1;tr|F1LN88|F1LN88_RATAldehydedehydrogenase,mitochondrialOS=RattusnorvegicusOX=10116GN=Aldh2PE=1SV=2;tr|G3V7I5|G3V7I5_RATAldehydedehydrogenaseX,mitochondrialOS=RattusnorvegicusOX=10116GN=Aldh1b1PE=1SV=1;sp|Q66HF8|AL1B1_RATAldehydedehydrogenaseX,mitochondrialOS=RattusnorvegicusOX=10116GN=Aldh1b1PE=1SV=1	sp|P11884|ALDH2_RATAldehydedehydrogenase,mitochondrialOS=RattusnorvegicusOX=10116GN=Aldh2PE=1SV=1;tr|F1LN88|F1LN88_RATAldehydedehydrogenase,mitochondrialOS=RattusnorvegicusOX=10116GN=Aldh2PE=1SV=2	28;26;2;2	26;24;0;0	26;24;0;0	;	4	28	26	26	24	28	23	26	23	26	60.5	59	59	56.488	519	519;519;519;519	0	217.3	54.9	60.5	9930400000	4663900000	5266500000	413770000	194330000	219440000	69				427	130;131;2483;3270;3839;4911;6919;7027;9763;9764;10603;11045;15261;16978;16979;17038;17061;17247;17288;18053;18172;18180;18181;19754;19882;19883;20499;21024	True;True;True;True;True;True;True;True;True;True;True;True;False;True;True;True;True;True;True;True;True;True;True;False;True;True;True;True	131;132;2555;3357;3938;5037;7098;7210;10020;10021;10886;10887;11337;15751;17516;17517;17577;17601;17792;17833;18619;18740;18748;18749;20370;20503;20504;21134;21676	284;285;286;287;5016;6563;6564;7669;7670;9780;9781;9782;13844;13845;13846;14074;14075;19823;19824;19825;19826;21466;21467;21468;22357;22358;30837;34207;34208;34209;34210;34211;34212;34341;34342;34393;34394;34395;34396;34760;34761;34847;34848;34849;34850;36416;36647;36648;36649;36650;36662;36663;36664;36665;36666;36667;39811;39812;40084;40085;40086;40087;41349;41350;42370;42371;42372;42373;42374	305;306;307;308;5188;6817;6818;7956;7957;10134;10135;10136;14341;14342;14343;14579;14580;20555;20556;20557;20558;20559;22288;22289;22290;23220;23221;32065;35566;35567;35568;35569;35570;35571;35712;35713;35769;35770;35771;35772;36148;36149;36236;36237;36238;36239;36240;36241;37855;38096;38097;38098;38099;38111;38112;38113;38114;38115;38116;41390;41391;41695;41696;41697;41698;41699;42995;42996;4405…	305;308;5188;6818;7956;10134;14342;14579;20555;20558;22289;23221;32065;35566;35568;35712;35769;36149;36236;37855;38097;38111;38116;41391;41696;41698;42996;44061	160;161	193;210
F1LQ55	F1LQ55_RAT	Acetyl-CoA C-myristoyltransferase (EC 2.3.1.155) (EC 2.3.1.16) (EC 2.3.1.176) (Non-specific lipid-transfer protein) (Propanoyl-CoA C-acyltransferase) (SCP-2/3-oxoacyl-CoA thiolase) (SCP-2/thiolase) (SCP-chi) (Sterol carrier protein 2) (Sterol carrier protein X)	Scp2 rCG_50466	tr|F1LQ55|F1LQ55_RATNon-specificlipid-transferproteinOS=RattusnorvegicusOX=10116GN=Scp2PE=1SV=3;sp|P11915|SCP2_RATSterolcarrierprotein2OS=RattusnorvegicusOX=10116GN=Scp2PE=1SV=3;tr|A0A0G2KAC1|A0A0G2KAC1_RATNon-specificlipid-transferproteinOS=RattusnorvegicusOX=10116GN=Scp2PE=1SV=1;tr|Q6QI48|Q6QI48_RATLRRGT00160OS=RattusnorvegicusOX=10116GN=Scp2PE=1SV=1	tr|F1LQ55|F1LQ55_RATNon-specificlipid-transferproteinOS=RattusnorvegicusOX=10116GN=Scp2PE=1SV=3;sp|P11915|SCP2_RATSterolcarrierprotein2OS=RattusnorvegicusOX=10116GN=Scp2PE=1SV=3;tr|A0A0G2KAC1|A0A0G2KAC1_RATNon-specificlipid-transferproteinOS=RattusnorvegicusOX=10116GN=Scp2PE=1SV=1	5;5;3;1	5;5;3;1	5;5;3;1	;;	4	5	5	5	4	4	4	4	4	4	11.9	11.9	11.9	58.787	547	547;547;545;643	0	19.967	9.9	8.8	242200000	93548000	148650000	9687900	3741900	5946000	8				428	7915;11897;12966;17207;18226	True;True;True;True;True	8120;12213;13359;17751;18795	16006;16007;24013;24014;26222;34680;36747;36748	16598;16599;24985;24986;27266;36067;38197;38198	16599;24986;27266;36067;38198
P11980	KPYM_RAT	Pyruvate kinase PKM (EC 2.7.1.40) (Pyruvate kinase muscle isozyme)	Pkm Pkm2 Pykm	sp|P11980|KPYM_RATPyruvatekinasePKMOS=RattusnorvegicusOX=10116GN=PkmPE=1SV=3;tr|B1WBN9|B1WBN9_RATPyruvatekinaseOS=RattusnorvegicusOX=10116GN=PklrPE=2SV=1;tr|A0A0H2UI07|A0A0H2UI07_RATPyruvatekinaseOS=RattusnorvegicusOX=10116GN=PklrPE=1SV=1;sp|P12928|KPYR_RATPyruvatekinasePKLROS=RattusnorvegicusOX=10116GN=PklrPE=1SV=2	sp|P11980|KPYM_RATPyruvatekinasePKMOS=RattusnorvegicusOX=10116GN=PkmPE=1SV=3	26;1;1;1	3;1;1;1	3;1;1;1		4	26	3	3	19	26	2	3	2	3	51.2	7.3	7.3	57.817	531	531;543;558;574	0	10.469	46.3	51.2	1208000000	534110000	673900000	35530000	15709000	19821000	14				429	169;170;609;1383;2102;2314;3748;4785;4786;5565;5711;5736;6811;6812;8136;8887;9139;9283;9318;9319;10063;11518;13811;14064;14928;19358	False;False;False;False;False;False;False;False;False;False;True;False;False;False;True;False;False;False;False;False;False;False;False;False;True;False	172;173;621;622;1428;2164;2383;3845;4908;4909;5714;5861;5886;5887;6988;6989;8349;9127;9384;9532;9533;9568;9569;10332;11821;14261;14524;15409;15410;19967;19968	365;366;367;368;369;370;371;372;1271;1272;1273;2816;2817;4276;4277;4676;4677;7488;9521;9522;9523;9524;9525;11078;11079;11080;11383;11384;11385;11429;11430;11431;11432;13634;13635;13636;13637;13638;13639;16476;16477;17924;18416;18417;18418;18419;18744;18745;18809;18810;18811;18812;20440;20441;20442;20443;23244;23245;23246;23247;23248;23249;23250;23251;27951;27952;28450;30106;30107;30108;30109;3011…	389;390;391;392;393;394;395;396;397;1324;1325;1326;2917;2918;2919;2920;4429;4430;4836;4837;7772;9859;9860;9861;9862;9863;11500;11501;11502;11811;11812;11813;11857;11858;11859;11860;14128;14129;14130;14131;14132;14133;17093;17094;18592;19098;19099;19100;19101;19102;19443;19444;19509;19510;19511;19512;21202;21203;21204;21205;24179;24180;24181;24182;24183;24184;24185;24186;29061;29062;29590;31295;31…	392;395;1324;2920;4430;4836;7772;9860;9863;11500;11811;11859;14128;14133;17094;18592;19101;19444;19509;19512;21202;24186;29061;29590;31299;40568	162;163;164;165;166;167	239;291;330;334;494;525
P12001	RL18_RAT	60S ribosomal protein L18	Rpl18	sp|P12001|RL18_RAT60SribosomalproteinL18OS=RattusnorvegicusOX=10116GN=Rpl18PE=1SV=2;tr|A0A0H2UHS7|A0A0H2UHS7_RAT60SribosomalproteinL18OS=RattusnorvegicusOX=10116GN=Rpl18PE=1SV=1;tr|Q0QEW8|Q0QEW8_RATRibosomalproteinL18(Fragment)OS=RattusnorvegicusOX=10116GN=RPL18PE=2SV=1	sp|P12001|RL18_RAT60SribosomalproteinL18OS=RattusnorvegicusOX=10116GN=Rpl18PE=1SV=2;tr|A0A0H2UHS7|A0A0H2UHS7_RAT60SribosomalproteinL18OS=RattusnorvegicusOX=10116GN=Rpl18PE=1SV=1;tr|Q0QEW8|Q0QEW8_RATRibosomalproteinL18(Fragment)OS=RattusnorvegicusOX=10116GN=RPL18PE=2SV=1	8;8;7	8;8;7	8;8;7	;;	3	8	8	8	4	8	4	8	4	8	34.6	34.6	34.6	21.658	188	188;189;165	0	24.994	25.5	34.6	1906500000	574610000	1331900000	272350000	82088000	190270000	11				430	6727;8407;15224;16286;16842;17614;17615;17616	True;True;True;True;True;True;True;True	6901;8628;15712;16804;17376;18167;18168;18169	13460;17000;17001;30765;32846;33952;33953;35486;35487;35488;35489;35490;35491	13943;17644;17645;31990;34156;35308;35309;36893;36894;36895;36896;36897;36898	13943;17645;31990;34156;35309;36893;36895;36897
P12007	IVD_RAT	Isovaleryl-CoA dehydrogenase, mitochondrial (IVD) (EC 1.3.8.4) (Butyryl-CoA dehydrogenase) (EC 1.3.8.1)	Ivd	sp|P12007|IVD_RATIsovaleryl-CoAdehydrogenase,mitochondrialOS=RattusnorvegicusOX=10116GN=IvdPE=1SV=2	sp|P12007|IVD_RATIsovaleryl-CoAdehydrogenase,mitochondrialOS=RattusnorvegicusOX=10116GN=IvdPE=1SV=2	9	9	9		1	9	9	9	7	8	7	8	7	8	25.7	25.7	25.7	46.435	424	424	0	33.539	19.3	23.6	1123900000	522490000	601410000	51086000	23750000	27337000	17				431	1458;1564;5464;5495;6092;7962;12669;14843;16904	True;True;True;True;True;True;True;True;True	1506;1614;5611;5643;6252;8171;13004;15322;17440	2966;2967;3182;3183;3184;10898;10899;10958;12161;16116;25561;25562;25563;25564;29930;29931;34069;34070	3078;3079;3300;3301;3302;11313;11314;11375;12609;16708;26576;26577;26578;26579;31112;31113;35427;35428	3079;3302;11314;11375;12609;16708;26576;31112;35427	168	323
P12075	COX5B_RAT	Cytochrome c oxidase subunit 5B, mitochondrial (Cytochrome c oxidase polypeptide Vb) (Cytochrome c oxidase subunit VIA*)	Cox5b	sp|P12075|COX5B_RATCytochromecoxidasesubunit5B,mitochondrialOS=RattusnorvegicusOX=10116GN=Cox5bPE=1SV=2	sp|P12075|COX5B_RATCytochromecoxidasesubunit5B,mitochondrialOS=RattusnorvegicusOX=10116GN=Cox5bPE=1SV=2	2	2	2		1	2	2	2	0	2	0	2	0	2	29.5	29.5	29.5	13.915	129	129	0	4.4889	0	29.5	13271000	0	13271000	1658800	0	1658800	2				432	3395;8990	True;True	3483;9231	6787;18129	7047;18799	7047;18799
P12346	TRFE_RAT	Serotransferrin (Transferrin) (Beta-1 metal-binding globulin) (Liver regeneration-related protein LRRG03) (Siderophilin)	Tf	sp|P12346|TRFE_RATSerotransferrinOS=RattusnorvegicusOX=10116GN=TfPE=1SV=3;tr|Q64599|Q64599_RATHemiferrinOS=RattusnorvegicusOX=10116GN=LOC286987PE=2SV=1;CON__Q29443;CON__Q0IIK2	sp|P12346|TRFE_RATSerotransferrinOS=RattusnorvegicusOX=10116GN=TfPE=1SV=3	58;3;3;3	2;1;1;1	2;1;1;1		4	58	2	2	50	55	2	2	2	2	55	1.4	1.4	76.394	698	698;216;685;704	0	5.0254	54.6	53.3	6897000000	2405500000	4491500000	181500000	63303000	118200000	8				433	319;1581;2163;2166;2167;2333;2415;2416;2417;2461;2711;2712;2749;2758;2760;2965;2989;3389;3597;3598;3610;3611;4577;4578;5708;5730;6652;6653;6960;7412;7413;7414;8486;8487;8589;9307;9308;9557;9559;11093;11094;11642;11643;12694;12695;12802;13284;14182;15862;15863;16793;17875;18011;18253;19681;19682;20110;20112	False;False;False;False;False;False;False;False;False;False;False;False;False;False;False;False;False;False;False;False;False;False;False;False;False;False;False;False;False;False;False;False;False;False;False;False;False;False;False;True;True;False;False;False;False;False;False;False;False;False;False;False;False;False;False;False;False;False	326;1631;2225;2228;2229;2402;2486;2487;2488;2532;2786;2787;2824;2833;2835;3046;3071;3476;3692;3693;3705;3706;4691;4692;5858;5880;6824;6825;7141;7604;7605;7606;8717;8718;8823;9557;9558;9811;9813;11386;11387;11945;11946;13029;13030;13153;13717;14644;16370;16371;17323;17324;18432;18573;18826;20297;20298;20737;20739	684;685;686;687;3224;3225;4388;4393;4394;4395;4396;4397;4706;4707;4870;4871;4872;4873;4874;4875;4876;4877;4957;4958;4959;4960;4961;5454;5455;5456;5457;5458;5459;5536;5537;5538;5539;5540;5541;5554;5555;5556;5557;5558;5559;5560;5563;5564;5565;5566;5965;6010;6011;6012;6013;6775;7177;7178;7179;7180;7181;7201;7202;7203;7204;7205;7206;9123;9124;9125;9126;9127;9128;9129;11377;11378;11379;11380;11419;114…	721;722;723;724;3342;3343;4542;4547;4548;4549;4550;4551;4866;4867;5037;5038;5039;5040;5041;5042;5043;5044;5045;5046;5127;5128;5129;5130;5131;5132;5133;5634;5635;5636;5637;5638;5639;5716;5717;5718;5719;5720;5721;5722;5723;5736;5737;5738;5739;5740;5741;5742;5743;5746;5747;5748;5749;5750;6180;6229;6230;6231;6232;6233;6234;7035;7451;7452;7453;7454;7455;7475;7476;7477;7478;7479;7480;7481;9450;9451;945…	721;3343;4542;4548;4550;4867;5037;5044;5046;5130;5635;5639;5717;5736;5747;6180;6229;7035;7452;7455;7476;7480;9451;9454;11808;11847;13755;13757;14424;15561;15562;15570;17803;17804;18003;19483;19487;20093;20098;23314;23316;24438;24447;26623;26638;26873;27944;29809;33301;33305;35177;37401;37727;38279;41234;41236;42192;42198	169	485
P12368	KAP2_RAT	cAMP-dependent protein kinase type II-alpha regulatory subunit	Prkar2a	sp|P12368|KAP2_RATcAMP-dependentproteinkinasetypeII-alpharegulatorysubunitOS=RattusnorvegicusOX=10116GN=Prkar2aPE=1SV=4;tr|A0A0G2K405|A0A0G2K405_RATcAMP-dependentproteinkinasetypeII-alpharegulatorysubunitOS=RattusnorvegicusOX=10116GN=Prkar2aPE=1SV=1	sp|P12368|KAP2_RATcAMP-dependentproteinkinasetypeII-alpharegulatorysubunitOS=RattusnorvegicusOX=10116GN=Prkar2aPE=1SV=4;tr|A0A0G2K405|A0A0G2K405_RATcAMP-dependentproteinkinasetypeII-alpharegulatorysubunitOS=RattusnorvegicusOX=10116GN=Prkar2aPE=1SV=1	8;7	8;7	6;5	;	2	8	8	6	5	8	5	8	3	6	27.7	27.7	20.9	45.48	401	401;423	0	57.002	15.7	27.7	1036600000	546220000	490350000	49361000	26010000	23350000	15				434	146;178;6536;8967;11767;13418;13475;16885	True;True;True;True;True;True;True;True	147;181;6706;9207;12074;13854;13913;17419	313;386;387;388;13049;13050;18087;18088;23733;23734;23735;27121;27122;27123;27247;27248;34032	334;411;412;413;13520;13521;18757;18758;24703;24704;24705;28207;28208;28209;28335;28336;35390	334;413;13521;18758;24705;28207;28335;35390
P12369	KAP3_RAT	cAMP-dependent protein kinase type II-beta regulatory subunit	Prkar2b	sp|P12369|KAP3_RATcAMP-dependentproteinkinasetypeII-betaregulatorysubunitOS=RattusnorvegicusOX=10116GN=Prkar2bPE=1SV=3;tr|Q4KLG5|Q4KLG5_RATProteinkinase,cAMPdependentregulatory,typeIIbetaOS=RattusnorvegicusOX=10116GN=Prkar2bPE=2SV=1;tr|A0A0G2K5G0|A0A0G2K5G0_RATcAMP-dependentproteinkinasetypeII-betaregulatorysubunitOS=RattusnorvegicusOX=10116GN=Prkar2bPE=3SV=1	sp|P12369|KAP3_RATcAMP-dependentproteinkinasetypeII-betaregulatorysubunitOS=RattusnorvegicusOX=10116GN=Prkar2bPE=1SV=3;tr|Q4KLG5|Q4KLG5_RATProteinkinase,cAMPdependentregulatory,typeIIbetaOS=RattusnorvegicusOX=10116GN=Prkar2bPE=2SV=1;tr|A0A0G2K5G0|A0A0G2K5G0_RATcAMP-dependentproteinkinasetypeII-betaregulatorysubunitOS=RattusnorvegicusOX=10116GN=Prkar2bPE=3SV=1	7;6;6	5;4;4	5;4;4	;;	3	7	5	5	7	5	5	3	5	3	20	13.5	13.5	46.122	416	416;310;310	0	13.248	20	13	275560000	168560000	106990000	11981000	7328800	4651800	8				435	177;6536;11002;11767;13091;18073;19851	True;False;True;False;True;True;True	180;6706;11294;12074;13521;18640;20471	384;385;13049;13050;22287;22288;23733;23734;23735;26515;36454;40025;40026	409;410;13520;13521;23149;23150;24703;24704;24705;27577;37893;41632;41633	410;13521;23150;24705;27577;37893;41632
A0A0G2JU29	A0A0G2JU29_RAT	Polyunsaturated fatty acid 5-lipoxygenase	Alox5	tr|A0A0G2JU29|A0A0G2JU29_RATPolyunsaturatedfattyacid5-lipoxygenaseOS=RattusnorvegicusOX=10116GN=Alox5PE=3SV=1;sp|P12527|LOX5_RATPolyunsaturatedfattyacid5-lipoxygenaseOS=RattusnorvegicusOX=10116GN=Alox5PE=1SV=3;tr|F1LMM5|F1LMM5_RATPolyunsaturatedfattyacid5-lipoxygenaseOS=RattusnorvegicusOX=10116GN=Alox5PE=3SV=2	tr|A0A0G2JU29|A0A0G2JU29_RATPolyunsaturatedfattyacid5-lipoxygenaseOS=RattusnorvegicusOX=10116GN=Alox5PE=3SV=1;sp|P12527|LOX5_RATPolyunsaturatedfattyacid5-lipoxygenaseOS=RattusnorvegicusOX=10116GN=Alox5PE=1SV=3;tr|F1LMM5|F1LMM5_RATPolyunsaturatedfattyacid5-lipoxygenaseOS=RattusnorvegicusOX=10116GN=Alox5PE=3SV=2	2;2;2	2;2;2	2;2;2	;;	3	2	2	2	1	1	1	1	1	1	3.2	3.2	3.2	72.331	620	620;673;674	0	3.8571	1.9	1.3	14407000	9435200	4971600	450210	294850	155360	1				436	2594;13477	True;True	2668;13915	5236;27253	5409;28341	5409;28341
P12711	ADHX_RAT	Alcohol dehydrogenase class-3 (EC 1.1.1.1) (Alcohol dehydrogenase 2) (Alcohol dehydrogenase 5) (Alcohol dehydrogenase B2) (ADH-B2) (Alcohol dehydrogenase class-III) (Glutathione-dependent formaldehyde dehydrogenase) (FALDH) (FDH) (GSH-FDH) (EC 1.1.1.-) (S-(hydroxymethyl)glutathione dehydrogenase) (EC 1.1.1.284)	Adh5 Adh-2 Adh2	sp|P12711|ADHX_RATAlcoholdehydrogenaseclass-3OS=RattusnorvegicusOX=10116GN=Adh5PE=1SV=2;tr|Q7TQ90|Q7TQ90_RATAlcoholdehydrogenase5OS=RattusnorvegicusOX=10116GN=Adh4PE=1SV=1;tr|G3V7J9|G3V7J9_RATAll-trans-retinoldehydrogenase[NAD(+)]ADH7OS=RattusnorvegicusOX=10116GN=Adh7PE=1SV=1;sp|P41682|ADH7_RATAll-trans-retinoldehydrogenase[NAD(+)]ADH7OS=RattusnorvegicusOX=10116GN=Adh7PE=1SV=2	sp|P12711|ADHX_RATAlcoholdehydrogenaseclass-3OS=RattusnorvegicusOX=10116GN=Adh5PE=1SV=2;tr|Q7TQ90|Q7TQ90_RATAlcoholdehydrogenase5OS=RattusnorvegicusOX=10116GN=Adh4PE=1SV=1	11;11;1;1	11;11;1;1	11;11;1;1	;	4	11	11	11	6	11	6	11	6	11	44.1	44.1	44.1	39.575	374	374;872;374;374	0	67.453	26.2	44.1	686910000	255000000	431910000	34346000	12750000	21596000	22				437	185;6880;7698;7699;8033;8068;8212;9354;15330;18332;18353	True;True;True;True;True;True;True;True;True;True;True	188;7059;7896;7897;8244;8279;8428;9604;15820;18905;18927	400;401;402;403;13770;13771;15591;15592;15593;16258;16337;16338;16339;16634;16635;18887;30972;30973;30974;36986;37027;37028	425;426;427;428;14267;14268;16160;16161;16162;16163;16865;16946;16947;16948;17258;17259;19587;32205;32206;32207;38450;38491;38492	426;14267;16161;16162;16865;16948;17259;19587;32207;38450;38492
P12785	FAS_RAT	Fatty acid synthase (EC 2.3.1.85) (Type I FAS) [Includes: [Acyl-carrier-protein] S-acetyltransferase (EC 2.3.1.38); [Acyl-carrier-protein] S-malonyltransferase (EC 2.3.1.39); 3-oxoacyl-[acyl-carrier-protein] synthase (EC 2.3.1.41); 3-oxoacyl-[acyl-carrier-protein] reductase (EC 1.1.1.100); 3-hydroxyacyl-[acyl-carrier-protein] dehydratase (EC 4.2.1.59); Enoyl-[acyl-carrier-protein] reductase (EC 1…	Fasn	sp|P12785|FAS_RATFattyacidsynthaseOS=RattusnorvegicusOX=10116GN=FasnPE=1SV=3	sp|P12785|FAS_RATFattyacidsynthaseOS=RattusnorvegicusOX=10116GN=FasnPE=1SV=3	83	83	83		1	83	83	83	56	77	56	77	56	77	48.5	48.5	48.5	272.65	2505	2505	0	323.31	33.4	47.7	13574000000	4038500000	9535100000	118030000	35118000	82914000	183				438	231;362;605;658;1047;1051;1522;1827;2139;2442;2460;2810;3073;3614;4096;4140;4569;4951;5148;5434;5975;5976;6191;6702;6706;6759;6760;6911;6954;6955;7054;8644;8821;10294;10613;11006;11107;11581;11920;11951;12118;12317;13056;13206;13916;14285;14365;14612;14687;15084;15188;15197;15415;15561;15624;15636;15887;15945;16084;16127;16168;17106;17107;17155;17561;18639;18640;18807;19052;19070;19087;19175;1928…	True;True;True;True;True;True;True;True;True;True;True;True;True;True;True;True;True;True;True;True;True;True;True;True;True;True;True;True;True;True;True;True;True;True;True;True;True;True;True;True;True;True;True;True;True;True;True;True;True;True;True;True;True;True;True;True;True;True;True;True;True;True;True;True;True;True;True;True;True;True;True;True;True;True;True;True;True;True;True;True…	235;369;617;673;1076;1080;1572;1882;2201;2513;2531;2885;3157;3709;4201;4246;4683;5078;5281;5580;6132;6133;6351;6876;6880;6934;6935;7090;7134;7135;7136;7237;8879;9060;10568;10897;10898;11298;11401;11884;12236;12268;12438;12643;13478;13479;13638;14371;14751;14833;15088;15165;15569;15676;15685;15908;16060;16124;16137;16395;16455;16597;16640;16685;17646;17647;17697;18111;18112;19220;19221;19394;19646…	505;506;507;766;767;1263;1360;1361;2157;2162;2163;3096;3711;3712;3713;3714;4345;4346;4347;4919;4955;4956;5648;5649;6178;6179;6180;6181;6182;6183;7213;7214;7215;8159;8160;8250;8251;9109;9110;9111;9865;10272;10273;10839;11911;11912;11913;11914;12371;12372;12373;12374;13414;13415;13422;13423;13531;13532;13827;13913;13914;13915;14141;14142;14143;14144;14145;17444;17804;20869;20870;20871;20872;21486;2…	534;535;536;803;804;1316;1417;1418;2229;2234;2235;3213;3832;3833;3834;3835;4498;4499;4500;5089;5125;5126;5832;5833;6404;6405;6406;6407;6408;6409;7490;7491;7492;8455;8456;8547;8548;9436;9437;9438;10228;10669;10670;11252;12347;12348;12349;12350;12821;12822;12823;12824;13896;13897;13904;13905;14022;14023;14324;14414;14415;14416;14649;14650;14651;14652;14653;18100;18468;21657;21658;21659;21660;22309;…	536;804;1316;1418;2229;2235;3213;3832;4499;5089;5126;5832;6409;7492;8455;8547;9436;10228;10670;11252;12348;12350;12822;13896;13905;14022;14023;14324;14414;14416;14651;18100;18468;21660;22309;23156;23347;24302;25032;25096;25442;25842;27490;27789;29288;30012;30176;30676;30814;31679;31911;31930;32377;32688;32807;32834;33345;33465;33747;33829;33917;35864;35865;35950;36797;39077;39079;39441;39968;4000…	170;171;172;173;174;175;176	329;431;499;1160;1858;1967;2086
P13084	NPM_RAT	Nucleophosmin (NPM) (Nucleolar phosphoprotein B23) (Nucleolar protein NO38) (Numatrin)	Npm1	sp|P13084|NPM_RATNucleophosminOS=RattusnorvegicusOX=10116GN=Npm1PE=1SV=1;tr|D3ZXI2|D3ZXI2_RATNucleophosminOS=RattusnorvegicusOX=10116PE=3SV=2;tr|D3ZP59|D3ZP59_RATNucleophosminOS=RattusnorvegicusOX=10116PE=1SV=2;tr|Q7TP95|Q7TP95_RATAb1-351OS=RattusnorvegicusOX=10116GN=LOC364556PE=2SV=1;tr|F7FKF2|F7FKF2_RATUncharacterizedproteinOS=RattusnorvegicusOX=10116PE=3SV=2	sp|P13084|NPM_RATNucleophosminOS=RattusnorvegicusOX=10116GN=Npm1PE=1SV=1;tr|D3ZXI2|D3ZXI2_RATNucleophosminOS=RattusnorvegicusOX=10116PE=3SV=2;tr|D3ZP59|D3ZP59_RATNucleophosminOS=RattusnorvegicusOX=10116PE=1SV=2	7;4;4;1;1	7;4;4;1;1	7;4;4;1;1	;;	5	7	7	7	5	6	5	6	5	6	34.2	34.2	34.2	32.56	292	292;243;247;705;708	0	31.836	22.3	31.5	791250000	184070000	607180000	65937000	15339000	50598000	16				439	2748;6459;13038;13040;18033;18391;19751	True;True;True;True;True;True;True	2823;6627;13455;13456;13458;18597;18965;20367	5535;12905;12906;26400;26401;26402;26403;26404;26406;26407;36355;37094;37095;37096;37097;39807	5715;13374;13375;27456;27457;27458;27459;27460;27462;27463;37789;38563;38564;38565;38566;41386	5715;13375;27460;27462;37789;38564;41386	177	81
P13086	SUCA_RAT	Succinate--CoA ligase [ADP/GDP-forming] subunit alpha, mitochondrial (EC 6.2.1.4) (EC 6.2.1.5) (Succinyl-CoA synthetase subunit alpha) (SCS-alpha)	Suclg1	sp|P13086|SUCA_RATSuccinate--CoAligase[ADP/GDP-forming]subunitalpha,mitochondrialOS=RattusnorvegicusOX=10116GN=Suclg1PE=2SV=2;tr|A0A0H2UHE1|A0A0H2UHE1_RATSuccinate--CoAligase[ADP/GDP-forming]subunitalpha,mitochondrialOS=RattusnorvegicusOX=10116GN=Suclg1PE=1SV=1;tr|P70631|P70631_RATSuccinyl-CoAsynthetasealphasubunit(Fragment)OS=RattusnorvegicusOX=10116PE=2SV=1	sp|P13086|SUCA_RATSuccinate--CoAligase[ADP/GDP-forming]subunitalpha,mitochondrialOS=RattusnorvegicusOX=10116GN=Suclg1PE=2SV=2;tr|A0A0H2UHE1|A0A0H2UHE1_RATSuccinate--CoAligase[ADP/GDP-forming]subunitalpha,mitochondrialOS=RattusnorvegicusOX=10116GN=Suclg1PE=1SV=1	7;7;2	7;7;2	7;7;2	;	3	7	7	7	6	6	6	6	6	6	23.1	23.1	23.1	36.148	346	346;360;65	0	201.04	20.5	18.5	725680000	328940000	396750000	51834000	23495000	28339000	19				440	892;7195;10797;12845;14072;14309;18835	True;True;True;True;True;True;True	918;7380;11084;13209;14532;14776;19422	1854;1855;1856;1857;1858;14466;14467;14468;14469;21881;25952;25953;28460;28461;28904;28905;28906;28907;37990	1918;1919;1920;1921;1922;14985;14986;14987;14988;22725;26985;26986;29600;29601;30050;30051;30052;30053;39496	1918;14988;22725;26986;29600;30053;39496
P13221	AATC_RAT	Aspartate aminotransferase, cytoplasmic (cAspAT) (EC 2.6.1.1) (EC 2.6.1.3) (Cysteine aminotransferase, cytoplasmic) (Cysteine transaminase, cytoplasmic) (cCAT) (Glutamate oxaloacetate transaminase 1) (Transaminase A)	Got1	sp|P13221|AATC_RATAspartateaminotransferase,cytoplasmicOS=RattusnorvegicusOX=10116GN=Got1PE=1SV=3	sp|P13221|AATC_RATAspartateaminotransferase,cytoplasmicOS=RattusnorvegicusOX=10116GN=Got1PE=1SV=3	9	9	9		1	9	9	9	6	6	6	6	6	6	31.2	31.2	31.2	46.428	413	413	0	43.329	22.3	20.3	525760000	127540000	398220000	22859000	5545200	17314000	12				441	1412;7572;7884;8937;9675;15388;16880;18698;18739	True;True;True;True;True;True;True;True;True	1457;7767;8086;9177;9931;15881;17414;19281;19322	2872;15347;15348;15349;15946;18027;18028;19655;31092;34024;37695;37696;37776	2978;15905;15906;15907;16524;18697;18698;20386;32331;35382;39190;39191;39279	2978;15905;16524;18698;20386;32331;35382;39190;39279
[truncated: 2,766 more rows]

## Sheet: quant
Entry	Entry name	Protein names	Gene names	Mol. weight [kDa]	Score	Intensity S1B	Intensity S6	iBAQ S1B	iBAQ S6
Q9EQV8	CBPN_RAT	Carboxypeptidase N catalytic chain (CPN) (EC 3.4.17.3) (Carboxypeptidase N polypeptide 1) (Carboxypeptidase N small subunit)	Cpn1	51.98	3.912	7340500	9911800	367030	495590
[truncated: 3,151 more rows]
